# Supplementary material for: Distinctive Behaviors of Druggable Proteins in Cellular Networks
Source: PLoS Comput Biol. 2015 Dec 23;11(12):e1004597. doi: 10.1371/journal.pcbi.1004597 (PMC4689399; doi:10.1371/journal.pcbi.1004597)
Supplement: S1 File — (ZIP) [file pcbi.1004597.s004.zip › S1_File/y2h_binary.ppi.csv.Target_results_low_TnotC.txt]

[[1]]
[1] "low_TnotC"

[1] "Dataset: low_TnotC Model GBM, run: 1 of 10 2015-06-08 09:39:18"
Iter   TrainDeviance   ValidDeviance   StepSize   Improve
     1        0.1191             nan     0.0100   -0.0000
     2        0.1180             nan     0.0100    0.0001
     3        0.1173             nan     0.0100    0.0000
     4        0.1166             nan     0.0100    0.0001
     5        0.1157             nan     0.0100   -0.0000
     6        0.1145             nan     0.0100   -0.0000
     7        0.1136             nan     0.0100   -0.0000
     8        0.1131             nan     0.0100    0.0000
     9        0.1127             nan     0.0100   -0.0000
    10        0.1120             nan     0.0100   -0.0000
    20        0.1072             nan     0.0100   -0.0000
    40        0.0981             nan     0.0100   -0.0000
    60        0.0921             nan     0.0100   -0.0000
    80        0.0865             nan     0.0100   -0.0000
   100        0.0816             nan     0.0100   -0.0000
   120        0.0772             nan     0.0100   -0.0000
   140        0.0732             nan     0.0100   -0.0000
   160        0.0702             nan     0.0100   -0.0000
   180        0.0676             nan     0.0100   -0.0000
   200        0.0652             nan     0.0100   -0.0000
   207        0.0643             nan     0.0100   -0.0000

[1] "GBM variable coefficients"
                            var     rel.inf
inner                     inner 3.977889935
ratio2                   ratio2 3.864489629
pagerank               pagerank 3.791958608
bet                         bet 3.280167937
graph13                 graph13 3.059745406
comsize                 comsize 3.019238109
V1                           V1 2.816073346
V2                           V2 2.810020342
ratio5                   ratio5 2.717150782
membership_s33   membership_s33 2.537376504
bigcom18               bigcom18 2.346513133
outer                     outer 2.139932434
graph1                   graph1 2.135716742
orbit30                 orbit30 2.026319180
graph20                 graph20 1.894951990
bigcom33               bigcom33 1.678247209
ratio3                   ratio3 1.636536410
cohesion               cohesion 1.620062600
orbit35                 orbit35 1.587327291
graph19                 graph19 1.571932150
bigcom345             bigcom345 1.566908274
fifth                     fifth 1.375579036
bigcom255             bigcom255 1.239837764
ratio1                   ratio1 1.238161966
bigcom276             bigcom276 1.237953017
orbit20                 orbit20 1.207472021
graph3                   graph3 1.177473940
graph12                 graph12 1.158080400
graph6                   graph6 1.117239827
orbit11                 orbit11 1.061752500
orbit44                 orbit44 1.027228296
orbit49                 orbit49 1.020010123
orbit5                   orbit5 0.975038826
ratio6                   ratio6 0.965124573
bigcom82               bigcom82 0.955170462
adhesion               adhesion 0.950415201
orbit38                 orbit38 0.949521348
graph16                 graph16 0.918025386
orbit45                 orbit45 0.902905992
orbit27                 orbit27 0.891353772
graph23                 graph23 0.882729821
bigcom9                 bigcom9 0.859086723
trans                     trans 0.852446349
constraint           constraint 0.840647873
hubscore               hubscore 0.783986378
fourth                   fourth 0.774793765
knn                         knn 0.734029055
orbit24                 orbit24 0.725675219
graph17                 graph17 0.705491816
spin_vertex         spin_vertex 0.696575420
walktrap_vertex walktrap_vertex 0.690605025
orbit18                 orbit18 0.621852178
graph10                 graph10 0.616258125
ioratio                 ioratio 0.614105614
graph9                   graph9 0.607697648
orbit28                 orbit28 0.602898054
coreness               coreness 0.590043641
graph4                   graph4 0.587900240
graph15                 graph15 0.582678561
orbit16                 orbit16 0.579543246
upto_sixth           upto_sixth 0.575867035
membership_s37   membership_s37 0.568885752
orbit19                 orbit19 0.547775642
orbit56                 orbit56 0.545565675
sixth                     sixth 0.540173395
orbit37                 orbit37 0.511529025
orbit36                 orbit36 0.449689351
graph2                   graph2 0.442375796
close                     close 0.438185916
bigcom65               bigcom65 0.425287646
orbit26                 orbit26 0.423615014
graph7                   graph7 0.415856733
graph18                 graph18 0.413498936
membership_s10   membership_s10 0.407200102
graph14                 graph14 0.360657899
orbit42                 orbit42 0.314753308
bigcom4                 bigcom4 0.312146399
orbit39                 orbit39 0.304344783
third                     third 0.293409028
graph0                   graph0 0.290373461
graph11                 graph11 0.280073073
upto_second         upto_second 0.267550408
orbit31                 orbit31 0.237667420
ecc                         ecc 0.222311485
membership_s26   membership_s26 0.221545538
membership_s12   membership_s12 0.220511071
orbit17                 orbit17 0.209376929
orbit1                   orbit1 0.186574230
orbit4                   orbit4 0.186079845
upto_fifth           upto_fifth 0.183459750
orbit15                 orbit15 0.180422424
orbit50                 orbit50 0.174862670
membership_s31   membership_s31 0.163344884
orbit52                 orbit52 0.162288731
orbit21                 orbit21 0.156246157
graph21                 graph21 0.154383348
graph8                   graph8 0.140036607
bigcom2                 bigcom2 0.138035873
ratio4                   ratio4 0.127785301
orbit57                 orbit57 0.124868205
evcent                   evcent 0.123362064
graph5                   graph5 0.109867396
bigcom12               bigcom12 0.107781533
orbit9                   orbit9 0.104199214
upto_fourth         upto_fourth 0.083763045
orbit64                 orbit64 0.077516580
orbit32                 orbit32 0.074762455
orbit60                 orbit60 0.066329625
orbit46                 orbit46 0.065849691
orbit67                 orbit67 0.058949703
upto_third           upto_third 0.048696305
second                   second 0.046233057
orbit65                 orbit65 0.046142795
orbit48                 orbit48 0.044551476
orbit6                   orbit6 0.038591147
orbit62                 orbit62 0.036729662
orbit51                 orbit51 0.029427763
orbit33                 orbit33 0.028310651
bigcom88               bigcom88 0.026478058
orbit71                 orbit71 0.019367847
membership_s32   membership_s32 0.016572345
orbit63                 orbit63 0.013117172
orbit53                 orbit53 0.012271787
membership_s16   membership_s16 0.006566572
graph22                 graph22 0.000000000
graph24                 graph24 0.000000000
graph25                 graph25 0.000000000
graph26                 graph26 0.000000000
graph27                 graph27 0.000000000
graph28                 graph28 0.000000000
graph29                 graph29 0.000000000
orbit0                   orbit0 0.000000000
orbit2                   orbit2 0.000000000
orbit3                   orbit3 0.000000000
orbit7                   orbit7 0.000000000
orbit8                   orbit8 0.000000000
orbit10                 orbit10 0.000000000
orbit12                 orbit12 0.000000000
orbit13                 orbit13 0.000000000
orbit14                 orbit14 0.000000000
orbit22                 orbit22 0.000000000
orbit23                 orbit23 0.000000000
orbit25                 orbit25 0.000000000
orbit29                 orbit29 0.000000000
orbit34                 orbit34 0.000000000
orbit40                 orbit40 0.000000000
orbit41                 orbit41 0.000000000
orbit43                 orbit43 0.000000000
orbit47                 orbit47 0.000000000
orbit54                 orbit54 0.000000000
orbit55                 orbit55 0.000000000
orbit58                 orbit58 0.000000000
orbit59                 orbit59 0.000000000
orbit61                 orbit61 0.000000000
orbit66                 orbit66 0.000000000
orbit68                 orbit68 0.000000000
orbit69                 orbit69 0.000000000
orbit70                 orbit70 0.000000000
orbit72                 orbit72 0.000000000
AP                           AP 0.000000000
eccrad                   eccrad 0.000000000
first                     first 0.000000000
selfinter             selfinter 0.000000000
bigcom1                 bigcom1 0.000000000
bigcom3                 bigcom3 0.000000000
bigcom5                 bigcom5 0.000000000
bigcom6                 bigcom6 0.000000000
bigcom8                 bigcom8 0.000000000
bigcom10               bigcom10 0.000000000
bigcom11               bigcom11 0.000000000
bigcom13               bigcom13 0.000000000
bigcom14               bigcom14 0.000000000
bigcom15               bigcom15 0.000000000
bigcom16               bigcom16 0.000000000
bigcom17               bigcom17 0.000000000
bigcom21               bigcom21 0.000000000
bigcom22               bigcom22 0.000000000
bigcom23               bigcom23 0.000000000
bigcom24               bigcom24 0.000000000
bigcom25               bigcom25 0.000000000
bigcom26               bigcom26 0.000000000
bigcom27               bigcom27 0.000000000
bigcom29               bigcom29 0.000000000
bigcom31               bigcom31 0.000000000
bigcom34               bigcom34 0.000000000
bigcom35               bigcom35 0.000000000
bigcom36               bigcom36 0.000000000
bigcom39               bigcom39 0.000000000
bigcom40               bigcom40 0.000000000
bigcom43               bigcom43 0.000000000
bigcom46               bigcom46 0.000000000
bigcom48               bigcom48 0.000000000
bigcom49               bigcom49 0.000000000
bigcom50               bigcom50 0.000000000
bigcom52               bigcom52 0.000000000
bigcom54               bigcom54 0.000000000
bigcom56               bigcom56 0.000000000
bigcom57               bigcom57 0.000000000
bigcom58               bigcom58 0.000000000
bigcom62               bigcom62 0.000000000
bigcom63               bigcom63 0.000000000
bigcom64               bigcom64 0.000000000
bigcom66               bigcom66 0.000000000
bigcom68               bigcom68 0.000000000
bigcom69               bigcom69 0.000000000
bigcom70               bigcom70 0.000000000
bigcom71               bigcom71 0.000000000
bigcom72               bigcom72 0.000000000
bigcom77               bigcom77 0.000000000
bigcom79               bigcom79 0.000000000
bigcom80               bigcom80 0.000000000
bigcom83               bigcom83 0.000000000
bigcom86               bigcom86 0.000000000
bigcom87               bigcom87 0.000000000
bigcom90               bigcom90 0.000000000
bigcom92               bigcom92 0.000000000
bigcom94               bigcom94 0.000000000
bigcom96               bigcom96 0.000000000
bigcom98               bigcom98 0.000000000
bigcom99               bigcom99 0.000000000
bigcom100             bigcom100 0.000000000
bigcom102             bigcom102 0.000000000
bigcom103             bigcom103 0.000000000
bigcom104             bigcom104 0.000000000
bigcom107             bigcom107 0.000000000
bigcom108             bigcom108 0.000000000
bigcom109             bigcom109 0.000000000
bigcom110             bigcom110 0.000000000
bigcom125             bigcom125 0.000000000
bigcom133             bigcom133 0.000000000
bigcom141             bigcom141 0.000000000
bigcom142             bigcom142 0.000000000
bigcom143             bigcom143 0.000000000
bigcom145             bigcom145 0.000000000
bigcom158             bigcom158 0.000000000
bigcom162             bigcom162 0.000000000
bigcom177             bigcom177 0.000000000
bigcom194             bigcom194 0.000000000
bigcom208             bigcom208 0.000000000
bigcom220             bigcom220 0.000000000
bigcom227             bigcom227 0.000000000
bigcom229             bigcom229 0.000000000
bigcom247             bigcom247 0.000000000
bigcom252             bigcom252 0.000000000
bigcom258             bigcom258 0.000000000
bigcom266             bigcom266 0.000000000
bigcom269             bigcom269 0.000000000
bigcom273             bigcom273 0.000000000
bigcom274             bigcom274 0.000000000
bigcom284             bigcom284 0.000000000
bigcom290             bigcom290 0.000000000
bigcom292             bigcom292 0.000000000
bigcom294             bigcom294 0.000000000
bigcom295             bigcom295 0.000000000
bigcom296             bigcom296 0.000000000
bigcom297             bigcom297 0.000000000
bigcom302             bigcom302 0.000000000
bigcom303             bigcom303 0.000000000
bigcom307             bigcom307 0.000000000
bigcom311             bigcom311 0.000000000
bigcom313             bigcom313 0.000000000
bigcom318             bigcom318 0.000000000
bigcom326             bigcom326 0.000000000
bigcom332             bigcom332 0.000000000
bigcom340             bigcom340 0.000000000
bigcom341             bigcom341 0.000000000
bigcom347             bigcom347 0.000000000
bigcom360             bigcom360 0.000000000
bigcom365             bigcom365 0.000000000
bigcom366             bigcom366 0.000000000
bigcom370             bigcom370 0.000000000
bigcom387             bigcom387 0.000000000
bigcom390             bigcom390 0.000000000
bigcom398             bigcom398 0.000000000
bigcom408             bigcom408 0.000000000
bigcom417             bigcom417 0.000000000
bigcom419             bigcom419 0.000000000
bigcom424             bigcom424 0.000000000
bigcom441             bigcom441 0.000000000
bigcom445             bigcom445 0.000000000
bigcom468             bigcom468 0.000000000
membership_s1     membership_s1 0.000000000
membership_s3     membership_s3 0.000000000
membership_s4     membership_s4 0.000000000
membership_s5     membership_s5 0.000000000
membership_s6     membership_s6 0.000000000
membership_s7     membership_s7 0.000000000
membership_s8     membership_s8 0.000000000
membership_s9     membership_s9 0.000000000
membership_s11   membership_s11 0.000000000
membership_s13   membership_s13 0.000000000
membership_s14   membership_s14 0.000000000
membership_s17   membership_s17 0.000000000
membership_s18   membership_s18 0.000000000
membership_s19   membership_s19 0.000000000
membership_s20   membership_s20 0.000000000
membership_s21   membership_s21 0.000000000
membership_s22   membership_s22 0.000000000
membership_s23   membership_s23 0.000000000
membership_s24   membership_s24 0.000000000
membership_s25   membership_s25 0.000000000
membership_s27   membership_s27 0.000000000
membership_s28   membership_s28 0.000000000
membership_s30   membership_s30 0.000000000
membership_s34   membership_s34 0.000000000
membership_s35   membership_s35 0.000000000
membership_s36   membership_s36 0.000000000
membership_s38   membership_s38 0.000000000
[1] "Dataset: low_TnotC Model RF, run: 1 of 10 2015-06-08 09:40:36"
     |      Out-of-bag   |
Tree |      MSE  %Var(y) |
   1 |  0.02672   247.86 |
   2 |  0.02196   203.70 |
   3 |  0.01996   185.19 |
   4 |  0.01916   177.68 |
   5 |  0.01822   169.05 |
   6 |  0.01703   158.01 |
   7 |  0.01636   151.79 |
   8 |  0.01578   146.34 |
   9 |  0.01532   142.09 |
  10 |  0.01489   138.09 |
  11 |  0.01455   134.95 |
  12 |  0.01423   131.99 |
  13 |  0.01401   129.97 |
  14 |  0.01424   132.08 |
  15 |  0.01395   129.36 |
  16 |  0.01369   126.95 |
  17 |  0.01351   125.36 |
  18 |  0.01339   124.17 |
  19 |  0.01335   123.85 |
  20 |  0.01332   123.59 |
  21 |  0.01318   122.24 |
  22 |  0.01308   121.29 |
  23 |  0.01301   120.71 |
  24 |   0.0129   119.67 |
  25 |  0.01281   118.78 |
  26 |   0.0127   117.79 |
  27 |  0.01268   117.61 |
  28 |  0.01264   117.21 |
  29 |  0.01258   116.65 |
  30 |  0.01257   116.57 |
  31 |  0.01252   116.15 |
  32 |  0.01252   116.12 |
  33 |   0.0125   115.99 |
  34 |  0.01245   115.53 |
  35 |  0.01243   115.31 |
  36 |   0.0124   114.98 |
  37 |  0.01239   114.93 |
  38 |  0.01234   114.43 |
  39 |  0.01232   114.27 |
  40 |  0.01225   113.67 |
  41 |  0.01224   113.58 |
  42 |  0.01222   113.35 |
  43 |  0.01223   113.45 |
  44 |  0.01221   113.28 |
  45 |  0.01222   113.32 |
  46 |  0.01223   113.45 |
  47 |  0.01223   113.46 |
  48 |  0.01224   113.58 |
  49 |  0.01223   113.43 |
  50 |  0.01224   113.55 |
  51 |  0.01224   113.50 |
  52 |  0.01224   113.53 |
  53 |  0.01225   113.65 |
  54 |  0.01224   113.54 |
  55 |  0.01227   113.81 |
  56 |  0.01225   113.60 |
  57 |  0.01222   113.38 |
  58 |   0.0122   113.20 |
  59 |  0.01219   113.04 |
  60 |  0.01215   112.75 |
  61 |  0.01217   112.86 |
  62 |  0.01216   112.77 |
  63 |  0.01214   112.59 |
  64 |  0.01212   112.47 |
  65 |  0.01215   112.72 |
  66 |  0.01215   112.68 |
  67 |  0.01211   112.36 |
  68 |   0.0121   112.26 |
  69 |   0.0121   112.24 |
  70 |  0.01209   112.11 |
  71 |  0.01207   111.93 |
  72 |  0.01206   111.84 |
  73 |  0.01204   111.68 |
  74 |  0.01203   111.57 |
  75 |  0.01202   111.48 |
  76 |  0.01202   111.48 |
  77 |    0.012   111.34 |
  78 |  0.01199   111.27 |
  79 |    0.012   111.35 |
  80 |    0.012   111.27 |
  81 |  0.01199   111.18 |
  82 |  0.01199   111.25 |
  83 |    0.012   111.34 |
  84 |    0.012   111.28 |
  85 |  0.01199   111.25 |
  86 |  0.01197   111.04 |
  87 |  0.01198   111.09 |
  88 |  0.01196   110.94 |
  89 |  0.01196   110.93 |
  90 |  0.01195   110.87 |
  91 |  0.01196   110.97 |
  92 |  0.01195   110.84 |
  93 |  0.01195   110.86 |
  94 |  0.01192   110.59 |
  95 |  0.01193   110.63 |
  96 |  0.01192   110.60 |
  97 |  0.01192   110.58 |
  98 |  0.01192   110.60 |
  99 |  0.01192   110.56 |
 100 |  0.01192   110.58 |
[1] "Random Forest variable coefficients"
                      %IncMSE IncNodePurity
graph5           1.955916e-04  2.048670e-01
graph6           7.658370e-03  2.781378e-01
graph7           2.977481e-04  1.593713e-01
graph8           0.000000e+00  4.336809e-21
graph9           3.864825e-03  4.640653e-01
graph10          4.174461e-03  5.284465e-01
graph11          9.769927e-03  4.027322e-01
graph12          4.407031e-03  3.217876e-01
graph13          5.610993e-03  5.182974e-01
graph14          8.626763e-03  4.457904e-01
graph15          1.163400e-03  1.472705e-01
graph16          1.089118e-02  8.643168e-01
graph17          9.328364e-03  7.507004e-01
graph18          6.882213e-04  1.405924e-01
graph19          7.119007e-03  6.178909e-01
graph20          1.070024e-03  5.061914e-01
graph21          6.162500e-04  1.695912e-01
graph22          1.304915e-05  8.184114e-02
graph23          3.763590e-04  3.563348e-01
graph24          8.851192e-05  6.083160e-02
graph25          4.494382e-06  6.977875e-02
graph26          2.154244e-05  7.052919e-02
graph27          0.000000e+00  1.949664e-02
graph28          0.000000e+00  2.992398e-19
graph29          0.000000e+00  0.000000e+00
orbit0           2.865700e-04  1.300834e-01
orbit1           2.422808e-03  3.385984e-01
orbit2           6.326141e-04  1.399085e-01
orbit3          -4.363002e-06  7.189765e-02
orbit4           3.615000e-03  2.893003e-01
orbit5           4.998720e-03  5.278991e-01
orbit6           5.276225e-03  4.704256e-01
orbit7           8.613264e-06  3.639725e-02
orbit8           1.422915e-04  1.976381e-01
orbit9           3.193897e-03  2.777970e-01
orbit10          6.345472e-04  1.224871e-01
orbit11          3.147614e-04  2.596938e-01
orbit12          9.750306e-05  7.081238e-02
orbit13          0.000000e+00  8.565197e-19
orbit14          0.000000e+00  3.035766e-20
orbit15          6.129910e-03  4.427296e-01
orbit16          5.018406e-03  7.721708e-01
orbit17          5.732065e-03  4.889776e-01
orbit18          5.121446e-03  7.194722e-01
orbit19          3.185815e-03  6.160979e-01
orbit20          8.934020e-03  5.152005e-01
orbit21          1.294921e-03  2.160183e-01
orbit22          1.320087e-02  7.119331e-01
orbit23         -6.941389e-06  7.054552e-04
orbit24          4.190987e-03  5.941108e-01
orbit25          9.666472e-04  1.590947e-01
orbit26          7.433236e-04  1.854222e-01
orbit27          6.367398e-03  8.599477e-01
orbit28          6.590175e-03  4.375214e-01
orbit29          9.157299e-05  6.062460e-02
orbit30          5.427214e-04  3.883384e-01
orbit31          1.130615e-02  4.698576e-01
orbit32          4.896079e-04  1.398636e-01
orbit33          2.134693e-05  7.191203e-02
orbit34          7.872866e-04  2.262144e-01
orbit35          1.318993e-02  5.004026e-01
orbit36          5.836046e-04  3.810472e-01
orbit37          9.789357e-04  1.197917e-01
orbit38          5.445614e-04  1.310734e-01
orbit39          1.174069e-02  2.730844e-01
orbit40          4.528980e-05  1.288777e-02
orbit41          0.000000e+00  6.429319e-19
orbit42          1.096749e-04  7.368933e-02
orbit43          1.405399e-03  1.896408e-01
orbit44          7.425748e-05  2.087212e-01
orbit45          4.430739e-03  8.101848e-01
orbit46          6.901239e-04  6.810411e-02
orbit47          5.297310e-05  1.419529e-01
orbit48          2.183990e-05  2.680454e-02
orbit49          1.613974e-03  1.546450e-01
orbit50          3.558837e-05  1.621641e-01
orbit51          9.120055e-04  2.180099e-01
orbit52          1.411702e-04  6.906667e-02
orbit53          3.061663e-05  5.871577e-02
orbit54          1.641209e-04  5.856002e-02
orbit55          0.000000e+00  2.602085e-20
orbit56          4.370213e-04  4.792606e-01
orbit57          0.000000e+00  4.380177e-19
orbit58          0.000000e+00  8.673617e-20
orbit59          0.000000e+00  1.333333e-02
orbit60         -1.749781e-06  1.857593e-03
orbit61          0.000000e+00  5.898060e-19
orbit62          0.000000e+00  9.600000e-03
orbit63          4.364906e-06  1.555556e-02
orbit64          1.243956e-04  1.162918e-01
orbit65          0.000000e+00  1.057057e-03
orbit66          0.000000e+00  1.669671e-19
orbit67          0.000000e+00  6.938894e-20
orbit68          0.000000e+00  2.939229e-02
orbit69          0.000000e+00  0.000000e+00
orbit70          0.000000e+00  2.927814e-02
orbit71          0.000000e+00  1.040834e-19
orbit72          0.000000e+00  3.469447e-19
AP               1.136949e-05  2.313524e-02
bet              2.869962e-03  7.551691e-01
ecc              8.712547e-04  9.474267e-02
eccrad           1.496939e-04  1.242433e-01
close            2.890778e-03  3.082863e-01
constraint       8.045513e-04  2.596866e-01
coreness         1.023826e-03  4.117050e-01
knn              6.358572e-03  5.433039e-01
hubscore         3.870978e-03  4.908219e-01
pagerank         3.806144e-03  1.210663e+00
trans            1.741235e-05  7.880437e-02
first            1.985543e-04  9.478881e-02
second           7.130349e-04  3.183271e-01
third            6.253861e-03  4.109934e-01
fourth           1.944113e-03  5.826897e-01
fifth            1.024656e-03  5.325338e-01
sixth            2.650669e-03  5.574303e-01
selfinter       -2.976324e-05  7.632443e-02
V1               2.325253e-03  1.364230e+00
V2               2.053114e-03  1.533893e+00
evcent           3.750566e-03  5.032318e-01
upto_second      7.469392e-04  2.859839e-01
upto_third       3.956516e-03  3.484441e-01
upto_fourth      1.113782e-03  3.159684e-01
upto_fifth       2.220715e-03  3.579864e-01
upto_sixth       1.599700e-03  3.560842e-01
ratio1           4.923649e-03  6.867263e-01
ratio2           1.688239e-03  1.376442e+00
ratio3           2.618053e-03  8.193658e-01
ratio4           1.388060e-03  6.635598e-01
ratio5           8.653897e-03  1.500141e+00
ratio6           6.708283e-03  9.901872e-01
walktrap_vertex  1.236290e-04  1.875788e-01
bigcom1          0.000000e+00  6.938894e-20
bigcom2          7.251975e-05  6.638982e-02
bigcom3          0.000000e+00  1.500000e-02
bigcom4          1.754941e-04  1.727763e-01
bigcom5          0.000000e+00  6.938894e-20
bigcom6          0.000000e+00  6.938894e-20
bigcom8          0.000000e+00  9.974660e-20
bigcom9          4.421272e-05  1.369912e-01
bigcom10        -7.759829e-06  1.973448e-02
bigcom11         0.000000e+00  6.938894e-20
bigcom12        -5.528545e-05  4.687835e-02
bigcom13         0.000000e+00  6.938894e-20
bigcom14         0.000000e+00  6.418477e-19
bigcom15         0.000000e+00  0.000000e+00
bigcom16         0.000000e+00  3.469447e-20
bigcom17         0.000000e+00  1.127570e-19
bigcom18         3.827758e-04  5.375409e-01
bigcom21         0.000000e+00  6.938894e-20
bigcom22         0.000000e+00  6.331741e-19
bigcom23         0.000000e+00  4.857226e-19
bigcom24         0.000000e+00  1.387779e-19
bigcom25         0.000000e+00  1.387779e-19
bigcom26         0.000000e+00  0.000000e+00
bigcom27         0.000000e+00  1.821460e-19
bigcom29         0.000000e+00  0.000000e+00
bigcom31         0.000000e+00  6.938894e-20
bigcom33         2.610757e-05  2.529377e-01
bigcom34         0.000000e+00  2.255141e-19
bigcom35         0.000000e+00  2.949030e-19
bigcom36         0.000000e+00  4.857226e-19
bigcom39         0.000000e+00  7.806256e-20
bigcom40         0.000000e+00  0.000000e+00
bigcom43         0.000000e+00  6.938894e-20
bigcom46         0.000000e+00  2.775558e-19
bigcom48         0.000000e+00  1.387779e-19
bigcom49         0.000000e+00  6.938894e-20
bigcom50         0.000000e+00  0.000000e+00
bigcom52         0.000000e+00  4.163336e-19
bigcom54         0.000000e+00  1.387779e-19
bigcom56         0.000000e+00  0.000000e+00
bigcom57         0.000000e+00  8.673617e-20
bigcom58         0.000000e+00  5.551115e-19
bigcom62         0.000000e+00  0.000000e+00
bigcom63         0.000000e+00  1.387779e-19
bigcom64         0.000000e+00  0.000000e+00
bigcom65         5.123945e-05  1.453627e-01
bigcom66         0.000000e+00  2.775558e-19
bigcom68         0.000000e+00  2.949030e-19
bigcom69         0.000000e+00  0.000000e+00
bigcom70         0.000000e+00  0.000000e+00
bigcom71         0.000000e+00  0.000000e+00
bigcom72         0.000000e+00  0.000000e+00
bigcom77         0.000000e+00  3.469447e-19
bigcom79         0.000000e+00  0.000000e+00
bigcom80         0.000000e+00  0.000000e+00
bigcom82         2.041171e-05  1.951804e-01
bigcom83         0.000000e+00  6.938894e-20
bigcom86         0.000000e+00  0.000000e+00
bigcom87         0.000000e+00  7.806256e-20
bigcom88        -3.670580e-06  7.679978e-03
bigcom90         0.000000e+00  1.387779e-19
bigcom92         0.000000e+00  1.040834e-19
bigcom94         0.000000e+00  1.387779e-19
bigcom96         0.000000e+00  0.000000e+00
bigcom98         0.000000e+00  0.000000e+00
bigcom99         0.000000e+00  6.938894e-20
bigcom100        0.000000e+00  6.938894e-20
bigcom102        0.000000e+00  7.806256e-20
bigcom103        0.000000e+00  1.734723e-20
bigcom104        0.000000e+00  1.908196e-19
bigcom107        0.000000e+00  6.938894e-20
bigcom108        0.000000e+00  8.673617e-21
bigcom109        0.000000e+00  0.000000e+00
bigcom110        0.000000e+00  0.000000e+00
bigcom125        0.000000e+00  1.734723e-19
bigcom133        0.000000e+00  1.647987e-19
bigcom141        0.000000e+00  8.673617e-20
bigcom142        0.000000e+00  6.938894e-20
bigcom143        0.000000e+00  6.938894e-20
bigcom145        0.000000e+00  7.806256e-20
bigcom158        0.000000e+00  6.938894e-20
bigcom162        0.000000e+00  0.000000e+00
bigcom177        0.000000e+00  1.387779e-19
bigcom194        0.000000e+00  0.000000e+00
bigcom208        0.000000e+00  2.775558e-19
bigcom220        0.000000e+00  0.000000e+00
bigcom227        0.000000e+00  0.000000e+00
bigcom229        0.000000e+00  1.734723e-20
bigcom247        0.000000e+00  4.163336e-19
bigcom252        0.000000e+00  0.000000e+00
bigcom255       -3.060071e-05  2.535833e-01
bigcom258        0.000000e+00  8.673617e-20
bigcom266        0.000000e+00  6.938894e-20
bigcom269        0.000000e+00  0.000000e+00
bigcom273        0.000000e+00  0.000000e+00
bigcom274        0.000000e+00  0.000000e+00
bigcom276       -5.258640e-06  4.526531e-01
bigcom284        0.000000e+00  0.000000e+00
bigcom290        0.000000e+00  3.469447e-19
bigcom292        0.000000e+00  2.775558e-19
bigcom294        0.000000e+00  0.000000e+00
bigcom295        0.000000e+00  1.561251e-19
bigcom296        0.000000e+00  6.245005e-19
bigcom297        0.000000e+00  0.000000e+00
bigcom302        0.000000e+00  0.000000e+00
bigcom303        0.000000e+00  2.168404e-21
bigcom307        0.000000e+00  0.000000e+00
bigcom311        0.000000e+00  1.387779e-19
bigcom313        0.000000e+00  2.775558e-19
bigcom318        0.000000e+00  0.000000e+00
bigcom326        0.000000e+00  3.469447e-19
bigcom332        0.000000e+00  6.505213e-21
bigcom340        0.000000e+00  0.000000e+00
bigcom341        0.000000e+00  0.000000e+00
bigcom345       -2.934261e-05  5.100000e-01
bigcom347        0.000000e+00  0.000000e+00
bigcom360        0.000000e+00  1.040834e-19
bigcom365        0.000000e+00  0.000000e+00
bigcom366        0.000000e+00  6.938894e-20
bigcom370        0.000000e+00  1.040834e-19
bigcom387        0.000000e+00  0.000000e+00
bigcom390        0.000000e+00  3.469447e-19
bigcom398        0.000000e+00  0.000000e+00
bigcom408        0.000000e+00  6.245005e-19
bigcom417        0.000000e+00  6.938894e-20
bigcom419        0.000000e+00  0.000000e+00
bigcom424        0.000000e+00  6.938894e-20
bigcom441        0.000000e+00  0.000000e+00
bigcom445        0.000000e+00  0.000000e+00
bigcom468        0.000000e+00  6.938894e-20
spin_vertex      3.812741e-04  3.661747e-01
membership_s1    0.000000e+00  3.469447e-19
membership_s3    8.735778e-06  5.411672e-02
membership_s4   -4.906163e-06  8.657286e-02
membership_s5    0.000000e+00  4.163336e-19
membership_s6    0.000000e+00  1.561251e-19
membership_s7    0.000000e+00  1.734723e-19
membership_s8    5.955136e-05  9.910782e-02
membership_s9    0.000000e+00  2.081668e-19
membership_s10   1.889289e-04  2.139865e-01
membership_s11   0.000000e+00  6.153846e-05
membership_s12   3.783751e-04  4.872065e-01
membership_s13   0.000000e+00  1.387779e-19
membership_s14   0.000000e+00  2.775558e-19
membership_s16  -4.869037e-06  1.814380e-01
membership_s17   0.000000e+00  6.938894e-20
membership_s18   0.000000e+00  2.602085e-20
membership_s19   0.000000e+00  3.469447e-20
membership_s20   6.994716e-06  1.703218e-02
membership_s21   6.270113e-05  1.263501e-01
membership_s22   0.000000e+00  4.163336e-19
membership_s23   1.451578e-06  8.438947e-02
membership_s24   0.000000e+00  8.673617e-21
membership_s25   0.000000e+00  2.081668e-19
membership_s26   3.671382e-05  8.655247e-02
membership_s27   0.000000e+00  2.775558e-19
membership_s28   0.000000e+00  1.734723e-20
membership_s30   0.000000e+00  2.949030e-19
membership_s31  -5.910184e-05  7.023142e-02
membership_s32  -2.026074e-05  1.448492e-02
membership_s33   2.470188e-04  4.114171e-01
membership_s34   0.000000e+00  2.775558e-19
membership_s35   0.000000e+00  6.938894e-20
membership_s36   0.000000e+00  0.000000e+00
membership_s37  -4.403493e-05  3.817987e-01
membership_s38   6.906739e-05  1.149875e-01
adhesion         4.245233e-03  1.344692e+00
cohesion         3.376713e-03  1.120351e+00
inner            3.694794e-03  1.292398e+00
outer            2.734993e-03  1.677104e+00
ioratio          2.328624e-03  1.077921e+00
comsize          1.923064e-03  1.452245e+00
[1] "Dataset: low_TnotC Model GLM, run: 1 of 10 2015-06-08 09:42:55"
[1] "glmnet variable coefficients"
                     [,1]          [,2]
(Intercept)     -4.508108 -5.993188e+00
graph0           0.000000  0.000000e+00
graph1           0.000000  0.000000e+00
graph2           0.000000  0.000000e+00
graph3           0.000000  0.000000e+00
graph4           0.000000 -5.001713e-05
graph5           0.000000 -5.369102e-03
graph6           0.000000  0.000000e+00
graph7           0.000000 -8.656189e-07
graph8           0.000000 -1.261605e-01
graph9           0.000000  0.000000e+00
graph10          0.000000  0.000000e+00
graph11          0.000000  1.502043e-08
graph12          0.000000 -3.866305e-05
graph13          0.000000  1.023470e-04
graph14          0.000000  2.254870e-05
graph15          0.000000 -1.134982e-03
graph16          0.000000 -2.449700e-05
graph17          0.000000  0.000000e+00
graph18          0.000000 -1.281799e-04
graph19          0.000000 -6.415127e-06
graph20          0.000000  4.865578e-04
graph21          0.000000  2.441616e-03
graph22          0.000000  3.759352e-05
graph23          0.000000  0.000000e+00
graph24          0.000000 -1.195271e-06
graph25          0.000000  0.000000e+00
graph26          0.000000  0.000000e+00
graph27          0.000000  0.000000e+00
graph28          0.000000  1.246418e-02
graph29          0.000000  0.000000e+00
orbit0           0.000000  0.000000e+00
orbit1           0.000000  0.000000e+00
orbit2           0.000000 -1.144469e-01
orbit3           0.000000  0.000000e+00
orbit4           0.000000  3.819117e-05
orbit5           0.000000  0.000000e+00
orbit6           0.000000 -5.304129e-06
orbit7           0.000000 -3.661188e-02
orbit8           0.000000 -2.245548e-03
orbit9           0.000000  1.250515e-03
orbit10          0.000000 -2.390071e-04
orbit11          0.000000  1.200563e+00
orbit12          0.000000 -4.309242e-08
orbit13          0.000000 -2.585736e+00
orbit14          0.000000 -2.625579e-01
orbit15          0.000000 -1.759434e-05
orbit16          0.000000  4.405515e-05
orbit17          0.000000  2.142167e-05
orbit18          0.000000 -2.853056e-07
orbit19          0.000000  1.206916e-06
orbit20          0.000000 -7.522060e-06
orbit21          0.000000 -1.096107e-04
orbit22          0.000000  3.103934e-09
orbit23          0.000000  2.304726e-01
orbit24          0.000000 -2.346903e-10
orbit25          0.000000 -1.498798e-04
orbit26          0.000000  8.431558e-05
orbit27          0.000000  0.000000e+00
orbit28          0.000000  7.518782e-04
orbit29          0.000000  2.310339e-04
orbit30          0.000000  6.152422e-04
orbit31          0.000000  0.000000e+00
orbit32          0.000000  8.096338e-06
orbit33          0.000000 -1.284791e+00
orbit34          0.000000 -3.772146e-05
orbit35          0.000000 -1.541434e-06
orbit36          0.000000 -4.420639e-05
orbit37          0.000000 -5.047655e-05
orbit38          0.000000  1.695460e-03
orbit39          0.000000 -2.231500e-04
orbit40          0.000000  0.000000e+00
orbit41          0.000000 -1.323067e-03
orbit42          0.000000  1.103815e+00
orbit43          0.000000 -6.546487e-04
orbit44          0.000000  1.106219e+00
orbit45          0.000000  0.000000e+00
orbit46          0.000000 -6.385846e-04
orbit47          0.000000 -1.883654e-02
orbit48          0.000000 -7.077584e-04
orbit49          0.000000  7.892586e-05
orbit50          0.000000  1.799324e-02
orbit51          0.000000  4.024536e-04
orbit52          0.000000  1.180495e-03
orbit53          0.000000 -6.540591e-02
orbit54          0.000000  1.584249e-06
orbit55          0.000000  0.000000e+00
orbit56          0.000000 -4.624193e-04
orbit57          0.000000  0.000000e+00
orbit58          0.000000 -3.166173e+00
orbit59          0.000000 -1.968536e-03
orbit60          0.000000  0.000000e+00
orbit61          0.000000 -5.075906e-02
orbit62          0.000000 -8.615075e-03
orbit63          0.000000 -2.543352e-03
orbit64          0.000000  1.793908e-02
orbit65          0.000000  0.000000e+00
orbit66          0.000000  4.665225e-02
orbit67          0.000000  4.462380e-01
orbit68          0.000000  3.195900e-03
orbit69          0.000000  0.000000e+00
orbit70          0.000000  6.696469e-02
orbit71          0.000000  0.000000e+00
orbit72          0.000000  0.000000e+00
AP               0.000000  3.520169e-02
bet              0.000000 -2.989973e-05
ecc              0.000000  5.396448e-01
eccrad           0.000000  1.300780e-06
close            0.000000  0.000000e+00
constraint       0.000000 -2.212554e+00
coreness         0.000000 -4.402503e-04
knn              0.000000  1.952923e-07
hubscore         0.000000  0.000000e+00
pagerank         0.000000 -1.255269e+00
trans            0.000000 -2.938156e+00
first            0.000000  0.000000e+00
second           0.000000  2.787242e-03
third            0.000000  5.192286e-04
fourth           0.000000  0.000000e+00
fifth            0.000000  2.941295e-04
sixth            0.000000 -3.584721e-04
selfinter        0.000000  2.582700e-02
V1               0.000000  1.344894e+01
V2               0.000000  8.899955e-01
evcent           0.000000 -2.872343e+01
upto_second      0.000000  1.060544e-03
upto_third       0.000000  1.343897e-08
upto_fourth      0.000000  0.000000e+00
upto_fifth       0.000000  2.436604e-05
upto_sixth       0.000000  7.466804e-06
ratio1           0.000000  1.286228e-02
ratio2           0.000000  5.733563e-03
ratio3           0.000000  6.822783e-06
ratio4           0.000000  0.000000e+00
ratio5           0.000000  0.000000e+00
ratio6           0.000000  1.771252e-04
walktrap_vertex  0.000000 -3.555913e-01
bigcom1          0.000000 -5.016757e-02
bigcom2          0.000000  3.098157e-01
bigcom3          0.000000 -4.279199e+00
bigcom4          0.000000  2.904901e-01
bigcom5          0.000000 -1.485504e+00
bigcom6          0.000000 -1.067599e+00
bigcom8          0.000000 -5.779821e-01
bigcom9          0.000000  1.850163e+00
bigcom10         0.000000  6.733088e-02
bigcom11         0.000000 -7.973478e-01
bigcom12         0.000000  1.533810e+00
bigcom13         0.000000 -1.597261e+00
bigcom14         0.000000 -1.067004e+00
bigcom15         0.000000 -6.238417e-01
bigcom16         0.000000 -1.106078e+00
bigcom17         0.000000 -9.735395e-01
bigcom18         0.000000  2.094227e+00
bigcom21         0.000000 -8.133685e-01
bigcom22         0.000000 -2.556314e-01
bigcom23         0.000000 -1.562219e+00
bigcom24         0.000000 -9.081247e-01
bigcom25         0.000000 -1.180623e+00
bigcom26         0.000000 -1.545397e+00
bigcom27         0.000000 -1.158517e+00
bigcom29         0.000000 -1.029928e+00
bigcom31         0.000000 -1.395838e+00
bigcom33         0.000000  5.781998e-01
bigcom34         0.000000 -1.313318e+00
bigcom35         0.000000 -5.608044e-01
bigcom36         0.000000  0.000000e+00
bigcom39         0.000000 -1.293486e+00
bigcom40         0.000000 -1.088334e+00
bigcom43         0.000000 -1.419886e+00
bigcom46         0.000000 -1.044814e+00
bigcom48         0.000000 -1.460697e+00
bigcom49         0.000000 -6.790924e-01
bigcom50         0.000000 -6.917074e-02
bigcom52         0.000000 -8.477499e-01
bigcom54         0.000000 -7.546965e-01
bigcom56         0.000000 -1.356879e+00
bigcom57         0.000000 -8.408745e-01
bigcom58         0.000000 -1.229005e+00
bigcom62         0.000000 -1.393058e+00
bigcom63         0.000000 -2.091355e-01
bigcom64         0.000000 -6.505235e-03
bigcom65         0.000000  1.239384e+00
bigcom66         0.000000 -2.646441e-01
bigcom68         0.000000 -7.350211e-01
bigcom69         0.000000 -3.149373e-01
bigcom70         0.000000 -7.273801e-01
bigcom71         0.000000  0.000000e+00
bigcom72         0.000000 -5.927431e-01
bigcom77         0.000000 -9.460138e-01
bigcom79         0.000000 -1.553936e+00
bigcom80         0.000000 -3.497699e-01
bigcom82         0.000000  1.319994e+00
bigcom83         0.000000  0.000000e+00
bigcom86         0.000000 -3.809987e-02
bigcom87         0.000000 -6.199870e-01
bigcom88         0.000000  9.584872e-01
bigcom90         0.000000  0.000000e+00
bigcom92         0.000000 -2.319595e-03
bigcom94         0.000000 -1.013526e+00
bigcom96         0.000000 -3.789353e-01
bigcom98         0.000000 -9.950728e-01
bigcom99         0.000000 -1.233487e+00
bigcom100        0.000000 -6.172456e-01
bigcom102        0.000000 -4.950247e-01
bigcom103        0.000000 -5.582409e-01
bigcom104        0.000000 -1.114042e+00
bigcom107        0.000000 -1.214106e-03
bigcom108        0.000000  0.000000e+00
bigcom109        0.000000 -8.274572e-01
bigcom110        0.000000 -9.463889e-01
bigcom125        0.000000 -2.800977e-01
bigcom133        0.000000 -1.020456e+00
bigcom141        0.000000 -1.322339e-01
bigcom142        0.000000 -3.866474e-01
bigcom143        0.000000 -6.341590e-01
bigcom145        0.000000 -1.186319e+00
bigcom158        0.000000  0.000000e+00
bigcom162        0.000000 -7.226802e-01
bigcom177        0.000000 -7.969515e-01
bigcom194        0.000000 -5.336161e-01
bigcom208        0.000000 -6.725755e-01
bigcom220        0.000000 -7.900069e-01
bigcom227        0.000000  0.000000e+00
bigcom229        0.000000 -2.710628e-01
bigcom247        0.000000  0.000000e+00
bigcom252        0.000000 -8.880622e-01
bigcom255        0.000000  1.830990e+00
bigcom258        0.000000 -7.642383e-01
bigcom266        0.000000 -1.259123e+00
bigcom269        0.000000 -8.918543e-01
bigcom273        0.000000 -3.169854e-01
bigcom274        0.000000 -1.009377e+00
bigcom276        0.000000  2.459443e+00
bigcom284        0.000000 -8.243894e-01
bigcom290        0.000000 -7.156286e-01
bigcom292        0.000000 -5.288281e-01
bigcom294        0.000000 -1.252718e+00
bigcom295        0.000000 -6.277483e-01
bigcom296        0.000000  0.000000e+00
bigcom297        0.000000 -5.749210e-01
bigcom302        0.000000 -1.024048e+00
bigcom303        0.000000 -1.562170e+00
bigcom307        0.000000  0.000000e+00
bigcom311        0.000000 -9.308625e-01
bigcom313        0.000000 -1.247185e+00
bigcom318        0.000000 -1.244199e+00
bigcom326        0.000000 -9.644547e-01
bigcom332        0.000000 -3.980181e-01
bigcom340        0.000000  0.000000e+00
bigcom341        0.000000 -7.496165e-01
bigcom345        0.000000  3.170685e+00
bigcom347        0.000000  0.000000e+00
bigcom360        0.000000 -1.284098e+00
bigcom365        0.000000 -2.780348e-01
bigcom366        0.000000 -7.061616e-01
bigcom370        0.000000 -2.648546e-01
bigcom387        0.000000 -6.045271e-01
bigcom390        0.000000 -5.515851e-01
bigcom398        0.000000  0.000000e+00
bigcom408        0.000000 -5.798027e-01
bigcom417        0.000000 -3.741209e-01
bigcom419        0.000000 -6.058312e-01
bigcom424        0.000000 -7.492911e-01
bigcom441        0.000000  0.000000e+00
bigcom445        0.000000 -1.375500e+00
bigcom468        0.000000 -6.325866e-01
spin_vertex      0.000000  1.067802e+00
membership_s1    0.000000 -3.977812e-04
membership_s3    0.000000  2.899548e-01
membership_s4    0.000000 -3.922110e-01
membership_s5    0.000000 -5.595075e-01
membership_s6    0.000000 -7.122188e-01
membership_s7    0.000000 -1.039994e+00
membership_s8    0.000000  1.390493e-02
membership_s9    0.000000 -9.879456e-01
membership_s10   0.000000 -2.110990e-01
membership_s11   0.000000 -1.076005e+00
membership_s12   0.000000  6.515803e-01
membership_s13   0.000000 -9.231967e-01
membership_s14   0.000000 -9.563796e-01
membership_s16   0.000000  5.459766e-01
membership_s17   0.000000 -9.421796e-01
membership_s18   0.000000 -8.067873e-01
membership_s19   0.000000 -1.328283e+00
membership_s20   0.000000 -1.995279e-01
membership_s21   0.000000 -1.798733e-01
membership_s22   0.000000 -6.087964e-01
membership_s23   0.000000  1.797547e-01
membership_s24   0.000000 -8.001968e-01
membership_s25   0.000000 -7.521515e-01
membership_s26   0.000000  4.236723e-01
membership_s27   0.000000 -2.310184e-01
membership_s28   0.000000 -6.497065e-01
membership_s30   0.000000 -5.416838e-01
membership_s31   0.000000  7.454716e-01
membership_s32   0.000000  8.042991e-02
membership_s33   0.000000  4.454092e-01
membership_s34   0.000000 -8.245418e-02
membership_s35   0.000000 -3.843994e-01
membership_s36   0.000000 -4.199573e-01
membership_s37   0.000000  1.036873e+00
membership_s38   0.000000  1.996344e-02
adhesion         0.000000  1.968425e-04
cohesion         0.000000  0.000000e+00
inner            0.000000  4.621059e-05
outer            0.000000 -1.166510e-04
ioratio          0.000000  2.999823e-01
comsize          0.000000 -4.300339e-04
[1] "Dataset: low_TnotC Model GBM, run: 2 of 10 2015-06-08 09:44:19"
Iter   TrainDeviance   ValidDeviance   StepSize   Improve
     1        0.1190             nan     0.0100    0.0001
     2        0.1181             nan     0.0100   -0.0000
     3        0.1171             nan     0.0100    0.0002
     4        0.1163             nan     0.0100    0.0000
     5        0.1151             nan     0.0100    0.0001
     6        0.1144             nan     0.0100   -0.0000
     7        0.1132             nan     0.0100    0.0000
     8        0.1127             nan     0.0100   -0.0000
     9        0.1122             nan     0.0100    0.0000
    10        0.1117             nan     0.0100   -0.0000
    20        0.1079             nan     0.0100   -0.0000
    40        0.1010             nan     0.0100    0.0000
    60        0.0955             nan     0.0100   -0.0000
    80        0.0912             nan     0.0100   -0.0000
   100        0.0875             nan     0.0100   -0.0000
   120        0.0825             nan     0.0100   -0.0000
   140        0.0782             nan     0.0100   -0.0000
   160        0.0744             nan     0.0100   -0.0000
   180        0.0713             nan     0.0100   -0.0000
   200        0.0681             nan     0.0100   -0.0000
   207        0.0672             nan     0.0100   -0.0000

[1] "GBM variable coefficients"
                            var     rel.inf
ratio2                   ratio2 5.155703975
comsize                 comsize 3.987761126
graph13                 graph13 3.701007401
bigcom18               bigcom18 3.446676477
V1                           V1 2.849209899
pagerank               pagerank 2.491002526
inner                     inner 2.440319935
outer                     outer 2.210607684
V2                           V2 2.147684751
graph16                 graph16 2.145743414
coreness               coreness 2.052419083
membership_s33   membership_s33 1.902332929
graph19                 graph19 1.847863811
ratio5                   ratio5 1.779852558
knn                         knn 1.744453301
cohesion               cohesion 1.737225986
bet                         bet 1.691075836
orbit30                 orbit30 1.576868858
graph20                 graph20 1.555781381
adhesion               adhesion 1.534613200
orbit49                 orbit49 1.513458012
ratio1                   ratio1 1.505024653
bigcom370             bigcom370 1.469138715
bigcom276             bigcom276 1.456241124
bigcom345             bigcom345 1.438746201
graph6                   graph6 1.417256615
orbit20                 orbit20 1.401965380
orbit11                 orbit11 1.384453229
ratio3                   ratio3 1.319796990
bigcom255             bigcom255 1.297736541
orbit35                 orbit35 1.280935861
graph1                   graph1 1.230570309
orbit16                 orbit16 1.207653660
orbit44                 orbit44 1.189761505
ratio6                   ratio6 1.114963349
orbit56                 orbit56 1.055340465
fifth                     fifth 1.018397548
constraint           constraint 0.983052968
bigcom82               bigcom82 0.969387794
walktrap_vertex walktrap_vertex 0.915235022
graph4                   graph4 0.911046901
orbit36                 orbit36 0.850093471
graph11                 graph11 0.815697386
graph5                   graph5 0.775879889
orbit26                 orbit26 0.753128156
orbit5                   orbit5 0.743783767
graph2                   graph2 0.713559686
graph14                 graph14 0.713081863
sixth                     sixth 0.687092281
graph15                 graph15 0.679669671
graph3                   graph3 0.676320976
graph23                 graph23 0.649397837
graph12                 graph12 0.645678352
bigcom62               bigcom62 0.637349424
graph17                 graph17 0.622896247
orbit38                 orbit38 0.609467931
orbit27                 orbit27 0.553299696
upto_sixth           upto_sixth 0.541359037
bigcom9                 bigcom9 0.530816784
orbit39                 orbit39 0.525695906
spin_vertex         spin_vertex 0.494962060
orbit18                 orbit18 0.480304937
bigcom33               bigcom33 0.473419583
orbit45                 orbit45 0.453610074
graph0                   graph0 0.450230997
bigcom4                 bigcom4 0.446596349
fourth                   fourth 0.440968254
orbit19                 orbit19 0.439120235
bigcom65               bigcom65 0.435498266
orbit28                 orbit28 0.424047781
orbit24                 orbit24 0.421518183
ecc                         ecc 0.410031485
membership_s37   membership_s37 0.398880472
orbit31                 orbit31 0.389331977
graph9                   graph9 0.364093812
graph10                 graph10 0.357299381
orbit2                   orbit2 0.294466242
membership_s8     membership_s8 0.283902557
graph21                 graph21 0.278052623
orbit37                 orbit37 0.270700522
orbit50                 orbit50 0.270441447
orbit17                 orbit17 0.264356066
close                     close 0.256931973
upto_fourth         upto_fourth 0.252799028
orbit52                 orbit52 0.228007517
bigcom2                 bigcom2 0.220860868
orbit42                 orbit42 0.204053627
upto_fifth           upto_fifth 0.193055731
orbit32                 orbit32 0.187821946
membership_s16   membership_s16 0.185267779
orbit57                 orbit57 0.166234666
membership_s12   membership_s12 0.162411245
bigcom12               bigcom12 0.149257267
orbit29                 orbit29 0.147582616
orbit62                 orbit62 0.141221280
orbit48                 orbit48 0.136664413
orbit51                 orbit51 0.136131823
orbit25                 orbit25 0.130047576
ratio4                   ratio4 0.128253060
orbit15                 orbit15 0.127040082
upto_third           upto_third 0.121077444
membership_s32   membership_s32 0.112180733
graph18                 graph18 0.106537422
hubscore               hubscore 0.103339219
graph25                 graph25 0.102855083
orbit21                 orbit21 0.102345874
selfinter             selfinter 0.092999357
orbit1                   orbit1 0.092836163
orbit64                 orbit64 0.082603354
membership_s26   membership_s26 0.067470033
graph7                   graph7 0.066163878
orbit60                 orbit60 0.048420393
membership_s31   membership_s31 0.045722171
orbit46                 orbit46 0.039503867
graph8                   graph8 0.038698180
orbit53                 orbit53 0.037564660
orbit71                 orbit71 0.035596810
graph28                 graph28 0.031544331
orbit40                 orbit40 0.024892648
orbit9                   orbit9 0.024645671
trans                     trans 0.022455552
orbit65                 orbit65 0.021268514
orbit59                 orbit59 0.019359133
graph22                 graph22 0.018443296
orbit47                 orbit47 0.018201935
orbit7                   orbit7 0.015998012
third                     third 0.009165134
graph24                 graph24 0.000000000
graph26                 graph26 0.000000000
graph27                 graph27 0.000000000
graph29                 graph29 0.000000000
orbit0                   orbit0 0.000000000
orbit3                   orbit3 0.000000000
orbit4                   orbit4 0.000000000
orbit6                   orbit6 0.000000000
orbit8                   orbit8 0.000000000
orbit10                 orbit10 0.000000000
orbit12                 orbit12 0.000000000
orbit13                 orbit13 0.000000000
orbit14                 orbit14 0.000000000
orbit22                 orbit22 0.000000000
orbit23                 orbit23 0.000000000
orbit33                 orbit33 0.000000000
orbit34                 orbit34 0.000000000
orbit41                 orbit41 0.000000000
orbit43                 orbit43 0.000000000
orbit54                 orbit54 0.000000000
orbit55                 orbit55 0.000000000
orbit58                 orbit58 0.000000000
orbit61                 orbit61 0.000000000
orbit63                 orbit63 0.000000000
orbit66                 orbit66 0.000000000
orbit67                 orbit67 0.000000000
orbit68                 orbit68 0.000000000
orbit69                 orbit69 0.000000000
orbit70                 orbit70 0.000000000
orbit72                 orbit72 0.000000000
AP                           AP 0.000000000
eccrad                   eccrad 0.000000000
first                     first 0.000000000
second                   second 0.000000000
evcent                   evcent 0.000000000
upto_second         upto_second 0.000000000
bigcom1                 bigcom1 0.000000000
bigcom3                 bigcom3 0.000000000
bigcom5                 bigcom5 0.000000000
bigcom6                 bigcom6 0.000000000
bigcom8                 bigcom8 0.000000000
bigcom10               bigcom10 0.000000000
bigcom11               bigcom11 0.000000000
bigcom13               bigcom13 0.000000000
bigcom14               bigcom14 0.000000000
bigcom15               bigcom15 0.000000000
bigcom16               bigcom16 0.000000000
bigcom17               bigcom17 0.000000000
bigcom21               bigcom21 0.000000000
bigcom22               bigcom22 0.000000000
bigcom23               bigcom23 0.000000000
bigcom24               bigcom24 0.000000000
bigcom25               bigcom25 0.000000000
bigcom26               bigcom26 0.000000000
bigcom27               bigcom27 0.000000000
bigcom29               bigcom29 0.000000000
bigcom31               bigcom31 0.000000000
bigcom34               bigcom34 0.000000000
bigcom35               bigcom35 0.000000000
bigcom36               bigcom36 0.000000000
bigcom39               bigcom39 0.000000000
bigcom40               bigcom40 0.000000000
bigcom43               bigcom43 0.000000000
bigcom46               bigcom46 0.000000000
bigcom48               bigcom48 0.000000000
bigcom49               bigcom49 0.000000000
bigcom50               bigcom50 0.000000000
bigcom52               bigcom52 0.000000000
bigcom54               bigcom54 0.000000000
bigcom56               bigcom56 0.000000000
bigcom57               bigcom57 0.000000000
bigcom58               bigcom58 0.000000000
bigcom63               bigcom63 0.000000000
bigcom64               bigcom64 0.000000000
bigcom66               bigcom66 0.000000000
bigcom68               bigcom68 0.000000000
bigcom69               bigcom69 0.000000000
bigcom70               bigcom70 0.000000000
bigcom71               bigcom71 0.000000000
bigcom72               bigcom72 0.000000000
bigcom77               bigcom77 0.000000000
bigcom79               bigcom79 0.000000000
bigcom80               bigcom80 0.000000000
bigcom83               bigcom83 0.000000000
bigcom86               bigcom86 0.000000000
bigcom87               bigcom87 0.000000000
bigcom88               bigcom88 0.000000000
bigcom90               bigcom90 0.000000000
bigcom92               bigcom92 0.000000000
bigcom94               bigcom94 0.000000000
bigcom96               bigcom96 0.000000000
bigcom98               bigcom98 0.000000000
bigcom99               bigcom99 0.000000000
bigcom100             bigcom100 0.000000000
bigcom102             bigcom102 0.000000000
bigcom103             bigcom103 0.000000000
bigcom104             bigcom104 0.000000000
bigcom107             bigcom107 0.000000000
bigcom108             bigcom108 0.000000000
bigcom109             bigcom109 0.000000000
bigcom110             bigcom110 0.000000000
bigcom125             bigcom125 0.000000000
bigcom133             bigcom133 0.000000000
bigcom141             bigcom141 0.000000000
bigcom142             bigcom142 0.000000000
bigcom143             bigcom143 0.000000000
bigcom145             bigcom145 0.000000000
bigcom158             bigcom158 0.000000000
bigcom162             bigcom162 0.000000000
bigcom177             bigcom177 0.000000000
bigcom194             bigcom194 0.000000000
bigcom208             bigcom208 0.000000000
bigcom220             bigcom220 0.000000000
bigcom227             bigcom227 0.000000000
bigcom229             bigcom229 0.000000000
bigcom247             bigcom247 0.000000000
bigcom252             bigcom252 0.000000000
bigcom258             bigcom258 0.000000000
bigcom266             bigcom266 0.000000000
bigcom269             bigcom269 0.000000000
bigcom273             bigcom273 0.000000000
bigcom274             bigcom274 0.000000000
bigcom284             bigcom284 0.000000000
bigcom290             bigcom290 0.000000000
bigcom292             bigcom292 0.000000000
bigcom294             bigcom294 0.000000000
bigcom295             bigcom295 0.000000000
bigcom296             bigcom296 0.000000000
bigcom297             bigcom297 0.000000000
bigcom302             bigcom302 0.000000000
bigcom303             bigcom303 0.000000000
bigcom307             bigcom307 0.000000000
bigcom311             bigcom311 0.000000000
bigcom313             bigcom313 0.000000000
bigcom318             bigcom318 0.000000000
bigcom326             bigcom326 0.000000000
bigcom332             bigcom332 0.000000000
bigcom340             bigcom340 0.000000000
bigcom341             bigcom341 0.000000000
bigcom347             bigcom347 0.000000000
bigcom360             bigcom360 0.000000000
bigcom365             bigcom365 0.000000000
bigcom366             bigcom366 0.000000000
bigcom387             bigcom387 0.000000000
bigcom390             bigcom390 0.000000000
bigcom398             bigcom398 0.000000000
bigcom408             bigcom408 0.000000000
bigcom417             bigcom417 0.000000000
bigcom419             bigcom419 0.000000000
bigcom424             bigcom424 0.000000000
bigcom441             bigcom441 0.000000000
bigcom445             bigcom445 0.000000000
bigcom468             bigcom468 0.000000000
membership_s1     membership_s1 0.000000000
membership_s3     membership_s3 0.000000000
membership_s4     membership_s4 0.000000000
membership_s5     membership_s5 0.000000000
membership_s6     membership_s6 0.000000000
membership_s7     membership_s7 0.000000000
membership_s9     membership_s9 0.000000000
membership_s10   membership_s10 0.000000000
membership_s11   membership_s11 0.000000000
membership_s13   membership_s13 0.000000000
membership_s14   membership_s14 0.000000000
membership_s17   membership_s17 0.000000000
membership_s18   membership_s18 0.000000000
membership_s19   membership_s19 0.000000000
membership_s20   membership_s20 0.000000000
membership_s21   membership_s21 0.000000000
membership_s22   membership_s22 0.000000000
membership_s23   membership_s23 0.000000000
membership_s24   membership_s24 0.000000000
membership_s25   membership_s25 0.000000000
membership_s27   membership_s27 0.000000000
membership_s28   membership_s28 0.000000000
membership_s30   membership_s30 0.000000000
membership_s34   membership_s34 0.000000000
membership_s35   membership_s35 0.000000000
membership_s36   membership_s36 0.000000000
membership_s38   membership_s38 0.000000000
ioratio                 ioratio 0.000000000
[1] "Dataset: low_TnotC Model RF, run: 2 of 10 2015-06-08 09:45:39"
     |      Out-of-bag   |
Tree |      MSE  %Var(y) |
   1 |  0.02419   223.90 |
   2 |  0.02264   209.54 |
   3 |   0.0198   183.26 |
   4 |  0.01968   182.11 |
   5 |  0.01803   166.90 |
   6 |  0.01677   155.16 |
   7 |  0.01641   151.84 |
   8 |  0.01608   148.78 |
   9 |  0.01587   146.90 |
  10 |  0.01556   144.04 |
  11 |  0.01486   137.51 |
  12 |  0.01459   135.01 |
  13 |  0.01426   132.00 |
  14 |  0.01425   131.92 |
  15 |  0.01404   129.90 |
  16 |  0.01397   129.25 |
  17 |   0.0138   127.69 |
  18 |  0.01354   125.31 |
  19 |  0.01347   124.62 |
  20 |  0.01345   124.44 |
  21 |  0.01343   124.25 |
  22 |  0.01338   123.80 |
  23 |  0.01328   122.92 |
  24 |  0.01322   122.37 |
  25 |  0.01318   121.94 |
  26 |  0.01312   121.41 |
  27 |  0.01311   121.29 |
  28 |  0.01293   119.70 |
  29 |  0.01287   119.14 |
  30 |  0.01282   118.63 |
  31 |  0.01282   118.66 |
  32 |  0.01277   118.20 |
  33 |  0.01271   117.59 |
  34 |  0.01262   116.75 |
  35 |  0.01259   116.56 |
  36 |  0.01259   116.49 |
  37 |  0.01255   116.15 |
  38 |  0.01253   115.93 |
  39 |  0.01253   115.98 |
  40 |  0.01256   116.24 |
  41 |  0.01255   116.16 |
  42 |  0.01258   116.42 |
  43 |  0.01262   116.77 |
  44 |  0.01264   117.02 |
  45 |  0.01265   117.08 |
  46 |  0.01263   116.85 |
  47 |   0.0126   116.65 |
  48 |  0.01258   116.41 |
  49 |  0.01257   116.29 |
  50 |  0.01255   116.13 |
  51 |  0.01255   116.17 |
  52 |  0.01256   116.22 |
  53 |  0.01253   115.95 |
  54 |   0.0125   115.69 |
  55 |  0.01249   115.61 |
  56 |  0.01245   115.18 |
  57 |  0.01242   114.91 |
  58 |  0.01243   115.03 |
  59 |  0.01242   114.91 |
  60 |   0.0124   114.75 |
  61 |  0.01239   114.62 |
  62 |  0.01237   114.51 |
  63 |  0.01237   114.51 |
  64 |  0.01239   114.64 |
  65 |  0.01237   114.45 |
  66 |  0.01237   114.52 |
  67 |  0.01235   114.34 |
  68 |  0.01233   114.10 |
  69 |  0.01231   113.97 |
  70 |  0.01231   113.95 |
  71 |  0.01231   113.89 |
  72 |   0.0123   113.84 |
  73 |  0.01228   113.65 |
  74 |  0.01226   113.48 |
  75 |  0.01224   113.32 |
  76 |  0.01224   113.28 |
  77 |  0.01221   113.04 |
  78 |  0.01221   113.03 |
  79 |  0.01221   112.99 |
  80 |  0.01221   112.98 |
  81 |   0.0122   112.88 |
  82 |   0.0122   112.89 |
  83 |   0.0122   112.90 |
  84 |  0.01219   112.79 |
  85 |  0.01219   112.81 |
  86 |  0.01219   112.77 |
  87 |  0.01218   112.68 |
  88 |  0.01217   112.61 |
  89 |  0.01216   112.55 |
  90 |  0.01218   112.68 |
  91 |  0.01216   112.53 |
  92 |  0.01215   112.46 |
  93 |  0.01215   112.41 |
  94 |  0.01215   112.43 |
  95 |  0.01214   112.34 |
  96 |  0.01214   112.33 |
  97 |  0.01214   112.36 |
  98 |  0.01213   112.24 |
  99 |  0.01213   112.27 |
 100 |  0.01213   112.29 |
[1] "Random Forest variable coefficients"
                      %IncMSE IncNodePurity
graph5           7.000174e-04  2.700489e-01
graph6           5.202838e-03  4.027506e-01
graph7           2.226981e-04  5.566918e-02
graph8           0.000000e+00  0.000000e+00
graph9           4.685245e-03  3.711949e-01
graph10          5.358440e-03  5.636251e-01
graph11          2.029870e-02  5.527615e-01
graph12          4.029476e-03  4.150901e-01
graph13          3.674289e-03  6.664211e-01
graph14          1.055025e-02  5.238742e-01
graph15          1.168585e-03  2.434584e-01
graph16          1.042212e-02  5.537629e-01
graph17          9.310361e-03  5.060873e-01
graph18          9.401220e-04  1.208527e-01
graph19          5.916608e-03  7.967937e-01
graph20          5.074104e-04  4.558485e-01
graph21          3.456611e-04  1.834853e-01
graph22          4.340278e-06  3.862103e-02
graph23          1.266026e-03  3.841990e-01
graph24          2.213635e-04  7.951722e-02
graph25          4.360967e-05  2.203351e-02
graph26          8.305648e-06  1.952058e-02
graph27          0.000000e+00  9.781118e-03
graph28          0.000000e+00  3.914921e-02
graph29          0.000000e+00  0.000000e+00
orbit0           3.684904e-06  2.140229e-02
orbit1           3.632905e-04  3.152486e-01
orbit2           7.567905e-04  1.477496e-01
orbit3          -4.288165e-06  1.710114e-02
orbit4           1.915268e-03  2.874009e-01
orbit5           5.083870e-03  4.488170e-01
orbit6           5.307421e-03  5.799827e-01
orbit7           5.431536e-06  6.783965e-02
orbit8           8.859508e-04  1.692091e-01
orbit9           4.564441e-03  3.988585e-01
orbit10          1.601019e-04  6.545406e-02
orbit11          1.505095e-04  8.685054e-02
orbit12         -7.107805e-08  7.217798e-02
orbit13          0.000000e+00  0.000000e+00
orbit14          0.000000e+00  0.000000e+00
orbit15          2.905144e-03  2.944199e-01
orbit16          6.903217e-03  6.199096e-01
orbit17          3.005643e-03  3.629851e-01
orbit18          6.977747e-03  6.165120e-01
orbit19          1.750101e-03  4.277982e-01
orbit20          1.290283e-02  4.029426e-01
orbit21          1.399180e-03  1.618181e-01
orbit22          1.707480e-02  5.194761e-01
orbit23          6.831438e-05  1.748002e-02
orbit24          1.570418e-03  4.014462e-01
orbit25          8.775108e-04  8.625967e-02
orbit26          1.489696e-03  1.681824e-01
orbit27          9.474661e-03  7.561663e-01
orbit28          3.716477e-03  2.370509e-01
orbit29          4.714850e-04  1.311802e-01
orbit30          5.256344e-04  3.322187e-01
orbit31          1.261042e-02  5.564518e-01
orbit32          1.323733e-04  1.144348e-01
orbit33          6.276619e-05  3.084432e-02
orbit34          1.026062e-03  1.178403e-01
orbit35          1.661932e-02  7.503981e-01
orbit36          3.640505e-04  2.569237e-01
orbit37          5.872102e-04  1.571002e-01
orbit38          3.887921e-04  8.610097e-02
orbit39          7.276834e-03  3.932051e-01
orbit40          8.600788e-06  6.819693e-02
orbit41          1.293899e-04  1.676520e-02
orbit42          1.411481e-04  1.119323e-01
orbit43          3.507556e-04  1.299975e-01
orbit44          3.116847e-05  2.254602e-01
orbit45          4.956780e-03  8.529142e-01
orbit46          1.025115e-04  9.563373e-02
orbit47          1.871331e-04  1.050320e-01
orbit48          4.837509e-05  6.849942e-02
orbit49          1.912092e-03  3.623367e-01
orbit50          1.254290e-04  9.135607e-02
orbit51          1.299487e-03  2.191150e-01
orbit52          8.088890e-05  1.465889e-01
orbit53          4.417863e-04  2.984505e-02
orbit54          9.841349e-05  6.486652e-02
orbit55          0.000000e+00  0.000000e+00
orbit56          1.523294e-03  4.078870e-01
orbit57          0.000000e+00  0.000000e+00
orbit58          0.000000e+00  0.000000e+00
orbit59          0.000000e+00  1.953074e-02
orbit60          0.000000e+00  9.751346e-03
orbit61          0.000000e+00  0.000000e+00
orbit62          0.000000e+00  4.815657e-02
orbit63          0.000000e+00  0.000000e+00
orbit64          2.382081e-04  3.257028e-02
orbit65          8.456660e-06  2.154061e-02
orbit66          0.000000e+00  9.787383e-03
orbit67          0.000000e+00  0.000000e+00
orbit68          0.000000e+00  9.790450e-03
orbit69          0.000000e+00  0.000000e+00
orbit70          0.000000e+00  6.851776e-02
orbit71          0.000000e+00  6.938894e-20
orbit72          0.000000e+00  0.000000e+00
AP              -1.732635e-05  4.067725e-02
bet              1.907544e-03  7.305258e-01
ecc              1.818107e-05  1.089562e-01
eccrad           7.598786e-04  1.427690e-01
close            7.411880e-04  3.120433e-01
constraint       8.120887e-04  2.004606e-01
coreness         3.964810e-04  7.816493e-01
knn              6.008023e-03  5.263392e-01
hubscore         1.009805e-03  5.706357e-01
pagerank         4.512497e-03  1.373871e+00
trans            6.163867e-05  5.229456e-04
first            3.006194e-04  1.721772e-01
second           7.017008e-04  1.818532e-01
third            4.925534e-03  3.622137e-01
fourth           2.134409e-03  7.180744e-01
fifth            9.714466e-04  7.861094e-01
sixth            3.788860e-03  7.020918e-01
selfinter       -4.920015e-06  2.541469e-02
V1               1.810408e-03  1.291826e+00
V2               2.775550e-03  1.564556e+00
evcent           1.282126e-03  4.924139e-01
upto_second      2.394706e-03  4.852586e-01
upto_third       2.806027e-03  3.095423e-01
upto_fourth      7.785771e-04  3.346771e-01
upto_fifth       6.399248e-03  3.910179e-01
upto_sixth       1.184120e-03  3.412510e-01
ratio1           3.552728e-03  7.161577e-01
ratio2           2.371130e-03  1.518371e+00
ratio3           2.702633e-03  6.473494e-01
ratio4           2.074378e-03  7.040567e-01
ratio5           5.891163e-03  1.589718e+00
ratio6           7.715853e-03  8.820160e-01
walktrap_vertex  2.228006e-04  2.629661e-01
bigcom1          0.000000e+00  5.637851e-19
bigcom2          1.779449e-04  1.184619e-01
bigcom3          0.000000e+00  0.000000e+00
bigcom4          2.230310e-04  2.494940e-01
bigcom5          0.000000e+00  0.000000e+00
bigcom6          0.000000e+00  0.000000e+00
bigcom8          0.000000e+00  0.000000e+00
bigcom9          1.580809e-05  1.335224e-01
bigcom10         4.342162e-06  2.894797e-02
bigcom11         0.000000e+00  0.000000e+00
bigcom12        -5.565970e-05  4.663111e-02
bigcom13         0.000000e+00  0.000000e+00
bigcom14         0.000000e+00  0.000000e+00
bigcom15         0.000000e+00  0.000000e+00
bigcom16         0.000000e+00  0.000000e+00
bigcom17         0.000000e+00  0.000000e+00
bigcom18         7.518026e-04  5.220643e-01
bigcom21         0.000000e+00  0.000000e+00
bigcom22         0.000000e+00  0.000000e+00
bigcom23         0.000000e+00  0.000000e+00
bigcom24         0.000000e+00  0.000000e+00
bigcom25         0.000000e+00  6.938894e-20
bigcom26         0.000000e+00  0.000000e+00
bigcom27         0.000000e+00  0.000000e+00
bigcom29         0.000000e+00  0.000000e+00
bigcom31         0.000000e+00  0.000000e+00
bigcom33         2.970578e-05  2.667402e-01
bigcom34         0.000000e+00  0.000000e+00
bigcom35         0.000000e+00  6.938894e-20
bigcom36         0.000000e+00  0.000000e+00
bigcom39         0.000000e+00  0.000000e+00
bigcom40         0.000000e+00  0.000000e+00
bigcom43         0.000000e+00  0.000000e+00
bigcom46         0.000000e+00  0.000000e+00
bigcom48         0.000000e+00  0.000000e+00
bigcom49         0.000000e+00  0.000000e+00
bigcom50         0.000000e+00  0.000000e+00
bigcom52         0.000000e+00  0.000000e+00
bigcom54         0.000000e+00  0.000000e+00
bigcom56         0.000000e+00  0.000000e+00
bigcom57         0.000000e+00  6.938894e-20
bigcom58         0.000000e+00  0.000000e+00
bigcom62        -5.052071e-06  3.729174e-01
bigcom63         0.000000e+00  0.000000e+00
bigcom64         0.000000e+00  0.000000e+00
bigcom65         2.906827e-05  1.308579e-01
bigcom66         0.000000e+00  0.000000e+00
bigcom68         0.000000e+00  0.000000e+00
bigcom69         0.000000e+00  0.000000e+00
bigcom70         0.000000e+00  0.000000e+00
bigcom71         0.000000e+00  0.000000e+00
bigcom72         0.000000e+00  0.000000e+00
bigcom77         0.000000e+00  0.000000e+00
bigcom79         0.000000e+00  0.000000e+00
bigcom80         0.000000e+00  0.000000e+00
bigcom82        -2.210858e-05  1.687765e-01
bigcom83         0.000000e+00  0.000000e+00
bigcom86         0.000000e+00  0.000000e+00
bigcom87         0.000000e+00  0.000000e+00
bigcom88         0.000000e+00  0.000000e+00
bigcom90         0.000000e+00  0.000000e+00
bigcom92         0.000000e+00  0.000000e+00
bigcom94         0.000000e+00  0.000000e+00
bigcom96         0.000000e+00  0.000000e+00
bigcom98         0.000000e+00  0.000000e+00
bigcom99         0.000000e+00  0.000000e+00
bigcom100        0.000000e+00  0.000000e+00
bigcom102        0.000000e+00  0.000000e+00
bigcom103        0.000000e+00  0.000000e+00
bigcom104        0.000000e+00  0.000000e+00
bigcom107        0.000000e+00  0.000000e+00
bigcom108        0.000000e+00  0.000000e+00
bigcom109        0.000000e+00  0.000000e+00
bigcom110        0.000000e+00  0.000000e+00
bigcom125        0.000000e+00  0.000000e+00
bigcom133        0.000000e+00  0.000000e+00
bigcom141        0.000000e+00  0.000000e+00
bigcom142        0.000000e+00  0.000000e+00
bigcom143        0.000000e+00  0.000000e+00
bigcom145        0.000000e+00  0.000000e+00
bigcom158        0.000000e+00  0.000000e+00
bigcom162        0.000000e+00  0.000000e+00
bigcom177        0.000000e+00  0.000000e+00
bigcom194        0.000000e+00  0.000000e+00
bigcom208        0.000000e+00  0.000000e+00
bigcom220        0.000000e+00  0.000000e+00
bigcom227        0.000000e+00  0.000000e+00
bigcom229        0.000000e+00  6.938894e-20
bigcom247        0.000000e+00  0.000000e+00
bigcom252        0.000000e+00  0.000000e+00
bigcom255       -5.888426e-05  2.203205e-01
bigcom258        0.000000e+00  0.000000e+00
bigcom266        0.000000e+00  0.000000e+00
bigcom269        0.000000e+00  0.000000e+00
bigcom273        0.000000e+00  0.000000e+00
bigcom274        0.000000e+00  0.000000e+00
bigcom276       -8.484211e-06  4.268103e-01
bigcom284        0.000000e+00  0.000000e+00
bigcom290        0.000000e+00  0.000000e+00
bigcom292        0.000000e+00  0.000000e+00
bigcom294        0.000000e+00  0.000000e+00
bigcom295        0.000000e+00  0.000000e+00
bigcom296        0.000000e+00  0.000000e+00
bigcom297        0.000000e+00  0.000000e+00
bigcom302        0.000000e+00  0.000000e+00
bigcom303        0.000000e+00  0.000000e+00
bigcom307        0.000000e+00  0.000000e+00
bigcom311        0.000000e+00  0.000000e+00
bigcom313        0.000000e+00  0.000000e+00
bigcom318        0.000000e+00  0.000000e+00
bigcom326        0.000000e+00  0.000000e+00
bigcom332        0.000000e+00  0.000000e+00
bigcom340        0.000000e+00  0.000000e+00
bigcom341        0.000000e+00  0.000000e+00
bigcom345       -1.045147e-05  3.861655e-01
bigcom347        0.000000e+00  0.000000e+00
bigcom360        0.000000e+00  0.000000e+00
bigcom365        0.000000e+00  0.000000e+00
bigcom366        0.000000e+00  0.000000e+00
bigcom370        1.687087e-05  5.687804e-01
bigcom387        0.000000e+00  0.000000e+00
bigcom390        0.000000e+00  0.000000e+00
bigcom398        0.000000e+00  0.000000e+00
bigcom408        0.000000e+00  0.000000e+00
bigcom417        0.000000e+00  0.000000e+00
bigcom419        0.000000e+00  0.000000e+00
bigcom424        0.000000e+00  1.333333e-02
bigcom441        0.000000e+00  0.000000e+00
bigcom445        0.000000e+00  6.938894e-20
bigcom468        0.000000e+00  0.000000e+00
spin_vertex      8.365901e-04  2.344629e-01
membership_s1    0.000000e+00  0.000000e+00
membership_s3    1.486477e-05  7.597421e-02
membership_s4   -1.654029e-05  7.729082e-02
membership_s5    0.000000e+00  0.000000e+00
membership_s6    0.000000e+00  0.000000e+00
membership_s7    0.000000e+00  0.000000e+00
membership_s8    2.808578e-05  2.357785e-02
membership_s9    0.000000e+00  0.000000e+00
membership_s10   1.398629e-04  2.561793e-01
membership_s11   0.000000e+00  0.000000e+00
membership_s12   3.114301e-04  4.200442e-01
membership_s13   0.000000e+00  0.000000e+00
membership_s14   0.000000e+00  0.000000e+00
membership_s16  -1.107985e-06  1.737169e-01
membership_s17   0.000000e+00  0.000000e+00
membership_s18   0.000000e+00  0.000000e+00
membership_s19   0.000000e+00  0.000000e+00
membership_s20   0.000000e+00  0.000000e+00
membership_s21   6.756370e-05  1.281448e-01
membership_s22   0.000000e+00  0.000000e+00
membership_s23  -4.611559e-06  3.997364e-02
membership_s24   0.000000e+00  0.000000e+00
membership_s25   0.000000e+00  0.000000e+00
membership_s26   4.997589e-05  4.475461e-02
membership_s27   0.000000e+00  0.000000e+00
membership_s28   0.000000e+00  0.000000e+00
membership_s30   0.000000e+00  0.000000e+00
membership_s31   3.260704e-05  7.557891e-02
membership_s32  -1.703946e-06  4.358791e-02
membership_s33   8.310285e-05  4.330827e-01
membership_s34   0.000000e+00  0.000000e+00
membership_s35   0.000000e+00  6.938894e-20
membership_s36   0.000000e+00  0.000000e+00
membership_s37   8.402808e-06  4.267071e-01
membership_s38   3.700511e-05  1.176863e-01
adhesion         4.965502e-03  1.160620e+00
cohesion         5.639191e-03  1.591119e+00
inner            4.316426e-03  1.452309e+00
outer            2.139135e-03  1.402200e+00
ioratio          1.579512e-03  9.931038e-01
comsize          2.573989e-03  1.714637e+00
[1] "Dataset: low_TnotC Model GLM, run: 2 of 10 2015-06-08 09:47:50"
[1] "glmnet variable coefficients"
                    [,1]          [,2]
(Intercept)     -4.50575 -1.030873e+01
graph0           0.00000  0.000000e+00
graph1           0.00000  0.000000e+00
graph2           0.00000  0.000000e+00
graph3           0.00000  0.000000e+00
graph4           0.00000 -5.866618e-05
graph5           0.00000 -1.299099e-03
graph6           0.00000  0.000000e+00
graph7           0.00000  0.000000e+00
graph8           0.00000 -1.879951e-03
graph9           0.00000  0.000000e+00
graph10          0.00000  0.000000e+00
graph11          0.00000  0.000000e+00
graph12          0.00000 -3.010707e-05
graph13          0.00000  2.073366e-04
graph14          0.00000  1.054953e-05
graph15          0.00000 -3.576172e-03
graph16          0.00000 -2.682376e-05
graph17          0.00000  0.000000e+00
graph18          0.00000  4.407113e-05
graph19          0.00000 -2.131518e-06
graph20          0.00000  3.528588e-04
graph21          0.00000  2.169124e-04
graph22          0.00000  0.000000e+00
graph23          0.00000  0.000000e+00
graph24          0.00000 -6.796714e-05
graph25          0.00000  0.000000e+00
graph26          0.00000  0.000000e+00
graph27          0.00000  0.000000e+00
graph28          0.00000  5.396462e-02
graph29          0.00000  0.000000e+00
orbit0           0.00000  0.000000e+00
orbit1           0.00000  0.000000e+00
orbit2           0.00000 -1.366964e-01
orbit3           0.00000  0.000000e+00
orbit4           0.00000  0.000000e+00
orbit5           0.00000  1.264109e-04
orbit6           0.00000 -1.583728e-06
orbit7           0.00000 -7.478928e-03
orbit8           0.00000 -7.951922e-04
orbit9           0.00000  0.000000e+00
orbit10          0.00000  0.000000e+00
orbit11          0.00000  8.609249e-01
orbit12          0.00000  0.000000e+00
orbit13          0.00000 -1.444446e+00
orbit14          0.00000 -2.138327e-02
orbit15          0.00000 -9.877213e-06
orbit16          0.00000  2.568948e-06
orbit17          0.00000  2.733223e-05
orbit18          0.00000 -2.838671e-06
orbit19          0.00000  1.454860e-06
orbit20          0.00000 -3.792941e-06
orbit21          0.00000  3.959099e-05
orbit22          0.00000  0.000000e+00
orbit23          0.00000  2.360868e-01
orbit24          0.00000  0.000000e+00
orbit25          0.00000 -9.765743e-05
orbit26          0.00000  1.029802e-04
orbit27          0.00000  0.000000e+00
orbit28          0.00000 -1.309457e-05
orbit29          0.00000  1.378267e-04
orbit30          0.00000  1.967264e-03
orbit31          0.00000  1.490427e-05
orbit32          0.00000  0.000000e+00
orbit33          0.00000 -9.490080e-01
orbit34          0.00000 -1.119058e-03
orbit35          0.00000 -2.129879e-06
orbit36          0.00000 -6.138085e-05
orbit37          0.00000 -7.924433e-06
orbit38          0.00000  1.245941e-03
orbit39          0.00000 -1.563382e-04
orbit40          0.00000  0.000000e+00
orbit41          0.00000 -3.019736e-03
orbit42          0.00000  8.176978e-01
orbit43          0.00000  7.888030e-11
orbit44          0.00000  1.093195e+00
orbit45          0.00000  0.000000e+00
orbit46          0.00000 -3.733616e-04
orbit47          0.00000 -2.236383e-02
orbit48          0.00000 -5.379194e-03
orbit49          0.00000  3.258825e-06
orbit50          0.00000  1.024821e-02
orbit51          0.00000  2.489211e-08
orbit52          0.00000  1.586719e-03
orbit53          0.00000 -3.886858e-02
orbit54          0.00000  0.000000e+00
orbit55          0.00000  0.000000e+00
orbit56          0.00000 -3.445088e-04
orbit57          0.00000  0.000000e+00
orbit58          0.00000 -2.028687e+00
orbit59          0.00000 -5.888648e-07
orbit60          0.00000  0.000000e+00
orbit61          0.00000 -4.857487e-02
orbit62          0.00000  0.000000e+00
orbit63          0.00000 -6.852910e-04
orbit64          0.00000  2.380335e-02
orbit65          0.00000  0.000000e+00
orbit66          0.00000  2.176798e-04
orbit67          0.00000  0.000000e+00
orbit68          0.00000  0.000000e+00
orbit69          0.00000  0.000000e+00
orbit70          0.00000  3.913159e-02
orbit71          0.00000  0.000000e+00
orbit72          0.00000  0.000000e+00
AP               0.00000  1.036909e-02
bet              0.00000 -2.424301e-05
ecc              0.00000  4.946853e-01
eccrad           0.00000  1.051329e-06
close            0.00000  0.000000e+00
constraint       0.00000 -2.081600e+00
coreness         0.00000  0.000000e+00
knn              0.00000  0.000000e+00
hubscore         0.00000  0.000000e+00
pagerank         0.00000 -4.513074e-01
trans            0.00000 -3.144238e+00
first            0.00000  0.000000e+00
second           0.00000  8.333039e-05
third            0.00000  5.323067e-04
fourth           0.00000  0.000000e+00
fifth            0.00000  2.098218e-04
sixth            0.00000 -2.051355e-04
selfinter        0.00000  2.571246e-01
V1               0.00000  1.071883e+01
V2               0.00000  1.322991e+00
evcent           0.00000 -2.278621e+01
upto_second      0.00000  4.305606e-04
upto_third       0.00000  8.656191e-05
upto_fourth      0.00000  0.000000e+00
upto_fifth       0.00000  6.990405e-05
upto_sixth       0.00000  4.729248e-06
ratio1           0.00000  8.368272e-03
ratio2           0.00000  9.468747e-03
ratio3           0.00000  7.423131e-06
ratio4           0.00000  0.000000e+00
ratio5           0.00000  0.000000e+00
ratio6           0.00000  1.472209e-04
walktrap_vertex  0.00000 -2.850624e-01
bigcom1          0.00000 -8.154007e-02
bigcom2          0.00000  2.769414e-01
bigcom3          0.00000 -2.636715e+00
bigcom4          0.00000  5.909917e-01
bigcom5          0.00000 -1.678245e+00
bigcom6          0.00000 -7.726736e-01
bigcom8          0.00000 -4.081135e-01
bigcom9          0.00000  1.641137e+00
bigcom10         0.00000  1.227185e-01
bigcom11         0.00000 -7.132029e-01
bigcom12         0.00000  1.340000e+00
bigcom13         0.00000 -1.381174e+00
bigcom14         0.00000 -7.026249e-01
bigcom15         0.00000 -4.643969e-01
bigcom16         0.00000 -7.670624e-01
bigcom17         0.00000 -7.619270e-01
bigcom18         0.00000  2.457381e+00
bigcom21         0.00000 -3.226959e-01
bigcom22         0.00000 -1.316065e-01
bigcom23         0.00000 -1.069607e+00
bigcom24         0.00000 -6.651052e-01
bigcom25         0.00000 -1.078566e+00
bigcom26         0.00000 -1.085578e+00
bigcom27         0.00000 -9.622020e-01
bigcom29         0.00000 -7.583546e-01
bigcom31         0.00000 -1.107346e+00
bigcom33         0.00000  3.805751e-01
bigcom34         0.00000 -9.929311e-01
bigcom35         0.00000 -1.356453e-01
bigcom36         0.00000  0.000000e+00
bigcom39         0.00000 -1.059111e+00
bigcom40         0.00000 -6.235171e-01
bigcom43         0.00000 -7.510770e-01
bigcom46         0.00000 -8.256937e-01
bigcom48         0.00000 -1.159069e+00
bigcom49         0.00000 -6.453885e-01
bigcom50         0.00000 -1.634198e-01
bigcom52         0.00000 -5.196531e-01
bigcom54         0.00000 -5.282607e-01
bigcom56         0.00000 -1.079291e+00
bigcom57         0.00000 -6.036494e-01
bigcom58         0.00000 -7.634850e-01
bigcom62         0.00000  1.158660e+00
bigcom63         0.00000 -8.021422e-02
bigcom64         0.00000  0.000000e+00
bigcom65         0.00000  1.122850e+00
bigcom66         0.00000 -2.955138e-01
bigcom68         0.00000 -6.940569e-01
bigcom69         0.00000 -1.795642e-01
bigcom70         0.00000 -5.361631e-01
bigcom71         0.00000  0.000000e+00
bigcom72         0.00000 -3.050360e-01
bigcom77         0.00000 -6.610100e-01
bigcom79         0.00000 -6.225468e-01
bigcom80         0.00000 -3.118409e-01
bigcom82         0.00000  1.201514e+00
bigcom83         0.00000  0.000000e+00
bigcom86         0.00000 -6.883179e-05
bigcom87         0.00000 -5.191651e-01
bigcom88         0.00000 -7.020988e-01
bigcom90         0.00000  0.000000e+00
bigcom92         0.00000 -2.154310e-01
bigcom94         0.00000 -7.813446e-01
bigcom96         0.00000 -2.675699e-01
bigcom98         0.00000 -7.029666e-01
bigcom99         0.00000 -1.097134e+00
bigcom100        0.00000 -4.883573e-01
bigcom102        0.00000 -2.916280e-01
bigcom103        0.00000 -3.908139e-01
bigcom104        0.00000 -9.291688e-01
bigcom107        0.00000 -7.517166e-03
bigcom108        0.00000  0.000000e+00
bigcom109        0.00000 -6.870585e-01
bigcom110        0.00000 -6.853649e-01
bigcom125        0.00000 -4.550443e-01
bigcom133        0.00000 -6.682326e-01
bigcom141        0.00000 -2.487050e-01
bigcom142        0.00000 -1.026930e-01
bigcom143        0.00000 -3.836650e-01
bigcom145        0.00000 -8.073943e-01
bigcom158        0.00000 -7.981354e-02
bigcom162        0.00000 -6.574079e-01
bigcom177        0.00000 -5.846641e-01
bigcom194        0.00000 -5.916242e-01
bigcom208        0.00000 -4.235871e-01
bigcom220        0.00000 -2.838732e-01
bigcom227        0.00000  0.000000e+00
bigcom229        0.00000 -3.583083e-01
bigcom247        0.00000  0.000000e+00
bigcom252        0.00000 -5.706598e-01
bigcom255        0.00000  1.835000e+00
bigcom258        0.00000 -6.940693e-01
bigcom266        0.00000 -6.247571e-01
bigcom269        0.00000 -5.961677e-01
bigcom273        0.00000 -2.991971e-01
bigcom274        0.00000 -5.609869e-01
bigcom276        0.00000  2.816733e+00
bigcom284        0.00000 -5.063716e-01
bigcom290        0.00000 -6.176356e-01
bigcom292        0.00000 -2.341140e-01
bigcom294        0.00000 -9.631290e-01
bigcom295        0.00000 -4.331966e-01
bigcom296        0.00000  0.000000e+00
bigcom297        0.00000 -4.635163e-01
bigcom302        0.00000 -8.081328e-01
bigcom303        0.00000 -9.976452e-01
bigcom307        0.00000 -1.089351e-02
bigcom311        0.00000 -6.528585e-01
bigcom313        0.00000 -9.875900e-01
bigcom318        0.00000 -7.426407e-01
bigcom326        0.00000 -7.890761e-01
bigcom332        0.00000 -2.030607e-01
bigcom340        0.00000  0.000000e+00
bigcom341        0.00000 -7.199097e-01
bigcom345        0.00000  2.758806e+00
bigcom347        0.00000  0.000000e+00
bigcom360        0.00000 -8.931749e-01
bigcom365        0.00000 -1.892441e-01
bigcom366        0.00000 -5.694434e-01
bigcom370        0.00000  3.403537e+00
bigcom387        0.00000 -3.450941e-01
bigcom390        0.00000 -4.291908e-01
bigcom398        0.00000 -2.153389e-03
bigcom408        0.00000 -3.518631e-01
bigcom417        0.00000 -1.687524e-01
bigcom419        0.00000 -4.223999e-01
bigcom424        0.00000 -6.650498e-01
bigcom441        0.00000  0.000000e+00
bigcom445        0.00000 -9.993023e-01
bigcom468        0.00000 -3.615065e-01
spin_vertex      0.00000  8.585621e-01
membership_s1    0.00000 -9.464947e-05
membership_s3    0.00000  2.692179e-01
membership_s4    0.00000 -4.913681e-02
membership_s5    0.00000 -4.638651e-01
membership_s6    0.00000 -4.022153e-01
membership_s7    0.00000 -6.756818e-01
membership_s8    0.00000  1.240045e-01
membership_s9    0.00000 -7.829682e-01
membership_s10   0.00000 -1.168615e-01
membership_s11   0.00000 -9.033722e-01
membership_s12   0.00000  6.457428e-01
membership_s13   0.00000 -6.267612e-01
membership_s14   0.00000 -6.845205e-01
membership_s16   0.00000  6.506786e-01
membership_s17   0.00000 -7.252841e-01
membership_s18   0.00000 -6.289348e-01
membership_s19   0.00000 -1.034556e+00
membership_s20   0.00000 -1.865240e-01
membership_s21   0.00000 -6.795940e-02
membership_s22   0.00000 -4.351445e-01
membership_s23   0.00000  1.962120e-01
membership_s24   0.00000 -4.672964e-01
membership_s25   0.00000 -4.638923e-01
membership_s26   0.00000  5.304521e-01
membership_s27   0.00000 -2.252633e-02
membership_s28   0.00000 -3.962055e-01
membership_s30   0.00000 -3.502186e-01
membership_s31   0.00000  6.542684e-01
membership_s32   0.00000  2.518589e-01
membership_s33   0.00000  3.898171e-01
membership_s34   0.00000  0.000000e+00
membership_s35   0.00000 -3.455394e-01
membership_s36   0.00000 -3.359445e-01
membership_s37   0.00000  1.079805e+00
membership_s38   0.00000  0.000000e+00
adhesion         0.00000  1.964541e-07
cohesion         0.00000  0.000000e+00
inner            0.00000  7.443512e-06
outer            0.00000  1.331452e-04
ioratio          0.00000  0.000000e+00
comsize          0.00000 -3.376198e-04
[1] "Dataset: low_TnotC Model GBM, run: 3 of 10 2015-06-08 09:48:50"
Iter   TrainDeviance   ValidDeviance   StepSize   Improve
     1        0.1145             nan     0.0100   -0.0001
     2        0.1138             nan     0.0100   -0.0000
     3        0.1121             nan     0.0100    0.0001
     4        0.1115             nan     0.0100   -0.0000
     5        0.1105             nan     0.0100   -0.0000
     6        0.1096             nan     0.0100   -0.0000
     7        0.1088             nan     0.0100    0.0001
     8        0.1080             nan     0.0100   -0.0000
     9        0.1067             nan     0.0100    0.0000
    10        0.1052             nan     0.0100    0.0000
    20        0.1002             nan     0.0100   -0.0000
    40        0.0939             nan     0.0100   -0.0000
    60        0.0875             nan     0.0100    0.0000
    80        0.0826             nan     0.0100   -0.0000
   100        0.0794             nan     0.0100   -0.0000
   120        0.0747             nan     0.0100   -0.0000
   140        0.0712             nan     0.0100   -0.0000
   160        0.0684             nan     0.0100   -0.0000
   180        0.0656             nan     0.0100   -0.0000
   200        0.0626             nan     0.0100   -0.0000
   207        0.0617             nan     0.0100   -0.0000

[1] "GBM variable coefficients"
                            var     rel.inf
ratio2                   ratio2 4.854937719
comsize                 comsize 4.683343694
bigcom33               bigcom33 4.630726114
inner                     inner 3.828212771
bigcom18               bigcom18 3.345164348
outer                     outer 3.302518823
graph13                 graph13 2.910302793
orbit30                 orbit30 2.850325993
pagerank               pagerank 2.133372598
ratio5                   ratio5 2.055290858
V1                           V1 2.042877320
bet                         bet 1.959336099
coreness               coreness 1.821451733
graph16                 graph16 1.813046482
ratio3                   ratio3 1.799018743
graph19                 graph19 1.760628476
cohesion               cohesion 1.730851369
graph3                   graph3 1.728304770
ratio1                   ratio1 1.625929472
V2                           V2 1.622342329
graph1                   graph1 1.586538845
orbit49                 orbit49 1.570367716
bigcom345             bigcom345 1.547249544
orbit11                 orbit11 1.506219007
graph6                   graph6 1.493736659
orbit20                 orbit20 1.408378331
bigcom276             bigcom276 1.375916991
graph20                 graph20 1.374021261
bigcom370             bigcom370 1.209643568
graph17                 graph17 1.170806989
bigcom82               bigcom82 1.097629941
orbit44                 orbit44 1.078545280
orbit35                 orbit35 0.995696339
graph9                   graph9 0.934597376
adhesion               adhesion 0.853412914
ioratio                 ioratio 0.850817519
orbit16                 orbit16 0.834615554
orbit56                 orbit56 0.825062940
bigcom9                 bigcom9 0.819960786
bigcom62               bigcom62 0.814257476
orbit18                 orbit18 0.786735215
orbit5                   orbit5 0.759264305
constraint           constraint 0.753322853
membership_s33   membership_s33 0.753173886
graph0                   graph0 0.751677563
graph10                 graph10 0.747777889
fifth                     fifth 0.738889313
orbit36                 orbit36 0.722274516
bigcom2                 bigcom2 0.680225833
trans                     trans 0.652898675
orbit38                 orbit38 0.629234682
upto_sixth           upto_sixth 0.604992001
orbit17                 orbit17 0.595217608
graph14                 graph14 0.592455618
graph18                 graph18 0.550118810
fourth                   fourth 0.548814550
ratio6                   ratio6 0.528821604
graph5                   graph5 0.521946069
graph23                 graph23 0.508529485
sixth                     sixth 0.499659261
bigcom65               bigcom65 0.487730790
spin_vertex         spin_vertex 0.484813439
ecc                         ecc 0.446932392
membership_s37   membership_s37 0.427734141
hubscore               hubscore 0.427220127
orbit39                 orbit39 0.400872836
ratio4                   ratio4 0.396327081
knn                         knn 0.371725968
orbit27                 orbit27 0.344737498
graph11                 graph11 0.339919487
orbit31                 orbit31 0.336053274
graph15                 graph15 0.309901034
third                     third 0.306522640
graph12                 graph12 0.295091388
walktrap_vertex walktrap_vertex 0.294481711
orbit45                 orbit45 0.281375453
orbit28                 orbit28 0.269800678
upto_fifth           upto_fifth 0.258803325
orbit15                 orbit15 0.252724157
orbit24                 orbit24 0.244905538
orbit4                   orbit4 0.238801046
orbit52                 orbit52 0.234499172
close                     close 0.228153325
graph4                   graph4 0.210245207
orbit19                 orbit19 0.187299317
orbit57                 orbit57 0.175026147
orbit37                 orbit37 0.174970273
orbit50                 orbit50 0.173982670
bigcom12               bigcom12 0.170151652
orbit33                 orbit33 0.164740144
orbit48                 orbit48 0.158174316
orbit32                 orbit32 0.151982044
graph21                 graph21 0.145620320
membership_s21   membership_s21 0.128338898
orbit26                 orbit26 0.118332969
upto_third           upto_third 0.105522984
graph7                   graph7 0.097690080
orbit62                 orbit62 0.090761681
orbit64                 orbit64 0.090136050
orbit9                   orbit9 0.087277280
orbit21                 orbit21 0.084546027
orbit59                 orbit59 0.078732585
orbit40                 orbit40 0.071669153
membership_s8     membership_s8 0.070310971
orbit60                 orbit60 0.060819231
orbit71                 orbit71 0.060384101
second                   second 0.058882205
orbit51                 orbit51 0.054926115
orbit1                   orbit1 0.051031296
orbit25                 orbit25 0.048291232
membership_s12   membership_s12 0.047357028
orbit46                 orbit46 0.047059472
orbit67                 orbit67 0.046659907
membership_s31   membership_s31 0.044066321
membership_s10   membership_s10 0.042084337
orbit65                 orbit65 0.034816979
orbit66                 orbit66 0.033352316
graph8                   graph8 0.031345193
bigcom88               bigcom88 0.028516902
graph25                 graph25 0.028391740
orbit6                   orbit6 0.028195182
orbit10                 orbit10 0.025289176
orbit43                 orbit43 0.015136665
upto_fourth         upto_fourth 0.011295183
orbit53                 orbit53 0.009502826
membership_s16   membership_s16 0.006472054
graph2                   graph2 0.000000000
graph22                 graph22 0.000000000
graph24                 graph24 0.000000000
graph26                 graph26 0.000000000
graph27                 graph27 0.000000000
graph28                 graph28 0.000000000
graph29                 graph29 0.000000000
orbit0                   orbit0 0.000000000
orbit2                   orbit2 0.000000000
orbit3                   orbit3 0.000000000
orbit7                   orbit7 0.000000000
orbit8                   orbit8 0.000000000
orbit12                 orbit12 0.000000000
orbit13                 orbit13 0.000000000
orbit14                 orbit14 0.000000000
orbit22                 orbit22 0.000000000
orbit23                 orbit23 0.000000000
orbit29                 orbit29 0.000000000
orbit34                 orbit34 0.000000000
orbit41                 orbit41 0.000000000
orbit42                 orbit42 0.000000000
orbit47                 orbit47 0.000000000
orbit54                 orbit54 0.000000000
orbit55                 orbit55 0.000000000
orbit58                 orbit58 0.000000000
orbit61                 orbit61 0.000000000
orbit63                 orbit63 0.000000000
orbit68                 orbit68 0.000000000
orbit69                 orbit69 0.000000000
orbit70                 orbit70 0.000000000
orbit72                 orbit72 0.000000000
AP                           AP 0.000000000
eccrad                   eccrad 0.000000000
first                     first 0.000000000
selfinter             selfinter 0.000000000
evcent                   evcent 0.000000000
upto_second         upto_second 0.000000000
bigcom1                 bigcom1 0.000000000
bigcom3                 bigcom3 0.000000000
bigcom4                 bigcom4 0.000000000
bigcom5                 bigcom5 0.000000000
bigcom6                 bigcom6 0.000000000
bigcom8                 bigcom8 0.000000000
bigcom10               bigcom10 0.000000000
bigcom11               bigcom11 0.000000000
bigcom13               bigcom13 0.000000000
bigcom14               bigcom14 0.000000000
bigcom15               bigcom15 0.000000000
bigcom16               bigcom16 0.000000000
bigcom17               bigcom17 0.000000000
bigcom21               bigcom21 0.000000000
bigcom22               bigcom22 0.000000000
bigcom23               bigcom23 0.000000000
bigcom24               bigcom24 0.000000000
bigcom25               bigcom25 0.000000000
bigcom26               bigcom26 0.000000000
bigcom27               bigcom27 0.000000000
bigcom29               bigcom29 0.000000000
bigcom31               bigcom31 0.000000000
bigcom34               bigcom34 0.000000000
bigcom35               bigcom35 0.000000000
bigcom36               bigcom36 0.000000000
bigcom39               bigcom39 0.000000000
bigcom40               bigcom40 0.000000000
bigcom43               bigcom43 0.000000000
bigcom46               bigcom46 0.000000000
bigcom48               bigcom48 0.000000000
bigcom49               bigcom49 0.000000000
bigcom50               bigcom50 0.000000000
bigcom52               bigcom52 0.000000000
bigcom54               bigcom54 0.000000000
bigcom56               bigcom56 0.000000000
bigcom57               bigcom57 0.000000000
bigcom58               bigcom58 0.000000000
bigcom63               bigcom63 0.000000000
bigcom64               bigcom64 0.000000000
bigcom66               bigcom66 0.000000000
bigcom68               bigcom68 0.000000000
bigcom69               bigcom69 0.000000000
bigcom70               bigcom70 0.000000000
bigcom71               bigcom71 0.000000000
bigcom72               bigcom72 0.000000000
bigcom77               bigcom77 0.000000000
bigcom79               bigcom79 0.000000000
bigcom80               bigcom80 0.000000000
bigcom83               bigcom83 0.000000000
bigcom86               bigcom86 0.000000000
bigcom87               bigcom87 0.000000000
bigcom90               bigcom90 0.000000000
bigcom92               bigcom92 0.000000000
bigcom94               bigcom94 0.000000000
bigcom96               bigcom96 0.000000000
bigcom98               bigcom98 0.000000000
bigcom99               bigcom99 0.000000000
bigcom100             bigcom100 0.000000000
bigcom102             bigcom102 0.000000000
bigcom103             bigcom103 0.000000000
bigcom104             bigcom104 0.000000000
bigcom107             bigcom107 0.000000000
bigcom108             bigcom108 0.000000000
bigcom109             bigcom109 0.000000000
bigcom110             bigcom110 0.000000000
bigcom125             bigcom125 0.000000000
bigcom133             bigcom133 0.000000000
bigcom141             bigcom141 0.000000000
bigcom142             bigcom142 0.000000000
bigcom143             bigcom143 0.000000000
bigcom145             bigcom145 0.000000000
bigcom158             bigcom158 0.000000000
bigcom162             bigcom162 0.000000000
bigcom177             bigcom177 0.000000000
bigcom194             bigcom194 0.000000000
bigcom208             bigcom208 0.000000000
bigcom220             bigcom220 0.000000000
bigcom227             bigcom227 0.000000000
bigcom229             bigcom229 0.000000000
bigcom247             bigcom247 0.000000000
bigcom252             bigcom252 0.000000000
bigcom255             bigcom255 0.000000000
bigcom258             bigcom258 0.000000000
bigcom266             bigcom266 0.000000000
bigcom269             bigcom269 0.000000000
bigcom273             bigcom273 0.000000000
bigcom274             bigcom274 0.000000000
bigcom284             bigcom284 0.000000000
bigcom290             bigcom290 0.000000000
bigcom292             bigcom292 0.000000000
bigcom294             bigcom294 0.000000000
bigcom295             bigcom295 0.000000000
bigcom296             bigcom296 0.000000000
bigcom297             bigcom297 0.000000000
bigcom302             bigcom302 0.000000000
bigcom303             bigcom303 0.000000000
bigcom307             bigcom307 0.000000000
bigcom311             bigcom311 0.000000000
bigcom313             bigcom313 0.000000000
bigcom318             bigcom318 0.000000000
bigcom326             bigcom326 0.000000000
bigcom332             bigcom332 0.000000000
bigcom340             bigcom340 0.000000000
bigcom341             bigcom341 0.000000000
bigcom347             bigcom347 0.000000000
bigcom360             bigcom360 0.000000000
bigcom365             bigcom365 0.000000000
bigcom366             bigcom366 0.000000000
bigcom387             bigcom387 0.000000000
bigcom390             bigcom390 0.000000000
bigcom398             bigcom398 0.000000000
bigcom408             bigcom408 0.000000000
bigcom417             bigcom417 0.000000000
bigcom419             bigcom419 0.000000000
bigcom424             bigcom424 0.000000000
bigcom441             bigcom441 0.000000000
bigcom445             bigcom445 0.000000000
bigcom468             bigcom468 0.000000000
membership_s1     membership_s1 0.000000000
membership_s3     membership_s3 0.000000000
membership_s4     membership_s4 0.000000000
membership_s5     membership_s5 0.000000000
membership_s6     membership_s6 0.000000000
membership_s7     membership_s7 0.000000000
membership_s9     membership_s9 0.000000000
membership_s11   membership_s11 0.000000000
membership_s13   membership_s13 0.000000000
membership_s14   membership_s14 0.000000000
membership_s17   membership_s17 0.000000000
membership_s18   membership_s18 0.000000000
membership_s19   membership_s19 0.000000000
membership_s20   membership_s20 0.000000000
membership_s22   membership_s22 0.000000000
membership_s23   membership_s23 0.000000000
membership_s24   membership_s24 0.000000000
membership_s25   membership_s25 0.000000000
membership_s26   membership_s26 0.000000000
membership_s27   membership_s27 0.000000000
membership_s28   membership_s28 0.000000000
membership_s30   membership_s30 0.000000000
membership_s32   membership_s32 0.000000000
membership_s34   membership_s34 0.000000000
membership_s35   membership_s35 0.000000000
membership_s36   membership_s36 0.000000000
membership_s38   membership_s38 0.000000000
[1] "Dataset: low_TnotC Model RF, run: 3 of 10 2015-06-08 09:50:08"
     |      Out-of-bag   |
Tree |      MSE  %Var(y) |
   1 |  0.02239   217.82 |
   2 |  0.01991   193.65 |
   3 |  0.02006   195.17 |
   4 |  0.01781   173.23 |
   5 |  0.01741   169.33 |
   6 |  0.01673   162.72 |
   7 |  0.01626   158.17 |
   8 |  0.01515   147.35 |
   9 |  0.01503   146.17 |
  10 |  0.01498   145.71 |
  11 |  0.01455   141.58 |
  12 |  0.01402   136.36 |
  13 |  0.01367   132.99 |
  14 |  0.01342   130.52 |
  15 |  0.01343   130.63 |
  16 |  0.01324   128.78 |
  17 |  0.01304   126.84 |
  18 |  0.01302   126.64 |
  19 |  0.01292   125.71 |
  20 |  0.01282   124.74 |
  21 |  0.01284   124.94 |
  22 |  0.01274   123.95 |
  23 |  0.01264   122.98 |
  24 |  0.01253   121.93 |
  25 |   0.0125   121.56 |
  26 |  0.01246   121.24 |
  27 |  0.01243   120.95 |
  28 |  0.01238   120.42 |
  29 |  0.01239   120.50 |
  30 |  0.01231   119.72 |
  31 |  0.01225   119.18 |
  32 |  0.01219   118.58 |
  33 |  0.01214   118.11 |
  34 |  0.01209   117.61 |
  35 |  0.01204   117.12 |
  36 |  0.01202   116.91 |
  37 |  0.01197   116.48 |
  38 |  0.01196   116.33 |
  39 |  0.01196   116.35 |
  40 |  0.01193   116.05 |
  41 |   0.0119   115.77 |
  42 |  0.01188   115.55 |
  43 |  0.01181   114.91 |
  44 |  0.01181   114.89 |
  45 |   0.0118   114.81 |
  46 |  0.01181   114.88 |
  47 |  0.01182   114.93 |
  48 |  0.01177   114.44 |
  49 |  0.01178   114.62 |
  50 |  0.01177   114.49 |
  51 |  0.01175   114.25 |
  52 |  0.01173   114.13 |
  53 |  0.01172   114.04 |
  54 |  0.01171   113.90 |
  55 |  0.01168   113.58 |
  56 |  0.01166   113.44 |
  57 |  0.01166   113.47 |
  58 |  0.01163   113.11 |
  59 |  0.01162   113.01 |
  60 |  0.01162   113.01 |
  61 |  0.01161   112.94 |
  62 |  0.01158   112.64 |
  63 |  0.01157   112.55 |
  64 |  0.01157   112.55 |
  65 |  0.01157   112.54 |
  66 |  0.01156   112.48 |
  67 |  0.01155   112.35 |
  68 |  0.01155   112.36 |
  69 |  0.01155   112.36 |
  70 |  0.01156   112.48 |
  71 |  0.01154   112.23 |
  72 |  0.01154   112.21 |
  73 |  0.01153   112.13 |
  74 |  0.01153   112.19 |
  75 |  0.01154   112.30 |
  76 |  0.01154   112.26 |
  77 |  0.01152   112.06 |
  78 |  0.01153   112.12 |
  79 |  0.01154   112.22 |
  80 |  0.01156   112.40 |
  81 |  0.01156   112.42 |
  82 |  0.01156   112.45 |
  83 |  0.01155   112.36 |
  84 |  0.01154   112.30 |
  85 |  0.01154   112.22 |
  86 |  0.01154   112.21 |
  87 |  0.01153   112.19 |
  88 |  0.01153   112.14 |
  89 |  0.01151   111.98 |
  90 |  0.01151   111.93 |
  91 |  0.01151   111.94 |
  92 |   0.0115   111.89 |
  93 |  0.01151   111.98 |
  94 |  0.01152   112.03 |
  95 |  0.01149   111.81 |
  96 |  0.01151   111.99 |
  97 |  0.01151   111.92 |
  98 |  0.01151   111.92 |
  99 |   0.0115   111.82 |
 100 |   0.0115   111.83 |
[1] "Random Forest variable coefficients"
                      %IncMSE IncNodePurity
graph5           1.152500e-04  1.404818e-01
graph6           3.682130e-03  3.740734e-01
graph7           3.062094e-05  6.576589e-02
graph8           0.000000e+00  1.084202e-21
graph9           2.103965e-03  3.179834e-01
graph10          2.968660e-03  3.976499e-01
graph11          9.957483e-03  3.334753e-01
graph12          2.323035e-03  3.624915e-01
graph13          3.765036e-03  7.530470e-01
graph14          8.660333e-03  4.782082e-01
graph15          9.873506e-04  2.045438e-01
graph16          1.979186e-02  5.472311e-01
graph17          4.711343e-03  5.901894e-01
graph18          8.697434e-04  1.412101e-01
graph19          4.053235e-03  5.237657e-01
graph20          5.504169e-04  3.180019e-01
graph21          5.212495e-04  2.862841e-01
graph22          0.000000e+00  2.943396e-02
graph23          1.119654e-03  2.862114e-01
graph24          2.864040e-05  8.082862e-02
graph25          2.642133e-05  7.285624e-02
graph26          1.319261e-05  2.890436e-02
graph27          4.323390e-06  2.500000e-02
graph28          0.000000e+00  9.829655e-03
graph29          0.000000e+00  1.387779e-19
orbit0           7.664191e-05  7.400719e-02
orbit1           2.960264e-03  2.978274e-01
orbit2           1.073144e-04  9.808082e-02
orbit3           3.053244e-05  8.571311e-02
orbit4           3.679898e-03  4.021616e-01
orbit5           5.368516e-03  4.314396e-01
orbit6           1.045552e-02  4.761296e-01
orbit7           1.645539e-04  3.613756e-02
orbit8           6.149794e-04  7.825612e-02
orbit9           1.324198e-03  2.170779e-01
orbit10          5.727540e-04  1.935123e-01
orbit11          1.173827e-04  1.083816e-01
orbit12          0.000000e+00  2.608974e-02
orbit13          0.000000e+00  4.336809e-20
orbit14          0.000000e+00  7.155734e-20
orbit15          5.527594e-03  4.794384e-01
orbit16          3.902640e-03  4.292051e-01
orbit17          4.839943e-03  4.408442e-01
orbit18          6.349262e-03  7.719071e-01
orbit19          2.330235e-03  3.481323e-01
orbit20          1.002692e-02  7.026558e-01
orbit21          6.871401e-05  6.308006e-02
orbit22          1.255034e-02  4.031444e-01
orbit23          4.520503e-05  1.625309e-02
orbit24          2.791971e-03  5.548521e-01
orbit25          3.623653e-04  7.779904e-02
orbit26          6.451602e-04  2.554532e-01
orbit27          1.006766e-02  9.062393e-01
orbit28          2.795972e-03  2.486171e-01
orbit29          4.261817e-04  1.307361e-01
orbit30          5.199823e-04  4.533384e-01
orbit31          8.561372e-03  4.710120e-01
orbit32          3.560878e-04  1.674624e-01
orbit33          7.255610e-06  5.921463e-02
orbit34          7.372672e-04  2.875132e-01
orbit35          1.533893e-02  8.349177e-01
orbit36          8.284446e-04  4.649968e-01
orbit37          2.295834e-04  9.994083e-02
orbit38          1.147616e-03  1.931723e-01
orbit39          3.968063e-03  4.264223e-01
orbit40          3.529295e-04  7.276055e-02
orbit41          4.026603e-05  7.133319e-02
orbit42          6.707834e-05  3.955552e-02
orbit43          1.599701e-04  1.996135e-01
orbit44          8.739463e-05  1.412468e-01
orbit45          3.116073e-03  4.651272e-01
orbit46          2.692090e-04  9.436669e-02
orbit47          3.817044e-04  1.008511e-01
orbit48          0.000000e+00  1.572093e-19
orbit49          4.635073e-04  4.314199e-01
orbit50          1.878543e-05  1.913979e-01
orbit51          1.376330e-03  2.176826e-01
orbit52          2.301494e-04  8.451905e-02
orbit53          2.054927e-05  9.977504e-03
orbit54          6.993030e-05  7.397110e-02
orbit55          0.000000e+00  0.000000e+00
orbit56          1.810381e-03  3.445432e-01
orbit57          0.000000e+00  9.782227e-03
orbit58          4.359198e-06  1.428571e-02
orbit59          4.260398e-06  8.639155e-02
orbit60          0.000000e+00  0.000000e+00
orbit61          0.000000e+00  0.000000e+00
orbit62         -9.710833e-06  3.122457e-02
orbit63          0.000000e+00  1.734723e-20
orbit64          0.000000e+00  1.084202e-21
orbit65          1.122141e-04  1.986030e-02
orbit66          0.000000e+00  1.954861e-02
orbit67          0.000000e+00  0.000000e+00
orbit68          4.338395e-06  5.181026e-02
orbit69          0.000000e+00  0.000000e+00
orbit70          0.000000e+00  2.935931e-02
orbit71          0.000000e+00  0.000000e+00
orbit72          0.000000e+00  0.000000e+00
AP               4.210688e-05  7.014232e-02
bet              3.472295e-03  5.262149e-01
ecc              1.985158e-04  9.370756e-02
eccrad           1.340423e-04  6.579042e-02
close            7.603856e-04  1.677107e-01
constraint       9.142598e-04  1.486983e-01
coreness         5.183027e-04  5.074908e-01
knn              9.654125e-03  3.875799e-01
hubscore         4.753577e-03  5.920454e-01
pagerank         2.695003e-03  9.869724e-01
trans            1.826343e-05  2.555454e-01
first            3.469414e-04  8.088746e-02
second           4.281180e-03  4.216334e-01
third            2.742324e-03  5.110187e-01
fourth           2.345805e-03  6.744886e-01
fifth            1.204165e-03  6.057275e-01
sixth            2.577775e-03  3.982491e-01
selfinter       -2.236315e-06  6.053743e-02
V1               2.343375e-03  9.704439e-01
V2               1.941652e-03  1.075106e+00
evcent           4.194481e-03  5.620721e-01
upto_second      3.609707e-03  2.611821e-01
upto_third       5.097883e-03  4.468740e-01
upto_fourth      1.343973e-03  3.052055e-01
upto_fifth       5.667614e-03  3.912647e-01
upto_sixth       4.204337e-03  5.433370e-01
ratio1           6.747445e-03  5.481416e-01
ratio2           2.944162e-03  1.340403e+00
ratio3           2.185398e-03  6.083581e-01
ratio4           1.953672e-03  3.739750e-01
ratio5           4.595377e-03  1.092806e+00
ratio6           6.086284e-03  6.502734e-01
walktrap_vertex -1.571274e-05  1.197238e-01
bigcom1         -2.106400e-07  2.226614e-04
bigcom2          5.348466e-04  4.425050e-02
bigcom3          0.000000e+00  0.000000e+00
bigcom4          1.083758e-05  1.175584e-01
bigcom5          0.000000e+00  0.000000e+00
bigcom6          0.000000e+00  5.551115e-19
bigcom8          0.000000e+00  0.000000e+00
bigcom9          4.511858e-05  1.918804e-01
bigcom10         0.000000e+00  0.000000e+00
bigcom11         0.000000e+00  0.000000e+00
bigcom12        -2.594038e-05  3.274800e-02
bigcom13         0.000000e+00  0.000000e+00
bigcom14         0.000000e+00  0.000000e+00
bigcom15         0.000000e+00  0.000000e+00
bigcom16         0.000000e+00  0.000000e+00
bigcom17         0.000000e+00  0.000000e+00
bigcom18         3.787256e-04  5.922312e-01
bigcom21         0.000000e+00  0.000000e+00
bigcom22         0.000000e+00  0.000000e+00
bigcom23         0.000000e+00  2.168404e-21
bigcom24         0.000000e+00  0.000000e+00
bigcom25         0.000000e+00  0.000000e+00
bigcom26         0.000000e+00  2.168404e-21
bigcom27         0.000000e+00  0.000000e+00
bigcom29         0.000000e+00  0.000000e+00
bigcom31         0.000000e+00  0.000000e+00
bigcom33         8.901358e-06  2.192988e-01
bigcom34         0.000000e+00  1.734723e-20
bigcom35         0.000000e+00  0.000000e+00
bigcom36         0.000000e+00  0.000000e+00
bigcom39         0.000000e+00  0.000000e+00
bigcom40         0.000000e+00  0.000000e+00
bigcom43         0.000000e+00  1.387779e-19
bigcom46         0.000000e+00  0.000000e+00
bigcom48         0.000000e+00  0.000000e+00
bigcom49         0.000000e+00  0.000000e+00
bigcom50         0.000000e+00  0.000000e+00
bigcom52         0.000000e+00  0.000000e+00
bigcom54         0.000000e+00  5.551115e-19
bigcom56         0.000000e+00  0.000000e+00
bigcom57         0.000000e+00  0.000000e+00
bigcom58         0.000000e+00  6.938894e-20
bigcom62         1.790732e-05  2.024543e-01
bigcom63         0.000000e+00  0.000000e+00
bigcom64         0.000000e+00  0.000000e+00
bigcom65         1.605863e-05  1.292376e-01
bigcom66         0.000000e+00  0.000000e+00
bigcom68         0.000000e+00  0.000000e+00
bigcom69         0.000000e+00  0.000000e+00
bigcom70         0.000000e+00  0.000000e+00
bigcom71         0.000000e+00  0.000000e+00
bigcom72         0.000000e+00  0.000000e+00
bigcom77         0.000000e+00  0.000000e+00
bigcom79         0.000000e+00  0.000000e+00
bigcom80         0.000000e+00  0.000000e+00
bigcom82        -2.060457e-05  2.018356e-01
bigcom83         0.000000e+00  1.084202e-21
bigcom86         0.000000e+00  0.000000e+00
bigcom87         0.000000e+00  0.000000e+00
bigcom88        -4.577029e-06  1.001783e-02
bigcom90         0.000000e+00  0.000000e+00
bigcom92         0.000000e+00  0.000000e+00
bigcom94         0.000000e+00  0.000000e+00
bigcom96         0.000000e+00  0.000000e+00
bigcom98         0.000000e+00  0.000000e+00
bigcom99         0.000000e+00  0.000000e+00
bigcom100        0.000000e+00  0.000000e+00
bigcom102        0.000000e+00  0.000000e+00
bigcom103        0.000000e+00  0.000000e+00
bigcom104        0.000000e+00  0.000000e+00
bigcom107        0.000000e+00  0.000000e+00
bigcom108        0.000000e+00  0.000000e+00
bigcom109        0.000000e+00  0.000000e+00
bigcom110        0.000000e+00  0.000000e+00
bigcom125        0.000000e+00  0.000000e+00
bigcom133        0.000000e+00  0.000000e+00
bigcom141        0.000000e+00  0.000000e+00
bigcom142        0.000000e+00  0.000000e+00
bigcom143        0.000000e+00  0.000000e+00
bigcom145        0.000000e+00  0.000000e+00
bigcom158        0.000000e+00  0.000000e+00
bigcom162        0.000000e+00  0.000000e+00
bigcom177        0.000000e+00  0.000000e+00
bigcom194        0.000000e+00  0.000000e+00
bigcom208        0.000000e+00  0.000000e+00
bigcom220        0.000000e+00  0.000000e+00
bigcom227        0.000000e+00  0.000000e+00
bigcom229        0.000000e+00  0.000000e+00
bigcom247        0.000000e+00  0.000000e+00
bigcom252        0.000000e+00  0.000000e+00
bigcom255        0.000000e+00  0.000000e+00
bigcom258        0.000000e+00  0.000000e+00
bigcom266        0.000000e+00  6.938894e-20
bigcom269        0.000000e+00  0.000000e+00
bigcom273        0.000000e+00  0.000000e+00
bigcom274        0.000000e+00  0.000000e+00
bigcom276        1.663629e-05  3.489942e-01
bigcom284        0.000000e+00  0.000000e+00
bigcom290        0.000000e+00  0.000000e+00
bigcom292        0.000000e+00  0.000000e+00
bigcom294        0.000000e+00  0.000000e+00
bigcom295        0.000000e+00  1.084202e-21
bigcom296        0.000000e+00  0.000000e+00
bigcom297        0.000000e+00  0.000000e+00
bigcom302        0.000000e+00  0.000000e+00
bigcom303        0.000000e+00  0.000000e+00
bigcom307        0.000000e+00  0.000000e+00
bigcom311        0.000000e+00  1.387779e-19
bigcom313        0.000000e+00  0.000000e+00
bigcom318        0.000000e+00  0.000000e+00
bigcom326        0.000000e+00  0.000000e+00
bigcom332        0.000000e+00  0.000000e+00
bigcom340        0.000000e+00  0.000000e+00
bigcom341        0.000000e+00  0.000000e+00
bigcom345       -2.938092e-05  4.997047e-01
bigcom347        0.000000e+00  0.000000e+00
bigcom360        0.000000e+00  0.000000e+00
bigcom365        0.000000e+00  0.000000e+00
bigcom366        0.000000e+00  0.000000e+00
bigcom370        5.037283e-06  6.441454e-01
bigcom387        0.000000e+00  0.000000e+00
bigcom390        0.000000e+00  0.000000e+00
bigcom398        0.000000e+00  0.000000e+00
bigcom408        0.000000e+00  0.000000e+00
bigcom417        0.000000e+00  0.000000e+00
bigcom419        0.000000e+00  0.000000e+00
bigcom424        0.000000e+00  0.000000e+00
bigcom441        0.000000e+00  0.000000e+00
bigcom445        0.000000e+00  0.000000e+00
bigcom468        0.000000e+00  0.000000e+00
spin_vertex      6.904324e-04  1.724829e-01
membership_s1    0.000000e+00  0.000000e+00
membership_s3    2.449649e-05  1.502012e-01
membership_s4    1.731934e-06  1.428813e-01
membership_s5    0.000000e+00  0.000000e+00
membership_s6    0.000000e+00  2.168404e-21
membership_s7    0.000000e+00  0.000000e+00
membership_s8    5.746514e-06  1.026102e-01
membership_s9    0.000000e+00  6.938894e-20
membership_s10   2.855343e-05  1.897381e-01
membership_s11   0.000000e+00  1.084202e-21
membership_s12   2.205084e-04  4.366601e-01
membership_s13   0.000000e+00  1.714286e-02
membership_s14   0.000000e+00  0.000000e+00
membership_s16   2.824535e-05  1.248287e-01
membership_s17   0.000000e+00  0.000000e+00
membership_s18   0.000000e+00  0.000000e+00
membership_s19   0.000000e+00  2.168404e-21
membership_s20   0.000000e+00  4.336809e-21
membership_s21   5.764863e-05  2.611109e-01
membership_s22   0.000000e+00  5.551115e-19
membership_s23  -3.105099e-06  1.000118e-01
membership_s24   0.000000e+00  0.000000e+00
membership_s25   0.000000e+00  0.000000e+00
membership_s26   1.118516e-05  6.379454e-02
membership_s27   0.000000e+00  0.000000e+00
membership_s28   0.000000e+00  0.000000e+00
membership_s30   0.000000e+00  0.000000e+00
membership_s31  -3.022187e-05  3.763978e-02
membership_s32  -1.004756e-05  2.304701e-02
membership_s33   1.649819e-04  2.516622e-01
membership_s34   0.000000e+00  0.000000e+00
membership_s35   0.000000e+00  0.000000e+00
membership_s36   0.000000e+00  0.000000e+00
membership_s37  -5.688106e-05  3.537880e-01
membership_s38   3.192168e-05  1.383971e-01
adhesion         4.241986e-03  1.223753e+00
cohesion         3.618235e-03  1.183224e+00
inner            2.423508e-03  1.510717e+00
outer            1.383237e-03  1.214706e+00
ioratio          3.131545e-03  9.084587e-01
comsize          1.796231e-03  1.561099e+00
[1] "Dataset: low_TnotC Model GLM, run: 3 of 10 2015-06-08 09:52:12"
[1] "glmnet variable coefficients"
                     [,1]          [,2]
(Intercept)     -4.556626 -1.104717e+01
graph0           0.000000  0.000000e+00
graph1           0.000000  0.000000e+00
graph2           0.000000  0.000000e+00
graph3           0.000000  6.536803e-05
graph4           0.000000 -3.501855e-05
graph5           0.000000 -9.331290e-04
graph6           0.000000  5.726739e-06
graph7           0.000000 -9.454095e-04
graph8           0.000000 -3.687326e-01
graph9           0.000000  0.000000e+00
graph10          0.000000  0.000000e+00
graph11          0.000000  2.873629e-10
graph12          0.000000 -8.930579e-06
graph13          0.000000  1.926932e-04
graph14          0.000000  1.640665e-05
graph15          0.000000 -1.282489e-03
graph16          0.000000 -1.998736e-05
graph17          0.000000  0.000000e+00
graph18          0.000000  1.932725e-03
graph19          0.000000 -8.466046e-04
graph20          0.000000  4.893901e-04
graph21          0.000000  3.288053e-03
graph22          0.000000  8.871867e-06
graph23          0.000000 -1.703938e-05
graph24          0.000000 -1.476567e-07
graph25          0.000000  0.000000e+00
graph26          0.000000  0.000000e+00
graph27          0.000000  5.885228e-02
graph28          0.000000  5.324972e-03
graph29          0.000000  0.000000e+00
orbit0           0.000000  0.000000e+00
orbit1           0.000000  0.000000e+00
orbit2           0.000000 -1.598911e-01
orbit3           0.000000  0.000000e+00
orbit4           0.000000  3.597572e-05
orbit5           0.000000  0.000000e+00
orbit6           0.000000 -4.338030e-06
orbit7           0.000000 -1.439076e-02
orbit8           0.000000 -4.977265e-03
orbit9           0.000000  0.000000e+00
orbit10          0.000000  3.804965e-04
orbit11          0.000000  9.408289e-01
orbit12          0.000000 -1.277450e-04
orbit13          0.000000 -1.237413e+00
orbit14          0.000000 -2.281833e-03
orbit15          0.000000 -2.183627e-05
orbit16          0.000000  3.871121e-05
orbit17          0.000000  1.354818e-05
orbit18          0.000000 -1.103371e-06
orbit19          0.000000  1.245455e-06
orbit20          0.000000 -1.001252e-05
orbit21          0.000000  3.732178e-04
orbit22          0.000000  8.944503e-10
orbit23          0.000000  2.454041e-01
orbit24          0.000000 -1.042827e-11
orbit25          0.000000 -1.756283e-04
orbit26          0.000000  1.873568e-04
orbit27          0.000000  3.054737e-05
orbit28          0.000000  2.452109e-04
orbit29          0.000000  2.637511e-05
orbit30          0.000000  4.680326e-03
orbit31          0.000000  0.000000e+00
orbit32          0.000000  1.703226e-05
orbit33          0.000000 -1.262407e+00
orbit34          0.000000 -6.790737e-05
orbit35          0.000000 -4.208434e-06
orbit36          0.000000 -4.107837e-04
orbit37          0.000000 -4.088438e-05
orbit38          0.000000  2.063893e-03
orbit39          0.000000 -1.943811e-04
orbit40          0.000000  0.000000e+00
orbit41          0.000000 -9.569761e-04
orbit42          0.000000  5.378190e-01
orbit43          0.000000  1.922616e-03
orbit44          0.000000  1.048267e+00
orbit45          0.000000 -1.478334e-06
orbit46          0.000000 -1.769929e-04
orbit47          0.000000 -1.047024e-02
orbit48          0.000000 -2.655609e-02
orbit49          0.000000  8.951847e-05
orbit50          0.000000  2.010919e-02
orbit51          0.000000  2.163403e-03
orbit52          0.000000  5.699064e-04
orbit53          0.000000 -7.627075e-02
orbit54          0.000000  3.667409e-06
orbit55          0.000000  0.000000e+00
orbit56          0.000000 -2.800481e-04
orbit57          0.000000  0.000000e+00
orbit58          0.000000 -2.585483e+00
orbit59          0.000000 -9.444892e-05
orbit60          0.000000  0.000000e+00
orbit61          0.000000 -3.296838e-02
orbit62          0.000000 -3.229206e-03
orbit63          0.000000 -2.476983e-02
orbit64          0.000000  4.178090e-03
orbit65          0.000000  0.000000e+00
orbit66          0.000000  5.384278e-02
orbit67          0.000000  5.859705e-01
orbit68          0.000000  6.839423e-07
orbit69          0.000000  0.000000e+00
orbit70          0.000000  4.645385e-02
orbit71          0.000000  0.000000e+00
orbit72          0.000000  0.000000e+00
AP               0.000000  1.611832e-01
bet              0.000000 -3.517969e-05
ecc              0.000000  5.556753e-01
eccrad           0.000000  1.265965e-06
close            0.000000  0.000000e+00
constraint       0.000000 -2.526432e+00
coreness         0.000000  9.325080e-03
knn              0.000000  0.000000e+00
hubscore         0.000000  0.000000e+00
pagerank         0.000000 -9.206637e-01
trans            0.000000 -2.395897e+00
first            0.000000  0.000000e+00
second           0.000000  1.966069e-03
third            0.000000  3.470464e-04
fourth           0.000000 -4.104218e-05
fifth            0.000000  1.768562e-04
sixth            0.000000 -2.064062e-04
selfinter        0.000000  4.193822e-01
V1               0.000000  1.442747e+01
V2               0.000000  3.085727e-01
evcent           0.000000 -2.904638e+00
upto_second      0.000000  2.581545e-04
upto_third       0.000000  1.209369e-08
upto_fourth      0.000000  0.000000e+00
upto_fifth       0.000000  1.153181e-04
upto_sixth       0.000000  4.042919e-06
ratio1           0.000000  1.425224e-02
ratio2           0.000000  9.469451e-03
ratio3           0.000000 -3.523984e-03
ratio4           0.000000  3.511603e-03
ratio5           0.000000  0.000000e+00
ratio6           0.000000  1.552160e-04
walktrap_vertex  0.000000 -2.426073e-01
bigcom1          0.000000 -4.238025e-02
bigcom2          0.000000  4.354779e-01
bigcom3          0.000000 -4.228558e+00
bigcom4          0.000000  4.282111e-01
bigcom5          0.000000 -1.994075e+00
bigcom6          0.000000 -9.730989e-01
bigcom8          0.000000 -4.749454e-01
bigcom9          0.000000  1.862115e+00
bigcom10         0.000000 -1.264117e+00
bigcom11         0.000000 -9.122841e-01
bigcom12         0.000000  1.735855e+00
bigcom13         0.000000 -1.368389e+00
bigcom14         0.000000 -9.712716e-01
bigcom15         0.000000 -6.166278e-01
bigcom16         0.000000 -9.707336e-01
bigcom17         0.000000 -1.018671e+00
bigcom18         0.000000  2.427391e+00
bigcom21         0.000000 -6.702123e-01
bigcom22         0.000000 -2.326092e-01
bigcom23         0.000000 -1.222889e+00
bigcom24         0.000000 -8.368105e-01
bigcom25         0.000000 -8.850783e-01
bigcom26         0.000000 -1.438617e+00
bigcom27         0.000000 -1.029967e+00
bigcom29         0.000000 -8.981523e-01
bigcom31         0.000000 -1.224172e+00
bigcom33         0.000000  7.405445e-01
bigcom34         0.000000 -1.000336e+00
bigcom35         0.000000 -3.857850e-01
bigcom36         0.000000  0.000000e+00
bigcom39         0.000000 -1.065908e+00
bigcom40         0.000000 -1.108407e+00
bigcom43         0.000000 -1.269353e+00
bigcom46         0.000000 -1.014870e+00
bigcom48         0.000000 -1.410921e+00
bigcom49         0.000000 -7.025965e-01
bigcom50         0.000000 -2.083657e-01
bigcom52         0.000000 -9.629574e-01
bigcom54         0.000000 -6.593311e-01
bigcom56         0.000000 -1.149491e+00
bigcom57         0.000000 -5.910332e-01
bigcom58         0.000000 -1.172222e+00
bigcom62         0.000000  1.321826e+00
bigcom63         0.000000 -1.767312e-01
bigcom64         0.000000 -2.541318e-03
bigcom65         0.000000  1.153830e+00
bigcom66         0.000000 -2.930988e-01
bigcom68         0.000000 -6.707750e-01
bigcom69         0.000000 -1.362819e-01
bigcom70         0.000000 -7.621511e-01
bigcom71         0.000000  0.000000e+00
bigcom72         0.000000 -4.391972e-01
bigcom77         0.000000 -1.047853e+00
bigcom79         0.000000 -1.012502e+00
bigcom80         0.000000 -2.937234e-01
bigcom82         0.000000  1.536338e+00
bigcom83         0.000000 -5.549667e-03
bigcom86         0.000000 -1.947221e-04
bigcom87         0.000000 -6.485142e-01
bigcom88         0.000000  1.148005e+00
bigcom90         0.000000  0.000000e+00
bigcom92         0.000000  0.000000e+00
bigcom94         0.000000 -9.266351e-01
bigcom96         0.000000 -4.034856e-01
bigcom98         0.000000 -6.650266e-01
bigcom99         0.000000 -9.930152e-01
bigcom100        0.000000 -5.233321e-01
bigcom102        0.000000 -5.291129e-01
bigcom103        0.000000 -3.044678e-01
bigcom104        0.000000 -8.420204e-01
bigcom107        0.000000 -3.666369e-02
bigcom108        0.000000  0.000000e+00
bigcom109        0.000000 -8.693017e-01
bigcom110        0.000000 -8.682472e-01
bigcom125        0.000000 -5.839141e-01
bigcom133        0.000000 -8.978098e-01
bigcom141        0.000000 -4.898967e-02
bigcom142        0.000000 -5.066964e-01
bigcom143        0.000000 -5.926255e-01
bigcom145        0.000000 -1.064822e+00
bigcom158        0.000000 -5.249662e-03
bigcom162        0.000000 -7.470850e-01
bigcom177        0.000000 -7.583810e-01
bigcom194        0.000000 -7.608380e-01
bigcom208        0.000000 -1.236923e-01
bigcom220        0.000000 -7.958315e-01
bigcom227        0.000000  0.000000e+00
bigcom229        0.000000 -4.673602e-01
bigcom247        0.000000  0.000000e+00
bigcom252        0.000000 -8.720728e-01
bigcom255        0.000000 -1.241625e+00
bigcom258        0.000000 -6.526361e-01
bigcom266        0.000000  0.000000e+00
bigcom269        0.000000 -4.965879e-01
bigcom273        0.000000 -3.018861e-01
bigcom274        0.000000 -3.660248e-01
bigcom276        0.000000  2.594369e+00
bigcom284        0.000000 -5.969436e-01
bigcom290        0.000000 -7.715003e-01
bigcom292        0.000000 -3.853970e-01
bigcom294        0.000000 -1.087850e+00
bigcom295        0.000000 -5.630887e-01
bigcom296        0.000000  0.000000e+00
bigcom297        0.000000 -5.372145e-01
bigcom302        0.000000 -1.028102e+00
bigcom303        0.000000 -1.257439e+00
bigcom307        0.000000 -1.945963e-02
bigcom311        0.000000 -6.061347e-01
bigcom313        0.000000 -1.222716e+00
bigcom318        0.000000 -1.010680e+00
bigcom326        0.000000 -8.991909e-01
bigcom332        0.000000 -2.732765e-01
bigcom340        0.000000 -1.503410e-02
bigcom341        0.000000 -7.944767e-01
bigcom345        0.000000  3.060947e+00
bigcom347        0.000000  0.000000e+00
bigcom360        0.000000 -1.210390e+00
bigcom365        0.000000 -2.545978e-01
bigcom366        0.000000 -4.852261e-01
bigcom370        0.000000  3.919052e+00
bigcom387        0.000000 -5.479582e-01
bigcom390        0.000000 -5.639760e-01
bigcom398        0.000000 -1.328941e-01
bigcom408        0.000000 -5.400200e-01
bigcom417        0.000000 -2.626573e-01
bigcom419        0.000000 -4.782085e-01
bigcom424        0.000000 -8.048954e-01
bigcom441        0.000000  0.000000e+00
bigcom445        0.000000 -1.304722e+00
bigcom468        0.000000 -5.305790e-01
spin_vertex      0.000000  7.429430e-01
membership_s1    0.000000 -3.635737e-02
membership_s3    0.000000  3.336962e-01
membership_s4    0.000000 -5.433852e-02
membership_s5    0.000000 -3.477610e-01
membership_s6    0.000000 -5.791468e-01
membership_s7    0.000000 -8.724547e-01
membership_s8    0.000000  0.000000e+00
membership_s9    0.000000 -8.351341e-01
membership_s10   0.000000 -1.325653e-01
membership_s11   0.000000 -1.084020e+00
membership_s12   0.000000  3.913712e-01
membership_s13   0.000000 -7.500880e-01
membership_s14   0.000000 -8.526344e-01
membership_s16   0.000000  3.560415e-01
membership_s17   0.000000 -8.544030e-01
membership_s18   0.000000 -7.385550e-01
membership_s19   0.000000 -1.287260e+00
membership_s20   0.000000 -1.028921e-01
membership_s21   0.000000 -1.802709e-01
membership_s22   0.000000 -5.128791e-01
membership_s23   0.000000  1.485481e-01
membership_s24   0.000000 -6.218658e-01
membership_s25   0.000000 -7.582533e-01
membership_s26   0.000000  5.150700e-01
membership_s27   0.000000 -1.928275e-01
membership_s28   0.000000 -6.176097e-01
membership_s30   0.000000 -5.449450e-01
membership_s31   0.000000  8.247476e-01
membership_s32   0.000000  1.716940e-01
membership_s33   0.000000  4.966023e-01
membership_s34   0.000000 -4.289186e-02
membership_s35   0.000000 -4.014585e-01
membership_s36   0.000000 -4.099146e-01
membership_s37   0.000000  9.348871e-01
membership_s38   0.000000  4.969808e-02
adhesion         0.000000  2.978685e-05
cohesion         0.000000  0.000000e+00
inner            0.000000  9.955843e-05
outer            0.000000  1.608347e-05
ioratio          0.000000  2.686304e+00
comsize          0.000000 -5.768638e-04
[1] "Dataset: low_TnotC Model GBM, run: 4 of 10 2015-06-08 09:53:29"
Iter   TrainDeviance   ValidDeviance   StepSize   Improve
     1        0.1185             nan     0.0100   -0.0000
     2        0.1175             nan     0.0100    0.0002
     3        0.1168             nan     0.0100   -0.0000
     4        0.1160             nan     0.0100    0.0000
     5        0.1152             nan     0.0100   -0.0000
     6        0.1145             nan     0.0100   -0.0000
     7        0.1132             nan     0.0100   -0.0000
     8        0.1126             nan     0.0100   -0.0000
     9        0.1120             nan     0.0100   -0.0000
    10        0.1115             nan     0.0100   -0.0000
    20        0.1068             nan     0.0100    0.0000
    40        0.0998             nan     0.0100   -0.0000
    60        0.0940             nan     0.0100    0.0000
    80        0.0890             nan     0.0100   -0.0000
   100        0.0843             nan     0.0100   -0.0000
   120        0.0797             nan     0.0100   -0.0000
   140        0.0760             nan     0.0100   -0.0000
   160        0.0722             nan     0.0100   -0.0000
   180        0.0694             nan     0.0100   -0.0000
   200        0.0666             nan     0.0100   -0.0000
   207        0.0654             nan     0.0100   -0.0000

[1] "GBM variable coefficients"
                            var    rel.inf
inner                     inner 4.18188621
V2                           V2 3.74472289
ratio2                   ratio2 3.68988994
outer                     outer 3.64027873
V1                           V1 3.35435800
ratio5                   ratio5 3.15798649
graph13                 graph13 2.71815585
bet                         bet 2.67076553
graph1                   graph1 2.35136390
bigcom18               bigcom18 2.30421296
orbit35                 orbit35 2.21544802
orbit20                 orbit20 2.21126009
graph19                 graph19 2.13941193
graph16                 graph16 2.12423326
cohesion               cohesion 2.11563971
coreness               coreness 2.10658105
membership_s33   membership_s33 2.08510070
graph14                 graph14 1.75988883
graph17                 graph17 1.70536071
ratio1                   ratio1 1.68562224
ratio6                   ratio6 1.50270292
pagerank               pagerank 1.49768574
comsize                 comsize 1.49236013
bigcom255             bigcom255 1.43711464
bigcom345             bigcom345 1.41478627
ratio3                   ratio3 1.39876197
knn                         knn 1.37382909
graph6                   graph6 1.26617610
bigcom276             bigcom276 1.24791124
orbit5                   orbit5 1.19678059
adhesion               adhesion 1.18114865
orbit49                 orbit49 1.17624847
orbit44                 orbit44 1.16443952
graph3                   graph3 1.16129337
fifth                     fifth 1.15039715
orbit26                 orbit26 1.04106138
orbit38                 orbit38 1.02501067
orbit16                 orbit16 1.01564152
bigcom82               bigcom82 1.01523016
sixth                     sixth 0.92441961
orbit17                 orbit17 0.83711678
ecc                         ecc 0.80702157
spin_vertex         spin_vertex 0.78909601
graph12                 graph12 0.75381383
orbit31                 orbit31 0.71975455
orbit19                 orbit19 0.71646766
bigcom62               bigcom62 0.70825644
graph18                 graph18 0.69213727
ioratio                 ioratio 0.67320934
walktrap_vertex walktrap_vertex 0.66365360
membership_s37   membership_s37 0.65993416
graph4                   graph4 0.63042743
fourth                   fourth 0.62420286
bigcom9                 bigcom9 0.59432267
graph11                 graph11 0.58189624
graph0                   graph0 0.58003225
orbit56                 orbit56 0.57439902
upto_sixth           upto_sixth 0.56952315
orbit11                 orbit11 0.56416086
orbit36                 orbit36 0.56174440
orbit27                 orbit27 0.54943766
graph9                   graph9 0.54036278
orbit9                   orbit9 0.52836457
graph23                 graph23 0.51505520
orbit39                 orbit39 0.50723328
graph5                   graph5 0.45474403
graph10                 graph10 0.44470401
graph20                 graph20 0.42646554
graph15                 graph15 0.39930052
third                     third 0.34378534
orbit29                 orbit29 0.32251227
orbit4                   orbit4 0.29624895
ratio4                   ratio4 0.27768170
hubscore               hubscore 0.27629999
bigcom65               bigcom65 0.27562515
orbit50                 orbit50 0.26367787
orbit45                 orbit45 0.25942574
orbit6                   orbit6 0.25750224
bigcom33               bigcom33 0.25612340
orbit30                 orbit30 0.22502940
orbit42                 orbit42 0.19455434
membership_s31   membership_s31 0.19089402
orbit53                 orbit53 0.15249112
orbit2                   orbit2 0.14884085
orbit15                 orbit15 0.14847838
bigcom4                 bigcom4 0.14430623
close                     close 0.12337898
orbit24                 orbit24 0.12210986
membership_s16   membership_s16 0.11422449
bigcom2                 bigcom2 0.09109583
membership_s12   membership_s12 0.08749119
bigcom12               bigcom12 0.08374797
membership_s10   membership_s10 0.07950764
orbit32                 orbit32 0.07714947
orbit33                 orbit33 0.07639157
orbit28                 orbit28 0.07174695
constraint           constraint 0.06025148
orbit40                 orbit40 0.06012969
orbit18                 orbit18 0.05700124
orbit25                 orbit25 0.05265273
graph7                   graph7 0.05067662
graph24                 graph24 0.04626310
orbit22                 orbit22 0.04443126
orbit51                 orbit51 0.04290092
orbit62                 orbit62 0.04245194
orbit64                 orbit64 0.04193146
orbit1                   orbit1 0.03850711
orbit37                 orbit37 0.03097090
membership_s21   membership_s21 0.02756583
orbit52                 orbit52 0.02744911
membership_s26   membership_s26 0.02650856
orbit21                 orbit21 0.01797261
bigcom88               bigcom88 0.01620819
orbit46                 orbit46 0.01575269
upto_third           upto_third 0.01427303
orbit41                 orbit41 0.01377672
graph2                   graph2 0.00000000
graph8                   graph8 0.00000000
graph21                 graph21 0.00000000
graph22                 graph22 0.00000000
graph25                 graph25 0.00000000
graph26                 graph26 0.00000000
graph27                 graph27 0.00000000
graph28                 graph28 0.00000000
graph29                 graph29 0.00000000
orbit0                   orbit0 0.00000000
orbit3                   orbit3 0.00000000
orbit7                   orbit7 0.00000000
orbit8                   orbit8 0.00000000
orbit10                 orbit10 0.00000000
orbit12                 orbit12 0.00000000
orbit13                 orbit13 0.00000000
orbit14                 orbit14 0.00000000
orbit23                 orbit23 0.00000000
orbit34                 orbit34 0.00000000
orbit43                 orbit43 0.00000000
orbit47                 orbit47 0.00000000
orbit48                 orbit48 0.00000000
orbit54                 orbit54 0.00000000
orbit55                 orbit55 0.00000000
orbit57                 orbit57 0.00000000
orbit58                 orbit58 0.00000000
orbit59                 orbit59 0.00000000
orbit60                 orbit60 0.00000000
orbit61                 orbit61 0.00000000
orbit63                 orbit63 0.00000000
orbit65                 orbit65 0.00000000
orbit66                 orbit66 0.00000000
orbit67                 orbit67 0.00000000
orbit68                 orbit68 0.00000000
orbit69                 orbit69 0.00000000
orbit70                 orbit70 0.00000000
orbit71                 orbit71 0.00000000
orbit72                 orbit72 0.00000000
AP                           AP 0.00000000
eccrad                   eccrad 0.00000000
trans                     trans 0.00000000
first                     first 0.00000000
second                   second 0.00000000
selfinter             selfinter 0.00000000
evcent                   evcent 0.00000000
upto_second         upto_second 0.00000000
upto_fourth         upto_fourth 0.00000000
upto_fifth           upto_fifth 0.00000000
bigcom1                 bigcom1 0.00000000
bigcom3                 bigcom3 0.00000000
bigcom5                 bigcom5 0.00000000
bigcom6                 bigcom6 0.00000000
bigcom8                 bigcom8 0.00000000
bigcom10               bigcom10 0.00000000
bigcom11               bigcom11 0.00000000
bigcom13               bigcom13 0.00000000
bigcom14               bigcom14 0.00000000
bigcom15               bigcom15 0.00000000
bigcom16               bigcom16 0.00000000
bigcom17               bigcom17 0.00000000
bigcom21               bigcom21 0.00000000
bigcom22               bigcom22 0.00000000
bigcom23               bigcom23 0.00000000
bigcom24               bigcom24 0.00000000
bigcom25               bigcom25 0.00000000
bigcom26               bigcom26 0.00000000
bigcom27               bigcom27 0.00000000
bigcom29               bigcom29 0.00000000
bigcom31               bigcom31 0.00000000
bigcom34               bigcom34 0.00000000
bigcom35               bigcom35 0.00000000
bigcom36               bigcom36 0.00000000
bigcom39               bigcom39 0.00000000
bigcom40               bigcom40 0.00000000
bigcom43               bigcom43 0.00000000
bigcom46               bigcom46 0.00000000
bigcom48               bigcom48 0.00000000
bigcom49               bigcom49 0.00000000
bigcom50               bigcom50 0.00000000
bigcom52               bigcom52 0.00000000
bigcom54               bigcom54 0.00000000
bigcom56               bigcom56 0.00000000
bigcom57               bigcom57 0.00000000
bigcom58               bigcom58 0.00000000
bigcom63               bigcom63 0.00000000
bigcom64               bigcom64 0.00000000
bigcom66               bigcom66 0.00000000
bigcom68               bigcom68 0.00000000
bigcom69               bigcom69 0.00000000
bigcom70               bigcom70 0.00000000
bigcom71               bigcom71 0.00000000
bigcom72               bigcom72 0.00000000
bigcom77               bigcom77 0.00000000
bigcom79               bigcom79 0.00000000
bigcom80               bigcom80 0.00000000
bigcom83               bigcom83 0.00000000
bigcom86               bigcom86 0.00000000
bigcom87               bigcom87 0.00000000
bigcom90               bigcom90 0.00000000
bigcom92               bigcom92 0.00000000
bigcom94               bigcom94 0.00000000
bigcom96               bigcom96 0.00000000
bigcom98               bigcom98 0.00000000
bigcom99               bigcom99 0.00000000
bigcom100             bigcom100 0.00000000
bigcom102             bigcom102 0.00000000
bigcom103             bigcom103 0.00000000
bigcom104             bigcom104 0.00000000
bigcom107             bigcom107 0.00000000
bigcom108             bigcom108 0.00000000
bigcom109             bigcom109 0.00000000
bigcom110             bigcom110 0.00000000
bigcom125             bigcom125 0.00000000
bigcom133             bigcom133 0.00000000
bigcom141             bigcom141 0.00000000
bigcom142             bigcom142 0.00000000
bigcom143             bigcom143 0.00000000
bigcom145             bigcom145 0.00000000
bigcom158             bigcom158 0.00000000
bigcom162             bigcom162 0.00000000
bigcom177             bigcom177 0.00000000
bigcom194             bigcom194 0.00000000
bigcom208             bigcom208 0.00000000
bigcom220             bigcom220 0.00000000
bigcom227             bigcom227 0.00000000
bigcom229             bigcom229 0.00000000
bigcom247             bigcom247 0.00000000
bigcom252             bigcom252 0.00000000
bigcom258             bigcom258 0.00000000
bigcom266             bigcom266 0.00000000
bigcom269             bigcom269 0.00000000
bigcom273             bigcom273 0.00000000
bigcom274             bigcom274 0.00000000
bigcom284             bigcom284 0.00000000
bigcom290             bigcom290 0.00000000
bigcom292             bigcom292 0.00000000
bigcom294             bigcom294 0.00000000
bigcom295             bigcom295 0.00000000
bigcom296             bigcom296 0.00000000
bigcom297             bigcom297 0.00000000
bigcom302             bigcom302 0.00000000
bigcom303             bigcom303 0.00000000
bigcom307             bigcom307 0.00000000
bigcom311             bigcom311 0.00000000
bigcom313             bigcom313 0.00000000
bigcom318             bigcom318 0.00000000
bigcom326             bigcom326 0.00000000
bigcom332             bigcom332 0.00000000
bigcom340             bigcom340 0.00000000
bigcom341             bigcom341 0.00000000
bigcom347             bigcom347 0.00000000
bigcom360             bigcom360 0.00000000
bigcom365             bigcom365 0.00000000
bigcom366             bigcom366 0.00000000
bigcom370             bigcom370 0.00000000
bigcom387             bigcom387 0.00000000
bigcom390             bigcom390 0.00000000
bigcom398             bigcom398 0.00000000
bigcom408             bigcom408 0.00000000
bigcom417             bigcom417 0.00000000
bigcom419             bigcom419 0.00000000
bigcom424             bigcom424 0.00000000
bigcom441             bigcom441 0.00000000
bigcom445             bigcom445 0.00000000
bigcom468             bigcom468 0.00000000
membership_s1     membership_s1 0.00000000
membership_s3     membership_s3 0.00000000
membership_s4     membership_s4 0.00000000
membership_s5     membership_s5 0.00000000
membership_s6     membership_s6 0.00000000
membership_s7     membership_s7 0.00000000
membership_s8     membership_s8 0.00000000
membership_s9     membership_s9 0.00000000
membership_s11   membership_s11 0.00000000
membership_s13   membership_s13 0.00000000
membership_s14   membership_s14 0.00000000
membership_s17   membership_s17 0.00000000
membership_s18   membership_s18 0.00000000
membership_s19   membership_s19 0.00000000
membership_s20   membership_s20 0.00000000
membership_s22   membership_s22 0.00000000
membership_s23   membership_s23 0.00000000
membership_s24   membership_s24 0.00000000
membership_s25   membership_s25 0.00000000
membership_s27   membership_s27 0.00000000
membership_s28   membership_s28 0.00000000
membership_s30   membership_s30 0.00000000
membership_s32   membership_s32 0.00000000
membership_s34   membership_s34 0.00000000
membership_s35   membership_s35 0.00000000
membership_s36   membership_s36 0.00000000
membership_s38   membership_s38 0.00000000
[1] "Dataset: low_TnotC Model RF, run: 4 of 10 2015-06-08 09:54:53"
     |      Out-of-bag   |
Tree |      MSE  %Var(y) |
   1 |  0.01612   150.75 |
   2 |  0.01777   166.15 |
   3 |  0.01704   159.32 |
   4 |  0.01649   154.18 |
   5 |  0.01641   153.38 |
   6 |  0.01621   151.55 |
   7 |  0.01535   143.48 |
   8 |  0.01424   133.10 |
   9 |  0.01382   129.23 |
  10 |  0.01416   132.37 |
  11 |  0.01382   129.19 |
  12 |  0.01373   128.36 |
  13 |  0.01349   126.14 |
  14 |  0.01348   126.04 |
  15 |  0.01345   125.78 |
  16 |  0.01332   124.52 |
  17 |  0.01326   123.94 |
  18 |  0.01323   123.66 |
  19 |  0.01335   124.82 |
  20 |  0.01309   122.37 |
  21 |  0.01305   122.04 |
  22 |  0.01299   121.49 |
  23 |  0.01297   121.29 |
  24 |  0.01296   121.19 |
  25 |  0.01284   120.08 |
  26 |  0.01279   119.60 |
  27 |  0.01274   119.09 |
  28 |  0.01271   118.79 |
  29 |  0.01267   118.47 |
  30 |  0.01268   118.56 |
  31 |  0.01262   117.95 |
  32 |  0.01256   117.41 |
  33 |   0.0125   116.90 |
  34 |  0.01249   116.74 |
  35 |  0.01244   116.30 |
  36 |  0.01241   115.99 |
  37 |  0.01234   115.35 |
  38 |  0.01232   115.22 |
  39 |  0.01231   115.07 |
  40 |  0.01234   115.39 |
  41 |  0.01234   115.37 |
  42 |  0.01235   115.45 |
  43 |  0.01234   115.35 |
  44 |  0.01232   115.21 |
  45 |  0.01232   115.22 |
  46 |  0.01229   114.89 |
  47 |  0.01227   114.72 |
  48 |  0.01227   114.68 |
  49 |  0.01227   114.67 |
  50 |  0.01227   114.72 |
  51 |  0.01225   114.57 |
  52 |  0.01225   114.55 |
  53 |  0.01227   114.68 |
  54 |  0.01224   114.46 |
  55 |  0.01224   114.40 |
  56 |  0.01224   114.39 |
  57 |  0.01219   113.95 |
  58 |  0.01217   113.81 |
  59 |  0.01216   113.72 |
  60 |  0.01215   113.63 |
  61 |  0.01216   113.70 |
  62 |  0.01212   113.35 |
  63 |  0.01213   113.39 |
  64 |  0.01211   113.21 |
  65 |   0.0121   113.17 |
  66 |   0.0121   113.11 |
  67 |  0.01207   112.83 |
  68 |  0.01206   112.76 |
  69 |  0.01206   112.75 |
  70 |  0.01204   112.56 |
  71 |  0.01203   112.49 |
  72 |  0.01203   112.49 |
  73 |  0.01202   112.41 |
  74 |  0.01203   112.44 |
  75 |  0.01201   112.27 |
  76 |  0.01203   112.44 |
  77 |    0.012   112.24 |
  78 |    0.012   112.15 |
  79 |  0.01197   111.93 |
  80 |  0.01198   112.01 |
  81 |  0.01197   111.96 |
  82 |  0.01197   111.89 |
  83 |  0.01196   111.81 |
  84 |  0.01196   111.85 |
  85 |  0.01196   111.86 |
  86 |  0.01197   111.92 |
  87 |  0.01194   111.66 |
  88 |  0.01195   111.71 |
  89 |  0.01195   111.72 |
  90 |  0.01197   111.94 |
  91 |  0.01197   111.94 |
  92 |  0.01198   112.01 |
  93 |  0.01198   112.03 |
  94 |  0.01198   112.02 |
  95 |  0.01199   112.13 |
  96 |  0.01199   112.06 |
  97 |  0.01199   112.08 |
  98 |  0.01197   111.91 |
  99 |  0.01197   111.89 |
 100 |  0.01195   111.72 |
[1] "Random Forest variable coefficients"
                      %IncMSE IncNodePurity
graph5           6.718611e-04  2.000018e-01
graph6           3.046279e-03  3.388620e-01
graph7           3.011266e-04  1.003182e-01
graph8           0.000000e+00  1.387779e-19
graph9           4.441734e-03  4.226767e-01
graph10          6.967903e-03  5.857265e-01
graph11          1.011243e-02  4.654799e-01
graph12          7.378711e-03  3.152042e-01
graph13          5.073744e-03  7.616489e-01
graph14          8.766246e-03  4.182019e-01
graph15          5.366850e-04  2.369407e-01
graph16          1.574459e-02  6.485614e-01
graph17          8.281685e-03  2.925800e-01
graph18          1.272117e-03  1.396333e-01
graph19          4.712016e-03  4.679836e-01
graph20          1.938914e-03  4.076670e-01
graph21          2.286471e-04  1.510698e-01
graph22          2.357614e-04  3.386635e-02
graph23          1.283885e-03  2.841636e-01
graph24          0.000000e+00  1.490351e-02
graph25          1.295927e-05  6.420455e-02
graph26          0.000000e+00  9.777778e-03
graph27          0.000000e+00  5.204170e-20
graph28          0.000000e+00  0.000000e+00
graph29          0.000000e+00  1.387779e-19
orbit0           3.824339e-04  7.566044e-02
orbit1           1.841146e-03  3.241415e-01
orbit2           1.023976e-04  9.323242e-02
orbit3           4.361099e-06  9.502825e-03
orbit4           7.022409e-03  4.646180e-01
orbit5           7.397466e-03  4.504720e-01
orbit6           7.707945e-03  5.455998e-01
orbit7           9.623677e-05  1.745500e-02
orbit8           1.005245e-03  1.861229e-01
orbit9           3.504059e-03  4.128146e-01
orbit10          6.277307e-04  2.111414e-02
orbit11          4.477927e-04  6.411124e-02
orbit12          2.398084e-06  3.034465e-02
orbit13          4.340278e-06  9.833333e-03
orbit14          0.000000e+00  3.469447e-20
orbit15          4.391873e-03  5.451656e-01
orbit16          6.641102e-03  5.730017e-01
orbit17          3.737230e-03  4.055538e-01
orbit18          6.175731e-03  7.704502e-01
orbit19          5.432203e-03  4.305600e-01
orbit20          7.105206e-03  4.860530e-01
orbit21          8.176322e-04  1.733680e-01
orbit22          9.428582e-03  5.064233e-01
orbit23          1.213106e-04  3.089780e-04
orbit24          3.386789e-03  4.871774e-01
orbit25          6.571236e-05  7.013390e-02
orbit26          1.428965e-03  3.522611e-01
orbit27          1.281793e-02  8.278531e-01
orbit28          3.369116e-03  4.420574e-01
orbit29          7.300916e-04  1.377735e-01
orbit30          1.520392e-04  1.220453e-01
orbit31          1.331187e-02  7.351023e-01
orbit32          1.620799e-04  8.959142e-02
orbit33          7.354237e-06  1.856228e-02
orbit34          4.543019e-04  1.181542e-01
orbit35          1.524801e-02  8.698345e-01
orbit36          5.093275e-04  3.916246e-01
orbit37          1.295846e-03  2.029301e-01
orbit38          2.495012e-04  4.068360e-02
orbit39          8.777561e-03  2.780371e-01
orbit40          1.712551e-04  1.771759e-02
orbit41          5.177507e-05  5.739610e-02
orbit42          1.473486e-04  2.376129e-02
orbit43          3.885867e-04  1.464488e-01
orbit44          1.894129e-05  1.978973e-01
orbit45          9.665883e-03  6.061002e-01
orbit46          3.276306e-04  4.494476e-02
orbit47          2.472837e-04  1.538476e-01
orbit48          8.554320e-06  3.840199e-02
orbit49          2.961524e-03  4.830722e-01
orbit50         -3.110958e-20  2.840683e-02
orbit51          4.826217e-04  2.115707e-01
orbit52          4.501596e-04  9.872495e-02
orbit53          6.411264e-05  4.008862e-02
orbit54         -4.268032e-06  3.081132e-02
orbit55          0.000000e+00  0.000000e+00
orbit56          2.505102e-03  4.806733e-01
orbit57          0.000000e+00  1.734723e-20
orbit58          0.000000e+00  2.168404e-20
orbit59          9.570211e-05  3.101138e-02
orbit60          0.000000e+00  2.255141e-19
orbit61          0.000000e+00  0.000000e+00
orbit62          1.044324e-05  3.336713e-02
orbit63          0.000000e+00  2.883978e-18
orbit64          3.373208e-04  1.571451e-01
orbit65          0.000000e+00  1.263158e-02
orbit66          0.000000e+00  3.469447e-20
orbit67          0.000000e+00  0.000000e+00
orbit68          0.000000e+00  0.000000e+00
orbit69          0.000000e+00  0.000000e+00
orbit70          0.000000e+00  2.081668e-19
orbit71          0.000000e+00  0.000000e+00
orbit72          0.000000e+00  0.000000e+00
AP               1.437407e-06  2.213040e-02
bet              2.060869e-03  9.368367e-01
ecc              1.700031e-04  1.309497e-01
eccrad           6.943034e-05  1.096672e-01
close            2.556242e-03  3.225423e-01
constraint       1.377103e-03  1.820732e-01
coreness         4.726474e-04  7.602142e-01
knn              7.716391e-03  4.014366e-01
hubscore         3.416682e-03  4.450971e-01
pagerank         2.652955e-03  1.121763e+00
trans            8.075930e-05  7.135845e-02
first            2.694802e-05  8.636050e-02
second           3.267886e-03  3.180414e-01
third            5.081901e-03  6.507055e-01
fourth           1.205747e-03  6.077836e-01
fifth            4.603269e-03  7.369837e-01
sixth            5.561497e-03  5.458411e-01
selfinter        1.851897e-05  1.337902e-01
V1               4.482699e-03  1.512738e+00
V2               2.838367e-03  1.171360e+00
evcent           4.550878e-03  4.194886e-01
upto_second      1.409228e-03  3.305755e-01
upto_third       2.137065e-03  4.151977e-01
upto_fourth      1.542619e-03  3.576293e-01
upto_fifth       5.796041e-03  4.291324e-01
upto_sixth       2.177931e-03  4.142669e-01
ratio1           2.200942e-03  4.206549e-01
ratio2           3.314437e-03  1.346441e+00
ratio3           5.350766e-03  5.953424e-01
ratio4           3.371602e-03  5.327655e-01
ratio5           6.047707e-03  1.655500e+00
ratio6           6.132550e-03  9.898005e-01
walktrap_vertex  2.762743e-04  3.301982e-01
bigcom1          0.000000e+00  8.673617e-21
bigcom2          9.806522e-05  8.827320e-02
bigcom3          0.000000e+00  3.469447e-20
bigcom4          2.147096e-04  3.215287e-01
bigcom5          0.000000e+00  0.000000e+00
bigcom6          0.000000e+00  6.938894e-20
bigcom8          0.000000e+00  3.469447e-20
bigcom9          1.377492e-05  1.348967e-01
bigcom10         4.255319e-06  2.154732e-02
bigcom11         0.000000e+00  2.775558e-19
bigcom12        -5.429519e-06  9.316393e-03
bigcom13         0.000000e+00  6.938894e-20
bigcom14         0.000000e+00  1.734723e-20
bigcom15         0.000000e+00  1.040834e-19
bigcom16         0.000000e+00  3.469447e-19
bigcom17         0.000000e+00  0.000000e+00
bigcom18         2.317476e-04  4.102874e-01
bigcom21         0.000000e+00  3.469447e-20
bigcom22         0.000000e+00  1.387779e-19
bigcom23         0.000000e+00  0.000000e+00
bigcom24         0.000000e+00  1.734723e-20
bigcom25         0.000000e+00  0.000000e+00
bigcom26         0.000000e+00  0.000000e+00
bigcom27         0.000000e+00  0.000000e+00
bigcom29         0.000000e+00  0.000000e+00
bigcom31         0.000000e+00  0.000000e+00
bigcom33        -1.870134e-07  8.162627e-02
bigcom34         0.000000e+00  0.000000e+00
bigcom35         0.000000e+00  1.387779e-19
bigcom36         0.000000e+00  0.000000e+00
bigcom39         0.000000e+00  0.000000e+00
bigcom40         0.000000e+00  0.000000e+00
bigcom43         0.000000e+00  0.000000e+00
bigcom46         0.000000e+00  0.000000e+00
bigcom48         0.000000e+00  0.000000e+00
bigcom49         0.000000e+00  0.000000e+00
bigcom50         0.000000e+00  3.469447e-20
bigcom52         0.000000e+00  0.000000e+00
bigcom54         0.000000e+00  0.000000e+00
bigcom56         0.000000e+00  0.000000e+00
bigcom57         0.000000e+00  0.000000e+00
bigcom58         0.000000e+00  6.938894e-20
bigcom62         6.879713e-05  3.114102e-01
bigcom63         0.000000e+00  6.938894e-20
bigcom64         0.000000e+00  1.387779e-19
bigcom65         1.812928e-05  1.492768e-01
bigcom66         0.000000e+00  0.000000e+00
bigcom68         0.000000e+00  0.000000e+00
bigcom69         0.000000e+00  0.000000e+00
bigcom70         0.000000e+00  0.000000e+00
bigcom71         0.000000e+00  0.000000e+00
bigcom72         0.000000e+00  0.000000e+00
bigcom77         0.000000e+00  0.000000e+00
bigcom79         0.000000e+00  0.000000e+00
bigcom80         0.000000e+00  0.000000e+00
bigcom82        -9.983756e-06  1.610631e-01
bigcom83         0.000000e+00  0.000000e+00
bigcom86         0.000000e+00  0.000000e+00
bigcom87         0.000000e+00  5.204170e-20
bigcom88         2.462488e-08  1.295609e-02
bigcom90         0.000000e+00  0.000000e+00
bigcom92         0.000000e+00  0.000000e+00
bigcom94         0.000000e+00  0.000000e+00
bigcom96         0.000000e+00  0.000000e+00
bigcom98         0.000000e+00  0.000000e+00
bigcom99         0.000000e+00  3.469447e-20
bigcom100        0.000000e+00  0.000000e+00
bigcom102        0.000000e+00  0.000000e+00
bigcom103        0.000000e+00  0.000000e+00
bigcom104        0.000000e+00  0.000000e+00
bigcom107        0.000000e+00  0.000000e+00
bigcom108        0.000000e+00  0.000000e+00
bigcom109        0.000000e+00  1.387779e-19
bigcom110        0.000000e+00  0.000000e+00
bigcom125        0.000000e+00  0.000000e+00
bigcom133        0.000000e+00  0.000000e+00
bigcom141        0.000000e+00  6.938894e-20
bigcom142        0.000000e+00  5.551115e-19
bigcom143        0.000000e+00  6.938894e-20
bigcom145        0.000000e+00  0.000000e+00
bigcom158        0.000000e+00  0.000000e+00
bigcom162        0.000000e+00  0.000000e+00
bigcom177        0.000000e+00  0.000000e+00
bigcom194        0.000000e+00  3.571429e-03
bigcom208        0.000000e+00  0.000000e+00
bigcom220        0.000000e+00  0.000000e+00
bigcom227        0.000000e+00  6.938894e-20
bigcom229        0.000000e+00  0.000000e+00
bigcom247        0.000000e+00  1.387779e-19
bigcom252        0.000000e+00  0.000000e+00
bigcom255       -4.745659e-05  2.854693e-01
bigcom258        0.000000e+00  0.000000e+00
bigcom266        0.000000e+00  0.000000e+00
bigcom269        0.000000e+00  0.000000e+00
bigcom273        0.000000e+00  0.000000e+00
bigcom274        0.000000e+00  0.000000e+00
bigcom276       -8.845692e-06  3.971798e-01
bigcom284        0.000000e+00  0.000000e+00
bigcom290        0.000000e+00  0.000000e+00
bigcom292        0.000000e+00  0.000000e+00
bigcom294        0.000000e+00  0.000000e+00
bigcom295        0.000000e+00  1.734723e-20
bigcom296        0.000000e+00  1.734723e-20
bigcom297        0.000000e+00  0.000000e+00
bigcom302        0.000000e+00  1.734723e-20
bigcom303        0.000000e+00  4.336809e-21
bigcom307        0.000000e+00  3.469447e-20
bigcom311        0.000000e+00  3.469447e-20
bigcom313        0.000000e+00  0.000000e+00
bigcom318        0.000000e+00  6.938894e-20
bigcom326        0.000000e+00  0.000000e+00
bigcom332        0.000000e+00  0.000000e+00
bigcom340        0.000000e+00  0.000000e+00
bigcom341        0.000000e+00  0.000000e+00
bigcom345       -9.764460e-06  3.896465e-01
bigcom347        0.000000e+00  0.000000e+00
bigcom360        0.000000e+00  0.000000e+00
bigcom365        0.000000e+00  0.000000e+00
bigcom366        0.000000e+00  0.000000e+00
bigcom370        3.097396e-20  7.511000e-01
bigcom387        0.000000e+00  0.000000e+00
bigcom390        0.000000e+00  1.387779e-19
bigcom398        0.000000e+00  0.000000e+00
bigcom408        0.000000e+00  0.000000e+00
bigcom417        0.000000e+00  3.469447e-20
bigcom419        0.000000e+00  0.000000e+00
bigcom424        0.000000e+00  0.000000e+00
bigcom441        0.000000e+00  0.000000e+00
bigcom445        0.000000e+00  1.734723e-20
bigcom468        0.000000e+00  6.245005e-19
spin_vertex      3.338844e-04  1.938629e-01
membership_s1    0.000000e+00  0.000000e+00
membership_s3   -5.496238e-06  1.897817e-02
membership_s4    3.651708e-05  9.453567e-02
membership_s5    0.000000e+00  0.000000e+00
membership_s6    0.000000e+00  0.000000e+00
membership_s7    0.000000e+00  0.000000e+00
membership_s8    2.262601e-05  5.749635e-02
membership_s9    0.000000e+00  8.673617e-20
membership_s10   6.801274e-05  1.326449e-01
membership_s11   0.000000e+00  6.938894e-20
membership_s12   2.101918e-04  4.816475e-01
membership_s13   0.000000e+00  6.938894e-20
membership_s14   0.000000e+00  0.000000e+00
membership_s16   2.885392e-06  1.327725e-01
membership_s17   0.000000e+00  0.000000e+00
membership_s18   0.000000e+00  8.673617e-20
membership_s19   0.000000e+00  5.204170e-20
membership_s20   0.000000e+00  8.023096e-19
membership_s21   6.538962e-05  1.900637e-01
membership_s22   0.000000e+00  0.000000e+00
membership_s23   1.339594e-05  8.691839e-02
membership_s24   0.000000e+00  1.561251e-19
membership_s25   0.000000e+00  0.000000e+00
membership_s26   6.566190e-05  1.231840e-01
membership_s27   0.000000e+00  0.000000e+00
membership_s28   0.000000e+00  0.000000e+00
membership_s30   0.000000e+00  6.938894e-20
membership_s31  -3.918261e-05  7.988478e-02
membership_s32   1.429755e-06  1.675821e-02
membership_s33   4.444721e-05  2.100477e-01
membership_s34   0.000000e+00  1.387779e-19
membership_s35   0.000000e+00  0.000000e+00
membership_s36   0.000000e+00  0.000000e+00
membership_s37  -2.245332e-05  3.633973e-01
membership_s38   2.401098e-05  1.082268e-01
adhesion         1.376630e-03  8.475285e-01
cohesion         1.641561e-03  1.209959e+00
inner            5.063248e-03  1.259271e+00
outer            3.178020e-03  1.541358e+00
ioratio          1.373462e-03  1.019755e+00
comsize          1.873002e-03  1.642001e+00
[1] "Dataset: low_TnotC Model GLM, run: 4 of 10 2015-06-08 09:56:51"
[1] "glmnet variable coefficients"
                     [,1]          [,2]
(Intercept)     -4.516178 -7.975733e+00
graph0           0.000000  2.989074e-04
graph1           0.000000  0.000000e+00
graph2           0.000000  0.000000e+00
graph3           0.000000  4.324142e-05
graph4           0.000000 -2.427662e-05
graph5           0.000000 -5.423111e-03
graph6           0.000000  0.000000e+00
graph7           0.000000 -4.968957e-03
graph8           0.000000 -4.626300e-02
graph9           0.000000  0.000000e+00
graph10          0.000000  0.000000e+00
graph11          0.000000 -2.991643e-08
graph12          0.000000 -5.159515e-05
graph13          0.000000  9.157000e-05
graph14          0.000000  2.361168e-05
graph15          0.000000 -3.301606e-03
graph16          0.000000 -2.863433e-05
graph17          0.000000  0.000000e+00
graph18          0.000000 -3.717196e-05
graph19          0.000000  9.172753e-06
graph20          0.000000  4.199134e-04
graph21          0.000000  1.386505e-04
graph22          0.000000  0.000000e+00
graph23          0.000000 -6.657254e-04
graph24          0.000000 -5.626326e-03
graph25          0.000000  0.000000e+00
graph26          0.000000  0.000000e+00
graph27          0.000000 -1.630047e-03
graph28          0.000000  0.000000e+00
graph29          0.000000  0.000000e+00
orbit0           0.000000  5.212461e-07
orbit1           0.000000  0.000000e+00
orbit2           0.000000 -6.551222e-02
orbit3           0.000000  0.000000e+00
orbit4           0.000000  6.109020e-05
orbit5           0.000000  0.000000e+00
orbit6           0.000000 -1.466864e-05
orbit7           0.000000 -1.960690e-01
orbit8           0.000000 -1.727021e-03
orbit9           0.000000  1.034880e-03
orbit10          0.000000 -1.345801e-04
orbit11          0.000000  6.455441e-01
orbit12          0.000000  0.000000e+00
orbit13          0.000000 -2.102281e+00
orbit14          0.000000 -6.115883e-02
orbit15          0.000000 -1.164562e-05
orbit16          0.000000  4.615841e-05
orbit17          0.000000  3.692358e-05
orbit18          0.000000 -3.948641e-08
orbit19          0.000000  1.866563e-06
orbit20          0.000000 -2.535237e-05
orbit21          0.000000  1.052613e-04
orbit22          0.000000 -7.381461e-10
orbit23          0.000000  4.226357e-01
orbit24          0.000000 -2.969798e-10
orbit25          0.000000 -2.144788e-04
orbit26          0.000000  6.030018e-04
orbit27          0.000000  0.000000e+00
orbit28          0.000000  1.219398e-03
orbit29          0.000000  4.191147e-04
orbit30          0.000000  7.166745e-04
orbit31          0.000000  0.000000e+00
orbit32          0.000000  6.585825e-06
orbit33          0.000000 -9.298040e-01
orbit34          0.000000 -7.765849e-04
orbit35          0.000000 -2.524572e-06
orbit36          0.000000 -7.520772e-05
orbit37          0.000000 -2.698800e-05
orbit38          0.000000  4.632919e-04
orbit39          0.000000 -1.573036e-04
orbit40          0.000000  0.000000e+00
orbit41          0.000000 -8.089168e-05
orbit42          0.000000  1.670293e+00
orbit43          0.000000 -7.964756e-09
orbit44          0.000000  2.193400e+00
orbit45          0.000000  1.058325e-04
orbit46          0.000000 -2.689249e-04
orbit47          0.000000 -6.023565e-03
orbit48          0.000000 -1.235039e-02
orbit49          0.000000  6.629206e-05
orbit50          0.000000  1.664881e-02
orbit51          0.000000  1.536069e-08
orbit52          0.000000  3.390287e-03
orbit53          0.000000 -4.432339e-02
orbit54          0.000000  0.000000e+00
orbit55          0.000000 -2.727862e-01
orbit56          0.000000 -9.866902e-08
orbit57          0.000000 -1.596583e-04
orbit58          0.000000 -1.833878e+00
orbit59          0.000000  0.000000e+00
orbit60          0.000000 -1.667647e-02
orbit61          0.000000  0.000000e+00
orbit62          0.000000 -3.892645e-03
orbit63          0.000000 -5.818381e-02
orbit64          0.000000  3.308774e-02
orbit65          0.000000  0.000000e+00
orbit66          0.000000  0.000000e+00
orbit67          0.000000 -3.620876e-02
orbit68          0.000000 -1.419772e-04
orbit69          0.000000  0.000000e+00
orbit70          0.000000  0.000000e+00
orbit71          0.000000  0.000000e+00
orbit72          0.000000  0.000000e+00
AP               0.000000  0.000000e+00
bet              0.000000 -1.812962e-05
ecc              0.000000  5.097886e-01
eccrad           0.000000  1.023724e-06
close            0.000000  0.000000e+00
constraint       0.000000 -1.674268e+00
coreness         0.000000  1.236095e-01
knn              0.000000  1.772458e-04
hubscore         0.000000  0.000000e+00
pagerank         0.000000 -1.009331e+00
trans            0.000000 -3.524816e+00
first            0.000000  1.933452e-05
second           0.000000  2.238629e-03
third            0.000000  1.804025e-04
fourth           0.000000  0.000000e+00
fifth            0.000000  2.127375e-04
sixth            0.000000 -2.847480e-04
selfinter        0.000000  1.724130e-01
V1               0.000000  1.447877e+01
V2               0.000000  1.197539e+00
evcent           0.000000 -1.250556e+02
upto_second      0.000000  2.414438e-04
upto_third       0.000000  1.760863e-05
upto_fourth      0.000000  0.000000e+00
upto_fifth       0.000000  6.793926e-05
upto_sixth       0.000000  1.267223e-06
ratio1           0.000000  9.384498e-03
ratio2           0.000000  7.705384e-03
ratio3           0.000000 -9.699621e-05
ratio4           0.000000  1.826241e-03
ratio5           0.000000  0.000000e+00
ratio6           0.000000  9.282684e-05
walktrap_vertex  0.000000 -3.261346e-01
bigcom1          0.000000 -7.948238e-02
bigcom2          0.000000  2.357214e-01
bigcom3          0.000000 -3.263241e+00
bigcom4          0.000000  4.671902e-01
bigcom5          0.000000 -3.481898e+00
bigcom6          0.000000 -1.151435e+00
bigcom8          0.000000 -6.772577e-01
bigcom9          0.000000  1.589156e+00
bigcom10         0.000000  3.140634e-02
bigcom11         0.000000 -8.017269e-01
bigcom12         0.000000  1.267122e+00
bigcom13         0.000000 -1.534273e+00
bigcom14         0.000000 -9.991354e-01
bigcom15         0.000000 -8.017079e-01
bigcom16         0.000000 -1.043028e+00
bigcom17         0.000000 -1.045029e+00
bigcom18         0.000000  2.093427e+00
bigcom21         0.000000 -7.753780e-01
bigcom22         0.000000 -3.199403e-01
bigcom23         0.000000 -1.643533e+00
bigcom24         0.000000 -8.713664e-01
bigcom25         0.000000 -1.221749e+00
bigcom26         0.000000 -1.474538e+00
bigcom27         0.000000 -1.103562e+00
bigcom29         0.000000 -9.066660e-01
bigcom31         0.000000 -1.302065e+00
bigcom33         0.000000  2.751149e-01
bigcom34         0.000000 -1.180252e+00
bigcom35         0.000000 -5.581566e-01
bigcom36         0.000000  0.000000e+00
bigcom39         0.000000 -1.132325e+00
bigcom40         0.000000 -1.042264e+00
bigcom43         0.000000 -1.396487e+00
bigcom46         0.000000 -9.937966e-01
bigcom48         0.000000 -1.462993e+00
bigcom49         0.000000 -5.242602e-01
bigcom50         0.000000 -9.982514e-02
bigcom52         0.000000 -5.453844e-01
bigcom54         0.000000 -7.638054e-01
bigcom56         0.000000 -1.537613e+00
bigcom57         0.000000 -7.531995e-01
bigcom58         0.000000 -1.152810e+00
bigcom62         0.000000  1.471657e+00
bigcom63         0.000000 -2.371439e-01
bigcom64         0.000000 -1.318413e-05
bigcom65         0.000000  1.110138e+00
bigcom66         0.000000 -3.848439e-01
bigcom68         0.000000 -8.487790e-01
bigcom69         0.000000 -4.124879e-01
bigcom70         0.000000 -8.507908e-01
bigcom71         0.000000  0.000000e+00
bigcom72         0.000000 -6.052462e-01
bigcom77         0.000000 -8.946278e-01
bigcom79         0.000000 -1.471249e+00
bigcom80         0.000000 -2.768809e-01
bigcom82         0.000000  1.148246e+00
bigcom83         0.000000  0.000000e+00
bigcom86         0.000000 -5.755434e-04
bigcom87         0.000000 -6.959548e-01
bigcom88         0.000000  8.641740e-01
bigcom90         0.000000  0.000000e+00
bigcom92         0.000000 -7.355148e-03
bigcom94         0.000000 -9.309628e-01
bigcom96         0.000000 -3.227697e-01
bigcom98         0.000000 -5.104830e-01
bigcom99         0.000000 -1.273392e+00
bigcom100        0.000000 -5.732590e-01
bigcom102        0.000000 -5.538228e-01
bigcom103        0.000000 -4.734174e-01
bigcom104        0.000000 -1.012074e+00
bigcom107        0.000000  0.000000e+00
bigcom108        0.000000  0.000000e+00
bigcom109        0.000000 -8.234208e-01
bigcom110        0.000000 -8.388795e-01
bigcom125        0.000000 -5.550351e-01
bigcom133        0.000000 -9.859280e-01
bigcom141        0.000000 -4.267258e-02
bigcom142        0.000000 -4.639368e-01
bigcom143        0.000000 -7.185344e-01
bigcom145        0.000000 -1.075189e+00
bigcom158        0.000000 -1.571046e-01
bigcom162        0.000000 -9.039502e-01
bigcom177        0.000000 -8.585042e-01
bigcom194        0.000000 -8.705019e-01
bigcom208        0.000000 -7.002570e-01
bigcom220        0.000000 -6.999295e-01
bigcom227        0.000000  0.000000e+00
bigcom229        0.000000 -4.064811e-01
bigcom247        0.000000  0.000000e+00
bigcom252        0.000000 -8.473963e-01
bigcom255        0.000000  1.791330e+00
bigcom258        0.000000 -8.995032e-01
bigcom266        0.000000 -7.346976e-01
bigcom269        0.000000 -9.487759e-01
bigcom273        0.000000 -2.528594e-01
bigcom274        0.000000 -1.089241e+00
bigcom276        0.000000  2.603059e+00
bigcom284        0.000000 -6.516547e-01
bigcom290        0.000000 -7.469269e-01
bigcom292        0.000000 -5.676337e-01
bigcom294        0.000000 -1.093890e+00
bigcom295        0.000000 -6.936513e-01
bigcom296        0.000000  0.000000e+00
bigcom297        0.000000 -7.688573e-01
bigcom302        0.000000 -8.408535e-01
bigcom303        0.000000 -1.527230e+00
bigcom307        0.000000 -9.254725e-05
bigcom311        0.000000 -8.781570e-01
bigcom313        0.000000 -1.254325e+00
bigcom318        0.000000 -1.237607e+00
bigcom326        0.000000 -9.503256e-01
bigcom332        0.000000 -4.074993e-01
bigcom340        0.000000  0.000000e+00
bigcom341        0.000000 -7.896306e-01
bigcom345        0.000000  2.881912e+00
bigcom347        0.000000  0.000000e+00
bigcom360        0.000000 -1.323983e+00
bigcom365        0.000000 -2.916619e-01
bigcom366        0.000000 -7.564266e-01
bigcom370        0.000000  6.093718e+00
bigcom387        0.000000 -6.217060e-01
bigcom390        0.000000 -6.514410e-01
bigcom398        0.000000  0.000000e+00
bigcom408        0.000000 -6.777626e-01
bigcom417        0.000000 -3.671859e-01
bigcom419        0.000000 -4.176947e-01
bigcom424        0.000000 -7.479387e-01
bigcom441        0.000000  0.000000e+00
bigcom445        0.000000 -1.192055e+00
bigcom468        0.000000 -6.505032e-01
spin_vertex      0.000000  6.428327e-01
membership_s1    0.000000 -1.795572e-04
membership_s3    0.000000  1.353331e-01
membership_s4    0.000000 -3.624369e-01
membership_s5    0.000000 -6.225092e-01
membership_s6    0.000000 -7.295542e-01
membership_s7    0.000000 -9.980835e-01
membership_s8    0.000000  2.493066e-02
membership_s9    0.000000 -9.653820e-01
membership_s10   0.000000 -2.419078e-01
membership_s11   0.000000 -1.229703e+00
membership_s12   0.000000  3.564322e-01
membership_s13   0.000000 -8.737332e-01
membership_s14   0.000000 -8.166810e-01
membership_s16   0.000000  4.507484e-01
membership_s17   0.000000 -8.887182e-01
membership_s18   0.000000 -8.054309e-01
membership_s19   0.000000 -1.379048e+00
membership_s20   0.000000 -1.689522e-01
membership_s21   0.000000 -1.337049e-01
membership_s22   0.000000 -5.539446e-01
membership_s23   0.000000  5.741800e-02
membership_s24   0.000000 -6.328235e-01
membership_s25   0.000000 -7.490553e-01
membership_s26   0.000000  4.619597e-01
membership_s27   0.000000 -3.900861e-01
membership_s28   0.000000 -6.451535e-01
membership_s30   0.000000 -6.237530e-01
membership_s31   0.000000  8.645416e-01
membership_s32   0.000000  7.554142e-02
membership_s33   0.000000  3.992384e-01
membership_s34   0.000000 -4.104193e-02
membership_s35   0.000000 -4.224962e-01
membership_s36   0.000000 -4.271082e-01
membership_s37   0.000000  1.006482e+00
membership_s38   0.000000  1.694212e-02
adhesion         0.000000  6.961714e-05
cohesion         0.000000  0.000000e+00
inner            0.000000 -1.353306e-05
outer            0.000000 -1.028729e-05
ioratio          0.000000  3.937885e-01
comsize          0.000000 -3.282734e-04
[1] "Dataset: low_TnotC Model GBM, run: 5 of 10 2015-06-08 09:58:19"
Iter   TrainDeviance   ValidDeviance   StepSize   Improve
     1        0.1223             nan     0.0100    0.0001
     2        0.1213             nan     0.0100   -0.0000
     3        0.1207             nan     0.0100   -0.0000
     4        0.1201             nan     0.0100   -0.0000
     5        0.1194             nan     0.0100   -0.0000
     6        0.1180             nan     0.0100    0.0000
     7        0.1174             nan     0.0100   -0.0000
     8        0.1168             nan     0.0100    0.0000
     9        0.1162             nan     0.0100   -0.0000
    10        0.1157             nan     0.0100   -0.0000
    20        0.1103             nan     0.0100   -0.0000
    40        0.1041             nan     0.0100   -0.0000
    60        0.0994             nan     0.0100   -0.0000
    80        0.0941             nan     0.0100   -0.0000
   100        0.0893             nan     0.0100   -0.0000
   120        0.0827             nan     0.0100   -0.0000
   140        0.0778             nan     0.0100   -0.0000
   160        0.0736             nan     0.0100   -0.0000
   180        0.0704             nan     0.0100   -0.0000
   200        0.0674             nan     0.0100   -0.0000
   207        0.0665             nan     0.0100   -0.0000

[1] "GBM variable coefficients"
                            var    rel.inf
inner                     inner 4.73082608
ratio2                   ratio2 4.61890874
V1                           V1 3.37314431
V2                           V2 3.01086230
bigcom18               bigcom18 2.85412625
ratio5                   ratio5 2.73273386
comsize                 comsize 2.68064628
outer                     outer 2.64279839
bet                         bet 2.48400958
bigcom33               bigcom33 2.41849079
graph13                 graph13 2.40862608
pagerank               pagerank 2.13034762
graph16                 graph16 1.76344490
coreness               coreness 1.73173053
adhesion               adhesion 1.71287555
orbit5                   orbit5 1.58270118
graph17                 graph17 1.57194446
constraint           constraint 1.54006667
graph20                 graph20 1.52499487
cohesion               cohesion 1.45141777
ratio6                   ratio6 1.43075702
graph1                   graph1 1.38354365
orbit30                 orbit30 1.36389446
bigcom255             bigcom255 1.36159854
orbit35                 orbit35 1.31841226
membership_s33   membership_s33 1.29493463
orbit49                 orbit49 1.29422982
bigcom370             bigcom370 1.29326856
bigcom276             bigcom276 1.29220967
orbit20                 orbit20 1.26546695
ratio1                   ratio1 1.13670459
orbit11                 orbit11 1.12050088
orbit44                 orbit44 1.07393112
bigcom345             bigcom345 1.06702489
walktrap_vertex walktrap_vertex 1.03847828
bigcom82               bigcom82 1.03235536
graph23                 graph23 1.00531346
orbit36                 orbit36 0.99186377
upto_sixth           upto_sixth 0.96852643
graph12                 graph12 0.92047956
hubscore               hubscore 0.91483964
graph19                 graph19 0.90883161
graph6                   graph6 0.88954322
orbit56                 orbit56 0.87337364
ratio3                   ratio3 0.84712228
orbit26                 orbit26 0.81498305
graph10                 graph10 0.80092842
ecc                         ecc 0.80091522
fifth                     fifth 0.76660222
orbit37                 orbit37 0.76090472
orbit38                 orbit38 0.71418431
graph15                 graph15 0.68489678
fourth                   fourth 0.66247921
graph4                   graph4 0.65688562
orbit16                 orbit16 0.63715649
orbit4                   orbit4 0.61292086
membership_s37   membership_s37 0.61061018
graph9                   graph9 0.60732240
graph3                   graph3 0.60234656
spin_vertex         spin_vertex 0.59939141
graph0                   graph0 0.57773529
orbit45                 orbit45 0.57766764
evcent                   evcent 0.50981177
third                     third 0.50005485
graph18                 graph18 0.49317925
bigcom62               bigcom62 0.45573907
sixth                     sixth 0.45569243
graph5                   graph5 0.45536829
trans                     trans 0.44378050
orbit39                 orbit39 0.39866766
orbit24                 orbit24 0.39109735
orbit31                 orbit31 0.36674422
bigcom65               bigcom65 0.35460511
knn                         knn 0.33456218
graph11                 graph11 0.31159423
graph2                   graph2 0.29884748
graph21                 graph21 0.29404903
orbit18                 orbit18 0.28014413
orbit17                 orbit17 0.27647290
orbit52                 orbit52 0.27132747
graph24                 graph24 0.26387948
ioratio                 ioratio 0.22581886
graph14                 graph14 0.22368675
orbit19                 orbit19 0.22212199
orbit42                 orbit42 0.21621420
orbit27                 orbit27 0.21350321
membership_s12   membership_s12 0.21096448
orbit29                 orbit29 0.20945418
close                     close 0.19360352
orbit1                   orbit1 0.18215793
membership_s16   membership_s16 0.17328666
orbit28                 orbit28 0.16396060
orbit9                   orbit9 0.16055585
orbit62                 orbit62 0.13466063
orbit57                 orbit57 0.11622307
membership_s31   membership_s31 0.11182260
orbit25                 orbit25 0.10680144
graph7                   graph7 0.09925621
orbit51                 orbit51 0.09652769
orbit53                 orbit53 0.09405072
bigcom12               bigcom12 0.08651976
graph8                   graph8 0.08602413
orbit48                 orbit48 0.08422568
membership_s8     membership_s8 0.08129889
membership_s10   membership_s10 0.08119958
orbit46                 orbit46 0.06943917
ratio4                   ratio4 0.06277624
orbit50                 orbit50 0.05811543
bigcom2                 bigcom2 0.04567585
orbit60                 orbit60 0.04433143
orbit67                 orbit67 0.04412410
bigcom4                 bigcom4 0.04329251
orbit15                 orbit15 0.03815914
orbit54                 orbit54 0.03634455
orbit64                 orbit64 0.03582024
orbit22                 orbit22 0.03168218
orbit7                   orbit7 0.03078365
membership_s26   membership_s26 0.02808876
orbit21                 orbit21 0.02420823
orbit6                   orbit6 0.02389546
graph26                 graph26 0.02277716
membership_s4     membership_s4 0.01877132
graph25                 graph25 0.01805216
orbit32                 orbit32 0.01568722
bigcom9                 bigcom9 0.01370053
orbit71                 orbit71 0.01271556
orbit65                 orbit65 0.01217217
graph22                 graph22 0.00000000
graph27                 graph27 0.00000000
graph28                 graph28 0.00000000
graph29                 graph29 0.00000000
orbit0                   orbit0 0.00000000
orbit2                   orbit2 0.00000000
orbit3                   orbit3 0.00000000
orbit8                   orbit8 0.00000000
orbit10                 orbit10 0.00000000
orbit12                 orbit12 0.00000000
orbit13                 orbit13 0.00000000
orbit14                 orbit14 0.00000000
orbit23                 orbit23 0.00000000
orbit33                 orbit33 0.00000000
orbit34                 orbit34 0.00000000
orbit40                 orbit40 0.00000000
orbit41                 orbit41 0.00000000
orbit43                 orbit43 0.00000000
orbit47                 orbit47 0.00000000
orbit55                 orbit55 0.00000000
orbit58                 orbit58 0.00000000
orbit59                 orbit59 0.00000000
orbit61                 orbit61 0.00000000
orbit63                 orbit63 0.00000000
orbit66                 orbit66 0.00000000
orbit68                 orbit68 0.00000000
orbit69                 orbit69 0.00000000
orbit70                 orbit70 0.00000000
orbit72                 orbit72 0.00000000
AP                           AP 0.00000000
eccrad                   eccrad 0.00000000
first                     first 0.00000000
second                   second 0.00000000
selfinter             selfinter 0.00000000
upto_second         upto_second 0.00000000
upto_third           upto_third 0.00000000
upto_fourth         upto_fourth 0.00000000
upto_fifth           upto_fifth 0.00000000
bigcom1                 bigcom1 0.00000000
bigcom3                 bigcom3 0.00000000
bigcom5                 bigcom5 0.00000000
bigcom6                 bigcom6 0.00000000
bigcom8                 bigcom8 0.00000000
bigcom10               bigcom10 0.00000000
bigcom11               bigcom11 0.00000000
bigcom13               bigcom13 0.00000000
bigcom14               bigcom14 0.00000000
bigcom15               bigcom15 0.00000000
bigcom16               bigcom16 0.00000000
bigcom17               bigcom17 0.00000000
bigcom21               bigcom21 0.00000000
bigcom22               bigcom22 0.00000000
bigcom23               bigcom23 0.00000000
bigcom24               bigcom24 0.00000000
bigcom25               bigcom25 0.00000000
bigcom26               bigcom26 0.00000000
bigcom27               bigcom27 0.00000000
bigcom29               bigcom29 0.00000000
bigcom31               bigcom31 0.00000000
bigcom34               bigcom34 0.00000000
bigcom35               bigcom35 0.00000000
bigcom36               bigcom36 0.00000000
bigcom39               bigcom39 0.00000000
bigcom40               bigcom40 0.00000000
bigcom43               bigcom43 0.00000000
bigcom46               bigcom46 0.00000000
bigcom48               bigcom48 0.00000000
bigcom49               bigcom49 0.00000000
bigcom50               bigcom50 0.00000000
bigcom52               bigcom52 0.00000000
bigcom54               bigcom54 0.00000000
bigcom56               bigcom56 0.00000000
bigcom57               bigcom57 0.00000000
bigcom58               bigcom58 0.00000000
bigcom63               bigcom63 0.00000000
bigcom64               bigcom64 0.00000000
bigcom66               bigcom66 0.00000000
bigcom68               bigcom68 0.00000000
bigcom69               bigcom69 0.00000000
bigcom70               bigcom70 0.00000000
bigcom71               bigcom71 0.00000000
bigcom72               bigcom72 0.00000000
bigcom77               bigcom77 0.00000000
bigcom79               bigcom79 0.00000000
bigcom80               bigcom80 0.00000000
bigcom83               bigcom83 0.00000000
bigcom86               bigcom86 0.00000000
bigcom87               bigcom87 0.00000000
bigcom88               bigcom88 0.00000000
bigcom90               bigcom90 0.00000000
bigcom92               bigcom92 0.00000000
bigcom94               bigcom94 0.00000000
bigcom96               bigcom96 0.00000000
bigcom98               bigcom98 0.00000000
bigcom99               bigcom99 0.00000000
bigcom100             bigcom100 0.00000000
bigcom102             bigcom102 0.00000000
bigcom103             bigcom103 0.00000000
bigcom104             bigcom104 0.00000000
bigcom107             bigcom107 0.00000000
bigcom108             bigcom108 0.00000000
bigcom109             bigcom109 0.00000000
bigcom110             bigcom110 0.00000000
bigcom125             bigcom125 0.00000000
bigcom133             bigcom133 0.00000000
bigcom141             bigcom141 0.00000000
bigcom142             bigcom142 0.00000000
bigcom143             bigcom143 0.00000000
bigcom145             bigcom145 0.00000000
bigcom158             bigcom158 0.00000000
bigcom162             bigcom162 0.00000000
bigcom177             bigcom177 0.00000000
bigcom194             bigcom194 0.00000000
bigcom208             bigcom208 0.00000000
bigcom220             bigcom220 0.00000000
bigcom227             bigcom227 0.00000000
bigcom229             bigcom229 0.00000000
bigcom247             bigcom247 0.00000000
bigcom252             bigcom252 0.00000000
bigcom258             bigcom258 0.00000000
bigcom266             bigcom266 0.00000000
bigcom269             bigcom269 0.00000000
bigcom273             bigcom273 0.00000000
bigcom274             bigcom274 0.00000000
bigcom284             bigcom284 0.00000000
bigcom290             bigcom290 0.00000000
bigcom292             bigcom292 0.00000000
bigcom294             bigcom294 0.00000000
bigcom295             bigcom295 0.00000000
bigcom296             bigcom296 0.00000000
bigcom297             bigcom297 0.00000000
bigcom302             bigcom302 0.00000000
bigcom303             bigcom303 0.00000000
bigcom307             bigcom307 0.00000000
bigcom311             bigcom311 0.00000000
bigcom313             bigcom313 0.00000000
bigcom318             bigcom318 0.00000000
bigcom326             bigcom326 0.00000000
bigcom332             bigcom332 0.00000000
bigcom340             bigcom340 0.00000000
bigcom341             bigcom341 0.00000000
bigcom347             bigcom347 0.00000000
bigcom360             bigcom360 0.00000000
bigcom365             bigcom365 0.00000000
bigcom366             bigcom366 0.00000000
bigcom387             bigcom387 0.00000000
bigcom390             bigcom390 0.00000000
bigcom398             bigcom398 0.00000000
bigcom408             bigcom408 0.00000000
bigcom417             bigcom417 0.00000000
bigcom419             bigcom419 0.00000000
bigcom424             bigcom424 0.00000000
bigcom441             bigcom441 0.00000000
bigcom445             bigcom445 0.00000000
bigcom468             bigcom468 0.00000000
membership_s1     membership_s1 0.00000000
membership_s3     membership_s3 0.00000000
membership_s5     membership_s5 0.00000000
membership_s6     membership_s6 0.00000000
membership_s7     membership_s7 0.00000000
membership_s9     membership_s9 0.00000000
membership_s11   membership_s11 0.00000000
membership_s13   membership_s13 0.00000000
membership_s14   membership_s14 0.00000000
membership_s17   membership_s17 0.00000000
membership_s18   membership_s18 0.00000000
membership_s19   membership_s19 0.00000000
membership_s20   membership_s20 0.00000000
membership_s21   membership_s21 0.00000000
membership_s22   membership_s22 0.00000000
membership_s23   membership_s23 0.00000000
membership_s24   membership_s24 0.00000000
membership_s25   membership_s25 0.00000000
membership_s27   membership_s27 0.00000000
membership_s28   membership_s28 0.00000000
membership_s30   membership_s30 0.00000000
membership_s32   membership_s32 0.00000000
membership_s34   membership_s34 0.00000000
membership_s35   membership_s35 0.00000000
membership_s36   membership_s36 0.00000000
membership_s38   membership_s38 0.00000000
[1] "Dataset: low_TnotC Model RF, run: 5 of 10 2015-06-08 09:59:38"
     |      Out-of-bag   |
Tree |      MSE  %Var(y) |
   1 |  0.02422   217.48 |
   2 |  0.02146   192.70 |
   3 |  0.02183   195.99 |
   4 |   0.0208   186.81 |
   5 |  0.01982   177.97 |
   6 |  0.01935   173.75 |
   7 |  0.01785   160.33 |
   8 |  0.01674   150.32 |
   9 |  0.01587   142.54 |
  10 |  0.01545   138.75 |
  11 |  0.01502   134.90 |
  12 |  0.01488   133.63 |
  13 |  0.01456   130.74 |
  14 |  0.01428   128.23 |
  15 |  0.01409   126.49 |
  16 |  0.01394   125.14 |
  17 |  0.01388   124.61 |
  18 |  0.01382   124.10 |
  19 |  0.01368   122.86 |
  20 |   0.0137   123.06 |
  21 |  0.01365   122.59 |
  22 |  0.01355   121.66 |
  23 |  0.01357   121.90 |
  24 |   0.0135   121.21 |
  25 |  0.01344   120.68 |
  26 |  0.01337   120.03 |
  27 |  0.01325   119.01 |
  28 |  0.01322   118.71 |
  29 |  0.01322   118.69 |
  30 |  0.01322   118.67 |
  31 |  0.01317   118.25 |
  32 |  0.01321   118.60 |
  33 |  0.01316   118.17 |
  34 |  0.01317   118.26 |
  35 |  0.01313   117.94 |
  36 |  0.01315   118.10 |
  37 |  0.01313   117.87 |
  38 |   0.0131   117.66 |
  39 |  0.01305   117.19 |
  40 |  0.01302   116.94 |
  41 |  0.01299   116.67 |
  42 |  0.01297   116.50 |
  43 |  0.01296   116.38 |
  44 |  0.01295   116.32 |
  45 |  0.01293   116.07 |
  46 |  0.01288   115.69 |
  47 |  0.01289   115.72 |
  48 |  0.01288   115.70 |
  49 |  0.01289   115.74 |
  50 |  0.01288   115.66 |
  51 |  0.01281   115.04 |
  52 |  0.01277   114.68 |
  53 |  0.01276   114.61 |
  54 |  0.01279   114.84 |
  55 |  0.01276   114.58 |
  56 |  0.01272   114.20 |
  57 |   0.0127   114.08 |
  58 |  0.01268   113.90 |
  59 |  0.01269   113.95 |
  60 |  0.01268   113.84 |
  61 |  0.01266   113.65 |
  62 |  0.01265   113.59 |
  63 |  0.01266   113.69 |
  64 |  0.01265   113.62 |
  65 |  0.01263   113.41 |
  66 |  0.01264   113.53 |
  67 |  0.01263   113.41 |
  68 |  0.01262   113.32 |
  69 |   0.0126   113.17 |
  70 |  0.01262   113.28 |
  71 |  0.01261   113.25 |
  72 |  0.01259   113.08 |
  73 |   0.0126   113.13 |
  74 |  0.01259   113.08 |
  75 |   0.0126   113.18 |
  76 |  0.01261   113.27 |
  77 |  0.01258   112.99 |
  78 |  0.01256   112.79 |
  79 |  0.01255   112.74 |
  80 |  0.01256   112.79 |
  81 |  0.01255   112.70 |
  82 |  0.01255   112.68 |
  83 |  0.01253   112.55 |
  84 |  0.01255   112.66 |
  85 |  0.01254   112.60 |
  86 |  0.01252   112.45 |
  87 |  0.01252   112.40 |
  88 |  0.01251   112.31 |
  89 |   0.0125   112.21 |
  90 |  0.01249   112.16 |
  91 |   0.0125   112.22 |
  92 |   0.0125   112.23 |
  93 |   0.0125   112.25 |
  94 |  0.01248   112.09 |
  95 |   0.0125   112.22 |
  96 |  0.01249   112.16 |
  97 |  0.01247   112.02 |
  98 |  0.01247   112.02 |
  99 |  0.01245   111.84 |
 100 |  0.01245   111.81 |
[1] "Random Forest variable coefficients"
                      %IncMSE IncNodePurity
graph5           2.537655e-04  2.245360e-01
graph6           1.879084e-03  3.650270e-01
graph7           1.858679e-04  1.017360e-01
graph8           0.000000e+00  0.000000e+00
graph9           5.401015e-03  6.758741e-01
graph10          3.657614e-03  5.029532e-01
graph11          5.742782e-03  3.982395e-01
graph12          4.219838e-03  4.822308e-01
graph13          5.322484e-03  8.507071e-01
graph14          1.035893e-02  4.572566e-01
graph15          1.244231e-03  3.214207e-01
graph16          1.040378e-02  7.094748e-01
graph17          5.742978e-03  7.400758e-01
graph18          3.993906e-04  1.132870e-01
graph19          5.281804e-03  6.835499e-01
graph20          1.284861e-03  4.051840e-01
graph21          9.586983e-04  2.822216e-01
graph22          8.550663e-06  4.632004e-02
graph23          1.613987e-03  3.559551e-01
graph24          1.302616e-05  8.751173e-03
graph25          5.118197e-06  1.771014e-02
graph26          0.000000e+00  1.941030e-02
graph27          0.000000e+00  1.946421e-02
graph28          0.000000e+00  9.786980e-03
graph29          0.000000e+00  0.000000e+00
orbit0           3.504493e-04  1.075708e-01
orbit1           5.799747e-03  3.642802e-01
orbit2           1.298586e-04  5.677155e-02
orbit3           4.351780e-06  4.928571e-02
orbit4           1.709125e-03  4.235574e-01
orbit5           9.720697e-03  6.148804e-01
orbit6           9.560829e-03  3.771542e-01
orbit7          -4.314150e-06  3.290123e-02
orbit8           2.439544e-04  1.466866e-01
orbit9           7.277641e-03  3.202890e-01
orbit10          5.860358e-05  9.535925e-02
orbit11          4.478800e-04  1.066412e-01
orbit12          1.386254e-04  9.146735e-02
orbit13          0.000000e+00  1.214306e-18
orbit14          0.000000e+00  0.000000e+00
orbit15          4.664811e-03  5.711265e-01
orbit16          5.304501e-03  5.203753e-01
orbit17          7.980730e-03  4.624716e-01
orbit18          2.581974e-03  7.845049e-01
orbit19          3.098406e-03  3.352331e-01
orbit20          1.489366e-02  9.607864e-01
orbit21          2.401779e-04  9.558844e-02
orbit22          1.275657e-02  5.120686e-01
orbit23          3.134650e-05  1.545885e-04
orbit24          5.663258e-03  4.374109e-01
orbit25          2.127462e-04  1.369917e-01
orbit26          7.903080e-04  2.383115e-01
orbit27          1.158893e-02  7.371347e-01
orbit28          5.040603e-03  4.016202e-01
orbit29          8.563084e-04  2.134901e-01
orbit30          5.541775e-04  2.375799e-01
orbit31          8.451707e-03  4.381550e-01
orbit32          3.243057e-04  1.883638e-01
orbit33          1.045125e-05  2.288799e-02
orbit34          7.083341e-04  2.207428e-01
orbit35          1.260222e-02  8.658095e-01
orbit36          3.806449e-04  4.099866e-01
orbit37          2.380825e-03  2.744689e-01
orbit38          9.650262e-04  1.124296e-01
orbit39          8.412986e-03  2.404344e-01
orbit40          9.055152e-05  5.807328e-02
orbit41          1.520416e-04  1.087230e-02
orbit42          1.791749e-04  8.988114e-02
orbit43          7.123514e-04  1.784025e-01
orbit44          6.069957e-06  1.830169e-01
orbit45          6.677136e-03  7.115671e-01
orbit46          1.639072e-04  7.629631e-02
orbit47          1.619890e-04  1.313681e-01
orbit48          4.918611e-06  3.902556e-02
orbit49          6.242259e-04  2.462538e-01
orbit50          2.095852e-04  1.507700e-01
orbit51          1.636157e-03  2.386620e-01
orbit52          7.048982e-05  7.818940e-02
orbit53         -5.876527e-06  1.455381e-02
orbit54          1.849863e-04  6.504271e-02
orbit55          0.000000e+00  0.000000e+00
orbit56          2.849783e-03  4.635088e-01
orbit57          0.000000e+00  9.739666e-03
orbit58          0.000000e+00  0.000000e+00
orbit59          8.497017e-05  2.538124e-02
orbit60          0.000000e+00  6.938894e-20
orbit61          0.000000e+00  0.000000e+00
orbit62          9.712831e-06  4.117756e-02
orbit63          0.000000e+00  0.000000e+00
orbit64          1.569691e-04  9.412850e-02
orbit65          2.100023e-04  4.936083e-02
orbit66          0.000000e+00  5.551115e-19
orbit67          0.000000e+00  0.000000e+00
orbit68          0.000000e+00  2.775558e-19
orbit69          0.000000e+00  0.000000e+00
orbit70          0.000000e+00  0.000000e+00
orbit71          0.000000e+00  0.000000e+00
orbit72          0.000000e+00  3.469447e-20
AP              -1.295406e-05  2.493133e-02
bet              3.818495e-03  9.461900e-01
ecc              3.382588e-04  1.640780e-01
eccrad           1.497267e-04  1.469147e-01
close            1.355404e-03  2.586554e-01
constraint       7.342358e-04  1.589992e-01
coreness         4.344538e-04  7.673191e-01
knn              5.331840e-03  5.968708e-01
hubscore         1.260233e-03  5.127358e-01
pagerank         5.301711e-03  1.266057e+00
trans            3.236462e-05  2.555331e-02
first            8.791055e-05  6.314111e-02
second           1.147779e-03  2.371929e-01
third            5.663841e-03  5.370174e-01
fourth           1.712591e-03  5.582491e-01
fifth            1.380780e-03  3.632404e-01
sixth            3.046326e-03  6.201873e-01
selfinter        1.362082e-05  4.921455e-02
V1               2.033854e-03  1.538325e+00
V2               3.286446e-03  1.630949e+00
evcent           3.620240e-03  5.741642e-01
upto_second      8.010086e-04  3.115293e-01
upto_third       4.274703e-03  3.412296e-01
upto_fourth      1.921419e-03  4.070931e-01
upto_fifth       4.649162e-03  4.646516e-01
upto_sixth       6.337458e-04  3.208136e-01
ratio1           4.518075e-03  6.453664e-01
ratio2           2.716829e-03  1.566444e+00
ratio3           4.107109e-03  7.139726e-01
ratio4           3.870894e-03  3.954470e-01
ratio5           7.684832e-03  1.232497e+00
ratio6           3.419503e-03  7.882713e-01
walktrap_vertex  9.044854e-05  2.474071e-01
bigcom1          0.000000e+00  0.000000e+00
bigcom2          1.675803e-04  1.141468e-01
bigcom3          0.000000e+00  0.000000e+00
bigcom4          2.367525e-04  2.661125e-01
bigcom5          0.000000e+00  0.000000e+00
bigcom6          0.000000e+00  0.000000e+00
bigcom8          0.000000e+00  0.000000e+00
bigcom9          1.422648e-05  9.347466e-02
bigcom10         1.291433e-05  2.214776e-02
bigcom11         0.000000e+00  0.000000e+00
bigcom12         6.084855e-06  2.008161e-02
bigcom13         0.000000e+00  0.000000e+00
bigcom14         0.000000e+00  0.000000e+00
bigcom15         0.000000e+00  0.000000e+00
bigcom16         0.000000e+00  0.000000e+00
bigcom17         0.000000e+00  0.000000e+00
bigcom18         5.692464e-04  5.730637e-01
bigcom21         0.000000e+00  0.000000e+00
bigcom22         0.000000e+00  0.000000e+00
bigcom23         0.000000e+00  0.000000e+00
bigcom24         0.000000e+00  0.000000e+00
bigcom25         0.000000e+00  0.000000e+00
bigcom26         0.000000e+00  3.469447e-20
bigcom27         0.000000e+00  0.000000e+00
bigcom29         0.000000e+00  0.000000e+00
bigcom31         0.000000e+00  0.000000e+00
bigcom33         1.293902e-05  2.946217e-01
bigcom34         0.000000e+00  3.469447e-20
bigcom35         0.000000e+00  0.000000e+00
bigcom36         0.000000e+00  0.000000e+00
bigcom39         0.000000e+00  4.857226e-19
bigcom40         0.000000e+00  0.000000e+00
bigcom43         0.000000e+00  0.000000e+00
bigcom46         0.000000e+00  0.000000e+00
bigcom48         0.000000e+00  3.469447e-20
bigcom49         0.000000e+00  0.000000e+00
bigcom50         0.000000e+00  2.775558e-19
bigcom52         0.000000e+00  0.000000e+00
bigcom54         0.000000e+00  0.000000e+00
bigcom56         0.000000e+00  0.000000e+00
bigcom57         0.000000e+00  0.000000e+00
bigcom58         0.000000e+00  3.469447e-20
bigcom62         6.422539e-05  3.527665e-01
bigcom63         0.000000e+00  0.000000e+00
bigcom64         0.000000e+00  0.000000e+00
bigcom65         9.844092e-05  2.067638e-01
bigcom66         0.000000e+00  2.081668e-19
bigcom68         0.000000e+00  0.000000e+00
bigcom69         0.000000e+00  0.000000e+00
bigcom70         0.000000e+00  0.000000e+00
bigcom71         0.000000e+00  0.000000e+00
bigcom72         0.000000e+00  0.000000e+00
bigcom77         0.000000e+00  0.000000e+00
bigcom79         0.000000e+00  0.000000e+00
bigcom80         0.000000e+00  0.000000e+00
bigcom82         1.183248e-05  2.169664e-01
bigcom83         0.000000e+00  0.000000e+00
bigcom86         0.000000e+00  0.000000e+00
bigcom87         0.000000e+00  0.000000e+00
bigcom88        -8.777272e-06  1.872270e-02
bigcom90         0.000000e+00  0.000000e+00
bigcom92         0.000000e+00  6.938894e-20
bigcom94         0.000000e+00  0.000000e+00
bigcom96         0.000000e+00  3.469447e-20
bigcom98         0.000000e+00  0.000000e+00
bigcom99         0.000000e+00  0.000000e+00
bigcom100        0.000000e+00  0.000000e+00
bigcom102        0.000000e+00  2.775558e-19
bigcom103        0.000000e+00  0.000000e+00
bigcom104        0.000000e+00  3.469447e-20
bigcom107        0.000000e+00  0.000000e+00
bigcom108        0.000000e+00  0.000000e+00
bigcom109        0.000000e+00  0.000000e+00
bigcom110        0.000000e+00  2.775558e-19
bigcom125        0.000000e+00  0.000000e+00
bigcom133        0.000000e+00  0.000000e+00
bigcom141        0.000000e+00  0.000000e+00
bigcom142        0.000000e+00  0.000000e+00
bigcom143        0.000000e+00  0.000000e+00
bigcom145        0.000000e+00  0.000000e+00
bigcom158        0.000000e+00  0.000000e+00
bigcom162        0.000000e+00  0.000000e+00
bigcom177        0.000000e+00  0.000000e+00
bigcom194        0.000000e+00  0.000000e+00
bigcom208        0.000000e+00  0.000000e+00
bigcom220        0.000000e+00  3.469447e-20
bigcom227        0.000000e+00  0.000000e+00
bigcom229        0.000000e+00  0.000000e+00
bigcom247        0.000000e+00  3.469447e-20
bigcom252        0.000000e+00  0.000000e+00
bigcom255       -1.915844e-05  2.877794e-01
bigcom258        0.000000e+00  0.000000e+00
bigcom266        0.000000e+00  6.938894e-20
bigcom269        0.000000e+00  2.775558e-19
bigcom273        0.000000e+00  0.000000e+00
bigcom274        0.000000e+00  0.000000e+00
bigcom276       -1.872957e-05  4.119047e-01
bigcom284        0.000000e+00  0.000000e+00
bigcom290        0.000000e+00  0.000000e+00
bigcom292        0.000000e+00  0.000000e+00
bigcom294        0.000000e+00  0.000000e+00
bigcom295        0.000000e+00  0.000000e+00
bigcom296        0.000000e+00  0.000000e+00
bigcom297        0.000000e+00  3.469447e-20
bigcom302        0.000000e+00  3.469447e-20
bigcom303        0.000000e+00  0.000000e+00
bigcom307        0.000000e+00  6.938894e-20
bigcom311        0.000000e+00  0.000000e+00
bigcom313        0.000000e+00  0.000000e+00
bigcom318        0.000000e+00  0.000000e+00
bigcom326        0.000000e+00  0.000000e+00
bigcom332        0.000000e+00  0.000000e+00
bigcom340        0.000000e+00  0.000000e+00
bigcom341        0.000000e+00  0.000000e+00
bigcom345       -1.919455e-05  6.196047e-01
bigcom347        0.000000e+00  0.000000e+00
bigcom360        0.000000e+00  0.000000e+00
bigcom365        0.000000e+00  0.000000e+00
bigcom366        0.000000e+00  0.000000e+00
bigcom370       -1.089426e-06  4.225307e-01
bigcom387        0.000000e+00  0.000000e+00
bigcom390        0.000000e+00  0.000000e+00
bigcom398        0.000000e+00  0.000000e+00
bigcom408        0.000000e+00  0.000000e+00
bigcom417        0.000000e+00  0.000000e+00
bigcom419        0.000000e+00  0.000000e+00
bigcom424        0.000000e+00  0.000000e+00
bigcom441        0.000000e+00  0.000000e+00
bigcom445        0.000000e+00  0.000000e+00
bigcom468        0.000000e+00  0.000000e+00
spin_vertex      6.156230e-04  2.610817e-01
membership_s1    0.000000e+00  2.775558e-19
membership_s3   -1.351320e-05  3.380709e-02
membership_s4    1.360295e-05  4.695760e-02
membership_s5    0.000000e+00  0.000000e+00
membership_s6    0.000000e+00  0.000000e+00
membership_s7    0.000000e+00  0.000000e+00
membership_s8    6.729433e-06  6.873991e-02
membership_s9    0.000000e+00  0.000000e+00
membership_s10   9.808591e-05  1.508320e-01
membership_s11   0.000000e+00  6.410256e-05
membership_s12   2.391759e-04  3.927091e-01
membership_s13   0.000000e+00  0.000000e+00
membership_s14   0.000000e+00  0.000000e+00
membership_s16  -1.501301e-05  9.682363e-02
membership_s17   0.000000e+00  6.938894e-20
membership_s18   0.000000e+00  0.000000e+00
membership_s19   0.000000e+00  0.000000e+00
membership_s20   4.893078e-08  2.003939e-05
membership_s21   5.351902e-05  2.174946e-01
membership_s22   0.000000e+00  0.000000e+00
membership_s23   1.706170e-05  9.357246e-02
membership_s24   0.000000e+00  1.040834e-19
membership_s25   0.000000e+00  0.000000e+00
membership_s26   3.749714e-05  5.953915e-02
membership_s27   0.000000e+00  0.000000e+00
membership_s28   0.000000e+00  3.122502e-19
membership_s30   0.000000e+00  0.000000e+00
membership_s31  -2.514983e-05  6.696850e-02
membership_s32  -1.541926e-05  9.496287e-03
membership_s33   9.770903e-05  4.004149e-01
membership_s34   0.000000e+00  0.000000e+00
membership_s35   0.000000e+00  0.000000e+00
membership_s36   0.000000e+00  0.000000e+00
membership_s37   3.775920e-05  3.966295e-01
membership_s38   6.396653e-05  2.016686e-01
adhesion         3.051850e-03  1.109459e+00
cohesion         3.521976e-03  1.226239e+00
inner            2.666384e-03  1.406493e+00
outer            2.193770e-03  1.346289e+00
ioratio          2.222340e-03  1.008430e+00
comsize          1.802936e-03  1.630194e+00
[1] "Dataset: low_TnotC Model GLM, run: 5 of 10 2015-06-08 10:01:47"
[1] "glmnet variable coefficients"
                     [,1]          [,2]
(Intercept)     -4.474933 -1.125035e+01
graph0           0.000000  0.000000e+00
graph1           0.000000  0.000000e+00
graph2           0.000000  0.000000e+00
graph3           0.000000  0.000000e+00
graph4           0.000000 -1.775376e-06
graph5           0.000000 -7.439415e-03
graph6           0.000000  0.000000e+00
graph7           0.000000 -2.469941e-08
graph8           0.000000 -2.306246e-01
graph9           0.000000  0.000000e+00
graph10          0.000000  0.000000e+00
graph11          0.000000  0.000000e+00
graph12          0.000000 -3.400121e-05
graph13          0.000000  1.570957e-04
graph14          0.000000  1.423664e-05
graph15          0.000000 -1.143483e-03
graph16          0.000000 -2.061528e-05
graph17          0.000000  0.000000e+00
graph18          0.000000  7.565107e-04
graph19          0.000000 -7.123244e-06
graph20          0.000000  3.899744e-04
graph21          0.000000  3.519249e-04
graph22          0.000000  0.000000e+00
graph23          0.000000 -6.718774e-09
graph24          0.000000  0.000000e+00
graph25          0.000000  0.000000e+00
graph26          0.000000  0.000000e+00
graph27          0.000000  5.976449e-03
graph28          0.000000  3.153919e-02
graph29          0.000000  0.000000e+00
orbit0           0.000000  0.000000e+00
orbit1           0.000000  0.000000e+00
orbit2           0.000000 -1.605666e-01
orbit3           0.000000  0.000000e+00
orbit4           0.000000  0.000000e+00
orbit5           0.000000  2.034265e-05
orbit6           0.000000 -3.226855e-05
orbit7           0.000000 -2.845119e-02
orbit8           0.000000 -2.058493e-03
orbit9           0.000000  2.805354e-05
orbit10          0.000000  0.000000e+00
orbit11          0.000000  9.071691e-01
orbit12          0.000000 -4.807781e-08
orbit13          0.000000 -1.945870e+00
orbit14          0.000000 -8.584689e-02
orbit15          0.000000 -1.396872e-05
orbit16          0.000000  4.572237e-05
orbit17          0.000000  1.720667e-05
orbit18          0.000000 -2.732878e-06
orbit19          0.000000  1.174367e-06
orbit20          0.000000 -1.285269e-05
orbit21          0.000000  1.314870e-05
orbit22          0.000000  0.000000e+00
orbit23          0.000000  2.696060e-01
orbit24          0.000000 -3.409058e-10
orbit25          0.000000 -8.763328e-05
orbit26          0.000000  3.376299e-05
orbit27          0.000000  0.000000e+00
orbit28          0.000000  3.095418e-04
orbit29          0.000000  8.399311e-05
orbit30          0.000000  1.015780e-03
orbit31          0.000000  6.940850e-06
orbit32          0.000000  3.130358e-06
orbit33          0.000000 -9.528113e-01
orbit34          0.000000 -5.398151e-05
orbit35          0.000000 -1.782184e-06
orbit36          0.000000 -2.870181e-05
orbit37          0.000000 -1.985344e-05
orbit38          0.000000  1.660931e-03
orbit39          0.000000 -1.730702e-04
orbit40          0.000000  0.000000e+00
orbit41          0.000000 -1.228541e-02
orbit42          0.000000  1.328675e+00
orbit43          0.000000  1.383478e-03
orbit44          0.000000  9.699683e-01
orbit45          0.000000  0.000000e+00
orbit46          0.000000 -4.894723e-04
orbit47          0.000000 -2.420977e-02
orbit48          0.000000 -7.355768e-03
orbit49          0.000000  5.810870e-05
orbit50          0.000000  1.771159e-02
orbit51          0.000000  1.627968e-04
orbit52          0.000000  1.668516e-03
orbit53          0.000000 -4.509111e-02
orbit54          0.000000  0.000000e+00
orbit55          0.000000  0.000000e+00
orbit56          0.000000 -5.707839e-05
orbit57          0.000000  0.000000e+00
orbit58          0.000000 -1.743130e+00
orbit59          0.000000  0.000000e+00
orbit60          0.000000  0.000000e+00
orbit61          0.000000 -6.158813e-02
orbit62          0.000000 -1.046955e-03
orbit63          0.000000 -3.382090e-03
orbit64          0.000000  2.526879e-02
orbit65          0.000000  0.000000e+00
orbit66          0.000000  1.308921e-02
orbit67          0.000000  7.824312e-01
orbit68          0.000000  1.338492e-03
orbit69          0.000000  0.000000e+00
orbit70          0.000000  5.879222e-02
orbit71          0.000000  0.000000e+00
orbit72          0.000000  0.000000e+00
AP               0.000000 -1.703843e-01
bet              0.000000 -3.452585e-05
ecc              0.000000  4.209256e-01
eccrad           0.000000  7.469103e-07
close            0.000000  0.000000e+00
constraint       0.000000 -2.102821e+00
coreness         0.000000  5.123162e-03
knn              0.000000  0.000000e+00
hubscore         0.000000  0.000000e+00
pagerank         0.000000 -4.270115e-01
trans            0.000000 -2.740492e+00
first            0.000000  0.000000e+00
second           0.000000  2.370382e-03
third            0.000000  8.610020e-04
fourth           0.000000 -9.503128e-09
fifth            0.000000  3.389549e-04
sixth            0.000000 -2.588444e-04
selfinter        0.000000  2.933759e-01
V1               0.000000  1.162939e+01
V2               0.000000  1.039953e+00
evcent           0.000000 -2.348329e+01
upto_second      0.000000  3.249113e-05
upto_third       0.000000  1.072697e-06
upto_fourth      0.000000  0.000000e+00
upto_fifth       0.000000  1.716972e-04
upto_sixth       0.000000  6.970821e-09
ratio1           0.000000  8.007064e-03
ratio2           0.000000  1.049367e-02
ratio3           0.000000  1.981610e-02
ratio4           0.000000 -1.570083e-02
ratio5           0.000000 -5.251381e-04
ratio6           0.000000 -1.407745e-04
walktrap_vertex  0.000000 -4.957649e-01
bigcom1          0.000000  4.946367e-02
bigcom2          0.000000  4.844244e-01
bigcom3          0.000000 -2.353170e+00
bigcom4          0.000000  6.407173e-01
bigcom5          0.000000 -3.398046e-01
bigcom6          0.000000 -9.619591e-01
bigcom8          0.000000 -3.704130e-01
bigcom9          0.000000  1.129484e+00
bigcom10         0.000000  1.612467e-01
bigcom11         0.000000 -5.811759e-01
bigcom12         0.000000  1.548994e+00
bigcom13         0.000000 -1.299674e+00
bigcom14         0.000000 -1.011055e+00
bigcom15         0.000000 -5.969983e-01
bigcom16         0.000000 -9.295709e-01
bigcom17         0.000000 -8.578330e-01
bigcom18         0.000000  2.533143e+00
bigcom21         0.000000 -5.877167e-01
bigcom22         0.000000 -1.133907e-01
bigcom23         0.000000 -1.405859e+00
bigcom24         0.000000 -6.500378e-01
bigcom25         0.000000 -9.784189e-01
bigcom26         0.000000 -1.387970e+00
bigcom27         0.000000 -8.338780e-01
bigcom29         0.000000 -7.159486e-01
bigcom31         0.000000 -1.091267e+00
bigcom33         0.000000  7.263940e-01
bigcom34         0.000000 -8.672431e-01
bigcom35         0.000000 -2.527174e-01
bigcom36         0.000000  0.000000e+00
bigcom39         0.000000 -9.973442e-01
bigcom40         0.000000 -1.022310e+00
bigcom43         0.000000 -1.151496e+00
bigcom46         0.000000 -7.881584e-01
bigcom48         0.000000 -1.202606e+00
bigcom49         0.000000 -1.689455e-01
bigcom50         0.000000  0.000000e+00
bigcom52         0.000000 -4.490539e-01
bigcom54         0.000000 -4.884564e-01
bigcom56         0.000000 -1.026081e+00
bigcom57         0.000000 -6.056905e-01
bigcom58         0.000000 -9.743983e-01
bigcom62         0.000000  1.139021e+00
bigcom63         0.000000 -8.508957e-02
bigcom64         0.000000  0.000000e+00
bigcom65         0.000000  1.351683e+00
bigcom66         0.000000 -2.455286e-01
bigcom68         0.000000 -3.066614e-01
bigcom69         0.000000 -1.336355e-01
bigcom70         0.000000 -5.471256e-01
bigcom71         0.000000  0.000000e+00
bigcom72         0.000000 -3.103943e-01
bigcom77         0.000000 -7.479879e-01
bigcom79         0.000000 -1.578894e+00
bigcom80         0.000000 -2.133587e-01
bigcom82         0.000000  1.269176e+00
bigcom83         0.000000  0.000000e+00
bigcom86         0.000000  0.000000e+00
bigcom87         0.000000 -3.448611e-01
bigcom88         0.000000  1.024993e+00
bigcom90         0.000000  0.000000e+00
bigcom92         0.000000  0.000000e+00
bigcom94         0.000000 -7.595906e-01
bigcom96         0.000000 -1.906645e-01
bigcom98         0.000000 -6.113474e-01
bigcom99         0.000000 -9.526280e-01
bigcom100        0.000000 -4.088650e-01
bigcom102        0.000000 -3.049715e-01
bigcom103        0.000000 -2.788962e-01
bigcom104        0.000000 -8.267372e-01
bigcom107        0.000000  0.000000e+00
bigcom108        0.000000  0.000000e+00
bigcom109        0.000000 -6.443765e-01
bigcom110        0.000000 -8.412529e-01
bigcom125        0.000000 -4.799491e-01
bigcom133        0.000000 -9.059823e-01
bigcom141        0.000000  0.000000e+00
bigcom142        0.000000 -4.238902e-01
bigcom143        0.000000 -4.649093e-01
bigcom145        0.000000 -8.385149e-01
bigcom158        0.000000 -1.915114e-01
bigcom162        0.000000 -6.768077e-01
bigcom177        0.000000 -6.836635e-01
bigcom194        0.000000 -6.017387e-01
bigcom208        0.000000 -4.374975e-01
bigcom220        0.000000 -4.748137e-01
bigcom227        0.000000  0.000000e+00
bigcom229        0.000000 -2.733037e-01
bigcom247        0.000000  0.000000e+00
bigcom252        0.000000 -8.194322e-01
bigcom255        0.000000  1.959560e+00
bigcom258        0.000000 -6.548253e-01
bigcom266        0.000000 -7.093998e-01
bigcom269        0.000000 -8.470249e-01
bigcom273        0.000000 -2.924130e-01
bigcom274        0.000000 -7.541545e-01
bigcom276        0.000000  2.915453e+00
bigcom284        0.000000 -4.778785e-01
bigcom290        0.000000 -5.669438e-01
bigcom292        0.000000 -2.437735e-01
bigcom294        0.000000 -9.839309e-01
bigcom295        0.000000 -3.822596e-01
bigcom296        0.000000  0.000000e+00
bigcom297        0.000000 -5.280433e-01
bigcom302        0.000000 -7.458613e-01
bigcom303        0.000000 -1.197798e+00
bigcom307        0.000000  0.000000e+00
bigcom311        0.000000 -6.244720e-01
bigcom313        0.000000 -7.111638e-01
bigcom318        0.000000 -1.009796e+00
bigcom326        0.000000 -6.957301e-01
bigcom332        0.000000 -8.742405e-02
bigcom340        0.000000  0.000000e+00
bigcom341        0.000000 -1.640735e-01
bigcom345        0.000000  3.719224e+00
bigcom347        0.000000  0.000000e+00
bigcom360        0.000000 -1.025125e+00
bigcom365        0.000000 -2.038708e-01
bigcom366        0.000000 -4.602717e-01
bigcom370        0.000000  3.641991e+00
bigcom387        0.000000 -2.580400e-01
bigcom390        0.000000 -3.078551e-01
bigcom398        0.000000 -1.530335e-01
bigcom408        0.000000 -4.588907e-01
bigcom417        0.000000 -1.760852e-01
bigcom419        0.000000 -2.669061e-01
bigcom424        0.000000 -5.621502e-01
bigcom441        0.000000  0.000000e+00
bigcom445        0.000000 -1.045737e+00
bigcom468        0.000000 -3.517941e-01
spin_vertex      0.000000  1.156983e+00
membership_s1    0.000000 -6.118623e-04
membership_s3    0.000000  2.558588e-01
membership_s4    0.000000 -9.648210e-02
membership_s5    0.000000 -1.526276e-01
membership_s6    0.000000 -5.118005e-01
membership_s7    0.000000 -5.999892e-01
membership_s8    0.000000  1.144643e-02
membership_s9    0.000000 -7.568084e-01
membership_s10   0.000000 -1.728348e-01
membership_s11   0.000000 -1.070972e+00
membership_s12   0.000000  4.999630e-01
membership_s13   0.000000 -6.308274e-01
membership_s14   0.000000 -6.524154e-01
membership_s16   0.000000  5.336479e-01
membership_s17   0.000000 -7.006267e-01
membership_s18   0.000000 -5.788352e-01
membership_s19   0.000000 -1.128912e+00
membership_s20   0.000000 -2.158714e-01
membership_s21   0.000000 -1.979911e-01
membership_s22   0.000000 -3.407162e-01
membership_s23   0.000000  1.650376e-01
membership_s24   0.000000 -5.095059e-01
membership_s25   0.000000 -4.962647e-01
membership_s26   0.000000  5.656048e-01
membership_s27   0.000000 -5.467725e-03
membership_s28   0.000000 -3.205682e-01
membership_s30   0.000000 -3.360475e-01
membership_s31   0.000000  9.275328e-01
membership_s32   0.000000  8.756725e-03
membership_s33   0.000000  3.866423e-01
membership_s34   0.000000  0.000000e+00
membership_s35   0.000000 -2.656496e-01
membership_s36   0.000000 -5.428967e-03
membership_s37   0.000000  1.122756e+00
membership_s38   0.000000  3.553189e-02
adhesion         0.000000  0.000000e+00
cohesion         0.000000  0.000000e+00
inner            0.000000  4.611243e-06
outer            0.000000 -3.393172e-08
ioratio          0.000000  1.416107e+00
comsize          0.000000 -3.208717e-04
[1] "Dataset: low_TnotC Model GBM, run: 6 of 10 2015-06-08 10:02:47"
Iter   TrainDeviance   ValidDeviance   StepSize   Improve
     1        0.1124             nan     0.0100   -0.0000
     2        0.1119             nan     0.0100    0.0000
     3        0.1109             nan     0.0100    0.0001
     4        0.1096             nan     0.0100    0.0002
     5        0.1081             nan     0.0100   -0.0000
     6        0.1075             nan     0.0100   -0.0000
     7        0.1068             nan     0.0100    0.0001
     8        0.1063             nan     0.0100   -0.0000
     9        0.1058             nan     0.0100   -0.0000
    10        0.1050             nan     0.0100   -0.0000
    20        0.1000             nan     0.0100   -0.0000
    40        0.0923             nan     0.0100   -0.0000
    60        0.0865             nan     0.0100   -0.0000
    80        0.0819             nan     0.0100   -0.0000
   100        0.0783             nan     0.0100   -0.0000
   120        0.0741             nan     0.0100   -0.0000
   140        0.0711             nan     0.0100   -0.0000
   160        0.0675             nan     0.0100   -0.0000
   180        0.0644             nan     0.0100   -0.0000
   200        0.0618             nan     0.0100   -0.0000
   207        0.0609             nan     0.0100   -0.0000

[1] "GBM variable coefficients"
                            var    rel.inf
ratio2                   ratio2 5.29900994
comsize                 comsize 4.60257624
V1                           V1 3.81027923
inner                     inner 2.94739206
orbit11                 orbit11 2.61132582
bigcom33               bigcom33 2.55703238
V2                           V2 2.47545715
pagerank               pagerank 2.41190231
adhesion               adhesion 2.41143103
bet                         bet 2.31586063
outer                     outer 2.29907615
bigcom18               bigcom18 2.24966822
coreness               coreness 2.11851364
ratio5                   ratio5 2.11631876
graph19                 graph19 2.09278196
orbit49                 orbit49 1.97850437
graph10                 graph10 1.81595869
graph9                   graph9 1.73586814
graph17                 graph17 1.73009522
bigcom276             bigcom276 1.62609479
bigcom370             bigcom370 1.52447984
orbit44                 orbit44 1.48443187
graph16                 graph16 1.35713666
graph13                 graph13 1.35704956
cohesion               cohesion 1.31836052
bigcom255             bigcom255 1.31245252
graph1                   graph1 1.29833049
ratio1                   ratio1 1.26851496
orbit39                 orbit39 1.21282790
orbit30                 orbit30 1.20402672
graph6                   graph6 1.14529683
orbit35                 orbit35 1.08260828
orbit16                 orbit16 1.04424058
walktrap_vertex walktrap_vertex 1.04214316
bigcom82               bigcom82 1.00973387
ratio6                   ratio6 0.98880661
orbit26                 orbit26 0.96163235
orbit38                 orbit38 0.86719119
graph20                 graph20 0.85077356
fifth                     fifth 0.83168039
ratio3                   ratio3 0.82308184
trans                     trans 0.78856207
membership_s33   membership_s33 0.78684138
spin_vertex         spin_vertex 0.77022868
upto_sixth           upto_sixth 0.75968143
ioratio                 ioratio 0.72690230
orbit56                 orbit56 0.71800948
constraint           constraint 0.70260472
orbit18                 orbit18 0.68585055
bigcom65               bigcom65 0.67735037
ecc                         ecc 0.65240361
membership_s37   membership_s37 0.64845612
orbit45                 orbit45 0.61889283
graph23                 graph23 0.61137836
graph4                   graph4 0.60567857
fourth                   fourth 0.57288171
bigcom62               bigcom62 0.56509073
orbit36                 orbit36 0.55810818
orbit24                 orbit24 0.51802238
hubscore               hubscore 0.50035242
graph14                 graph14 0.48395231
orbit20                 orbit20 0.48114919
third                     third 0.46173345
graph18                 graph18 0.45758422
graph11                 graph11 0.45056242
graph3                   graph3 0.45034795
graph5                   graph5 0.43004611
graph12                 graph12 0.41791279
orbit15                 orbit15 0.41329221
orbit50                 orbit50 0.41268041
orbit37                 orbit37 0.40156656
ratio4                   ratio4 0.37973321
knn                         knn 0.35410956
orbit27                 orbit27 0.34903379
sixth                     sixth 0.32021834
orbit31                 orbit31 0.31198775
orbit17                 orbit17 0.30499345
membership_s31   membership_s31 0.29249789
graph15                 graph15 0.27082635
orbit47                 orbit47 0.26103368
orbit28                 orbit28 0.26070906
membership_s12   membership_s12 0.24683031
orbit52                 orbit52 0.23364741
orbit57                 orbit57 0.22455694
orbit25                 orbit25 0.21032120
orbit48                 orbit48 0.20382118
bigcom2                 bigcom2 0.18742235
orbit42                 orbit42 0.18611712
graph0                   graph0 0.16536903
upto_third           upto_third 0.16420370
orbit2                   orbit2 0.16036200
graph2                   graph2 0.14513292
membership_s16   membership_s16 0.14472307
orbit64                 orbit64 0.13569440
bigcom4                 bigcom4 0.12271031
orbit5                   orbit5 0.11219411
upto_fourth         upto_fourth 0.11206468
membership_s26   membership_s26 0.11187434
membership_s10   membership_s10 0.10693776
graph25                 graph25 0.10612545
orbit19                 orbit19 0.10200656
graph8                   graph8 0.09385602
orbit6                   orbit6 0.08527296
close                     close 0.07846630
orbit67                 orbit67 0.07675570
orbit4                   orbit4 0.06229330
orbit29                 orbit29 0.06188189
bigcom12               bigcom12 0.05461710
orbit1                   orbit1 0.05246590
graph26                 graph26 0.05216193
orbit59                 orbit59 0.05208127
orbit10                 orbit10 0.05009141
orbit22                 orbit22 0.05005294
orbit51                 orbit51 0.04934117
selfinter             selfinter 0.04518968
bigcom9                 bigcom9 0.04162650
orbit21                 orbit21 0.04070779
membership_s38   membership_s38 0.03803453
orbit41                 orbit41 0.03014896
graph21                 graph21 0.02822940
upto_fifth           upto_fifth 0.02707754
orbit62                 orbit62 0.02500023
membership_s32   membership_s32 0.02338420
orbit32                 orbit32 0.02192532
graph29                 graph29 0.02013269
orbit40                 orbit40 0.01801452
orbit46                 orbit46 0.01586292
graph7                   graph7 0.00000000
graph22                 graph22 0.00000000
graph24                 graph24 0.00000000
graph27                 graph27 0.00000000
graph28                 graph28 0.00000000
orbit0                   orbit0 0.00000000
orbit3                   orbit3 0.00000000
orbit7                   orbit7 0.00000000
orbit8                   orbit8 0.00000000
orbit9                   orbit9 0.00000000
orbit12                 orbit12 0.00000000
orbit13                 orbit13 0.00000000
orbit14                 orbit14 0.00000000
orbit23                 orbit23 0.00000000
orbit33                 orbit33 0.00000000
orbit34                 orbit34 0.00000000
orbit43                 orbit43 0.00000000
orbit53                 orbit53 0.00000000
orbit54                 orbit54 0.00000000
orbit55                 orbit55 0.00000000
orbit58                 orbit58 0.00000000
orbit60                 orbit60 0.00000000
orbit61                 orbit61 0.00000000
orbit63                 orbit63 0.00000000
orbit65                 orbit65 0.00000000
orbit66                 orbit66 0.00000000
orbit68                 orbit68 0.00000000
orbit69                 orbit69 0.00000000
orbit70                 orbit70 0.00000000
orbit71                 orbit71 0.00000000
orbit72                 orbit72 0.00000000
AP                           AP 0.00000000
eccrad                   eccrad 0.00000000
first                     first 0.00000000
second                   second 0.00000000
evcent                   evcent 0.00000000
upto_second         upto_second 0.00000000
bigcom1                 bigcom1 0.00000000
bigcom3                 bigcom3 0.00000000
bigcom5                 bigcom5 0.00000000
bigcom6                 bigcom6 0.00000000
bigcom8                 bigcom8 0.00000000
bigcom10               bigcom10 0.00000000
bigcom11               bigcom11 0.00000000
bigcom13               bigcom13 0.00000000
bigcom14               bigcom14 0.00000000
bigcom15               bigcom15 0.00000000
bigcom16               bigcom16 0.00000000
bigcom17               bigcom17 0.00000000
bigcom21               bigcom21 0.00000000
bigcom22               bigcom22 0.00000000
bigcom23               bigcom23 0.00000000
bigcom24               bigcom24 0.00000000
bigcom25               bigcom25 0.00000000
bigcom26               bigcom26 0.00000000
bigcom27               bigcom27 0.00000000
bigcom29               bigcom29 0.00000000
bigcom31               bigcom31 0.00000000
bigcom34               bigcom34 0.00000000
bigcom35               bigcom35 0.00000000
bigcom36               bigcom36 0.00000000
bigcom39               bigcom39 0.00000000
bigcom40               bigcom40 0.00000000
bigcom43               bigcom43 0.00000000
bigcom46               bigcom46 0.00000000
bigcom48               bigcom48 0.00000000
bigcom49               bigcom49 0.00000000
bigcom50               bigcom50 0.00000000
bigcom52               bigcom52 0.00000000
bigcom54               bigcom54 0.00000000
bigcom56               bigcom56 0.00000000
bigcom57               bigcom57 0.00000000
bigcom58               bigcom58 0.00000000
bigcom63               bigcom63 0.00000000
bigcom64               bigcom64 0.00000000
bigcom66               bigcom66 0.00000000
bigcom68               bigcom68 0.00000000
bigcom69               bigcom69 0.00000000
bigcom70               bigcom70 0.00000000
bigcom71               bigcom71 0.00000000
bigcom72               bigcom72 0.00000000
bigcom77               bigcom77 0.00000000
bigcom79               bigcom79 0.00000000
bigcom80               bigcom80 0.00000000
bigcom83               bigcom83 0.00000000
bigcom86               bigcom86 0.00000000
bigcom87               bigcom87 0.00000000
bigcom88               bigcom88 0.00000000
bigcom90               bigcom90 0.00000000
bigcom92               bigcom92 0.00000000
bigcom94               bigcom94 0.00000000
bigcom96               bigcom96 0.00000000
bigcom98               bigcom98 0.00000000
bigcom99               bigcom99 0.00000000
bigcom100             bigcom100 0.00000000
bigcom102             bigcom102 0.00000000
bigcom103             bigcom103 0.00000000
bigcom104             bigcom104 0.00000000
bigcom107             bigcom107 0.00000000
bigcom108             bigcom108 0.00000000
bigcom109             bigcom109 0.00000000
bigcom110             bigcom110 0.00000000
bigcom125             bigcom125 0.00000000
bigcom133             bigcom133 0.00000000
bigcom141             bigcom141 0.00000000
bigcom142             bigcom142 0.00000000
bigcom143             bigcom143 0.00000000
bigcom145             bigcom145 0.00000000
bigcom158             bigcom158 0.00000000
bigcom162             bigcom162 0.00000000
bigcom177             bigcom177 0.00000000
bigcom194             bigcom194 0.00000000
bigcom208             bigcom208 0.00000000
bigcom220             bigcom220 0.00000000
bigcom227             bigcom227 0.00000000
bigcom229             bigcom229 0.00000000
bigcom247             bigcom247 0.00000000
bigcom252             bigcom252 0.00000000
bigcom258             bigcom258 0.00000000
bigcom266             bigcom266 0.00000000
bigcom269             bigcom269 0.00000000
bigcom273             bigcom273 0.00000000
bigcom274             bigcom274 0.00000000
bigcom284             bigcom284 0.00000000
bigcom290             bigcom290 0.00000000
bigcom292             bigcom292 0.00000000
bigcom294             bigcom294 0.00000000
bigcom295             bigcom295 0.00000000
bigcom296             bigcom296 0.00000000
bigcom297             bigcom297 0.00000000
bigcom302             bigcom302 0.00000000
bigcom303             bigcom303 0.00000000
bigcom307             bigcom307 0.00000000
bigcom311             bigcom311 0.00000000
bigcom313             bigcom313 0.00000000
bigcom318             bigcom318 0.00000000
bigcom326             bigcom326 0.00000000
bigcom332             bigcom332 0.00000000
bigcom340             bigcom340 0.00000000
bigcom341             bigcom341 0.00000000
bigcom345             bigcom345 0.00000000
bigcom347             bigcom347 0.00000000
bigcom360             bigcom360 0.00000000
bigcom365             bigcom365 0.00000000
bigcom366             bigcom366 0.00000000
bigcom387             bigcom387 0.00000000
bigcom390             bigcom390 0.00000000
bigcom398             bigcom398 0.00000000
bigcom408             bigcom408 0.00000000
bigcom417             bigcom417 0.00000000
bigcom419             bigcom419 0.00000000
bigcom424             bigcom424 0.00000000
bigcom441             bigcom441 0.00000000
bigcom445             bigcom445 0.00000000
bigcom468             bigcom468 0.00000000
membership_s1     membership_s1 0.00000000
membership_s3     membership_s3 0.00000000
membership_s4     membership_s4 0.00000000
membership_s5     membership_s5 0.00000000
membership_s6     membership_s6 0.00000000
membership_s7     membership_s7 0.00000000
membership_s8     membership_s8 0.00000000
membership_s9     membership_s9 0.00000000
membership_s11   membership_s11 0.00000000
membership_s13   membership_s13 0.00000000
membership_s14   membership_s14 0.00000000
membership_s17   membership_s17 0.00000000
membership_s18   membership_s18 0.00000000
membership_s19   membership_s19 0.00000000
membership_s20   membership_s20 0.00000000
membership_s21   membership_s21 0.00000000
membership_s22   membership_s22 0.00000000
membership_s23   membership_s23 0.00000000
membership_s24   membership_s24 0.00000000
membership_s25   membership_s25 0.00000000
membership_s27   membership_s27 0.00000000
membership_s28   membership_s28 0.00000000
membership_s30   membership_s30 0.00000000
membership_s34   membership_s34 0.00000000
membership_s35   membership_s35 0.00000000
membership_s36   membership_s36 0.00000000
[1] "Dataset: low_TnotC Model RF, run: 6 of 10 2015-06-08 10:04:08"
     |      Out-of-bag   |
Tree |      MSE  %Var(y) |
   1 |  0.02263   225.59 |
   2 |   0.0201   200.38 |
   3 |  0.01894   188.80 |
   4 |  0.01921   191.42 |
   5 |  0.01755   174.90 |
   6 |  0.01615   160.98 |
   7 |  0.01545   153.95 |
   8 |   0.0148   147.51 |
   9 |  0.01452   144.69 |
  10 |  0.01391   138.66 |
  11 |  0.01365   136.06 |
  12 |  0.01357   135.22 |
  13 |  0.01348   134.38 |
  14 |  0.01316   131.16 |
  15 |  0.01299   129.49 |
  16 |  0.01281   127.63 |
  17 |  0.01269   126.45 |
  18 |  0.01258   125.39 |
  19 |  0.01249   124.44 |
  20 |  0.01239   123.53 |
  21 |  0.01232   122.80 |
  22 |  0.01227   122.25 |
  23 |  0.01221   121.72 |
  24 |  0.01216   121.21 |
  25 |  0.01209   120.53 |
  26 |  0.01204   119.99 |
  27 |  0.01203   119.87 |
  28 |  0.01199   119.54 |
  29 |  0.01201   119.66 |
  30 |  0.01196   119.22 |
  31 |  0.01191   118.72 |
  32 |  0.01187   118.30 |
  33 |   0.0118   117.63 |
  34 |  0.01177   117.29 |
  35 |  0.01175   117.08 |
  36 |  0.01177   117.33 |
  37 |  0.01179   117.50 |
  38 |  0.01179   117.50 |
  39 |  0.01181   117.73 |
  40 |  0.01178   117.40 |
  41 |  0.01175   117.10 |
  42 |  0.01173   116.88 |
  43 |  0.01174   117.04 |
  44 |  0.01175   117.06 |
  45 |  0.01174   116.99 |
  46 |   0.0117   116.62 |
  47 |  0.01169   116.52 |
  48 |  0.01169   116.48 |
  49 |  0.01166   116.26 |
  50 |  0.01167   116.31 |
  51 |  0.01167   116.33 |
  52 |  0.01165   116.14 |
  53 |  0.01163   115.92 |
  54 |  0.01163   115.92 |
  55 |  0.01162   115.84 |
  56 |  0.01161   115.74 |
  57 |  0.01158   115.46 |
  58 |  0.01155   115.09 |
  59 |  0.01155   115.08 |
  60 |  0.01153   114.88 |
  61 |  0.01152   114.86 |
  62 |  0.01152   114.78 |
  63 |  0.01152   114.86 |
  64 |  0.01152   114.86 |
  65 |  0.01151   114.74 |
  66 |   0.0115   114.60 |
  67 |   0.0115   114.64 |
  68 |  0.01148   114.46 |
  69 |  0.01146   114.18 |
  70 |  0.01148   114.38 |
  71 |  0.01149   114.50 |
  72 |  0.01149   114.49 |
  73 |  0.01146   114.22 |
  74 |  0.01145   114.09 |
  75 |  0.01145   114.15 |
  76 |  0.01147   114.34 |
  77 |  0.01145   114.13 |
  78 |  0.01143   113.97 |
  79 |  0.01144   114.01 |
  80 |  0.01143   113.97 |
  81 |  0.01143   113.95 |
  82 |  0.01142   113.79 |
  83 |  0.01141   113.71 |
  84 |  0.01142   113.80 |
  85 |  0.01142   113.78 |
  86 |  0.01139   113.56 |
  87 |   0.0114   113.57 |
  88 |  0.01138   113.46 |
  89 |  0.01139   113.50 |
  90 |  0.01137   113.37 |
  91 |  0.01138   113.38 |
  92 |  0.01136   113.18 |
  93 |  0.01137   113.29 |
  94 |  0.01136   113.25 |
  95 |  0.01135   113.16 |
  96 |  0.01135   113.16 |
  97 |  0.01135   113.09 |
  98 |  0.01135   113.09 |
  99 |  0.01134   112.99 |
 100 |  0.01133   112.92 |
[1] "Random Forest variable coefficients"
                      %IncMSE IncNodePurity
graph5           3.305379e-04  2.114490e-01
graph6           3.131334e-03  4.130293e-01
graph7           1.659729e-04  2.284683e-01
graph8           0.000000e+00  1.008308e-19
graph9           4.185111e-03  4.936062e-01
graph10          2.085546e-03  4.841389e-01
graph11          1.140132e-02  3.737826e-01
graph12          4.532234e-03  4.517718e-01
graph13          2.891472e-03  5.347389e-01
graph14          1.026824e-02  3.961805e-01
graph15          3.423377e-04  1.527907e-01
graph16          6.842134e-03  4.357151e-01
graph17          6.402032e-03  4.302909e-01
graph18          8.428367e-04  1.414008e-01
graph19          5.950501e-03  7.412229e-01
graph20          9.336718e-04  3.255249e-01
graph21          6.403437e-04  1.901750e-01
graph22          1.756786e-04  8.846786e-02
graph23          1.353624e-03  4.739362e-01
graph24          1.045195e-05  9.883039e-02
graph25          0.000000e+00  8.750000e-03
graph26         -6.646820e-06  6.023449e-02
graph27          0.000000e+00  1.954014e-02
graph28          0.000000e+00  1.965553e-02
graph29          0.000000e+00  8.673617e-21
orbit0           6.507433e-05  5.737153e-02
orbit1           4.620847e-04  2.629766e-01
orbit2           5.159135e-05  6.472194e-02
orbit3           4.366812e-06  3.570471e-02
orbit4           3.887365e-03  3.316115e-01
orbit5           2.298492e-03  3.301936e-01
orbit6           4.464569e-03  3.860052e-01
orbit7           5.202422e-05  3.233706e-02
orbit8           1.928406e-04  8.633740e-02
orbit9           5.739388e-03  2.630904e-01
orbit10          1.163497e-03  1.097657e-01
orbit11          2.502107e-04  9.872335e-02
orbit12          1.599969e-04  8.091660e-02
orbit13          0.000000e+00  2.970714e-19
orbit14          0.000000e+00  1.170938e-19
orbit15          7.477698e-03  4.197823e-01
orbit16          4.586686e-03  4.698081e-01
orbit17          4.445022e-03  4.463485e-01
orbit18          4.696176e-03  8.736283e-01
orbit19          4.130714e-03  3.878483e-01
orbit20          8.465036e-03  4.189933e-01
orbit21          2.581146e-04  1.727578e-01
orbit22          1.329413e-02  5.094868e-01
orbit23          2.233957e-04  3.260841e-03
orbit24          8.118574e-03  4.073269e-01
orbit25          1.106443e-04  1.111023e-01
orbit26          1.157761e-03  2.883636e-01
orbit27          8.355215e-03  4.947786e-01
orbit28          5.535161e-03  4.387745e-01
orbit29          7.816172e-04  2.093008e-01
orbit30          4.370715e-04  2.768368e-01
orbit31          6.528977e-03  4.533503e-01
orbit32          1.300254e-05  4.391051e-02
orbit33         -4.635562e-06  3.813603e-02
orbit34          9.881302e-04  1.661664e-01
orbit35          9.588404e-03  8.833161e-01
orbit36          4.425915e-04  3.283702e-01
orbit37          1.693030e-04  1.618177e-01
orbit38          8.294337e-04  1.112568e-01
orbit39          1.039828e-02  3.851774e-01
orbit40          4.830719e-05  1.115306e-01
orbit41          1.043437e-04  1.287938e-02
orbit42          1.408143e-04  3.131649e-02
orbit43          3.541529e-04  8.603575e-02
orbit44          3.714021e-05  1.702845e-01
orbit45          5.198841e-03  6.926413e-01
orbit46          3.061335e-04  3.954126e-02
orbit47          2.360141e-04  8.728067e-02
orbit48          0.000000e+00  1.036309e-02
orbit49          4.690533e-04  3.213062e-01
orbit50          5.696447e-05  2.089687e-01
orbit51          5.968636e-04  1.095063e-01
orbit52          3.531166e-04  1.154113e-01
orbit53          2.257887e-04  6.543559e-02
orbit54          3.060778e-05  6.808148e-02
orbit55          0.000000e+00  7.372575e-20
orbit56          2.260610e-03  3.203254e-01
orbit57          0.000000e+00  1.964675e-02
orbit58          0.000000e+00  3.686287e-20
orbit59          1.255759e-04  8.474049e-02
orbit60          8.598606e-06  2.327026e-02
orbit61          0.000000e+00  3.469447e-20
orbit62          2.261804e-05  1.956822e-02
orbit63          0.000000e+00  8.218252e-19
orbit64          8.814037e-05  1.313519e-01
orbit65          0.000000e+00  9.793585e-03
orbit66          0.000000e+00  9.755886e-03
orbit67          0.000000e+00  6.428571e-03
orbit68          0.000000e+00  2.941833e-02
orbit69          0.000000e+00  1.734723e-20
orbit70          0.000000e+00  1.956840e-02
orbit71          0.000000e+00  0.000000e+00
orbit72          0.000000e+00  4.336809e-21
AP              -1.338129e-06  1.461033e-02
bet              1.019389e-03  4.891524e-01
ecc              6.603337e-05  9.711060e-02
eccrad           4.138422e-05  2.803741e-02
close            1.085179e-03  2.400266e-01
constraint       9.103607e-04  3.849761e-01
coreness         3.547449e-04  5.054037e-01
knn              6.211928e-03  5.035294e-01
hubscore         2.947688e-03  3.569162e-01
pagerank         2.702777e-03  1.168925e+00
trans            4.822511e-05  2.749452e-02
first            2.047021e-04  1.034805e-01
second           7.399124e-04  3.635821e-01
third            2.359873e-03  4.449428e-01
fourth           1.568410e-03  6.928699e-01
fifth            1.414735e-03  5.771097e-01
sixth            5.363001e-03  5.475278e-01
selfinter       -1.085326e-05  2.030495e-02
V1               4.263860e-03  1.712813e+00
V2               1.857278e-03  1.653622e+00
evcent           1.854339e-03  4.979745e-01
upto_second      3.693490e-04  2.945570e-01
upto_third       3.765328e-03  4.697034e-01
upto_fourth      1.998720e-03  3.989956e-01
upto_fifth       4.215897e-03  3.213560e-01
upto_sixth       2.220060e-03  4.121288e-01
ratio1           4.935878e-03  6.004353e-01
ratio2           3.344913e-03  1.406399e+00
ratio3           1.514425e-03  5.615446e-01
ratio4           2.660365e-03  5.192622e-01
ratio5           9.806205e-03  1.322337e+00
ratio6           2.118760e-03  6.388999e-01
walktrap_vertex  1.421972e-04  3.798630e-01
bigcom1         -6.460684e-08  3.863826e-04
bigcom2          1.629667e-04  7.565718e-02
bigcom3          0.000000e+00  2.385245e-19
bigcom4          3.583942e-04  3.024781e-01
bigcom5          0.000000e+00  3.469447e-20
bigcom6          0.000000e+00  2.255141e-19
bigcom8          0.000000e+00  3.122502e-19
bigcom9         -1.178160e-05  4.970254e-02
bigcom10        -9.415302e-06  3.298600e-02
bigcom11         0.000000e+00  1.214306e-19
bigcom12        -5.219922e-06  2.862808e-02
bigcom13         0.000000e+00  2.439455e-19
bigcom14         0.000000e+00  9.107298e-20
bigcom15         0.000000e+00  1.734723e-20
bigcom16         0.000000e+00  3.469447e-20
bigcom17         0.000000e+00  1.387779e-19
bigcom18         3.320757e-04  4.209776e-01
bigcom21         0.000000e+00  3.469447e-20
bigcom22         0.000000e+00  1.734723e-20
bigcom23         0.000000e+00  9.540979e-20
bigcom24         0.000000e+00  1.734723e-20
bigcom25         0.000000e+00  1.734723e-19
bigcom26         0.000000e+00  2.602085e-20
bigcom27         0.000000e+00  3.469447e-20
bigcom29         0.000000e+00  7.806256e-20
bigcom31         0.000000e+00  9.540979e-20
bigcom33         1.089958e-05  3.538367e-01
bigcom34         0.000000e+00  2.905662e-19
bigcom35         0.000000e+00  6.938894e-20
bigcom36         0.000000e+00  1.734723e-20
bigcom39         0.000000e+00  8.673617e-20
bigcom40         0.000000e+00  8.673617e-20
bigcom43         0.000000e+00  1.257675e-19
bigcom46         0.000000e+00  5.204170e-20
bigcom48         0.000000e+00  1.127570e-19
bigcom49         0.000000e+00  1.951564e-20
bigcom50         0.000000e+00  0.000000e+00
bigcom52         0.000000e+00  5.204170e-20
bigcom54         0.000000e+00  1.734723e-20
bigcom56         0.000000e+00  2.710505e-20
bigcom57         0.000000e+00  4.250073e-19
bigcom58         0.000000e+00  0.000000e+00
bigcom62         1.311543e-05  2.437306e-01
bigcom63         0.000000e+00  6.938894e-20
bigcom64         0.000000e+00  1.734723e-20
bigcom65         2.819480e-05  2.465616e-01
bigcom66         0.000000e+00  6.071532e-20
bigcom68         0.000000e+00  2.168404e-20
bigcom69         0.000000e+00  0.000000e+00
bigcom70         0.000000e+00  8.673617e-20
bigcom71         0.000000e+00  0.000000e+00
bigcom72         0.000000e+00  0.000000e+00
bigcom77         0.000000e+00  3.469447e-20
bigcom79         0.000000e+00  3.469447e-20
bigcom80         0.000000e+00  3.469447e-20
bigcom82         3.299377e-05  1.499839e-01
bigcom83         0.000000e+00  1.734723e-20
bigcom86         0.000000e+00  3.469447e-20
bigcom87         0.000000e+00  1.734723e-20
bigcom88        -2.196829e-06  2.288779e-02
bigcom90         0.000000e+00  0.000000e+00
bigcom92         0.000000e+00  1.734723e-20
bigcom94         0.000000e+00  3.469447e-20
bigcom96         0.000000e+00  0.000000e+00
bigcom98         0.000000e+00  4.336809e-20
bigcom99         0.000000e+00  5.204170e-20
bigcom100        0.000000e+00  3.686287e-20
bigcom102        0.000000e+00  1.734723e-20
bigcom103        0.000000e+00  0.000000e+00
bigcom104        0.000000e+00  6.938894e-20
bigcom107        0.000000e+00  1.734723e-20
bigcom108        0.000000e+00  6.938894e-20
bigcom109        0.000000e+00  3.035766e-20
bigcom110        0.000000e+00  6.938894e-20
bigcom125        0.000000e+00  8.673617e-21
bigcom133        0.000000e+00  5.204170e-20
bigcom141        0.000000e+00  1.084202e-21
bigcom142        0.000000e+00  3.469447e-20
bigcom143        0.000000e+00  3.469447e-20
bigcom145        0.000000e+00  4.336809e-20
bigcom158        0.000000e+00  0.000000e+00
bigcom162        0.000000e+00  1.734723e-20
bigcom177        0.000000e+00  3.469447e-20
bigcom194        0.000000e+00  3.469447e-20
bigcom208        0.000000e+00  1.647987e-19
bigcom220        0.000000e+00  1.734723e-20
bigcom227        0.000000e+00  6.938894e-20
bigcom229        0.000000e+00  3.469447e-20
bigcom247        0.000000e+00  0.000000e+00
bigcom252        0.000000e+00  1.428571e-02
bigcom255        5.510920e-06  2.550055e-01
bigcom258        0.000000e+00  1.734723e-20
bigcom266        0.000000e+00  3.469447e-20
bigcom269        0.000000e+00  0.000000e+00
bigcom273        0.000000e+00  5.204170e-20
bigcom274        0.000000e+00  3.469447e-20
bigcom276        2.301750e-05  5.266033e-01
bigcom284        0.000000e+00  0.000000e+00
bigcom290        0.000000e+00  1.040834e-19
bigcom292        0.000000e+00  1.734723e-20
bigcom294        0.000000e+00  8.673617e-20
bigcom295        0.000000e+00  1.734723e-20
bigcom296        0.000000e+00  1.734723e-20
bigcom297        0.000000e+00  1.734723e-20
bigcom302        0.000000e+00  2.168404e-21
bigcom303        0.000000e+00  1.734723e-20
bigcom307        0.000000e+00  3.686287e-20
bigcom311        0.000000e+00  3.469447e-20
bigcom313        0.000000e+00  1.734723e-20
bigcom318        0.000000e+00  7.806256e-20
bigcom326        0.000000e+00  3.469447e-20
bigcom332        0.000000e+00  0.000000e+00
bigcom340        0.000000e+00  0.000000e+00
bigcom341        0.000000e+00  1.734723e-20
bigcom345        0.000000e+00  0.000000e+00
bigcom347        0.000000e+00  0.000000e+00
bigcom360        0.000000e+00  3.469447e-20
bigcom365        0.000000e+00  0.000000e+00
bigcom366        0.000000e+00  1.734723e-20
bigcom370        1.795457e-06  5.466937e-01
bigcom387        0.000000e+00  0.000000e+00
bigcom390        0.000000e+00  0.000000e+00
bigcom398        0.000000e+00  0.000000e+00
bigcom408        0.000000e+00  0.000000e+00
bigcom417        0.000000e+00  3.469447e-20
bigcom419        0.000000e+00  3.469447e-20
bigcom424        0.000000e+00  1.734723e-20
bigcom441        0.000000e+00  0.000000e+00
bigcom445        0.000000e+00  0.000000e+00
bigcom468        0.000000e+00  2.168404e-20
spin_vertex      3.479733e-04  2.104562e-01
membership_s1    0.000000e+00  1.734723e-20
membership_s3    5.339952e-06  4.574346e-02
membership_s4    1.624535e-05  3.491773e-02
membership_s5    0.000000e+00  2.168404e-20
membership_s6    0.000000e+00  1.734723e-20
membership_s7    0.000000e+00  1.301043e-19
membership_s8    4.257131e-06  7.545455e-05
membership_s9    0.000000e+00  1.257675e-19
membership_s10   6.966327e-05  1.617272e-01
membership_s11   0.000000e+00  5.377643e-19
membership_s12   2.092307e-04  3.519142e-01
membership_s13   0.000000e+00  6.938894e-20
membership_s14   0.000000e+00  1.387779e-19
membership_s16   8.002016e-06  8.680889e-02
membership_s17   0.000000e+00  6.071532e-20
membership_s18   0.000000e+00  1.615461e-19
membership_s19   0.000000e+00  5.204170e-19
membership_s20   8.620690e-06  1.714286e-02
membership_s21   5.488359e-05  3.628052e-01
membership_s22   0.000000e+00  3.469447e-20
membership_s23   7.785582e-05  3.058115e-02
membership_s24   0.000000e+00  5.204170e-20
membership_s25   0.000000e+00  1.561251e-19
membership_s26   4.215070e-05  1.521760e-01
membership_s27   0.000000e+00  3.903128e-20
membership_s28   0.000000e+00  3.469447e-20
membership_s30   0.000000e+00  1.647987e-19
membership_s31   7.316227e-05  8.536149e-02
membership_s32  -2.099968e-06  7.438866e-03
membership_s33   1.270909e-04  2.754836e-01
membership_s34   0.000000e+00  3.469447e-20
membership_s35   0.000000e+00  3.469447e-20
membership_s36   0.000000e+00  0.000000e+00
membership_s37  -2.216020e-05  3.464850e-01
membership_s38   5.831572e-05  1.309414e-01
adhesion         2.665977e-03  1.366123e+00
cohesion         2.575711e-03  1.477199e+00
inner            2.545959e-03  1.383464e+00
outer            1.513779e-03  1.404312e+00
ioratio          1.582618e-03  8.720454e-01
comsize          1.130315e-03  1.684650e+00
[1] "Dataset: low_TnotC Model GLM, run: 6 of 10 2015-06-08 10:07:02"
[1] "glmnet variable coefficients"
                     [,1]          [,2]
(Intercept)     -4.581454 -5.903324e+00
graph0           0.000000  0.000000e+00
graph1           0.000000  0.000000e+00
graph2           0.000000 -7.954888e-05
graph3           0.000000  0.000000e+00
graph4           0.000000 -1.440454e-05
graph5           0.000000 -9.721614e-03
graph6           0.000000  6.062983e-05
graph7           0.000000 -1.771823e-03
graph8           0.000000 -1.020072e+00
graph9           0.000000  0.000000e+00
graph10          0.000000  0.000000e+00
graph11          0.000000  1.248908e-09
graph12          0.000000 -5.128146e-05
graph13          0.000000  1.813091e-04
graph14          0.000000  0.000000e+00
graph15          0.000000 -8.853496e-06
graph16          0.000000 -5.148126e-06
graph17          0.000000  0.000000e+00
graph18          0.000000 -4.147443e-04
graph19          0.000000 -5.376952e-05
graph20          0.000000  3.920451e-04
graph21          0.000000  6.227035e-04
graph22          0.000000  2.668887e-05
graph23          0.000000  0.000000e+00
graph24          0.000000  0.000000e+00
graph25          0.000000 -4.624879e-10
graph26          0.000000  0.000000e+00
graph27          0.000000  1.986170e-03
graph28          0.000000  7.234930e-02
graph29          0.000000  0.000000e+00
orbit0           0.000000  0.000000e+00
orbit1           0.000000  0.000000e+00
orbit2           0.000000 -5.826600e-02
orbit3           0.000000  0.000000e+00
orbit4           0.000000  0.000000e+00
orbit5           0.000000  3.152275e-04
orbit6           0.000000 -1.251348e-06
orbit7           0.000000 -1.284821e-01
orbit8           0.000000 -3.380261e-04
orbit9           0.000000  0.000000e+00
orbit10          0.000000  3.489392e-04
orbit11          0.000000  5.338925e-01
orbit12          0.000000 -1.948777e-03
orbit13          0.000000 -1.686235e+00
orbit14          0.000000 -4.108378e-01
orbit15          0.000000 -1.806654e-05
orbit16          0.000000  3.632769e-05
orbit17          0.000000  2.430246e-05
orbit18          0.000000 -1.793386e-06
orbit19          0.000000  1.911209e-06
orbit20          0.000000 -2.421696e-05
orbit21          0.000000  3.591422e-04
orbit22          0.000000  3.670102e-11
orbit23          0.000000  3.344537e-01
orbit24          0.000000 -2.181049e-09
orbit25          0.000000 -4.433282e-06
orbit26          0.000000 -6.483226e-07
orbit27          0.000000  0.000000e+00
orbit28          0.000000  1.805815e-04
orbit29          0.000000  3.578424e-04
orbit30          0.000000  6.972701e-04
orbit31          0.000000  2.104927e-05
orbit32          0.000000 -6.181747e-05
orbit33          0.000000 -7.715595e-01
orbit34          0.000000 -9.936573e-06
orbit35          0.000000  0.000000e+00
orbit36          0.000000 -8.705306e-06
orbit37          0.000000 -5.959103e-05
orbit38          0.000000  1.663973e-03
orbit39          0.000000  0.000000e+00
orbit40          0.000000  0.000000e+00
orbit41          0.000000 -6.218501e-03
orbit42          0.000000  1.148492e+00
orbit43          0.000000 -8.492829e-04
orbit44          0.000000  1.898663e+00
orbit45          0.000000  0.000000e+00
orbit46          0.000000 -5.738915e-04
orbit47          0.000000 -1.351589e-02
orbit48          0.000000 -4.873331e-03
orbit49          0.000000  3.952881e-05
orbit50          0.000000  1.990700e-02
orbit51          0.000000  4.768193e-04
orbit52          0.000000  8.632733e-04
orbit53          0.000000 -3.933797e-02
orbit54          0.000000  1.310489e-05
orbit55          0.000000  0.000000e+00
orbit56          0.000000  1.661703e-04
orbit57          0.000000  0.000000e+00
orbit58          0.000000 -1.430255e+00
orbit59          0.000000  0.000000e+00
orbit60          0.000000 -1.462331e-03
orbit61          0.000000 -6.837110e-02
orbit62          0.000000 -3.541665e-03
orbit63          0.000000 -8.853429e-03
orbit64          0.000000  2.948320e-02
orbit65          0.000000  0.000000e+00
orbit66          0.000000  4.815840e-04
orbit67          0.000000  7.517167e-01
orbit68          0.000000  7.868056e-03
orbit69          0.000000  0.000000e+00
orbit70          0.000000  6.135213e-02
orbit71          0.000000  0.000000e+00
orbit72          0.000000  0.000000e+00
AP               0.000000 -9.118753e-02
bet              0.000000 -4.227940e-05
ecc              0.000000  4.198243e-01
eccrad           0.000000  8.925966e-07
close            0.000000  0.000000e+00
constraint       0.000000 -1.492518e+00
coreness         0.000000  7.719787e-03
knn              0.000000  0.000000e+00
hubscore         0.000000  0.000000e+00
pagerank         0.000000 -6.966367e-01
trans            0.000000 -2.061179e+00
first            0.000000  0.000000e+00
second           0.000000  1.894030e-04
third            0.000000  2.619573e-04
fourth           0.000000  0.000000e+00
fifth            0.000000  2.951323e-05
sixth            0.000000 -2.337601e-04
selfinter        0.000000  2.229818e-01
V1               0.000000 -4.247242e-01
V2               0.000000  1.982799e-01
evcent           0.000000  0.000000e+00
upto_second      0.000000  1.656263e-08
upto_third       0.000000  4.878567e-05
upto_fourth      0.000000  0.000000e+00
upto_fifth       0.000000  1.521690e-04
upto_sixth       0.000000  0.000000e+00
ratio1           0.000000  3.115965e-03
ratio2           0.000000  5.159846e-03
ratio3           0.000000  1.426973e-04
ratio4           0.000000  4.576975e-03
ratio5           0.000000 -2.190347e-03
ratio6           0.000000  2.614957e-05
walktrap_vertex  0.000000 -8.498287e-01
bigcom1          0.000000  7.568904e-05
bigcom2          0.000000  5.327140e-01
bigcom3          0.000000 -1.460785e+00
bigcom4          0.000000  8.088316e-01
bigcom5          0.000000 -4.868818e-01
bigcom6          0.000000 -9.088286e-01
bigcom8          0.000000 -1.952177e-01
bigcom9          0.000000  1.247381e+00
bigcom10         0.000000  2.943193e-01
bigcom11         0.000000 -5.463301e-01
bigcom12         0.000000  1.468069e+00
bigcom13         0.000000 -1.204460e+00
bigcom14         0.000000 -9.207903e-01
bigcom15         0.000000 -5.915484e-01
bigcom16         0.000000 -8.538996e-01
bigcom17         0.000000 -7.500710e-01
bigcom18         0.000000  2.259776e+00
bigcom21         0.000000 -3.319726e-01
bigcom22         0.000000 -1.827553e-01
bigcom23         0.000000 -1.268061e+00
bigcom24         0.000000 -4.015302e-01
bigcom25         0.000000 -9.284359e-01
bigcom26         0.000000 -1.277912e+00
bigcom27         0.000000 -7.394751e-01
bigcom29         0.000000 -7.627380e-01
bigcom31         0.000000 -1.063030e+00
bigcom33         0.000000  9.484103e-01
bigcom34         0.000000 -7.927821e-01
bigcom35         0.000000 -3.577188e-01
bigcom36         0.000000  0.000000e+00
bigcom39         0.000000 -8.782887e-01
bigcom40         0.000000 -9.217857e-01
bigcom43         0.000000 -1.182478e+00
bigcom46         0.000000 -5.933116e-01
bigcom48         0.000000 -7.716735e-01
bigcom49         0.000000 -2.672237e-01
bigcom50         0.000000 -1.834712e-02
bigcom52         0.000000 -4.616164e-01
bigcom54         0.000000 -3.948332e-01
bigcom56         0.000000 -1.074715e+00
bigcom57         0.000000 -7.080104e-01
bigcom58         0.000000 -6.684489e-01
bigcom62         0.000000  1.300258e+00
bigcom63         0.000000 -7.486477e-02
bigcom64         0.000000  0.000000e+00
bigcom65         0.000000  1.596147e+00
bigcom66         0.000000  0.000000e+00
bigcom68         0.000000 -4.811448e-01
bigcom69         0.000000  0.000000e+00
bigcom70         0.000000 -6.449081e-01
bigcom71         0.000000  0.000000e+00
bigcom72         0.000000 -2.194858e-01
bigcom77         0.000000 -7.509150e-01
bigcom79         0.000000 -1.260424e+00
bigcom80         0.000000 -1.857863e-01
bigcom82         0.000000  1.275986e+00
bigcom83         0.000000  0.000000e+00
bigcom86         0.000000 -3.154410e-04
bigcom87         0.000000 -4.886079e-01
bigcom88         0.000000  1.100900e+00
bigcom90         0.000000  0.000000e+00
bigcom92         0.000000  0.000000e+00
bigcom94         0.000000 -6.565320e-01
bigcom96         0.000000 -1.179966e-01
bigcom98         0.000000 -4.919567e-01
bigcom99         0.000000 -9.509143e-01
bigcom100        0.000000 -2.173733e-01
bigcom102        0.000000 -3.713944e-01
bigcom103        0.000000 -2.290793e-01
bigcom104        0.000000 -6.370254e-01
bigcom107        0.000000  0.000000e+00
bigcom108        0.000000  0.000000e+00
bigcom109        0.000000 -4.096015e-01
bigcom110        0.000000 -6.685958e-01
bigcom125        0.000000 -6.649087e-01
bigcom133        0.000000 -9.488583e-01
bigcom141        0.000000 -2.069100e-04
bigcom142        0.000000 -4.169204e-01
bigcom143        0.000000 -4.239215e-01
bigcom145        0.000000 -7.028398e-01
bigcom158        0.000000 -3.543577e-02
bigcom162        0.000000 -3.962238e-01
bigcom177        0.000000 -6.573329e-01
bigcom194        0.000000 -5.438176e-01
bigcom208        0.000000 -4.741531e-01
bigcom220        0.000000 -5.491314e-01
bigcom227        0.000000  0.000000e+00
bigcom229        0.000000  0.000000e+00
bigcom247        0.000000  0.000000e+00
bigcom252        0.000000 -5.458766e-01
bigcom255        0.000000  1.689413e+00
bigcom258        0.000000 -6.464060e-01
bigcom266        0.000000 -1.140063e-01
bigcom269        0.000000 -2.552732e-01
bigcom273        0.000000 -2.440906e-01
bigcom274        0.000000 -7.132480e-01
bigcom276        0.000000  2.989072e+00
bigcom284        0.000000 -3.924199e-01
bigcom290        0.000000 -4.996330e-01
bigcom292        0.000000  0.000000e+00
bigcom294        0.000000 -1.006609e+00
bigcom295        0.000000 -4.466413e-01
bigcom296        0.000000  0.000000e+00
bigcom297        0.000000 -4.187027e-01
bigcom302        0.000000 -8.665908e-01
bigcom303        0.000000 -1.089601e+00
bigcom307        0.000000 -2.680752e-05
bigcom311        0.000000 -6.381455e-01
bigcom313        0.000000 -8.478615e-01
bigcom318        0.000000 -9.832703e-01
bigcom326        0.000000 -5.177115e-01
bigcom332        0.000000  0.000000e+00
bigcom340        0.000000  0.000000e+00
bigcom341        0.000000 -3.901540e-01
bigcom345        0.000000 -3.170411e-01
bigcom347        0.000000  0.000000e+00
bigcom360        0.000000 -8.778394e-01
bigcom365        0.000000 -2.198290e-01
bigcom366        0.000000  0.000000e+00
bigcom370        0.000000  5.693112e+00
bigcom387        0.000000 -2.757041e-01
bigcom390        0.000000 -2.713763e-01
bigcom398        0.000000 -2.227155e-02
bigcom408        0.000000 -6.233652e-01
bigcom417        0.000000 -1.235080e-01
bigcom419        0.000000 -3.881252e-01
bigcom424        0.000000 -5.522168e-01
bigcom441        0.000000  0.000000e+00
bigcom445        0.000000 -6.506879e-01
bigcom468        0.000000 -2.880282e-01
spin_vertex      0.000000  1.057075e+00
membership_s1    0.000000 -1.909561e-05
membership_s3    0.000000  3.134377e-01
membership_s4    0.000000 -5.370023e-03
membership_s5    0.000000 -2.522813e-01
membership_s6    0.000000 -4.135401e-01
membership_s7    0.000000 -6.483082e-01
membership_s8    0.000000 -1.752087e+00
membership_s9    0.000000 -8.626510e-01
membership_s10   0.000000 -6.068747e-02
membership_s11   0.000000 -9.962660e-01
membership_s12   0.000000  4.146410e-01
membership_s13   0.000000 -5.869605e-01
membership_s14   0.000000 -7.443824e-01
membership_s16   0.000000  4.115694e-01
membership_s17   0.000000 -6.009487e-01
membership_s18   0.000000 -5.489597e-01
membership_s19   0.000000 -1.197501e+00
membership_s20   0.000000 -2.298616e-01
membership_s21   0.000000 -2.076812e-01
membership_s22   0.000000 -3.816361e-01
membership_s23   0.000000  2.524607e-01
membership_s24   0.000000 -3.695134e-01
membership_s25   0.000000 -6.950974e-01
membership_s26   0.000000  1.519372e-01
membership_s27   0.000000 -1.130972e-01
membership_s28   0.000000 -4.142571e-01
membership_s30   0.000000 -4.059410e-01
membership_s31   0.000000  9.681200e-01
membership_s32   0.000000  1.115169e-01
membership_s33   0.000000  4.166396e-01
membership_s34   0.000000 -2.493357e-01
membership_s35   0.000000 -3.662129e-01
membership_s36   0.000000 -2.387807e-01
membership_s37   0.000000  1.125639e+00
membership_s38   0.000000  4.488347e-02
adhesion         0.000000  1.287955e-04
cohesion         0.000000  0.000000e+00
inner            0.000000 -6.657805e-05
outer            0.000000  0.000000e+00
ioratio          0.000000  1.570396e-01
comsize          0.000000 -2.905960e-04
[1] "Dataset: low_TnotC Model GBM, run: 7 of 10 2015-06-08 10:08:16"
Iter   TrainDeviance   ValidDeviance   StepSize   Improve
     1        0.1170             nan     0.0100   -0.0000
     2        0.1158             nan     0.0100   -0.0000
     3        0.1150             nan     0.0100   -0.0000
     4        0.1137             nan     0.0100   -0.0000
     5        0.1129             nan     0.0100   -0.0000
     6        0.1124             nan     0.0100    0.0001
     7        0.1114             nan     0.0100   -0.0000
     8        0.1109             nan     0.0100   -0.0000
     9        0.1105             nan     0.0100   -0.0000
    10        0.1099             nan     0.0100    0.0000
    20        0.1048             nan     0.0100    0.0001
    40        0.0987             nan     0.0100    0.0000
    60        0.0922             nan     0.0100   -0.0000
    80        0.0871             nan     0.0100   -0.0000
   100        0.0820             nan     0.0100   -0.0000
   120        0.0786             nan     0.0100   -0.0000
   140        0.0751             nan     0.0100    0.0000
   160        0.0700             nan     0.0100    0.0000
   180        0.0669             nan     0.0100   -0.0000
   200        0.0643             nan     0.0100   -0.0000
   207        0.0636             nan     0.0100   -0.0000

[1] "GBM variable coefficients"
                            var    rel.inf
ratio2                   ratio2 5.13299093
outer                     outer 4.69614567
comsize                 comsize 3.94860956
inner                     inner 3.85485333
V1                           V1 3.12121912
graph13                 graph13 2.70171583
pagerank               pagerank 2.42229151
bigcom33               bigcom33 2.40065457
membership_s33   membership_s33 2.36314238
bigcom18               bigcom18 2.28767622
ratio5                   ratio5 2.15568732
bet                         bet 2.15271997
graph16                 graph16 1.94412580
V2                           V2 1.81917117
coreness               coreness 1.75096514
orbit20                 orbit20 1.69779023
adhesion               adhesion 1.69758774
graph20                 graph20 1.69749787
ratio6                   ratio6 1.69228750
orbit49                 orbit49 1.63281118
cohesion               cohesion 1.61435483
bigcom345             bigcom345 1.47808201
fifth                     fifth 1.43668127
bigcom370             bigcom370 1.43665394
bigcom255             bigcom255 1.43526368
graph1                   graph1 1.38587591
orbit24                 orbit24 1.34221592
graph9                   graph9 1.27235109
ioratio                 ioratio 1.26306881
bigcom276             bigcom276 1.25999568
upto_sixth           upto_sixth 1.24175425
graph6                   graph6 1.16358141
graph3                   graph3 1.13225478
graph10                 graph10 1.03271478
bigcom82               bigcom82 0.96243655
orbit35                 orbit35 0.95976806
hubscore               hubscore 0.94541155
graph17                 graph17 0.94138973
orbit38                 orbit38 0.92379646
orbit44                 orbit44 0.90097892
ratio3                   ratio3 0.88216717
orbit56                 orbit56 0.85695139
orbit16                 orbit16 0.85364804
knn                         knn 0.82093824
spin_vertex         spin_vertex 0.80499958
close                     close 0.72150499
bigcom9                 bigcom9 0.70173885
orbit11                 orbit11 0.68741323
graph19                 graph19 0.65687064
orbit36                 orbit36 0.64402668
fourth                   fourth 0.63816966
orbit39                 orbit39 0.63280597
orbit26                 orbit26 0.61813694
sixth                     sixth 0.61108627
constraint           constraint 0.55703450
bigcom62               bigcom62 0.54987276
graph4                   graph4 0.54984124
orbit18                 orbit18 0.54971133
orbit15                 orbit15 0.54525883
graph18                 graph18 0.52744835
orbit45                 orbit45 0.51002657
graph0                   graph0 0.49144873
membership_s37   membership_s37 0.45457948
graph2                   graph2 0.44283071
graph14                 graph14 0.42901105
ratio1                   ratio1 0.39902798
orbit37                 orbit37 0.38755162
graph5                   graph5 0.38535757
trans                     trans 0.37179826
bigcom65               bigcom65 0.34783893
orbit31                 orbit31 0.33879868
orbit30                 orbit30 0.33284378
graph11                 graph11 0.32630208
membership_s16   membership_s16 0.32150025
graph25                 graph25 0.30635810
third                     third 0.29713020
graph12                 graph12 0.29188125
membership_s12   membership_s12 0.25265462
graph23                 graph23 0.24067850
bigcom4                 bigcom4 0.22520802
orbit9                   orbit9 0.21845061
ratio4                   ratio4 0.20311788
orbit67                 orbit67 0.20278483
orbit27                 orbit27 0.19891076
orbit51                 orbit51 0.19766746
walktrap_vertex walktrap_vertex 0.19238992
membership_s8     membership_s8 0.18761484
orbit33                 orbit33 0.17473830
orbit53                 orbit53 0.17407645
orbit5                   orbit5 0.16245112
ecc                         ecc 0.15034519
orbit19                 orbit19 0.14777196
orbit2                   orbit2 0.11485808
membership_s3     membership_s3 0.11363095
orbit17                 orbit17 0.10508167
orbit1                   orbit1 0.10298117
membership_s26   membership_s26 0.09100388
orbit57                 orbit57 0.08931287
upto_fifth           upto_fifth 0.08740710
orbit48                 orbit48 0.08367904
orbit6                   orbit6 0.07969805
bigcom2                 bigcom2 0.07813292
orbit28                 orbit28 0.06366234
orbit52                 orbit52 0.06111851
orbit60                 orbit60 0.05992434
orbit21                 orbit21 0.05962301
bigcom12               bigcom12 0.05614345
orbit42                 orbit42 0.04785293
membership_s10   membership_s10 0.04628942
orbit66                 orbit66 0.04433016
orbit46                 orbit46 0.04379497
graph21                 graph21 0.04206136
orbit62                 orbit62 0.04063858
graph24                 graph24 0.03922416
orbit22                 orbit22 0.03788839
orbit10                 orbit10 0.03660630
graph29                 graph29 0.03534335
orbit50                 orbit50 0.03382416
bigcom10               bigcom10 0.02732282
orbit40                 orbit40 0.02641886
orbit71                 orbit71 0.02603119
graph15                 graph15 0.02421415
membership_s38   membership_s38 0.02320678
upto_third           upto_third 0.02252149
orbit59                 orbit59 0.01979445
orbit32                 orbit32 0.01965231
orbit4                   orbit4 0.01753306
graph8                   graph8 0.01420069
orbit65                 orbit65 0.01365000
graph7                   graph7 0.00000000
graph22                 graph22 0.00000000
graph26                 graph26 0.00000000
graph27                 graph27 0.00000000
graph28                 graph28 0.00000000
orbit0                   orbit0 0.00000000
orbit3                   orbit3 0.00000000
orbit7                   orbit7 0.00000000
orbit8                   orbit8 0.00000000
orbit12                 orbit12 0.00000000
orbit13                 orbit13 0.00000000
orbit14                 orbit14 0.00000000
orbit23                 orbit23 0.00000000
orbit25                 orbit25 0.00000000
orbit29                 orbit29 0.00000000
orbit34                 orbit34 0.00000000
orbit41                 orbit41 0.00000000
orbit43                 orbit43 0.00000000
orbit47                 orbit47 0.00000000
orbit54                 orbit54 0.00000000
orbit55                 orbit55 0.00000000
orbit58                 orbit58 0.00000000
orbit61                 orbit61 0.00000000
orbit63                 orbit63 0.00000000
orbit64                 orbit64 0.00000000
orbit68                 orbit68 0.00000000
orbit69                 orbit69 0.00000000
orbit70                 orbit70 0.00000000
orbit72                 orbit72 0.00000000
AP                           AP 0.00000000
eccrad                   eccrad 0.00000000
first                     first 0.00000000
second                   second 0.00000000
selfinter             selfinter 0.00000000
evcent                   evcent 0.00000000
upto_second         upto_second 0.00000000
upto_fourth         upto_fourth 0.00000000
bigcom1                 bigcom1 0.00000000
bigcom3                 bigcom3 0.00000000
bigcom5                 bigcom5 0.00000000
bigcom6                 bigcom6 0.00000000
bigcom8                 bigcom8 0.00000000
bigcom11               bigcom11 0.00000000
bigcom13               bigcom13 0.00000000
bigcom14               bigcom14 0.00000000
bigcom15               bigcom15 0.00000000
bigcom16               bigcom16 0.00000000
bigcom17               bigcom17 0.00000000
bigcom21               bigcom21 0.00000000
bigcom22               bigcom22 0.00000000
bigcom23               bigcom23 0.00000000
bigcom24               bigcom24 0.00000000
bigcom25               bigcom25 0.00000000
bigcom26               bigcom26 0.00000000
bigcom27               bigcom27 0.00000000
bigcom29               bigcom29 0.00000000
bigcom31               bigcom31 0.00000000
bigcom34               bigcom34 0.00000000
bigcom35               bigcom35 0.00000000
bigcom36               bigcom36 0.00000000
bigcom39               bigcom39 0.00000000
bigcom40               bigcom40 0.00000000
bigcom43               bigcom43 0.00000000
bigcom46               bigcom46 0.00000000
bigcom48               bigcom48 0.00000000
bigcom49               bigcom49 0.00000000
bigcom50               bigcom50 0.00000000
bigcom52               bigcom52 0.00000000
bigcom54               bigcom54 0.00000000
bigcom56               bigcom56 0.00000000
bigcom57               bigcom57 0.00000000
bigcom58               bigcom58 0.00000000
bigcom63               bigcom63 0.00000000
bigcom64               bigcom64 0.00000000
bigcom66               bigcom66 0.00000000
bigcom68               bigcom68 0.00000000
bigcom69               bigcom69 0.00000000
bigcom70               bigcom70 0.00000000
bigcom71               bigcom71 0.00000000
bigcom72               bigcom72 0.00000000
bigcom77               bigcom77 0.00000000
bigcom79               bigcom79 0.00000000
bigcom80               bigcom80 0.00000000
bigcom83               bigcom83 0.00000000
bigcom86               bigcom86 0.00000000
bigcom87               bigcom87 0.00000000
bigcom88               bigcom88 0.00000000
bigcom90               bigcom90 0.00000000
bigcom92               bigcom92 0.00000000
bigcom94               bigcom94 0.00000000
bigcom96               bigcom96 0.00000000
bigcom98               bigcom98 0.00000000
bigcom99               bigcom99 0.00000000
bigcom100             bigcom100 0.00000000
bigcom102             bigcom102 0.00000000
bigcom103             bigcom103 0.00000000
bigcom104             bigcom104 0.00000000
bigcom107             bigcom107 0.00000000
bigcom108             bigcom108 0.00000000
bigcom109             bigcom109 0.00000000
bigcom110             bigcom110 0.00000000
bigcom125             bigcom125 0.00000000
bigcom133             bigcom133 0.00000000
bigcom141             bigcom141 0.00000000
bigcom142             bigcom142 0.00000000
bigcom143             bigcom143 0.00000000
bigcom145             bigcom145 0.00000000
bigcom158             bigcom158 0.00000000
bigcom162             bigcom162 0.00000000
bigcom177             bigcom177 0.00000000
bigcom194             bigcom194 0.00000000
bigcom208             bigcom208 0.00000000
bigcom220             bigcom220 0.00000000
bigcom227             bigcom227 0.00000000
bigcom229             bigcom229 0.00000000
bigcom247             bigcom247 0.00000000
bigcom252             bigcom252 0.00000000
bigcom258             bigcom258 0.00000000
bigcom266             bigcom266 0.00000000
bigcom269             bigcom269 0.00000000
bigcom273             bigcom273 0.00000000
bigcom274             bigcom274 0.00000000
bigcom284             bigcom284 0.00000000
bigcom290             bigcom290 0.00000000
bigcom292             bigcom292 0.00000000
bigcom294             bigcom294 0.00000000
bigcom295             bigcom295 0.00000000
bigcom296             bigcom296 0.00000000
bigcom297             bigcom297 0.00000000
bigcom302             bigcom302 0.00000000
bigcom303             bigcom303 0.00000000
bigcom307             bigcom307 0.00000000
bigcom311             bigcom311 0.00000000
bigcom313             bigcom313 0.00000000
bigcom318             bigcom318 0.00000000
bigcom326             bigcom326 0.00000000
bigcom332             bigcom332 0.00000000
bigcom340             bigcom340 0.00000000
bigcom341             bigcom341 0.00000000
bigcom347             bigcom347 0.00000000
bigcom360             bigcom360 0.00000000
bigcom365             bigcom365 0.00000000
bigcom366             bigcom366 0.00000000
bigcom387             bigcom387 0.00000000
bigcom390             bigcom390 0.00000000
bigcom398             bigcom398 0.00000000
bigcom408             bigcom408 0.00000000
bigcom417             bigcom417 0.00000000
bigcom419             bigcom419 0.00000000
bigcom424             bigcom424 0.00000000
bigcom441             bigcom441 0.00000000
bigcom445             bigcom445 0.00000000
bigcom468             bigcom468 0.00000000
membership_s1     membership_s1 0.00000000
membership_s4     membership_s4 0.00000000
membership_s5     membership_s5 0.00000000
membership_s6     membership_s6 0.00000000
membership_s7     membership_s7 0.00000000
membership_s9     membership_s9 0.00000000
membership_s11   membership_s11 0.00000000
membership_s13   membership_s13 0.00000000
membership_s14   membership_s14 0.00000000
membership_s17   membership_s17 0.00000000
membership_s18   membership_s18 0.00000000
membership_s19   membership_s19 0.00000000
membership_s20   membership_s20 0.00000000
membership_s21   membership_s21 0.00000000
membership_s22   membership_s22 0.00000000
membership_s23   membership_s23 0.00000000
membership_s24   membership_s24 0.00000000
membership_s25   membership_s25 0.00000000
membership_s27   membership_s27 0.00000000
membership_s28   membership_s28 0.00000000
membership_s30   membership_s30 0.00000000
membership_s31   membership_s31 0.00000000
membership_s32   membership_s32 0.00000000
membership_s34   membership_s34 0.00000000
membership_s35   membership_s35 0.00000000
membership_s36   membership_s36 0.00000000
[1] "Dataset: low_TnotC Model RF, run: 7 of 10 2015-06-08 10:09:44"
     |      Out-of-bag   |
Tree |      MSE  %Var(y) |
   1 |  0.02299   217.78 |
   2 |  0.01964   186.01 |
   3 |  0.01815   171.92 |
   4 |  0.01715   162.50 |
   5 |  0.01668   157.96 |
   6 |   0.0164   155.31 |
   7 |  0.01594   150.95 |
   8 |  0.01561   147.92 |
   9 |  0.01517   143.66 |
  10 |  0.01413   133.86 |
  11 |  0.01401   132.67 |
  12 |  0.01365   129.30 |
  13 |  0.01348   127.67 |
  14 |  0.01361   128.95 |
  15 |  0.01361   128.88 |
  16 |  0.01335   126.45 |
  17 |  0.01321   125.09 |
  18 |   0.0131   124.08 |
  19 |  0.01307   123.77 |
  20 |  0.01307   123.82 |
  21 |  0.01296   122.77 |
  22 |  0.01289   122.09 |
  23 |  0.01285   121.69 |
  24 |  0.01273   120.57 |
  25 |  0.01264   119.69 |
  26 |  0.01261   119.44 |
  27 |  0.01251   118.50 |
  28 |  0.01244   117.85 |
  29 |   0.0124   117.49 |
  30 |  0.01235   116.95 |
  31 |  0.01237   117.17 |
  32 |  0.01235   116.97 |
  33 |  0.01234   116.88 |
  34 |  0.01228   116.33 |
  35 |  0.01225   116.09 |
  36 |  0.01218   115.42 |
  37 |   0.0121   114.63 |
  38 |  0.01207   114.36 |
  39 |  0.01202   113.84 |
  40 |  0.01199   113.54 |
  41 |  0.01197   113.42 |
  42 |  0.01196   113.33 |
  43 |  0.01204   114.07 |
  44 |  0.01198   113.48 |
  45 |  0.01199   113.57 |
  46 |  0.01193   113.03 |
  47 |  0.01192   112.96 |
  48 |  0.01192   112.91 |
  49 |  0.01195   113.17 |
  50 |  0.01195   113.21 |
  51 |  0.01193   113.04 |
  52 |  0.01199   113.59 |
  53 |  0.01195   113.24 |
  54 |  0.01195   113.19 |
  55 |  0.01193   113.04 |
  56 |   0.0119   112.76 |
  57 |  0.01192   112.92 |
  58 |   0.0119   112.76 |
  59 |  0.01191   112.81 |
  60 |  0.01193   113.00 |
  61 |  0.01194   113.11 |
  62 |  0.01194   113.10 |
  63 |  0.01192   112.90 |
  64 |  0.01192   112.91 |
  65 |  0.01193   113.04 |
  66 |  0.01196   113.32 |
  67 |  0.01195   113.23 |
  68 |  0.01196   113.27 |
  69 |  0.01195   113.19 |
  70 |  0.01194   113.15 |
  71 |  0.01193   112.97 |
  72 |  0.01193   113.02 |
  73 |  0.01192   112.96 |
  74 |  0.01192   112.94 |
  75 |  0.01192   112.88 |
  76 |  0.01192   112.92 |
  77 |  0.01191   112.83 |
  78 |   0.0119   112.72 |
  79 |   0.0119   112.68 |
  80 |  0.01188   112.50 |
  81 |  0.01186   112.31 |
  82 |  0.01185   112.25 |
  83 |  0.01182   111.98 |
  84 |  0.01182   111.98 |
  85 |  0.01182   112.01 |
  86 |  0.01181   111.84 |
  87 |  0.01179   111.72 |
  88 |  0.01179   111.70 |
  89 |  0.01178   111.63 |
  90 |  0.01177   111.49 |
  91 |  0.01178   111.59 |
  92 |  0.01178   111.54 |
  93 |  0.01179   111.64 |
  94 |  0.01178   111.61 |
  95 |  0.01178   111.55 |
  96 |  0.01177   111.53 |
  97 |  0.01179   111.64 |
  98 |  0.01179   111.66 |
  99 |   0.0118   111.77 |
 100 |  0.01178   111.61 |
[1] "Random Forest variable coefficients"
                      %IncMSE IncNodePurity
graph5           5.206502e-05  1.939395e-01
graph6           1.462799e-03  3.797632e-01
graph7           8.059608e-05  1.229102e-01
graph8           0.000000e+00  3.469447e-20
graph9           1.070759e-02  4.330874e-01
graph10          5.427995e-03  3.585309e-01
graph11          7.957408e-03  5.745571e-01
graph12          6.548055e-03  3.761530e-01
graph13          4.571697e-03  5.206883e-01
graph14          9.498082e-03  3.420184e-01
graph15          9.939859e-04  1.387049e-01
graph16          4.639432e-03  5.188963e-01
graph17          9.915718e-03  5.237279e-01
graph18          1.184144e-04  7.682721e-02
graph19          3.707036e-03  6.470812e-01
graph20          8.948773e-04  3.879833e-01
graph21          4.057557e-04  1.400667e-01
graph22          1.677295e-05  5.651025e-02
graph23          1.896216e-03  4.017698e-01
graph24          2.152767e-05  9.833907e-02
graph25          4.493631e-05  8.860805e-02
graph26          0.000000e+00  6.420932e-02
graph27          0.000000e+00  1.192622e-19
graph28          0.000000e+00  3.911291e-02
graph29          0.000000e+00  6.938894e-20
orbit0           4.212981e-04  1.405794e-01
orbit1           1.371072e-03  3.960996e-01
orbit2           1.417706e-04  5.060506e-02
orbit3           4.409994e-06  5.670996e-02
orbit4           3.617749e-03  3.240373e-01
orbit5           3.842277e-03  4.620733e-01
orbit6           7.858196e-03  4.067369e-01
orbit7           3.841243e-05  5.375294e-02
orbit8           4.615833e-04  1.750902e-01
orbit9           6.085043e-03  2.808359e-01
orbit10          1.115659e-04  7.661269e-02
orbit11          5.531133e-04  8.971839e-02
orbit12         -3.748485e-06  2.182456e-02
orbit13          0.000000e+00  6.938894e-20
orbit14          0.000000e+00  1.301043e-20
orbit15          3.253001e-03  4.347918e-01
orbit16          7.212543e-03  6.858288e-01
orbit17          3.930028e-03  4.214368e-01
orbit18          4.007195e-03  6.104385e-01
orbit19          1.801963e-03  5.072647e-01
orbit20          1.187026e-02  5.937611e-01
orbit21          1.225442e-04  1.109713e-01
orbit22          6.974394e-03  3.124544e-01
orbit23         -4.325260e-06  4.789474e-02
orbit24          9.692792e-03  5.460240e-01
orbit25          1.276646e-05  7.546756e-02
orbit26          1.347237e-03  2.276278e-01
orbit27          1.689826e-02  9.783249e-01
orbit28          6.073969e-03  3.482004e-01
orbit29          1.726359e-05  1.021876e-01
orbit30          6.432740e-04  3.517543e-01
orbit31          9.233583e-03  4.470726e-01
orbit32          1.372274e-04  4.558253e-02
orbit33          9.444217e-05  5.106269e-02
orbit34          8.490994e-04  1.563738e-01
orbit35          1.904513e-02  7.295108e-01
orbit36          2.713279e-04  4.854852e-01
orbit37          1.979425e-03  1.754303e-01
orbit38          1.581968e-03  1.262833e-01
orbit39          7.695709e-03  3.330965e-01
orbit40          7.746383e-05  7.776021e-02
orbit41          0.000000e+00  5.550667e-03
orbit42          1.810631e-04  1.060106e-01
orbit43          4.173142e-04  1.350824e-01
orbit44          1.305824e-04  1.890519e-01
orbit45          4.831045e-03  6.847457e-01
orbit46          4.175839e-05  6.117769e-02
orbit47          3.532498e-04  1.255628e-01
orbit48         -4.330879e-06  1.023413e-02
orbit49          1.788002e-03  2.680438e-01
orbit50          8.091684e-05  2.176528e-01
orbit51          5.988490e-04  8.625700e-02
orbit52          1.189723e-04  1.003835e-01
orbit53          3.885591e-05  3.960351e-02
orbit54          1.070664e-06  7.590439e-02
orbit55          0.000000e+00  2.786400e-19
orbit56          1.539993e-03  2.849777e-01
orbit57          0.000000e+00  6.266689e-19
orbit58          0.000000e+00  1.387779e-19
orbit59         -4.342162e-06  5.698250e-02
orbit60         -1.198916e-05  2.149722e-02
orbit61          0.000000e+00  2.775558e-19
orbit62         -8.546064e-06  9.107162e-02
orbit63          0.000000e+00  2.797242e-19
orbit64          3.145272e-05  4.964593e-02
orbit65          0.000000e+00  1.953303e-02
orbit66          0.000000e+00  2.775558e-19
orbit67          0.000000e+00  0.000000e+00
orbit68          0.000000e+00  5.890917e-02
orbit69          0.000000e+00  0.000000e+00
orbit70          0.000000e+00  3.922328e-02
orbit71          0.000000e+00  3.122502e-19
orbit72          0.000000e+00  0.000000e+00
AP              -2.146743e-05  2.713044e-02
bet              2.566940e-03  7.503585e-01
ecc              9.020931e-05  1.606019e-01
eccrad           1.032539e-04  1.951076e-01
close            9.323528e-04  2.854942e-01
constraint       4.785791e-04  2.867461e-01
coreness         3.541354e-04  7.916842e-01
knn              1.675631e-03  4.688761e-01
hubscore         3.673068e-03  5.415565e-01
pagerank         3.645500e-03  1.016933e+00
trans            1.307390e-05  3.464283e-02
first            1.447759e-04  1.405628e-01
second           9.405852e-04  2.991186e-01
third            3.948315e-03  4.079095e-01
fourth           3.986020e-03  7.049617e-01
fifth            2.208488e-03  3.574864e-01
sixth            4.710081e-03  5.056841e-01
selfinter       -2.801759e-05  5.915322e-02
V1               1.442187e-03  1.183070e+00
V2               1.310675e-03  1.099637e+00
evcent           2.329196e-03  4.533721e-01
upto_second      1.959509e-03  3.070898e-01
upto_third       3.392707e-03  4.396765e-01
upto_fourth      1.402724e-03  2.707474e-01
upto_fifth       3.341672e-03  3.798202e-01
upto_sixth       2.192860e-03  4.645032e-01
ratio1           1.737105e-03  5.926908e-01
ratio2           1.901574e-03  1.702883e+00
ratio3           5.360881e-03  7.592169e-01
ratio4           2.818987e-03  6.949983e-01
ratio5           9.716215e-03  1.380879e+00
ratio6           3.723757e-03  4.438899e-01
walktrap_vertex  4.830637e-04  2.333373e-01
bigcom1          0.000000e+00  2.775558e-19
bigcom2          9.942996e-05  1.550506e-01
bigcom3          0.000000e+00  7.480995e-20
bigcom4          2.566339e-04  3.039229e-01
bigcom5          0.000000e+00  3.469447e-20
bigcom6          0.000000e+00  0.000000e+00
bigcom8          0.000000e+00  0.000000e+00
bigcom9          1.155155e-04  1.801966e-01
bigcom10         4.820392e-07  9.448360e-02
bigcom11         0.000000e+00  0.000000e+00
bigcom12        -2.399237e-06  2.075850e-02
bigcom13         0.000000e+00  4.336809e-21
bigcom14         0.000000e+00  0.000000e+00
bigcom15         0.000000e+00  0.000000e+00
bigcom16         0.000000e+00  3.469447e-20
bigcom17         0.000000e+00  0.000000e+00
bigcom18         3.741598e-04  3.645078e-01
bigcom21         0.000000e+00  5.551115e-19
bigcom22         0.000000e+00  1.387779e-19
bigcom23         0.000000e+00  1.301043e-20
bigcom24         0.000000e+00  0.000000e+00
bigcom25         0.000000e+00  0.000000e+00
bigcom26         0.000000e+00  0.000000e+00
bigcom27         0.000000e+00  0.000000e+00
bigcom29         0.000000e+00  0.000000e+00
bigcom31         0.000000e+00  1.517883e-20
bigcom33         5.641395e-05  3.099273e-01
bigcom34         0.000000e+00  0.000000e+00
bigcom35         0.000000e+00  1.387779e-19
bigcom36         0.000000e+00  2.775558e-19
bigcom39         0.000000e+00  0.000000e+00
bigcom40         0.000000e+00  0.000000e+00
bigcom43         0.000000e+00  6.938894e-20
bigcom46         0.000000e+00  0.000000e+00
bigcom48         0.000000e+00  3.642919e-19
bigcom49         0.000000e+00  1.301043e-20
bigcom50         0.000000e+00  0.000000e+00
bigcom52         0.000000e+00  0.000000e+00
bigcom54         0.000000e+00  0.000000e+00
bigcom56         0.000000e+00  0.000000e+00
bigcom57         0.000000e+00  2.028398e-04
bigcom58         0.000000e+00  0.000000e+00
bigcom62         3.453170e-05  3.483972e-01
bigcom63         0.000000e+00  3.469447e-20
bigcom64         0.000000e+00  2.775558e-19
bigcom65         1.619851e-05  1.258994e-01
bigcom66         0.000000e+00  0.000000e+00
bigcom68         0.000000e+00  6.938894e-20
bigcom69         0.000000e+00  0.000000e+00
bigcom70         0.000000e+00  0.000000e+00
bigcom71         0.000000e+00  0.000000e+00
bigcom72         0.000000e+00  0.000000e+00
bigcom77         0.000000e+00  1.387779e-19
bigcom79         0.000000e+00  0.000000e+00
bigcom80         0.000000e+00  0.000000e+00
bigcom82        -4.867652e-06  1.168136e-01
bigcom83         0.000000e+00  0.000000e+00
bigcom86         0.000000e+00  0.000000e+00
bigcom87         0.000000e+00  0.000000e+00
bigcom88        -1.351449e-06  5.979953e-03
bigcom90         0.000000e+00  2.775558e-19
bigcom92         0.000000e+00  0.000000e+00
bigcom94         0.000000e+00  0.000000e+00
bigcom96         0.000000e+00  2.775558e-19
bigcom98         0.000000e+00  3.469447e-20
bigcom99         0.000000e+00  2.797242e-19
bigcom100        0.000000e+00  0.000000e+00
bigcom102        0.000000e+00  4.857226e-19
bigcom103        0.000000e+00  0.000000e+00
bigcom104        0.000000e+00  3.122502e-19
bigcom107        0.000000e+00  0.000000e+00
bigcom108        0.000000e+00  6.938894e-20
bigcom109        0.000000e+00  1.387779e-19
bigcom110        0.000000e+00  0.000000e+00
bigcom125        0.000000e+00  0.000000e+00
bigcom133        0.000000e+00  0.000000e+00
bigcom141        0.000000e+00  1.387779e-19
bigcom142        0.000000e+00  2.775558e-19
bigcom143        0.000000e+00  0.000000e+00
bigcom145        0.000000e+00  0.000000e+00
bigcom158        0.000000e+00  2.775558e-19
bigcom162        0.000000e+00  0.000000e+00
bigcom177        0.000000e+00  3.469447e-20
bigcom194        0.000000e+00  2.168404e-21
bigcom208        0.000000e+00  0.000000e+00
bigcom220        0.000000e+00  2.905662e-19
bigcom227        0.000000e+00  0.000000e+00
bigcom229        0.000000e+00  2.775558e-19
bigcom247        0.000000e+00  0.000000e+00
bigcom252        0.000000e+00  6.938894e-20
bigcom255       -3.409097e-05  3.084809e-01
bigcom258        0.000000e+00  0.000000e+00
bigcom266        0.000000e+00  0.000000e+00
bigcom269        0.000000e+00  0.000000e+00
bigcom273        0.000000e+00  2.775558e-19
bigcom274        0.000000e+00  0.000000e+00
bigcom276        4.923915e-06  4.434428e-01
bigcom284        0.000000e+00  0.000000e+00
bigcom290        0.000000e+00  2.775558e-19
bigcom292        0.000000e+00  0.000000e+00
bigcom294        0.000000e+00  2.168404e-21
bigcom295        0.000000e+00  1.387779e-19
bigcom296        0.000000e+00  0.000000e+00
bigcom297        0.000000e+00  3.469447e-20
bigcom302        0.000000e+00  0.000000e+00
bigcom303        0.000000e+00  0.000000e+00
bigcom307        0.000000e+00  2.905662e-19
bigcom311        0.000000e+00  0.000000e+00
bigcom313        0.000000e+00  0.000000e+00
bigcom318        0.000000e+00  4.336809e-21
bigcom326        0.000000e+00  3.469447e-19
bigcom332        0.000000e+00  0.000000e+00
bigcom340        0.000000e+00  0.000000e+00
bigcom341        0.000000e+00  0.000000e+00
bigcom345       -4.980517e-05  4.676190e-01
bigcom347        0.000000e+00  0.000000e+00
bigcom360        0.000000e+00  0.000000e+00
bigcom365        0.000000e+00  0.000000e+00
bigcom366        0.000000e+00  0.000000e+00
bigcom370        1.130315e-05  4.900385e-01
bigcom387        0.000000e+00  0.000000e+00
bigcom390        0.000000e+00  0.000000e+00
bigcom398        0.000000e+00  2.775558e-19
bigcom408        0.000000e+00  0.000000e+00
bigcom417        0.000000e+00  0.000000e+00
bigcom419        0.000000e+00  0.000000e+00
bigcom424        0.000000e+00  0.000000e+00
bigcom441        0.000000e+00  0.000000e+00
bigcom445        0.000000e+00  0.000000e+00
bigcom468        0.000000e+00  0.000000e+00
spin_vertex      3.219523e-04  2.185876e-01
membership_s1    0.000000e+00  0.000000e+00
membership_s3    1.797034e-05  7.193995e-02
membership_s4    3.400674e-05  1.719997e-01
membership_s5    0.000000e+00  0.000000e+00
membership_s6    0.000000e+00  3.122502e-19
membership_s7    0.000000e+00  2.168404e-21
membership_s8    8.400917e-05  9.697803e-02
membership_s9    0.000000e+00  4.336809e-21
membership_s10   6.922909e-05  1.562777e-01
membership_s11   0.000000e+00  1.734723e-20
membership_s12   4.275642e-04  6.591684e-01
membership_s13   0.000000e+00  6.938894e-20
membership_s14   0.000000e+00  0.000000e+00
membership_s16   1.981534e-05  1.821575e-01
membership_s17   0.000000e+00  4.770490e-20
membership_s18   0.000000e+00  4.336809e-21
membership_s19   0.000000e+00  0.000000e+00
membership_s20   0.000000e+00  4.076600e-19
membership_s21   2.626650e-05  9.152398e-02
membership_s22   0.000000e+00  0.000000e+00
membership_s23   8.652937e-06  1.094421e-01
membership_s24   0.000000e+00  2.385245e-20
membership_s25   0.000000e+00  0.000000e+00
membership_s26   9.627398e-05  9.389871e-02
membership_s27   0.000000e+00  2.168404e-21
membership_s28   0.000000e+00  1.084202e-21
membership_s30   0.000000e+00  0.000000e+00
membership_s31   1.333740e-05  6.082272e-02
membership_s32   1.770120e-05  8.510229e-03
membership_s33   1.620064e-04  3.518358e-01
membership_s34   0.000000e+00  6.938894e-20
membership_s35   0.000000e+00  1.734723e-19
membership_s36   0.000000e+00  0.000000e+00
membership_s37  -6.814439e-05  3.767248e-01
membership_s38  -1.922338e-06  2.143006e-02
adhesion         3.296320e-03  1.175088e+00
cohesion         4.289184e-03  1.384910e+00
inner            3.276408e-03  1.355479e+00
outer            2.457204e-03  1.478843e+00
ioratio          2.356496e-03  1.002544e+00
comsize          1.038525e-03  1.727203e+00
[1] "Dataset: low_TnotC Model GLM, run: 7 of 10 2015-06-08 10:12:25"
[1] "glmnet variable coefficients"
                     [,1]          [,2]
(Intercept)     -4.529546 -3.623874e+00
graph0           0.000000  0.000000e+00
graph1           0.000000  3.848037e-09
graph2           0.000000 -6.648715e-03
graph3           0.000000  1.670197e-04
graph4           0.000000 -8.790889e-05
graph5           0.000000  2.332034e-03
graph6           0.000000  0.000000e+00
graph7           0.000000  0.000000e+00
graph8           0.000000 -1.139785e-01
graph9           0.000000  0.000000e+00
graph10          0.000000  0.000000e+00
graph11          0.000000  2.248391e-07
graph12          0.000000 -5.865327e-05
graph13          0.000000  5.333921e-05
graph14          0.000000  2.429976e-05
graph15          0.000000 -2.158855e-04
graph16          0.000000 -6.366854e-05
graph17          0.000000  0.000000e+00
graph18          0.000000  4.742659e-03
graph19          0.000000  5.083024e-05
graph20          0.000000  7.529249e-04
graph21          0.000000  0.000000e+00
graph22          0.000000  0.000000e+00
graph23          0.000000  2.123165e-05
graph24          0.000000 -4.345018e-03
graph25          0.000000  0.000000e+00
graph26          0.000000  0.000000e+00
graph27          0.000000  0.000000e+00
graph28          0.000000  6.154109e-02
graph29          0.000000  0.000000e+00
orbit0           0.000000  0.000000e+00
orbit1           0.000000  6.405732e-04
orbit2           0.000000 -1.526216e-01
orbit3           0.000000 -7.302949e-03
orbit4           0.000000  3.644244e-05
orbit5           0.000000  1.174791e-07
orbit6           0.000000 -2.019590e-05
orbit7           0.000000 -1.255673e-01
orbit8           0.000000  1.782378e-04
orbit9           0.000000  1.314631e-03
orbit10          0.000000 -5.201544e-05
orbit11          0.000000  1.144082e+00
orbit12          0.000000  0.000000e+00
orbit13          0.000000 -3.419210e+00
orbit14          0.000000 -2.120666e-01
orbit15          0.000000 -2.373931e-05
orbit16          0.000000  7.813226e-05
orbit17          0.000000  3.660803e-05
orbit18          0.000000 -5.381532e-06
orbit19          0.000000  1.541971e-06
orbit20          0.000000 -1.393093e-05
orbit21          0.000000  5.967687e-05
orbit22          0.000000  4.438067e-08
orbit23          0.000000  3.848703e-01
orbit24          0.000000 -1.173290e-07
orbit25          0.000000 -1.146692e-04
orbit26          0.000000  1.366900e-03
orbit27          0.000000  2.226015e-04
orbit28          0.000000 -1.710643e-04
orbit29          0.000000  0.000000e+00
orbit30          0.000000  2.299134e-03
orbit31          0.000000  3.626243e-05
orbit32          0.000000  1.231764e-07
orbit33          0.000000 -1.301114e+00
orbit34          0.000000 -2.137954e-03
orbit35          0.000000 -1.724169e-05
orbit36          0.000000 -4.074523e-05
orbit37          0.000000 -1.631559e-04
orbit38          0.000000  2.631111e-03
orbit39          0.000000 -4.601556e-04
orbit40          0.000000  0.000000e+00
orbit41          0.000000  5.520314e-03
orbit42          0.000000  1.849065e+00
orbit43          0.000000  3.874683e-04
orbit44          0.000000  1.631668e+00
orbit45          0.000000  7.897595e-05
orbit46          0.000000  3.322743e-05
orbit47          0.000000 -2.057936e-02
orbit48          0.000000 -1.090511e-03
orbit49          0.000000  8.127453e-05
orbit50          0.000000  1.418155e-02
orbit51          0.000000  8.750926e-03
orbit52          0.000000 -4.017862e-03
orbit53          0.000000 -3.511804e-02
orbit54          0.000000  0.000000e+00
orbit55          0.000000  0.000000e+00
orbit56          0.000000  1.649204e-05
orbit57          0.000000  0.000000e+00
orbit58          0.000000 -3.285929e+00
orbit59          0.000000 -4.245729e-05
orbit60          0.000000 -1.592332e-02
orbit61          0.000000 -2.438144e-02
orbit62          0.000000 -2.472062e-02
orbit63          0.000000 -4.791015e-02
orbit64          0.000000  5.521891e-02
orbit65          0.000000  0.000000e+00
orbit66          0.000000  3.111906e-02
orbit67          0.000000  1.329876e+00
orbit68          0.000000  0.000000e+00
orbit69          0.000000  0.000000e+00
orbit70          0.000000  6.818533e-02
orbit71          0.000000  0.000000e+00
orbit72          0.000000  0.000000e+00
AP               0.000000  5.588289e-02
bet              0.000000 -2.324746e-05
ecc              0.000000  3.983067e-01
eccrad           0.000000  9.524377e-07
close            0.000000  0.000000e+00
constraint       0.000000 -2.450751e+00
coreness         0.000000  2.499997e-02
knn              0.000000  2.053712e-03
hubscore         0.000000  0.000000e+00
pagerank         0.000000 -2.078670e+00
trans            0.000000 -3.104347e+00
first            0.000000  0.000000e+00
second           0.000000  1.247056e-03
third            0.000000  4.101026e-04
fourth           0.000000 -1.856015e-06
fifth            0.000000  2.234071e-04
sixth            0.000000 -4.141128e-04
selfinter        0.000000  3.032221e-01
V1               0.000000  1.945678e+01
V2               0.000000  1.360116e+00
evcent           0.000000 -3.017372e+00
upto_second      0.000000  2.572088e-03
upto_third       0.000000  2.846467e-08
upto_fourth      0.000000  0.000000e+00
upto_fifth       0.000000  9.147446e-05
upto_sixth       0.000000  7.770348e-07
ratio1           0.000000  1.220879e-02
ratio2           0.000000  8.820626e-03
ratio3           0.000000 -3.598887e-07
ratio4           0.000000  6.116531e-03
ratio5           0.000000  0.000000e+00
ratio6           0.000000  3.586730e-04
walktrap_vertex  0.000000 -3.476496e-01
bigcom1          0.000000 -1.492786e-01
bigcom2          0.000000  2.113805e-01
bigcom3          0.000000 -5.542469e+00
bigcom4          0.000000  6.367824e-01
bigcom5          0.000000 -4.105823e+00
bigcom6          0.000000 -1.262772e+00
bigcom8          0.000000 -6.263875e-01
bigcom9          0.000000  1.894346e+00
bigcom10         0.000000  1.045898e-01
bigcom11         0.000000 -1.195531e+00
bigcom12         0.000000  1.572044e+00
bigcom13         0.000000 -1.718975e+00
bigcom14         0.000000 -1.287709e+00
bigcom15         0.000000 -8.798862e-01
bigcom16         0.000000 -1.420949e+00
bigcom17         0.000000 -1.283782e+00
bigcom18         0.000000  2.076635e+00
bigcom21         0.000000 -8.424282e-01
bigcom22         0.000000 -5.080511e-01
bigcom23         0.000000 -1.739536e+00
bigcom24         0.000000 -6.567986e-01
bigcom25         0.000000 -1.558750e+00
bigcom26         0.000000 -1.598889e+00
bigcom27         0.000000 -1.331187e+00
bigcom29         0.000000 -1.256798e+00
bigcom31         0.000000 -1.620128e+00
bigcom33         0.000000  8.526542e-01
bigcom34         0.000000 -1.492983e+00
bigcom35         0.000000 -8.321534e-01
bigcom36         0.000000  0.000000e+00
bigcom39         0.000000 -1.455909e+00
bigcom40         0.000000 -1.295356e+00
bigcom43         0.000000 -1.539463e+00
bigcom46         0.000000 -1.266265e+00
bigcom48         0.000000 -1.904739e+00
bigcom49         0.000000 -7.007100e-01
bigcom50         0.000000 -1.903040e-01
bigcom52         0.000000 -9.056380e-01
bigcom54         0.000000 -9.284749e-01
bigcom56         0.000000 -1.675895e+00
bigcom57         0.000000 -8.700766e-01
bigcom58         0.000000 -1.360890e+00
bigcom62         0.000000  9.394506e-01
bigcom63         0.000000 -2.144921e-01
bigcom64         0.000000 -9.638550e-03
bigcom65         0.000000  1.008988e+00
bigcom66         0.000000 -3.777390e-01
bigcom68         0.000000 -1.147448e+00
bigcom69         0.000000 -5.934214e-01
bigcom70         0.000000 -4.606782e-01
bigcom71         0.000000  0.000000e+00
bigcom72         0.000000  0.000000e+00
bigcom77         0.000000 -1.375768e+00
bigcom79         0.000000 -1.867752e+00
bigcom80         0.000000 -5.921132e-01
bigcom82         0.000000  1.310660e+00
bigcom83         0.000000  0.000000e+00
bigcom86         0.000000 -1.845630e-01
bigcom87         0.000000 -8.684334e-01
bigcom88         0.000000  8.944609e-01
bigcom90         0.000000  0.000000e+00
bigcom92         0.000000  0.000000e+00
bigcom94         0.000000 -1.257828e+00
bigcom96         0.000000 -2.503686e-01
bigcom98         0.000000 -1.095585e+00
bigcom99         0.000000 -1.652333e+00
bigcom100        0.000000  0.000000e+00
bigcom102        0.000000 -7.282060e-01
bigcom103        0.000000 -6.649235e-01
bigcom104        0.000000 -1.119791e+00
bigcom107        0.000000  0.000000e+00
bigcom108        0.000000  0.000000e+00
bigcom109        0.000000 -1.133515e+00
bigcom110        0.000000 -1.292485e+00
bigcom125        0.000000 -6.750851e-01
bigcom133        0.000000 -1.067567e+00
bigcom141        0.000000 -1.287167e-02
bigcom142        0.000000 -8.316768e-01
bigcom143        0.000000 -8.239105e-01
bigcom145        0.000000 -1.419370e+00
bigcom158        0.000000 -9.873995e-01
bigcom162        0.000000 -1.235654e+00
bigcom177        0.000000 -1.132284e+00
bigcom194        0.000000 -1.186009e+00
bigcom208        0.000000 -7.731235e-01
bigcom220        0.000000 -5.847086e-01
bigcom227        0.000000  0.000000e+00
bigcom229        0.000000 -5.420774e-01
bigcom247        0.000000 -8.231471e-01
bigcom252        0.000000 -1.114669e+00
bigcom255        0.000000  1.876099e+00
bigcom258        0.000000 -1.333296e+00
bigcom266        0.000000 -1.312990e+00
bigcom269        0.000000 -1.438033e+00
bigcom273        0.000000 -7.612031e-01
bigcom274        0.000000 -9.955598e-01
bigcom276        0.000000  2.606494e+00
bigcom284        0.000000 -8.802129e-01
bigcom290        0.000000 -1.104011e+00
bigcom292        0.000000 -7.312203e-01
bigcom294        0.000000 -1.634234e+00
bigcom295        0.000000 -7.470512e-01
bigcom296        0.000000  0.000000e+00
bigcom297        0.000000 -7.330576e-01
bigcom302        0.000000 -1.213930e+00
bigcom303        0.000000 -1.632525e+00
bigcom307        0.000000  0.000000e+00
bigcom311        0.000000 -1.161322e+00
bigcom313        0.000000 -1.252458e+00
bigcom318        0.000000 -1.402091e+00
bigcom326        0.000000 -1.111999e+00
bigcom332        0.000000 -2.062963e-01
bigcom340        0.000000  0.000000e+00
bigcom341        0.000000 -8.483675e-01
bigcom345        0.000000  3.013769e+00
bigcom347        0.000000  0.000000e+00
bigcom360        0.000000 -1.532376e+00
bigcom365        0.000000 -5.651308e-01
bigcom366        0.000000 -8.647370e-01
bigcom370        0.000000  3.526996e+00
bigcom387        0.000000 -1.289927e-01
bigcom390        0.000000 -7.308611e-01
bigcom398        0.000000  0.000000e+00
bigcom408        0.000000 -7.846754e-01
bigcom417        0.000000 -4.869650e-01
bigcom419        0.000000 -4.581356e-01
bigcom424        0.000000 -1.138045e+00
bigcom441        0.000000  0.000000e+00
bigcom445        0.000000 -1.602777e+00
bigcom468        0.000000 -6.690810e-01
spin_vertex      0.000000  8.611508e-01
membership_s1    0.000000 -3.142434e-04
membership_s3    0.000000  3.414255e-01
membership_s4    0.000000  2.565252e-02
membership_s5    0.000000 -7.293871e-01
membership_s6    0.000000 -1.693671e-04
membership_s7    0.000000 -1.019664e+00
membership_s8    0.000000  1.019103e-01
membership_s9    0.000000 -1.125995e+00
membership_s10   0.000000 -5.330926e-01
membership_s11   0.000000 -1.341434e+00
membership_s12   0.000000  7.107675e-01
membership_s13   0.000000 -9.751499e-01
membership_s14   0.000000 -1.037693e+00
membership_s16   0.000000  6.662482e-01
membership_s17   0.000000 -9.203242e-01
membership_s18   0.000000 -9.170185e-01
membership_s19   0.000000 -1.558469e+00
membership_s20   0.000000 -9.088943e-02
membership_s21   0.000000 -8.588816e-01
membership_s22   0.000000 -7.369038e-01
membership_s23   0.000000  1.555189e-01
membership_s24   0.000000 -8.652560e-01
membership_s25   0.000000 -8.251941e-01
membership_s26   0.000000  6.340987e-01
membership_s27   0.000000 -3.989004e-01
membership_s28   0.000000 -5.388971e-02
membership_s30   0.000000 -8.684243e-01
membership_s31   0.000000  7.030155e-01
membership_s32   0.000000  1.857056e-03
membership_s33   0.000000  7.139588e-01
membership_s34   0.000000 -1.435474e-01
membership_s35   0.000000 -6.731805e-01
membership_s36   0.000000 -6.444491e-01
membership_s37   0.000000  1.196487e+00
membership_s38   0.000000  2.443341e-05
adhesion         0.000000  3.018610e-04
cohesion         0.000000  0.000000e+00
inner            0.000000  6.565505e-05
outer            0.000000 -9.999882e-05
ioratio          0.000000  4.450371e-02
comsize          0.000000 -3.962404e-04
[1] "Dataset: low_TnotC Model GBM, run: 8 of 10 2015-06-08 10:15:10"
Iter   TrainDeviance   ValidDeviance   StepSize   Improve
     1        0.1078             nan     0.0100   -0.0000
     2        0.1071             nan     0.0100   -0.0000
     3        0.1056             nan     0.0100   -0.0001
     4        0.1051             nan     0.0100   -0.0000
     5        0.1046             nan     0.0100   -0.0000
     6        0.1040             nan     0.0100   -0.0000
     7        0.1033             nan     0.0100    0.0001
     8        0.1027             nan     0.0100   -0.0000
     9        0.1021             nan     0.0100   -0.0000
    10        0.1008             nan     0.0100   -0.0000
    20        0.0955             nan     0.0100   -0.0000
    40        0.0891             nan     0.0100   -0.0000
    60        0.0845             nan     0.0100   -0.0000
    80        0.0801             nan     0.0100   -0.0000
   100        0.0760             nan     0.0100   -0.0000
   120        0.0718             nan     0.0100   -0.0000
   140        0.0685             nan     0.0100   -0.0000
   160        0.0646             nan     0.0100   -0.0000
   180        0.0614             nan     0.0100   -0.0000
   200        0.0588             nan     0.0100   -0.0000
   207        0.0578             nan     0.0100   -0.0000

[1] "GBM variable coefficients"
                            var    rel.inf
comsize                 comsize 4.27296973
ratio2                   ratio2 4.18234752
bigcom18               bigcom18 3.94725537
graph13                 graph13 3.82880062
inner                     inner 3.68453656
V1                           V1 3.31359658
bigcom33               bigcom33 3.04097416
membership_s33   membership_s33 2.69765143
graph16                 graph16 2.53859059
ratio5                   ratio5 2.39366750
orbit11                 orbit11 2.39068293
coreness               coreness 2.15545476
adhesion               adhesion 1.82895978
pagerank               pagerank 1.73330703
bigcom276             bigcom276 1.69410260
orbit56                 orbit56 1.66837066
orbit30                 orbit30 1.66049140
bigcom345             bigcom345 1.61390633
cohesion               cohesion 1.54934729
bigcom370             bigcom370 1.53142984
bigcom255             bigcom255 1.52145312
orbit5                   orbit5 1.50575474
graph1                   graph1 1.47201143
graph12                 graph12 1.33956016
graph14                 graph14 1.33854861
graph9                   graph9 1.27687055
ratio3                   ratio3 1.26849464
ratio1                   ratio1 1.22959559
graph17                 graph17 1.22362898
graph6                   graph6 1.16495499
orbit20                 orbit20 1.12908304
orbit18                 orbit18 1.06967409
walktrap_vertex walktrap_vertex 1.02810890
V2                           V2 1.01178858
bet                         bet 1.00585345
orbit44                 orbit44 0.99638905
fifth                     fifth 0.98654138
graph19                 graph19 0.98584074
orbit35                 orbit35 0.93621848
upto_sixth           upto_sixth 0.89006720
orbit16                 orbit16 0.86715505
bigcom9                 bigcom9 0.86610463
graph18                 graph18 0.83131485
ratio6                   ratio6 0.82956322
bigcom62               bigcom62 0.79871742
graph23                 graph23 0.77724473
orbit39                 orbit39 0.76845392
outer                     outer 0.73680958
graph10                 graph10 0.72656996
orbit36                 orbit36 0.71864128
ioratio                 ioratio 0.71735147
bigcom65               bigcom65 0.70776086
orbit45                 orbit45 0.70012490
knn                         knn 0.67747501
graph11                 graph11 0.64973140
orbit27                 orbit27 0.63132070
orbit24                 orbit24 0.62759049
graph3                   graph3 0.59252553
trans                     trans 0.53566845
fourth                   fourth 0.53275914
graph4                   graph4 0.51193530
orbit17                 orbit17 0.47039175
orbit52                 orbit52 0.45636609
graph21                 graph21 0.44378923
hubscore               hubscore 0.42655747
ecc                         ecc 0.42431589
orbit28                 orbit28 0.40611750
bigcom2                 bigcom2 0.35895420
graph5                   graph5 0.34003737
orbit1                   orbit1 0.31154992
graph0                   graph0 0.29986051
membership_s12   membership_s12 0.29891575
orbit49                 orbit49 0.29280368
orbit31                 orbit31 0.27406923
orbit25                 orbit25 0.25059397
orbit32                 orbit32 0.23943853
orbit29                 orbit29 0.23156496
bigcom4                 bigcom4 0.21595758
graph15                 graph15 0.21295385
orbit48                 orbit48 0.20614685
orbit19                 orbit19 0.20094543
evcent                   evcent 0.18553576
constraint           constraint 0.16818976
orbit47                 orbit47 0.16748656
orbit64                 orbit64 0.15893647
orbit67                 orbit67 0.15737787
close                     close 0.15488993
orbit51                 orbit51 0.15194475
spin_vertex         spin_vertex 0.14604497
orbit26                 orbit26 0.14577393
sixth                     sixth 0.13627826
orbit62                 orbit62 0.13473513
bigcom12               bigcom12 0.13437959
orbit42                 orbit42 0.12908962
membership_s4     membership_s4 0.12900654
graph7                   graph7 0.11784101
graph25                 graph25 0.11652340
orbit9                   orbit9 0.10312424
orbit57                 orbit57 0.10238047
third                     third 0.09156275
graph2                   graph2 0.08765640
orbit21                 orbit21 0.08514301
membership_s32   membership_s32 0.07979702
membership_s31   membership_s31 0.07765235
orbit2                   orbit2 0.07651200
orbit37                 orbit37 0.07435042
orbit60                 orbit60 0.05916704
graph20                 graph20 0.05695384
orbit46                 orbit46 0.05006534
orbit22                 orbit22 0.04910829
orbit71                 orbit71 0.04523174
graph8                   graph8 0.04275579
orbit40                 orbit40 0.03828854
orbit70                 orbit70 0.03031608
orbit41                 orbit41 0.02751710
graph28                 graph28 0.02448914
graph26                 graph26 0.02281683
orbit4                   orbit4 0.02054690
orbit53                 orbit53 0.02035427
graph22                 graph22 0.02008866
orbit65                 orbit65 0.01728215
membership_s38   membership_s38 0.01701227
orbit15                 orbit15 0.01596729
bigcom88               bigcom88 0.01571992
orbit59                 orbit59 0.01535662
orbit63                 orbit63 0.01521299
upto_third           upto_third 0.01050893
graph24                 graph24 0.00000000
graph27                 graph27 0.00000000
graph29                 graph29 0.00000000
orbit0                   orbit0 0.00000000
orbit3                   orbit3 0.00000000
orbit6                   orbit6 0.00000000
orbit7                   orbit7 0.00000000
orbit8                   orbit8 0.00000000
orbit10                 orbit10 0.00000000
orbit12                 orbit12 0.00000000
orbit13                 orbit13 0.00000000
orbit14                 orbit14 0.00000000
orbit23                 orbit23 0.00000000
orbit33                 orbit33 0.00000000
orbit34                 orbit34 0.00000000
orbit38                 orbit38 0.00000000
orbit43                 orbit43 0.00000000
orbit50                 orbit50 0.00000000
orbit54                 orbit54 0.00000000
orbit55                 orbit55 0.00000000
orbit58                 orbit58 0.00000000
orbit61                 orbit61 0.00000000
orbit66                 orbit66 0.00000000
orbit68                 orbit68 0.00000000
orbit69                 orbit69 0.00000000
orbit72                 orbit72 0.00000000
AP                           AP 0.00000000
eccrad                   eccrad 0.00000000
first                     first 0.00000000
second                   second 0.00000000
selfinter             selfinter 0.00000000
upto_second         upto_second 0.00000000
upto_fourth         upto_fourth 0.00000000
upto_fifth           upto_fifth 0.00000000
ratio4                   ratio4 0.00000000
bigcom1                 bigcom1 0.00000000
bigcom3                 bigcom3 0.00000000
bigcom5                 bigcom5 0.00000000
bigcom6                 bigcom6 0.00000000
bigcom8                 bigcom8 0.00000000
bigcom10               bigcom10 0.00000000
bigcom11               bigcom11 0.00000000
bigcom13               bigcom13 0.00000000
bigcom14               bigcom14 0.00000000
bigcom15               bigcom15 0.00000000
bigcom16               bigcom16 0.00000000
bigcom17               bigcom17 0.00000000
bigcom21               bigcom21 0.00000000
bigcom22               bigcom22 0.00000000
bigcom23               bigcom23 0.00000000
bigcom24               bigcom24 0.00000000
bigcom25               bigcom25 0.00000000
bigcom26               bigcom26 0.00000000
bigcom27               bigcom27 0.00000000
bigcom29               bigcom29 0.00000000
bigcom31               bigcom31 0.00000000
bigcom34               bigcom34 0.00000000
bigcom35               bigcom35 0.00000000
bigcom36               bigcom36 0.00000000
bigcom39               bigcom39 0.00000000
bigcom40               bigcom40 0.00000000
bigcom43               bigcom43 0.00000000
bigcom46               bigcom46 0.00000000
bigcom48               bigcom48 0.00000000
bigcom49               bigcom49 0.00000000
bigcom50               bigcom50 0.00000000
bigcom52               bigcom52 0.00000000
bigcom54               bigcom54 0.00000000
bigcom56               bigcom56 0.00000000
bigcom57               bigcom57 0.00000000
bigcom58               bigcom58 0.00000000
bigcom63               bigcom63 0.00000000
bigcom64               bigcom64 0.00000000
bigcom66               bigcom66 0.00000000
bigcom68               bigcom68 0.00000000
bigcom69               bigcom69 0.00000000
bigcom70               bigcom70 0.00000000
bigcom71               bigcom71 0.00000000
bigcom72               bigcom72 0.00000000
bigcom77               bigcom77 0.00000000
bigcom79               bigcom79 0.00000000
bigcom80               bigcom80 0.00000000
bigcom82               bigcom82 0.00000000
bigcom83               bigcom83 0.00000000
bigcom86               bigcom86 0.00000000
bigcom87               bigcom87 0.00000000
bigcom90               bigcom90 0.00000000
bigcom92               bigcom92 0.00000000
bigcom94               bigcom94 0.00000000
bigcom96               bigcom96 0.00000000
bigcom98               bigcom98 0.00000000
bigcom99               bigcom99 0.00000000
bigcom100             bigcom100 0.00000000
bigcom102             bigcom102 0.00000000
bigcom103             bigcom103 0.00000000
bigcom104             bigcom104 0.00000000
bigcom107             bigcom107 0.00000000
bigcom108             bigcom108 0.00000000
bigcom109             bigcom109 0.00000000
bigcom110             bigcom110 0.00000000
bigcom125             bigcom125 0.00000000
bigcom133             bigcom133 0.00000000
bigcom141             bigcom141 0.00000000
bigcom142             bigcom142 0.00000000
bigcom143             bigcom143 0.00000000
bigcom145             bigcom145 0.00000000
bigcom158             bigcom158 0.00000000
bigcom162             bigcom162 0.00000000
bigcom177             bigcom177 0.00000000
bigcom194             bigcom194 0.00000000
bigcom208             bigcom208 0.00000000
bigcom220             bigcom220 0.00000000
bigcom227             bigcom227 0.00000000
bigcom229             bigcom229 0.00000000
bigcom247             bigcom247 0.00000000
bigcom252             bigcom252 0.00000000
bigcom258             bigcom258 0.00000000
bigcom266             bigcom266 0.00000000
bigcom269             bigcom269 0.00000000
bigcom273             bigcom273 0.00000000
bigcom274             bigcom274 0.00000000
bigcom284             bigcom284 0.00000000
bigcom290             bigcom290 0.00000000
bigcom292             bigcom292 0.00000000
bigcom294             bigcom294 0.00000000
bigcom295             bigcom295 0.00000000
bigcom296             bigcom296 0.00000000
bigcom297             bigcom297 0.00000000
bigcom302             bigcom302 0.00000000
bigcom303             bigcom303 0.00000000
bigcom307             bigcom307 0.00000000
bigcom311             bigcom311 0.00000000
bigcom313             bigcom313 0.00000000
bigcom318             bigcom318 0.00000000
bigcom326             bigcom326 0.00000000
bigcom332             bigcom332 0.00000000
bigcom340             bigcom340 0.00000000
bigcom341             bigcom341 0.00000000
bigcom347             bigcom347 0.00000000
bigcom360             bigcom360 0.00000000
bigcom365             bigcom365 0.00000000
bigcom366             bigcom366 0.00000000
bigcom387             bigcom387 0.00000000
bigcom390             bigcom390 0.00000000
bigcom398             bigcom398 0.00000000
bigcom408             bigcom408 0.00000000
bigcom417             bigcom417 0.00000000
bigcom419             bigcom419 0.00000000
bigcom424             bigcom424 0.00000000
bigcom441             bigcom441 0.00000000
bigcom445             bigcom445 0.00000000
bigcom468             bigcom468 0.00000000
membership_s1     membership_s1 0.00000000
membership_s3     membership_s3 0.00000000
membership_s5     membership_s5 0.00000000
membership_s6     membership_s6 0.00000000
membership_s7     membership_s7 0.00000000
membership_s8     membership_s8 0.00000000
membership_s9     membership_s9 0.00000000
membership_s10   membership_s10 0.00000000
membership_s11   membership_s11 0.00000000
membership_s13   membership_s13 0.00000000
membership_s14   membership_s14 0.00000000
membership_s16   membership_s16 0.00000000
membership_s17   membership_s17 0.00000000
membership_s18   membership_s18 0.00000000
membership_s19   membership_s19 0.00000000
membership_s20   membership_s20 0.00000000
membership_s21   membership_s21 0.00000000
membership_s22   membership_s22 0.00000000
membership_s23   membership_s23 0.00000000
membership_s24   membership_s24 0.00000000
membership_s25   membership_s25 0.00000000
membership_s26   membership_s26 0.00000000
membership_s27   membership_s27 0.00000000
membership_s28   membership_s28 0.00000000
membership_s30   membership_s30 0.00000000
membership_s34   membership_s34 0.00000000
membership_s35   membership_s35 0.00000000
membership_s36   membership_s36 0.00000000
membership_s37   membership_s37 0.00000000
[1] "Dataset: low_TnotC Model RF, run: 8 of 10 2015-06-08 10:16:42"
     |      Out-of-bag   |
Tree |      MSE  %Var(y) |
   1 |  0.01754   183.40 |
   2 |  0.01883   196.94 |
   3 |  0.01759   183.98 |
   4 |   0.0176   184.04 |
   5 |  0.01628   170.30 |
   6 |  0.01472   153.96 |
   7 |  0.01376   143.88 |
   8 |   0.0139   145.33 |
   9 |   0.0136   142.27 |
  10 |   0.0134   140.19 |
  11 |  0.01304   136.40 |
  12 |  0.01258   131.56 |
  13 |  0.01237   129.35 |
  14 |  0.01209   126.48 |
  15 |  0.01204   125.96 |
  16 |  0.01189   124.31 |
  17 |  0.01146   119.80 |
  18 |  0.01137   118.87 |
  19 |  0.01142   119.48 |
  20 |  0.01136   118.77 |
  21 |  0.01134   118.62 |
  22 |  0.01132   118.37 |
  23 |  0.01129   118.10 |
  24 |  0.01132   118.39 |
  25 |  0.01127   117.88 |
  26 |  0.01125   117.66 |
  27 |  0.01121   117.19 |
  28 |  0.01116   116.73 |
  29 |  0.01118   116.96 |
  30 |  0.01117   116.87 |
  31 |   0.0111   116.13 |
  32 |  0.01108   115.86 |
  33 |  0.01106   115.64 |
  34 |  0.01104   115.49 |
  35 |  0.01102   115.28 |
  36 |  0.01104   115.42 |
  37 |  0.01102   115.24 |
  38 |    0.011   115.08 |
  39 |  0.01098   114.79 |
  40 |  0.01096   114.59 |
  41 |  0.01092   114.18 |
  42 |   0.0109   113.97 |
  43 |  0.01088   113.77 |
  44 |  0.01087   113.69 |
  45 |   0.0109   113.96 |
  46 |  0.01091   114.06 |
  47 |  0.01092   114.20 |
  48 |  0.01088   113.81 |
  49 |  0.01086   113.59 |
  50 |  0.01086   113.56 |
  51 |  0.01084   113.37 |
  52 |  0.01086   113.54 |
  53 |  0.01086   113.59 |
  54 |  0.01086   113.60 |
  55 |  0.01084   113.39 |
  56 |  0.01083   113.31 |
  57 |  0.01085   113.48 |
  58 |  0.01084   113.33 |
  59 |  0.01084   113.37 |
  60 |  0.01082   113.13 |
  61 |   0.0108   113.00 |
  62 |   0.0108   112.93 |
  63 |  0.01079   112.81 |
  64 |  0.01077   112.65 |
  65 |  0.01078   112.74 |
  66 |  0.01078   112.75 |
  67 |  0.01078   112.76 |
  68 |   0.0108   112.97 |
  69 |  0.01079   112.88 |
  70 |  0.01078   112.77 |
  71 |  0.01078   112.71 |
  72 |  0.01076   112.57 |
  73 |  0.01075   112.46 |
  74 |  0.01075   112.40 |
  75 |  0.01074   112.36 |
  76 |  0.01075   112.40 |
  77 |  0.01073   112.26 |
  78 |  0.01073   112.19 |
  79 |  0.01073   112.27 |
  80 |  0.01074   112.34 |
  81 |  0.01074   112.36 |
  82 |  0.01073   112.21 |
  83 |  0.01073   112.19 |
  84 |  0.01073   112.18 |
  85 |  0.01073   112.21 |
  86 |  0.01073   112.19 |
  87 |  0.01072   112.12 |
  88 |  0.01072   112.12 |
  89 |  0.01072   112.09 |
  90 |  0.01071   111.99 |
  91 |   0.0107   111.88 |
  92 |  0.01071   111.99 |
  93 |  0.01072   112.09 |
  94 |  0.01071   112.00 |
  95 |   0.0107   111.93 |
  96 |   0.0107   111.89 |
  97 |   0.0107   111.86 |
  98 |   0.0107   111.89 |
  99 |   0.0107   111.87 |
 100 |  0.01069   111.81 |
[1] "Random Forest variable coefficients"
                      %IncMSE IncNodePurity
graph5           4.427014e-04  1.986599e-01
graph6           1.642657e-03  3.372950e-01
graph7           2.841094e-05  4.226327e-02
graph8           4.233700e-06  1.488095e-02
graph9           6.003336e-03  4.102543e-01
graph10          7.125332e-03  5.023561e-01
graph11          1.368786e-02  4.373151e-01
graph12          7.766723e-03  3.836320e-01
graph13          2.986721e-03  5.490854e-01
graph14          9.124800e-03  5.329376e-01
graph15          7.072042e-04  1.821468e-01
graph16          8.260364e-03  5.064455e-01
graph17          6.213328e-03  3.163874e-01
graph18          7.561313e-04  1.638489e-01
graph19          7.952676e-03  7.175869e-01
graph20          1.454461e-03  1.044079e-01
graph21          3.988537e-04  3.396306e-01
graph22          0.000000e+00  9.828208e-03
graph23          7.193464e-04  2.736934e-01
graph24          0.000000e+00  2.417771e-19
graph25          2.123269e-05  4.750723e-02
graph26          0.000000e+00  2.352719e-19
graph27          0.000000e+00  1.767250e-19
graph28          0.000000e+00  1.960307e-02
graph29          0.000000e+00  0.000000e+00
orbit0           4.616863e-04  1.630978e-01
orbit1           8.666105e-04  4.016678e-01
orbit2           9.551301e-05  7.812982e-02
orbit3          -3.265106e-06  5.381858e-02
orbit4           2.517724e-03  3.700067e-01
orbit5           7.985183e-03  8.487349e-01
orbit6           7.373870e-03  3.194339e-01
orbit7          -8.875800e-07  2.063217e-02
orbit8           4.657311e-04  1.620843e-01
orbit9           2.309881e-03  2.438227e-01
orbit10          7.291720e-05  8.774624e-02
orbit11          4.092860e-04  1.445051e-01
orbit12          8.242950e-05  2.852543e-02
orbit13          4.557887e-06  2.076771e-02
orbit14          0.000000e+00  1.387779e-19
orbit15          3.888663e-03  4.224325e-01
orbit16          4.225241e-03  4.840009e-01
orbit17          3.132639e-03  2.809891e-01
orbit18          5.776882e-03  7.229560e-01
orbit19          4.750086e-03  3.288099e-01
orbit20          4.699390e-03  5.026693e-01
orbit21          5.924151e-04  1.240641e-01
orbit22          8.343328e-03  3.312355e-01
orbit23          4.374904e-05  1.740916e-02
orbit24          4.361693e-03  4.285524e-01
orbit25          1.782379e-04  1.114941e-01
orbit26          1.289457e-03  2.112269e-01
orbit27          7.766536e-03  5.784591e-01
orbit28          3.842612e-03  3.148151e-01
orbit29          9.284990e-04  1.236593e-01
orbit30          2.133663e-04  3.610261e-01
orbit31          7.969532e-03  4.125415e-01
orbit32          4.449913e-04  2.435838e-01
orbit33          1.292628e-05  8.295384e-02
orbit34          5.666525e-04  2.425332e-01
orbit35          1.501230e-02  6.100747e-01
orbit36          2.053744e-03  1.771225e-01
orbit37          1.804426e-03  3.183073e-01
orbit38          5.272720e-04  1.416009e-01
orbit39          8.325642e-03  4.311430e-01
orbit40          2.941290e-04  4.498013e-02
orbit41          1.701990e-04  1.121778e-02
orbit42          6.957799e-05  5.025555e-02
orbit43          8.580189e-04  1.750001e-01
orbit44          1.551687e-04  1.111130e-01
orbit45          6.496930e-03  6.013255e-01
orbit46          1.370516e-04  5.080557e-02
orbit47          4.094545e-08  4.490051e-02
orbit48          9.228935e-05  2.409747e-02
orbit49          1.370014e-03  9.777826e-02
orbit50          7.837645e-05  1.328586e-01
orbit51          1.834323e-03  2.758011e-01
orbit52          3.114312e-04  1.357889e-01
orbit53          4.995078e-05  6.343205e-02
orbit54          0.000000e+00  1.964073e-02
orbit55          0.000000e+00  3.469447e-20
orbit56          4.671776e-03  3.755684e-01
orbit57          0.000000e+00  9.215718e-20
orbit58          0.000000e+00  6.938894e-20
orbit59          0.000000e+00  9.815658e-03
orbit60          0.000000e+00  7.806256e-20
orbit61          0.000000e+00  8.673617e-20
orbit62          0.000000e+00  4.076600e-19
orbit63          1.296456e-05  8.333333e-03
orbit64          9.144317e-05  1.395957e-01
orbit65          4.325260e-06  7.389702e-02
orbit66          0.000000e+00  9.090909e-03
orbit67          0.000000e+00  1.734723e-20
orbit68          0.000000e+00  1.962406e-19
orbit69          0.000000e+00  0.000000e+00
orbit70          0.000000e+00  1.958743e-02
orbit71          0.000000e+00  1.040834e-19
orbit72          0.000000e+00  8.673617e-21
AP              -1.975785e-05  8.670153e-02
bet              1.254752e-03  5.282152e-01
ecc              1.059837e-04  3.453231e-02
eccrad           3.252866e-04  5.382857e-02
close            7.157292e-04  2.319145e-01
constraint       8.042687e-04  3.648927e-01
coreness         4.695335e-04  6.582410e-01
knn              5.095116e-03  3.943388e-01
hubscore         5.231448e-03  4.707152e-01
pagerank         1.325949e-03  7.853886e-01
trans            2.141539e-05  9.577997e-02
first            2.293252e-04  5.184422e-02
second           2.415882e-03  2.796056e-01
third            4.465539e-03  2.956130e-01
fourth           7.310718e-04  4.520782e-01
fifth            8.446553e-04  5.418435e-01
sixth            5.147630e-03  4.873679e-01
selfinter        0.000000e+00  4.225136e-18
V1               3.968975e-03  1.505766e+00
V2               1.590934e-03  1.011961e+00
evcent           5.581459e-03  5.224365e-01
upto_second      4.512054e-03  2.983426e-01
upto_third       4.028613e-03  5.271524e-01
upto_fourth      1.981154e-03  1.923195e-01
upto_fifth       4.394105e-03  3.947889e-01
upto_sixth       5.341266e-04  2.918985e-01
ratio1           5.717248e-03  3.976991e-01
ratio2           1.952027e-03  1.192268e+00
ratio3           4.665312e-03  7.712599e-01
ratio4           1.796892e-03  7.872495e-01
ratio5           5.096243e-03  1.520900e+00
ratio6           5.754553e-03  7.721232e-01
walktrap_vertex  4.177093e-05  2.705940e-01
bigcom1          0.000000e+00  1.268517e-19
bigcom2          4.549408e-04  1.238173e-01
bigcom3          0.000000e+00  7.480995e-20
bigcom4          1.172867e-04  2.725787e-01
bigcom5          0.000000e+00  3.469447e-20
bigcom6          0.000000e+00  0.000000e+00
bigcom8          0.000000e+00  9.540979e-20
bigcom9         -3.048188e-05  1.471190e-01
bigcom10         1.433356e-05  3.430039e-02
bigcom11         0.000000e+00  7.806256e-20
bigcom12        -9.137391e-06  2.978119e-02
bigcom13         0.000000e+00  8.673617e-20
bigcom14         0.000000e+00  0.000000e+00
bigcom15         0.000000e+00  1.084202e-21
bigcom16         0.000000e+00  1.843144e-20
bigcom17         0.000000e+00  1.387779e-19
bigcom18         5.131046e-04  7.930915e-01
bigcom21         0.000000e+00  1.734723e-20
bigcom22         0.000000e+00  0.000000e+00
bigcom23         0.000000e+00  8.673617e-20
bigcom24         0.000000e+00  0.000000e+00
bigcom25         0.000000e+00  1.734723e-20
bigcom26         0.000000e+00  3.469447e-20
bigcom27         0.000000e+00  2.602085e-20
bigcom29         0.000000e+00  1.734723e-20
bigcom31         0.000000e+00  7.806256e-20
bigcom33         2.386201e-05  2.476960e-01
bigcom34         0.000000e+00  1.734723e-20
bigcom35         0.000000e+00  0.000000e+00
bigcom36         0.000000e+00  0.000000e+00
bigcom39         0.000000e+00  0.000000e+00
bigcom40         0.000000e+00  0.000000e+00
bigcom43         0.000000e+00  9.757820e-21
bigcom46         0.000000e+00  1.474515e-19
bigcom48         0.000000e+00  0.000000e+00
bigcom49         0.000000e+00  0.000000e+00
bigcom50         0.000000e+00  0.000000e+00
bigcom52         0.000000e+00  0.000000e+00
bigcom54         0.000000e+00  6.938894e-20
bigcom56         0.000000e+00  5.312591e-20
bigcom57         0.000000e+00  2.710505e-20
bigcom58         0.000000e+00  1.084202e-21
bigcom62        -1.362940e-05  1.971440e-01
bigcom63         0.000000e+00  8.673617e-21
bigcom64         0.000000e+00  4.336809e-21
bigcom65        -5.882902e-06  2.097045e-01
bigcom66         0.000000e+00  1.734723e-20
bigcom68         0.000000e+00  3.469447e-20
bigcom69         0.000000e+00  1.734723e-20
bigcom70         0.000000e+00  0.000000e+00
bigcom71         0.000000e+00  2.602085e-20
bigcom72         0.000000e+00  0.000000e+00
bigcom77         0.000000e+00  1.387779e-19
bigcom79         0.000000e+00  1.084202e-21
bigcom80         0.000000e+00  6.938894e-20
bigcom82         0.000000e+00  0.000000e+00
bigcom83         0.000000e+00  0.000000e+00
bigcom86         0.000000e+00  1.387779e-19
bigcom87         0.000000e+00  6.938894e-20
bigcom88        -1.025853e-06  3.971698e-03
bigcom90         0.000000e+00  0.000000e+00
bigcom92         0.000000e+00  1.734723e-20
bigcom94         0.000000e+00  0.000000e+00
bigcom96         0.000000e+00  0.000000e+00
bigcom98         0.000000e+00  2.602085e-20
bigcom99         0.000000e+00  3.122502e-19
bigcom100        0.000000e+00  0.000000e+00
bigcom102        0.000000e+00  0.000000e+00
bigcom103        0.000000e+00  0.000000e+00
bigcom104        0.000000e+00  0.000000e+00
bigcom107        0.000000e+00  0.000000e+00
bigcom108        0.000000e+00  0.000000e+00
bigcom109        0.000000e+00  1.734723e-20
bigcom110        0.000000e+00  0.000000e+00
bigcom125        0.000000e+00  0.000000e+00
bigcom133        0.000000e+00  7.806256e-20
bigcom141        0.000000e+00  0.000000e+00
bigcom142        0.000000e+00  0.000000e+00
bigcom143        0.000000e+00  1.474515e-19
bigcom145        0.000000e+00  1.214306e-19
bigcom158        0.000000e+00  0.000000e+00
bigcom162        0.000000e+00  0.000000e+00
bigcom177        0.000000e+00  1.734723e-20
bigcom194        0.000000e+00  0.000000e+00
bigcom208        0.000000e+00  3.469447e-20
bigcom220        0.000000e+00  1.734723e-20
bigcom227        0.000000e+00  1.734723e-20
bigcom229        0.000000e+00  0.000000e+00
bigcom247        0.000000e+00  0.000000e+00
bigcom252        0.000000e+00  1.734723e-20
bigcom255       -2.600559e-05  2.241839e-01
bigcom258        0.000000e+00  0.000000e+00
bigcom266        0.000000e+00  1.561251e-19
bigcom269        0.000000e+00  0.000000e+00
bigcom273        0.000000e+00  0.000000e+00
bigcom274        0.000000e+00  0.000000e+00
bigcom276       -3.781356e-06  4.840337e-01
bigcom284        0.000000e+00  0.000000e+00
bigcom290        0.000000e+00  1.734723e-20
bigcom292        0.000000e+00  3.469447e-20
bigcom294        0.000000e+00  3.903128e-20
bigcom295        0.000000e+00  3.480289e-19
bigcom296        0.000000e+00  0.000000e+00
bigcom297        0.000000e+00  1.734723e-20
bigcom302        0.000000e+00  0.000000e+00
bigcom303        0.000000e+00  1.084202e-20
bigcom307        0.000000e+00  0.000000e+00
bigcom311        0.000000e+00  0.000000e+00
bigcom313        0.000000e+00  0.000000e+00
bigcom318        0.000000e+00  8.673617e-21
bigcom326        0.000000e+00  0.000000e+00
bigcom332        0.000000e+00  0.000000e+00
bigcom340        0.000000e+00  0.000000e+00
bigcom341        0.000000e+00  1.734723e-20
bigcom345       -6.898804e-06  4.805347e-01
bigcom347        0.000000e+00  0.000000e+00
bigcom360        0.000000e+00  0.000000e+00
bigcom365        0.000000e+00  0.000000e+00
bigcom366        0.000000e+00  1.734723e-20
bigcom370       -6.913117e-06  4.803229e-01
bigcom387        0.000000e+00  0.000000e+00
bigcom390        0.000000e+00  0.000000e+00
bigcom398        0.000000e+00  0.000000e+00
bigcom408        0.000000e+00  0.000000e+00
bigcom417        0.000000e+00  3.469447e-20
bigcom419        0.000000e+00  0.000000e+00
bigcom424        0.000000e+00  1.734723e-20
bigcom441        0.000000e+00  0.000000e+00
bigcom445        0.000000e+00  0.000000e+00
bigcom468        0.000000e+00  0.000000e+00
spin_vertex      1.931444e-04  2.068398e-01
membership_s1    0.000000e+00  0.000000e+00
membership_s3   -1.359841e-05  4.429178e-02
membership_s4    1.348642e-05  2.524563e-02
membership_s5    0.000000e+00  0.000000e+00
membership_s6    0.000000e+00  1.387779e-19
membership_s7    0.000000e+00  2.602085e-20
membership_s8    5.419772e-06  5.622012e-02
membership_s9    0.000000e+00  1.084202e-21
membership_s10   5.332442e-05  1.521352e-01
membership_s11   0.000000e+00  1.734723e-19
membership_s12   2.851099e-04  4.440543e-01
membership_s13   0.000000e+00  2.276825e-19
membership_s14   0.000000e+00  0.000000e+00
membership_s16  -2.412540e-05  1.019113e-01
membership_s17   0.000000e+00  3.577867e-20
membership_s18   0.000000e+00  3.361027e-19
membership_s19   4.407228e-06  8.571429e-03
membership_s20   4.726891e-06  1.125000e-02
membership_s21  -1.868063e-05  6.276618e-02
membership_s22   0.000000e+00  1.734723e-20
membership_s23   0.000000e+00  2.059984e-20
membership_s24   0.000000e+00  1.734723e-20
membership_s25   0.000000e+00  3.469447e-20
membership_s26  -4.862631e-07  2.378354e-03
membership_s27   0.000000e+00  9.757820e-21
membership_s28   0.000000e+00  3.469447e-20
membership_s30   0.000000e+00  1.561251e-19
membership_s31  -4.234087e-05  4.209289e-02
membership_s32   2.650887e-06  1.260224e-02
membership_s33   2.344230e-04  5.186019e-01
membership_s34   0.000000e+00  1.734723e-20
membership_s35   0.000000e+00  0.000000e+00
membership_s36   0.000000e+00  6.938894e-20
membership_s37   3.767536e-06  3.762847e-02
membership_s38   2.279455e-05  5.844613e-02
adhesion         6.817146e-03  1.112035e+00
cohesion         3.404626e-03  1.117902e+00
inner            1.931945e-03  9.811375e-01
outer            2.018062e-03  9.964656e-01
ioratio          4.072885e-03  1.143848e+00
comsize          1.149159e-03  1.509350e+00
[1] "Dataset: low_TnotC Model GLM, run: 8 of 10 2015-06-08 10:19:48"
[1] "glmnet variable coefficients"
                     [,1]          [,2]
(Intercept)     -4.630582 -5.035398e+00
graph0           0.000000  0.000000e+00
graph1           0.000000  7.944677e-07
graph2           0.000000  0.000000e+00
graph3           0.000000  0.000000e+00
graph4           0.000000 -1.939472e-05
graph5           0.000000 -1.085393e-03
graph6           0.000000  0.000000e+00
graph7           0.000000  0.000000e+00
graph8           0.000000 -6.830238e-01
graph9           0.000000 -2.008489e-08
graph10          0.000000  0.000000e+00
graph11          0.000000  1.227116e-09
graph12          0.000000 -4.168087e-05
graph13          0.000000  1.505083e-04
graph14          0.000000  2.711981e-05
graph15          0.000000 -1.186631e-04
graph16          0.000000 -1.810666e-05
graph17          0.000000  0.000000e+00
graph18          0.000000  1.927849e-04
graph19          0.000000  0.000000e+00
graph20          0.000000 -3.528500e-06
graph21          0.000000  7.539654e-04
graph22          0.000000  0.000000e+00
graph23          0.000000 -3.307027e-08
graph24          0.000000  0.000000e+00
graph25          0.000000  0.000000e+00
graph26          0.000000  0.000000e+00
graph27          0.000000  0.000000e+00
graph28          0.000000  5.825409e-03
graph29          0.000000 -1.415743e-02
orbit0           0.000000  0.000000e+00
orbit1           0.000000  7.584887e-05
orbit2           0.000000 -1.239927e-01
orbit3           0.000000  0.000000e+00
orbit4           0.000000  2.210255e-05
orbit5           0.000000 -1.195767e-04
orbit6           0.000000 -3.492038e-06
orbit7           0.000000 -4.335365e-03
orbit8           0.000000 -2.346833e-03
orbit9           0.000000  7.001193e-04
orbit10          0.000000 -1.624296e-04
orbit11          0.000000  7.793067e-01
orbit12          0.000000  0.000000e+00
orbit13          0.000000 -1.482254e+00
orbit14          0.000000 -2.766608e-02
orbit15          0.000000 -1.675955e-05
orbit16          0.000000  3.677596e-05
orbit17          0.000000  1.760041e-05
orbit18          0.000000 -1.094589e-06
orbit19          0.000000  7.571004e-07
orbit20          0.000000 -8.576280e-06
orbit21          0.000000 -2.472311e-04
orbit22          0.000000  7.694837e-10
orbit23          0.000000  2.382382e-01
orbit24          0.000000 -5.919184e-07
orbit25          0.000000 -1.526872e-04
orbit26          0.000000  3.686350e-05
orbit27          0.000000  0.000000e+00
orbit28          0.000000  1.055298e-03
orbit29          0.000000  2.508478e-04
orbit30          0.000000  2.246117e-03
orbit31          0.000000  3.521320e-06
orbit32          0.000000  6.827016e-07
orbit33          0.000000 -1.037163e+00
orbit34          0.000000 -5.475297e-07
orbit35          0.000000 -1.517407e-05
orbit36          0.000000 -1.223147e-06
orbit37          0.000000 -9.945801e-06
orbit38          0.000000 -6.996031e-03
orbit39          0.000000 -2.492923e-04
orbit40          0.000000  1.582242e-07
orbit41          0.000000 -5.218014e-03
orbit42          0.000000  1.009678e+00
orbit43          0.000000  2.406634e-05
orbit44          0.000000  1.733560e+00
orbit45          0.000000  2.792668e-07
orbit46          0.000000 -3.468321e-03
orbit47          0.000000 -1.479027e-02
orbit48          0.000000 -5.705658e-03
orbit49          0.000000 -3.410114e-06
orbit50          0.000000  0.000000e+00
orbit51          0.000000  3.906261e-04
orbit52          0.000000  1.404704e-03
orbit53          0.000000 -5.391891e-02
orbit54          0.000000  0.000000e+00
orbit55          0.000000  0.000000e+00
orbit56          0.000000 -6.024731e-06
orbit57          0.000000  0.000000e+00
orbit58          0.000000 -1.197003e+00
orbit59          0.000000  0.000000e+00
orbit60          0.000000  0.000000e+00
orbit61          0.000000 -7.570828e-02
orbit62          0.000000  0.000000e+00
orbit63          0.000000  0.000000e+00
orbit64          0.000000  2.776014e-02
orbit65          0.000000  0.000000e+00
orbit66          0.000000  9.584419e-02
orbit67          0.000000  0.000000e+00
orbit68          0.000000  5.604211e-03
orbit69          0.000000  0.000000e+00
orbit70          0.000000  6.176589e-02
orbit71          0.000000  0.000000e+00
orbit72          0.000000 -1.265517e-03
AP               0.000000  1.345004e+00
bet              0.000000 -1.326416e-04
ecc              0.000000  2.784395e-01
eccrad           0.000000  1.071750e-06
close            0.000000  0.000000e+00
constraint       0.000000 -2.431078e+00
coreness         0.000000  2.003923e-02
knn              0.000000  1.514733e-03
hubscore         0.000000  0.000000e+00
pagerank         0.000000  0.000000e+00
trans            0.000000 -2.306778e+00
first            0.000000  0.000000e+00
second           0.000000  9.884537e-05
third            0.000000  4.304736e-04
fourth           0.000000  0.000000e+00
fifth            0.000000  1.988068e-04
sixth            0.000000 -5.447660e-06
selfinter        0.000000 -1.615044e-01
V1               0.000000  1.146558e+01
V2               0.000000  1.007019e+00
evcent           0.000000 -3.921756e-01
upto_second      0.000000  1.463366e-04
upto_third       0.000000  3.849575e-05
upto_fourth      0.000000  0.000000e+00
upto_fifth       0.000000  2.540566e-04
upto_sixth       0.000000  2.702251e-07
ratio1           0.000000  1.004029e-02
ratio2           0.000000  3.677809e-03
ratio3           0.000000  0.000000e+00
ratio4           0.000000  0.000000e+00
ratio5           0.000000  0.000000e+00
ratio6           0.000000  2.693501e-04
walktrap_vertex  0.000000 -4.347456e-01
bigcom1          0.000000  1.813798e-01
bigcom2          0.000000  6.508174e-01
bigcom3          0.000000 -7.085266e-01
bigcom4          0.000000  4.832555e-01
bigcom5          0.000000 -1.007222e+00
bigcom6          0.000000 -8.214749e-01
bigcom8          0.000000 -5.160087e-02
bigcom9          0.000000  1.789810e+00
bigcom10         0.000000  1.311655e+00
bigcom11         0.000000 -5.377330e-01
bigcom12         0.000000  1.538317e+00
bigcom13         0.000000 -1.042837e+00
bigcom14         0.000000 -9.394541e-01
bigcom15         0.000000 -5.013863e-01
bigcom16         0.000000 -5.337450e-01
bigcom17         0.000000 -6.484457e-01
bigcom18         0.000000  2.765884e+00
bigcom21         0.000000 -5.070067e-01
bigcom22         0.000000 -1.957856e-01
bigcom23         0.000000 -1.376006e+00
bigcom24         0.000000 -5.728067e-01
bigcom25         0.000000 -6.156760e-01
bigcom26         0.000000 -1.165902e+00
bigcom27         0.000000 -7.527375e-01
bigcom29         0.000000  0.000000e+00
bigcom31         0.000000 -8.690972e-01
bigcom33         0.000000  7.575960e-01
bigcom34         0.000000 -7.621912e-01
bigcom35         0.000000 -1.890633e-01
bigcom36         0.000000  0.000000e+00
bigcom39         0.000000 -9.093724e-01
bigcom40         0.000000 -8.059719e-01
bigcom43         0.000000 -1.431731e+00
bigcom46         0.000000 -8.105557e-01
bigcom48         0.000000 -6.887154e-01
bigcom49         0.000000 -3.978878e-01
bigcom50         0.000000 -7.708898e-03
bigcom52         0.000000 -2.600310e-01
bigcom54         0.000000 -5.296219e-01
bigcom56         0.000000 -1.051575e+00
bigcom57         0.000000 -5.147287e-01
bigcom58         0.000000 -6.389217e-01
bigcom62         0.000000  1.432647e+00
bigcom63         0.000000 -1.070557e-03
bigcom64         0.000000  0.000000e+00
bigcom65         0.000000  1.489156e+00
bigcom66         0.000000 -2.984323e-01
bigcom68         0.000000 -4.288397e-01
bigcom69         0.000000 -8.781121e-02
bigcom70         0.000000 -4.701252e-01
bigcom71         0.000000  0.000000e+00
bigcom72         0.000000 -3.492766e-01
bigcom77         0.000000 -7.981859e-01
bigcom79         0.000000 -1.376419e+00
bigcom80         0.000000 -8.595096e-02
bigcom82         0.000000 -1.128709e+00
bigcom83         0.000000 -2.319604e-03
bigcom86         0.000000 -2.251319e-03
bigcom87         0.000000 -3.846632e-01
bigcom88         0.000000  1.065483e+00
bigcom90         0.000000  0.000000e+00
bigcom92         0.000000  0.000000e+00
bigcom94         0.000000 -5.699333e-01
bigcom96         0.000000 -1.792582e-01
bigcom98         0.000000 -5.191511e-01
bigcom99         0.000000 -1.849140e-01
bigcom100        0.000000  0.000000e+00
bigcom102        0.000000 -2.400731e-01
bigcom103        0.000000 -1.763471e-01
bigcom104        0.000000 -3.510207e-01
bigcom107        0.000000  0.000000e+00
bigcom108        0.000000  0.000000e+00
bigcom109        0.000000 -5.816077e-01
bigcom110        0.000000 -4.135625e-01
bigcom125        0.000000 -3.409435e-01
bigcom133        0.000000 -9.447116e-01
bigcom141        0.000000 -2.046455e-01
bigcom142        0.000000 -2.319333e-01
bigcom143        0.000000 -3.288436e-01
bigcom145        0.000000 -5.913873e-01
bigcom158        0.000000 -5.145067e-02
bigcom162        0.000000 -4.719169e-01
bigcom177        0.000000 -4.824223e-01
bigcom194        0.000000 -6.617779e-01
bigcom208        0.000000 -4.073740e-01
bigcom220        0.000000 -2.926229e-01
bigcom227        0.000000  0.000000e+00
bigcom229        0.000000 -1.883262e-01
bigcom247        0.000000  0.000000e+00
bigcom252        0.000000 -6.097092e-01
bigcom255        0.000000  1.766436e+00
bigcom258        0.000000 -5.223240e-01
bigcom266        0.000000  0.000000e+00
bigcom269        0.000000 -1.818787e-01
bigcom273        0.000000 -1.674212e-01
bigcom274        0.000000 -7.921475e-01
bigcom276        0.000000  2.831179e+00
bigcom284        0.000000  0.000000e+00
bigcom290        0.000000 -3.272280e-01
bigcom292        0.000000 -2.478949e-01
bigcom294        0.000000 -6.583928e-01
bigcom295        0.000000 -3.045758e-01
bigcom296        0.000000  0.000000e+00
bigcom297        0.000000 -5.423770e-01
bigcom302        0.000000 -7.344086e-01
bigcom303        0.000000 -1.161660e+00
bigcom307        0.000000  0.000000e+00
bigcom311        0.000000 -6.042254e-01
bigcom313        0.000000 -9.176422e-01
bigcom318        0.000000 -9.140726e-01
bigcom326        0.000000 -6.822572e-01
bigcom332        0.000000 -1.127931e-01
bigcom340        0.000000  0.000000e+00
bigcom341        0.000000 -4.240177e-01
bigcom345        0.000000  3.143310e+00
bigcom347        0.000000  0.000000e+00
bigcom360        0.000000 -9.437239e-01
bigcom365        0.000000 -1.285766e-01
bigcom366        0.000000 -4.007113e-01
bigcom370        0.000000  4.096317e+00
bigcom387        0.000000 -7.650536e-02
bigcom390        0.000000 -2.981261e-01
bigcom398        0.000000  0.000000e+00
bigcom408        0.000000 -4.369104e-01
bigcom417        0.000000 -1.902294e-01
bigcom419        0.000000 -1.863736e-01
bigcom424        0.000000 -4.786056e-01
bigcom441        0.000000  0.000000e+00
bigcom445        0.000000 -6.034530e-01
bigcom468        0.000000 -1.415044e-01
spin_vertex      0.000000  1.004798e+00
membership_s1    0.000000 -1.481923e-02
membership_s3    0.000000  5.228026e-01
membership_s4    0.000000 -3.001049e-03
membership_s5    0.000000 -2.932459e-01
membership_s6    0.000000 -3.448872e-01
membership_s7    0.000000 -5.545129e-01
membership_s8    0.000000  1.312337e-01
membership_s9    0.000000 -6.843147e-01
membership_s10   0.000000 -3.931580e-01
membership_s11   0.000000 -9.386225e-01
membership_s12   0.000000  6.453361e-01
membership_s13   0.000000 -5.235144e-01
membership_s14   0.000000 -6.874170e-01
membership_s16   0.000000  1.474784e-01
membership_s17   0.000000 -4.917691e-01
membership_s18   0.000000 -5.294386e-01
membership_s19   0.000000 -1.065337e+00
membership_s20   0.000000 -8.230635e-02
membership_s21   0.000000 -2.440520e-01
membership_s22   0.000000 -1.355665e-01
membership_s23   0.000000 -1.106002e+00
membership_s24   0.000000 -2.601375e-01
membership_s25   0.000000 -3.942614e-01
membership_s26   0.000000  8.981169e-02
membership_s27   0.000000 -3.087287e-02
membership_s28   0.000000 -4.542146e-01
membership_s30   0.000000 -3.437768e-01
membership_s31   0.000000  1.035278e+00
membership_s32   0.000000  3.106417e-01
membership_s33   0.000000  6.471200e-01
membership_s34   0.000000 -1.142910e-02
membership_s35   0.000000 -2.102160e-01
membership_s36   0.000000 -2.151730e-01
membership_s37   0.000000 -4.066221e-02
membership_s38   0.000000  2.806517e-01
adhesion         0.000000  3.101806e-06
cohesion         0.000000  0.000000e+00
inner            0.000000 -2.616004e-04
outer            0.000000 -1.467690e-04
ioratio          0.000000  0.000000e+00
comsize          0.000000 -7.849772e-05
[1] "Dataset: low_TnotC Model GBM, run: 9 of 10 2015-06-08 10:20:55"
Iter   TrainDeviance   ValidDeviance   StepSize   Improve
     1        0.1230             nan     0.0100   -0.0001
     2        0.1222             nan     0.0100   -0.0000
     3        0.1205             nan     0.0100    0.0000
     4        0.1194             nan     0.0100   -0.0000
     5        0.1183             nan     0.0100   -0.0000
     6        0.1177             nan     0.0100   -0.0000
     7        0.1165             nan     0.0100   -0.0001
     8        0.1157             nan     0.0100   -0.0000
     9        0.1149             nan     0.0100    0.0000
    10        0.1144             nan     0.0100   -0.0000
    20        0.1092             nan     0.0100   -0.0000
    40        0.1017             nan     0.0100    0.0000
    60        0.0950             nan     0.0100   -0.0000
    80        0.0897             nan     0.0100   -0.0000
   100        0.0859             nan     0.0100   -0.0000
   120        0.0815             nan     0.0100   -0.0000
   140        0.0778             nan     0.0100   -0.0000
   160        0.0743             nan     0.0100   -0.0000
   180        0.0713             nan     0.0100   -0.0000
   200        0.0685             nan     0.0100   -0.0000
   207        0.0677             nan     0.0100   -0.0000

[1] "GBM variable coefficients"
                            var    rel.inf
inner                     inner 4.20995839
ratio2                   ratio2 3.91170799
V2                           V2 3.50501197
V1                           V1 3.08377998
outer                     outer 2.97569711
comsize                 comsize 2.85671314
bigcom18               bigcom18 2.76671171
ratio5                   ratio5 2.69275603
pagerank               pagerank 2.26468144
graph13                 graph13 2.12664391
ratio6                   ratio6 2.07363540
graph16                 graph16 2.02901372
orbit11                 orbit11 1.96915238
graph3                   graph3 1.89519368
membership_s33   membership_s33 1.83098683
bigcom33               bigcom33 1.80809680
bet                         bet 1.78936130
cohesion               cohesion 1.75483995
graph1                   graph1 1.68650856
orbit20                 orbit20 1.67185686
orbit49                 orbit49 1.64547334
coreness               coreness 1.37123521
orbit35                 orbit35 1.31987248
orbit30                 orbit30 1.29643876
graph19                 graph19 1.28823950
bigcom276             bigcom276 1.28687701
graph20                 graph20 1.25308852
bigcom255             bigcom255 1.22844488
orbit26                 orbit26 1.20374496
bigcom345             bigcom345 1.20302469
bigcom370             bigcom370 1.16357710
orbit44                 orbit44 1.16264920
trans                     trans 1.12756559
fifth                     fifth 1.12456641
orbit16                 orbit16 1.04686094
knn                         knn 1.02343662
bigcom82               bigcom82 1.02297341
adhesion               adhesion 1.02062019
graph10                 graph10 1.01183608
orbit17                 orbit17 0.99703483
graph17                 graph17 0.93686481
graph6                   graph6 0.93603696
orbit5                   orbit5 0.93005945
ratio3                   ratio3 0.90505891
ratio1                   ratio1 0.87544022
graph9                   graph9 0.86660251
orbit56                 orbit56 0.82245736
hubscore               hubscore 0.75931251
graph12                 graph12 0.74932097
orbit38                 orbit38 0.74282345
graph23                 graph23 0.73130853
graph15                 graph15 0.72838348
fourth                   fourth 0.71040314
orbit39                 orbit39 0.65409124
constraint           constraint 0.59227787
ecc                         ecc 0.58998242
bigcom9                 bigcom9 0.57637016
ioratio                 ioratio 0.55428308
orbit18                 orbit18 0.55289083
orbit24                 orbit24 0.54395609
membership_s37   membership_s37 0.53561608
orbit37                 orbit37 0.50766216
upto_sixth           upto_sixth 0.49427011
orbit19                 orbit19 0.47381860
bigcom62               bigcom62 0.46686481
spin_vertex         spin_vertex 0.42078971
graph5                   graph5 0.40565387
graph4                   graph4 0.40244062
orbit15                 orbit15 0.38085014
orbit25                 orbit25 0.35486870
orbit27                 orbit27 0.35241156
graph18                 graph18 0.34659549
sixth                     sixth 0.33725409
orbit4                   orbit4 0.33271027
third                     third 0.32721883
graph0                   graph0 0.30935247
bigcom65               bigcom65 0.30296307
walktrap_vertex walktrap_vertex 0.30135264
close                     close 0.26291205
graph21                 graph21 0.25578846
orbit9                   orbit9 0.25011128
graph14                 graph14 0.24630757
orbit36                 orbit36 0.22352073
upto_fifth           upto_fifth 0.21412495
graph24                 graph24 0.21216110
orbit45                 orbit45 0.21103160
orbit31                 orbit31 0.19904478
orbit28                 orbit28 0.18997411
membership_s26   membership_s26 0.18237696
orbit50                 orbit50 0.18168379
membership_s31   membership_s31 0.16778805
graph11                 graph11 0.16687615
orbit12                 orbit12 0.15335655
orbit48                 orbit48 0.14661773
orbit42                 orbit42 0.14258840
orbit53                 orbit53 0.13370617
membership_s12   membership_s12 0.11920149
bigcom4                 bigcom4 0.11409640
orbit40                 orbit40 0.10914614
orbit52                 orbit52 0.10516781
evcent                   evcent 0.09884381
ratio4                   ratio4 0.09724380
orbit57                 orbit57 0.07765001
bigcom88               bigcom88 0.07581972
graph25                 graph25 0.07514569
orbit65                 orbit65 0.07326049
graph8                   graph8 0.07166112
orbit67                 orbit67 0.07122308
orbit21                 orbit21 0.07086202
membership_s16   membership_s16 0.06907960
orbit60                 orbit60 0.06564237
orbit51                 orbit51 0.06183673
orbit7                   orbit7 0.05878434
orbit2                   orbit2 0.05804051
membership_s4     membership_s4 0.05593380
bigcom12               bigcom12 0.05391658
second                   second 0.05047914
orbit71                 orbit71 0.04092712
orbit59                 orbit59 0.03856023
orbit64                 orbit64 0.03726467
orbit1                   orbit1 0.03448406
orbit47                 orbit47 0.03206347
bigcom2                 bigcom2 0.03013487
orbit32                 orbit32 0.02610323
graph2                   graph2 0.01729810
graph29                 graph29 0.01605848
orbit62                 orbit62 0.01592027
AP                           AP 0.01591202
graph22                 graph22 0.01178427
graph7                   graph7 0.00000000
graph26                 graph26 0.00000000
graph27                 graph27 0.00000000
graph28                 graph28 0.00000000
orbit0                   orbit0 0.00000000
orbit3                   orbit3 0.00000000
orbit6                   orbit6 0.00000000
orbit8                   orbit8 0.00000000
orbit10                 orbit10 0.00000000
orbit13                 orbit13 0.00000000
orbit14                 orbit14 0.00000000
orbit22                 orbit22 0.00000000
orbit23                 orbit23 0.00000000
orbit29                 orbit29 0.00000000
orbit33                 orbit33 0.00000000
orbit34                 orbit34 0.00000000
orbit41                 orbit41 0.00000000
orbit43                 orbit43 0.00000000
orbit46                 orbit46 0.00000000
orbit54                 orbit54 0.00000000
orbit55                 orbit55 0.00000000
orbit58                 orbit58 0.00000000
orbit61                 orbit61 0.00000000
orbit63                 orbit63 0.00000000
orbit66                 orbit66 0.00000000
orbit68                 orbit68 0.00000000
orbit69                 orbit69 0.00000000
orbit70                 orbit70 0.00000000
orbit72                 orbit72 0.00000000
eccrad                   eccrad 0.00000000
first                     first 0.00000000
selfinter             selfinter 0.00000000
upto_second         upto_second 0.00000000
upto_third           upto_third 0.00000000
upto_fourth         upto_fourth 0.00000000
bigcom1                 bigcom1 0.00000000
bigcom3                 bigcom3 0.00000000
bigcom5                 bigcom5 0.00000000
bigcom6                 bigcom6 0.00000000
bigcom8                 bigcom8 0.00000000
bigcom10               bigcom10 0.00000000
bigcom11               bigcom11 0.00000000
bigcom13               bigcom13 0.00000000
bigcom14               bigcom14 0.00000000
bigcom15               bigcom15 0.00000000
bigcom16               bigcom16 0.00000000
bigcom17               bigcom17 0.00000000
bigcom21               bigcom21 0.00000000
bigcom22               bigcom22 0.00000000
bigcom23               bigcom23 0.00000000
bigcom24               bigcom24 0.00000000
bigcom25               bigcom25 0.00000000
bigcom26               bigcom26 0.00000000
bigcom27               bigcom27 0.00000000
bigcom29               bigcom29 0.00000000
bigcom31               bigcom31 0.00000000
bigcom34               bigcom34 0.00000000
bigcom35               bigcom35 0.00000000
bigcom36               bigcom36 0.00000000
bigcom39               bigcom39 0.00000000
bigcom40               bigcom40 0.00000000
bigcom43               bigcom43 0.00000000
bigcom46               bigcom46 0.00000000
bigcom48               bigcom48 0.00000000
bigcom49               bigcom49 0.00000000
bigcom50               bigcom50 0.00000000
bigcom52               bigcom52 0.00000000
bigcom54               bigcom54 0.00000000
bigcom56               bigcom56 0.00000000
bigcom57               bigcom57 0.00000000
bigcom58               bigcom58 0.00000000
bigcom63               bigcom63 0.00000000
bigcom64               bigcom64 0.00000000
bigcom66               bigcom66 0.00000000
bigcom68               bigcom68 0.00000000
bigcom69               bigcom69 0.00000000
bigcom70               bigcom70 0.00000000
bigcom71               bigcom71 0.00000000
bigcom72               bigcom72 0.00000000
bigcom77               bigcom77 0.00000000
bigcom79               bigcom79 0.00000000
bigcom80               bigcom80 0.00000000
bigcom83               bigcom83 0.00000000
bigcom86               bigcom86 0.00000000
bigcom87               bigcom87 0.00000000
bigcom90               bigcom90 0.00000000
bigcom92               bigcom92 0.00000000
bigcom94               bigcom94 0.00000000
bigcom96               bigcom96 0.00000000
bigcom98               bigcom98 0.00000000
bigcom99               bigcom99 0.00000000
bigcom100             bigcom100 0.00000000
bigcom102             bigcom102 0.00000000
bigcom103             bigcom103 0.00000000
bigcom104             bigcom104 0.00000000
bigcom107             bigcom107 0.00000000
bigcom108             bigcom108 0.00000000
bigcom109             bigcom109 0.00000000
bigcom110             bigcom110 0.00000000
bigcom125             bigcom125 0.00000000
bigcom133             bigcom133 0.00000000
bigcom141             bigcom141 0.00000000
bigcom142             bigcom142 0.00000000
bigcom143             bigcom143 0.00000000
bigcom145             bigcom145 0.00000000
bigcom158             bigcom158 0.00000000
bigcom162             bigcom162 0.00000000
bigcom177             bigcom177 0.00000000
bigcom194             bigcom194 0.00000000
bigcom208             bigcom208 0.00000000
bigcom220             bigcom220 0.00000000
bigcom227             bigcom227 0.00000000
bigcom229             bigcom229 0.00000000
bigcom247             bigcom247 0.00000000
bigcom252             bigcom252 0.00000000
bigcom258             bigcom258 0.00000000
bigcom266             bigcom266 0.00000000
bigcom269             bigcom269 0.00000000
bigcom273             bigcom273 0.00000000
bigcom274             bigcom274 0.00000000
bigcom284             bigcom284 0.00000000
bigcom290             bigcom290 0.00000000
bigcom292             bigcom292 0.00000000
bigcom294             bigcom294 0.00000000
bigcom295             bigcom295 0.00000000
bigcom296             bigcom296 0.00000000
bigcom297             bigcom297 0.00000000
bigcom302             bigcom302 0.00000000
bigcom303             bigcom303 0.00000000
bigcom307             bigcom307 0.00000000
bigcom311             bigcom311 0.00000000
bigcom313             bigcom313 0.00000000
bigcom318             bigcom318 0.00000000
bigcom326             bigcom326 0.00000000
bigcom332             bigcom332 0.00000000
bigcom340             bigcom340 0.00000000
bigcom341             bigcom341 0.00000000
bigcom347             bigcom347 0.00000000
bigcom360             bigcom360 0.00000000
bigcom365             bigcom365 0.00000000
bigcom366             bigcom366 0.00000000
bigcom387             bigcom387 0.00000000
bigcom390             bigcom390 0.00000000
bigcom398             bigcom398 0.00000000
bigcom408             bigcom408 0.00000000
bigcom417             bigcom417 0.00000000
bigcom419             bigcom419 0.00000000
bigcom424             bigcom424 0.00000000
bigcom441             bigcom441 0.00000000
bigcom445             bigcom445 0.00000000
bigcom468             bigcom468 0.00000000
membership_s1     membership_s1 0.00000000
membership_s3     membership_s3 0.00000000
membership_s5     membership_s5 0.00000000
membership_s6     membership_s6 0.00000000
membership_s7     membership_s7 0.00000000
membership_s8     membership_s8 0.00000000
membership_s9     membership_s9 0.00000000
membership_s10   membership_s10 0.00000000
membership_s11   membership_s11 0.00000000
membership_s13   membership_s13 0.00000000
membership_s14   membership_s14 0.00000000
membership_s17   membership_s17 0.00000000
membership_s18   membership_s18 0.00000000
membership_s19   membership_s19 0.00000000
membership_s20   membership_s20 0.00000000
membership_s21   membership_s21 0.00000000
membership_s22   membership_s22 0.00000000
membership_s23   membership_s23 0.00000000
membership_s24   membership_s24 0.00000000
membership_s25   membership_s25 0.00000000
membership_s27   membership_s27 0.00000000
membership_s28   membership_s28 0.00000000
membership_s30   membership_s30 0.00000000
membership_s32   membership_s32 0.00000000
membership_s34   membership_s34 0.00000000
membership_s35   membership_s35 0.00000000
membership_s36   membership_s36 0.00000000
membership_s38   membership_s38 0.00000000
[1] "Dataset: low_TnotC Model RF, run: 9 of 10 2015-06-08 10:22:29"
     |      Out-of-bag   |
Tree |      MSE  %Var(y) |
   1 |   0.0245   218.56 |
   2 |  0.02189   195.29 |
   3 |  0.02046   182.49 |
   4 |  0.01785   159.24 |
   5 |  0.01767   157.67 |
   6 |  0.01728   154.18 |
   7 |  0.01614   143.97 |
   8 |   0.0155   138.26 |
   9 |  0.01525   136.04 |
  10 |  0.01509   134.61 |
  11 |  0.01477   131.78 |
  12 |  0.01444   128.78 |
  13 |   0.0143   127.60 |
  14 |  0.01404   125.24 |
  15 |  0.01386   123.69 |
  16 |  0.01381   123.24 |
  17 |  0.01391   124.09 |
  18 |  0.01384   123.42 |
  19 |  0.01373   122.52 |
  20 |  0.01362   121.52 |
  21 |  0.01357   121.02 |
  22 |  0.01355   120.83 |
  23 |  0.01336   119.17 |
  24 |  0.01339   119.47 |
  25 |   0.0134   119.53 |
  26 |  0.01323   118.06 |
  27 |  0.01319   117.67 |
  28 |  0.01321   117.87 |
  29 |  0.01318   117.54 |
  30 |  0.01314   117.18 |
  31 |  0.01311   116.97 |
  32 |   0.0131   116.84 |
  33 |  0.01307   116.56 |
  34 |  0.01303   116.24 |
  35 |  0.01303   116.28 |
  36 |  0.01302   116.17 |
  37 |  0.01296   115.63 |
  38 |  0.01295   115.49 |
  39 |  0.01294   115.46 |
  40 |   0.0129   115.05 |
  41 |  0.01287   114.78 |
  42 |  0.01287   114.77 |
  43 |  0.01287   114.81 |
  44 |  0.01282   114.39 |
  45 |  0.01282   114.33 |
  46 |  0.01282   114.35 |
  47 |  0.01279   114.12 |
  48 |  0.01277   113.95 |
  49 |  0.01276   113.80 |
  50 |  0.01273   113.58 |
  51 |  0.01271   113.39 |
  52 |   0.0127   113.28 |
  53 |   0.0127   113.29 |
  54 |  0.01271   113.37 |
  55 |  0.01273   113.56 |
  56 |  0.01272   113.48 |
  57 |  0.01271   113.40 |
  58 |   0.0127   113.32 |
  59 |  0.01269   113.18 |
  60 |  0.01268   113.10 |
  61 |  0.01266   112.97 |
  62 |  0.01266   112.92 |
  63 |  0.01265   112.84 |
  64 |  0.01264   112.75 |
  65 |  0.01263   112.68 |
  66 |  0.01263   112.66 |
  67 |  0.01262   112.59 |
  68 |  0.01262   112.57 |
  69 |  0.01264   112.78 |
  70 |  0.01266   112.94 |
  71 |  0.01268   113.09 |
  72 |  0.01265   112.84 |
  73 |  0.01263   112.66 |
  74 |  0.01262   112.55 |
  75 |  0.01261   112.52 |
  76 |  0.01261   112.52 |
  77 |   0.0126   112.38 |
  78 |  0.01259   112.31 |
  79 |  0.01259   112.36 |
  80 |  0.01258   112.21 |
  81 |  0.01259   112.35 |
  82 |   0.0126   112.41 |
  83 |   0.0126   112.44 |
  84 |   0.0126   112.38 |
  85 |   0.0126   112.40 |
  86 |  0.01261   112.47 |
  87 |  0.01262   112.56 |
  88 |  0.01262   112.55 |
  89 |  0.01262   112.54 |
  90 |  0.01262   112.61 |
  91 |  0.01262   112.61 |
  92 |  0.01263   112.66 |
  93 |  0.01262   112.55 |
  94 |   0.0126   112.44 |
  95 |   0.0126   112.36 |
  96 |  0.01259   112.34 |
  97 |  0.01259   112.28 |
  98 |  0.01259   112.33 |
  99 |  0.01259   112.30 |
 100 |  0.01257   112.18 |
[1] "Random Forest variable coefficients"
                      %IncMSE IncNodePurity
graph5           4.138614e-04  2.592017e-01
graph6           6.240535e-03  4.560641e-01
graph7           5.496338e-05  1.542791e-01
graph8           0.000000e+00  3.035766e-20
graph9           5.912211e-03  5.727829e-01
graph10          7.511801e-03  6.765141e-01
graph11          5.811452e-03  6.747619e-01
graph12          7.474880e-03  3.659278e-01
graph13          7.699595e-03  6.616469e-01
graph14          6.841158e-03  4.574159e-01
graph15          7.677525e-04  1.740521e-01
graph16          1.534686e-02  4.463609e-01
graph17          6.080393e-03  4.753730e-01
graph18          1.779262e-04  8.243954e-02
graph19          5.262238e-03  7.234432e-01
graph20          5.664933e-04  4.822566e-01
graph21          1.178499e-03  2.423285e-01
graph22          8.718396e-06  4.230563e-02
graph23          1.056342e-03  2.844787e-01
graph24          2.989856e-05  2.779073e-02
graph25         -3.419269e-06  8.751333e-02
graph26          0.000000e+00  9.819716e-03
graph27          1.773050e-05  3.447955e-02
graph28          0.000000e+00  2.925869e-02
graph29          0.000000e+00  2.081668e-19
orbit0           5.371767e-04  5.741642e-02
orbit1           1.861966e-03  3.758134e-01
orbit2           4.903109e-05  6.131282e-02
orbit3          -1.085069e-06  1.891159e-02
orbit4           4.337399e-03  3.697481e-01
orbit5           6.260792e-03  5.703656e-01
orbit6           4.849979e-03  4.057943e-01
orbit7           2.931872e-05  7.050000e-02
orbit8           7.903139e-04  1.863385e-01
orbit9           3.864983e-03  4.066012e-01
orbit10          3.452857e-05  9.466807e-02
orbit11          2.861024e-05  1.220171e-01
orbit12          2.000319e-04  1.648674e-01
orbit13         -4.397537e-06  1.066667e-02
orbit14          0.000000e+00  7.372575e-20
orbit15          3.420595e-03  3.151549e-01
orbit16          3.693712e-03  6.386442e-01
orbit17          5.638439e-03  5.003964e-01
orbit18          7.724158e-03  7.102267e-01
orbit19          4.010088e-03  4.902510e-01
orbit20          1.302157e-02  5.213512e-01
orbit21          5.957230e-04  3.657592e-01
orbit22          4.180153e-03  3.278244e-01
orbit23          5.470460e-06  1.431738e-02
orbit24          6.717149e-03  5.025727e-01
orbit25          2.156293e-04  1.769090e-01
orbit26          1.222204e-03  4.113472e-01
orbit27          7.404881e-03  7.163789e-01
orbit28          2.935704e-03  2.627962e-01
orbit29          9.815414e-04  1.914508e-01
orbit30          4.870846e-04  3.352761e-01
orbit31          1.336164e-02  6.531632e-01
orbit32          1.390638e-04  6.662292e-02
orbit33         -1.019313e-05  2.407681e-02
orbit34          9.361470e-04  1.939487e-01
orbit35          1.819742e-02  9.387699e-01
orbit36          6.110582e-04  3.848935e-01
orbit37          5.644312e-04  2.202134e-01
orbit38          3.867543e-04  1.016653e-01
orbit39          1.082711e-02  3.710748e-01
orbit40          1.159482e-04  6.091300e-02
orbit41         -3.847084e-07  1.516802e-02
orbit42          1.357132e-04  9.486125e-02
orbit43          4.429405e-04  1.240874e-01
orbit44          5.482768e-05  2.706736e-01
orbit45          9.053540e-03  7.567581e-01
orbit46          1.926290e-04  3.419891e-02
orbit47          5.532688e-04  8.743442e-02
orbit48          0.000000e+00  1.949044e-02
orbit49          1.622434e-03  2.894378e-01
orbit50          1.341698e-04  1.108536e-01
orbit51          5.915100e-04  1.543988e-01
orbit52          2.219913e-04  1.426125e-01
orbit53          2.297963e-04  4.271462e-02
orbit54          4.384042e-06  1.402988e-01
orbit55          0.000000e+00  2.818926e-19
orbit56          3.848759e-03  3.729568e-01
orbit57          0.000000e+00  2.233456e-19
orbit58          8.580009e-06  8.333333e-03
orbit59          4.325260e-06  4.831730e-02
orbit60          0.000000e+00  3.838076e-19
orbit61          0.000000e+00  0.000000e+00
orbit62          2.435260e-04  3.760579e-02
orbit63          0.000000e+00  3.707971e-19
orbit64          1.178069e-04  1.774834e-01
orbit65          0.000000e+00  1.945720e-02
orbit66          0.000000e+00  2.862294e-19
orbit67          0.000000e+00  1.734723e-19
orbit68          0.000000e+00  1.949192e-02
orbit69          0.000000e+00  6.938894e-20
orbit70          0.000000e+00  3.187554e-19
orbit71          0.000000e+00  6.938894e-20
orbit72          0.000000e+00  3.469447e-20
AP              -2.086965e-06  5.510443e-02
bet              1.743986e-03  7.845734e-01
ecc              1.995368e-04  1.445606e-01
eccrad           3.182697e-04  2.327125e-01
close            3.451276e-03  3.322643e-01
constraint       1.021778e-03  2.214453e-01
coreness         1.462290e-04  6.624338e-01
knn              4.876803e-03  4.770160e-01
hubscore         5.018473e-03  3.834420e-01
pagerank         2.889671e-03  8.593670e-01
trans            2.300765e-05  2.595374e-01
first            3.207393e-05  3.883961e-02
second           2.019014e-03  3.832090e-01
third            2.023851e-03  5.022019e-01
fourth           1.006895e-03  7.068389e-01
fifth            1.131779e-03  5.347291e-01
sixth            1.769824e-03  5.585262e-01
selfinter        8.420067e-06  5.904382e-02
V1               4.628592e-03  1.541216e+00
V2               2.778226e-03  1.472879e+00
evcent           3.497899e-03  6.917190e-01
upto_second      2.521084e-03  2.598015e-01
upto_third       6.132164e-03  4.250687e-01
upto_fourth      3.540441e-03  3.740052e-01
upto_fifth       8.660819e-03  5.992690e-01
upto_sixth       2.020708e-03  4.924602e-01
ratio1           3.582037e-03  5.879750e-01
ratio2           2.744232e-03  1.348871e+00
ratio3           3.434758e-03  6.239733e-01
ratio4           3.187241e-03  8.773346e-01
ratio5           9.239275e-03  1.494951e+00
ratio6           6.167920e-03  8.500239e-01
walktrap_vertex  6.548888e-05  3.098433e-01
bigcom1          0.000000e+00  4.987330e-20
bigcom2          2.318062e-04  8.602853e-02
bigcom3          0.000000e+00  3.664603e-19
bigcom4          3.119583e-04  2.098669e-01
bigcom5          0.000000e+00  3.816392e-19
bigcom6          0.000000e+00  1.040834e-19
bigcom8          0.000000e+00  1.431147e-19
bigcom9          4.229224e-05  9.551309e-02
bigcom10        -6.194536e-06  4.671103e-02
bigcom11         0.000000e+00  3.209238e-19
bigcom12        -4.249477e-05  3.949005e-02
bigcom13         0.000000e+00  1.778092e-19
bigcom14         0.000000e+00  1.409463e-19
bigcom15         0.000000e+00  2.775558e-19
bigcom16         0.000000e+00  1.387779e-19
bigcom17         0.000000e+00  1.734723e-19
bigcom18         3.712402e-04  4.994836e-01
bigcom21         0.000000e+00  2.775558e-19
bigcom22         0.000000e+00  1.387779e-19
bigcom23         0.000000e+00  3.469447e-20
bigcom24         0.000000e+00  6.938894e-19
bigcom25         0.000000e+00  1.387779e-19
bigcom26         0.000000e+00  8.782038e-19
bigcom27         0.000000e+00  1.387779e-19
bigcom29         0.000000e+00  3.989864e-19
bigcom31         0.000000e+00  3.556183e-19
bigcom33         2.743723e-05  3.647905e-01
bigcom34         0.000000e+00  1.344411e-19
bigcom35         0.000000e+00  1.734723e-19
bigcom36         0.000000e+00  0.000000e+00
bigcom39         0.000000e+00  1.500000e-02
bigcom40         0.000000e+00  1.387779e-19
bigcom43         0.000000e+00  1.452831e-19
bigcom46         0.000000e+00  6.938894e-20
bigcom48         0.000000e+00  3.122502e-19
bigcom49         0.000000e+00  4.163336e-19
bigcom50         0.000000e+00  1.387779e-19
bigcom52         0.000000e+00  1.387779e-19
bigcom54         0.000000e+00  3.469447e-20
bigcom56         0.000000e+00  3.469447e-20
bigcom57         0.000000e+00  4.336809e-21
bigcom58         0.000000e+00  1.040834e-19
bigcom62         4.637340e-05  2.642897e-01
bigcom63         0.000000e+00  3.469447e-20
bigcom64         0.000000e+00  0.000000e+00
bigcom65        -1.677507e-05  1.184917e-01
bigcom66         0.000000e+00  1.387779e-19
bigcom68         0.000000e+00  2.970714e-19
bigcom69         0.000000e+00  2.775558e-19
bigcom70         0.000000e+00  1.387779e-19
bigcom71         0.000000e+00  2.168404e-21
bigcom72         0.000000e+00  6.938894e-19
bigcom77         0.000000e+00  0.000000e+00
bigcom79         0.000000e+00  1.040834e-19
bigcom80         0.000000e+00  0.000000e+00
bigcom82         2.874446e-05  1.848021e-01
bigcom83         0.000000e+00  0.000000e+00
bigcom86         0.000000e+00  0.000000e+00
bigcom87         0.000000e+00  7.372575e-20
bigcom88        -4.199119e-06  1.411899e-02
bigcom90         0.000000e+00  2.298509e-19
bigcom92         0.000000e+00  1.756408e-19
bigcom94         0.000000e+00  3.144186e-19
bigcom96         0.000000e+00  0.000000e+00
bigcom98         0.000000e+00  0.000000e+00
bigcom99         0.000000e+00  6.591949e-19
bigcom100        0.000000e+00  0.000000e+00
bigcom102        0.000000e+00  0.000000e+00
bigcom103        0.000000e+00  0.000000e+00
bigcom104        0.000000e+00  5.898060e-19
bigcom107        0.000000e+00  3.165870e-19
bigcom108        0.000000e+00  0.000000e+00
bigcom109        0.000000e+00  2.125036e-19
bigcom110        0.000000e+00  3.469447e-19
bigcom125        0.000000e+00  0.000000e+00
bigcom133        0.000000e+00  3.469447e-20
bigcom141        0.000000e+00  0.000000e+00
bigcom142        0.000000e+00  1.387779e-19
bigcom143        0.000000e+00  0.000000e+00
bigcom145        0.000000e+00  2.775558e-19
bigcom158        0.000000e+00  2.081668e-19
bigcom162        0.000000e+00  1.387779e-19
bigcom177        0.000000e+00  1.734723e-19
bigcom194        0.000000e+00  1.387779e-19
bigcom208        0.000000e+00  3.469447e-19
bigcom220        0.000000e+00  0.000000e+00
bigcom227        0.000000e+00  2.775558e-19
bigcom229        0.000000e+00  1.387779e-19
bigcom247        0.000000e+00  4.857226e-19
bigcom252        0.000000e+00  2.081668e-19
bigcom255       -5.440387e-05  3.212886e-01
bigcom258        0.000000e+00  0.000000e+00
bigcom266        0.000000e+00  0.000000e+00
bigcom269        0.000000e+00  0.000000e+00
bigcom273        0.000000e+00  2.775558e-19
bigcom274        0.000000e+00  1.387779e-19
bigcom276       -3.170284e-05  4.584801e-01
bigcom284        0.000000e+00  2.775558e-19
bigcom290        0.000000e+00  5.204170e-19
bigcom292        0.000000e+00  2.775558e-19
bigcom294        0.000000e+00  0.000000e+00
bigcom295        0.000000e+00  2.255141e-19
bigcom296        0.000000e+00  2.775558e-19
bigcom297        0.000000e+00  1.387779e-19
bigcom302        0.000000e+00  1.734723e-19
bigcom303        1.755156e-05  8.888889e-03
bigcom307        0.000000e+00  1.040834e-19
bigcom311        0.000000e+00  3.903128e-20
bigcom313        0.000000e+00  1.734723e-19
bigcom318        0.000000e+00  6.938894e-20
bigcom326        0.000000e+00  2.081668e-19
bigcom332        0.000000e+00  1.387779e-19
bigcom340        0.000000e+00  3.469447e-20
bigcom341        0.000000e+00  2.775558e-19
bigcom345       -3.088827e-05  5.197912e-01
bigcom347        0.000000e+00  4.336809e-21
bigcom360        0.000000e+00  1.040834e-19
bigcom365        0.000000e+00  1.387779e-19
bigcom366        0.000000e+00  1.561251e-19
bigcom370       -1.533564e-05  4.995732e-01
bigcom387        0.000000e+00  0.000000e+00
bigcom390        0.000000e+00  0.000000e+00
bigcom398        0.000000e+00  7.068998e-19
bigcom408        0.000000e+00  1.431147e-19
bigcom417        0.000000e+00  7.372575e-20
bigcom419        0.000000e+00  1.387779e-19
bigcom424        0.000000e+00  2.818926e-19
bigcom441        0.000000e+00  1.387779e-19
bigcom445        0.000000e+00  2.775558e-19
bigcom468        0.000000e+00  2.081668e-19
spin_vertex      3.502778e-04  4.226463e-01
membership_s1    0.000000e+00  3.469447e-20
membership_s3    2.388577e-05  7.656432e-02
membership_s4    1.136176e-05  1.220293e-02
membership_s5    0.000000e+00  1.387779e-19
membership_s6    0.000000e+00  2.775558e-19
membership_s7    0.000000e+00  0.000000e+00
membership_s8    1.233153e-05  4.556775e-02
membership_s9    0.000000e+00  7.155734e-20
membership_s10   7.582055e-05  2.397651e-01
membership_s11   0.000000e+00  5.204170e-20
membership_s12   1.820991e-04  5.159863e-01
membership_s13   0.000000e+00  2.125036e-19
membership_s14   0.000000e+00  2.081668e-19
membership_s16   3.138232e-05  1.413655e-01
membership_s17   0.000000e+00  7.307523e-19
membership_s18   0.000000e+00  3.469447e-20
membership_s19   0.000000e+00  3.252607e-20
membership_s20   0.000000e+00  1.431147e-19
membership_s21  -1.084212e-05  1.058504e-01
membership_s22   0.000000e+00  2.081668e-19
membership_s23   2.022183e-05  7.070290e-02
membership_s24   0.000000e+00  3.989864e-19
membership_s25   0.000000e+00  0.000000e+00
membership_s26   1.049213e-04  6.926774e-02
membership_s27   0.000000e+00  0.000000e+00
membership_s28   0.000000e+00  1.040834e-19
membership_s30   0.000000e+00  1.084202e-19
membership_s31   1.015643e-05  4.572973e-02
membership_s32  -5.933601e-06  1.345804e-02
membership_s33   1.069143e-04  3.858519e-01
membership_s34   0.000000e+00  1.387779e-19
membership_s35   0.000000e+00  6.938894e-20
membership_s36   0.000000e+00  0.000000e+00
membership_s37   8.626614e-05  4.171601e-01
membership_s38  -8.800456e-06  1.601446e-01
adhesion         3.251888e-03  1.275498e+00
cohesion         4.018510e-03  1.226747e+00
inner            2.774471e-03  1.480046e+00
outer            2.072132e-03  1.567475e+00
ioratio          3.653147e-03  1.206648e+00
comsize          1.373336e-03  2.047711e+00
[1] "Dataset: low_TnotC Model GLM, run: 9 of 10 2015-06-08 10:25:14"
[1] "glmnet variable coefficients"
                     [,1]          [,2]
(Intercept)     -4.468172 -7.785551e+00
graph0           0.000000  0.000000e+00
graph1           0.000000  0.000000e+00
graph2           0.000000  0.000000e+00
graph3           0.000000  0.000000e+00
graph4           0.000000 -2.618153e-05
graph5           0.000000 -2.354831e-03
graph6           0.000000  0.000000e+00
graph7           0.000000 -5.678807e-04
graph8           0.000000 -3.977869e-02
graph9           0.000000  0.000000e+00
graph10          0.000000  0.000000e+00
graph11          0.000000 -1.734438e-10
graph12          0.000000 -2.898742e-05
graph13          0.000000  1.364545e-04
graph14          0.000000  1.847338e-05
graph15          0.000000 -5.382607e-04
graph16          0.000000 -2.706382e-05
graph17          0.000000  0.000000e+00
graph18          0.000000  0.000000e+00
graph19          0.000000 -1.873208e-05
graph20          0.000000  4.203204e-04
graph21          0.000000  4.747117e-04
graph22          0.000000  0.000000e+00
graph23          0.000000  0.000000e+00
graph24          0.000000 -2.222223e-04
graph25          0.000000  0.000000e+00
graph26          0.000000  0.000000e+00
graph27          0.000000  0.000000e+00
graph28          0.000000  3.414410e-02
graph29          0.000000  0.000000e+00
orbit0           0.000000  0.000000e+00
orbit1           0.000000  0.000000e+00
orbit2           0.000000 -1.304450e-01
orbit3           0.000000  0.000000e+00
orbit4           0.000000  1.970044e-07
orbit5           0.000000  0.000000e+00
orbit6           0.000000 -1.732333e-06
orbit7           0.000000 -1.844620e-02
orbit8           0.000000 -2.537191e-03
orbit9           0.000000  6.686737e-04
orbit10          0.000000  0.000000e+00
orbit11          0.000000  7.575239e-01
orbit12          0.000000 -1.904029e-04
orbit13          0.000000 -1.812714e+00
orbit14          0.000000 -4.314859e-01
orbit15          0.000000 -1.373170e-05
orbit16          0.000000  6.784489e-05
orbit17          0.000000  1.689301e-05
orbit18          0.000000 -1.158845e-06
orbit19          0.000000  9.199962e-07
orbit20          0.000000 -1.469608e-05
orbit21          0.000000  4.414584e-05
orbit22          0.000000  0.000000e+00
orbit23          0.000000  1.775256e-01
orbit24          0.000000 -1.712266e-11
orbit25          0.000000 -1.507831e-04
orbit26          0.000000  5.908131e-06
orbit27          0.000000  0.000000e+00
orbit28          0.000000  3.592500e-04
orbit29          0.000000  2.357295e-04
orbit30          0.000000  1.234033e-03
orbit31          0.000000  3.838588e-06
orbit32          0.000000  2.747914e-06
orbit33          0.000000 -9.147546e-01
orbit34          0.000000 -5.134993e-04
orbit35          0.000000 -1.749434e-06
orbit36          0.000000 -1.091243e-05
orbit37          0.000000 -1.622675e-05
orbit38          0.000000 -1.554132e-04
orbit39          0.000000 -2.120781e-04
orbit40          0.000000  0.000000e+00
orbit41          0.000000 -2.134038e-03
orbit42          0.000000  9.694546e-01
orbit43          0.000000  0.000000e+00
orbit44          0.000000  1.916699e+00
orbit45          0.000000  0.000000e+00
orbit46          0.000000 -3.905777e-04
orbit47          0.000000 -2.207765e-02
orbit48          0.000000 -4.065289e-03
orbit49          0.000000  8.455528e-05
orbit50          0.000000  1.084703e-02
orbit51          0.000000  1.566276e-04
orbit52          0.000000  1.760943e-03
orbit53          0.000000 -5.970506e-02
orbit54          0.000000  0.000000e+00
orbit55          0.000000  0.000000e+00
orbit56          0.000000 -1.661596e-04
orbit57          0.000000  0.000000e+00
orbit58          0.000000 -1.531550e+00
orbit59          0.000000 -2.479058e-04
orbit60          0.000000 -4.813381e-05
orbit61          0.000000 -5.983348e-02
orbit62          0.000000 -1.848491e-03
orbit63          0.000000 -2.199196e-03
orbit64          0.000000  7.156204e-02
orbit65          0.000000  0.000000e+00
orbit66          0.000000  2.330581e-03
orbit67          0.000000  6.175380e-01
orbit68          0.000000  0.000000e+00
orbit69          0.000000  0.000000e+00
orbit70          0.000000  4.806928e-02
orbit71          0.000000  0.000000e+00
orbit72          0.000000  0.000000e+00
AP               0.000000 -1.188382e-01
bet              0.000000 -3.306431e-05
ecc              0.000000  4.756289e-01
eccrad           0.000000  9.117820e-07
close            0.000000  0.000000e+00
constraint       0.000000 -2.048043e+00
coreness         0.000000 -3.326404e-02
knn              0.000000  0.000000e+00
hubscore         0.000000  0.000000e+00
pagerank         0.000000 -1.894433e-03
trans            0.000000 -2.064730e+00
first            0.000000  0.000000e+00
second           0.000000  3.558975e-03
third            0.000000  2.803006e-04
fourth           0.000000  0.000000e+00
fifth            0.000000  2.011870e-04
sixth            0.000000 -2.017989e-04
selfinter        0.000000  5.473283e-02
V1               0.000000  1.362633e+01
V2               0.000000  1.237004e+00
evcent           0.000000 -2.532711e+01
upto_second      0.000000  2.062432e-04
upto_third       0.000000  1.456768e-10
upto_fourth      0.000000  0.000000e+00
upto_fifth       0.000000  4.168862e-05
upto_sixth       0.000000  1.166962e-07
ratio1           0.000000  7.121764e-03
ratio2           0.000000  7.096697e-03
ratio3           0.000000 -5.301083e-07
ratio4           0.000000  7.544311e-04
ratio5           0.000000 -3.784518e-04
ratio6           0.000000  2.024803e-05
walktrap_vertex  0.000000 -4.262718e-01
bigcom1          0.000000 -1.642252e-01
bigcom2          0.000000  4.515089e-01
bigcom3          0.000000 -2.700594e+00
bigcom4          0.000000  6.695492e-01
bigcom5          0.000000 -1.797503e+00
bigcom6          0.000000 -9.927714e-01
bigcom8          0.000000 -4.620041e-01
bigcom9          0.000000  1.747900e+00
bigcom10         0.000000  2.425181e-01
bigcom11         0.000000 -6.299646e-01
bigcom12         0.000000  1.271745e+00
bigcom13         0.000000 -1.212961e+00
bigcom14         0.000000 -9.510755e-01
bigcom15         0.000000 -5.295498e-01
bigcom16         0.000000 -8.032147e-01
bigcom17         0.000000 -8.505563e-01
bigcom18         0.000000  2.329692e+00
bigcom21         0.000000 -5.805359e-01
bigcom22         0.000000 -2.872510e-04
bigcom23         0.000000 -1.282096e+00
bigcom24         0.000000 -6.604952e-01
bigcom25         0.000000 -9.877923e-01
bigcom26         0.000000 -1.254439e+00
bigcom27         0.000000 -6.957508e-01
bigcom29         0.000000 -7.444568e-01
bigcom31         0.000000 -1.036196e+00
bigcom33         0.000000  7.045008e-01
bigcom34         0.000000 -9.826847e-01
bigcom35         0.000000 -4.420839e-01
bigcom36         0.000000  0.000000e+00
bigcom39         0.000000 -6.515508e-01
bigcom40         0.000000 -9.272944e-01
bigcom43         0.000000 -1.075593e+00
bigcom46         0.000000 -7.546793e-01
bigcom48         0.000000 -1.186639e+00
bigcom49         0.000000 -6.092125e-01
bigcom50         0.000000  0.000000e+00
bigcom52         0.000000 -5.167475e-01
bigcom54         0.000000 -3.059451e-01
bigcom56         0.000000 -1.038270e+00
bigcom57         0.000000 -4.674706e-01
bigcom58         0.000000 -8.345027e-01
bigcom62         0.000000  1.036306e+00
bigcom63         0.000000 -1.348808e-01
bigcom64         0.000000  0.000000e+00
bigcom65         0.000000  1.170897e+00
bigcom66         0.000000 -1.443953e-01
bigcom68         0.000000 -6.925071e-01
bigcom69         0.000000 -1.504311e-01
bigcom70         0.000000 -4.808995e-01
bigcom71         0.000000  0.000000e+00
bigcom72         0.000000 -3.618474e-01
bigcom77         0.000000 -8.994976e-01
bigcom79         0.000000 -1.263221e+00
bigcom80         0.000000 -2.786078e-02
bigcom82         0.000000  1.251618e+00
bigcom83         0.000000  0.000000e+00
bigcom86         0.000000  0.000000e+00
bigcom87         0.000000 -5.424113e-01
bigcom88         0.000000  9.680304e-01
bigcom90         0.000000  0.000000e+00
bigcom92         0.000000  0.000000e+00
bigcom94         0.000000 -8.104910e-01
bigcom96         0.000000 -3.014800e-01
bigcom98         0.000000 -6.503204e-01
bigcom99         0.000000 -1.049863e+00
bigcom100        0.000000 -4.363584e-01
bigcom102        0.000000 -3.574869e-01
bigcom103        0.000000 -2.673688e-01
bigcom104        0.000000 -6.530126e-01
bigcom107        0.000000  0.000000e+00
bigcom108        0.000000  0.000000e+00
bigcom109        0.000000 -7.290738e-01
bigcom110        0.000000 -8.927044e-01
bigcom125        0.000000 -6.188950e-01
bigcom133        0.000000 -9.278114e-01
bigcom141        0.000000 -1.888524e-01
bigcom142        0.000000 -3.533205e-01
bigcom143        0.000000 -2.634090e-01
bigcom145        0.000000 -8.041130e-01
bigcom158        0.000000 -1.729338e-01
bigcom162        0.000000 -7.578161e-01
bigcom177        0.000000 -5.696653e-01
bigcom194        0.000000 -6.579526e-01
bigcom208        0.000000 -5.051228e-01
bigcom220        0.000000 -5.842446e-01
bigcom227        0.000000  0.000000e+00
bigcom229        0.000000 -1.850063e-01
bigcom247        0.000000  0.000000e+00
bigcom252        0.000000 -7.565873e-01
bigcom255        0.000000  1.806001e+00
bigcom258        0.000000 -6.110228e-01
bigcom266        0.000000 -6.324292e-01
bigcom269        0.000000 -5.204403e-01
bigcom273        0.000000 -2.157855e-01
bigcom274        0.000000 -7.184851e-01
bigcom276        0.000000  2.506649e+00
bigcom284        0.000000 -4.921772e-01
bigcom290        0.000000 -5.528942e-01
bigcom292        0.000000 -3.237313e-01
bigcom294        0.000000 -9.342646e-01
bigcom295        0.000000 -3.666318e-01
bigcom296        0.000000  0.000000e+00
bigcom297        0.000000 -4.079687e-01
bigcom302        0.000000 -7.573503e-01
bigcom303        0.000000 -1.147421e+00
bigcom307        0.000000  0.000000e+00
bigcom311        0.000000 -6.130952e-01
bigcom313        0.000000 -1.045115e+00
bigcom318        0.000000 -9.758276e-01
bigcom326        0.000000 -7.008333e-01
bigcom332        0.000000 -1.932712e-01
bigcom340        0.000000  0.000000e+00
bigcom341        0.000000 -6.784675e-01
bigcom345        0.000000  2.955344e+00
bigcom347        0.000000  0.000000e+00
bigcom360        0.000000 -1.067765e+00
bigcom365        0.000000 -1.900535e-01
bigcom366        0.000000 -5.021338e-01
bigcom370        0.000000  3.733023e+00
bigcom387        0.000000  0.000000e+00
bigcom390        0.000000 -3.528666e-01
bigcom398        0.000000 -1.181469e-02
bigcom408        0.000000  0.000000e+00
bigcom417        0.000000 -3.484470e-01
bigcom419        0.000000 -4.756251e-01
bigcom424        0.000000 -5.578637e-01
bigcom441        0.000000  0.000000e+00
bigcom445        0.000000 -1.066989e+00
bigcom468        0.000000 -4.701039e-01
spin_vertex      0.000000  8.155552e-01
membership_s1    0.000000 -4.851677e-04
membership_s3    0.000000  2.925855e-01
membership_s4    0.000000 -9.432082e-03
membership_s5    0.000000 -3.282275e-01
membership_s6    0.000000 -4.833765e-01
membership_s7    0.000000 -6.769508e-01
membership_s8    0.000000  5.425013e-02
membership_s9    0.000000 -8.222240e-01
membership_s10   0.000000 -1.104822e-01
membership_s11   0.000000 -9.611201e-01
membership_s12   0.000000  5.366512e-01
membership_s13   0.000000 -6.444553e-01
membership_s14   0.000000 -4.020922e-01
membership_s16   0.000000  5.518757e-01
membership_s17   0.000000 -6.762876e-01
membership_s18   0.000000 -5.645173e-01
membership_s19   0.000000 -1.097545e+00
membership_s20   0.000000 -5.824300e-01
membership_s21   0.000000 -9.131753e-02
membership_s22   0.000000 -3.308717e-01
membership_s23   0.000000  1.625274e-01
membership_s24   0.000000 -5.139757e-01
membership_s25   0.000000 -6.009133e-01
membership_s26   0.000000  5.271924e-01
membership_s27   0.000000 -8.934016e-02
membership_s28   0.000000 -3.629200e-01
membership_s30   0.000000 -4.271770e-01
membership_s31   0.000000  9.358075e-01
membership_s32   0.000000  2.654814e-01
membership_s33   0.000000  5.891824e-01
membership_s34   0.000000 -5.345106e-02
membership_s35   0.000000 -2.825207e-01
membership_s36   0.000000 -2.809341e-01
membership_s37   0.000000  1.098072e+00
membership_s38   0.000000  0.000000e+00
adhesion         0.000000  8.419456e-05
cohesion         0.000000  0.000000e+00
inner            0.000000  3.290177e-05
outer            0.000000  1.629444e-05
ioratio          0.000000  1.814591e-04
comsize          0.000000 -2.703071e-04
[1] "Dataset: low_TnotC Model GBM, run: 10 of 10 2015-06-08 10:26:20"
Iter   TrainDeviance   ValidDeviance   StepSize   Improve
     1        0.1091             nan     0.0100   -0.0001
     2        0.1084             nan     0.0100    0.0000
     3        0.1074             nan     0.0100   -0.0000
     4        0.1068             nan     0.0100   -0.0000
     5        0.1056             nan     0.0100   -0.0000
     6        0.1048             nan     0.0100   -0.0000
     7        0.1041             nan     0.0100   -0.0000
     8        0.1036             nan     0.0100   -0.0000
     9        0.1029             nan     0.0100   -0.0000
    10        0.1022             nan     0.0100   -0.0000
    20        0.0968             nan     0.0100    0.0000
    40        0.0882             nan     0.0100   -0.0000
    60        0.0820             nan     0.0100   -0.0000
    80        0.0763             nan     0.0100   -0.0000
   100        0.0720             nan     0.0100   -0.0000
   120        0.0683             nan     0.0100   -0.0000
   140        0.0653             nan     0.0100   -0.0000
   160        0.0624             nan     0.0100   -0.0000
   180        0.0599             nan     0.0100   -0.0000
   200        0.0568             nan     0.0100   -0.0000
   207        0.0557             nan     0.0100   -0.0000

[1] "GBM variable coefficients"
                            var     rel.inf
outer                     outer 5.253652939
inner                     inner 5.021500153
comsize                 comsize 4.921344609
graph13                 graph13 4.259941824
ratio2                   ratio2 4.168664038
ratio5                   ratio5 2.501663491
bigcom18               bigcom18 2.382997189
bet                         bet 2.073029577
coreness               coreness 2.032681709
pagerank               pagerank 2.004914036
V1                           V1 1.964587295
V2                           V2 1.859972897
orbit30                 orbit30 1.843819587
graph23                 graph23 1.801199242
graph20                 graph20 1.762748310
adhesion               adhesion 1.738995578
fifth                     fifth 1.650897177
bigcom345             bigcom345 1.631015738
orbit11                 orbit11 1.615819280
graph6                   graph6 1.595403269
orbit49                 orbit49 1.594990939
graph16                 graph16 1.579720116
bigcom370             bigcom370 1.562253150
graph17                 graph17 1.518113084
graph1                   graph1 1.486938404
bigcom255             bigcom255 1.430281535
orbit5                   orbit5 1.424572359
graph19                 graph19 1.331203665
bigcom82               bigcom82 1.325027168
orbit20                 orbit20 1.315472827
orbit38                 orbit38 1.168052122
ioratio                 ioratio 1.125102646
cohesion               cohesion 1.123021030
knn                         knn 1.103057658
graph4                   graph4 0.996352426
sixth                     sixth 0.930041275
ratio1                   ratio1 0.893934580
ratio3                   ratio3 0.891307742
orbit35                 orbit35 0.860982615
ratio6                   ratio6 0.822215942
orbit17                 orbit17 0.786632628
graph0                   graph0 0.773865600
hubscore               hubscore 0.754888963
bigcom33               bigcom33 0.753516106
graph14                 graph14 0.728238995
bigcom9                 bigcom9 0.711101464
bigcom62               bigcom62 0.695378027
orbit18                 orbit18 0.666974366
graph9                   graph9 0.663823167
walktrap_vertex walktrap_vertex 0.639864525
graph2                   graph2 0.617354349
orbit19                 orbit19 0.612888727
orbit31                 orbit31 0.610462816
orbit16                 orbit16 0.608184892
graph3                   graph3 0.589568707
membership_s37   membership_s37 0.564602069
constraint           constraint 0.552073378
orbit27                 orbit27 0.543010547
third                     third 0.542237842
membership_s33   membership_s33 0.534618157
graph12                 graph12 0.521616150
graph15                 graph15 0.450363797
orbit4                   orbit4 0.447912794
trans                     trans 0.385327841
graph5                   graph5 0.375007519
graph11                 graph11 0.364092328
graph10                 graph10 0.347362118
graph18                 graph18 0.346368765
orbit45                 orbit45 0.335721355
membership_s10   membership_s10 0.335011770
ratio4                   ratio4 0.307285486
fourth                   fourth 0.304562518
orbit39                 orbit39 0.263969725
graph7                   graph7 0.252883311
orbit28                 orbit28 0.248878353
membership_s12   membership_s12 0.241385668
orbit15                 orbit15 0.241299290
upto_fifth           upto_fifth 0.236123135
orbit48                 orbit48 0.223639566
membership_s26   membership_s26 0.221914810
orbit24                 orbit24 0.211913276
orbit56                 orbit56 0.208262152
orbit62                 orbit62 0.183260610
upto_sixth           upto_sixth 0.178634078
orbit25                 orbit25 0.172580133
orbit52                 orbit52 0.153959786
graph25                 graph25 0.151629011
orbit64                 orbit64 0.151593974
orbit36                 orbit36 0.143827233
selfinter             selfinter 0.143487999
orbit21                 orbit21 0.138765044
orbit51                 orbit51 0.135332290
orbit50                 orbit50 0.134000456
orbit47                 orbit47 0.123438020
orbit26                 orbit26 0.115586815
bigcom2                 bigcom2 0.110242813
spin_vertex         spin_vertex 0.104350466
graph21                 graph21 0.099124426
orbit1                   orbit1 0.094840739
graph8                   graph8 0.094092565
upto_third           upto_third 0.092035423
bigcom4                 bigcom4 0.089986737
membership_s16   membership_s16 0.083907627
bigcom10               bigcom10 0.080293739
orbit40                 orbit40 0.076347112
orbit32                 orbit32 0.075720083
orbit46                 orbit46 0.072063751
ecc                         ecc 0.066934739
upto_fourth         upto_fourth 0.066365422
orbit57                 orbit57 0.063896309
bigcom1                 bigcom1 0.047351754
second                   second 0.046831125
orbit22                 orbit22 0.044531866
orbit29                 orbit29 0.037907449
membership_s31   membership_s31 0.035881330
upto_second         upto_second 0.032989883
orbit37                 orbit37 0.031877193
orbit2                   orbit2 0.031199747
orbit42                 orbit42 0.029672309
orbit67                 orbit67 0.026541937
orbit13                 orbit13 0.017379097
orbit70                 orbit70 0.013724488
membership_s21   membership_s21 0.011648548
orbit53                 orbit53 0.008489604
graph22                 graph22 0.000000000
graph24                 graph24 0.000000000
graph26                 graph26 0.000000000
graph27                 graph27 0.000000000
graph28                 graph28 0.000000000
graph29                 graph29 0.000000000
orbit0                   orbit0 0.000000000
orbit3                   orbit3 0.000000000
orbit6                   orbit6 0.000000000
orbit7                   orbit7 0.000000000
orbit8                   orbit8 0.000000000
orbit9                   orbit9 0.000000000
orbit10                 orbit10 0.000000000
orbit12                 orbit12 0.000000000
orbit14                 orbit14 0.000000000
orbit23                 orbit23 0.000000000
orbit33                 orbit33 0.000000000
orbit34                 orbit34 0.000000000
orbit41                 orbit41 0.000000000
orbit43                 orbit43 0.000000000
orbit44                 orbit44 0.000000000
orbit54                 orbit54 0.000000000
orbit55                 orbit55 0.000000000
orbit58                 orbit58 0.000000000
orbit59                 orbit59 0.000000000
orbit60                 orbit60 0.000000000
orbit61                 orbit61 0.000000000
orbit63                 orbit63 0.000000000
orbit65                 orbit65 0.000000000
orbit66                 orbit66 0.000000000
orbit68                 orbit68 0.000000000
orbit69                 orbit69 0.000000000
orbit71                 orbit71 0.000000000
orbit72                 orbit72 0.000000000
AP                           AP 0.000000000
eccrad                   eccrad 0.000000000
close                     close 0.000000000
first                     first 0.000000000
evcent                   evcent 0.000000000
bigcom3                 bigcom3 0.000000000
[truncated: 99,690 more chars]
