# Supplementary material for: Distinctive Behaviors of Druggable Proteins in Cellular Networks
Source: PLoS Comput Biol. 2015 Dec 23;11(12):e1004597. doi: 10.1371/journal.pcbi.1004597 (PMC4689399; doi:10.1371/journal.pcbi.1004597)
Supplement: S1 File — (ZIP) [file pcbi.1004597.s004.zip › S1_File/y2h_binary.ppi.csv.Target_results_med_C.txt]

[[1]]
[1] "med_C"

[1] "Dataset: med_C Model GBM, run: 1 of 10 2015-06-08 11:04:11"
Iter   TrainDeviance   ValidDeviance   StepSize   Improve
     1        0.4677             nan     0.0100    0.0005
     2        0.4660             nan     0.0100    0.0004
     3        0.4638             nan     0.0100    0.0002
     4        0.4624             nan     0.0100   -0.0001
     5        0.4609             nan     0.0100    0.0000
     6        0.4595             nan     0.0100   -0.0001
     7        0.4581             nan     0.0100    0.0002
     8        0.4568             nan     0.0100    0.0001
     9        0.4554             nan     0.0100    0.0003
    10        0.4541             nan     0.0100    0.0001
    20        0.4415             nan     0.0100    0.0001
    40        0.4199             nan     0.0100    0.0000
    60        0.4021             nan     0.0100    0.0000
    80        0.3870             nan     0.0100    0.0000
   100        0.3739             nan     0.0100   -0.0000
   120        0.3618             nan     0.0100    0.0000
   140        0.3515             nan     0.0100   -0.0000
   160        0.3414             nan     0.0100   -0.0000
   180        0.3307             nan     0.0100   -0.0000
   200        0.3212             nan     0.0100    0.0000
   220        0.3128             nan     0.0100    0.0001
   240        0.3047             nan     0.0100   -0.0000
   260        0.2961             nan     0.0100    0.0001
   280        0.2882             nan     0.0100   -0.0000
   300        0.2807             nan     0.0100   -0.0000
   320        0.2738             nan     0.0100   -0.0000
   340        0.2672             nan     0.0100   -0.0000
   360        0.2612             nan     0.0100   -0.0000
   380        0.2553             nan     0.0100    0.0000
   400        0.2497             nan     0.0100   -0.0000

[1] "GBM variable coefficients"
                            var     rel.inf
spin_vertex         spin_vertex 3.760547623
ratio5                   ratio5 3.306315519
inner                     inner 3.246637529
walktrap_vertex walktrap_vertex 2.678947710
orbit36                 orbit36 2.217640022
comsize                 comsize 2.204568702
orbit45                 orbit45 1.725443595
V2                           V2 1.696289903
bet                         bet 1.664778176
V1                           V1 1.602824829
membership_s16   membership_s16 1.567965117
upto_sixth           upto_sixth 1.564962966
bigcom11               bigcom11 1.486606897
ratio1                   ratio1 1.445557121
orbit50                 orbit50 1.435439164
orbit51                 orbit51 1.348282841
constraint           constraint 1.343581731
outer                     outer 1.307722543
orbit33                 orbit33 1.270169041
fourth                   fourth 1.237109201
pagerank               pagerank 1.135905330
membership_s4     membership_s4 1.128415189
adhesion               adhesion 1.124829255
graph20                 graph20 1.080740620
orbit38                 orbit38 1.043495394
ratio4                   ratio4 1.040495168
graph13                 graph13 1.014154899
graph4                   graph4 0.981427663
graph6                   graph6 0.970256899
ratio6                   ratio6 0.965093164
graph19                 graph19 0.951735707
graph16                 graph16 0.938425541
graph5                   graph5 0.910037726
graph25                 graph25 0.892911370
orbit35                 orbit35 0.875802531
graph17                 graph17 0.873270420
orbit31                 orbit31 0.863403958
trans                     trans 0.847249425
orbit56                 orbit56 0.845042767
graph15                 graph15 0.830982907
orbit46                 orbit46 0.820083912
orbit21                 orbit21 0.811584949
knn                         knn 0.799020502
graph23                 graph23 0.793680262
orbit18                 orbit18 0.791061502
ioratio                 ioratio 0.787358217
graph18                 graph18 0.777158630
orbit20                 orbit20 0.772372939
sixth                     sixth 0.764504238
orbit9                   orbit9 0.743943445
graph12                 graph12 0.725963937
orbit17                 orbit17 0.699584979
graph11                 graph11 0.690905427
bigcom2                 bigcom2 0.690750331
orbit42                 orbit42 0.688453840
orbit39                 orbit39 0.684866920
orbit44                 orbit44 0.680413211
cohesion               cohesion 0.657136487
graph3                   graph3 0.654270618
orbit28                 orbit28 0.653473519
orbit4                   orbit4 0.645065358
orbit24                 orbit24 0.634854476
ratio3                   ratio3 0.627364821
orbit37                 orbit37 0.624913844
graph1                   graph1 0.604690458
orbit27                 orbit27 0.589914738
ecc                         ecc 0.589301771
graph0                   graph0 0.576168285
orbit30                 orbit30 0.551139138
orbit52                 orbit52 0.532816858
orbit11                 orbit11 0.529406211
orbit62                 orbit62 0.528658361
graph14                 graph14 0.523067530
hubscore               hubscore 0.520737332
fifth                     fifth 0.520282680
graph7                   graph7 0.510998262
orbit23                 orbit23 0.509929447
ratio2                   ratio2 0.507307538
orbit65                 orbit65 0.493606731
orbit15                 orbit15 0.491091365
graph21                 graph21 0.488834950
orbit25                 orbit25 0.485732971
graph9                   graph9 0.482246059
graph22                 graph22 0.474367492
orbit63                 orbit63 0.472382121
orbit16                 orbit16 0.463490840
orbit19                 orbit19 0.453753579
orbit32                 orbit32 0.445619954
bigcom177             bigcom177 0.445209742
membership_s12   membership_s12 0.439115559
graph2                   graph2 0.429474222
graph10                 graph10 0.427905664
orbit49                 orbit49 0.412898135
orbit40                 orbit40 0.407521197
third                     third 0.391612009
orbit7                   orbit7 0.389687580
orbit26                 orbit26 0.368470350
close                     close 0.356376737
second                   second 0.354160827
orbit2                   orbit2 0.354050856
graph26                 graph26 0.351804815
orbit22                 orbit22 0.336695950
orbit64                 orbit64 0.335101799
orbit60                 orbit60 0.324131749
orbit58                 orbit58 0.304591120
orbit12                 orbit12 0.281566341
orbit1                   orbit1 0.269466640
coreness               coreness 0.264585322
orbit57                 orbit57 0.263295575
orbit41                 orbit41 0.262671090
orbit29                 orbit29 0.258013284
upto_fourth         upto_fourth 0.235623229
membership_s7     membership_s7 0.222905793
orbit53                 orbit53 0.221429382
AP                           AP 0.203398568
bigcom33               bigcom33 0.202618984
orbit61                 orbit61 0.197790683
orbit59                 orbit59 0.190958546
graph27                 graph27 0.186336979
orbit5                   orbit5 0.182621589
orbit6                   orbit6 0.180735451
graph8                   graph8 0.179054067
orbit48                 orbit48 0.177559029
orbit10                 orbit10 0.174312644
upto_third           upto_third 0.162113238
graph24                 graph24 0.157837799
upto_fifth           upto_fifth 0.147544616
orbit54                 orbit54 0.143324898
bigcom25               bigcom25 0.122900055
orbit43                 orbit43 0.119996108
orbit47                 orbit47 0.118335615
membership_s38   membership_s38 0.115199798
upto_second         upto_second 0.112766446
graph28                 graph28 0.107512868
orbit70                 orbit70 0.105331377
orbit67                 orbit67 0.101915552
orbit13                 orbit13 0.091108019
bigcom34               bigcom34 0.085301062
orbit71                 orbit71 0.081933733
evcent                   evcent 0.079906074
selfinter             selfinter 0.070702720
bigcom1                 bigcom1 0.068923521
orbit68                 orbit68 0.065300338
bigcom3                 bigcom3 0.051432984
membership_s8     membership_s8 0.050672833
orbit66                 orbit66 0.038300693
membership_s21   membership_s21 0.034291414
orbit55                 orbit55 0.033158558
bigcom46               bigcom46 0.032549893
membership_s20   membership_s20 0.028448244
membership_s19   membership_s19 0.027670038
orbit69                 orbit69 0.022097322
bigcom4                 bigcom4 0.016668261
bigcom13               bigcom13 0.012555459
membership_s3     membership_s3 0.011772790
graph29                 graph29 0.009278971
orbit0                   orbit0 0.000000000
orbit3                   orbit3 0.000000000
orbit8                   orbit8 0.000000000
orbit14                 orbit14 0.000000000
orbit34                 orbit34 0.000000000
orbit72                 orbit72 0.000000000
eccrad                   eccrad 0.000000000
first                     first 0.000000000
bigcom5                 bigcom5 0.000000000
bigcom6                 bigcom6 0.000000000
bigcom8                 bigcom8 0.000000000
bigcom9                 bigcom9 0.000000000
bigcom10               bigcom10 0.000000000
bigcom12               bigcom12 0.000000000
bigcom14               bigcom14 0.000000000
bigcom15               bigcom15 0.000000000
bigcom16               bigcom16 0.000000000
bigcom17               bigcom17 0.000000000
bigcom18               bigcom18 0.000000000
bigcom21               bigcom21 0.000000000
bigcom22               bigcom22 0.000000000
bigcom23               bigcom23 0.000000000
bigcom24               bigcom24 0.000000000
bigcom26               bigcom26 0.000000000
bigcom27               bigcom27 0.000000000
bigcom29               bigcom29 0.000000000
bigcom31               bigcom31 0.000000000
bigcom35               bigcom35 0.000000000
bigcom36               bigcom36 0.000000000
bigcom39               bigcom39 0.000000000
bigcom40               bigcom40 0.000000000
bigcom43               bigcom43 0.000000000
bigcom48               bigcom48 0.000000000
bigcom49               bigcom49 0.000000000
bigcom50               bigcom50 0.000000000
bigcom52               bigcom52 0.000000000
bigcom54               bigcom54 0.000000000
bigcom56               bigcom56 0.000000000
bigcom57               bigcom57 0.000000000
bigcom58               bigcom58 0.000000000
bigcom62               bigcom62 0.000000000
bigcom63               bigcom63 0.000000000
bigcom64               bigcom64 0.000000000
bigcom65               bigcom65 0.000000000
bigcom66               bigcom66 0.000000000
bigcom68               bigcom68 0.000000000
bigcom69               bigcom69 0.000000000
bigcom70               bigcom70 0.000000000
bigcom71               bigcom71 0.000000000
bigcom72               bigcom72 0.000000000
bigcom77               bigcom77 0.000000000
bigcom79               bigcom79 0.000000000
bigcom80               bigcom80 0.000000000
bigcom82               bigcom82 0.000000000
bigcom83               bigcom83 0.000000000
bigcom86               bigcom86 0.000000000
bigcom87               bigcom87 0.000000000
bigcom88               bigcom88 0.000000000
bigcom90               bigcom90 0.000000000
bigcom92               bigcom92 0.000000000
bigcom94               bigcom94 0.000000000
bigcom96               bigcom96 0.000000000
bigcom98               bigcom98 0.000000000
bigcom99               bigcom99 0.000000000
bigcom100             bigcom100 0.000000000
bigcom102             bigcom102 0.000000000
bigcom103             bigcom103 0.000000000
bigcom104             bigcom104 0.000000000
bigcom107             bigcom107 0.000000000
bigcom108             bigcom108 0.000000000
bigcom109             bigcom109 0.000000000
bigcom110             bigcom110 0.000000000
bigcom125             bigcom125 0.000000000
bigcom133             bigcom133 0.000000000
bigcom141             bigcom141 0.000000000
bigcom142             bigcom142 0.000000000
bigcom143             bigcom143 0.000000000
bigcom145             bigcom145 0.000000000
bigcom158             bigcom158 0.000000000
bigcom162             bigcom162 0.000000000
bigcom194             bigcom194 0.000000000
bigcom208             bigcom208 0.000000000
bigcom220             bigcom220 0.000000000
bigcom227             bigcom227 0.000000000
bigcom229             bigcom229 0.000000000
bigcom247             bigcom247 0.000000000
bigcom252             bigcom252 0.000000000
bigcom255             bigcom255 0.000000000
bigcom258             bigcom258 0.000000000
bigcom266             bigcom266 0.000000000
bigcom269             bigcom269 0.000000000
bigcom273             bigcom273 0.000000000
bigcom274             bigcom274 0.000000000
bigcom276             bigcom276 0.000000000
bigcom284             bigcom284 0.000000000
bigcom290             bigcom290 0.000000000
bigcom292             bigcom292 0.000000000
bigcom294             bigcom294 0.000000000
bigcom295             bigcom295 0.000000000
bigcom296             bigcom296 0.000000000
bigcom297             bigcom297 0.000000000
bigcom302             bigcom302 0.000000000
bigcom303             bigcom303 0.000000000
bigcom307             bigcom307 0.000000000
bigcom311             bigcom311 0.000000000
bigcom313             bigcom313 0.000000000
bigcom318             bigcom318 0.000000000
bigcom326             bigcom326 0.000000000
bigcom332             bigcom332 0.000000000
bigcom340             bigcom340 0.000000000
bigcom341             bigcom341 0.000000000
bigcom345             bigcom345 0.000000000
bigcom347             bigcom347 0.000000000
bigcom360             bigcom360 0.000000000
bigcom365             bigcom365 0.000000000
bigcom366             bigcom366 0.000000000
bigcom370             bigcom370 0.000000000
bigcom387             bigcom387 0.000000000
bigcom390             bigcom390 0.000000000
bigcom398             bigcom398 0.000000000
bigcom408             bigcom408 0.000000000
bigcom417             bigcom417 0.000000000
bigcom419             bigcom419 0.000000000
bigcom424             bigcom424 0.000000000
bigcom441             bigcom441 0.000000000
bigcom445             bigcom445 0.000000000
bigcom468             bigcom468 0.000000000
membership_s1     membership_s1 0.000000000
membership_s5     membership_s5 0.000000000
membership_s6     membership_s6 0.000000000
membership_s9     membership_s9 0.000000000
membership_s10   membership_s10 0.000000000
membership_s11   membership_s11 0.000000000
membership_s13   membership_s13 0.000000000
membership_s14   membership_s14 0.000000000
membership_s17   membership_s17 0.000000000
membership_s18   membership_s18 0.000000000
membership_s22   membership_s22 0.000000000
membership_s23   membership_s23 0.000000000
membership_s24   membership_s24 0.000000000
membership_s25   membership_s25 0.000000000
membership_s26   membership_s26 0.000000000
membership_s27   membership_s27 0.000000000
membership_s28   membership_s28 0.000000000
membership_s30   membership_s30 0.000000000
membership_s31   membership_s31 0.000000000
membership_s32   membership_s32 0.000000000
membership_s33   membership_s33 0.000000000
membership_s34   membership_s34 0.000000000
membership_s35   membership_s35 0.000000000
membership_s36   membership_s36 0.000000000
membership_s37   membership_s37 0.000000000
[1] "Dataset: med_C Model RF, run: 1 of 10 2015-06-08 11:05:24"
     |      Out-of-bag   |
Tree |      MSE  %Var(y) |
   1 |   0.1254   212.64 |
   2 |   0.1136   192.52 |
   3 |   0.1097   185.97 |
   4 |   0.1043   176.90 |
   5 |  0.09751   165.31 |
   6 |  0.09338   158.31 |
   7 |    0.088   149.19 |
   8 |  0.08422   142.78 |
   9 |  0.08042   136.34 |
  10 |  0.07902   133.97 |
  11 |  0.07577   128.46 |
  12 |  0.07382   125.15 |
  13 |  0.07247   122.87 |
  14 |  0.07121   120.72 |
  15 |  0.07106   120.48 |
  16 |  0.07043   119.41 |
  17 |  0.06946   117.76 |
  18 |  0.06884   116.71 |
  19 |    0.068   115.28 |
  20 |  0.06756   114.53 |
  21 |  0.06721   113.94 |
  22 |  0.06731   114.12 |
  23 |   0.0668   113.25 |
  24 |  0.06665   112.99 |
  25 |  0.06649   112.72 |
  26 |  0.06622   112.27 |
  27 |  0.06583   111.59 |
  28 |  0.06588   111.69 |
  29 |  0.06547   110.99 |
  30 |   0.0651   110.36 |
  31 |   0.0646   109.52 |
  32 |  0.06459   109.50 |
  33 |  0.06446   109.28 |
  34 |  0.06451   109.37 |
  35 |  0.06429   108.99 |
  36 |  0.06403   108.55 |
  37 |  0.06388   108.30 |
  38 |  0.06398   108.47 |
  39 |  0.06396   108.44 |
  40 |  0.06383   108.21 |
  41 |  0.06366   107.93 |
  42 |  0.06362   107.85 |
  43 |   0.0634   107.49 |
  44 |  0.06331   107.32 |
  45 |  0.06325   107.23 |
  46 |  0.06332   107.35 |
  47 |  0.06323   107.20 |
  48 |  0.06332   107.35 |
  49 |   0.0632   107.14 |
  50 |  0.06323   107.19 |
  51 |  0.06318   107.11 |
  52 |  0.06318   107.12 |
  53 |  0.06315   107.05 |
  54 |  0.06309   106.96 |
  55 |  0.06303   106.85 |
  56 |  0.06299   106.79 |
  57 |  0.06298   106.78 |
  58 |  0.06294   106.70 |
  59 |  0.06285   106.56 |
  60 |  0.06279   106.45 |
  61 |  0.06275   106.38 |
  62 |  0.06277   106.42 |
  63 |  0.06252   105.98 |
  64 |  0.06237   105.74 |
  65 |  0.06229   105.61 |
  66 |  0.06238   105.75 |
  67 |  0.06228   105.59 |
  68 |  0.06231   105.64 |
  69 |  0.06235   105.70 |
  70 |  0.06239   105.77 |
  71 |  0.06228   105.58 |
  72 |  0.06244   105.86 |
  73 |  0.06235   105.70 |
  74 |  0.06235   105.70 |
  75 |  0.06234   105.69 |
  76 |  0.06232   105.65 |
  77 |  0.06228   105.58 |
  78 |  0.06225   105.54 |
  79 |  0.06225   105.53 |
  80 |  0.06227   105.56 |
  81 |  0.06222   105.48 |
  82 |  0.06219   105.43 |
  83 |  0.06215   105.36 |
  84 |  0.06204   105.18 |
  85 |   0.0621   105.27 |
  86 |  0.06212   105.31 |
  87 |  0.06212   105.31 |
  88 |  0.06213   105.34 |
  89 |  0.06221   105.47 |
  90 |  0.06221   105.46 |
  91 |  0.06224   105.52 |
  92 |  0.06229   105.60 |
  93 |  0.06224   105.52 |
  94 |  0.06224   105.52 |
  95 |  0.06216   105.37 |
  96 |  0.06216   105.38 |
  97 |  0.06218   105.41 |
  98 |  0.06213   105.33 |
  99 |  0.06215   105.37 |
 100 |  0.06209   105.27 |
[1] "Random Forest variable coefficients"
                      %IncMSE IncNodePurity
graph5           1.657401e-03  1.042807e+00
graph6           2.636755e-03  9.553938e-01
graph7           2.770853e-03  3.750097e-01
graph8           1.829190e-04  1.917253e-01
graph9           3.497430e-03  9.722476e-01
graph10          6.971261e-03  1.008302e+00
graph11          3.205718e-03  1.058130e+00
graph12          5.150261e-03  1.072642e+00
graph13          4.014983e-03  1.014921e+00
graph14          6.857109e-03  1.369854e+00
graph15          3.795195e-03  9.624947e-01
graph16          1.021671e-02  1.846727e+00
graph17          4.315005e-03  1.183151e+00
graph18          2.518944e-03  6.003677e-01
graph19          2.289076e-03  1.011288e+00
graph20          3.450678e-03  1.759895e+00
graph21          5.043443e-03  1.164121e+00
graph22          2.212596e-03  8.499850e-01
graph23          2.105344e-03  1.269358e+00
graph24          2.800230e-03  5.902750e-01
graph25          4.329049e-03  9.293718e-01
graph26          5.932523e-04  3.407269e-01
graph27          4.026963e-04  1.278540e-01
graph28          8.504546e-04  3.627925e-01
graph29         -2.590543e-06  4.015309e-02
orbit0           1.356187e-03  4.653806e-01
orbit1           1.599573e-03  5.660723e-01
orbit2           5.548269e-03  1.178639e+00
orbit3           5.783484e-04  4.825107e-01
orbit4           7.502774e-03  1.118131e+00
orbit5           3.700242e-03  9.126277e-01
orbit6           2.666544e-03  1.218179e+00
orbit7           4.354807e-03  1.188514e+00
orbit8           5.516369e-03  1.326350e+00
orbit9           3.649124e-03  9.942323e-01
orbit10          3.232054e-03  8.197580e-01
orbit11          2.248370e-03  1.151904e+00
orbit12          1.431384e-03  5.071906e-01
orbit13          4.480966e-04  2.362786e-01
orbit14          4.366241e-05  1.939649e-01
orbit15          7.902485e-03  9.081238e-01
orbit16          6.527684e-03  1.003720e+00
orbit17          3.251691e-03  1.016412e+00
orbit18          5.102606e-03  1.275500e+00
orbit19          4.715921e-03  1.379851e+00
orbit20          4.907873e-03  1.185374e+00
orbit21          4.668127e-03  1.213799e+00
orbit22          4.802667e-03  1.236413e+00
orbit23          6.941633e-03  1.076498e+00
orbit24          4.444334e-03  1.482869e+00
orbit25          4.684247e-03  8.133540e-01
orbit26          3.705842e-03  9.447584e-01
orbit27          7.990399e-03  1.185028e+00
orbit28          2.280531e-03  8.420737e-01
orbit29          1.737930e-03  6.229358e-01
orbit30          1.911056e-03  6.073412e-01
orbit31          5.852165e-03  1.265724e+00
orbit32          1.861451e-03  8.548766e-01
orbit33          6.745402e-03  1.467464e+00
orbit34          5.935936e-03  8.810584e-01
orbit35          8.838372e-03  2.455901e+00
orbit36          7.867001e-03  2.542530e+00
orbit37          4.359765e-03  1.465976e+00
orbit38          4.490044e-03  1.327072e+00
orbit39          4.555985e-03  1.833107e+00
orbit40          1.510401e-03  5.662936e-01
orbit41          1.215647e-03  4.771544e-01
orbit42          2.785152e-03  5.279187e-01
orbit43          2.702829e-03  5.541359e-01
orbit44          1.988493e-03  9.624115e-01
orbit45          5.438841e-03  2.011386e+00
orbit46          2.785337e-03  7.189070e-01
orbit47          1.207814e-03  8.449770e-01
orbit48          1.121281e-03  3.898058e-01
orbit49          4.234693e-03  1.372391e+00
orbit50          3.147921e-03  1.415032e+00
orbit51          7.514333e-03  1.435523e+00
orbit52          3.497907e-03  1.008533e+00
orbit53          1.613953e-03  6.658578e-01
orbit54          1.322517e-03  4.835265e-01
orbit55          4.339690e-04  2.237888e-01
orbit56          4.385606e-03  1.656269e+00
orbit57          1.278268e-04  1.651487e-01
orbit58          3.861791e-04  4.832840e-01
orbit59          2.716233e-03  4.816957e-01
orbit60          1.310700e-03  3.187810e-01
orbit61          7.220994e-04  2.205382e-01
orbit62          4.661206e-03  9.805700e-01
orbit63          1.125930e-03  6.244241e-01
orbit64          1.418767e-03  3.640488e-01
orbit65          2.054900e-03  8.168254e-01
orbit66          3.977494e-04  1.701876e-01
orbit67          1.616510e-04  1.175515e-01
orbit68          2.032688e-04  1.732598e-01
orbit69          3.775550e-04  2.548666e-01
orbit70          9.712763e-04  2.743647e-01
orbit71          3.670083e-04  2.782940e-01
orbit72         -8.873114e-06  1.159524e-02
AP               9.291230e-06  1.424655e-01
bet              1.672656e-03  2.355169e+00
ecc              1.587647e-04  3.724979e-01
eccrad          -3.493986e-05  4.741920e-01
close            4.329718e-03  7.435112e-01
constraint       4.094691e-03  1.586213e+00
coreness         8.127937e-04  4.851801e-01
knn              4.526003e-03  1.426640e+00
hubscore         3.479164e-03  1.177898e+00
pagerank         2.157354e-03  2.000795e+00
trans            3.071274e-03  7.959727e-01
first            6.884985e-04  3.871957e-01
second           2.833144e-03  9.864425e-01
third            7.484932e-03  1.628375e+00
fourth           6.991303e-03  2.306627e+00
fifth            5.881361e-03  1.450645e+00
sixth            3.466708e-03  1.244721e+00
selfinter        1.541568e-04  2.151291e-01
V1               3.093329e-03  2.440163e+00
V2               2.337832e-03  3.037224e+00
evcent           4.933378e-03  7.309476e-01
upto_second      5.328078e-03  8.169198e-01
upto_third       5.880093e-03  9.804672e-01
upto_fourth      2.674791e-03  8.977917e-01
upto_fifth       4.465715e-03  9.540219e-01
upto_sixth       3.648644e-03  1.598834e+00
ratio1           4.483896e-03  2.007368e+00
ratio2           2.007944e-03  1.330761e+00
ratio3           7.874739e-03  1.984150e+00
ratio4           3.144843e-03  1.552127e+00
ratio5           9.045954e-04  4.643805e+00
ratio6           5.623957e-03  1.587391e+00
walktrap_vertex  2.015705e-03  3.756863e+00
bigcom1          1.889230e-04  8.176963e-02
bigcom2          3.349833e-03  6.673750e-01
bigcom3          4.924844e-05  2.765266e-01
bigcom4         -2.935111e-05  7.223246e-02
bigcom5          0.000000e+00  0.000000e+00
bigcom6          0.000000e+00  2.775558e-19
bigcom8         -1.424105e-05  7.133121e-02
bigcom9         -6.345064e-06  3.299508e-01
bigcom10         0.000000e+00  0.000000e+00
bigcom11         2.915868e-04  1.194868e+00
bigcom12         0.000000e+00  0.000000e+00
bigcom13        -1.059401e-04  2.120894e-01
bigcom14         0.000000e+00  0.000000e+00
bigcom15         0.000000e+00  0.000000e+00
bigcom16         0.000000e+00  0.000000e+00
bigcom17         0.000000e+00  0.000000e+00
bigcom18         0.000000e+00  1.665335e-18
bigcom21         0.000000e+00  0.000000e+00
bigcom22         0.000000e+00  0.000000e+00
bigcom23         0.000000e+00  0.000000e+00
bigcom24         0.000000e+00  0.000000e+00
bigcom25         5.804801e-04  2.537057e-01
bigcom26         0.000000e+00  0.000000e+00
bigcom27         0.000000e+00  0.000000e+00
bigcom29         0.000000e+00  0.000000e+00
bigcom31         0.000000e+00  0.000000e+00
bigcom33         1.855218e-04  3.173339e-01
bigcom34         2.636328e-05  3.109027e-01
bigcom35         0.000000e+00  0.000000e+00
bigcom36         0.000000e+00  0.000000e+00
bigcom39         0.000000e+00  0.000000e+00
bigcom40         0.000000e+00  0.000000e+00
bigcom43         0.000000e+00  5.551115e-19
bigcom46        -9.594149e-05  5.034232e-01
bigcom48         0.000000e+00  0.000000e+00
bigcom49         0.000000e+00  0.000000e+00
bigcom50         1.147948e-05  2.600489e-01
bigcom52         0.000000e+00  0.000000e+00
bigcom54         0.000000e+00  2.775558e-19
bigcom56         0.000000e+00  0.000000e+00
bigcom57         0.000000e+00  0.000000e+00
bigcom58         0.000000e+00  0.000000e+00
bigcom62         0.000000e+00  0.000000e+00
bigcom63         0.000000e+00  0.000000e+00
bigcom64         0.000000e+00  0.000000e+00
bigcom65         0.000000e+00  0.000000e+00
bigcom66         0.000000e+00  0.000000e+00
bigcom68         0.000000e+00  0.000000e+00
bigcom69         0.000000e+00  0.000000e+00
bigcom70         0.000000e+00  8.326673e-19
bigcom71         0.000000e+00  0.000000e+00
bigcom72         0.000000e+00  0.000000e+00
bigcom77         0.000000e+00  0.000000e+00
bigcom79         0.000000e+00  0.000000e+00
bigcom80         0.000000e+00  2.775558e-19
bigcom82         0.000000e+00  0.000000e+00
bigcom83         0.000000e+00  0.000000e+00
bigcom86         0.000000e+00  0.000000e+00
bigcom87         0.000000e+00  0.000000e+00
bigcom88         0.000000e+00  0.000000e+00
bigcom90         0.000000e+00  0.000000e+00
bigcom92         0.000000e+00  0.000000e+00
bigcom94         0.000000e+00  0.000000e+00
bigcom96         0.000000e+00  0.000000e+00
bigcom98         0.000000e+00  0.000000e+00
bigcom99         0.000000e+00  0.000000e+00
bigcom100        0.000000e+00  2.775558e-19
bigcom102        0.000000e+00  0.000000e+00
bigcom103        0.000000e+00  0.000000e+00
bigcom104        0.000000e+00  0.000000e+00
bigcom107        0.000000e+00  0.000000e+00
bigcom108        0.000000e+00  0.000000e+00
bigcom109       -4.591704e-05  1.747235e-01
bigcom110        0.000000e+00  6.719799e-01
bigcom125        0.000000e+00  0.000000e+00
bigcom133        0.000000e+00  0.000000e+00
bigcom141        0.000000e+00  0.000000e+00
bigcom142        0.000000e+00  0.000000e+00
bigcom143        0.000000e+00  0.000000e+00
bigcom145        0.000000e+00  0.000000e+00
bigcom158        0.000000e+00  0.000000e+00
bigcom162        4.309605e-07  1.686753e-01
bigcom177        2.741308e-06  7.678534e-01
bigcom194        0.000000e+00  0.000000e+00
bigcom208       -5.322755e-05  3.024908e-01
bigcom220        0.000000e+00  0.000000e+00
bigcom227        0.000000e+00  0.000000e+00
bigcom229        0.000000e+00  0.000000e+00
bigcom247        0.000000e+00  0.000000e+00
bigcom252        0.000000e+00  1.110223e-18
bigcom255        0.000000e+00  0.000000e+00
bigcom258        0.000000e+00  0.000000e+00
bigcom266        0.000000e+00  0.000000e+00
bigcom269        0.000000e+00  0.000000e+00
bigcom273        0.000000e+00  0.000000e+00
bigcom274        0.000000e+00  0.000000e+00
bigcom276        0.000000e+00  0.000000e+00
bigcom284        0.000000e+00  0.000000e+00
bigcom290        0.000000e+00  0.000000e+00
bigcom292        0.000000e+00  0.000000e+00
bigcom294        0.000000e+00  0.000000e+00
bigcom295        0.000000e+00  2.775558e-19
bigcom296        0.000000e+00  0.000000e+00
bigcom297        0.000000e+00  0.000000e+00
bigcom302        0.000000e+00  0.000000e+00
bigcom303        0.000000e+00  0.000000e+00
bigcom307        0.000000e+00  1.110223e-18
bigcom311        0.000000e+00  0.000000e+00
bigcom313        0.000000e+00  0.000000e+00
bigcom318        0.000000e+00  0.000000e+00
bigcom326        0.000000e+00  0.000000e+00
bigcom332        0.000000e+00  0.000000e+00
bigcom340        0.000000e+00  0.000000e+00
bigcom341        0.000000e+00  0.000000e+00
bigcom345        0.000000e+00  0.000000e+00
bigcom347        0.000000e+00  0.000000e+00
bigcom360        0.000000e+00  0.000000e+00
bigcom365        0.000000e+00  0.000000e+00
bigcom366        0.000000e+00  0.000000e+00
bigcom370        0.000000e+00  0.000000e+00
bigcom387        0.000000e+00  0.000000e+00
bigcom390        0.000000e+00  0.000000e+00
bigcom398        0.000000e+00  0.000000e+00
bigcom408        0.000000e+00  0.000000e+00
bigcom417        0.000000e+00  0.000000e+00
bigcom419        0.000000e+00  0.000000e+00
bigcom424        0.000000e+00  0.000000e+00
bigcom441        0.000000e+00  0.000000e+00
bigcom445        0.000000e+00  0.000000e+00
bigcom468        0.000000e+00  0.000000e+00
spin_vertex      5.135194e-03  3.310685e+00
membership_s1    0.000000e+00  0.000000e+00
membership_s3   -1.660926e-05  3.816926e-02
membership_s4    1.877837e-03  1.322182e+00
membership_s5    0.000000e+00  0.000000e+00
membership_s6    2.000876e-07  4.317969e-01
membership_s7    8.163782e-05  4.186620e-01
membership_s8    1.178730e-04  2.673253e-01
membership_s9    0.000000e+00  0.000000e+00
membership_s10   7.389240e-05  1.156323e-01
membership_s11  -4.025572e-05  5.973014e-02
membership_s12   1.320784e-04  5.381652e-01
membership_s13   0.000000e+00  0.000000e+00
membership_s14   0.000000e+00  0.000000e+00
membership_s16   1.929303e-03  1.242265e+00
membership_s17   0.000000e+00  0.000000e+00
membership_s18   0.000000e+00  0.000000e+00
membership_s19  -1.024704e-04  1.244614e-01
membership_s20   3.632223e-05  1.739570e-01
membership_s21   5.165107e-05  2.419271e-02
membership_s22   0.000000e+00  0.000000e+00
membership_s23   0.000000e+00  0.000000e+00
membership_s24   0.000000e+00  2.775558e-19
membership_s25   0.000000e+00  0.000000e+00
membership_s26   0.000000e+00  5.551115e-19
membership_s27   0.000000e+00  2.775558e-19
membership_s28   0.000000e+00  0.000000e+00
membership_s30   0.000000e+00  0.000000e+00
membership_s31   1.338184e-05  3.820347e-02
membership_s32   0.000000e+00  4.718448e-18
membership_s33  -2.310899e-05  1.361100e-01
membership_s34   0.000000e+00  0.000000e+00
membership_s35   0.000000e+00  0.000000e+00
membership_s36   0.000000e+00  0.000000e+00
membership_s37   1.341439e-05  1.056531e-01
membership_s38   1.846091e-06  2.373862e-01
adhesion         1.043980e-02  2.451554e+00
cohesion         1.183276e-02  2.087901e+00
inner            9.842416e-04  3.369111e+00
outer            7.335703e-03  2.417863e+00
ioratio          9.845892e-03  2.392082e+00
comsize          5.355936e-03  3.025248e+00
[1] "Dataset: med_C Model GLM, run: 1 of 10 2015-06-08 11:06:38"
[1] "glmnet variable coefficients"
                     [,1]          [,2]
(Intercept)     -2.700422 -6.779983e+02
graph0           0.000000  8.328151e-04
graph1           0.000000  0.000000e+00
graph2           0.000000  0.000000e+00
graph3           0.000000  0.000000e+00
graph4           0.000000  0.000000e+00
graph5           0.000000 -6.224421e-04
graph6           0.000000  0.000000e+00
graph7           0.000000 -4.940169e-04
graph8           0.000000 -1.360181e-03
graph9           0.000000  0.000000e+00
graph10          0.000000  0.000000e+00
graph11          0.000000 -2.984809e-12
graph12          0.000000  4.826938e-08
graph13          0.000000  0.000000e+00
graph14          0.000000  0.000000e+00
graph15          0.000000  8.240652e-06
graph16          0.000000  0.000000e+00
graph17          0.000000  0.000000e+00
graph18          0.000000 -2.642146e-06
graph19          0.000000  0.000000e+00
graph20          0.000000  0.000000e+00
graph21          0.000000  0.000000e+00
graph22          0.000000 -1.481022e-05
graph23          0.000000  0.000000e+00
graph24          0.000000  0.000000e+00
graph25          0.000000  0.000000e+00
graph26          0.000000  0.000000e+00
graph27          0.000000  2.512420e-04
graph28          0.000000  0.000000e+00
graph29          0.000000  5.993755e-04
orbit0           0.000000  3.329340e-03
orbit1           0.000000  0.000000e+00
orbit2           0.000000  7.961132e-04
orbit3           0.000000  0.000000e+00
orbit4           0.000000  0.000000e+00
orbit5           0.000000  0.000000e+00
orbit6           0.000000  0.000000e+00
orbit7           0.000000  0.000000e+00
orbit8           0.000000 -5.426009e-05
orbit9           0.000000 -1.413218e-07
orbit10          0.000000  0.000000e+00
orbit11          0.000000  4.060525e-03
orbit12          0.000000 -3.071351e-09
orbit13          0.000000 -1.357211e-07
orbit14          0.000000 -3.255694e-04
orbit15          0.000000 -1.799268e-06
orbit16          0.000000 -2.261256e-08
orbit17          0.000000  1.680817e-07
orbit18          0.000000 -4.099699e-07
orbit19          0.000000  1.295292e-09
orbit20          0.000000  2.999215e-07
orbit21          0.000000  1.730731e-07
orbit22          0.000000 -9.261263e-10
orbit23          0.000000 -3.757721e-11
orbit24          0.000000  1.542099e-06
orbit25          0.000000  0.000000e+00
orbit26          0.000000  7.746660e-06
orbit27          0.000000  8.445433e-06
orbit28          0.000000  1.752886e-05
orbit29          0.000000 -1.526452e-06
orbit30          0.000000  2.969356e-07
orbit31          0.000000  0.000000e+00
orbit32          0.000000 -1.160368e-07
orbit33          0.000000 -1.753779e-04
orbit34          0.000000  1.707575e-06
orbit35          0.000000  2.685274e-06
orbit36          0.000000  5.980187e-06
orbit37          0.000000  0.000000e+00
orbit38          0.000000  4.342519e-05
orbit39          0.000000  1.549563e-06
orbit40          0.000000  0.000000e+00
orbit41          0.000000 -1.294815e-04
orbit42          0.000000  0.000000e+00
orbit43          0.000000 -2.425761e-04
orbit44          0.000000  3.021876e-04
orbit45          0.000000 -6.645331e-05
orbit46          0.000000  0.000000e+00
orbit47          0.000000 -3.505711e-05
orbit48          0.000000  2.023195e-07
orbit49          0.000000  1.641758e-05
orbit50          0.000000 -6.678821e-05
orbit51          0.000000 -6.685266e-06
orbit52          0.000000  5.613917e-06
orbit53          0.000000 -2.000110e-04
orbit54          0.000000 -3.860933e-06
orbit55          0.000000 -3.947113e-04
orbit56          0.000000  9.472565e-05
orbit57          0.000000  0.000000e+00
orbit58          0.000000 -3.321076e-04
orbit59          0.000000  0.000000e+00
orbit60          0.000000  0.000000e+00
orbit61          0.000000  1.113556e-03
orbit62          0.000000 -8.696771e-04
orbit63          0.000000  2.042284e-04
orbit64          0.000000 -3.368386e-06
orbit65          0.000000  5.304784e-04
orbit66          0.000000  5.098554e-04
orbit67          0.000000 -1.346326e-03
orbit68          0.000000  2.977803e-08
orbit69          0.000000  0.000000e+00
orbit70          0.000000  0.000000e+00
orbit71          0.000000  8.133981e-05
orbit72          0.000000  5.460983e-05
AP               0.000000 -6.218377e-02
bet              0.000000 -5.540048e-06
ecc              0.000000 -7.193514e-02
eccrad           0.000000 -1.717284e-11
close            0.000000 -8.544182e-07
constraint       0.000000  1.795441e-01
coreness         0.000000  1.186189e-03
knn              0.000000 -2.078954e-03
hubscore         0.000000  0.000000e+00
pagerank         0.000000 -3.912522e+02
trans            0.000000 -3.443275e-01
first            0.000000  3.656620e-03
second           0.000000 -7.430305e-05
third            0.000000  0.000000e+00
fourth           0.000000 -1.813591e-04
fifth            0.000000  6.359971e-05
sixth            0.000000  1.469139e-03
selfinter        0.000000 -1.030339e-01
V1               0.000000  2.571278e-03
V2               0.000000 -3.828702e+00
evcent           0.000000  0.000000e+00
upto_second      0.000000 -2.925642e-05
upto_third       0.000000  0.000000e+00
upto_fourth      0.000000  0.000000e+00
upto_fifth       0.000000  0.000000e+00
upto_sixth       0.000000  6.145559e-02
ratio1           0.000000  2.118588e-04
ratio2           0.000000  2.944887e-05
ratio3           0.000000 -6.573598e-02
ratio4           0.000000  2.732551e-01
ratio5           0.000000  5.463087e-01
ratio6           0.000000 -8.919398e-03
walktrap_vertex  0.000000 -4.974225e-02
bigcom1          0.000000  3.666072e-03
bigcom2          0.000000  3.516106e-01
bigcom3          0.000000  8.482925e-02
bigcom4          0.000000 -3.984415e-01
bigcom5          0.000000 -6.103104e-01
bigcom6          0.000000 -6.793919e-01
bigcom8          0.000000 -1.863368e-01
bigcom9          0.000000  6.567796e-01
bigcom10         0.000000 -9.112510e-01
bigcom11         0.000000  2.681666e+00
bigcom12         0.000000  0.000000e+00
bigcom13         0.000000  2.952162e-01
bigcom14         0.000000  0.000000e+00
bigcom15         0.000000  0.000000e+00
bigcom16         0.000000 -8.514992e-01
bigcom17         0.000000 -5.711092e-01
bigcom18         0.000000 -1.103129e+00
bigcom21         0.000000 -3.478669e-02
bigcom22         0.000000  0.000000e+00
bigcom23         0.000000 -5.750533e-01
bigcom24         0.000000 -1.404986e-01
bigcom25         0.000000  2.979962e-02
bigcom26         0.000000 -4.119569e-01
bigcom27         0.000000 -5.157319e-01
bigcom29         0.000000  0.000000e+00
bigcom31         0.000000 -3.716979e-01
bigcom33         0.000000  2.775017e-01
bigcom34         0.000000  1.730122e-01
bigcom35         0.000000 -7.526200e-02
bigcom36         0.000000  0.000000e+00
bigcom39         0.000000 -8.216137e-01
bigcom40         0.000000 -2.729559e-01
bigcom43         0.000000 -7.746339e-01
bigcom46         0.000000  1.455479e+00
bigcom48         0.000000  0.000000e+00
bigcom49         0.000000  0.000000e+00
bigcom50         0.000000  6.635896e-01
bigcom52         0.000000 -8.698648e-01
bigcom54         0.000000 -3.434910e-01
bigcom56         0.000000 -6.800706e-01
bigcom57         0.000000 -1.317757e+00
bigcom58         0.000000 -2.344866e-01
bigcom62         0.000000 -6.963484e-01
bigcom63         0.000000 -6.156473e-01
bigcom64         0.000000 -1.901233e-02
bigcom65         0.000000 -8.575401e-01
bigcom66         0.000000  0.000000e+00
bigcom68         0.000000  0.000000e+00
bigcom69         0.000000  0.000000e+00
bigcom70         0.000000  0.000000e+00
bigcom71         0.000000 -2.032092e-01
bigcom72         0.000000 -9.262704e-02
bigcom77         0.000000 -4.928622e-01
bigcom79         0.000000 -6.426835e-01
bigcom80         0.000000 -1.143572e-01
bigcom82         0.000000 -1.678313e-01
bigcom83         0.000000 -9.296295e-03
bigcom86         0.000000 -5.199813e-01
bigcom87         0.000000 -3.221744e-01
bigcom88         0.000000 -9.416596e-01
bigcom90         0.000000  0.000000e+00
bigcom92         0.000000  0.000000e+00
bigcom94         0.000000  0.000000e+00
bigcom96         0.000000 -5.483725e-01
bigcom98         0.000000 -5.825085e-01
bigcom99         0.000000 -6.160308e-01
bigcom100        0.000000 -6.388533e-01
bigcom102        0.000000  0.000000e+00
bigcom103        0.000000 -4.621635e-02
bigcom104        0.000000  0.000000e+00
bigcom107        0.000000  0.000000e+00
bigcom108        0.000000 -8.145905e-01
bigcom109        0.000000  6.903230e-01
bigcom110        0.000000  4.376211e+00
bigcom125        0.000000 -3.308199e-01
bigcom133        0.000000 -1.220472e-01
bigcom141        0.000000 -9.981989e-01
bigcom142        0.000000 -4.459516e-01
bigcom143        0.000000 -3.465535e-01
bigcom145        0.000000 -2.154727e-01
bigcom158        0.000000 -2.093164e-01
bigcom162        0.000000  7.299727e-01
bigcom177        0.000000  1.157186e+00
bigcom194        0.000000 -1.781594e-01
bigcom208        0.000000  2.415473e+00
bigcom220        0.000000 -2.140081e-01
bigcom227        0.000000 -2.891060e-01
bigcom229        0.000000  0.000000e+00
bigcom247        0.000000 -3.694928e+00
bigcom252        0.000000 -3.383992e-01
bigcom255        0.000000 -1.864432e-01
bigcom258        0.000000 -1.273377e+00
bigcom266        0.000000 -5.957438e-01
bigcom269        0.000000 -2.146211e-01
bigcom273        0.000000 -5.412536e-01
bigcom274        0.000000  0.000000e+00
bigcom276        0.000000  0.000000e+00
bigcom284        0.000000  0.000000e+00
bigcom290        0.000000 -9.699646e-01
bigcom292        0.000000 -6.439072e-02
bigcom294        0.000000  0.000000e+00
bigcom295        0.000000 -1.002603e+00
bigcom296        0.000000 -6.170300e-02
bigcom297        0.000000  0.000000e+00
bigcom302        0.000000 -9.636243e-01
bigcom303        0.000000  0.000000e+00
bigcom307        0.000000  0.000000e+00
bigcom311        0.000000  0.000000e+00
bigcom313        0.000000  0.000000e+00
bigcom318        0.000000  0.000000e+00
bigcom326        0.000000 -1.117027e-01
bigcom332        0.000000 -1.133489e-01
bigcom340        0.000000  0.000000e+00
bigcom341        0.000000  0.000000e+00
bigcom345        0.000000  0.000000e+00
bigcom347        0.000000 -9.822762e-01
bigcom360        0.000000 -5.357978e-01
bigcom365        0.000000 -6.054484e-01
bigcom366        0.000000 -4.494166e-01
bigcom370        0.000000 -2.807600e-01
bigcom387        0.000000 -3.019606e-02
bigcom390        0.000000  0.000000e+00
bigcom398        0.000000  0.000000e+00
bigcom408        0.000000 -4.806947e-01
bigcom417        0.000000  0.000000e+00
bigcom419        0.000000  0.000000e+00
bigcom424        0.000000 -2.520322e-01
bigcom441        0.000000  0.000000e+00
bigcom445        0.000000  0.000000e+00
bigcom468        0.000000 -1.566986e-01
spin_vertex      0.000000 -4.971487e-01
membership_s1    0.000000 -4.077052e-04
membership_s3    0.000000 -1.671146e-02
membership_s4    0.000000  6.031820e-01
membership_s5    0.000000  0.000000e+00
membership_s6    0.000000  3.630617e+00
membership_s7    0.000000  8.188602e-01
membership_s8    0.000000  1.453689e-01
membership_s9    0.000000 -8.957149e-01
membership_s10   0.000000 -2.481503e-01
membership_s11   0.000000  1.878361e-01
membership_s12   0.000000  3.811505e-01
membership_s13   0.000000 -9.766192e-01
membership_s14   0.000000 -5.457409e-01
membership_s16   0.000000  1.100790e+00
membership_s17   0.000000 -5.584604e-02
membership_s18   0.000000 -4.419255e-01
membership_s19   0.000000  1.005367e-01
membership_s20   0.000000  2.763972e-01
membership_s21   0.000000 -2.897765e-01
membership_s22   0.000000 -4.407094e-01
membership_s23   0.000000 -1.355298e+00
membership_s24   0.000000 -4.112687e-01
membership_s25   0.000000 -1.116506e+00
membership_s26   0.000000 -1.502415e+00
membership_s27   0.000000 -1.863735e-02
membership_s28   0.000000 -1.720761e+00
membership_s30   0.000000 -1.003148e+00
membership_s31   0.000000 -5.590719e-01
membership_s32   0.000000 -1.387209e+00
membership_s33   0.000000 -1.698274e-01
membership_s34   0.000000  0.000000e+00
membership_s35   0.000000 -4.009691e-01
membership_s36   0.000000  0.000000e+00
membership_s37   0.000000  1.084176e-02
membership_s38   0.000000  2.410134e-01
adhesion         0.000000  0.000000e+00
cohesion         0.000000  0.000000e+00
inner            0.000000  9.517833e-05
outer            0.000000  0.000000e+00
ioratio          0.000000  1.451919e-06
comsize          0.000000  1.642975e-04
[1] "Dataset: med_C Model GBM, run: 2 of 10 2015-06-08 11:07:07"
Iter   TrainDeviance   ValidDeviance   StepSize   Improve
     1        0.4712             nan     0.0100   -0.0001
     2        0.4695             nan     0.0100    0.0001
     3        0.4680             nan     0.0100    0.0002
     4        0.4661             nan     0.0100    0.0003
     5        0.4644             nan     0.0100    0.0004
     6        0.4627             nan     0.0100    0.0002
     7        0.4613             nan     0.0100    0.0000
     8        0.4593             nan     0.0100    0.0003
     9        0.4578             nan     0.0100    0.0001
    10        0.4564             nan     0.0100   -0.0001
    20        0.4433             nan     0.0100    0.0001
    40        0.4232             nan     0.0100    0.0001
    60        0.4056             nan     0.0100    0.0001
    80        0.3910             nan     0.0100   -0.0000
   100        0.3772             nan     0.0100   -0.0000
   120        0.3645             nan     0.0100    0.0001
   140        0.3531             nan     0.0100   -0.0000
   160        0.3421             nan     0.0100   -0.0000
   180        0.3326             nan     0.0100   -0.0000
   200        0.3242             nan     0.0100    0.0000
   220        0.3166             nan     0.0100    0.0000
   240        0.3076             nan     0.0100   -0.0000
   260        0.2996             nan     0.0100   -0.0001
   280        0.2925             nan     0.0100   -0.0001
   300        0.2852             nan     0.0100   -0.0000
   320        0.2789             nan     0.0100   -0.0000
   340        0.2726             nan     0.0100   -0.0000
   360        0.2659             nan     0.0100   -0.0000
   380        0.2600             nan     0.0100   -0.0000
   400        0.2538             nan     0.0100   -0.0000

[1] "GBM variable coefficients"
                            var    rel.inf
ratio5                   ratio5 3.05886219
comsize                 comsize 2.71972440
spin_vertex         spin_vertex 2.65864965
outer                     outer 2.64257806
orbit36                 orbit36 2.56068443
walktrap_vertex walktrap_vertex 2.39321790
inner                     inner 2.08892649
V1                           V1 2.07383029
orbit45                 orbit45 1.86493800
V2                           V2 1.69644717
membership_s4     membership_s4 1.44468628
orbit18                 orbit18 1.43852352
bet                         bet 1.43460477
graph17                 graph17 1.37389702
orbit44                 orbit44 1.36462789
graph5                   graph5 1.29732508
graph16                 graph16 1.26166097
orbit33                 orbit33 1.25406607
orbit56                 orbit56 1.21860014
ratio4                   ratio4 1.18858960
pagerank               pagerank 1.18275298
adhesion               adhesion 1.16121116
graph23                 graph23 1.16096248
bigcom11               bigcom11 1.13031717
fourth                   fourth 1.09590163
knn                         knn 1.09336524
ratio6                   ratio6 1.08669435
ratio2                   ratio2 1.07115146
graph20                 graph20 1.05405652
membership_s16   membership_s16 1.05308359
ratio1                   ratio1 1.01975776
graph9                   graph9 0.96560930
orbit50                 orbit50 0.93884305
orbit35                 orbit35 0.93622242
upto_sixth           upto_sixth 0.92098018
graph6                   graph6 0.91997541
orbit20                 orbit20 0.91824455
orbit27                 orbit27 0.89682935
orbit51                 orbit51 0.85568983
orbit38                 orbit38 0.82349484
orbit39                 orbit39 0.81237388
constraint           constraint 0.78807363
cohesion               cohesion 0.78259026
orbit9                   orbit9 0.76613588
orbit23                 orbit23 0.76600546
graph22                 graph22 0.76187139
graph15                 graph15 0.76098196
orbit37                 orbit37 0.74619212
ratio3                   ratio3 0.73091979
orbit28                 orbit28 0.72973979
orbit16                 orbit16 0.72534169
graph4                   graph4 0.72274154
orbit15                 orbit15 0.71452793
graph12                 graph12 0.69902365
graph19                 graph19 0.69758611
orbit7                   orbit7 0.69651276
graph14                 graph14 0.69547488
orbit31                 orbit31 0.68950123
graph13                 graph13 0.68839190
graph3                   graph3 0.68396703
orbit46                 orbit46 0.68148116
orbit11                 orbit11 0.63631893
orbit62                 orbit62 0.63347513
graph10                 graph10 0.63168793
orbit63                 orbit63 0.62826622
orbit24                 orbit24 0.61875555
graph25                 graph25 0.61002377
graph21                 graph21 0.60724837
third                     third 0.60388576
bigcom2                 bigcom2 0.60052569
ioratio                 ioratio 0.59506408
trans                     trans 0.59199216
orbit17                 orbit17 0.57683965
orbit26                 orbit26 0.55917567
graph1                   graph1 0.55245827
graph0                   graph0 0.53387896
graph11                 graph11 0.52385050
sixth                     sixth 0.52293435
orbit21                 orbit21 0.49637740
orbit25                 orbit25 0.49504348
ecc                         ecc 0.48370106
orbit4                   orbit4 0.48158760
orbit47                 orbit47 0.46442996
orbit2                   orbit2 0.45370858
graph24                 graph24 0.44497456
orbit32                 orbit32 0.43267144
graph2                   graph2 0.42971217
orbit29                 orbit29 0.42483176
hubscore               hubscore 0.41967626
bigcom177             bigcom177 0.40788031
fifth                     fifth 0.40723163
orbit52                 orbit52 0.40598850
orbit65                 orbit65 0.39589362
orbit5                   orbit5 0.38760164
upto_fifth           upto_fifth 0.38401700
orbit30                 orbit30 0.36674312
upto_third           upto_third 0.33701710
graph18                 graph18 0.33614483
orbit10                 orbit10 0.33406088
orbit42                 orbit42 0.33098624
close                     close 0.32781695
orbit53                 orbit53 0.31427055
upto_fourth         upto_fourth 0.29893594
orbit19                 orbit19 0.29741094
orbit49                 orbit49 0.28966893
orbit60                 orbit60 0.28027436
orbit54                 orbit54 0.26894246
second                   second 0.26767951
orbit1                   orbit1 0.26218655
orbit6                   orbit6 0.26078165
graph26                 graph26 0.25922345
orbit41                 orbit41 0.24662617
orbit48                 orbit48 0.24368787
membership_s38   membership_s38 0.23929041
orbit64                 orbit64 0.22285364
graph8                   graph8 0.20943619
orbit13                 orbit13 0.20647589
orbit22                 orbit22 0.20647315
orbit59                 orbit59 0.19528425
orbit61                 orbit61 0.18607113
membership_s12   membership_s12 0.18188666
bigcom25               bigcom25 0.18172258
selfinter             selfinter 0.17936350
orbit43                 orbit43 0.17551540
orbit70                 orbit70 0.17404354
orbit57                 orbit57 0.16700595
evcent                   evcent 0.15576471
orbit67                 orbit67 0.14079411
graph7                   graph7 0.13905498
upto_second         upto_second 0.13760191
orbit58                 orbit58 0.13062171
coreness               coreness 0.11460084
graph28                 graph28 0.11118889
orbit55                 orbit55 0.10886977
orbit40                 orbit40 0.10689377
membership_s37   membership_s37 0.10349976
orbit12                 orbit12 0.10205516
bigcom33               bigcom33 0.08285451
bigcom3                 bigcom3 0.07889561
orbit71                 orbit71 0.07532895
membership_s33   membership_s33 0.06616434
graph27                 graph27 0.05887029
membership_s21   membership_s21 0.05850333
bigcom1                 bigcom1 0.04283995
bigcom13               bigcom13 0.04116487
membership_s3     membership_s3 0.03803019
membership_s10   membership_s10 0.03485461
orbit69                 orbit69 0.03085509
AP                           AP 0.02932529
orbit68                 orbit68 0.02751627
bigcom46               bigcom46 0.02413100
membership_s19   membership_s19 0.01111515
graph29                 graph29 0.00000000
orbit0                   orbit0 0.00000000
orbit3                   orbit3 0.00000000
orbit8                   orbit8 0.00000000
orbit14                 orbit14 0.00000000
orbit34                 orbit34 0.00000000
orbit66                 orbit66 0.00000000
orbit72                 orbit72 0.00000000
eccrad                   eccrad 0.00000000
first                     first 0.00000000
bigcom4                 bigcom4 0.00000000
bigcom5                 bigcom5 0.00000000
bigcom6                 bigcom6 0.00000000
bigcom8                 bigcom8 0.00000000
bigcom9                 bigcom9 0.00000000
bigcom10               bigcom10 0.00000000
bigcom12               bigcom12 0.00000000
bigcom14               bigcom14 0.00000000
bigcom15               bigcom15 0.00000000
bigcom16               bigcom16 0.00000000
bigcom17               bigcom17 0.00000000
bigcom18               bigcom18 0.00000000
bigcom21               bigcom21 0.00000000
bigcom22               bigcom22 0.00000000
bigcom23               bigcom23 0.00000000
bigcom24               bigcom24 0.00000000
bigcom26               bigcom26 0.00000000
bigcom27               bigcom27 0.00000000
bigcom29               bigcom29 0.00000000
bigcom31               bigcom31 0.00000000
bigcom34               bigcom34 0.00000000
bigcom35               bigcom35 0.00000000
bigcom36               bigcom36 0.00000000
bigcom39               bigcom39 0.00000000
bigcom40               bigcom40 0.00000000
bigcom43               bigcom43 0.00000000
bigcom48               bigcom48 0.00000000
bigcom49               bigcom49 0.00000000
bigcom50               bigcom50 0.00000000
bigcom52               bigcom52 0.00000000
bigcom54               bigcom54 0.00000000
bigcom56               bigcom56 0.00000000
bigcom57               bigcom57 0.00000000
bigcom58               bigcom58 0.00000000
bigcom62               bigcom62 0.00000000
bigcom63               bigcom63 0.00000000
bigcom64               bigcom64 0.00000000
bigcom65               bigcom65 0.00000000
bigcom66               bigcom66 0.00000000
bigcom68               bigcom68 0.00000000
bigcom69               bigcom69 0.00000000
bigcom70               bigcom70 0.00000000
bigcom71               bigcom71 0.00000000
bigcom72               bigcom72 0.00000000
bigcom77               bigcom77 0.00000000
bigcom79               bigcom79 0.00000000
bigcom80               bigcom80 0.00000000
bigcom82               bigcom82 0.00000000
bigcom83               bigcom83 0.00000000
bigcom86               bigcom86 0.00000000
bigcom87               bigcom87 0.00000000
bigcom88               bigcom88 0.00000000
bigcom90               bigcom90 0.00000000
bigcom92               bigcom92 0.00000000
bigcom94               bigcom94 0.00000000
bigcom96               bigcom96 0.00000000
bigcom98               bigcom98 0.00000000
bigcom99               bigcom99 0.00000000
bigcom100             bigcom100 0.00000000
bigcom102             bigcom102 0.00000000
bigcom103             bigcom103 0.00000000
bigcom104             bigcom104 0.00000000
bigcom107             bigcom107 0.00000000
bigcom108             bigcom108 0.00000000
bigcom109             bigcom109 0.00000000
bigcom110             bigcom110 0.00000000
bigcom125             bigcom125 0.00000000
bigcom133             bigcom133 0.00000000
bigcom141             bigcom141 0.00000000
bigcom142             bigcom142 0.00000000
bigcom143             bigcom143 0.00000000
bigcom145             bigcom145 0.00000000
bigcom158             bigcom158 0.00000000
bigcom162             bigcom162 0.00000000
bigcom194             bigcom194 0.00000000
bigcom208             bigcom208 0.00000000
bigcom220             bigcom220 0.00000000
bigcom227             bigcom227 0.00000000
bigcom229             bigcom229 0.00000000
bigcom247             bigcom247 0.00000000
bigcom252             bigcom252 0.00000000
bigcom255             bigcom255 0.00000000
bigcom258             bigcom258 0.00000000
bigcom266             bigcom266 0.00000000
bigcom269             bigcom269 0.00000000
bigcom273             bigcom273 0.00000000
bigcom274             bigcom274 0.00000000
bigcom276             bigcom276 0.00000000
bigcom284             bigcom284 0.00000000
bigcom290             bigcom290 0.00000000
bigcom292             bigcom292 0.00000000
bigcom294             bigcom294 0.00000000
bigcom295             bigcom295 0.00000000
bigcom296             bigcom296 0.00000000
bigcom297             bigcom297 0.00000000
bigcom302             bigcom302 0.00000000
bigcom303             bigcom303 0.00000000
bigcom307             bigcom307 0.00000000
bigcom311             bigcom311 0.00000000
bigcom313             bigcom313 0.00000000
bigcom318             bigcom318 0.00000000
bigcom326             bigcom326 0.00000000
bigcom332             bigcom332 0.00000000
bigcom340             bigcom340 0.00000000
bigcom341             bigcom341 0.00000000
bigcom345             bigcom345 0.00000000
bigcom347             bigcom347 0.00000000
bigcom360             bigcom360 0.00000000
bigcom365             bigcom365 0.00000000
bigcom366             bigcom366 0.00000000
bigcom370             bigcom370 0.00000000
bigcom387             bigcom387 0.00000000
bigcom390             bigcom390 0.00000000
bigcom398             bigcom398 0.00000000
bigcom408             bigcom408 0.00000000
bigcom417             bigcom417 0.00000000
bigcom419             bigcom419 0.00000000
bigcom424             bigcom424 0.00000000
bigcom441             bigcom441 0.00000000
bigcom445             bigcom445 0.00000000
bigcom468             bigcom468 0.00000000
membership_s1     membership_s1 0.00000000
membership_s5     membership_s5 0.00000000
membership_s6     membership_s6 0.00000000
membership_s7     membership_s7 0.00000000
membership_s8     membership_s8 0.00000000
membership_s9     membership_s9 0.00000000
membership_s11   membership_s11 0.00000000
membership_s13   membership_s13 0.00000000
membership_s14   membership_s14 0.00000000
membership_s17   membership_s17 0.00000000
membership_s18   membership_s18 0.00000000
membership_s20   membership_s20 0.00000000
membership_s22   membership_s22 0.00000000
membership_s23   membership_s23 0.00000000
membership_s24   membership_s24 0.00000000
membership_s25   membership_s25 0.00000000
membership_s26   membership_s26 0.00000000
membership_s27   membership_s27 0.00000000
membership_s28   membership_s28 0.00000000
membership_s30   membership_s30 0.00000000
membership_s31   membership_s31 0.00000000
membership_s32   membership_s32 0.00000000
membership_s34   membership_s34 0.00000000
membership_s35   membership_s35 0.00000000
membership_s36   membership_s36 0.00000000
[1] "Dataset: med_C Model RF, run: 2 of 10 2015-06-08 11:08:41"
     |      Out-of-bag   |
Tree |      MSE  %Var(y) |
   1 |  0.09884   166.04 |
   2 |   0.1041   174.82 |
   3 |   0.1021   171.50 |
   4 |   0.1001   168.22 |
   5 |   0.0951   159.76 |
   6 |   0.0938   157.58 |
   7 |  0.08936   150.11 |
   8 |  0.08628   144.94 |
   9 |  0.08373   140.65 |
  10 |  0.08161   137.10 |
  11 |  0.07918   133.01 |
  12 |   0.0777   130.53 |
  13 |   0.0756   127.00 |
  14 |  0.07363   123.69 |
  15 |  0.07256   121.90 |
  16 |  0.07224   121.36 |
  17 |  0.07135   119.85 |
  18 |  0.07052   118.46 |
  19 |  0.06979   117.23 |
  20 |  0.06875   115.50 |
  21 |  0.06847   115.02 |
  22 |  0.06813   114.44 |
  23 |  0.06773   113.78 |
  24 |  0.06752   113.43 |
  25 |  0.06728   113.02 |
  26 |  0.06661   111.89 |
  27 |   0.0662   111.20 |
  28 |    0.066   110.87 |
  29 |  0.06589   110.69 |
  30 |  0.06578   110.51 |
  31 |  0.06542   109.89 |
  32 |  0.06504   109.27 |
  33 |  0.06461   108.53 |
  34 |  0.06421   107.86 |
  35 |  0.06434   108.09 |
  36 |  0.06433   108.06 |
  37 |  0.06391   107.37 |
  38 |  0.06375   107.09 |
  39 |  0.06372   107.04 |
  40 |  0.06373   107.06 |
  41 |  0.06365   106.93 |
  42 |  0.06378   107.14 |
  43 |  0.06375   107.09 |
  44 |  0.06371   107.03 |
  45 |  0.06358   106.81 |
  46 |  0.06362   106.87 |
  47 |  0.06364   106.90 |
  48 |  0.06352   106.70 |
  49 |  0.06354   106.74 |
  50 |  0.06346   106.61 |
  51 |  0.06343   106.56 |
  52 |  0.06345   106.58 |
  53 |  0.06342   106.54 |
  54 |  0.06344   106.58 |
  55 |  0.06343   106.56 |
  56 |  0.06336   106.44 |
  57 |   0.0633   106.34 |
  58 |  0.06321   106.19 |
  59 |  0.06319   106.15 |
  60 |  0.06313   106.06 |
  61 |  0.06298   105.81 |
  62 |  0.06292   105.70 |
  63 |  0.06302   105.87 |
  64 |  0.06297   105.79 |
  65 |  0.06286   105.60 |
  66 |  0.06285   105.58 |
  67 |  0.06288   105.64 |
  68 |  0.06285   105.57 |
  69 |  0.06273   105.37 |
  70 |  0.06273   105.38 |
  71 |  0.06268   105.30 |
  72 |  0.06264   105.23 |
  73 |  0.06253   105.04 |
  74 |  0.06255   105.08 |
  75 |  0.06253   105.04 |
  76 |  0.06249   104.98 |
  77 |   0.0624   104.82 |
  78 |  0.06234   104.72 |
  79 |  0.06223   104.53 |
  80 |  0.06227   104.60 |
  81 |  0.06223   104.54 |
  82 |   0.0623   104.65 |
  83 |  0.06216   104.42 |
  84 |  0.06211   104.34 |
  85 |  0.06205   104.24 |
  86 |  0.06204   104.22 |
  87 |  0.06207   104.27 |
  88 |  0.06201   104.17 |
  89 |  0.06194   104.05 |
  90 |   0.0619   103.98 |
  91 |  0.06185   103.90 |
  92 |  0.06181   103.83 |
  93 |  0.06179   103.80 |
  94 |  0.06175   103.74 |
  95 |  0.06176   103.75 |
  96 |  0.06176   103.76 |
  97 |  0.06175   103.73 |
  98 |  0.06182   103.84 |
  99 |  0.06191   104.00 |
 100 |  0.06198   104.12 |
[1] "Random Forest variable coefficients"
                      %IncMSE IncNodePurity
graph5           5.534758e-03   1.471261957
graph6           2.151529e-03   1.246191943
graph7           9.851100e-04   0.470660953
graph8           3.985159e-05   0.086276014
graph9           7.264024e-03   0.995595938
graph10          4.504016e-03   1.224143384
graph11          4.467933e-03   1.101428328
graph12          2.676897e-03   0.976346875
graph13          5.597944e-03   1.034651832
graph14          1.496612e-03   0.984228423
graph15          3.717469e-03   1.012306954
graph16          9.659724e-03   1.754931972
graph17          3.133536e-03   1.263107121
graph18          2.064106e-03   0.765494906
graph19          5.481339e-03   1.387940389
graph20          1.336588e-02   1.717065735
graph21          5.622716e-03   1.183733466
graph22          3.436835e-03   0.696344805
graph23          1.659385e-03   1.351603621
graph24          3.243717e-03   0.567829888
graph25          4.321307e-03   0.982701655
graph26          6.808761e-04   0.390594152
graph27          5.240852e-04   0.155701674
graph28          7.274943e-04   0.205464249
graph29          2.627746e-05   0.061110632
orbit0           1.107813e-03   0.423367192
orbit1           3.166504e-03   0.851660511
orbit2           5.571170e-03   1.387630306
orbit3           4.042934e-04   0.375571620
orbit4           5.895023e-03   1.441553411
orbit5           5.361067e-03   1.112284246
orbit6           3.464240e-03   1.145234801
orbit7           7.730443e-03   1.903760328
orbit8           2.904548e-03   1.329507245
orbit9           3.714411e-03   1.155700191
orbit10          1.518191e-03   0.544268280
orbit11          1.698012e-03   0.828543963
orbit12          1.607612e-03   0.445567305
orbit13          3.412099e-04   0.266757232
orbit14          1.395081e-04   0.226485082
orbit15          9.063940e-03   0.999885757
orbit16          4.942993e-03   0.885704776
orbit17          4.922119e-03   1.229691250
orbit18          1.223864e-02   2.006048586
orbit19          6.825811e-03   1.044331537
orbit20          5.091705e-03   1.153966223
orbit21          2.825713e-03   1.219402522
orbit22          8.230079e-03   1.188230047
orbit23          7.323614e-03   1.410600837
orbit24          7.548946e-03   1.680851709
orbit25          5.299851e-03   0.893839457
orbit26          2.693456e-03   0.581305427
orbit27          5.738238e-03   1.778323749
orbit28          2.331549e-03   1.402288470
orbit29          2.227338e-03   0.490407685
orbit30          3.603354e-03   0.831651875
orbit31          5.441579e-03   1.469404001
orbit32          3.090136e-03   0.995806499
orbit33          5.303041e-03   1.516460201
orbit34          5.844967e-03   1.077620438
orbit35          8.559410e-03   2.200914407
orbit36          4.864011e-03   2.561216339
orbit37          5.691222e-03   1.428567149
orbit38          6.186299e-03   1.450681993
orbit39          4.708711e-03   1.984624434
orbit40          2.913541e-03   0.778773861
orbit41          1.090529e-03   0.420831441
orbit42          1.241628e-03   0.582420649
orbit43          2.049052e-03   0.640532929
orbit44          1.796914e-03   1.246058279
orbit45          5.558113e-03   2.591124347
orbit46          2.495964e-03   0.557138178
orbit47          3.146551e-03   1.094402702
orbit48          5.151785e-04   0.252796255
orbit49          6.612349e-03   1.197465714
orbit50          3.132705e-03   1.408360034
orbit51          6.600805e-03   1.508791325
orbit52          4.190060e-03   1.008650980
orbit53          2.265282e-03   0.706240281
orbit54          2.286535e-03   0.673808850
orbit55          6.072686e-04   0.349261910
orbit56          1.770660e-03   1.684496153
orbit57          2.742311e-04   0.141093517
orbit58          5.858134e-04   0.362977421
orbit59          3.992657e-03   0.724138596
orbit60          1.167060e-03   0.444425365
orbit61          3.378140e-04   0.250399194
orbit62          5.680335e-03   1.095012248
orbit63          2.051227e-03   0.678214508
orbit64          7.136616e-04   0.460001958
orbit65          2.131295e-03   0.516780242
orbit66          5.167817e-04   0.333092521
orbit67          7.272033e-05   0.243944072
orbit68          7.059729e-04   0.242286062
orbit69          2.404995e-06   0.085812811
orbit70          4.147589e-04   0.239188524
orbit71          5.855907e-04   0.202967814
orbit72          4.378284e-05   0.024375000
AP               1.149892e-04   0.123391742
bet              2.935398e-03   2.037060962
ecc              8.010868e-05   0.254768273
eccrad           2.026919e-04   0.495286497
close            3.221430e-03   0.868763529
constraint       5.005766e-03   1.710046325
coreness         7.412880e-04   0.400645406
knn              9.981549e-03   1.504723981
hubscore         2.849002e-03   0.725067096
pagerank         3.181329e-03   1.877214252
trans            3.721610e-03   0.751722359
first            5.802095e-04   0.371720528
second           3.856685e-03   0.975726999
third            8.757248e-03   1.430946424
fourth           7.330969e-03   1.758179380
fifth            6.751109e-03   1.165090490
sixth            4.486922e-03   1.151260643
selfinter        1.110798e-04   0.225756448
V1               2.874885e-03   2.560365330
V2               2.386992e-03   3.080000560
evcent           5.163127e-03   1.017600228
upto_second      5.918917e-03   0.942657036
upto_third       8.499643e-03   1.254240209
upto_fourth      3.454469e-03   0.945996698
upto_fifth       3.837075e-03   1.043885163
upto_sixth       2.737142e-03   1.220747402
ratio1           3.748205e-03   1.375778327
ratio2           5.396818e-03   1.721969468
ratio3           1.064415e-02   1.632240975
ratio4           4.088381e-03   1.593787557
ratio5           6.277077e-04   4.650113977
ratio6           7.715407e-03   2.281626085
walktrap_vertex  1.772613e-03   3.420715416
bigcom1          6.667744e-05   0.050178260
bigcom2          1.233703e-03   0.359298679
bigcom3          1.416142e-04   0.415697640
bigcom4         -3.352215e-05   0.152303063
bigcom5          0.000000e+00   0.008750000
bigcom6          0.000000e+00   0.000000000
bigcom8         -1.002304e-05   0.137182866
bigcom9          5.448202e-05   0.347456206
bigcom10         0.000000e+00   0.000000000
bigcom11         8.072076e-05   0.881123624
bigcom12         0.000000e+00   0.000000000
bigcom13        -1.247620e-04   0.263600189
bigcom14         0.000000e+00   0.000000000
bigcom15         0.000000e+00   0.362704205
bigcom16         0.000000e+00   0.000000000
bigcom17         0.000000e+00   0.000000000
bigcom18         0.000000e+00   0.009473684
bigcom21         0.000000e+00   0.000000000
bigcom22         0.000000e+00   0.000000000
bigcom23         0.000000e+00   0.000000000
bigcom24         0.000000e+00   0.000000000
bigcom25         1.714095e-04   0.339183768
bigcom26         0.000000e+00   0.000000000
bigcom27         0.000000e+00   0.000000000
bigcom29         0.000000e+00   0.000000000
bigcom31         0.000000e+00   0.000000000
bigcom33         9.936113e-05   0.186944302
bigcom34         1.851935e-05   0.231508289
bigcom35         0.000000e+00   0.000000000
bigcom36         0.000000e+00   0.000000000
bigcom39         0.000000e+00   0.000000000
bigcom40         0.000000e+00   0.000000000
bigcom43         0.000000e+00   0.000000000
bigcom46        -5.550919e-05   0.578008054
bigcom48         0.000000e+00   0.009545455
bigcom49         0.000000e+00   0.000000000
bigcom50        -1.649919e-05   0.113228586
bigcom52         0.000000e+00   0.000000000
bigcom54         0.000000e+00   0.000000000
bigcom56         0.000000e+00   0.000000000
bigcom57         0.000000e+00   0.000000000
bigcom58         0.000000e+00   0.000000000
bigcom62         0.000000e+00   0.000000000
bigcom63         0.000000e+00   0.000000000
bigcom64         0.000000e+00   0.000000000
bigcom65         0.000000e+00   0.000000000
bigcom66         0.000000e+00   0.000000000
bigcom68         0.000000e+00   0.000000000
bigcom69         0.000000e+00   0.000000000
bigcom70         0.000000e+00   0.000000000
bigcom71         0.000000e+00   0.000000000
bigcom72         0.000000e+00   0.000000000
bigcom77         0.000000e+00   0.000000000
bigcom79         0.000000e+00   0.000000000
bigcom80         0.000000e+00   0.000000000
bigcom82         0.000000e+00   0.000000000
bigcom83         0.000000e+00   0.000000000
bigcom86         0.000000e+00   0.000000000
bigcom87         0.000000e+00   0.000000000
bigcom88         0.000000e+00   0.000000000
bigcom90         0.000000e+00   0.000000000
bigcom92         0.000000e+00   0.000000000
bigcom94         0.000000e+00   0.000000000
bigcom96         0.000000e+00   0.000000000
bigcom98         0.000000e+00   0.000000000
bigcom99         0.000000e+00   0.000000000
bigcom100        0.000000e+00   0.000000000
bigcom102        0.000000e+00   0.000000000
bigcom103        0.000000e+00   0.000000000
bigcom104        0.000000e+00   0.000000000
bigcom107        0.000000e+00   0.008333333
bigcom108        0.000000e+00   0.000000000
bigcom109       -4.607763e-05   0.185077230
bigcom110        0.000000e+00   0.690292338
bigcom125        0.000000e+00   0.000000000
bigcom133        0.000000e+00   0.000000000
bigcom141        0.000000e+00   0.000000000
bigcom142        0.000000e+00   0.000000000
bigcom143        0.000000e+00   0.000000000
bigcom145        0.000000e+00   0.000000000
bigcom158        0.000000e+00   0.000000000
bigcom162       -3.225073e-05   0.180551449
bigcom177        7.681284e-05   0.730445033
bigcom194        0.000000e+00   0.000000000
bigcom208       -3.434374e-05   0.424249728
bigcom220        0.000000e+00   0.000000000
bigcom227        0.000000e+00   0.000000000
bigcom229        0.000000e+00   0.000000000
bigcom247        0.000000e+00   0.000000000
bigcom252        0.000000e+00   0.000000000
bigcom255        0.000000e+00   0.000000000
bigcom258        0.000000e+00   0.000000000
bigcom266        0.000000e+00   0.000000000
bigcom269        0.000000e+00   0.000000000
bigcom273        0.000000e+00   0.000000000
bigcom274        0.000000e+00   0.000000000
bigcom276        0.000000e+00   0.000000000
bigcom284        0.000000e+00   0.000000000
bigcom290        0.000000e+00   0.000000000
bigcom292        0.000000e+00   0.000000000
bigcom294        0.000000e+00   0.000000000
bigcom295        0.000000e+00   0.000000000
bigcom296        0.000000e+00   0.000000000
bigcom297        0.000000e+00   0.000000000
bigcom302        0.000000e+00   0.000000000
bigcom303        0.000000e+00   0.000000000
bigcom307        0.000000e+00   0.000000000
bigcom311        0.000000e+00   0.000000000
bigcom313        0.000000e+00   0.000000000
bigcom318        0.000000e+00   0.000000000
bigcom326        0.000000e+00   0.000000000
bigcom332        0.000000e+00   0.000000000
bigcom340        0.000000e+00   0.000000000
bigcom341        0.000000e+00   0.000000000
bigcom345        0.000000e+00   0.000000000
bigcom347        0.000000e+00   0.000000000
bigcom360        0.000000e+00   0.000000000
bigcom365        0.000000e+00   0.000000000
bigcom366        0.000000e+00   0.000000000
bigcom370        0.000000e+00   0.000000000
bigcom387        0.000000e+00   0.000000000
bigcom390        0.000000e+00   0.000000000
bigcom398        0.000000e+00   0.000000000
bigcom408        0.000000e+00   0.000000000
bigcom417        0.000000e+00   0.000000000
bigcom419        0.000000e+00   0.000000000
bigcom424        0.000000e+00   0.000000000
bigcom441        1.736413e-05   0.265270388
bigcom445        0.000000e+00   0.000000000
bigcom468        0.000000e+00   0.000000000
spin_vertex      3.433077e-03   2.784712596
membership_s1    0.000000e+00   0.000000000
membership_s3    1.791899e-05   0.130999771
membership_s4    1.997830e-03   1.326978528
membership_s5    0.000000e+00   0.000000000
membership_s6    0.000000e+00   0.000000000
membership_s7    9.827249e-06   0.043870632
membership_s8    2.352246e-04   0.173018003
membership_s9    1.357661e-05   0.025839520
membership_s10  -7.167220e-05   0.116988547
membership_s11  -4.415278e-05   0.116645206
membership_s12   3.272215e-04   0.307387953
membership_s13   0.000000e+00   0.000000000
membership_s14   0.000000e+00   0.000000000
membership_s16   1.042557e-03   0.784476366
membership_s17   0.000000e+00   0.000000000
membership_s18   0.000000e+00   0.000000000
membership_s19  -7.882222e-05   0.099883402
membership_s20   3.967337e-04   0.199527825
membership_s21   3.838035e-06   0.015646754
membership_s22   0.000000e+00   0.000000000
membership_s23   0.000000e+00   0.000000000
membership_s24   0.000000e+00   0.000000000
membership_s25   0.000000e+00   0.000000000
membership_s26   0.000000e+00   0.000000000
membership_s27   0.000000e+00   0.000000000
membership_s28   0.000000e+00   0.000000000
membership_s30   0.000000e+00   0.000000000
membership_s31  -1.837482e-06   0.048487359
membership_s32   0.000000e+00   0.000000000
membership_s33   1.403710e-04   0.173179415
membership_s34   0.000000e+00   0.000000000
membership_s35   0.000000e+00   0.000000000
membership_s36   0.000000e+00   0.000000000
membership_s37  -6.733536e-05   0.273801167
membership_s38   1.535989e-04   0.168232736
adhesion         1.837949e-02   2.586319169
cohesion         1.730434e-02   2.308192266
inner            2.942563e-03   2.795774064
outer            9.204532e-03   2.518979727
ioratio          7.365642e-03   2.196717892
comsize          5.410138e-03   3.686132274
[1] "Dataset: med_C Model GLM, run: 2 of 10 2015-06-08 11:10:00"
[1] "glmnet variable coefficients"
                     [,1]          [,2]
(Intercept)     -2.689952 -3.982198e+02
graph0           0.000000  1.251188e-04
graph1           0.000000  0.000000e+00
graph2           0.000000  0.000000e+00
graph3           0.000000  0.000000e+00
graph4           0.000000  0.000000e+00
graph5           0.000000 -5.281751e-04
graph6           0.000000  0.000000e+00
graph7           0.000000 -8.233867e-04
graph8           0.000000 -4.580720e-04
graph9           0.000000  0.000000e+00
graph10          0.000000  0.000000e+00
graph11          0.000000  1.741959e-08
graph12          0.000000  0.000000e+00
graph13          0.000000  0.000000e+00
graph14          0.000000  0.000000e+00
graph15          0.000000  1.099312e-05
graph16          0.000000  0.000000e+00
graph17          0.000000  0.000000e+00
graph18          0.000000  0.000000e+00
graph19          0.000000  0.000000e+00
graph20          0.000000  0.000000e+00
graph21          0.000000  0.000000e+00
graph22          0.000000 -4.973359e-06
graph23          0.000000  0.000000e+00
graph24          0.000000  2.717571e-06
graph25          0.000000  0.000000e+00
graph26          0.000000  0.000000e+00
graph27          0.000000  0.000000e+00
graph28          0.000000  0.000000e+00
graph29          0.000000  5.093746e-04
orbit0           0.000000  4.594968e-03
orbit1           0.000000 -2.801519e-05
orbit2           0.000000  2.328395e-03
orbit3           0.000000  0.000000e+00
orbit4           0.000000  0.000000e+00
orbit5           0.000000  0.000000e+00
orbit6           0.000000  0.000000e+00
orbit7           0.000000  4.702674e-07
orbit8           0.000000 -1.085809e-04
orbit9           0.000000  0.000000e+00
orbit10          0.000000  0.000000e+00
orbit11          0.000000  3.780979e-03
orbit12          0.000000 -5.103172e-09
orbit13          0.000000 -6.538926e-05
orbit14          0.000000 -1.619535e-03
orbit15          0.000000 -1.863947e-06
orbit16          0.000000 -1.616363e-07
orbit17          0.000000  1.877272e-07
orbit18          0.000000 -8.525044e-07
orbit19          0.000000  7.546956e-09
orbit20          0.000000  3.203015e-07
orbit21          0.000000  5.044031e-08
orbit22          0.000000  1.609717e-11
orbit23          0.000000 -5.975152e-06
orbit24          0.000000  2.906257e-06
orbit25          0.000000  0.000000e+00
orbit26          0.000000  1.541414e-05
orbit27          0.000000  1.712659e-05
orbit28          0.000000  1.664009e-05
orbit29          0.000000 -3.167086e-06
orbit30          0.000000 -1.050943e-06
orbit31          0.000000  5.053765e-09
orbit32          0.000000 -4.921870e-07
orbit33          0.000000 -1.666367e-04
orbit34          0.000000  5.440931e-06
orbit35          0.000000  5.729343e-07
orbit36          0.000000  1.162552e-05
orbit37          0.000000 -1.163275e-08
orbit38          0.000000  4.273445e-05
orbit39          0.000000  5.991763e-06
orbit40          0.000000  0.000000e+00
orbit41          0.000000 -1.184875e-04
orbit42          0.000000  9.790968e-06
orbit43          0.000000 -3.452335e-04
orbit44          0.000000  1.978631e-03
orbit45          0.000000 -2.419402e-05
orbit46          0.000000 -2.586698e-07
orbit47          0.000000 -2.348837e-05
orbit48          0.000000  2.229354e-08
orbit49          0.000000  1.046762e-05
orbit50          0.000000 -1.347810e-04
orbit51          0.000000 -2.921606e-05
orbit52          0.000000  1.501765e-06
orbit53          0.000000 -2.434139e-04
orbit54          0.000000 -4.085521e-08
orbit55          0.000000 -1.712169e-04
orbit56          0.000000  0.000000e+00
orbit57          0.000000  0.000000e+00
orbit58          0.000000 -3.605639e-04
orbit59          0.000000  9.744330e-06
orbit60          0.000000  1.939235e-06
orbit61          0.000000  1.246743e-03
orbit62          0.000000 -8.548166e-04
orbit63          0.000000  1.421326e-04
orbit64          0.000000 -2.059050e-05
orbit65          0.000000  3.386364e-04
orbit66          0.000000  5.900116e-04
orbit67          0.000000 -1.310860e-03
orbit68          0.000000  3.555456e-04
orbit69          0.000000 -6.004419e-09
orbit70          0.000000 -4.049585e-05
orbit71          0.000000  0.000000e+00
orbit72          0.000000  8.587399e-05
AP               0.000000 -4.862599e-02
bet              0.000000 -8.198126e-06
ecc              0.000000 -1.221949e-01
eccrad           0.000000 -4.487048e-03
close            0.000000 -2.462672e-02
constraint       0.000000  1.268119e+00
coreness         0.000000  1.796629e-02
knn              0.000000 -2.362341e-03
hubscore         0.000000  0.000000e+00
pagerank         0.000000 -2.651720e+01
trans            0.000000 -4.401411e-01
first            0.000000  3.454711e-04
second           0.000000 -4.395651e-04
third            0.000000  0.000000e+00
fourth           0.000000 -3.765292e-04
fifth            0.000000  6.553164e-05
sixth            0.000000  1.783716e-03
selfinter        0.000000 -2.197295e-02
V1               0.000000  3.202239e-01
V2               0.000000 -3.106381e+00
evcent           0.000000  3.612123e-05
upto_second      0.000000 -5.331497e-07
upto_third       0.000000  0.000000e+00
upto_fourth      0.000000  0.000000e+00
upto_fifth       0.000000  0.000000e+00
upto_sixth       0.000000  3.625359e-02
ratio1           0.000000  0.000000e+00
ratio2           0.000000 -5.761560e-04
ratio3           0.000000 -6.152085e-02
ratio4           0.000000  0.000000e+00
ratio5           0.000000  1.255052e+00
ratio6           0.000000 -1.150500e-02
walktrap_vertex  0.000000 -6.262690e-02
bigcom1          0.000000 -1.135142e-01
bigcom2          0.000000  2.431458e-01
bigcom3          0.000000  2.567240e-01
bigcom4          0.000000 -4.498967e-01
bigcom5          0.000000 -1.026380e+00
bigcom6          0.000000 -8.264392e-01
bigcom8          0.000000 -2.632540e-01
bigcom9          0.000000  9.826188e-01
bigcom10         0.000000 -1.434307e+00
bigcom11         0.000000  2.100808e+00
bigcom12         0.000000  0.000000e+00
bigcom13         0.000000  1.729555e-01
bigcom14         0.000000 -4.519959e-01
bigcom15         0.000000  4.940860e+00
bigcom16         0.000000 -1.246420e+00
bigcom17         0.000000 -7.356137e-01
bigcom18         0.000000 -1.173078e+00
bigcom21         0.000000 -1.802135e-01
bigcom22         0.000000  0.000000e+00
bigcom23         0.000000 -7.803761e-01
bigcom24         0.000000 -4.482619e-01
bigcom25         0.000000  2.070880e-01
bigcom26         0.000000 -8.508948e-01
bigcom27         0.000000 -7.787245e-01
bigcom29         0.000000  0.000000e+00
bigcom31         0.000000 -8.407634e-01
bigcom33         0.000000  2.301488e-01
bigcom34         0.000000 -1.572835e-01
bigcom35         0.000000 -1.320358e-01
bigcom36         0.000000  0.000000e+00
bigcom39         0.000000 -8.352825e-01
bigcom40         0.000000 -4.912563e-01
bigcom43         0.000000 -9.335530e-01
bigcom46         0.000000  1.443592e+00
bigcom48         0.000000  0.000000e+00
bigcom49         0.000000  0.000000e+00
bigcom50         0.000000  8.610986e-01
bigcom52         0.000000 -9.018022e-01
bigcom54         0.000000 -6.225464e-01
bigcom56         0.000000 -9.742387e-01
bigcom57         0.000000 -1.568066e+00
bigcom58         0.000000 -2.982901e-01
bigcom62         0.000000 -8.467629e-01
bigcom63         0.000000 -8.515210e-01
bigcom64         0.000000 -2.208374e-01
bigcom65         0.000000 -1.047014e+00
bigcom66         0.000000  0.000000e+00
bigcom68         0.000000  0.000000e+00
bigcom69         0.000000 -2.797132e-04
bigcom70         0.000000  0.000000e+00
bigcom71         0.000000 -6.621686e-01
bigcom72         0.000000 -3.136383e-01
bigcom77         0.000000 -7.000067e-01
bigcom79         0.000000 -8.975447e-01
bigcom80         0.000000  0.000000e+00
bigcom82         0.000000 -3.404160e-01
bigcom83         0.000000 -6.568340e-02
bigcom86         0.000000 -7.454259e-01
bigcom87         0.000000 -2.877419e-01
bigcom88         0.000000 -1.325911e+00
bigcom90         0.000000  0.000000e+00
bigcom92         0.000000  0.000000e+00
bigcom94         0.000000  0.000000e+00
bigcom96         0.000000 -8.512348e-01
bigcom98         0.000000 -8.061191e-01
bigcom99         0.000000 -1.094959e+00
bigcom100        0.000000 -1.039150e+00
bigcom102        0.000000  0.000000e+00
bigcom103        0.000000  0.000000e+00
bigcom104        0.000000  0.000000e+00
bigcom107        0.000000  0.000000e+00
bigcom108        0.000000 -4.612568e-01
bigcom109        0.000000  4.423338e-01
bigcom110        0.000000  4.460744e+00
bigcom125        0.000000 -7.083887e-01
bigcom133        0.000000 -2.437670e-01
bigcom141        0.000000 -1.154503e+00
bigcom142        0.000000 -6.395703e-01
bigcom143        0.000000 -5.052174e-01
bigcom145        0.000000 -3.950786e-01
bigcom158        0.000000 -3.072167e-02
bigcom162        0.000000  7.083909e-01
bigcom177        0.000000  1.023499e+00
bigcom194        0.000000  0.000000e+00
bigcom208        0.000000  2.515491e+00
bigcom220        0.000000 -5.335159e-01
bigcom227        0.000000 -6.136466e-02
bigcom229        0.000000  0.000000e+00
bigcom247        0.000000  0.000000e+00
bigcom252        0.000000 -5.780321e-01
bigcom255        0.000000 -4.267937e-01
bigcom258        0.000000 -1.375309e+00
bigcom266        0.000000 -7.759672e-01
bigcom269        0.000000 -2.844185e-01
bigcom273        0.000000 -8.866226e-01
bigcom274        0.000000 -1.959729e-01
bigcom276        0.000000  0.000000e+00
bigcom284        0.000000  0.000000e+00
bigcom290        0.000000 -1.314179e+00
bigcom292        0.000000 -4.447781e-01
bigcom294        0.000000  0.000000e+00
bigcom295        0.000000 -1.172754e+00
bigcom296        0.000000 -1.545481e-01
bigcom297        0.000000  0.000000e+00
bigcom302        0.000000 -1.249954e+00
bigcom303        0.000000  0.000000e+00
bigcom307        0.000000 -4.157781e-01
bigcom311        0.000000 -7.966472e-01
bigcom313        0.000000  0.000000e+00
bigcom318        0.000000  0.000000e+00
bigcom326        0.000000 -3.390066e-01
bigcom332        0.000000 -3.080600e-01
bigcom340        0.000000  0.000000e+00
bigcom341        0.000000  0.000000e+00
bigcom345        0.000000  0.000000e+00
bigcom347        0.000000  0.000000e+00
bigcom360        0.000000 -7.396558e-01
bigcom365        0.000000 -8.886755e-01
bigcom366        0.000000 -4.028386e-01
bigcom370        0.000000 -5.204282e-01
bigcom387        0.000000 -5.654298e-01
bigcom390        0.000000  0.000000e+00
bigcom398        0.000000  0.000000e+00
bigcom408        0.000000 -6.779123e-01
bigcom417        0.000000  0.000000e+00
bigcom419        0.000000  0.000000e+00
bigcom424        0.000000 -3.359479e-01
bigcom441        0.000000  1.949014e+00
bigcom445        0.000000  0.000000e+00
bigcom468        0.000000 -6.496385e-01
spin_vertex      0.000000 -6.082483e-01
membership_s1    0.000000  0.000000e+00
membership_s3    0.000000  5.876578e-02
membership_s4    0.000000  7.649223e-01
membership_s5    0.000000  0.000000e+00
membership_s6    0.000000  0.000000e+00
membership_s7    0.000000 -1.862789e-01
membership_s8    0.000000  0.000000e+00
membership_s9    0.000000 -7.310256e-01
membership_s10   0.000000 -1.564718e-01
membership_s11   0.000000  2.279399e-01
membership_s12   0.000000  2.617740e-01
membership_s13   0.000000 -1.193905e+00
membership_s14   0.000000 -7.201350e-01
membership_s16   0.000000  7.490618e-01
membership_s17   0.000000 -5.293637e-01
membership_s18   0.000000 -5.972019e-01
membership_s19   0.000000  2.023070e-01
membership_s20   0.000000  3.384306e-01
membership_s21   0.000000 -9.010034e-02
membership_s22   0.000000 -3.100144e-01
membership_s23   0.000000 -1.633690e+00
membership_s24   0.000000 -1.297297e-02
membership_s25   0.000000 -1.254156e+00
membership_s26   0.000000 -1.686058e+00
membership_s27   0.000000 -5.417797e-02
membership_s28   0.000000 -1.517411e+00
membership_s30   0.000000 -1.147154e+00
membership_s31   0.000000 -6.006127e-01
membership_s32   0.000000 -1.715339e+00
membership_s33   0.000000 -2.506063e-01
membership_s34   0.000000  0.000000e+00
membership_s35   0.000000  0.000000e+00
membership_s36   0.000000  0.000000e+00
membership_s37   0.000000  3.624967e-01
membership_s38   0.000000  3.375954e-01
adhesion         0.000000 -1.483346e-05
cohesion         0.000000  4.819101e-11
inner            0.000000  1.715101e-06
outer            0.000000 -1.565098e-04
ioratio          0.000000 -6.392219e-02
comsize          0.000000  5.013468e-04
[1] "Dataset: med_C Model GBM, run: 3 of 10 2015-06-08 11:10:30"
Iter   TrainDeviance   ValidDeviance   StepSize   Improve
     1        0.4785             nan     0.0100    0.0003
     2        0.4766             nan     0.0100   -0.0001
     3        0.4752             nan     0.0100    0.0000
     4        0.4734             nan     0.0100    0.0003
     5        0.4718             nan     0.0100    0.0002
     6        0.4705             nan     0.0100   -0.0000
     7        0.4687             nan     0.0100    0.0003
     8        0.4673             nan     0.0100   -0.0000
     9        0.4660             nan     0.0100    0.0001
    10        0.4645             nan     0.0100    0.0000
    20        0.4513             nan     0.0100    0.0000
    40        0.4306             nan     0.0100    0.0001
    60        0.4133             nan     0.0100    0.0000
    80        0.3979             nan     0.0100    0.0000
   100        0.3833             nan     0.0100    0.0000
   120        0.3709             nan     0.0100   -0.0001
   140        0.3586             nan     0.0100    0.0001
   160        0.3477             nan     0.0100   -0.0000
   180        0.3381             nan     0.0100    0.0001
   200        0.3290             nan     0.0100   -0.0000
   220        0.3190             nan     0.0100   -0.0000
   240        0.3112             nan     0.0100    0.0000
   260        0.3031             nan     0.0100   -0.0001
   280        0.2960             nan     0.0100    0.0000
   300        0.2892             nan     0.0100    0.0000
   320        0.2819             nan     0.0100   -0.0000
   340        0.2755             nan     0.0100   -0.0000
   360        0.2693             nan     0.0100   -0.0000
   380        0.2639             nan     0.0100   -0.0000
   400        0.2580             nan     0.0100   -0.0000

[1] "GBM variable coefficients"
                            var     rel.inf
spin_vertex         spin_vertex 4.071964736
ratio5                   ratio5 3.284777494
inner                     inner 3.216589363
comsize                 comsize 2.908795821
walktrap_vertex walktrap_vertex 2.709914153
orbit36                 orbit36 2.445447583
outer                     outer 2.270944652
orbit33                 orbit33 2.197741318
V2                           V2 1.919835073
V1                           V1 1.778770400
bet                         bet 1.635270514
fourth                   fourth 1.598085919
membership_s16   membership_s16 1.495869666
adhesion               adhesion 1.463586883
orbit35                 orbit35 1.436170738
pagerank               pagerank 1.378179604
orbit45                 orbit45 1.373955929
graph5                   graph5 1.297064634
knn                         knn 1.293133128
constraint           constraint 1.171264119
graph16                 graph16 1.139995534
orbit39                 orbit39 1.137177378
orbit18                 orbit18 1.024270182
membership_s4     membership_s4 1.023059515
orbit27                 orbit27 1.000211526
graph20                 graph20 0.974805278
graph6                   graph6 0.972353307
ratio4                   ratio4 0.966684678
orbit62                 orbit62 0.959458913
cohesion               cohesion 0.930899997
upto_sixth           upto_sixth 0.929283068
orbit20                 orbit20 0.927643226
orbit44                 orbit44 0.918633376
graph13                 graph13 0.906909558
graph25                 graph25 0.893840677
ioratio                 ioratio 0.880574635
ratio2                   ratio2 0.870705259
graph19                 graph19 0.809150373
graph14                 graph14 0.803497177
orbit23                 orbit23 0.800106747
trans                     trans 0.797309361
ratio1                   ratio1 0.789143325
orbit9                   orbit9 0.781909700
graph17                 graph17 0.776608860
graph10                 graph10 0.765885167
orbit11                 orbit11 0.753595899
orbit51                 orbit51 0.752415332
graph11                 graph11 0.738109404
graph15                 graph15 0.735056844
orbit2                   orbit2 0.698598800
orbit50                 orbit50 0.698570862
bigcom2                 bigcom2 0.697594824
orbit24                 orbit24 0.688938635
graph22                 graph22 0.679420416
orbit37                 orbit37 0.640783909
ratio3                   ratio3 0.617904734
graph9                   graph9 0.609305206
graph23                 graph23 0.605867668
orbit4                   orbit4 0.600814990
orbit46                 orbit46 0.597993619
third                     third 0.595351023
orbit16                 orbit16 0.586120947
graph4                   graph4 0.577629761
graph21                 graph21 0.577457396
ratio6                   ratio6 0.576370657
orbit7                   orbit7 0.569363249
graph12                 graph12 0.566967296
orbit56                 orbit56 0.559033130
graph1                   graph1 0.556859634
orbit25                 orbit25 0.549428991
orbit31                 orbit31 0.537100488
orbit28                 orbit28 0.534349191
orbit30                 orbit30 0.524489134
bigcom11               bigcom11 0.508429945
orbit19                 orbit19 0.504052757
second                   second 0.492766240
orbit52                 orbit52 0.480686806
orbit63                 orbit63 0.470925388
orbit5                   orbit5 0.466194661
orbit54                 orbit54 0.460453209
orbit21                 orbit21 0.454945807
orbit38                 orbit38 0.454400735
orbit65                 orbit65 0.449842400
ecc                         ecc 0.419588297
graph26                 graph26 0.418380571
orbit32                 orbit32 0.402640937
orbit17                 orbit17 0.402152280
orbit53                 orbit53 0.395027419
orbit26                 orbit26 0.391405536
hubscore               hubscore 0.378290816
graph7                   graph7 0.374372302
graph24                 graph24 0.350492703
graph3                   graph3 0.328293606
orbit10                 orbit10 0.327228425
orbit29                 orbit29 0.325542192
orbit42                 orbit42 0.319059641
membership_s3     membership_s3 0.316066706
orbit58                 orbit58 0.311221924
close                     close 0.309333694
graph18                 graph18 0.301796942
fifth                     fifth 0.296857651
orbit15                 orbit15 0.296004346
orbit1                   orbit1 0.278602408
bigcom25               bigcom25 0.272214995
orbit40                 orbit40 0.264090337
upto_fifth           upto_fifth 0.261084330
orbit22                 orbit22 0.251315650
graph0                   graph0 0.246778454
orbit49                 orbit49 0.235584585
sixth                     sixth 0.234295849
evcent                   evcent 0.231006482
orbit41                 orbit41 0.223749873
orbit6                   orbit6 0.217267932
membership_s12   membership_s12 0.213793790
orbit60                 orbit60 0.212748971
bigcom3                 bigcom3 0.203369437
orbit47                 orbit47 0.196871474
upto_fourth         upto_fourth 0.192349035
orbit59                 orbit59 0.188330443
membership_s38   membership_s38 0.179339377
orbit13                 orbit13 0.176915755
graph28                 graph28 0.172802098
orbit61                 orbit61 0.166718528
orbit70                 orbit70 0.164787778
orbit43                 orbit43 0.164455579
bigcom177             bigcom177 0.155447157
orbit67                 orbit67 0.154675254
coreness               coreness 0.153735351
upto_second         upto_second 0.150310923
graph8                   graph8 0.148598722
selfinter             selfinter 0.147702889
bigcom34               bigcom34 0.139294214
orbit64                 orbit64 0.128173393
graph2                   graph2 0.126903089
AP                           AP 0.120109319
graph27                 graph27 0.117007466
orbit48                 orbit48 0.111135865
orbit12                 orbit12 0.088225054
orbit57                 orbit57 0.085702545
upto_third           upto_third 0.082074502
orbit71                 orbit71 0.078987609
membership_s7     membership_s7 0.067673920
bigcom33               bigcom33 0.060191228
orbit55                 orbit55 0.049675390
membership_s20   membership_s20 0.049012718
membership_s37   membership_s37 0.048485593
membership_s8     membership_s8 0.047155140
bigcom13               bigcom13 0.044828718
orbit66                 orbit66 0.036518172
membership_s21   membership_s21 0.033125200
bigcom1                 bigcom1 0.025986429
orbit68                 orbit68 0.014875572
bigcom4                 bigcom4 0.014097043
bigcom46               bigcom46 0.006198892
membership_s19   membership_s19 0.006194954
graph29                 graph29 0.000000000
orbit0                   orbit0 0.000000000
orbit3                   orbit3 0.000000000
orbit8                   orbit8 0.000000000
orbit14                 orbit14 0.000000000
orbit34                 orbit34 0.000000000
orbit69                 orbit69 0.000000000
orbit72                 orbit72 0.000000000
eccrad                   eccrad 0.000000000
first                     first 0.000000000
bigcom5                 bigcom5 0.000000000
bigcom6                 bigcom6 0.000000000
bigcom8                 bigcom8 0.000000000
bigcom9                 bigcom9 0.000000000
bigcom10               bigcom10 0.000000000
bigcom12               bigcom12 0.000000000
bigcom14               bigcom14 0.000000000
bigcom15               bigcom15 0.000000000
bigcom16               bigcom16 0.000000000
bigcom17               bigcom17 0.000000000
bigcom18               bigcom18 0.000000000
bigcom21               bigcom21 0.000000000
bigcom22               bigcom22 0.000000000
bigcom23               bigcom23 0.000000000
bigcom24               bigcom24 0.000000000
bigcom26               bigcom26 0.000000000
bigcom27               bigcom27 0.000000000
bigcom29               bigcom29 0.000000000
bigcom31               bigcom31 0.000000000
bigcom35               bigcom35 0.000000000
bigcom36               bigcom36 0.000000000
bigcom39               bigcom39 0.000000000
bigcom40               bigcom40 0.000000000
bigcom43               bigcom43 0.000000000
bigcom48               bigcom48 0.000000000
bigcom49               bigcom49 0.000000000
bigcom50               bigcom50 0.000000000
bigcom52               bigcom52 0.000000000
bigcom54               bigcom54 0.000000000
bigcom56               bigcom56 0.000000000
bigcom57               bigcom57 0.000000000
bigcom58               bigcom58 0.000000000
bigcom62               bigcom62 0.000000000
bigcom63               bigcom63 0.000000000
bigcom64               bigcom64 0.000000000
bigcom65               bigcom65 0.000000000
bigcom66               bigcom66 0.000000000
bigcom68               bigcom68 0.000000000
bigcom69               bigcom69 0.000000000
bigcom70               bigcom70 0.000000000
bigcom71               bigcom71 0.000000000
bigcom72               bigcom72 0.000000000
bigcom77               bigcom77 0.000000000
bigcom79               bigcom79 0.000000000
bigcom80               bigcom80 0.000000000
bigcom82               bigcom82 0.000000000
bigcom83               bigcom83 0.000000000
bigcom86               bigcom86 0.000000000
bigcom87               bigcom87 0.000000000
bigcom88               bigcom88 0.000000000
bigcom90               bigcom90 0.000000000
bigcom92               bigcom92 0.000000000
bigcom94               bigcom94 0.000000000
bigcom96               bigcom96 0.000000000
bigcom98               bigcom98 0.000000000
bigcom99               bigcom99 0.000000000
bigcom100             bigcom100 0.000000000
bigcom102             bigcom102 0.000000000
bigcom103             bigcom103 0.000000000
bigcom104             bigcom104 0.000000000
bigcom107             bigcom107 0.000000000
bigcom108             bigcom108 0.000000000
bigcom109             bigcom109 0.000000000
bigcom110             bigcom110 0.000000000
bigcom125             bigcom125 0.000000000
bigcom133             bigcom133 0.000000000
bigcom141             bigcom141 0.000000000
bigcom142             bigcom142 0.000000000
bigcom143             bigcom143 0.000000000
bigcom145             bigcom145 0.000000000
bigcom158             bigcom158 0.000000000
bigcom162             bigcom162 0.000000000
bigcom194             bigcom194 0.000000000
bigcom208             bigcom208 0.000000000
bigcom220             bigcom220 0.000000000
bigcom227             bigcom227 0.000000000
bigcom229             bigcom229 0.000000000
bigcom247             bigcom247 0.000000000
bigcom252             bigcom252 0.000000000
bigcom255             bigcom255 0.000000000
bigcom258             bigcom258 0.000000000
bigcom266             bigcom266 0.000000000
bigcom269             bigcom269 0.000000000
bigcom273             bigcom273 0.000000000
bigcom274             bigcom274 0.000000000
bigcom276             bigcom276 0.000000000
bigcom284             bigcom284 0.000000000
bigcom290             bigcom290 0.000000000
bigcom292             bigcom292 0.000000000
bigcom294             bigcom294 0.000000000
bigcom295             bigcom295 0.000000000
bigcom296             bigcom296 0.000000000
bigcom297             bigcom297 0.000000000
bigcom302             bigcom302 0.000000000
bigcom303             bigcom303 0.000000000
bigcom307             bigcom307 0.000000000
bigcom311             bigcom311 0.000000000
bigcom313             bigcom313 0.000000000
bigcom318             bigcom318 0.000000000
bigcom326             bigcom326 0.000000000
bigcom332             bigcom332 0.000000000
bigcom340             bigcom340 0.000000000
bigcom341             bigcom341 0.000000000
bigcom345             bigcom345 0.000000000
bigcom347             bigcom347 0.000000000
bigcom360             bigcom360 0.000000000
bigcom365             bigcom365 0.000000000
bigcom366             bigcom366 0.000000000
bigcom370             bigcom370 0.000000000
bigcom387             bigcom387 0.000000000
bigcom390             bigcom390 0.000000000
bigcom398             bigcom398 0.000000000
bigcom408             bigcom408 0.000000000
bigcom417             bigcom417 0.000000000
bigcom419             bigcom419 0.000000000
bigcom424             bigcom424 0.000000000
bigcom441             bigcom441 0.000000000
bigcom445             bigcom445 0.000000000
bigcom468             bigcom468 0.000000000
membership_s1     membership_s1 0.000000000
membership_s5     membership_s5 0.000000000
membership_s6     membership_s6 0.000000000
membership_s9     membership_s9 0.000000000
membership_s10   membership_s10 0.000000000
membership_s11   membership_s11 0.000000000
membership_s13   membership_s13 0.000000000
membership_s14   membership_s14 0.000000000
membership_s17   membership_s17 0.000000000
membership_s18   membership_s18 0.000000000
membership_s22   membership_s22 0.000000000
membership_s23   membership_s23 0.000000000
membership_s24   membership_s24 0.000000000
membership_s25   membership_s25 0.000000000
membership_s26   membership_s26 0.000000000
membership_s27   membership_s27 0.000000000
membership_s28   membership_s28 0.000000000
membership_s30   membership_s30 0.000000000
membership_s31   membership_s31 0.000000000
membership_s32   membership_s32 0.000000000
membership_s33   membership_s33 0.000000000
membership_s34   membership_s34 0.000000000
membership_s35   membership_s35 0.000000000
membership_s36   membership_s36 0.000000000
[1] "Dataset: med_C Model RF, run: 3 of 10 2015-06-08 11:11:50"
     |      Out-of-bag   |
Tree |      MSE  %Var(y) |
   1 |   0.1117   184.07 |
   2 |   0.1039   171.09 |
   3 |  0.09874   162.65 |
   4 |  0.09968   164.19 |
   5 |  0.09439   155.48 |
   6 |  0.09118   150.20 |
   7 |  0.08652   142.51 |
   8 |  0.08442   139.06 |
   9 |  0.08161   134.44 |
  10 |  0.08052   132.64 |
  11 |   0.0793   130.62 |
  12 |   0.0792   130.45 |
  13 |  0.07785   128.23 |
  14 |  0.07743   127.55 |
  15 |   0.0755   124.36 |
  16 |  0.07478   123.18 |
  17 |  0.07364   121.30 |
  18 |  0.07265   119.67 |
  19 |  0.07193   118.49 |
  20 |  0.07134   117.51 |
  21 |  0.07026   115.74 |
  22 |  0.06983   115.03 |
  23 |  0.06975   114.90 |
  24 |  0.06957   114.59 |
  25 |  0.06921   114.01 |
  26 |  0.06843   112.73 |
  27 |  0.06792   111.88 |
  28 |   0.0677   111.52 |
  29 |   0.0675   111.19 |
  30 |  0.06746   111.12 |
  31 |  0.06687   110.15 |
  32 |  0.06681   110.06 |
  33 |  0.06688   110.17 |
  34 |  0.06653   109.59 |
  35 |  0.06612   108.92 |
  36 |  0.06607   108.83 |
  37 |  0.06583   108.43 |
  38 |  0.06579   108.37 |
  39 |  0.06557   108.01 |
  40 |  0.06517   107.36 |
  41 |  0.06517   107.34 |
  42 |  0.06513   107.28 |
  43 |  0.06508   107.20 |
  44 |  0.06488   106.88 |
  45 |  0.06478   106.70 |
  46 |  0.06457   106.37 |
  47 |  0.06455   106.32 |
  48 |   0.0645   106.25 |
  49 |   0.0645   106.24 |
  50 |  0.06433   105.96 |
  51 |  0.06431   105.93 |
  52 |  0.06414   105.65 |
  53 |  0.06402   105.46 |
  54 |  0.06393   105.30 |
  55 |  0.06379   105.08 |
  56 |  0.06374   105.00 |
  57 |  0.06373   104.98 |
  58 |  0.06363   104.81 |
  59 |  0.06367   104.88 |
  60 |  0.06364   104.83 |
  61 |  0.06361   104.78 |
  62 |  0.06363   104.82 |
  63 |  0.06353   104.66 |
  64 |  0.06348   104.56 |
  65 |  0.06353   104.65 |
  66 |  0.06345   104.52 |
  67 |  0.06345   104.52 |
  68 |   0.0634   104.44 |
  69 |  0.06339   104.41 |
  70 |  0.06334   104.34 |
  71 |  0.06318   104.06 |
  72 |  0.06317   104.06 |
  73 |  0.06313   103.99 |
  74 |  0.06311   103.95 |
  75 |  0.06303   103.82 |
  76 |    0.063   103.78 |
  77 |  0.06298   103.74 |
  78 |  0.06306   103.87 |
  79 |  0.06311   103.95 |
  80 |  0.06317   104.06 |
  81 |  0.06313   103.99 |
  82 |   0.0631   103.94 |
  83 |  0.06305   103.85 |
  84 |  0.06302   103.81 |
  85 |  0.06307   103.89 |
  86 |  0.06303   103.82 |
  87 |  0.06286   103.55 |
  88 |   0.0628   103.45 |
  89 |  0.06286   103.54 |
  90 |  0.06285   103.53 |
  91 |  0.06273   103.33 |
  92 |  0.06268   103.25 |
  93 |  0.06255   103.03 |
  94 |  0.06255   103.04 |
  95 |  0.06253   103.01 |
  96 |  0.06251   102.97 |
  97 |  0.06251   102.96 |
  98 |   0.0625   102.96 |
  99 |  0.06246   102.89 |
 100 |  0.06243   102.83 |
[1] "Random Forest variable coefficients"
                      %IncMSE IncNodePurity
graph5           6.171835e-03  1.674599e+00
graph6           2.933558e-03  1.094733e+00
graph7           2.503162e-03  6.291094e-01
graph8           1.125734e-04  1.729309e-01
graph9           4.319840e-03  9.160382e-01
graph10          4.846978e-03  1.188252e+00
graph11          3.588830e-03  1.193060e+00
graph12          2.249760e-03  7.608526e-01
graph13          4.933079e-03  1.232912e+00
graph14          3.672300e-03  1.060812e+00
graph15          5.419252e-03  1.256409e+00
graph16          7.408369e-03  1.745207e+00
graph17          4.175630e-03  1.256847e+00
graph18          1.439464e-03  3.986934e-01
graph19          4.543401e-03  1.279061e+00
graph20          7.457098e-03  1.511490e+00
graph21          5.122140e-03  1.157050e+00
graph22          2.398035e-03  7.186785e-01
graph23          3.740967e-03  1.199261e+00
graph24          4.612227e-03  4.455956e-01
graph25          5.681229e-03  8.556662e-01
graph26          2.430528e-03  4.092516e-01
graph27          3.041386e-04  3.777273e-01
graph28          4.182880e-04  2.200068e-01
graph29          3.139089e-05  3.031448e-02
orbit0           3.932712e-04  2.381472e-01
orbit1           4.305831e-03  7.809824e-01
orbit2           5.078129e-03  1.335815e+00
orbit3           4.672111e-04  4.307534e-01
orbit4           6.295399e-03  1.018712e+00
orbit5           5.018458e-03  9.283603e-01
orbit6           1.688768e-03  9.270725e-01
orbit7           9.061687e-03  1.467438e+00
orbit8           4.974091e-03  1.176381e+00
orbit9           3.707278e-03  1.313704e+00
orbit10          2.404817e-03  7.065580e-01
orbit11          1.729091e-03  7.913820e-01
orbit12          1.018828e-03  3.259492e-01
orbit13          4.796652e-04  3.791367e-01
orbit14         -3.880685e-05  1.891231e-01
orbit15          3.540571e-03  1.337734e+00
orbit16          5.618675e-03  9.789610e-01
orbit17          1.886391e-03  1.084832e+00
orbit18          1.178706e-02  1.548427e+00
orbit19          7.771974e-03  9.084088e-01
orbit20          4.000841e-03  1.302629e+00
orbit21          3.141349e-03  1.469569e+00
orbit22          2.975607e-03  9.290928e-01
orbit23          1.091133e-02  1.626349e+00
orbit24          4.171072e-03  1.282636e+00
orbit25          4.616059e-03  9.476989e-01
orbit26          2.959357e-03  6.530919e-01
orbit27          9.713299e-03  1.510587e+00
orbit28          3.839734e-03  1.327322e+00
orbit29          3.674124e-03  5.558305e-01
orbit30          2.988679e-03  8.959200e-01
orbit31          6.206309e-03  1.555938e+00
orbit32          2.132752e-03  8.430704e-01
orbit33          6.515843e-03  1.885431e+00
orbit34          4.656902e-03  1.128184e+00
orbit35          8.789800e-03  2.601302e+00
orbit36          8.987518e-03  2.573062e+00
orbit37          8.476056e-03  1.637531e+00
orbit38          4.974755e-03  1.619111e+00
orbit39          7.603401e-03  1.869367e+00
orbit40          1.395024e-03  5.492891e-01
orbit41          2.710350e-03  4.711531e-01
orbit42          2.347314e-03  5.985040e-01
orbit43          1.602279e-03  4.972692e-01
orbit44          1.870771e-03  1.324338e+00
orbit45          7.112706e-03  2.264902e+00
orbit46          2.775734e-03  8.532997e-01
orbit47          1.511566e-03  7.870663e-01
orbit48          1.019736e-03  3.813065e-01
orbit49          3.684374e-03  1.397569e+00
orbit50          4.064755e-03  1.211431e+00
orbit51          6.493198e-03  1.483062e+00
orbit52          2.169567e-03  5.968476e-01
orbit53          2.238381e-03  8.781094e-01
orbit54          2.558540e-03  1.010741e+00
orbit55          2.161579e-04  2.431037e-01
orbit56          2.638564e-03  1.639287e+00
orbit57          4.393006e-04  3.372013e-01
orbit58          3.687983e-04  4.986677e-01
orbit59          1.875954e-03  6.084803e-01
orbit60          9.985991e-04  3.073591e-01
orbit61          4.335235e-04  2.109328e-01
orbit62          6.557567e-03  1.139610e+00
orbit63          2.190953e-03  5.612891e-01
orbit64          1.254462e-03  4.436330e-01
orbit65          3.761743e-03  7.796481e-01
orbit66          2.257097e-04  1.603387e-01
orbit67          4.114825e-04  3.258845e-01
orbit68          3.954940e-04  2.238396e-01
orbit69          1.133609e-04  1.709599e-01
orbit70          1.305907e-03  4.020550e-01
orbit71          3.547440e-04  2.504213e-01
orbit72          8.936550e-06  4.080020e-02
AP              -5.146734e-06  1.242803e-01
bet              3.236528e-03  2.342833e+00
ecc             -5.450719e-06  4.023360e-01
eccrad           2.989273e-05  4.176972e-01
close            6.145662e-03  1.167638e+00
constraint       4.356610e-03  1.777720e+00
coreness         1.072635e-03  6.713964e-01
knn              3.374198e-03  1.507199e+00
hubscore         5.149002e-03  1.073414e+00
pagerank         2.703907e-03  2.400692e+00
trans            2.085196e-03  6.433488e-01
first            9.450887e-04  4.118096e-01
second           3.043788e-03  1.057539e+00
third            8.361423e-03  1.297628e+00
fourth           5.863432e-03  1.671928e+00
fifth            3.116103e-03  1.214731e+00
sixth            2.877634e-03  1.317498e+00
selfinter        2.700321e-04  3.341840e-01
V1               3.719260e-03  2.181985e+00
V2               2.078822e-03  3.349738e+00
evcent           5.272195e-03  1.101273e+00
upto_second      2.643407e-03  8.760383e-01
upto_third       8.608431e-03  1.209104e+00
upto_fourth      1.682270e-03  7.488681e-01
upto_fifth       5.310888e-03  1.134842e+00
upto_sixth       2.617995e-03  1.497984e+00
ratio1           4.387211e-03  1.533657e+00
ratio2           3.210196e-03  1.712360e+00
ratio3           1.304208e-02  1.753188e+00
ratio4           3.659827e-03  1.727806e+00
ratio5           2.819359e-04  4.625292e+00
ratio6           4.339683e-03  1.622319e+00
walktrap_vertex  2.720250e-03  3.850630e+00
bigcom1          4.199768e-04  1.392412e-01
bigcom2          2.754066e-03  6.406459e-01
bigcom3          2.966261e-04  3.320961e-01
bigcom4          6.450861e-06  1.062881e-01
bigcom5          0.000000e+00  0.000000e+00
bigcom6          0.000000e+00  6.938894e-20
bigcom8         -8.472069e-06  9.371051e-03
bigcom9         -3.309704e-05  3.146033e-01
bigcom10         0.000000e+00  6.938894e-20
bigcom11         7.788811e-05  6.458065e-01
bigcom12         0.000000e+00  0.000000e+00
bigcom13        -4.373762e-05  1.665057e-01
bigcom14         0.000000e+00  0.000000e+00
bigcom15         0.000000e+00  3.567465e-01
bigcom16         0.000000e+00  1.387779e-19
bigcom17         0.000000e+00  0.000000e+00
bigcom18         0.000000e+00  0.000000e+00
bigcom21         0.000000e+00  0.000000e+00
bigcom22         0.000000e+00  0.000000e+00
bigcom23         0.000000e+00  0.000000e+00
bigcom24         0.000000e+00  0.000000e+00
bigcom25         1.536695e-04  2.184318e-01
bigcom26         0.000000e+00  0.000000e+00
bigcom27         0.000000e+00  0.000000e+00
bigcom29         0.000000e+00  0.000000e+00
bigcom31         0.000000e+00  0.000000e+00
bigcom33        -5.827813e-05  2.040492e-01
bigcom34        -1.702015e-05  3.341241e-01
bigcom35         0.000000e+00  0.000000e+00
bigcom36         0.000000e+00  0.000000e+00
bigcom39         0.000000e+00  9.375000e-03
bigcom40         0.000000e+00  0.000000e+00
bigcom43         0.000000e+00  3.469447e-20
bigcom46        -6.490183e-05  4.610709e-01
bigcom48         0.000000e+00  0.000000e+00
bigcom49         0.000000e+00  0.000000e+00
bigcom50        -6.350144e-05  2.288183e-01
bigcom52         0.000000e+00  0.000000e+00
bigcom54         0.000000e+00  0.000000e+00
bigcom56         0.000000e+00  0.000000e+00
bigcom57         4.258944e-05  8.333333e-03
bigcom58         0.000000e+00  0.000000e+00
bigcom62         0.000000e+00  0.000000e+00
bigcom63         0.000000e+00  0.000000e+00
bigcom64         0.000000e+00  0.000000e+00
bigcom65         0.000000e+00  0.000000e+00
bigcom66         0.000000e+00  0.000000e+00
bigcom68         0.000000e+00  0.000000e+00
bigcom69         0.000000e+00  0.000000e+00
bigcom70         0.000000e+00  0.000000e+00
bigcom71         0.000000e+00  0.000000e+00
bigcom72         0.000000e+00  0.000000e+00
bigcom77         0.000000e+00  0.000000e+00
bigcom79         0.000000e+00  0.000000e+00
bigcom80         0.000000e+00  0.000000e+00
bigcom82         0.000000e+00  0.000000e+00
bigcom83         0.000000e+00  0.000000e+00
bigcom86         0.000000e+00  0.000000e+00
bigcom87         0.000000e+00  0.000000e+00
bigcom88         0.000000e+00  0.000000e+00
bigcom90         0.000000e+00  0.000000e+00
bigcom92         0.000000e+00  0.000000e+00
bigcom94         0.000000e+00  0.000000e+00
bigcom96         0.000000e+00  0.000000e+00
bigcom98         0.000000e+00  0.000000e+00
bigcom99         0.000000e+00  9.375000e-03
bigcom100        0.000000e+00  0.000000e+00
bigcom102        0.000000e+00  0.000000e+00
bigcom103        0.000000e+00  0.000000e+00
bigcom104        0.000000e+00  0.000000e+00
bigcom107        0.000000e+00  0.000000e+00
bigcom108        0.000000e+00  0.000000e+00
bigcom109       -2.399887e-05  2.414590e-01
bigcom110        0.000000e+00  5.671213e-01
bigcom125        0.000000e+00  0.000000e+00
bigcom133        0.000000e+00  0.000000e+00
bigcom141        0.000000e+00  6.938894e-20
bigcom142        0.000000e+00  0.000000e+00
bigcom143        0.000000e+00  0.000000e+00
bigcom145        0.000000e+00  0.000000e+00
bigcom158        0.000000e+00  8.750000e-03
bigcom162       -9.805983e-07  3.961236e-01
bigcom177        1.042714e-04  5.921983e-01
bigcom194        0.000000e+00  0.000000e+00
bigcom208       -3.547748e-05  3.155532e-01
bigcom220        0.000000e+00  0.000000e+00
bigcom227        0.000000e+00  0.000000e+00
bigcom229        0.000000e+00  0.000000e+00
bigcom247        0.000000e+00  0.000000e+00
bigcom252        0.000000e+00  0.000000e+00
bigcom255        0.000000e+00  0.000000e+00
bigcom258        0.000000e+00  0.000000e+00
bigcom266        0.000000e+00  0.000000e+00
bigcom269        0.000000e+00  0.000000e+00
bigcom273        0.000000e+00  0.000000e+00
bigcom274        0.000000e+00  0.000000e+00
bigcom276        0.000000e+00  0.000000e+00
bigcom284        0.000000e+00  0.000000e+00
bigcom290        0.000000e+00  0.000000e+00
bigcom292        0.000000e+00  0.000000e+00
bigcom294        0.000000e+00  0.000000e+00
bigcom295        0.000000e+00  0.000000e+00
bigcom296        0.000000e+00  0.000000e+00
bigcom297        0.000000e+00  0.000000e+00
bigcom302        0.000000e+00  0.000000e+00
bigcom303        0.000000e+00  0.000000e+00
bigcom307        0.000000e+00  0.000000e+00
bigcom311        0.000000e+00  0.000000e+00
bigcom313        0.000000e+00  0.000000e+00
bigcom318        0.000000e+00  0.000000e+00
bigcom326        0.000000e+00  1.387779e-19
bigcom332        0.000000e+00  0.000000e+00
bigcom340        0.000000e+00  0.000000e+00
bigcom341        0.000000e+00  0.000000e+00
bigcom345        0.000000e+00  0.000000e+00
bigcom347        0.000000e+00  0.000000e+00
bigcom360        0.000000e+00  0.000000e+00
bigcom365        0.000000e+00  0.000000e+00
bigcom366        0.000000e+00  0.000000e+00
bigcom370        0.000000e+00  0.000000e+00
bigcom387        0.000000e+00  0.000000e+00
bigcom390        0.000000e+00  0.000000e+00
bigcom398        0.000000e+00  0.000000e+00
bigcom408        0.000000e+00  0.000000e+00
bigcom417        0.000000e+00  0.000000e+00
bigcom419        0.000000e+00  0.000000e+00
bigcom424        0.000000e+00  0.000000e+00
bigcom441       -9.202571e-05  2.294562e-01
bigcom445        0.000000e+00  0.000000e+00
bigcom468        0.000000e+00  0.000000e+00
spin_vertex      3.899554e-03  4.077078e+00
membership_s1    0.000000e+00  0.000000e+00
membership_s3    3.031638e-05  1.905066e-01
membership_s4    2.185941e-03  9.455841e-01
membership_s5    0.000000e+00  0.000000e+00
membership_s6    1.342027e-07  3.385540e-01
membership_s7    9.286071e-05  3.434773e-01
membership_s8    2.296859e-04  3.073320e-01
membership_s9    7.872723e-06  6.653460e-03
membership_s10   1.455684e-05  6.744231e-02
membership_s11  -2.816901e-06  2.745454e-02
membership_s12  -1.696301e-04  1.953774e-01
membership_s13   0.000000e+00  1.387779e-19
membership_s14   0.000000e+00  0.000000e+00
membership_s16   1.971205e-03  1.364294e+00
membership_s17   0.000000e+00  0.000000e+00
membership_s18   0.000000e+00  0.000000e+00
membership_s19  -4.007475e-05  1.781526e-01
membership_s20  -4.127174e-05  9.423513e-02
membership_s21   6.212836e-05  1.291996e-01
membership_s22   0.000000e+00  0.000000e+00
membership_s23   0.000000e+00  1.387779e-19
membership_s24   0.000000e+00  0.000000e+00
membership_s25   0.000000e+00  0.000000e+00
membership_s26   0.000000e+00  1.387779e-19
membership_s27   0.000000e+00  9.090909e-03
membership_s28   0.000000e+00  8.571429e-03
membership_s30   0.000000e+00  0.000000e+00
membership_s31   8.726003e-06  3.018213e-02
membership_s32   0.000000e+00  1.387779e-19
membership_s33   5.557110e-05  2.004406e-01
membership_s34   0.000000e+00  0.000000e+00
membership_s35   0.000000e+00  0.000000e+00
membership_s36   0.000000e+00  0.000000e+00
membership_s37  -1.378264e-04  2.812014e-01
membership_s38   1.834366e-04  1.579835e-01
adhesion         9.601192e-03  2.497741e+00
cohesion         1.067375e-02  2.308191e+00
inner            3.588926e-03  3.403846e+00
outer            7.136645e-03  2.541802e+00
ioratio          6.121809e-03  2.560815e+00
comsize          6.656059e-03  4.233285e+00
[1] "Dataset: med_C Model GLM, run: 3 of 10 2015-06-08 11:13:23"
[1] "glmnet variable coefficients"
                     [,1]          [,2]
(Intercept)     -2.667435 -4.538677e+02
graph0           0.000000  3.376691e-03
graph1           0.000000  0.000000e+00
graph2           0.000000  0.000000e+00
graph3           0.000000  0.000000e+00
graph4           0.000000  0.000000e+00
graph5           0.000000 -4.390924e-04
graph6           0.000000  0.000000e+00
graph7           0.000000 -8.404845e-04
graph8           0.000000 -4.178497e-04
graph9           0.000000  0.000000e+00
graph10          0.000000  0.000000e+00
graph11          0.000000  0.000000e+00
graph12          0.000000  0.000000e+00
graph13          0.000000  0.000000e+00
graph14          0.000000  0.000000e+00
graph15          0.000000  2.163313e-06
graph16          0.000000  0.000000e+00
graph17          0.000000  0.000000e+00
graph18          0.000000 -1.521396e-06
graph19          0.000000  0.000000e+00
graph20          0.000000  0.000000e+00
graph21          0.000000  0.000000e+00
graph22          0.000000 -6.015099e-06
graph23          0.000000  0.000000e+00
graph24          0.000000  0.000000e+00
graph25          0.000000  0.000000e+00
graph26          0.000000  0.000000e+00
graph27          0.000000  8.707140e-05
graph28          0.000000  0.000000e+00
graph29          0.000000  3.348673e-05
orbit0           0.000000  2.601136e-03
orbit1           0.000000  0.000000e+00
orbit2           0.000000  1.031055e-03
orbit3           0.000000  0.000000e+00
orbit4           0.000000  0.000000e+00
orbit5           0.000000  0.000000e+00
orbit6           0.000000  0.000000e+00
orbit7           0.000000  5.954072e-07
orbit8           0.000000 -1.038089e-05
orbit9           0.000000 -1.055528e-06
orbit10          0.000000  0.000000e+00
orbit11          0.000000  3.844197e-03
orbit12          0.000000 -1.347627e-04
orbit13          0.000000 -1.429287e-04
orbit14          0.000000 -2.473529e-05
orbit15          0.000000 -2.007484e-06
orbit16          0.000000  0.000000e+00
orbit17          0.000000  1.161179e-07
orbit18          0.000000 -5.124849e-07
orbit19          0.000000  0.000000e+00
orbit20          0.000000  4.944296e-07
orbit21          0.000000  3.915568e-08
orbit22          0.000000  0.000000e+00
orbit23          0.000000 -1.353152e-06
orbit24          0.000000  1.591936e-06
orbit25          0.000000  0.000000e+00
orbit26          0.000000  8.581463e-06
orbit27          0.000000  2.287351e-05
orbit28          0.000000  1.049473e-05
orbit29          0.000000 -5.603855e-06
orbit30          0.000000  3.808249e-07
orbit31          0.000000  0.000000e+00
orbit32          0.000000 -2.789099e-07
orbit33          0.000000 -1.328291e-04
orbit34          0.000000  9.358267e-07
orbit35          0.000000  2.169130e-06
orbit36          0.000000  9.100416e-06
orbit37          0.000000 -2.029893e-08
orbit38          0.000000  3.103769e-05
orbit39          0.000000 -5.278807e-07
orbit40          0.000000  0.000000e+00
orbit41          0.000000 -6.461483e-05
orbit42          0.000000 -5.625249e-05
orbit43          0.000000 -3.476513e-04
orbit44          0.000000  2.543303e-03
orbit45          0.000000 -5.184067e-05
orbit46          0.000000 -4.192081e-07
orbit47          0.000000 -2.011813e-06
orbit48          0.000000  7.414852e-06
orbit49          0.000000  1.140540e-05
orbit50          0.000000 -9.421324e-05
orbit51          0.000000  0.000000e+00
orbit52          0.000000 -3.194188e-06
orbit53          0.000000 -1.041594e-04
orbit54          0.000000 -1.474221e-08
orbit55          0.000000 -1.402386e-04
orbit56          0.000000  7.505370e-05
orbit57          0.000000  0.000000e+00
orbit58          0.000000 -5.074048e-04
orbit59          0.000000  7.695747e-05
orbit60          0.000000  0.000000e+00
orbit61          0.000000 -6.089564e-04
orbit62          0.000000 -1.806721e-03
orbit63          0.000000 -5.144077e-06
orbit64          0.000000 -1.780837e-08
orbit65          0.000000  5.642466e-04
orbit66          0.000000  4.221175e-04
orbit67          0.000000 -6.832932e-04
orbit68          0.000000  3.886624e-04
orbit69          0.000000  0.000000e+00
orbit70          0.000000 -3.677215e-05
orbit71          0.000000  1.462023e-04
orbit72          0.000000  1.197842e-04
AP               0.000000 -3.979181e-02
bet              0.000000 -7.191537e-06
ecc              0.000000 -1.325527e-01
eccrad           0.000000 -3.860482e-11
close            0.000000 -5.696865e-01
constraint       0.000000  1.101235e+00
coreness         0.000000  6.258126e-03
knn              0.000000 -7.883245e-04
hubscore         0.000000  0.000000e+00
pagerank         0.000000 -2.440567e+02
trans            0.000000 -2.431929e-02
first            0.000000  6.954353e-03
second           0.000000 -5.135655e-04
third            0.000000  0.000000e+00
fourth           0.000000 -3.167876e-04
fifth            0.000000  2.275504e-04
sixth            0.000000  2.696853e-06
selfinter        0.000000 -5.482732e-02
V1               0.000000  5.717058e-01
V2               0.000000 -2.938528e+00
evcent           0.000000  6.503629e-02
upto_second      0.000000 -8.876722e-08
upto_third       0.000000  0.000000e+00
upto_fourth      0.000000  0.000000e+00
upto_fifth       0.000000  0.000000e+00
upto_sixth       0.000000  4.114073e-02
ratio1           0.000000  1.082333e-04
ratio2           0.000000 -7.641618e-03
ratio3           0.000000 -6.924824e-02
ratio4           0.000000  3.151087e-02
ratio5           0.000000  2.208126e+00
ratio6           0.000000 -9.543572e-03
walktrap_vertex  0.000000 -1.885393e-01
bigcom1          0.000000 -7.510543e-02
bigcom2          0.000000  3.633397e-01
bigcom3          0.000000  2.555054e-01
bigcom4          0.000000 -4.316603e-01
bigcom5          0.000000 -6.906924e-01
bigcom6          0.000000 -7.160032e-01
bigcom8          0.000000 -2.070694e-01
bigcom9          0.000000  5.977833e-01
bigcom10         0.000000 -1.133946e+00
bigcom11         0.000000  1.777061e+00
bigcom12         0.000000  0.000000e+00
bigcom13         0.000000  2.612676e-01
bigcom14         0.000000 -2.872239e-01
bigcom15         0.000000  5.075921e+00
bigcom16         0.000000 -9.205686e-01
bigcom17         0.000000 -6.179337e-01
bigcom18         0.000000 -1.237195e+00
bigcom21         0.000000  0.000000e+00
bigcom22         0.000000  0.000000e+00
bigcom23         0.000000 -6.677338e-01
bigcom24         0.000000 -2.772217e-01
bigcom25         0.000000  1.571980e-01
bigcom26         0.000000 -4.132351e-01
bigcom27         0.000000 -6.062427e-01
bigcom29         0.000000  0.000000e+00
bigcom31         0.000000 -6.340650e-01
bigcom33         0.000000  2.840121e-01
bigcom34         0.000000  1.716454e-01
bigcom35         0.000000 -1.312508e-01
bigcom36         0.000000  0.000000e+00
bigcom39         0.000000 -6.846230e-01
bigcom40         0.000000 -3.886443e-01
bigcom43         0.000000 -6.267316e-01
bigcom46         0.000000  1.783880e+00
bigcom48         0.000000  0.000000e+00
bigcom49         0.000000  0.000000e+00
bigcom50         0.000000  3.507982e-02
bigcom52         0.000000 -9.400901e-01
bigcom54         0.000000 -2.403143e-01
bigcom56         0.000000 -7.821263e-01
bigcom57         0.000000 -1.442667e+00
bigcom58         0.000000 -3.032208e-01
bigcom62         0.000000 -8.163178e-01
bigcom63         0.000000 -6.939841e-01
bigcom64         0.000000 -8.533066e-02
bigcom65         0.000000 -9.356492e-01
bigcom66         0.000000  0.000000e+00
bigcom68         0.000000  0.000000e+00
bigcom69         0.000000  0.000000e+00
bigcom70         0.000000  0.000000e+00
bigcom71         0.000000 -5.387207e-01
bigcom72         0.000000 -2.686974e-01
bigcom77         0.000000 -6.826013e-01
bigcom79         0.000000 -5.627042e-01
bigcom80         0.000000 -6.717549e-02
bigcom82         0.000000 -1.968039e-01
bigcom83         0.000000  0.000000e+00
bigcom86         0.000000 -5.434329e-01
bigcom87         0.000000 -3.797206e-01
bigcom88         0.000000 -1.192960e+00
bigcom90         0.000000  0.000000e+00
bigcom92         0.000000  0.000000e+00
bigcom94         0.000000  0.000000e+00
bigcom96         0.000000 -6.802542e-01
bigcom98         0.000000 -4.245810e-01
bigcom99         0.000000 -8.886033e-01
bigcom100        0.000000 -8.216664e-01
bigcom102        0.000000  0.000000e+00
bigcom103        0.000000 -8.970634e-02
bigcom104        0.000000  0.000000e+00
bigcom107        0.000000  0.000000e+00
bigcom108        0.000000 -9.169591e-01
bigcom109        0.000000  8.144882e-01
bigcom110        0.000000  4.454286e+00
bigcom125        0.000000 -4.969538e-01
bigcom133        0.000000 -1.218246e-01
bigcom141        0.000000 -1.122408e+00
bigcom142        0.000000 -4.372906e-01
bigcom143        0.000000 -4.228243e-01
bigcom145        0.000000 -3.510986e-01
bigcom158        0.000000 -2.914793e-01
bigcom162        0.000000  1.030425e+00
bigcom177        0.000000  9.641487e-01
bigcom194        0.000000 -2.346335e-01
bigcom208        0.000000  2.355844e+00
bigcom220        0.000000 -3.543070e-01
bigcom227        0.000000 -5.150640e-02
bigcom229        0.000000  0.000000e+00
bigcom247        0.000000 -3.781976e+00
bigcom252        0.000000 -3.855890e-01
bigcom255        0.000000 -2.625734e-01
bigcom258        0.000000 -1.357360e+00
bigcom266        0.000000 -7.123795e-01
bigcom269        0.000000 -3.531565e-01
bigcom273        0.000000 -6.006203e-01
bigcom274        0.000000 -1.309317e-01
bigcom276        0.000000  0.000000e+00
bigcom284        0.000000  0.000000e+00
bigcom290        0.000000 -9.813898e-01
bigcom292        0.000000 -3.476499e-01
bigcom294        0.000000  0.000000e+00
bigcom295        0.000000 -9.960091e-01
bigcom296        0.000000 -2.080900e-01
bigcom297        0.000000  0.000000e+00
bigcom302        0.000000 -1.032819e+00
bigcom303        0.000000  0.000000e+00
bigcom307        0.000000  0.000000e+00
bigcom311        0.000000 -7.161468e-01
bigcom313        0.000000  0.000000e+00
bigcom318        0.000000  0.000000e+00
bigcom326        0.000000 -2.149421e-01
bigcom332        0.000000 -1.760518e-01
bigcom340        0.000000  0.000000e+00
bigcom341        0.000000  0.000000e+00
bigcom345        0.000000  0.000000e+00
bigcom347        0.000000 -8.720515e-01
bigcom360        0.000000 -6.075975e-01
bigcom365        0.000000 -6.472497e-01
bigcom366        0.000000 -4.159688e-01
bigcom370        0.000000 -3.986632e-01
bigcom387        0.000000 -3.305105e-01
bigcom390        0.000000  0.000000e+00
bigcom398        0.000000  0.000000e+00
bigcom408        0.000000 -5.571607e-01
bigcom417        0.000000  0.000000e+00
bigcom419        0.000000  0.000000e+00
bigcom424        0.000000 -2.931205e-01
bigcom441        0.000000  1.877782e+00
bigcom445        0.000000  0.000000e+00
bigcom468        0.000000 -2.683110e-01
spin_vertex      0.000000 -6.601740e-01
membership_s1    0.000000 -5.298921e-06
membership_s3    0.000000  2.990714e-02
membership_s4    0.000000  5.296350e-01
membership_s5    0.000000  0.000000e+00
membership_s6    0.000000  3.556525e+00
membership_s7    0.000000  5.755866e-01
membership_s8    0.000000  0.000000e+00
membership_s9    0.000000 -7.282662e-01
membership_s10   0.000000 -2.168255e-01
membership_s11   0.000000  1.115213e-01
membership_s12   0.000000  9.108029e-02
membership_s13   0.000000 -1.133351e+00
membership_s14   0.000000 -5.975564e-01
membership_s16   0.000000  8.982828e-01
membership_s17   0.000000 -4.995565e-01
membership_s18   0.000000 -5.885944e-01
membership_s19   0.000000  2.792058e-02
membership_s20   0.000000  1.618834e-01
membership_s21   0.000000 -2.945327e-01
membership_s22   0.000000  0.000000e+00
membership_s23   0.000000 -1.687559e+00
membership_s24   0.000000 -5.274808e-01
membership_s25   0.000000 -1.217950e+00
membership_s26   0.000000 -1.608854e+00
membership_s27   0.000000 -1.963051e-02
membership_s28   0.000000 -1.835327e+00
membership_s30   0.000000 -1.185488e+00
membership_s31   0.000000 -7.161808e-01
membership_s32   0.000000 -1.596889e+00
membership_s33   0.000000 -1.497354e-01
membership_s34   0.000000  0.000000e+00
membership_s35   0.000000 -4.308427e-01
membership_s36   0.000000  0.000000e+00
membership_s37   0.000000  7.828961e-02
membership_s38   0.000000  2.778077e-01
adhesion         0.000000  0.000000e+00
cohesion         0.000000  0.000000e+00
inner            0.000000  1.060841e-04
outer            0.000000 -7.638394e-06
ioratio          0.000000  0.000000e+00
comsize          0.000000  3.197662e-04
[1] "Dataset: med_C Model GBM, run: 4 of 10 2015-06-08 11:13:45"
Iter   TrainDeviance   ValidDeviance   StepSize   Improve
     1        0.4625             nan     0.0100    0.0002
     2        0.4606             nan     0.0100    0.0001
     3        0.4587             nan     0.0100    0.0001
     4        0.4571             nan     0.0100   -0.0000
     5        0.4553             nan     0.0100    0.0003
     6        0.4538             nan     0.0100    0.0002
     7        0.4524             nan     0.0100   -0.0000
     8        0.4512             nan     0.0100    0.0000
     9        0.4496             nan     0.0100    0.0002
    10        0.4481             nan     0.0100    0.0001
    20        0.4350             nan     0.0100    0.0000
    40        0.4139             nan     0.0100    0.0000
    60        0.3958             nan     0.0100    0.0001
    80        0.3813             nan     0.0100   -0.0000
   100        0.3678             nan     0.0100   -0.0000
   120        0.3557             nan     0.0100    0.0000
   140        0.3447             nan     0.0100   -0.0000
   160        0.3339             nan     0.0100   -0.0000
   180        0.3261             nan     0.0100   -0.0000
   200        0.3182             nan     0.0100   -0.0000
   220        0.3098             nan     0.0100   -0.0000
   240        0.3018             nan     0.0100   -0.0000
   260        0.2942             nan     0.0100   -0.0001
   280        0.2866             nan     0.0100   -0.0000
   300        0.2800             nan     0.0100   -0.0000
   320        0.2729             nan     0.0100   -0.0000
   340        0.2665             nan     0.0100    0.0000
   360        0.2605             nan     0.0100   -0.0000
   380        0.2543             nan     0.0100    0.0000
   400        0.2490             nan     0.0100   -0.0000

[1] "GBM variable coefficients"
                            var     rel.inf
spin_vertex         spin_vertex 3.933170322
comsize                 comsize 3.163286971
ratio5                   ratio5 2.954483475
inner                     inner 2.804867755
walktrap_vertex walktrap_vertex 2.320667981
orbit36                 orbit36 2.067741616
outer                     outer 1.866684578
V1                           V1 1.841391004
membership_s16   membership_s16 1.634359451
orbit45                 orbit45 1.607003553
orbit35                 orbit35 1.522388529
orbit33                 orbit33 1.506617919
pagerank               pagerank 1.442283598
knn                         knn 1.387804046
V2                           V2 1.349503227
membership_s4     membership_s4 1.343035077
graph20                 graph20 1.321645457
graph23                 graph23 1.290818055
bet                         bet 1.280603724
ratio1                   ratio1 1.251097122
cohesion               cohesion 1.207701344
fourth                   fourth 1.145912375
graph5                   graph5 1.131339933
adhesion               adhesion 1.096787035
graph16                 graph16 1.048052589
orbit39                 orbit39 1.021614528
graph3                   graph3 1.013662104
orbit44                 orbit44 1.004499643
ratio2                   ratio2 0.967156091
ioratio                 ioratio 0.948008844
orbit27                 orbit27 0.944882319
constraint           constraint 0.922181381
orbit9                   orbit9 0.911234352
graph10                 graph10 0.879259328
bigcom2                 bigcom2 0.866763830
ratio4                   ratio4 0.836165807
orbit26                 orbit26 0.818647999
graph25                 graph25 0.806815122
orbit51                 orbit51 0.798165179
graph15                 graph15 0.783845533
orbit50                 orbit50 0.778120518
graph19                 graph19 0.772247693
orbit18                 orbit18 0.772155645
graph17                 graph17 0.771397179
graph13                 graph13 0.762593173
orbit37                 orbit37 0.750108928
ecc                         ecc 0.728574259
ratio6                   ratio6 0.721975485
orbit56                 orbit56 0.719079001
orbit4                   orbit4 0.717787379
upto_sixth           upto_sixth 0.707693048
orbit38                 orbit38 0.702909307
graph1                   graph1 0.702865894
graph12                 graph12 0.693655238
orbit63                 orbit63 0.689896821
graph22                 graph22 0.682750529
bigcom11               bigcom11 0.676920863
orbit20                 orbit20 0.668421545
graph6                   graph6 0.661967352
orbit24                 orbit24 0.659183572
orbit15                 orbit15 0.649944886
orbit16                 orbit16 0.624473951
graph14                 graph14 0.620442932
graph0                   graph0 0.610267476
orbit30                 orbit30 0.591788401
orbit52                 orbit52 0.577665822
orbit17                 orbit17 0.576507614
bigcom177             bigcom177 0.565589677
orbit47                 orbit47 0.554765194
orbit23                 orbit23 0.550812156
graph9                   graph9 0.549251000
graph11                 graph11 0.547099339
orbit32                 orbit32 0.542397901
graph4                   graph4 0.540580284
fifth                     fifth 0.536644102
orbit21                 orbit21 0.534837818
hubscore               hubscore 0.532747514
graph2                   graph2 0.518057772
orbit62                 orbit62 0.516801192
orbit7                   orbit7 0.505426327
orbit28                 orbit28 0.501893979
third                     third 0.485581900
orbit53                 orbit53 0.477462157
orbit1                   orbit1 0.468451417
orbit2                   orbit2 0.461648668
orbit5                   orbit5 0.461522780
orbit11                 orbit11 0.460229130
trans                     trans 0.458716174
graph7                   graph7 0.442122287
orbit31                 orbit31 0.436986927
graph24                 graph24 0.424075901
orbit10                 orbit10 0.422730520
orbit25                 orbit25 0.420016640
orbit42                 orbit42 0.418801544
orbit29                 orbit29 0.415783604
graph21                 graph21 0.408566598
orbit64                 orbit64 0.406629852
orbit19                 orbit19 0.404007237
membership_s12   membership_s12 0.394282299
second                   second 0.368015259
orbit49                 orbit49 0.364060820
orbit6                   orbit6 0.359151450
orbit40                 orbit40 0.357396824
orbit65                 orbit65 0.347676013
orbit46                 orbit46 0.346115453
ratio3                   ratio3 0.340406993
graph18                 graph18 0.325662156
graph26                 graph26 0.308728473
orbit61                 orbit61 0.306010019
close                     close 0.293662815
bigcom3                 bigcom3 0.245714782
orbit59                 orbit59 0.231688472
upto_third           upto_third 0.231403699
orbit58                 orbit58 0.221914308
orbit12                 orbit12 0.220146020
bigcom25               bigcom25 0.213676534
graph28                 graph28 0.211804000
sixth                     sixth 0.209805696
upto_fifth           upto_fifth 0.202391636
upto_fourth         upto_fourth 0.197815461
orbit13                 orbit13 0.177752376
graph27                 graph27 0.173953940
orbit54                 orbit54 0.168402957
orbit68                 orbit68 0.160888530
membership_s38   membership_s38 0.158066970
graph8                   graph8 0.155080985
orbit66                 orbit66 0.149303984
coreness               coreness 0.149202578
orbit41                 orbit41 0.143883071
orbit48                 orbit48 0.135432597
upto_second         upto_second 0.133796556
orbit57                 orbit57 0.124282650
evcent                   evcent 0.118455075
membership_s10   membership_s10 0.105944248
orbit22                 orbit22 0.102622264
membership_s7     membership_s7 0.082506215
orbit55                 orbit55 0.071941926
selfinter             selfinter 0.070400302
membership_s33   membership_s33 0.065607192
membership_s8     membership_s8 0.064347618
bigcom34               bigcom34 0.061738787
orbit70                 orbit70 0.055118681
membership_s3     membership_s3 0.052533987
bigcom33               bigcom33 0.049671382
AP                           AP 0.042991579
orbit60                 orbit60 0.042510620
orbit43                 orbit43 0.040464102
graph29                 graph29 0.038690815
bigcom13               bigcom13 0.036165740
orbit69                 orbit69 0.034159813
bigcom46               bigcom46 0.033975289
membership_s19   membership_s19 0.033290665
bigcom4                 bigcom4 0.029802011
orbit67                 orbit67 0.024797394
bigcom441             bigcom441 0.005696281
bigcom9                 bigcom9 0.005210740
orbit0                   orbit0 0.000000000
orbit3                   orbit3 0.000000000
orbit8                   orbit8 0.000000000
orbit14                 orbit14 0.000000000
orbit34                 orbit34 0.000000000
orbit71                 orbit71 0.000000000
orbit72                 orbit72 0.000000000
eccrad                   eccrad 0.000000000
first                     first 0.000000000
bigcom1                 bigcom1 0.000000000
bigcom5                 bigcom5 0.000000000
bigcom6                 bigcom6 0.000000000
bigcom8                 bigcom8 0.000000000
bigcom10               bigcom10 0.000000000
bigcom12               bigcom12 0.000000000
bigcom14               bigcom14 0.000000000
bigcom15               bigcom15 0.000000000
bigcom16               bigcom16 0.000000000
bigcom17               bigcom17 0.000000000
bigcom18               bigcom18 0.000000000
bigcom21               bigcom21 0.000000000
bigcom22               bigcom22 0.000000000
bigcom23               bigcom23 0.000000000
bigcom24               bigcom24 0.000000000
bigcom26               bigcom26 0.000000000
bigcom27               bigcom27 0.000000000
bigcom29               bigcom29 0.000000000
bigcom31               bigcom31 0.000000000
bigcom35               bigcom35 0.000000000
bigcom36               bigcom36 0.000000000
bigcom39               bigcom39 0.000000000
bigcom40               bigcom40 0.000000000
bigcom43               bigcom43 0.000000000
bigcom48               bigcom48 0.000000000
bigcom49               bigcom49 0.000000000
bigcom50               bigcom50 0.000000000
bigcom52               bigcom52 0.000000000
bigcom54               bigcom54 0.000000000
bigcom56               bigcom56 0.000000000
bigcom57               bigcom57 0.000000000
bigcom58               bigcom58 0.000000000
bigcom62               bigcom62 0.000000000
bigcom63               bigcom63 0.000000000
bigcom64               bigcom64 0.000000000
bigcom65               bigcom65 0.000000000
bigcom66               bigcom66 0.000000000
bigcom68               bigcom68 0.000000000
bigcom69               bigcom69 0.000000000
bigcom70               bigcom70 0.000000000
bigcom71               bigcom71 0.000000000
bigcom72               bigcom72 0.000000000
bigcom77               bigcom77 0.000000000
bigcom79               bigcom79 0.000000000
bigcom80               bigcom80 0.000000000
bigcom82               bigcom82 0.000000000
bigcom83               bigcom83 0.000000000
bigcom86               bigcom86 0.000000000
bigcom87               bigcom87 0.000000000
bigcom88               bigcom88 0.000000000
bigcom90               bigcom90 0.000000000
bigcom92               bigcom92 0.000000000
bigcom94               bigcom94 0.000000000
bigcom96               bigcom96 0.000000000
bigcom98               bigcom98 0.000000000
bigcom99               bigcom99 0.000000000
bigcom100             bigcom100 0.000000000
bigcom102             bigcom102 0.000000000
bigcom103             bigcom103 0.000000000
bigcom104             bigcom104 0.000000000
bigcom107             bigcom107 0.000000000
bigcom108             bigcom108 0.000000000
bigcom109             bigcom109 0.000000000
bigcom110             bigcom110 0.000000000
bigcom125             bigcom125 0.000000000
bigcom133             bigcom133 0.000000000
bigcom141             bigcom141 0.000000000
bigcom142             bigcom142 0.000000000
bigcom143             bigcom143 0.000000000
bigcom145             bigcom145 0.000000000
bigcom158             bigcom158 0.000000000
bigcom162             bigcom162 0.000000000
bigcom194             bigcom194 0.000000000
bigcom208             bigcom208 0.000000000
bigcom220             bigcom220 0.000000000
bigcom227             bigcom227 0.000000000
bigcom229             bigcom229 0.000000000
bigcom247             bigcom247 0.000000000
bigcom252             bigcom252 0.000000000
bigcom255             bigcom255 0.000000000
bigcom258             bigcom258 0.000000000
bigcom266             bigcom266 0.000000000
bigcom269             bigcom269 0.000000000
bigcom273             bigcom273 0.000000000
bigcom274             bigcom274 0.000000000
bigcom276             bigcom276 0.000000000
bigcom284             bigcom284 0.000000000
bigcom290             bigcom290 0.000000000
bigcom292             bigcom292 0.000000000
bigcom294             bigcom294 0.000000000
bigcom295             bigcom295 0.000000000
bigcom296             bigcom296 0.000000000
bigcom297             bigcom297 0.000000000
bigcom302             bigcom302 0.000000000
bigcom303             bigcom303 0.000000000
bigcom307             bigcom307 0.000000000
bigcom311             bigcom311 0.000000000
bigcom313             bigcom313 0.000000000
bigcom318             bigcom318 0.000000000
bigcom326             bigcom326 0.000000000
bigcom332             bigcom332 0.000000000
bigcom340             bigcom340 0.000000000
bigcom341             bigcom341 0.000000000
bigcom345             bigcom345 0.000000000
bigcom347             bigcom347 0.000000000
bigcom360             bigcom360 0.000000000
bigcom365             bigcom365 0.000000000
bigcom366             bigcom366 0.000000000
bigcom370             bigcom370 0.000000000
bigcom387             bigcom387 0.000000000
bigcom390             bigcom390 0.000000000
bigcom398             bigcom398 0.000000000
bigcom408             bigcom408 0.000000000
bigcom417             bigcom417 0.000000000
bigcom419             bigcom419 0.000000000
bigcom424             bigcom424 0.000000000
bigcom445             bigcom445 0.000000000
bigcom468             bigcom468 0.000000000
membership_s1     membership_s1 0.000000000
membership_s5     membership_s5 0.000000000
membership_s6     membership_s6 0.000000000
membership_s9     membership_s9 0.000000000
membership_s11   membership_s11 0.000000000
membership_s13   membership_s13 0.000000000
membership_s14   membership_s14 0.000000000
membership_s17   membership_s17 0.000000000
membership_s18   membership_s18 0.000000000
membership_s20   membership_s20 0.000000000
membership_s21   membership_s21 0.000000000
membership_s22   membership_s22 0.000000000
membership_s23   membership_s23 0.000000000
membership_s24   membership_s24 0.000000000
membership_s25   membership_s25 0.000000000
membership_s26   membership_s26 0.000000000
membership_s27   membership_s27 0.000000000
membership_s28   membership_s28 0.000000000
membership_s30   membership_s30 0.000000000
membership_s31   membership_s31 0.000000000
membership_s32   membership_s32 0.000000000
membership_s34   membership_s34 0.000000000
membership_s35   membership_s35 0.000000000
membership_s36   membership_s36 0.000000000
membership_s37   membership_s37 0.000000000
[1] "Dataset: med_C Model RF, run: 4 of 10 2015-06-08 11:15:05"
     |      Out-of-bag   |
Tree |      MSE  %Var(y) |
   1 |   0.1257   216.78 |
   2 |   0.1162   200.39 |
   3 |   0.1059   182.59 |
   4 |  0.09836   169.61 |
   5 |  0.09588   165.32 |
   6 |   0.0931   160.53 |
   7 |  0.08846   152.53 |
   8 |  0.08537   147.21 |
   9 |  0.08387   144.62 |
  10 |  0.07973   137.49 |
  11 |  0.07761   133.83 |
  12 |  0.07621   131.42 |
  13 |  0.07522   129.70 |
  14 |   0.0732   126.21 |
  15 |  0.07208   124.29 |
  16 |  0.07212   124.35 |
  17 |    0.071   122.42 |
  18 |  0.07047   121.51 |
  19 |  0.06947   119.79 |
  20 |  0.06871   118.48 |
  21 |  0.06809   117.41 |
  22 |  0.06724   115.93 |
  23 |   0.0669   115.35 |
  24 |  0.06682   115.23 |
  25 |   0.0663   114.32 |
  26 |  0.06599   113.79 |
  27 |  0.06582   113.49 |
  28 |  0.06568   113.25 |
  29 |  0.06534   112.67 |
  30 |  0.06528   112.57 |
  31 |  0.06526   112.52 |
  32 |  0.06512   112.29 |
  33 |  0.06506   112.18 |
  34 |  0.06497   112.03 |
  35 |  0.06493   111.96 |
  36 |  0.06464   111.47 |
  37 |  0.06469   111.55 |
  38 |  0.06449   111.20 |
  39 |  0.06433   110.92 |
  40 |   0.0642   110.70 |
  41 |  0.06415   110.61 |
  42 |  0.06408   110.49 |
  43 |  0.06397   110.30 |
  44 |  0.06389   110.16 |
  45 |  0.06382   110.04 |
  46 |  0.06383   110.05 |
  47 |  0.06357   109.62 |
  48 |  0.06365   109.76 |
  49 |   0.0636   109.66 |
  50 |  0.06347   109.44 |
  51 |  0.06337   109.28 |
  52 |  0.06341   109.34 |
  53 |   0.0632   108.97 |
  54 |  0.06304   108.69 |
  55 |  0.06271   108.13 |
  56 |  0.06257   107.88 |
  57 |  0.06254   107.84 |
  58 |  0.06252   107.80 |
  59 |  0.06241   107.62 |
  60 |  0.06241   107.61 |
  61 |  0.06233   107.48 |
  62 |  0.06227   107.37 |
  63 |   0.0622   107.24 |
  64 |   0.0621   107.07 |
  65 |  0.06203   106.97 |
  66 |  0.06202   106.94 |
  67 |  0.06201   106.92 |
  68 |  0.06193   106.78 |
  69 |  0.06187   106.68 |
  70 |  0.06188   106.70 |
  71 |  0.06192   106.77 |
  72 |  0.06186   106.66 |
  73 |  0.06174   106.45 |
  74 |  0.06164   106.28 |
  75 |  0.06146   105.97 |
  76 |  0.06139   105.86 |
  77 |  0.06136   105.81 |
  78 |  0.06137   105.83 |
  79 |  0.06132   105.74 |
  80 |  0.06125   105.62 |
  81 |  0.06119   105.51 |
  82 |  0.06119   105.51 |
  83 |  0.06119   105.51 |
  84 |  0.06108   105.32 |
  85 |  0.06112   105.39 |
  86 |  0.06116   105.46 |
  87 |   0.0611   105.36 |
  88 |  0.06107   105.31 |
  89 |  0.06109   105.34 |
  90 |  0.06106   105.29 |
  91 |  0.06105   105.27 |
  92 |    0.061   105.17 |
  93 |  0.06102   105.22 |
  94 |  0.06103   105.24 |
  95 |  0.06109   105.34 |
  96 |  0.06106   105.28 |
  97 |  0.06109   105.34 |
  98 |  0.06098   105.14 |
  99 |   0.0609   105.01 |
 100 |  0.06084   104.91 |
[1] "Random Forest variable coefficients"
                      %IncMSE IncNodePurity
graph5           4.850020e-03  1.227703e+00
graph6           2.290195e-03  1.275490e+00
graph7           1.710187e-03  5.078378e-01
graph8           1.563742e-04  1.607707e-01
graph9           5.344657e-03  1.107142e+00
graph10          4.025065e-03  7.951440e-01
graph11          5.747892e-03  1.175350e+00
graph12          5.100527e-03  1.306033e+00
graph13          3.012798e-03  9.511117e-01
graph14          3.900415e-03  1.083814e+00
graph15          4.216286e-03  8.240850e-01
graph16          8.270438e-03  1.492349e+00
graph17          9.315356e-03  1.633222e+00
graph18          4.704417e-03  4.749792e-01
graph19          6.146658e-03  1.526945e+00
graph20          6.818525e-03  1.792332e+00
graph21          2.748035e-03  9.458006e-01
graph22          1.727981e-03  1.015283e+00
graph23          2.734639e-03  1.539573e+00
graph24          2.423874e-03  4.932628e-01
graph25          7.885273e-03  1.072114e+00
graph26          6.501947e-04  3.035066e-01
graph27          1.675806e-03  3.350878e-01
graph28          5.546391e-04  2.465030e-01
graph29          2.126532e-05  2.376078e-02
orbit0           6.151218e-04  5.969936e-01
orbit1           2.941361e-03  7.427499e-01
orbit2           4.611101e-03  1.316647e+00
orbit3           6.547098e-04  3.156505e-01
orbit4           3.851309e-03  8.297346e-01
orbit5           5.528161e-03  8.769222e-01
orbit6           3.076815e-03  1.013475e+00
orbit7           7.230214e-03  1.058136e+00
orbit8           6.066700e-03  1.304607e+00
orbit9           5.076305e-03  9.166745e-01
orbit10          7.137711e-05  3.440672e-01
orbit11          3.887899e-03  1.042641e+00
orbit12          1.001749e-03  6.771328e-01
orbit13          3.339978e-04  2.337170e-01
orbit14          5.580209e-04  1.714927e-01
orbit15          7.166331e-03  1.012012e+00
orbit16          5.975456e-03  1.047140e+00
orbit17          3.316314e-03  1.068618e+00
orbit18          5.635896e-03  1.668832e+00
orbit19          4.441600e-03  1.187925e+00
orbit20          5.398202e-03  1.088452e+00
orbit21          3.065079e-03  9.737709e-01
orbit22          4.074011e-03  1.231475e+00
orbit23          6.209017e-03  1.297728e+00
orbit24          7.907398e-03  1.409399e+00
orbit25          3.628426e-03  7.613404e-01
orbit26          2.860612e-03  8.359378e-01
orbit27          7.218978e-03  1.629675e+00
orbit28          5.015800e-03  8.701736e-01
orbit29          1.716577e-03  8.775048e-01
orbit30          2.470072e-03  1.002050e+00
orbit31          5.605796e-03  1.339399e+00
orbit32          2.236866e-03  7.141245e-01
orbit33          6.496285e-03  1.718905e+00
orbit34          3.345822e-03  7.726460e-01
orbit35          7.029713e-03  1.853687e+00
orbit36          6.158860e-03  2.474167e+00
orbit37          4.200312e-03  1.322419e+00
orbit38          6.739909e-03  1.534806e+00
orbit39          7.468107e-03  2.224201e+00
orbit40          1.731045e-03  6.680845e-01
orbit41          1.201536e-03  4.521498e-01
orbit42          2.355652e-03  7.042615e-01
orbit43          2.791408e-03  6.275857e-01
orbit44          2.692420e-03  1.692218e+00
orbit45          7.197342e-03  2.264333e+00
orbit46          2.597942e-03  7.033197e-01
orbit47          1.766369e-03  8.805604e-01
orbit48          7.438934e-04  4.180662e-01
orbit49          4.667038e-03  1.263734e+00
orbit50          3.064620e-03  1.088028e+00
orbit51          6.486831e-03  1.457154e+00
orbit52          1.758659e-03  7.700712e-01
orbit53          5.233215e-03  9.602401e-01
orbit54          1.675111e-03  6.860715e-01
orbit55          7.580970e-04  2.991427e-01
orbit56          3.314771e-03  1.663806e+00
orbit57          1.677300e-04  1.596898e-01
orbit58          5.994599e-04  4.680578e-01
orbit59          2.231958e-03  8.084268e-01
orbit60          6.411162e-04  3.327098e-01
orbit61          6.291537e-04  2.556173e-01
orbit62          5.308986e-03  1.178848e+00
orbit63          1.395921e-03  5.750520e-01
orbit64          1.897769e-03  3.355415e-01
orbit65          6.012221e-04  4.571957e-01
orbit66          8.706478e-04  3.402856e-01
orbit67          6.366554e-05  1.707235e-01
orbit68          6.536838e-04  1.647421e-01
orbit69          1.996539e-04  1.006043e-01
orbit70          9.544214e-04  4.655386e-01
orbit71          3.586272e-04  2.010561e-01
orbit72          9.580772e-05  6.837685e-02
AP              -1.490869e-05  1.794720e-01
bet              2.061114e-03  1.893030e+00
ecc              3.408430e-04  5.251331e-01
eccrad          -1.353534e-05  4.698332e-01
close            3.585179e-03  8.146820e-01
constraint       5.033049e-03  2.031159e+00
coreness         2.497985e-03  5.680554e-01
knn              5.194862e-03  1.668102e+00
hubscore         5.585790e-03  6.832087e-01
pagerank         2.112517e-03  1.931130e+00
trans            2.663219e-03  8.995244e-01
first            4.562292e-04  5.224111e-01
second           2.303662e-03  6.861780e-01
third            6.269540e-03  1.165623e+00
fourth           4.603755e-03  1.452853e+00
fifth            2.908089e-03  9.856019e-01
sixth            4.300254e-03  1.222740e+00
selfinter        1.145440e-04  2.423800e-01
V1               4.130234e-03  2.216908e+00
V2               3.393983e-03  2.499702e+00
evcent           4.428648e-03  8.698787e-01
upto_second      3.618497e-03  6.387391e-01
upto_third       5.932893e-03  8.234085e-01
upto_fourth      2.547097e-03  7.938581e-01
upto_fifth       2.404375e-03  1.013096e+00
upto_sixth       2.373320e-03  1.103588e+00
ratio1           3.724204e-03  1.955288e+00
ratio2           2.394497e-03  1.542431e+00
ratio3           6.818078e-03  1.591313e+00
ratio4           3.556462e-03  1.491271e+00
ratio5           1.021004e-03  4.084134e+00
ratio6           5.071766e-03  1.752083e+00
walktrap_vertex  2.364182e-03  2.874682e+00
bigcom1          2.571266e-04  1.451468e-01
bigcom2          2.559272e-03  7.378398e-01
bigcom3          2.700338e-04  3.532208e-01
bigcom4          7.171369e-05  9.272791e-02
bigcom5          0.000000e+00  0.000000e+00
bigcom6          0.000000e+00  0.000000e+00
bigcom8          0.000000e+00  0.000000e+00
bigcom9         -2.567888e-05  4.300750e-01
bigcom10         0.000000e+00  0.000000e+00
bigcom11         7.898965e-06  6.456831e-01
bigcom12         0.000000e+00  0.000000e+00
bigcom13        -1.366037e-05  2.480444e-01
bigcom14         0.000000e+00  0.000000e+00
bigcom15         0.000000e+00  5.072640e-01
bigcom16         0.000000e+00  0.000000e+00
bigcom17         0.000000e+00  0.000000e+00
bigcom18         0.000000e+00  6.938894e-20
bigcom21         0.000000e+00  0.000000e+00
bigcom22         0.000000e+00  0.000000e+00
bigcom23         0.000000e+00  0.000000e+00
bigcom24         0.000000e+00  0.000000e+00
bigcom25         5.936208e-04  2.651403e-01
bigcom26         0.000000e+00  0.000000e+00
bigcom27         0.000000e+00  6.938894e-20
bigcom29         0.000000e+00  0.000000e+00
bigcom31         0.000000e+00  0.000000e+00
bigcom33        -2.365522e-05  2.734690e-01
bigcom34         9.385715e-06  3.884815e-01
bigcom35         0.000000e+00  0.000000e+00
bigcom36         0.000000e+00  0.000000e+00
bigcom39         0.000000e+00  0.000000e+00
bigcom40         0.000000e+00  0.000000e+00
bigcom43         0.000000e+00  0.000000e+00
bigcom46        -1.019618e-04  5.285398e-01
bigcom48         0.000000e+00  0.000000e+00
bigcom49         0.000000e+00  0.000000e+00
bigcom50        -3.005129e-05  1.415455e-01
bigcom52         0.000000e+00  0.000000e+00
bigcom54         0.000000e+00  0.000000e+00
bigcom56         0.000000e+00  0.000000e+00
bigcom57         0.000000e+00  0.000000e+00
bigcom58         0.000000e+00  0.000000e+00
bigcom62         0.000000e+00  0.000000e+00
bigcom63         0.000000e+00  0.000000e+00
bigcom64         0.000000e+00  0.000000e+00
bigcom65         0.000000e+00  0.000000e+00
bigcom66         0.000000e+00  0.000000e+00
bigcom68         0.000000e+00  0.000000e+00
bigcom69         0.000000e+00  0.000000e+00
bigcom70         0.000000e+00  0.000000e+00
bigcom71         0.000000e+00  0.000000e+00
bigcom72         0.000000e+00  0.000000e+00
bigcom77         0.000000e+00  0.000000e+00
bigcom79         0.000000e+00  0.000000e+00
bigcom80         0.000000e+00  0.000000e+00
bigcom82         0.000000e+00  0.000000e+00
bigcom83         0.000000e+00  0.000000e+00
bigcom86         0.000000e+00  0.000000e+00
bigcom87         0.000000e+00  0.000000e+00
bigcom88         0.000000e+00  0.000000e+00
bigcom90         0.000000e+00  0.000000e+00
bigcom92         0.000000e+00  0.000000e+00
bigcom94         0.000000e+00  0.000000e+00
bigcom96         0.000000e+00  0.000000e+00
bigcom98         0.000000e+00  0.000000e+00
bigcom99         0.000000e+00  1.387779e-19
bigcom100        0.000000e+00  0.000000e+00
bigcom102        0.000000e+00  0.000000e+00
bigcom103        0.000000e+00  0.000000e+00
bigcom104        0.000000e+00  0.000000e+00
bigcom107        0.000000e+00  0.000000e+00
bigcom108        0.000000e+00  0.000000e+00
bigcom109       -1.205956e-05  1.374449e-01
bigcom110        0.000000e+00  6.473565e-01
bigcom125        0.000000e+00  0.000000e+00
bigcom133        0.000000e+00  0.000000e+00
bigcom141        0.000000e+00  0.000000e+00
bigcom142        0.000000e+00  0.000000e+00
bigcom143        0.000000e+00  0.000000e+00
bigcom145        0.000000e+00  0.000000e+00
bigcom158        0.000000e+00  0.000000e+00
bigcom162       -4.600269e-05  2.506754e-01
bigcom177        2.693965e-05  7.368808e-01
bigcom194        0.000000e+00  0.000000e+00
bigcom208       -1.773568e-05  4.657135e-01
bigcom220        0.000000e+00  1.110223e-18
bigcom227        0.000000e+00  0.000000e+00
bigcom229        0.000000e+00  0.000000e+00
bigcom247        0.000000e+00  0.000000e+00
bigcom252        0.000000e+00  0.000000e+00
bigcom255        0.000000e+00  0.000000e+00
bigcom258        0.000000e+00  0.000000e+00
bigcom266        0.000000e+00  0.000000e+00
bigcom269        0.000000e+00  0.000000e+00
bigcom273        0.000000e+00  0.000000e+00
bigcom274        0.000000e+00  0.000000e+00
bigcom276        0.000000e+00  0.000000e+00
bigcom284        0.000000e+00  0.000000e+00
bigcom290        0.000000e+00  0.000000e+00
bigcom292        0.000000e+00  0.000000e+00
bigcom294        0.000000e+00  0.000000e+00
bigcom295        0.000000e+00  0.000000e+00
bigcom296        0.000000e+00  0.000000e+00
bigcom297        0.000000e+00  0.000000e+00
bigcom302        0.000000e+00  0.000000e+00
bigcom303        0.000000e+00  0.000000e+00
bigcom307        0.000000e+00  0.000000e+00
bigcom311        0.000000e+00  0.000000e+00
bigcom313        0.000000e+00  0.000000e+00
bigcom318        0.000000e+00  0.000000e+00
bigcom326        0.000000e+00  0.000000e+00
bigcom332        0.000000e+00  0.000000e+00
bigcom340        0.000000e+00  0.000000e+00
bigcom341        0.000000e+00  0.000000e+00
bigcom345        0.000000e+00  0.000000e+00
bigcom347        0.000000e+00  0.000000e+00
bigcom360        0.000000e+00  0.000000e+00
bigcom365        0.000000e+00  0.000000e+00
bigcom366        0.000000e+00  0.000000e+00
bigcom370        0.000000e+00  0.000000e+00
bigcom387        0.000000e+00  0.000000e+00
bigcom390        0.000000e+00  0.000000e+00
bigcom398        0.000000e+00  0.000000e+00
bigcom408        0.000000e+00  0.000000e+00
bigcom417        0.000000e+00  0.000000e+00
bigcom419        0.000000e+00  0.000000e+00
bigcom424        0.000000e+00  0.000000e+00
bigcom441       -5.514347e-05  3.351449e-01
bigcom445        0.000000e+00  0.000000e+00
bigcom468        0.000000e+00  0.000000e+00
spin_vertex      5.952322e-03  4.102832e+00
membership_s1    0.000000e+00  0.000000e+00
membership_s3    1.035387e-05  1.706497e-01
membership_s4    2.751410e-03  1.246255e+00
membership_s5    0.000000e+00  0.000000e+00
membership_s6    2.624810e-05  3.736211e-01
membership_s7    1.220779e-04  4.693006e-01
membership_s8   -1.165779e-05  2.287345e-01
membership_s9   -8.576329e-06  2.043315e-02
membership_s10   3.532797e-05  6.043095e-02
membership_s11  -1.114330e-05  2.915848e-02
membership_s12   1.320699e-04  4.700701e-01
membership_s13   0.000000e+00  0.000000e+00
membership_s14   0.000000e+00  1.387779e-19
membership_s16   9.699883e-04  1.477670e+00
membership_s17   0.000000e+00  0.000000e+00
membership_s18   0.000000e+00  6.938894e-20
membership_s19  -5.105980e-05  1.546479e-01
membership_s20   1.918397e-04  2.423198e-01
membership_s21   1.117069e-05  3.383077e-02
membership_s22   0.000000e+00  0.000000e+00
membership_s23   0.000000e+00  0.000000e+00
membership_s24   0.000000e+00  8.750000e-03
membership_s25   0.000000e+00  0.000000e+00
membership_s26   0.000000e+00  1.110223e-18
membership_s27   0.000000e+00  0.000000e+00
membership_s28   0.000000e+00  0.000000e+00
membership_s30   0.000000e+00  0.000000e+00
membership_s31   0.000000e+00  2.988506e-03
membership_s32   0.000000e+00  0.000000e+00
membership_s33  -7.357574e-05  2.810039e-01
membership_s34   0.000000e+00  0.000000e+00
membership_s35   0.000000e+00  0.000000e+00
membership_s36   0.000000e+00  0.000000e+00
membership_s37  -3.599688e-07  3.776256e-02
membership_s38   9.349944e-05  1.851918e-01
adhesion         1.605121e-02  2.099441e+00
cohesion         1.218341e-02  2.789305e+00
inner            3.173960e-03  3.640330e+00
outer            5.916284e-03  2.148668e+00
ioratio          7.352690e-03  2.382287e+00
comsize          5.788331e-03  3.818137e+00
[1] "Dataset: med_C Model GLM, run: 4 of 10 2015-06-08 11:16:31"
[1] "glmnet variable coefficients"
                     [,1]          [,2]
(Intercept)     -2.719787 -2.295920e+02
graph0           0.000000  2.167405e-03
graph1           0.000000  0.000000e+00
graph2           0.000000  0.000000e+00
graph3           0.000000  0.000000e+00
graph4           0.000000  8.288118e-08
graph5           0.000000 -2.886687e-04
graph6           0.000000  0.000000e+00
graph7           0.000000 -6.893283e-04
graph8           0.000000 -3.210379e-05
graph9           0.000000 -2.846060e-08
graph10          0.000000  0.000000e+00
graph11          0.000000  1.297060e-09
graph12          0.000000  0.000000e+00
graph13          0.000000  0.000000e+00
graph14          0.000000  0.000000e+00
graph15          0.000000 -1.113870e-07
graph16          0.000000  3.059297e-11
graph17          0.000000  0.000000e+00
graph18          0.000000  0.000000e+00
graph19          0.000000  0.000000e+00
graph20          0.000000  4.518238e-06
graph21          0.000000  0.000000e+00
graph22          0.000000 -1.559757e-05
graph23          0.000000  0.000000e+00
graph24          0.000000  0.000000e+00
graph25          0.000000  0.000000e+00
graph26          0.000000  0.000000e+00
graph27          0.000000  2.245346e-04
graph28          0.000000  0.000000e+00
graph29          0.000000  1.593243e-05
orbit0           0.000000  2.361274e-03
orbit1           0.000000  0.000000e+00
orbit2           0.000000  2.253602e-03
orbit3           0.000000  0.000000e+00
orbit4           0.000000  0.000000e+00
orbit5           0.000000  0.000000e+00
orbit6           0.000000  7.483071e-10
orbit7           0.000000  1.262925e-06
orbit8           0.000000 -3.528311e-04
orbit9           0.000000  0.000000e+00
orbit10          0.000000  0.000000e+00
orbit11          0.000000  3.176065e-03
orbit12          0.000000 -1.027319e-08
orbit13          0.000000 -7.569692e-05
orbit14          0.000000 -1.925043e-06
orbit15          0.000000 -1.345027e-06
orbit16          0.000000 -3.612927e-09
orbit17          0.000000 -9.183723e-08
orbit18          0.000000 -3.012041e-07
orbit19          0.000000  3.611280e-08
orbit20          0.000000  1.352323e-07
orbit21          0.000000 -2.918884e-07
orbit22          0.000000  4.464535e-09
orbit23          0.000000 -3.987061e-07
orbit24          0.000000  1.019872e-06
orbit25          0.000000 -2.351358e-07
orbit26          0.000000  8.290129e-06
orbit27          0.000000  2.062237e-05
orbit28          0.000000  1.228002e-05
orbit29          0.000000 -7.688915e-07
orbit30          0.000000  1.327626e-05
orbit31          0.000000  4.892624e-09
orbit32          0.000000 -5.710959e-09
orbit33          0.000000 -1.529908e-04
orbit34          0.000000 -4.332929e-06
orbit35          0.000000  1.125528e-07
orbit36          0.000000  8.809458e-07
orbit37          0.000000  9.254680e-12
orbit38          0.000000  2.013252e-05
orbit39          0.000000  1.174086e-06
orbit40          0.000000  0.000000e+00
orbit41          0.000000 -5.197121e-05
orbit42          0.000000 -1.367973e-04
orbit43          0.000000 -4.515262e-04
orbit44          0.000000  1.975234e-03
orbit45          0.000000 -4.434463e-05
orbit46          0.000000 -1.848883e-06
orbit47          0.000000  4.694437e-06
orbit48          0.000000 -8.452488e-06
orbit49          0.000000  1.539654e-05
orbit50          0.000000 -8.135242e-06
orbit51          0.000000  0.000000e+00
orbit52          0.000000  0.000000e+00
orbit53          0.000000 -1.050603e-04
orbit54          0.000000  0.000000e+00
orbit55          0.000000 -1.704414e-04
orbit56          0.000000  3.284217e-05
orbit57          0.000000  0.000000e+00
orbit58          0.000000 -2.473023e-04
orbit59          0.000000  1.075854e-07
orbit60          0.000000  0.000000e+00
orbit61          0.000000  8.979397e-04
orbit62          0.000000 -4.905142e-04
orbit63          0.000000  1.907512e-04
orbit64          0.000000  0.000000e+00
orbit65          0.000000  6.922639e-04
orbit66          0.000000  2.992034e-04
orbit67          0.000000 -1.404525e-03
orbit68          0.000000  1.875576e-06
orbit69          0.000000  0.000000e+00
orbit70          0.000000 -1.154376e-06
orbit71          0.000000  3.745494e-05
orbit72          0.000000  1.546760e-04
AP               0.000000 -1.165910e-01
bet              0.000000 -5.868229e-06
ecc              0.000000 -4.920152e-02
eccrad           0.000000 -3.721794e-01
close            0.000000  0.000000e+00
constraint       0.000000  1.365832e+00
coreness         0.000000  6.802066e-03
knn              0.000000 -3.417411e-04
hubscore         0.000000  0.000000e+00
pagerank         0.000000 -3.132335e+01
trans            0.000000 -5.000662e-01
first            0.000000  1.146235e-03
second           0.000000  2.847213e-06
third            0.000000  0.000000e+00
fourth           0.000000 -1.536177e-04
fifth            0.000000  1.875762e-04
sixth            0.000000  1.414118e-03
selfinter        0.000000 -8.091164e-03
V1               0.000000  1.665978e-01
V2               0.000000 -3.612741e+00
evcent           0.000000  0.000000e+00
upto_second      0.000000  6.622753e-07
upto_third       0.000000  0.000000e+00
upto_fourth      0.000000 -7.383000e-09
upto_fifth       0.000000  0.000000e+00
upto_sixth       0.000000  2.065129e-02
ratio1           0.000000  1.758844e-04
ratio2           0.000000 -4.638003e-03
ratio3           0.000000 -7.300454e-02
ratio4           0.000000  1.466367e-06
ratio5           0.000000 -3.198069e-01
ratio6           0.000000 -1.335907e-02
walktrap_vertex  0.000000 -1.832113e-01
bigcom1          0.000000 -1.062403e-01
bigcom2          0.000000  3.624216e-01
bigcom3          0.000000  1.787887e-01
bigcom4          0.000000 -3.892333e-01
bigcom5          0.000000 -6.575139e-01
bigcom6          0.000000 -6.944176e-01
bigcom8          0.000000 -1.500966e+00
bigcom9          0.000000  7.421623e-01
bigcom10         0.000000 -8.281436e-01
bigcom11         0.000000  1.705707e+00
bigcom12         0.000000  0.000000e+00
bigcom13         0.000000  1.809994e-01
bigcom14         0.000000 -3.168355e-01
bigcom15         0.000000  4.979403e+00
bigcom16         0.000000 -9.204536e-01
bigcom17         0.000000 -6.400959e-01
bigcom18         0.000000 -1.070714e+00
bigcom21         0.000000 -7.318455e-02
bigcom22         0.000000  0.000000e+00
bigcom23         0.000000 -7.403105e-01
bigcom24         0.000000 -3.296599e-01
bigcom25         0.000000  2.260152e-01
bigcom26         0.000000 -5.483032e-01
bigcom27         0.000000 -6.372025e-01
bigcom29         0.000000  0.000000e+00
bigcom31         0.000000 -7.118148e-01
bigcom33         0.000000  3.722187e-01
bigcom34         0.000000  2.922182e-01
bigcom35         0.000000 -1.133614e-01
bigcom36         0.000000  0.000000e+00
bigcom39         0.000000 -7.718191e-01
bigcom40         0.000000 -3.515587e-01
bigcom43         0.000000 -7.007596e-01
bigcom46         0.000000  1.535751e+00
bigcom48         0.000000  0.000000e+00
bigcom49         0.000000  0.000000e+00
bigcom50         0.000000  1.211395e-01
bigcom52         0.000000 -9.023777e-01
bigcom54         0.000000 -3.768643e-01
bigcom56         0.000000 -7.248407e-01
bigcom57         0.000000 -1.412253e+00
bigcom58         0.000000 -2.325413e-01
bigcom62         0.000000 -6.955849e-01
bigcom63         0.000000 -7.412365e-01
bigcom64         0.000000 -8.785591e-02
bigcom65         0.000000 -6.531948e-01
bigcom66         0.000000  0.000000e+00
bigcom68         0.000000  0.000000e+00
bigcom69         0.000000  0.000000e+00
bigcom70         0.000000  0.000000e+00
bigcom71         0.000000 -5.520483e-01
bigcom72         0.000000 -2.459009e-01
bigcom77         0.000000 -5.700504e-01
bigcom79         0.000000 -5.813426e-01
bigcom80         0.000000 -1.307259e-01
bigcom82         0.000000 -2.352487e-01
bigcom83         0.000000  0.000000e+00
bigcom86         0.000000 -6.345865e-01
bigcom87         0.000000 -3.327620e-01
bigcom88         0.000000 -1.290732e+00
bigcom90         0.000000  0.000000e+00
bigcom92         0.000000  0.000000e+00
bigcom94         0.000000  0.000000e+00
bigcom96         0.000000 -5.174378e-01
bigcom98         0.000000 -6.124475e-01
bigcom99         0.000000 -5.292053e-01
bigcom100        0.000000 -5.294995e-01
bigcom102        0.000000  0.000000e+00
bigcom103        0.000000 -1.020823e-01
bigcom104        0.000000  0.000000e+00
bigcom107        0.000000  0.000000e+00
bigcom108        0.000000 -9.322067e-01
bigcom109        0.000000  5.804602e-01
bigcom110        0.000000  4.318982e+00
bigcom125        0.000000 -5.922854e-01
bigcom133        0.000000 -1.500652e-01
bigcom141        0.000000 -8.527394e-01
bigcom142        0.000000 -4.541939e-01
bigcom143        0.000000 -2.767916e-01
bigcom145        0.000000 -3.562865e-01
bigcom158        0.000000 -3.007587e-01
bigcom162        0.000000  8.318224e-01
bigcom177        0.000000  1.072161e+00
bigcom194        0.000000 -1.866673e-01
bigcom208        0.000000  2.570422e+00
bigcom220        0.000000 -2.923959e-01
bigcom227        0.000000  0.000000e+00
bigcom229        0.000000  0.000000e+00
bigcom247        0.000000 -3.728755e+00
bigcom252        0.000000 -4.053917e-01
bigcom255        0.000000 -2.420410e-01
bigcom258        0.000000 -1.232779e+00
bigcom266        0.000000 -4.297471e-01
bigcom269        0.000000 -2.675813e-01
bigcom273        0.000000 -6.990835e-01
bigcom274        0.000000 -1.419778e-01
bigcom276        0.000000  0.000000e+00
bigcom284        0.000000  0.000000e+00
bigcom290        0.000000 -1.181304e+00
bigcom292        0.000000 -3.516934e-01
bigcom294        0.000000  0.000000e+00
bigcom295        0.000000 -1.056918e+00
bigcom296        0.000000 -1.362607e-01
bigcom297        0.000000  0.000000e+00
bigcom302        0.000000 -8.868746e-01
bigcom303        0.000000  0.000000e+00
bigcom307        0.000000  0.000000e+00
bigcom311        0.000000 -6.010853e-01
bigcom313        0.000000  0.000000e+00
bigcom318        0.000000  0.000000e+00
bigcom326        0.000000 -2.011364e-01
bigcom332        0.000000 -1.589324e-01
bigcom340        0.000000  0.000000e+00
bigcom341        0.000000  0.000000e+00
bigcom345        0.000000  0.000000e+00
bigcom347        0.000000 -8.561725e-01
bigcom360        0.000000 -4.796918e-01
bigcom365        0.000000 -6.153406e-01
bigcom366        0.000000 -3.709656e-01
bigcom370        0.000000 -3.774338e-01
bigcom387        0.000000 -2.736853e-01
bigcom390        0.000000  0.000000e+00
bigcom398        0.000000  0.000000e+00
bigcom408        0.000000 -4.590117e-01
bigcom417        0.000000  0.000000e+00
bigcom419        0.000000  0.000000e+00
bigcom424        0.000000 -2.663343e-01
bigcom441        0.000000  1.877081e+00
bigcom445        0.000000  0.000000e+00
bigcom468        0.000000 -2.758667e-01
spin_vertex      0.000000 -8.367228e-01
membership_s1    0.000000 -2.499476e-03
membership_s3    0.000000  0.000000e+00
membership_s4    0.000000  6.715940e-01
membership_s5    0.000000  0.000000e+00
membership_s6    0.000000  3.531848e+00
membership_s7    0.000000  6.157718e-01
membership_s8    0.000000  6.486415e-03
membership_s9    0.000000 -6.199006e-01
membership_s10   0.000000 -1.499484e-01
membership_s11   0.000000  1.074272e-01
membership_s12   0.000000  3.204957e-01
membership_s13   0.000000 -9.029408e-01
membership_s14   0.000000 -6.190398e-01
membership_s16   0.000000  1.011459e+00
membership_s17   0.000000 -2.998483e-01
membership_s18   0.000000 -5.860769e-01
membership_s19   0.000000  2.645270e-01
membership_s20   0.000000  2.166530e-01
membership_s21   0.000000 -4.465971e-01
membership_s22   0.000000 -5.256067e-01
membership_s23   0.000000 -1.612506e+00
membership_s24   0.000000 -4.530414e-01
membership_s25   0.000000 -1.128807e+00
membership_s26   0.000000 -1.553409e+00
membership_s27   0.000000 -2.741369e-02
membership_s28   0.000000 -1.857344e+00
membership_s30   0.000000 -1.101123e+00
membership_s31   0.000000 -6.151594e-01
membership_s32   0.000000 -1.506875e+00
membership_s33   0.000000 -1.786613e-01
membership_s34   0.000000  0.000000e+00
membership_s35   0.000000 -4.112683e-01
membership_s36   0.000000  0.000000e+00
membership_s37   0.000000 -3.300541e-01
membership_s38   0.000000  2.569434e-01
adhesion         0.000000 -1.332865e-05
cohesion         0.000000  0.000000e+00
inner            0.000000  6.663242e-05
outer            0.000000 -7.301862e-05
ioratio          0.000000 -2.423072e-01
comsize          0.000000  4.024254e-04
[1] "Dataset: med_C Model GBM, run: 5 of 10 2015-06-08 11:16:50"
Iter   TrainDeviance   ValidDeviance   StepSize   Improve
     1        0.4579             nan     0.0100    0.0000
     2        0.4559             nan     0.0100    0.0002
     3        0.4539             nan     0.0100    0.0001
     4        0.4520             nan     0.0100    0.0003
     5        0.4504             nan     0.0100    0.0001
     6        0.4491             nan     0.0100    0.0002
     7        0.4473             nan     0.0100    0.0002
     8        0.4459             nan     0.0100    0.0001
     9        0.4446             nan     0.0100    0.0000
    10        0.4430             nan     0.0100    0.0001
    20        0.4300             nan     0.0100    0.0002
    40        0.4090             nan     0.0100   -0.0001
    60        0.3925             nan     0.0100   -0.0000
    80        0.3772             nan     0.0100    0.0000
   100        0.3643             nan     0.0100    0.0001
   120        0.3522             nan     0.0100    0.0000
   140        0.3414             nan     0.0100   -0.0000
   160        0.3312             nan     0.0100    0.0001
   180        0.3211             nan     0.0100    0.0000
   200        0.3112             nan     0.0100   -0.0000
   220        0.3027             nan     0.0100   -0.0000
   240        0.2948             nan     0.0100    0.0000
   260        0.2878             nan     0.0100   -0.0000
   280        0.2805             nan     0.0100    0.0000
   300        0.2727             nan     0.0100    0.0000
   320        0.2662             nan     0.0100   -0.0000
   340        0.2602             nan     0.0100   -0.0000
   360        0.2544             nan     0.0100   -0.0000
   380        0.2490             nan     0.0100   -0.0000
   400        0.2437             nan     0.0100   -0.0000

[1] "GBM variable coefficients"
                            var     rel.inf
ratio5                   ratio5 3.540529898
walktrap_vertex walktrap_vertex 3.089154837
orbit36                 orbit36 3.046098631
inner                     inner 2.727595429
spin_vertex         spin_vertex 2.595075085
comsize                 comsize 2.544555038
outer                     outer 2.357885718
V1                           V1 2.051560453
V2                           V2 1.922197971
bet                         bet 1.789438117
orbit45                 orbit45 1.650869227
adhesion               adhesion 1.499782663
orbit33                 orbit33 1.401317408
membership_s4     membership_s4 1.393466863
constraint           constraint 1.307384964
ratio1                   ratio1 1.284131999
orbit35                 orbit35 1.264928107
upto_sixth           upto_sixth 1.248095195
cohesion               cohesion 1.157130716
bigcom11               bigcom11 1.156249910
ratio2                   ratio2 1.155753750
knn                         knn 1.140979441
membership_s16   membership_s16 1.129290600
trans                     trans 1.078794484
pagerank               pagerank 1.069975915
orbit18                 orbit18 1.030413037
graph19                 graph19 1.016572042
fourth                   fourth 1.008307296
orbit23                 orbit23 1.004624010
graph23                 graph23 0.992686760
orbit52                 orbit52 0.981222735
orbit19                 orbit19 0.967265704
orbit27                 orbit27 0.957897652
orbit31                 orbit31 0.945727520
graph20                 graph20 0.945493971
orbit20                 orbit20 0.938438361
orbit44                 orbit44 0.935156583
orbit38                 orbit38 0.932717025
graph22                 graph22 0.925241808
orbit16                 orbit16 0.924072376
ratio6                   ratio6 0.910529982
ioratio                 ioratio 0.906889285
graph16                 graph16 0.875112193
graph5                   graph5 0.848692744
graph13                 graph13 0.823067435
orbit56                 orbit56 0.819195257
graph12                 graph12 0.816834383
orbit62                 orbit62 0.805997244
orbit28                 orbit28 0.799640265
orbit51                 orbit51 0.793627803
orbit50                 orbit50 0.787009293
bigcom2                 bigcom2 0.754837128
orbit24                 orbit24 0.734515127
ecc                         ecc 0.699721015
orbit11                 orbit11 0.678216408
graph14                 graph14 0.672651249
orbit39                 orbit39 0.667738000
graph1                   graph1 0.660701146
graph10                 graph10 0.627144315
orbit9                   orbit9 0.626984969
graph11                 graph11 0.617043714
graph4                   graph4 0.603318990
orbit46                 orbit46 0.598767265
graph17                 graph17 0.597144782
hubscore               hubscore 0.590309966
orbit53                 orbit53 0.577238067
orbit2                   orbit2 0.575058864
graph6                   graph6 0.571533330
orbit25                 orbit25 0.567067091
orbit37                 orbit37 0.554648545
graph21                 graph21 0.542543786
ratio4                   ratio4 0.540534682
graph15                 graph15 0.539561802
orbit30                 orbit30 0.535421337
orbit63                 orbit63 0.496524399
orbit32                 orbit32 0.495682357
bigcom177             bigcom177 0.459177953
sixth                     sixth 0.458494836
graph3                   graph3 0.457778290
orbit42                 orbit42 0.454715692
upto_third           upto_third 0.454619077
orbit17                 orbit17 0.446720448
graph9                   graph9 0.442728426
graph0                   graph0 0.440100752
graph25                 graph25 0.438055748
orbit40                 orbit40 0.436215641
graph7                   graph7 0.427184767
fifth                     fifth 0.425732418
orbit26                 orbit26 0.423491973
orbit4                   orbit4 0.418380651
orbit1                   orbit1 0.418308815
membership_s12   membership_s12 0.416634537
ratio3                   ratio3 0.411664473
orbit7                   orbit7 0.409203482
third                     third 0.339632305
orbit5                   orbit5 0.330065270
second                   second 0.325473610
orbit6                   orbit6 0.301846469
orbit64                 orbit64 0.294162601
graph24                 graph24 0.285010650
graph18                 graph18 0.278335452
orbit15                 orbit15 0.270852783
graph2                   graph2 0.267716814
orbit65                 orbit65 0.265408004
orbit21                 orbit21 0.265205056
upto_fifth           upto_fifth 0.259927242
orbit54                 orbit54 0.259413191
close                     close 0.240827699
orbit58                 orbit58 0.232610228
graph26                 graph26 0.222228437
orbit47                 orbit47 0.214601149
orbit49                 orbit49 0.206063156
orbit59                 orbit59 0.205253000
orbit41                 orbit41 0.192405268
bigcom25               bigcom25 0.191281436
membership_s7     membership_s7 0.190276833
membership_s37   membership_s37 0.184242302
orbit70                 orbit70 0.177974862
orbit43                 orbit43 0.177011078
membership_s3     membership_s3 0.175882134
orbit61                 orbit61 0.158406234
membership_s38   membership_s38 0.155670389
orbit10                 orbit10 0.146034504
graph8                   graph8 0.141326949
orbit55                 orbit55 0.131541127
upto_fourth         upto_fourth 0.130948391
selfinter             selfinter 0.121930294
evcent                   evcent 0.121102075
orbit29                 orbit29 0.103002605
orbit60                 orbit60 0.082301286
graph27                 graph27 0.079950130
coreness               coreness 0.077015039
upto_second         upto_second 0.073129579
bigcom34               bigcom34 0.070973261
orbit48                 orbit48 0.068631163
orbit13                 orbit13 0.065515595
membership_s33   membership_s33 0.064034418
orbit12                 orbit12 0.063362978
orbit22                 orbit22 0.062976053
AP                           AP 0.053219008
membership_s20   membership_s20 0.048936729
orbit57                 orbit57 0.043074222
graph29                 graph29 0.040357303
bigcom3                 bigcom3 0.038942427
orbit68                 orbit68 0.036349505
orbit66                 orbit66 0.026525633
bigcom46               bigcom46 0.026183803
bigcom1                 bigcom1 0.024868680
orbit71                 orbit71 0.022829925
bigcom13               bigcom13 0.022180878
bigcom162             bigcom162 0.016329884
membership_s21   membership_s21 0.015541348
bigcom4                 bigcom4 0.013554908
orbit67                 orbit67 0.013161305
orbit69                 orbit69 0.012311109
graph28                 graph28 0.011156859
bigcom50               bigcom50 0.004125881
orbit0                   orbit0 0.000000000
orbit3                   orbit3 0.000000000
orbit8                   orbit8 0.000000000
orbit14                 orbit14 0.000000000
orbit34                 orbit34 0.000000000
orbit72                 orbit72 0.000000000
eccrad                   eccrad 0.000000000
first                     first 0.000000000
bigcom5                 bigcom5 0.000000000
bigcom6                 bigcom6 0.000000000
bigcom8                 bigcom8 0.000000000
bigcom9                 bigcom9 0.000000000
bigcom10               bigcom10 0.000000000
bigcom12               bigcom12 0.000000000
bigcom14               bigcom14 0.000000000
bigcom15               bigcom15 0.000000000
bigcom16               bigcom16 0.000000000
bigcom17               bigcom17 0.000000000
bigcom18               bigcom18 0.000000000
bigcom21               bigcom21 0.000000000
bigcom22               bigcom22 0.000000000
bigcom23               bigcom23 0.000000000
bigcom24               bigcom24 0.000000000
bigcom26               bigcom26 0.000000000
bigcom27               bigcom27 0.000000000
bigcom29               bigcom29 0.000000000
bigcom31               bigcom31 0.000000000
bigcom33               bigcom33 0.000000000
bigcom35               bigcom35 0.000000000
bigcom36               bigcom36 0.000000000
bigcom39               bigcom39 0.000000000
bigcom40               bigcom40 0.000000000
bigcom43               bigcom43 0.000000000
bigcom48               bigcom48 0.000000000
bigcom49               bigcom49 0.000000000
bigcom52               bigcom52 0.000000000
bigcom54               bigcom54 0.000000000
bigcom56               bigcom56 0.000000000
bigcom57               bigcom57 0.000000000
bigcom58               bigcom58 0.000000000
bigcom62               bigcom62 0.000000000
bigcom63               bigcom63 0.000000000
bigcom64               bigcom64 0.000000000
bigcom65               bigcom65 0.000000000
bigcom66               bigcom66 0.000000000
bigcom68               bigcom68 0.000000000
bigcom69               bigcom69 0.000000000
bigcom70               bigcom70 0.000000000
bigcom71               bigcom71 0.000000000
bigcom72               bigcom72 0.000000000
bigcom77               bigcom77 0.000000000
bigcom79               bigcom79 0.000000000
bigcom80               bigcom80 0.000000000
bigcom82               bigcom82 0.000000000
bigcom83               bigcom83 0.000000000
bigcom86               bigcom86 0.000000000
bigcom87               bigcom87 0.000000000
bigcom88               bigcom88 0.000000000
bigcom90               bigcom90 0.000000000
bigcom92               bigcom92 0.000000000
bigcom94               bigcom94 0.000000000
bigcom96               bigcom96 0.000000000
bigcom98               bigcom98 0.000000000
bigcom99               bigcom99 0.000000000
bigcom100             bigcom100 0.000000000
bigcom102             bigcom102 0.000000000
bigcom103             bigcom103 0.000000000
bigcom104             bigcom104 0.000000000
bigcom107             bigcom107 0.000000000
bigcom108             bigcom108 0.000000000
bigcom109             bigcom109 0.000000000
bigcom110             bigcom110 0.000000000
bigcom125             bigcom125 0.000000000
bigcom133             bigcom133 0.000000000
bigcom141             bigcom141 0.000000000
bigcom142             bigcom142 0.000000000
bigcom143             bigcom143 0.000000000
bigcom145             bigcom145 0.000000000
bigcom158             bigcom158 0.000000000
bigcom194             bigcom194 0.000000000
bigcom208             bigcom208 0.000000000
bigcom220             bigcom220 0.000000000
bigcom227             bigcom227 0.000000000
bigcom229             bigcom229 0.000000000
bigcom247             bigcom247 0.000000000
bigcom252             bigcom252 0.000000000
bigcom255             bigcom255 0.000000000
bigcom258             bigcom258 0.000000000
bigcom266             bigcom266 0.000000000
bigcom269             bigcom269 0.000000000
bigcom273             bigcom273 0.000000000
bigcom274             bigcom274 0.000000000
bigcom276             bigcom276 0.000000000
bigcom284             bigcom284 0.000000000
bigcom290             bigcom290 0.000000000
bigcom292             bigcom292 0.000000000
bigcom294             bigcom294 0.000000000
bigcom295             bigcom295 0.000000000
bigcom296             bigcom296 0.000000000
bigcom297             bigcom297 0.000000000
bigcom302             bigcom302 0.000000000
bigcom303             bigcom303 0.000000000
bigcom307             bigcom307 0.000000000
bigcom311             bigcom311 0.000000000
bigcom313             bigcom313 0.000000000
bigcom318             bigcom318 0.000000000
bigcom326             bigcom326 0.000000000
bigcom332             bigcom332 0.000000000
bigcom340             bigcom340 0.000000000
bigcom341             bigcom341 0.000000000
bigcom345             bigcom345 0.000000000
bigcom347             bigcom347 0.000000000
bigcom360             bigcom360 0.000000000
bigcom365             bigcom365 0.000000000
bigcom366             bigcom366 0.000000000
bigcom370             bigcom370 0.000000000
bigcom387             bigcom387 0.000000000
bigcom390             bigcom390 0.000000000
bigcom398             bigcom398 0.000000000
bigcom408             bigcom408 0.000000000
bigcom417             bigcom417 0.000000000
bigcom419             bigcom419 0.000000000
bigcom424             bigcom424 0.000000000
bigcom441             bigcom441 0.000000000
bigcom445             bigcom445 0.000000000
bigcom468             bigcom468 0.000000000
membership_s1     membership_s1 0.000000000
membership_s5     membership_s5 0.000000000
membership_s6     membership_s6 0.000000000
membership_s8     membership_s8 0.000000000
membership_s9     membership_s9 0.000000000
membership_s10   membership_s10 0.000000000
membership_s11   membership_s11 0.000000000
membership_s13   membership_s13 0.000000000
membership_s14   membership_s14 0.000000000
membership_s17   membership_s17 0.000000000
membership_s18   membership_s18 0.000000000
membership_s19   membership_s19 0.000000000
membership_s22   membership_s22 0.000000000
membership_s23   membership_s23 0.000000000
membership_s24   membership_s24 0.000000000
membership_s25   membership_s25 0.000000000
membership_s26   membership_s26 0.000000000
membership_s27   membership_s27 0.000000000
membership_s28   membership_s28 0.000000000
membership_s30   membership_s30 0.000000000
membership_s31   membership_s31 0.000000000
membership_s32   membership_s32 0.000000000
membership_s34   membership_s34 0.000000000
membership_s35   membership_s35 0.000000000
membership_s36   membership_s36 0.000000000
[1] "Dataset: med_C Model RF, run: 5 of 10 2015-06-08 11:18:18"
     |      Out-of-bag   |
Tree |      MSE  %Var(y) |
   1 |   0.1114   194.29 |
   2 |   0.1016   177.27 |
   3 |   0.1007   175.69 |
   4 |  0.09649   168.30 |
   5 |  0.09449   164.81 |
   6 |  0.09184   160.20 |
   7 |  0.08838   154.15 |
   8 |  0.08451   147.41 |
   9 |  0.08004   139.61 |
  10 |  0.07661   133.63 |
  11 |  0.07396   129.01 |
  12 |  0.07255   126.55 |
  13 |  0.07179   125.21 |
  14 |  0.07029   122.60 |
  15 |  0.06868   119.80 |
  16 |  0.06778   118.23 |
  17 |  0.06727   117.33 |
  18 |   0.0672   117.22 |
  19 |  0.06646   115.93 |
  20 |  0.06608   115.26 |
  21 |  0.06553   114.31 |
  22 |  0.06546   114.19 |
  23 |  0.06532   113.93 |
  24 |  0.06507   113.50 |
  25 |  0.06496   113.31 |
  26 |  0.06471   112.88 |
  27 |  0.06443   112.38 |
  28 |   0.0643   112.15 |
  29 |  0.06401   111.66 |
  30 |  0.06373   111.17 |
  31 |  0.06336   110.52 |
  32 |  0.06341   110.60 |
  33 |  0.06354   110.84 |
  34 |  0.06328   110.38 |
  35 |  0.06302   109.93 |
  36 |  0.06292   109.76 |
  37 |  0.06288   109.68 |
  38 |  0.06283   109.59 |
  39 |  0.06277   109.49 |
  40 |  0.06261   109.22 |
  41 |  0.06243   108.89 |
  42 |  0.06226   108.60 |
  43 |  0.06223   108.55 |
  44 |  0.06201   108.15 |
  45 |  0.06191   107.99 |
  46 |   0.0619   107.97 |
  47 |   0.0616   107.44 |
  48 |  0.06155   107.37 |
  49 |  0.06144   107.17 |
  50 |  0.06148   107.24 |
  51 |  0.06143   107.15 |
  52 |  0.06127   106.87 |
  53 |  0.06131   106.94 |
  54 |  0.06109   106.55 |
  55 |    0.061   106.41 |
  56 |  0.06092   106.26 |
  57 |    0.061   106.40 |
  58 |  0.06097   106.34 |
  59 |  0.06087   106.17 |
  60 |   0.0606   105.70 |
  61 |  0.06057   105.66 |
  62 |  0.06062   105.74 |
  63 |  0.06059   105.69 |
  64 |  0.06056   105.63 |
  65 |  0.06043   105.40 |
  66 |  0.06046   105.45 |
  67 |  0.06043   105.41 |
  68 |  0.06031   105.19 |
  69 |  0.06025   105.09 |
  70 |   0.0602   105.00 |
  71 |  0.06018   104.97 |
  72 |  0.06024   105.07 |
  73 |  0.06021   105.02 |
  74 |  0.06015   104.92 |
  75 |  0.06021   105.03 |
  76 |  0.06021   105.02 |
  77 |  0.06007   104.77 |
  78 |  0.06007   104.77 |
  79 |  0.06006   104.76 |
  80 |  0.06005   104.74 |
  81 |  0.06002   104.69 |
  82 |  0.06001   104.67 |
  83 |   0.0599   104.48 |
  84 |  0.05981   104.33 |
  85 |  0.05991   104.49 |
  86 |  0.05983   104.37 |
  87 |  0.05971   104.14 |
  88 |  0.05965   104.04 |
  89 |  0.05967   104.07 |
  90 |  0.05959   103.95 |
  91 |  0.05962   103.99 |
  92 |  0.05958   103.92 |
  93 |  0.05959   103.94 |
  94 |   0.0596   103.95 |
  95 |  0.05958   103.93 |
  96 |  0.05962   104.00 |
  97 |  0.05959   103.95 |
  98 |   0.0596   103.96 |
  99 |  0.05963   104.01 |
 100 |  0.05956   103.88 |
[1] "Random Forest variable coefficients"
                      %IncMSE IncNodePurity
graph5           4.336118e-03  1.125450e+00
graph6           2.044312e-03  8.120494e-01
graph7           7.205311e-04  5.568491e-01
graph8           2.122385e-05  4.330327e-02
graph9           2.457279e-03  6.399314e-01
graph10          4.279241e-03  9.675097e-01
graph11          4.674180e-03  1.018983e+00
graph12          3.797118e-03  1.183032e+00
graph13          4.966952e-03  1.055785e+00
graph14          2.915653e-03  8.058818e-01
graph15          3.418643e-03  1.293828e+00
graph16          6.949841e-03  1.817493e+00
graph17          4.016596e-03  1.580022e+00
graph18          1.721993e-03  5.596637e-01
graph19          4.570890e-03  1.169872e+00
graph20          6.655694e-03  1.497774e+00
graph21          4.874343e-03  1.246698e+00
graph22          2.392196e-03  9.581825e-01
graph23          3.767223e-03  1.202255e+00
graph24          1.505187e-03  4.748687e-01
graph25          2.565150e-03  4.991352e-01
graph26          7.658323e-04  2.950666e-01
graph27          1.631337e-04  1.731923e-01
graph28          7.334983e-04  1.450120e-01
graph29         -1.253361e-05  5.598858e-02
orbit0           1.230428e-03  4.531352e-01
orbit1           2.312730e-03  7.207204e-01
orbit2           7.765417e-03  1.234912e+00
orbit3           5.319781e-04  2.747446e-01
orbit4           5.351400e-03  1.023705e+00
orbit5           2.742030e-03  7.415818e-01
orbit6           3.291549e-03  9.172263e-01
orbit7           1.083693e-02  1.754520e+00
orbit8           3.660993e-03  1.205220e+00
orbit9           3.365942e-03  8.791363e-01
orbit10          2.805469e-03  6.562925e-01
orbit11          4.590618e-03  9.756640e-01
orbit12          5.823212e-04  7.122427e-01
orbit13          2.837324e-04  3.158743e-01
orbit14          1.052731e-04  1.141825e-01
orbit15          5.474319e-03  8.432664e-01
orbit16          8.020221e-03  1.150036e+00
orbit17          3.979622e-03  8.485741e-01
orbit18          8.246081e-03  1.727868e+00
orbit19          5.393258e-03  9.565467e-01
orbit20          3.192444e-03  1.156326e+00
orbit21          4.216118e-03  1.166643e+00
orbit22          6.384864e-03  9.749402e-01
orbit23          1.309120e-02  1.563110e+00
orbit24          5.180238e-03  1.002302e+00
orbit25          3.899332e-03  1.079053e+00
orbit26          4.093826e-03  7.726166e-01
orbit27          9.886697e-03  1.259954e+00
orbit28          2.732824e-03  1.141861e+00
orbit29          1.915778e-03  4.684611e-01
orbit30          3.106097e-03  6.362315e-01
orbit31          5.758269e-03  1.564950e+00
orbit32          3.249651e-03  7.440556e-01
orbit33          6.751096e-03  1.531680e+00
orbit34          3.923016e-03  7.490641e-01
orbit35          8.255722e-03  2.378815e+00
orbit36          6.965959e-03  1.905098e+00
orbit37          6.432716e-03  1.304030e+00
orbit38          5.183208e-03  1.512557e+00
orbit39          5.106719e-03  2.111630e+00
orbit40          1.926651e-03  5.696666e-01
orbit41          1.668867e-03  3.512318e-01
orbit42          1.555891e-03  5.124422e-01
orbit43          3.299364e-03  6.352266e-01
orbit44          1.506129e-03  1.288853e+00
orbit45          1.014608e-02  1.924119e+00
orbit46          1.741858e-03  7.033614e-01
orbit47          2.246494e-03  7.227090e-01
orbit48          9.905684e-04  3.423070e-01
orbit49          4.376419e-03  1.344431e+00
orbit50          5.673054e-03  1.474202e+00
orbit51          6.521268e-03  1.200592e+00
orbit52          4.013699e-03  1.154257e+00
orbit53          2.253838e-03  6.764834e-01
orbit54          1.055548e-03  5.940053e-01
orbit55          6.995126e-06  1.286209e-01
orbit56          5.457304e-03  1.776711e+00
orbit57          4.646478e-04  1.758554e-01
orbit58          7.249371e-04  3.561624e-01
orbit59          1.705110e-03  4.619798e-01
orbit60          1.212665e-03  3.276134e-01
orbit61          4.582349e-04  3.181955e-01
orbit62          4.619751e-03  1.062698e+00
orbit63          1.772098e-03  4.459133e-01
orbit64          5.882708e-04  3.982658e-01
orbit65          9.626906e-04  5.839219e-01
orbit66          6.102461e-04  1.687945e-01
orbit67          6.349879e-05  1.708826e-01
orbit68          2.056265e-04  1.825996e-01
orbit69          1.626623e-05  8.483094e-02
orbit70          3.619284e-04  3.702454e-01
orbit71          3.074292e-04  2.178732e-01
orbit72          2.268603e-06  4.226547e-03
AP               3.638984e-05  1.473360e-01
bet              2.014261e-03  1.790781e+00
ecc              1.364444e-04  2.749620e-01
eccrad           6.006072e-05  3.660017e-01
close            6.480165e-03  8.984748e-01
constraint       6.276731e-03  1.762511e+00
coreness         1.096396e-03  4.041134e-01
knn              5.295251e-03  1.440649e+00
hubscore         3.168428e-03  8.419096e-01
pagerank         2.936705e-03  2.194956e+00
trans            1.386830e-03  5.932375e-01
first            5.891770e-04  3.772077e-01
second           4.729511e-03  6.501428e-01
third            4.171704e-03  1.137043e+00
fourth           4.702623e-03  1.590575e+00
fifth            5.360153e-03  1.290184e+00
sixth            2.716985e-03  1.185237e+00
selfinter        2.032039e-04  2.204679e-01
V1               3.759361e-03  2.107384e+00
V2               3.707179e-03  3.141243e+00
evcent           5.306800e-03  1.154902e+00
upto_second      1.121043e-03  6.988765e-01
upto_third       8.350131e-03  1.169025e+00
upto_fourth      3.711282e-03  8.536746e-01
upto_fifth       6.367278e-03  1.103868e+00
upto_sixth       3.063459e-03  1.150639e+00
ratio1           6.394972e-03  1.539632e+00
ratio2           5.230125e-03  1.891759e+00
ratio3           8.743926e-03  1.792390e+00
ratio4           4.595236e-03  1.699029e+00
ratio5           4.448463e-04  4.349073e+00
ratio6           6.233522e-03  1.430483e+00
walktrap_vertex  2.140243e-03  3.337421e+00
bigcom1          5.589588e-04  2.157997e-01
bigcom2          2.475600e-03  6.313223e-01
bigcom3          1.274272e-04  2.664344e-01
bigcom4         -1.771485e-05  3.440649e-02
bigcom5          0.000000e+00  8.333333e-03
bigcom6          0.000000e+00  2.220446e-18
bigcom8         -3.189613e-06  1.038239e-02
bigcom9         -5.760149e-05  2.842381e-01
bigcom10         0.000000e+00  0.000000e+00
bigcom11         2.476551e-04  1.402755e+00
bigcom12         0.000000e+00  1.110223e-18
bigcom13        -1.114813e-04  1.887078e-01
bigcom14         0.000000e+00  1.144917e-18
bigcom15         0.000000e+00  4.925978e-01
bigcom16         0.000000e+00  0.000000e+00
bigcom17         0.000000e+00  2.220446e-18
bigcom18         0.000000e+00  2.220446e-18
bigcom21         0.000000e+00  0.000000e+00
bigcom22         0.000000e+00  0.000000e+00
bigcom23         0.000000e+00  1.040834e-19
bigcom24         0.000000e+00  0.000000e+00
bigcom25         1.132367e-04  1.175277e-01
bigcom26         0.000000e+00  0.000000e+00
bigcom27         0.000000e+00  0.000000e+00
bigcom29         0.000000e+00  2.220446e-18
bigcom31         0.000000e+00  1.428571e-02
bigcom33         4.593153e-05  1.964136e-01
bigcom34         2.234736e-05  2.054870e-01
bigcom35         0.000000e+00  0.000000e+00
bigcom36         0.000000e+00  1.110223e-18
bigcom39         0.000000e+00  0.000000e+00
bigcom40         0.000000e+00  2.220446e-18
bigcom43         0.000000e+00  0.000000e+00
bigcom46        -5.092070e-05  5.727342e-01
bigcom48         0.000000e+00  2.220446e-18
bigcom49         0.000000e+00  0.000000e+00
bigcom50        -6.609803e-05  1.608217e-01
bigcom52         0.000000e+00  0.000000e+00
bigcom54         0.000000e+00  1.110223e-18
bigcom56         0.000000e+00  1.110223e-18
bigcom57         0.000000e+00  6.938894e-20
bigcom58         0.000000e+00  0.000000e+00
bigcom62         0.000000e+00  2.220446e-18
bigcom63         0.000000e+00  0.000000e+00
bigcom64         0.000000e+00  0.000000e+00
bigcom65         0.000000e+00  0.000000e+00
bigcom66         0.000000e+00  1.110223e-18
bigcom68         0.000000e+00  0.000000e+00
bigcom69         0.000000e+00  0.000000e+00
bigcom70         0.000000e+00  2.220446e-18
bigcom71         0.000000e+00  0.000000e+00
bigcom72         0.000000e+00  1.110223e-18
bigcom77         0.000000e+00  0.000000e+00
bigcom79         0.000000e+00  1.110223e-18
bigcom80         0.000000e+00  0.000000e+00
bigcom82         0.000000e+00  1.110223e-18
bigcom83         0.000000e+00  8.333333e-03
bigcom86         0.000000e+00  0.000000e+00
bigcom87         0.000000e+00  0.000000e+00
bigcom88         0.000000e+00  0.000000e+00
bigcom90         0.000000e+00  0.000000e+00
bigcom92         0.000000e+00  1.110223e-18
bigcom94         0.000000e+00  0.000000e+00
bigcom96         0.000000e+00  0.000000e+00
bigcom98         0.000000e+00  1.110223e-18
bigcom99         0.000000e+00  1.387779e-18
bigcom100        0.000000e+00  0.000000e+00
bigcom102        0.000000e+00  0.000000e+00
bigcom103        0.000000e+00  0.000000e+00
bigcom104        0.000000e+00  0.000000e+00
bigcom107        0.000000e+00  1.110223e-18
bigcom108        0.000000e+00  0.000000e+00
bigcom109       -6.014123e-05  2.498839e-01
bigcom110        0.000000e+00  7.667783e-01
bigcom125        0.000000e+00  1.387779e-19
bigcom133        0.000000e+00  0.000000e+00
bigcom141        0.000000e+00  2.220446e-18
bigcom142        0.000000e+00  1.110223e-18
bigcom143        0.000000e+00  0.000000e+00
bigcom145        0.000000e+00  0.000000e+00
bigcom158        0.000000e+00  0.000000e+00
bigcom162       -1.341757e-05  3.517785e-01
bigcom177        9.830205e-05  6.014928e-01
bigcom194        0.000000e+00  0.000000e+00
bigcom208        0.000000e+00  0.000000e+00
bigcom220        0.000000e+00  1.110223e-18
bigcom227        0.000000e+00  1.110223e-18
bigcom229        0.000000e+00  0.000000e+00
bigcom247        0.000000e+00  8.333333e-03
bigcom252        0.000000e+00  0.000000e+00
bigcom255        0.000000e+00  1.110223e-18
bigcom258        0.000000e+00  3.330669e-18
bigcom266        0.000000e+00  1.110223e-18
bigcom269        0.000000e+00  0.000000e+00
bigcom273        0.000000e+00  0.000000e+00
bigcom274        0.000000e+00  1.110223e-18
bigcom276        0.000000e+00  0.000000e+00
bigcom284        0.000000e+00  1.110223e-18
bigcom290        0.000000e+00  0.000000e+00
bigcom292        0.000000e+00  1.110223e-18
bigcom294        0.000000e+00  0.000000e+00
bigcom295        0.000000e+00  0.000000e+00
bigcom296        0.000000e+00  0.000000e+00
bigcom297        0.000000e+00  0.000000e+00
bigcom302        0.000000e+00  0.000000e+00
bigcom303        0.000000e+00  0.000000e+00
bigcom307        0.000000e+00  0.000000e+00
bigcom311        0.000000e+00  0.000000e+00
bigcom313        0.000000e+00  0.000000e+00
bigcom318        0.000000e+00  0.000000e+00
bigcom326        0.000000e+00  0.000000e+00
bigcom332        0.000000e+00  2.220446e-18
bigcom340        0.000000e+00  0.000000e+00
bigcom341        0.000000e+00  0.000000e+00
bigcom345        0.000000e+00  0.000000e+00
bigcom347        0.000000e+00  1.110223e-18
bigcom360        0.000000e+00  0.000000e+00
bigcom365        0.000000e+00  0.000000e+00
bigcom366        0.000000e+00  0.000000e+00
bigcom370        0.000000e+00  0.000000e+00
bigcom387        0.000000e+00  0.000000e+00
bigcom390        0.000000e+00  0.000000e+00
bigcom398        0.000000e+00  0.000000e+00
bigcom408        0.000000e+00  0.000000e+00
bigcom417        0.000000e+00  2.775558e-19
bigcom419        0.000000e+00  0.000000e+00
bigcom424        0.000000e+00  2.220446e-18
bigcom441       -4.071737e-05  2.479836e-01
bigcom445        0.000000e+00  0.000000e+00
bigcom468        0.000000e+00  0.000000e+00
spin_vertex      3.428386e-03  2.367152e+00
membership_s1    0.000000e+00  0.000000e+00
membership_s3    3.645319e-05  2.102968e-01
membership_s4    2.583438e-03  1.209726e+00
membership_s5    0.000000e+00  0.000000e+00
membership_s6    4.376434e-05  5.832010e-01
membership_s7    6.021073e-05  3.583391e-01
membership_s8    1.079846e-04  2.197207e-01
membership_s9   -2.189142e-06  1.126978e-02
membership_s10   4.016212e-05  1.518076e-01
membership_s11   1.757734e-05  1.538098e-01
membership_s12   5.536786e-04  3.615681e-01
membership_s13   0.000000e+00  0.000000e+00
membership_s14   0.000000e+00  1.110223e-18
membership_s16   6.401993e-04  7.533666e-01
membership_s17   0.000000e+00  0.000000e+00
membership_s18   0.000000e+00  0.000000e+00
membership_s19   1.999109e-06  2.466752e-02
membership_s20   3.085973e-04  1.023409e-01
membership_s21   1.724988e-05  1.111591e-01
membership_s22   0.000000e+00  0.000000e+00
membership_s23   0.000000e+00  2.081668e-19
membership_s24   0.000000e+00  1.110223e-18
membership_s25   0.000000e+00  1.110223e-18
membership_s26   0.000000e+00  1.144917e-18
membership_s27   0.000000e+00  0.000000e+00
membership_s28   0.000000e+00  8.326673e-19
membership_s30   0.000000e+00  2.081668e-18
membership_s31   8.718396e-06  9.274390e-03
membership_s32   0.000000e+00  1.387779e-18
membership_s33   4.209286e-05  9.586715e-02
membership_s34   0.000000e+00  0.000000e+00
membership_s35   0.000000e+00  0.000000e+00
membership_s36   0.000000e+00  0.000000e+00
membership_s37   6.060090e-05  2.101339e-01
membership_s38   2.835775e-04  3.135399e-01
adhesion         1.173428e-02  2.353561e+00
cohesion         1.156899e-02  2.616968e+00
inner            2.172301e-03  3.636479e+00
outer            7.016562e-03  2.294774e+00
ioratio          7.406402e-03  2.370514e+00
comsize          5.646569e-03  2.981675e+00
[1] "Dataset: med_C Model GLM, run: 5 of 10 2015-06-08 11:20:02"
[1] "glmnet variable coefficients"
                     [,1]          [,2]
(Intercept)     -2.732916 -5.121414e+02
graph0           0.000000  5.984522e-03
graph1           0.000000  0.000000e+00
graph2           0.000000  0.000000e+00
graph3           0.000000  0.000000e+00
graph4           0.000000  0.000000e+00
graph5           0.000000 -1.055342e-04
graph6           0.000000  0.000000e+00
graph7           0.000000 -7.890838e-04
graph8           0.000000 -1.023946e-06
graph9           0.000000  0.000000e+00
graph10          0.000000  0.000000e+00
graph11          0.000000 -4.710582e-14
graph12          0.000000  1.127622e-06
graph13          0.000000  0.000000e+00
graph14          0.000000  0.000000e+00
graph15          0.000000  2.490826e-06
graph16          0.000000  0.000000e+00
graph17          0.000000  0.000000e+00
graph18          0.000000  0.000000e+00
graph19          0.000000 -6.126419e-06
graph20          0.000000  0.000000e+00
graph21          0.000000  0.000000e+00
graph22          0.000000 -4.990993e-06
graph23          0.000000  0.000000e+00
graph24          0.000000  0.000000e+00
graph25          0.000000 -6.277639e-11
graph26          0.000000  9.244972e-06
graph27          0.000000  5.921575e-04
graph28          0.000000  0.000000e+00
graph29          0.000000  2.778111e-06
orbit0           0.000000  3.083042e-04
orbit1           0.000000  0.000000e+00
orbit2           0.000000  2.055437e-03
orbit3           0.000000  0.000000e+00
orbit4           0.000000  0.000000e+00
orbit5           0.000000  0.000000e+00
orbit6           0.000000  0.000000e+00
orbit7           0.000000  7.403372e-07
orbit8           0.000000 -2.402569e-04
orbit9           0.000000  0.000000e+00
orbit10          0.000000  0.000000e+00
orbit11          0.000000  3.640944e-03
orbit12          0.000000 -9.991455e-07
orbit13          0.000000 -3.300565e-04
orbit14          0.000000 -1.452322e-03
orbit15          0.000000 -1.872731e-06
orbit16          0.000000 -1.931229e-08
orbit17          0.000000  2.673393e-07
orbit18          0.000000 -6.484947e-07
orbit19          0.000000  0.000000e+00
orbit20          0.000000  5.154139e-07
orbit21          0.000000 -7.485735e-07
orbit22          0.000000 -8.388090e-11
orbit23          0.000000  0.000000e+00
orbit24          0.000000  9.667811e-07
orbit25          0.000000  9.218743e-08
orbit26          0.000000  7.462568e-06
orbit27          0.000000  3.382259e-05
orbit28          0.000000  1.677787e-05
orbit29          0.000000 -3.447920e-08
orbit30          0.000000  3.857577e-07
orbit31          0.000000  5.483434e-07
orbit32          0.000000 -1.616721e-07
orbit33          0.000000 -1.768981e-04
orbit34          0.000000  1.786213e-07
orbit35          0.000000  2.776538e-07
orbit36          0.000000  9.316633e-06
orbit37          0.000000 -2.627524e-07
orbit38          0.000000  3.120030e-05
orbit39          0.000000  6.867528e-06
orbit40          0.000000  1.470531e-06
orbit41          0.000000 -1.421191e-04
orbit42          0.000000 -1.035896e-05
orbit43          0.000000 -2.236047e-04
orbit44          0.000000  1.991073e-03
orbit45          0.000000 -1.351682e-04
orbit46          0.000000  0.000000e+00
orbit47          0.000000 -2.195689e-05
orbit48          0.000000  0.000000e+00
orbit49          0.000000  6.006103e-06
orbit50          0.000000 -6.973288e-05
orbit51          0.000000  0.000000e+00
orbit52          0.000000  1.193912e-05
orbit53          0.000000 -2.969875e-04
orbit54          0.000000 -1.760224e-05
orbit55          0.000000 -4.566116e-04
orbit56          0.000000  2.587365e-05
orbit57          0.000000 -5.246669e-09
orbit58          0.000000 -4.127359e-04
orbit59          0.000000 -2.916129e-05
orbit60          0.000000  0.000000e+00
orbit61          0.000000  8.336220e-04
orbit62          0.000000 -5.725268e-04
orbit63          0.000000  1.425676e-04
orbit64          0.000000 -6.249367e-05
orbit65          0.000000  3.101017e-04
orbit66          0.000000  7.362304e-04
orbit67          0.000000 -2.219538e-03
orbit68          0.000000  1.762149e-05
orbit69          0.000000  0.000000e+00
orbit70          0.000000 -1.786420e-05
orbit71          0.000000  0.000000e+00
orbit72          0.000000  1.713461e-03
AP               0.000000 -5.789227e-02
bet              0.000000 -6.066735e-06
ecc              0.000000 -5.560142e-02
eccrad           0.000000 -7.453622e-17
close            0.000000 -1.494658e-01
constraint       0.000000  7.672853e-01
coreness         0.000000  2.264540e-02
knn              0.000000 -1.798364e-03
hubscore         0.000000  0.000000e+00
pagerank         0.000000 -1.614503e+02
trans            0.000000 -7.388087e-02
first            0.000000  1.904076e-04
second           0.000000 -6.548055e-04
third            0.000000  0.000000e+00
fourth           0.000000 -1.977763e-04
fifth            0.000000  1.336806e-04
sixth            0.000000  1.310697e-03
selfinter        0.000000 -3.146851e-02
V1               0.000000  2.197045e-01
V2               0.000000 -3.524455e+00
evcent           0.000000  0.000000e+00
upto_second      0.000000 -1.880875e-06
upto_third       0.000000  0.000000e+00
upto_fourth      0.000000  0.000000e+00
upto_fifth       0.000000  0.000000e+00
upto_sixth       0.000000  4.640371e-02
ratio1           0.000000  1.509080e-04
ratio2           0.000000 -7.664805e-03
ratio3           0.000000 -9.489583e-02
ratio4           0.000000  1.981718e-01
ratio5           0.000000  8.225375e-01
ratio6           0.000000 -8.745782e-03
walktrap_vertex  0.000000 -2.476899e-01
bigcom1          0.000000 -2.714637e-02
bigcom2          0.000000  2.985722e-01
bigcom3          0.000000  2.549507e-02
bigcom4          0.000000 -6.066605e-01
bigcom5          0.000000 -9.394842e-01
bigcom6          0.000000 -7.110757e-01
bigcom8          0.000000 -2.401353e-01
bigcom9          0.000000  8.405882e-01
bigcom10         0.000000 -1.301978e+00
bigcom11         0.000000  2.497587e+00
bigcom12         0.000000  0.000000e+00
bigcom13         0.000000  1.468156e-01
bigcom14         0.000000 -1.760515e-01
bigcom15         0.000000  5.441603e+00
bigcom16         0.000000 -1.213575e+00
bigcom17         0.000000 -8.286189e-01
bigcom18         0.000000 -1.293322e+00
bigcom21         0.000000 -1.076469e-02
bigcom22         0.000000  0.000000e+00
bigcom23         0.000000 -7.483159e-01
bigcom24         0.000000  0.000000e+00
bigcom25         0.000000 -3.688496e-02
bigcom26         0.000000  0.000000e+00
bigcom27         0.000000 -8.241476e-01
bigcom29         0.000000  0.000000e+00
bigcom31         0.000000 -8.702443e-01
bigcom33         0.000000 -1.620168e-02
bigcom34         0.000000  9.807978e-02
bigcom35         0.000000 -1.296657e-01
bigcom36         0.000000  0.000000e+00
bigcom39         0.000000 -8.380411e-01
bigcom40         0.000000 -2.245129e-01
bigcom43         0.000000 -8.766860e-01
bigcom46         0.000000  1.253027e+00
bigcom48         0.000000  0.000000e+00
bigcom49         0.000000  0.000000e+00
bigcom50         0.000000 -1.263785e-01
bigcom52         0.000000 -1.183212e+00
bigcom54         0.000000 -4.185535e-01
bigcom56         0.000000 -8.467523e-01
bigcom57         0.000000 -1.619499e+00
bigcom58         0.000000 -7.988439e-02
bigcom62         0.000000 -9.169709e-01
bigcom63         0.000000 -4.378749e-01
bigcom64         0.000000 -9.656888e-02
bigcom65         0.000000 -1.056053e+00
bigcom66         0.000000  0.000000e+00
bigcom68         0.000000  0.000000e+00
bigcom69         0.000000  0.000000e+00
bigcom70         0.000000  0.000000e+00
bigcom71         0.000000 -4.116675e-01
bigcom72         0.000000 -1.447253e-01
bigcom77         0.000000 -7.149951e-01
bigcom79         0.000000 -5.581290e-01
bigcom80         0.000000 -1.761616e-01
bigcom82         0.000000 -1.070852e-01
bigcom83         0.000000 -4.886832e-03
bigcom86         0.000000 -5.695135e-01
bigcom87         0.000000 -4.104775e-01
bigcom88         0.000000 -1.308822e+00
bigcom90         0.000000  0.000000e+00
bigcom92         0.000000  0.000000e+00
bigcom94         0.000000  0.000000e+00
bigcom96         0.000000 -8.203179e-01
bigcom98         0.000000 -7.417596e-01
bigcom99         0.000000 -1.088349e+00
bigcom100        0.000000 -8.405814e-01
bigcom102        0.000000  0.000000e+00
bigcom103        0.000000 -6.438932e-02
bigcom104        0.000000  0.000000e+00
bigcom107        0.000000  0.000000e+00
bigcom108        0.000000  0.000000e+00
bigcom109        0.000000  8.346905e-01
bigcom110        0.000000  4.425369e+00
bigcom125        0.000000 -6.234993e-01
bigcom133        0.000000 -5.383726e-02
bigcom141        0.000000 -1.150062e+00
bigcom142        0.000000 -5.984370e-01
bigcom143        0.000000 -5.379761e-01
bigcom145        0.000000 -3.968329e-01
bigcom158        0.000000 -6.706548e-01
bigcom162        0.000000  6.261768e-01
bigcom177        0.000000  8.941897e-01
bigcom194        0.000000 -2.159229e-01
bigcom208        0.000000 -4.615986e-01
bigcom220        0.000000 -1.558738e-01
bigcom227        0.000000 -1.024190e-01
bigcom229        0.000000  0.000000e+00
bigcom247        0.000000 -4.357663e+00
bigcom252        0.000000  0.000000e+00
bigcom255        0.000000 -3.528833e-01
bigcom258        0.000000 -1.397450e+00
bigcom266        0.000000 -8.806539e-01
bigcom269        0.000000 -3.432763e-01
bigcom273        0.000000  0.000000e+00
bigcom274        0.000000 -4.678404e-02
bigcom276        0.000000  0.000000e+00
bigcom284        0.000000  0.000000e+00
bigcom290        0.000000 -1.426312e+00
bigcom292        0.000000 -5.616604e-01
bigcom294        0.000000  0.000000e+00
bigcom295        0.000000 -1.282343e+00
bigcom296        0.000000 -5.522775e-02
bigcom297        0.000000  0.000000e+00
bigcom302        0.000000 -1.504897e+00
bigcom303        0.000000  0.000000e+00
bigcom307        0.000000  0.000000e+00
bigcom311        0.000000 -9.707632e-01
bigcom313        0.000000  0.000000e+00
bigcom318        0.000000  0.000000e+00
bigcom326        0.000000 -2.375686e-01
bigcom332        0.000000 -2.425664e-01
bigcom340        0.000000  0.000000e+00
bigcom341        0.000000  0.000000e+00
bigcom345        0.000000  0.000000e+00
bigcom347        0.000000 -1.188953e+00
bigcom360        0.000000 -7.399213e-01
bigcom365        0.000000 -8.708463e-01
bigcom366        0.000000 -4.511996e-01
bigcom370        0.000000 -4.257744e-01
bigcom387        0.000000 -4.486582e-01
bigcom390        0.000000  0.000000e+00
bigcom398        0.000000  0.000000e+00
bigcom408        0.000000 -3.112398e-01
bigcom417        0.000000  0.000000e+00
bigcom419        0.000000  0.000000e+00
bigcom424        0.000000 -3.364800e-01
bigcom441        0.000000  1.912513e+00
bigcom445        0.000000  0.000000e+00
bigcom468        0.000000 -3.434406e-01
spin_vertex      0.000000 -5.548541e-01
membership_s1    0.000000 -2.716195e-04
membership_s3    0.000000  1.531877e-01
membership_s4    0.000000  7.124018e-01
membership_s5    0.000000  0.000000e+00
membership_s6    0.000000  3.984614e+00
membership_s7    0.000000  8.764130e-01
membership_s8    0.000000  0.000000e+00
membership_s9    0.000000 -6.850024e-01
membership_s10   0.000000 -2.463389e-01
membership_s11   0.000000  2.999882e-01
membership_s12   0.000000  3.106697e-01
membership_s13   0.000000 -1.166072e+00
membership_s14   0.000000 -6.928024e-01
membership_s16   0.000000  7.731354e-01
membership_s17   0.000000 -5.139377e-01
membership_s18   0.000000 -6.355556e-01
membership_s19   0.000000 -1.517310e-01
membership_s20   0.000000  1.925911e-01
membership_s21   0.000000 -2.011964e-01
membership_s22   0.000000 -5.058029e-01
membership_s23   0.000000 -1.661379e+00
membership_s24   0.000000 -6.070931e-01
membership_s25   0.000000 -1.275462e+00
membership_s26   0.000000 -1.681936e+00
membership_s27   0.000000 -1.731465e-02
membership_s28   0.000000 -1.798141e+00
membership_s30   0.000000 -1.240452e+00
membership_s31   0.000000 -1.042242e+00
membership_s32   0.000000 -1.743308e+00
membership_s33   0.000000 -1.701329e-01
membership_s34   0.000000  0.000000e+00
membership_s35   0.000000 -5.239798e-01
membership_s36   0.000000  0.000000e+00
membership_s37   0.000000  1.790960e-01
membership_s38   0.000000  2.443412e-01
adhesion         0.000000  0.000000e+00
cohesion         0.000000  0.000000e+00
inner            0.000000  6.463793e-05
outer            0.000000 -6.656141e-05
ioratio          0.000000  4.732865e-03
comsize          0.000000  3.433357e-04
[1] "Dataset: med_C Model GBM, run: 6 of 10 2015-06-08 11:20:29"
Iter   TrainDeviance   ValidDeviance   StepSize   Improve
     1        0.4623             nan     0.0100   -0.0001
     2        0.4606             nan     0.0100   -0.0001
     3        0.4590             nan     0.0100   -0.0000
     4        0.4574             nan     0.0100    0.0001
     5        0.4558             nan     0.0100    0.0002
     6        0.4544             nan     0.0100    0.0002
     7        0.4532             nan     0.0100   -0.0000
     8        0.4517             nan     0.0100    0.0002
     9        0.4505             nan     0.0100    0.0001
    10        0.4492             nan     0.0100    0.0001
    20        0.4357             nan     0.0100    0.0001
    40        0.4142             nan     0.0100    0.0002
    60        0.3944             nan     0.0100    0.0001
    80        0.3801             nan     0.0100    0.0001
   100        0.3673             nan     0.0100    0.0000
   120        0.3542             nan     0.0100   -0.0000
   140        0.3435             nan     0.0100   -0.0000
   160        0.3348             nan     0.0100   -0.0000
   180        0.3240             nan     0.0100   -0.0000
   200        0.3155             nan     0.0100   -0.0000
   220        0.3070             nan     0.0100    0.0000
   240        0.2982             nan     0.0100   -0.0000
   260        0.2898             nan     0.0100   -0.0001
   280        0.2834             nan     0.0100   -0.0000
   300        0.2768             nan     0.0100   -0.0000
   320        0.2702             nan     0.0100   -0.0000
   340        0.2639             nan     0.0100   -0.0000
   360        0.2579             nan     0.0100    0.0000
   380        0.2523             nan     0.0100   -0.0000
   400        0.2473             nan     0.0100   -0.0000

[1] "GBM variable coefficients"
                            var     rel.inf
spin_vertex         spin_vertex 3.952649722
comsize                 comsize 3.565092683
ratio5                   ratio5 2.923122823
inner                     inner 2.832052020
walktrap_vertex walktrap_vertex 2.318914914
orbit36                 orbit36 1.953737264
orbit33                 orbit33 1.895808968
outer                     outer 1.863873375
bet                         bet 1.587425616
V2                           V2 1.548954083
graph16                 graph16 1.536450637
graph5                   graph5 1.520202178
orbit18                 orbit18 1.465374508
fourth                   fourth 1.430369317
V1                           V1 1.377964249
adhesion               adhesion 1.361461402
membership_s4     membership_s4 1.332972423
ratio6                   ratio6 1.315704846
orbit23                 orbit23 1.263444062
orbit45                 orbit45 1.236205274
orbit51                 orbit51 1.221372495
cohesion               cohesion 1.220998557
orbit35                 orbit35 1.203850446
graph17                 graph17 1.150829005
graph19                 graph19 1.061349087
orbit16                 orbit16 1.051716348
graph20                 graph20 1.050961473
orbit28                 orbit28 1.020543942
ratio2                   ratio2 1.002150499
upto_sixth           upto_sixth 0.977238453
graph4                   graph4 0.970065833
bigcom11               bigcom11 0.959123484
membership_s16   membership_s16 0.948300102
orbit39                 orbit39 0.910593247
graph13                 graph13 0.885691928
orbit56                 orbit56 0.884274537
orbit50                 orbit50 0.880789276
pagerank               pagerank 0.880177189
ratio4                   ratio4 0.866760124
orbit2                   orbit2 0.863060168
orbit11                 orbit11 0.851292177
graph12                 graph12 0.850503088
orbit31                 orbit31 0.847083458
graph23                 graph23 0.842475870
ioratio                 ioratio 0.837230977
orbit63                 orbit63 0.836687580
orbit62                 orbit62 0.835898788
orbit44                 orbit44 0.822273787
trans                     trans 0.815669108
graph1                   graph1 0.814937700
knn                         knn 0.805992367
orbit38                 orbit38 0.771682170
graph7                   graph7 0.742063934
graph6                   graph6 0.720035477
orbit37                 orbit37 0.685156026
orbit21                 orbit21 0.672419962
orbit27                 orbit27 0.669501562
hubscore               hubscore 0.667392579
orbit24                 orbit24 0.653939709
constraint           constraint 0.642840103
bigcom2                 bigcom2 0.629523376
graph21                 graph21 0.629509358
orbit46                 orbit46 0.623725576
orbit20                 orbit20 0.623268090
graph10                 graph10 0.622835535
graph25                 graph25 0.616910328
graph11                 graph11 0.613874563
orbit15                 orbit15 0.607300521
graph15                 graph15 0.586936811
orbit32                 orbit32 0.585121081
ratio1                   ratio1 0.584596353
graph9                   graph9 0.560784140
orbit42                 orbit42 0.513051968
graph3                   graph3 0.511822250
graph0                   graph0 0.507079594
orbit9                   orbit9 0.472464933
orbit53                 orbit53 0.469478925
orbit19                 orbit19 0.464688863
orbit41                 orbit41 0.450138558
orbit26                 orbit26 0.444558788
orbit30                 orbit30 0.435717788
orbit64                 orbit64 0.420603098
ratio3                   ratio3 0.419084124
orbit17                 orbit17 0.415494880
orbit29                 orbit29 0.411409676
fifth                     fifth 0.410358222
upto_third           upto_third 0.410320063
orbit5                   orbit5 0.406130274
orbit40                 orbit40 0.401623687
graph18                 graph18 0.397650210
graph14                 graph14 0.394886697
orbit25                 orbit25 0.390024111
orbit65                 orbit65 0.383171224
third                     third 0.375071557
bigcom25               bigcom25 0.369308302
sixth                     sixth 0.362268114
orbit52                 orbit52 0.339123035
orbit59                 orbit59 0.336290457
graph26                 graph26 0.335382111
orbit1                   orbit1 0.331603516
second                   second 0.325599074
orbit7                   orbit7 0.306948047
upto_fifth           upto_fifth 0.306804808
orbit47                 orbit47 0.297657116
orbit48                 orbit48 0.284548662
membership_s3     membership_s3 0.282661196
ecc                         ecc 0.270707823
orbit12                 orbit12 0.254638342
graph2                   graph2 0.247088122
orbit4                   orbit4 0.246734494
close                     close 0.237108304
graph22                 graph22 0.230487855
membership_s12   membership_s12 0.225052071
membership_s7     membership_s7 0.217891060
orbit6                   orbit6 0.217525556
bigcom3                 bigcom3 0.216663134
orbit49                 orbit49 0.216485544
membership_s38   membership_s38 0.178858759
AP                           AP 0.178445039
orbit10                 orbit10 0.171725119
upto_fourth         upto_fourth 0.151356004
membership_s37   membership_s37 0.149794980
orbit13                 orbit13 0.148728961
orbit54                 orbit54 0.137766889
upto_second         upto_second 0.129251943
orbit61                 orbit61 0.125510105
graph28                 graph28 0.112252356
evcent                   evcent 0.105275568
orbit58                 orbit58 0.102346708
graph24                 graph24 0.098101584
orbit57                 orbit57 0.095499130
orbit43                 orbit43 0.093749024
orbit70                 orbit70 0.091826836
orbit22                 orbit22 0.088650182
selfinter             selfinter 0.081772926
graph27                 graph27 0.081440773
membership_s33   membership_s33 0.081308513
orbit60                 orbit60 0.079686097
orbit68                 orbit68 0.075521380
bigcom4                 bigcom4 0.074728452
bigcom34               bigcom34 0.072975713
bigcom33               bigcom33 0.062213436
orbit67                 orbit67 0.052801513
graph8                   graph8 0.048739147
coreness               coreness 0.044085515
bigcom1                 bigcom1 0.037726313
orbit69                 orbit69 0.021631139
membership_s21   membership_s21 0.020449511
bigcom46               bigcom46 0.018728765
orbit55                 orbit55 0.018241020
membership_s19   membership_s19 0.012894587
membership_s20   membership_s20 0.011457461
bigcom441             bigcom441 0.011396234
orbit66                 orbit66 0.008567375
graph29                 graph29 0.000000000
orbit0                   orbit0 0.000000000
orbit3                   orbit3 0.000000000
orbit8                   orbit8 0.000000000
orbit14                 orbit14 0.000000000
orbit34                 orbit34 0.000000000
orbit71                 orbit71 0.000000000
orbit72                 orbit72 0.000000000
eccrad                   eccrad 0.000000000
first                     first 0.000000000
bigcom5                 bigcom5 0.000000000
bigcom6                 bigcom6 0.000000000
bigcom8                 bigcom8 0.000000000
bigcom9                 bigcom9 0.000000000
bigcom10               bigcom10 0.000000000
bigcom12               bigcom12 0.000000000
bigcom13               bigcom13 0.000000000
bigcom14               bigcom14 0.000000000
bigcom15               bigcom15 0.000000000
bigcom16               bigcom16 0.000000000
bigcom17               bigcom17 0.000000000
bigcom18               bigcom18 0.000000000
bigcom21               bigcom21 0.000000000
bigcom22               bigcom22 0.000000000
bigcom23               bigcom23 0.000000000
bigcom24               bigcom24 0.000000000
bigcom26               bigcom26 0.000000000
bigcom27               bigcom27 0.000000000
bigcom29               bigcom29 0.000000000
bigcom31               bigcom31 0.000000000
bigcom35               bigcom35 0.000000000
bigcom36               bigcom36 0.000000000
bigcom39               bigcom39 0.000000000
bigcom40               bigcom40 0.000000000
bigcom43               bigcom43 0.000000000
bigcom48               bigcom48 0.000000000
bigcom49               bigcom49 0.000000000
bigcom50               bigcom50 0.000000000
bigcom52               bigcom52 0.000000000
bigcom54               bigcom54 0.000000000
bigcom56               bigcom56 0.000000000
bigcom57               bigcom57 0.000000000
bigcom58               bigcom58 0.000000000
bigcom62               bigcom62 0.000000000
bigcom63               bigcom63 0.000000000
bigcom64               bigcom64 0.000000000
bigcom65               bigcom65 0.000000000
bigcom66               bigcom66 0.000000000
bigcom68               bigcom68 0.000000000
bigcom69               bigcom69 0.000000000
bigcom70               bigcom70 0.000000000
bigcom71               bigcom71 0.000000000
bigcom72               bigcom72 0.000000000
bigcom77               bigcom77 0.000000000
bigcom79               bigcom79 0.000000000
bigcom80               bigcom80 0.000000000
bigcom82               bigcom82 0.000000000
bigcom83               bigcom83 0.000000000
bigcom86               bigcom86 0.000000000
bigcom87               bigcom87 0.000000000
bigcom88               bigcom88 0.000000000
bigcom90               bigcom90 0.000000000
bigcom92               bigcom92 0.000000000
bigcom94               bigcom94 0.000000000
bigcom96               bigcom96 0.000000000
bigcom98               bigcom98 0.000000000
bigcom99               bigcom99 0.000000000
bigcom100             bigcom100 0.000000000
bigcom102             bigcom102 0.000000000
bigcom103             bigcom103 0.000000000
bigcom104             bigcom104 0.000000000
bigcom107             bigcom107 0.000000000
bigcom108             bigcom108 0.000000000
bigcom109             bigcom109 0.000000000
bigcom110             bigcom110 0.000000000
bigcom125             bigcom125 0.000000000
bigcom133             bigcom133 0.000000000
bigcom141             bigcom141 0.000000000
bigcom142             bigcom142 0.000000000
bigcom143             bigcom143 0.000000000
bigcom145             bigcom145 0.000000000
bigcom158             bigcom158 0.000000000
bigcom162             bigcom162 0.000000000
bigcom177             bigcom177 0.000000000
bigcom194             bigcom194 0.000000000
bigcom208             bigcom208 0.000000000
bigcom220             bigcom220 0.000000000
bigcom227             bigcom227 0.000000000
bigcom229             bigcom229 0.000000000
bigcom247             bigcom247 0.000000000
bigcom252             bigcom252 0.000000000
bigcom255             bigcom255 0.000000000
bigcom258             bigcom258 0.000000000
bigcom266             bigcom266 0.000000000
bigcom269             bigcom269 0.000000000
bigcom273             bigcom273 0.000000000
bigcom274             bigcom274 0.000000000
bigcom276             bigcom276 0.000000000
bigcom284             bigcom284 0.000000000
bigcom290             bigcom290 0.000000000
bigcom292             bigcom292 0.000000000
bigcom294             bigcom294 0.000000000
bigcom295             bigcom295 0.000000000
bigcom296             bigcom296 0.000000000
bigcom297             bigcom297 0.000000000
bigcom302             bigcom302 0.000000000
bigcom303             bigcom303 0.000000000
bigcom307             bigcom307 0.000000000
bigcom311             bigcom311 0.000000000
bigcom313             bigcom313 0.000000000
bigcom318             bigcom318 0.000000000
bigcom326             bigcom326 0.000000000
bigcom332             bigcom332 0.000000000
bigcom340             bigcom340 0.000000000
bigcom341             bigcom341 0.000000000
bigcom345             bigcom345 0.000000000
bigcom347             bigcom347 0.000000000
bigcom360             bigcom360 0.000000000
bigcom365             bigcom365 0.000000000
bigcom366             bigcom366 0.000000000
bigcom370             bigcom370 0.000000000
bigcom387             bigcom387 0.000000000
bigcom390             bigcom390 0.000000000
bigcom398             bigcom398 0.000000000
bigcom408             bigcom408 0.000000000
bigcom417             bigcom417 0.000000000
bigcom419             bigcom419 0.000000000
bigcom424             bigcom424 0.000000000
bigcom445             bigcom445 0.000000000
bigcom468             bigcom468 0.000000000
membership_s1     membership_s1 0.000000000
membership_s5     membership_s5 0.000000000
membership_s6     membership_s6 0.000000000
membership_s8     membership_s8 0.000000000
membership_s9     membership_s9 0.000000000
membership_s10   membership_s10 0.000000000
membership_s11   membership_s11 0.000000000
membership_s13   membership_s13 0.000000000
membership_s14   membership_s14 0.000000000
membership_s17   membership_s17 0.000000000
membership_s18   membership_s18 0.000000000
membership_s22   membership_s22 0.000000000
membership_s23   membership_s23 0.000000000
membership_s24   membership_s24 0.000000000
membership_s25   membership_s25 0.000000000
membership_s26   membership_s26 0.000000000
membership_s27   membership_s27 0.000000000
membership_s28   membership_s28 0.000000000
membership_s30   membership_s30 0.000000000
membership_s31   membership_s31 0.000000000
membership_s32   membership_s32 0.000000000
membership_s34   membership_s34 0.000000000
membership_s35   membership_s35 0.000000000
membership_s36   membership_s36 0.000000000
[1] "Dataset: med_C Model RF, run: 6 of 10 2015-06-08 11:22:00"
     |      Out-of-bag   |
Tree |      MSE  %Var(y) |
   1 |   0.1091   188.16 |
   2 |   0.1086   187.39 |
   3 |   0.1061   183.01 |
   4 |   0.1044   180.15 |
   5 |  0.09815   169.31 |
   6 |  0.09372   161.66 |
   7 |  0.09082   156.65 |
   8 |  0.08547   147.42 |
   9 |  0.08236   142.07 |
  10 |  0.07999   137.97 |
  11 |  0.07747   133.63 |
  12 |  0.07548   130.20 |
  13 |  0.07492   129.23 |
  14 |  0.07377   127.25 |
  15 |  0.07273   125.44 |
  16 |  0.07122   122.84 |
  17 |  0.07033   121.31 |
  18 |  0.06984   120.46 |
  19 |  0.06944   119.79 |
  20 |  0.06893   118.89 |
  21 |  0.06828   117.78 |
  22 |  0.06782   116.99 |
  23 |  0.06722   115.95 |
  24 |  0.06683   115.28 |
  25 |  0.06626   114.29 |
  26 |  0.06563   113.20 |
  27 |   0.0656   113.15 |
  28 |  0.06548   112.95 |
  29 |  0.06526   112.58 |
  30 |  0.06534   112.71 |
  31 |  0.06511   112.31 |
  32 |  0.06489   111.93 |
  33 |  0.06487   111.90 |
  34 |  0.06467   111.54 |
  35 |  0.06444   111.16 |
  36 |  0.06418   110.70 |
  37 |  0.06405   110.47 |
  38 |  0.06392   110.26 |
  39 |  0.06379   110.04 |
  40 |  0.06393   110.27 |
  41 |   0.0638   110.04 |
  42 |  0.06332   109.22 |
  43 |  0.06312   108.88 |
  44 |    0.063   108.68 |
  45 |  0.06287   108.44 |
  46 |  0.06276   108.26 |
  47 |   0.0629   108.49 |
  48 |  0.06282   108.36 |
  49 |  0.06275   108.24 |
  50 |  0.06257   107.93 |
  51 |  0.06251   107.83 |
  52 |  0.06247   107.76 |
  53 |  0.06242   107.67 |
  54 |  0.06233   107.52 |
  55 |   0.0622   107.28 |
  56 |  0.06201   106.96 |
  57 |  0.06203   106.99 |
  58 |  0.06183   106.66 |
  59 |   0.0618   106.60 |
  60 |  0.06185   106.69 |
  61 |  0.06167   106.37 |
  62 |  0.06173   106.48 |
  63 |  0.06156   106.18 |
  64 |   0.0615   106.08 |
  65 |  0.06139   105.89 |
  66 |  0.06132   105.77 |
  67 |  0.06129   105.72 |
  68 |  0.06129   105.72 |
  69 |  0.06119   105.55 |
  70 |  0.06112   105.42 |
  71 |  0.06117   105.51 |
  72 |  0.06107   105.34 |
  73 |   0.0611   105.39 |
  74 |  0.06112   105.43 |
  75 |  0.06114   105.46 |
  76 |  0.06109   105.38 |
  77 |  0.06107   105.34 |
  78 |  0.06104   105.29 |
  79 |  0.06107   105.34 |
  80 |  0.06104   105.28 |
  81 |  0.06087   105.00 |
  82 |  0.06086   104.98 |
  83 |  0.06075   104.79 |
  84 |   0.0607   104.71 |
  85 |  0.06064   104.60 |
  86 |  0.06061   104.54 |
  87 |  0.06058   104.50 |
  88 |  0.06054   104.43 |
  89 |  0.06052   104.39 |
  90 |  0.06045   104.27 |
  91 |  0.06046   104.29 |
  92 |  0.06052   104.39 |
  93 |  0.06045   104.27 |
  94 |  0.06047   104.31 |
  95 |  0.06043   104.23 |
  96 |  0.06035   104.10 |
  97 |  0.06029   103.99 |
  98 |  0.06026   103.94 |
  99 |  0.06021   103.86 |
 100 |  0.06024   103.90 |
[1] "Random Forest variable coefficients"
                      %IncMSE IncNodePurity
graph5           4.746169e-03  1.058153e+00
graph6           3.635954e-03  1.201731e+00
graph7           6.876746e-04  4.057776e-01
graph8           2.117982e-05  1.085119e-01
graph9           2.643640e-03  8.565243e-01
graph10          4.613124e-03  1.053628e+00
graph11          4.483147e-03  1.349892e+00
graph12          5.499962e-03  1.157415e+00
graph13          3.404147e-03  1.097597e+00
graph14          2.439037e-03  1.284045e+00
graph15          4.925752e-03  1.050399e+00
graph16          9.946958e-03  1.750226e+00
graph17          3.494594e-03  1.184633e+00
graph18          2.967580e-03  5.837140e-01
graph19          3.516319e-03  1.249754e+00
graph20          5.288916e-03  1.532947e+00
graph21          3.178823e-03  1.013276e+00
graph22          1.215263e-03  6.946241e-01
graph23          4.054481e-03  1.379510e+00
graph24          2.403720e-03  5.911321e-01
graph25          4.014519e-03  6.981322e-01
graph26          1.091247e-03  3.788992e-01
graph27          3.061357e-04  1.774077e-01
graph28          5.448767e-04  2.295671e-01
graph29          8.688097e-06  1.439521e-02
orbit0           2.728388e-04  4.093795e-01
orbit1           2.835448e-03  7.805284e-01
orbit2           6.481343e-03  1.453677e+00
orbit3           8.798397e-04  2.518617e-01
orbit4           6.952781e-03  8.080830e-01
orbit5           4.924299e-03  7.086559e-01
orbit6           3.123851e-03  1.098514e+00
orbit7           7.908878e-03  1.347380e+00
orbit8           2.785493e-03  9.968590e-01
orbit9           2.903637e-03  8.595898e-01
orbit10          1.698890e-03  5.207940e-01
orbit11          3.889874e-03  1.238428e+00
orbit12          2.619571e-03  6.664956e-01
orbit13          1.077678e-03  2.427313e-01
orbit14          2.548539e-05  1.008330e-01
orbit15          5.171201e-03  9.732400e-01
orbit16          5.438905e-03  1.112368e+00
orbit17          3.793825e-03  1.314567e+00
orbit18          9.044076e-03  1.856333e+00
orbit19          3.657160e-03  1.065535e+00
orbit20          2.701114e-03  8.741735e-01
orbit21          3.378367e-03  1.311460e+00
orbit22          5.505549e-03  1.032000e+00
orbit23          7.300030e-03  1.545287e+00
orbit24          9.042569e-03  1.524654e+00
orbit25          3.182403e-03  1.050870e+00
orbit26          4.542439e-03  8.904390e-01
orbit27          6.768685e-03  1.197328e+00
orbit28          2.126461e-03  1.161344e+00
orbit29          2.362792e-03  6.389675e-01
orbit30          2.057712e-03  1.106143e+00
orbit31          4.214931e-03  1.463537e+00
orbit32          2.851351e-03  8.386116e-01
orbit33          6.571062e-03  1.231863e+00
orbit34          8.084205e-03  1.370694e+00
orbit35          6.113367e-03  2.219175e+00
orbit36          4.969778e-03  1.783589e+00
orbit37          3.576982e-03  1.384361e+00
orbit38          5.736783e-03  1.424602e+00
orbit39          6.140616e-03  2.145234e+00
orbit40          2.264371e-03  6.324133e-01
orbit41          3.411767e-03  5.414427e-01
orbit42          3.132866e-03  6.709824e-01
orbit43          1.414338e-03  7.122681e-01
orbit44          2.807476e-03  1.185045e+00
orbit45          5.374839e-03  2.046231e+00
orbit46          2.719728e-03  7.587814e-01
orbit47          2.962791e-03  8.327386e-01
orbit48          1.949668e-03  4.800199e-01
orbit49          6.356802e-03  1.329501e+00
orbit50          4.583382e-03  1.359593e+00
orbit51          6.057817e-03  1.356478e+00
orbit52          5.566825e-03  1.349278e+00
orbit53          3.006224e-03  6.811355e-01
orbit54          8.711985e-04  4.807049e-01
orbit55          4.813132e-04  3.988683e-01
orbit56          3.313750e-03  1.553346e+00
orbit57          4.880781e-04  2.036253e-01
orbit58          4.145843e-04  4.039729e-01
orbit59          1.375585e-03  4.717424e-01
orbit60          2.508561e-03  3.514566e-01
orbit61          3.631354e-04  3.394517e-01
orbit62          6.008931e-03  8.303714e-01
orbit63          1.094906e-03  8.365658e-01
orbit64          9.602349e-04  4.708014e-01
orbit65          2.054224e-03  7.704734e-01
orbit66          3.177615e-04  2.061529e-01
orbit67          2.000481e-04  1.031084e-01
orbit68          3.789138e-04  2.130732e-01
orbit69          3.445132e-04  5.638766e-02
orbit70          4.090344e-04  2.624671e-01
orbit71          4.121093e-04  1.012621e-01
orbit72          1.078846e-04  1.245299e-02
AP               3.452043e-05  7.302617e-02
bet              1.347770e-03  2.247571e+00
ecc              1.655238e-04  2.079775e-01
eccrad           6.316302e-05  2.848027e-01
close            4.942549e-03  8.957327e-01
constraint       2.362927e-03  1.241925e+00
coreness         6.307347e-04  5.188272e-01
knn              5.251776e-03  1.670762e+00
hubscore         6.686112e-03  8.518079e-01
pagerank         1.479150e-03  1.827107e+00
trans            3.387133e-03  1.025553e+00
first            5.252173e-04  3.802918e-01
second           1.336107e-03  6.588512e-01
third            5.963505e-03  1.134953e+00
fourth           6.644337e-03  2.352978e+00
fifth            3.348257e-03  8.832714e-01
sixth            4.760611e-03  1.115109e+00
selfinter        2.923482e-05  1.389385e-01
V1               4.114958e-03  2.077028e+00
V2               3.204035e-03  2.757332e+00
evcent           4.583494e-03  1.066362e+00
upto_second      3.392620e-03  8.594232e-01
upto_third       7.468791e-03  1.076228e+00
upto_fourth      2.966559e-03  6.314790e-01
upto_fifth       6.153324e-03  1.298811e+00
upto_sixth       3.298728e-03  1.401225e+00
ratio1           3.557438e-03  1.520155e+00
ratio2           3.192879e-03  1.800361e+00
ratio3           8.296745e-03  1.443524e+00
ratio4           3.827796e-03  1.520349e+00
ratio5           8.511854e-04  3.344124e+00
ratio6           6.434584e-03  1.637759e+00
walktrap_vertex  2.332507e-03  3.544450e+00
bigcom1          7.026122e-04  2.092562e-01
bigcom2          1.395605e-03  6.520235e-01
bigcom3          9.404260e-05  2.794897e-01
bigcom4          3.918994e-05  1.526355e-01
bigcom5          0.000000e+00  0.000000e+00
bigcom6          0.000000e+00  0.000000e+00
bigcom8         -3.492334e-06  1.650528e-02
bigcom9         -1.927978e-05  3.762817e-01
bigcom10         0.000000e+00  0.000000e+00
bigcom11         1.381714e-04  1.158994e+00
bigcom12         0.000000e+00  0.000000e+00
bigcom13        -4.678849e-05  9.794719e-02
bigcom14         0.000000e+00  0.000000e+00
bigcom15         0.000000e+00  4.320868e-01
bigcom16         0.000000e+00  0.000000e+00
bigcom17         0.000000e+00  0.000000e+00
bigcom18         0.000000e+00  5.898060e-19
bigcom21         0.000000e+00  2.775558e-19
bigcom22         0.000000e+00  0.000000e+00
bigcom23         0.000000e+00  0.000000e+00
bigcom24         0.000000e+00  0.000000e+00
bigcom25         6.200309e-04  3.843598e-01
bigcom26         0.000000e+00  0.000000e+00
bigcom27         0.000000e+00  0.000000e+00
bigcom29         0.000000e+00  0.000000e+00
bigcom31         0.000000e+00  0.000000e+00
bigcom33         5.170069e-05  2.568026e-01
bigcom34         6.236567e-05  3.937012e-01
bigcom35         0.000000e+00  0.000000e+00
bigcom36         0.000000e+00  0.000000e+00
bigcom39         0.000000e+00  2.775558e-19
bigcom40         0.000000e+00  0.000000e+00
bigcom43         0.000000e+00  0.000000e+00
bigcom46        -1.178293e-04  4.471557e-01
bigcom48         0.000000e+00  0.000000e+00
bigcom49         0.000000e+00  0.000000e+00
bigcom50        -2.791836e-05  2.351458e-01
bigcom52         0.000000e+00  0.000000e+00
bigcom54         0.000000e+00  0.000000e+00
bigcom56         0.000000e+00  0.000000e+00
bigcom57         0.000000e+00  0.000000e+00
bigcom58         0.000000e+00  0.000000e+00
bigcom62         0.000000e+00  0.000000e+00
bigcom63         0.000000e+00  0.000000e+00
bigcom64         0.000000e+00  0.000000e+00
bigcom65         0.000000e+00  0.000000e+00
bigcom66         0.000000e+00  0.000000e+00
bigcom68         0.000000e+00  0.000000e+00
bigcom69         0.000000e+00  0.000000e+00
bigcom70         0.000000e+00  0.000000e+00
bigcom71         0.000000e+00  5.551115e-19
bigcom72         0.000000e+00  0.000000e+00
bigcom77         0.000000e+00  0.000000e+00
bigcom79         0.000000e+00  1.387779e-19
bigcom80         0.000000e+00  0.000000e+00
bigcom82         0.000000e+00  9.090909e-03
bigcom83         0.000000e+00  0.000000e+00
bigcom86         0.000000e+00  0.000000e+00
bigcom87         0.000000e+00  0.000000e+00
bigcom88         0.000000e+00  8.326673e-19
bigcom90         0.000000e+00  0.000000e+00
bigcom92         0.000000e+00  0.000000e+00
bigcom94         0.000000e+00  0.000000e+00
bigcom96         0.000000e+00  0.000000e+00
bigcom98         0.000000e+00  0.000000e+00
bigcom99         0.000000e+00  0.000000e+00
bigcom100        0.000000e+00  3.469447e-20
bigcom102        0.000000e+00  0.000000e+00
bigcom103        0.000000e+00  0.000000e+00
bigcom104        0.000000e+00  0.000000e+00
bigcom107        0.000000e+00  0.000000e+00
bigcom108        0.000000e+00  0.000000e+00
bigcom109        5.344774e-06  1.427152e-01
bigcom110        0.000000e+00  4.731162e-01
bigcom125        0.000000e+00  0.000000e+00
bigcom133        0.000000e+00  0.000000e+00
bigcom141        0.000000e+00  4.163336e-19
bigcom142        0.000000e+00  0.000000e+00
bigcom143        0.000000e+00  0.000000e+00
bigcom145        0.000000e+00  0.000000e+00
bigcom158        0.000000e+00  0.000000e+00
bigcom162        0.000000e+00  0.000000e+00
bigcom177        1.313958e-05  1.904614e-01
bigcom194        0.000000e+00  1.110223e-18
bigcom208       -6.165390e-05  4.107175e-01
bigcom220        0.000000e+00  0.000000e+00
bigcom227        0.000000e+00  0.000000e+00
bigcom229        0.000000e+00  0.000000e+00
bigcom247        0.000000e+00  0.000000e+00
bigcom252        0.000000e+00  6.938894e-20
bigcom255        0.000000e+00  0.000000e+00
bigcom258        0.000000e+00  0.000000e+00
bigcom266        0.000000e+00  0.000000e+00
bigcom269        0.000000e+00  0.000000e+00
bigcom273        0.000000e+00  0.000000e+00
bigcom274        0.000000e+00  0.000000e+00
bigcom276        0.000000e+00  0.000000e+00
bigcom284        0.000000e+00  0.000000e+00
bigcom290        0.000000e+00  0.000000e+00
bigcom292        0.000000e+00  0.000000e+00
bigcom294        0.000000e+00  0.000000e+00
bigcom295        0.000000e+00  0.000000e+00
bigcom296        0.000000e+00  0.000000e+00
bigcom297        0.000000e+00  0.000000e+00
bigcom302        0.000000e+00  0.000000e+00
bigcom303        0.000000e+00  0.000000e+00
bigcom307        0.000000e+00  0.000000e+00
bigcom311        0.000000e+00  0.000000e+00
bigcom313        0.000000e+00  0.000000e+00
bigcom318        0.000000e+00  0.000000e+00
bigcom326        0.000000e+00  0.000000e+00
bigcom332        0.000000e+00  0.000000e+00
bigcom340        0.000000e+00  0.000000e+00
bigcom341        0.000000e+00  0.000000e+00
bigcom345        0.000000e+00  0.000000e+00
bigcom347        0.000000e+00  0.000000e+00
bigcom360        0.000000e+00  0.000000e+00
bigcom365        0.000000e+00  0.000000e+00
bigcom366        0.000000e+00  0.000000e+00
bigcom370        0.000000e+00  0.000000e+00
bigcom387        0.000000e+00  0.000000e+00
bigcom390        0.000000e+00  0.000000e+00
bigcom398        0.000000e+00  0.000000e+00
bigcom408        0.000000e+00  0.000000e+00
bigcom417        0.000000e+00  0.000000e+00
bigcom419        0.000000e+00  0.000000e+00
bigcom424        0.000000e+00  0.000000e+00
bigcom441       -4.412594e-05  2.594694e-01
bigcom445        0.000000e+00  0.000000e+00
bigcom468        0.000000e+00  0.000000e+00
spin_vertex      3.988825e-03  3.883243e+00
membership_s1    0.000000e+00  0.000000e+00
membership_s3    1.162446e-04  1.797590e-01
membership_s4    2.545004e-03  1.108310e+00
membership_s5    0.000000e+00  0.000000e+00
membership_s6    1.791411e-05  4.243382e-01
membership_s7   -5.434201e-06  3.731488e-01
membership_s8    1.682719e-05  1.451548e-01
membership_s9   -7.036060e-07  2.980307e-02
membership_s10  -3.132612e-05  8.462651e-02
membership_s11  -2.683731e-05  5.717752e-02
membership_s12   9.080152e-05  3.429663e-01
membership_s13   0.000000e+00  0.000000e+00
membership_s14   0.000000e+00  8.333333e-03
membership_s16   8.016013e-04  7.331744e-01
membership_s17   0.000000e+00  0.000000e+00
membership_s18   0.000000e+00  0.000000e+00
membership_s19  -9.153031e-05  1.155781e-01
membership_s20   2.237557e-04  6.205961e-02
membership_s21  -8.703220e-06  1.034668e-01
membership_s22   0.000000e+00  0.000000e+00
membership_s23   0.000000e+00  1.387779e-19
membership_s24   0.000000e+00  0.000000e+00
membership_s25   0.000000e+00  1.249001e-18
membership_s26   0.000000e+00  8.333333e-03
membership_s27   0.000000e+00  0.000000e+00
membership_s28   0.000000e+00  3.469447e-20
membership_s30   0.000000e+00  0.000000e+00
membership_s31  -2.556445e-05  6.176402e-02
membership_s32   0.000000e+00  0.000000e+00
membership_s33  -4.462014e-05  2.104174e-01
membership_s34   0.000000e+00  0.000000e+00
membership_s35   0.000000e+00  0.000000e+00
membership_s36   0.000000e+00  0.000000e+00
membership_s37  -2.389348e-05  3.401432e-01
membership_s38   5.794249e-06  1.865118e-01
adhesion         1.473289e-02  2.107230e+00
cohesion         1.207244e-02  2.566164e+00
inner            2.350100e-03  3.446791e+00
outer            1.348184e-02  3.111121e+00
ioratio          1.136779e-02  2.201193e+00
comsize          1.002289e-02  4.004706e+00
[1] "Dataset: med_C Model GLM, run: 6 of 10 2015-06-08 11:23:33"
[1] "glmnet variable coefficients"
                     [,1]          [,2]
(Intercept)     -2.720193 -4.244579e+02
graph0           0.000000  0.000000e+00
graph1           0.000000  0.000000e+00
graph2           0.000000  0.000000e+00
graph3           0.000000  0.000000e+00
graph4           0.000000  6.161245e-08
graph5           0.000000 -3.694846e-04
graph6           0.000000  0.000000e+00
graph7           0.000000 -5.916318e-04
graph8           0.000000 -2.702945e-04
graph9           0.000000  0.000000e+00
graph10          0.000000  0.000000e+00
graph11          0.000000  6.864414e-09
graph12          0.000000  0.000000e+00
graph13          0.000000  0.000000e+00
graph14          0.000000  0.000000e+00
graph15          0.000000  1.911282e-05
graph16          0.000000  0.000000e+00
graph17          0.000000  0.000000e+00
graph18          0.000000  0.000000e+00
graph19          0.000000  0.000000e+00
graph20          0.000000  0.000000e+00
graph21          0.000000  0.000000e+00
graph22          0.000000 -2.301070e-05
graph23          0.000000  0.000000e+00
graph24          0.000000  0.000000e+00
graph25          0.000000  0.000000e+00
graph26          0.000000  7.706842e-10
graph27          0.000000  0.000000e+00
graph28          0.000000  0.000000e+00
graph29          0.000000  1.105921e-05
orbit0           0.000000  0.000000e+00
orbit1           0.000000  0.000000e+00
orbit2           0.000000  6.252726e-04
orbit3           0.000000  0.000000e+00
orbit4           0.000000  0.000000e+00
orbit5           0.000000  0.000000e+00
orbit6           0.000000  6.179204e-10
orbit7           0.000000  1.799175e-04
orbit8           0.000000 -1.369079e-05
orbit9           0.000000  0.000000e+00
orbit10          0.000000  0.000000e+00
orbit11          0.000000  3.572203e-03
orbit12          0.000000 -1.240068e-04
orbit13          0.000000 -5.275426e-05
orbit14          0.000000 -4.021154e-04
orbit15          0.000000 -1.856793e-06
orbit16          0.000000  0.000000e+00
orbit17          0.000000  3.481952e-07
orbit18          0.000000 -4.672733e-07
orbit19          0.000000  1.175253e-08
orbit20          0.000000  1.162130e-07
orbit21          0.000000  3.817991e-07
orbit22          0.000000  1.692941e-08
orbit23          0.000000  0.000000e+00
orbit24          0.000000  1.864922e-06
orbit25          0.000000  0.000000e+00
orbit26          0.000000  1.256248e-05
orbit27          0.000000  1.278812e-05
orbit28          0.000000  1.737401e-05
orbit29          0.000000  0.000000e+00
orbit30          0.000000 -1.480952e-05
orbit31          0.000000  2.638798e-11
orbit32          0.000000 -2.027292e-07
orbit33          0.000000 -1.846944e-04
orbit34          0.000000  4.729540e-06
orbit35          0.000000  7.149850e-07
orbit36          0.000000  2.330317e-06
orbit37          0.000000 -7.555347e-07
orbit38          0.000000  4.550296e-05
orbit39          0.000000  6.760258e-06
orbit40          0.000000  0.000000e+00
orbit41          0.000000 -7.428501e-05
orbit42          0.000000 -2.670219e-04
orbit43          0.000000 -3.637027e-04
orbit44          0.000000  3.313171e-03
orbit45          0.000000 -8.058720e-05
orbit46          0.000000  0.000000e+00
orbit47          0.000000  1.101712e-06
orbit48          0.000000  7.161413e-06
orbit49          0.000000  7.651945e-06
orbit50          0.000000 -1.683322e-04
orbit51          0.000000  0.000000e+00
orbit52          0.000000  2.299983e-06
orbit53          0.000000 -1.775302e-04
orbit54          0.000000 -6.501435e-10
orbit55          0.000000 -1.055579e-04
orbit56          0.000000  1.938575e-05
orbit57          0.000000  0.000000e+00
orbit58          0.000000 -9.904363e-07
orbit59          0.000000  6.335175e-05
orbit60          0.000000  0.000000e+00
orbit61          0.000000  9.611427e-04
orbit62          0.000000 -5.659804e-04
orbit63          0.000000  2.161769e-04
orbit64          0.000000 -7.898890e-05
orbit65          0.000000  3.425834e-04
orbit66          0.000000  5.835915e-04
orbit67          0.000000 -3.228291e-03
orbit68          0.000000  2.440506e-04
orbit69          0.000000  0.000000e+00
orbit70          0.000000  0.000000e+00
orbit71          0.000000  8.520747e-06
orbit72          0.000000  5.169057e-07
AP               0.000000 -2.681542e-03
bet              0.000000 -8.853628e-06
ecc              0.000000 -1.097813e-01
eccrad           0.000000 -6.014962e-12
close            0.000000 -3.581961e-01
constraint       0.000000  0.000000e+00
coreness         0.000000  1.892636e-02
knn              0.000000 -2.543844e-03
hubscore         0.000000  0.000000e+00
pagerank         0.000000 -2.455153e+02
trans            0.000000 -3.854217e-01
first            0.000000  0.000000e+00
second           0.000000 -1.134179e-04
third            0.000000  0.000000e+00
fourth           0.000000 -1.688804e-04
fifth            0.000000  1.678543e-04
sixth            0.000000  0.000000e+00
selfinter        0.000000 -2.505007e-02
V1               0.000000  4.128225e-01
V2               0.000000 -3.405559e+00
evcent           0.000000  0.000000e+00
upto_second      0.000000 -2.531153e-06
upto_third       0.000000  0.000000e+00
upto_fourth      0.000000  0.000000e+00
upto_fifth       0.000000  0.000000e+00
upto_sixth       0.000000  3.829665e-02
ratio1           0.000000 -9.339983e-04
ratio2           0.000000 -6.036731e-03
ratio3           0.000000 -2.138613e-01
ratio4           0.000000  4.751660e-01
ratio5           0.000000  3.287402e+00
ratio6           0.000000  0.000000e+00
walktrap_vertex  0.000000 -1.596895e-01
bigcom1          0.000000 -2.355841e-02
bigcom2          0.000000  2.458303e-01
bigcom3          0.000000  1.609879e-01
bigcom4          0.000000 -5.020079e-01
bigcom5          0.000000 -4.191960e-01
bigcom6          0.000000 -7.053921e-01
bigcom8          0.000000 -2.591827e-01
bigcom9          0.000000  8.818748e-01
bigcom10         0.000000 -1.286490e+00
bigcom11         0.000000  2.177812e+00
bigcom12         0.000000  0.000000e+00
bigcom13         0.000000 -8.977385e-02
bigcom14         0.000000 -2.138776e-01
bigcom15         0.000000  5.456422e+00
bigcom16         0.000000 -1.080153e+00
bigcom17         0.000000 -6.977123e-01
bigcom18         0.000000 -1.242348e+00
bigcom21         0.000000 -4.390360e-02
bigcom22         0.000000  0.000000e+00
bigcom23         0.000000 -7.946832e-01
bigcom24         0.000000 -2.297587e-01
bigcom25         0.000000  1.229907e-01
bigcom26         0.000000 -3.966012e-01
bigcom27         0.000000 -6.498232e-01
bigcom29         0.000000  0.000000e+00
bigcom31         0.000000 -6.990140e-01
bigcom33         0.000000  2.038754e-01
bigcom34         0.000000  1.579201e-02
bigcom35         0.000000 -2.202893e-02
bigcom36         0.000000  0.000000e+00
bigcom39         0.000000 -7.737874e-01
bigcom40         0.000000  0.000000e+00
bigcom43         0.000000 -8.745334e-01
bigcom46         0.000000  1.287708e+00
bigcom48         0.000000  0.000000e+00
bigcom49         0.000000  0.000000e+00
bigcom50         0.000000 -4.262322e-01
bigcom52         0.000000 -1.260491e+00
bigcom54         0.000000 -3.133485e-01
bigcom56         0.000000 -8.725098e-01
bigcom57         0.000000 -1.739600e+00
bigcom58         0.000000 -1.901687e-01
bigcom62         0.000000 -7.294507e-01
bigcom63         0.000000 -6.670154e-01
bigcom64         0.000000  0.000000e+00
bigcom65         0.000000 -9.327403e-01
bigcom66         0.000000  0.000000e+00
bigcom68         0.000000  0.000000e+00
bigcom69         0.000000  0.000000e+00
bigcom70         0.000000  0.000000e+00
bigcom71         0.000000 -2.024811e-01
bigcom72         0.000000 -1.103755e-01
bigcom77         0.000000 -3.709791e-01
bigcom79         0.000000 -6.234842e-01
bigcom80         0.000000 -1.278189e-01
bigcom82         0.000000 -2.128279e-01
bigcom83         0.000000  0.000000e+00
bigcom86         0.000000 -6.061965e-01
bigcom87         0.000000 -3.044991e-01
bigcom88         0.000000 -1.279117e+00
bigcom90         0.000000  0.000000e+00
bigcom92         0.000000  0.000000e+00
bigcom94         0.000000  0.000000e+00
bigcom96         0.000000 -7.187480e-01
bigcom98         0.000000 -5.755504e-01
bigcom99         0.000000 -1.069346e+00
bigcom100        0.000000 -7.559092e-01
bigcom102        0.000000 -3.414447e-01
bigcom103        0.000000 -2.847797e-02
bigcom104        0.000000  0.000000e+00
bigcom107        0.000000  0.000000e+00
bigcom108        0.000000 -1.465792e+00
bigcom109        0.000000  6.231326e-01
bigcom110        0.000000  4.398984e+00
bigcom125        0.000000 -4.386359e-01
bigcom133        0.000000 -1.073970e-01
bigcom141        0.000000 -8.714828e-01
bigcom142        0.000000 -5.555856e-01
bigcom143        0.000000  0.000000e+00
bigcom145        0.000000 -2.114116e-01
bigcom158        0.000000 -1.699409e-01
bigcom162        0.000000 -9.074894e-01
bigcom177        0.000000  7.767124e-01
bigcom194        0.000000 -2.077075e-01
bigcom208        0.000000  2.379383e+00
bigcom220        0.000000 -3.072535e-01
bigcom227        0.000000 -1.159174e-01
bigcom229        0.000000  0.000000e+00
bigcom247        0.000000 -4.112630e+00
bigcom252        0.000000 -4.835296e-01
bigcom255        0.000000 -2.822991e-01
bigcom258        0.000000 -1.256678e+00
bigcom266        0.000000 -5.871268e-01
bigcom269        0.000000  0.000000e+00
bigcom273        0.000000 -7.897901e-01
bigcom274        0.000000 -1.556994e-01
bigcom276        0.000000  0.000000e+00
bigcom284        0.000000  0.000000e+00
bigcom290        0.000000 -1.268503e+00
bigcom292        0.000000 -2.135148e-01
bigcom294        0.000000  0.000000e+00
bigcom295        0.000000 -1.123919e+00
bigcom296        0.000000 -3.557806e-02
bigcom297        0.000000  0.000000e+00
bigcom302        0.000000 -1.270057e+00
bigcom303        0.000000  0.000000e+00
bigcom307        0.000000  0.000000e+00
bigcom311        0.000000 -9.593156e-01
bigcom313        0.000000  0.000000e+00
bigcom318        0.000000  0.000000e+00
bigcom326        0.000000  0.000000e+00
bigcom332        0.000000 -1.173642e-02
bigcom340        0.000000  0.000000e+00
bigcom341        0.000000  0.000000e+00
bigcom345        0.000000  0.000000e+00
bigcom347        0.000000 -1.551543e+00
bigcom360        0.000000 -5.795307e-01
bigcom365        0.000000 -7.257154e-01
bigcom366        0.000000 -2.155743e-01
bigcom370        0.000000 -3.806803e-02
bigcom387        0.000000 -3.395387e-01
bigcom390        0.000000  0.000000e+00
bigcom398        0.000000  0.000000e+00
bigcom408        0.000000 -4.039169e-01
bigcom417        0.000000  0.000000e+00
bigcom419        0.000000  0.000000e+00
bigcom424        0.000000  0.000000e+00
bigcom441        0.000000  1.914831e+00
bigcom445        0.000000  0.000000e+00
bigcom468        0.000000 -2.094167e-01
spin_vertex      0.000000 -7.416290e-01
membership_s1    0.000000 -8.377172e-03
membership_s3    0.000000  2.353810e-01
membership_s4    0.000000  6.702944e-01
membership_s5    0.000000  0.000000e+00
membership_s6    0.000000  3.793161e+00
membership_s7    0.000000  1.316478e+00
membership_s8    0.000000  0.000000e+00
membership_s9    0.000000 -5.868009e-01
membership_s10   0.000000 -3.087140e-01
membership_s11   0.000000  1.706947e-01
membership_s12   0.000000  2.130172e-01
membership_s13   0.000000 -8.858866e-01
membership_s14   0.000000 -5.562405e-01
membership_s16   0.000000  7.004472e-01
membership_s17   0.000000 -3.066497e-01
membership_s18   0.000000 -5.762946e-01
membership_s19   0.000000  5.560025e-02
membership_s20   0.000000  2.832779e-01
membership_s21   0.000000 -2.227696e-01
membership_s22   0.000000 -4.090130e-01
membership_s23   0.000000 -1.527559e+00
membership_s24   0.000000 -5.246741e-03
membership_s25   0.000000 -1.088434e+00
membership_s26   0.000000 -1.513240e+00
membership_s27   0.000000 -3.517087e-03
membership_s28   0.000000 -1.628836e+00
membership_s30   0.000000 -1.132745e+00
membership_s31   0.000000 -6.213488e-01
membership_s32   0.000000 -1.666878e+00
membership_s33   0.000000 -1.342073e-01
membership_s34   0.000000  0.000000e+00
membership_s35   0.000000 -3.423617e-01
membership_s36   0.000000  0.000000e+00
membership_s37   0.000000  3.018894e-01
membership_s38   0.000000  2.134514e-01
adhesion         0.000000 -5.070153e-05
cohesion         0.000000  0.000000e+00
inner            0.000000  8.934764e-05
outer            0.000000  0.000000e+00
ioratio          0.000000  0.000000e+00
comsize          0.000000  4.273568e-04
[1] "Dataset: med_C Model GBM, run: 7 of 10 2015-06-08 11:23:59"
Iter   TrainDeviance   ValidDeviance   StepSize   Improve
     1        0.4700             nan     0.0100    0.0001
     2        0.4685             nan     0.0100   -0.0001
     3        0.4665             nan     0.0100    0.0002
     4        0.4645             nan     0.0100    0.0003
     5        0.4628             nan     0.0100    0.0002
     6        0.4615             nan     0.0100    0.0002
     7        0.4598             nan     0.0100    0.0001
     8        0.4584             nan     0.0100   -0.0001
     9        0.4575             nan     0.0100   -0.0000
    10        0.4560             nan     0.0100    0.0002
    20        0.4424             nan     0.0100   -0.0000
    40        0.4208             nan     0.0100    0.0001
    60        0.4025             nan     0.0100    0.0000
    80        0.3871             nan     0.0100   -0.0001
   100        0.3736             nan     0.0100    0.0000
   120        0.3610             nan     0.0100    0.0000
   140        0.3504             nan     0.0100    0.0000
   160        0.3398             nan     0.0100    0.0000
   180        0.3297             nan     0.0100    0.0000
   200        0.3203             nan     0.0100   -0.0000
   220        0.3119             nan     0.0100   -0.0000
   240        0.3040             nan     0.0100   -0.0000
   260        0.2959             nan     0.0100   -0.0000
   280        0.2887             nan     0.0100   -0.0000
   300        0.2816             nan     0.0100    0.0000
   320        0.2745             nan     0.0100   -0.0001
   340        0.2685             nan     0.0100    0.0000
   360        0.2625             nan     0.0100   -0.0000
   380        0.2570             nan     0.0100   -0.0000
   400        0.2516             nan     0.0100   -0.0000

[1] "GBM variable coefficients"
                            var     rel.inf
inner                     inner 3.487706040
spin_vertex         spin_vertex 3.446381148
ratio5                   ratio5 3.351419702
comsize                 comsize 2.560579033
walktrap_vertex walktrap_vertex 2.333928925
V1                           V1 2.167815217
orbit36                 orbit36 2.095689246
V2                           V2 1.848924428
orbit18                 orbit18 1.834130593
orbit33                 orbit33 1.669552254
orbit45                 orbit45 1.587316684
membership_s16   membership_s16 1.527504428
fourth                   fourth 1.526630526
outer                     outer 1.463487474
orbit35                 orbit35 1.441833229
bet                         bet 1.392092675
membership_s4     membership_s4 1.291028908
orbit44                 orbit44 1.276277906
bigcom11               bigcom11 1.254131110
pagerank               pagerank 1.234667930
knn                         knn 1.144491602
graph16                 graph16 1.139738797
adhesion               adhesion 1.133178449
constraint           constraint 1.104626020
graph12                 graph12 1.021243141
orbit50                 orbit50 1.003361305
graph20                 graph20 1.000664664
orbit51                 orbit51 0.980545757
ratio1                   ratio1 0.957342008
orbit31                 orbit31 0.956135730
ratio2                   ratio2 0.955448740
orbit20                 orbit20 0.951871936
ratio4                   ratio4 0.942290175
orbit38                 orbit38 0.922467603
orbit39                 orbit39 0.911666069
bigcom2                 bigcom2 0.900780346
graph6                   graph6 0.879428608
upto_sixth           upto_sixth 0.854813742
trans                     trans 0.850851218
orbit28                 orbit28 0.846776251
graph5                   graph5 0.833031784
graph4                   graph4 0.824003652
orbit23                 orbit23 0.801948196
ratio3                   ratio3 0.794959100
graph23                 graph23 0.793043737
orbit4                   orbit4 0.773999823
orbit37                 orbit37 0.764678650
graph10                 graph10 0.763270167
orbit24                 orbit24 0.742141313
orbit27                 orbit27 0.734502724
orbit56                 orbit56 0.734280270
ecc                         ecc 0.723844749
ioratio                 ioratio 0.715352557
graph11                 graph11 0.713543609
graph14                 graph14 0.706368543
graph17                 graph17 0.670626078
graph1                   graph1 0.668394359
graph21                 graph21 0.651898649
orbit52                 orbit52 0.649966922
orbit9                   orbit9 0.640610497
orbit63                 orbit63 0.637549036
orbit11                 orbit11 0.625282760
orbit15                 orbit15 0.614284685
orbit53                 orbit53 0.602852779
graph19                 graph19 0.598522781
graph7                   graph7 0.596800999
orbit21                 orbit21 0.595585849
orbit62                 orbit62 0.591327662
second                   second 0.589861320
fifth                     fifth 0.588948454
graph18                 graph18 0.579135418
orbit46                 orbit46 0.574667722
graph9                   graph9 0.570148809
orbit30                 orbit30 0.543367184
orbit29                 orbit29 0.514162949
hubscore               hubscore 0.497236585
cohesion               cohesion 0.492539994
close                     close 0.489705714
ratio6                   ratio6 0.488861008
third                     third 0.481957174
orbit26                 orbit26 0.473371954
orbit19                 orbit19 0.471496183
graph13                 graph13 0.471196504
orbit10                 orbit10 0.465670361
graph3                   graph3 0.462990150
orbit5                   orbit5 0.454361037
graph22                 graph22 0.450725798
graph25                 graph25 0.426286071
membership_s12   membership_s12 0.425389750
orbit2                   orbit2 0.419298091
graph15                 graph15 0.413362688
orbit65                 orbit65 0.412031942
orbit49                 orbit49 0.406908789
orbit25                 orbit25 0.397659173
orbit16                 orbit16 0.358544847
graph26                 graph26 0.346861078
graph0                   graph0 0.346783260
graph8                   graph8 0.346521179
orbit60                 orbit60 0.345499857
orbit41                 orbit41 0.318445869
orbit1                   orbit1 0.298283631
upto_third           upto_third 0.292200549
orbit61                 orbit61 0.289733225
orbit22                 orbit22 0.288702499
orbit42                 orbit42 0.284504098
orbit47                 orbit47 0.279731933
orbit6                   orbit6 0.265004776
orbit17                 orbit17 0.261472691
orbit40                 orbit40 0.249230822
orbit67                 orbit67 0.248613474
upto_fifth           upto_fifth 0.241813656
upto_fourth         upto_fourth 0.236348834
graph24                 graph24 0.227333942
orbit13                 orbit13 0.226996086
graph2                   graph2 0.219482016
graph27                 graph27 0.213974446
coreness               coreness 0.204116102
orbit43                 orbit43 0.194152223
sixth                     sixth 0.193920709
orbit32                 orbit32 0.190192514
orbit7                   orbit7 0.187049835
membership_s3     membership_s3 0.185886664
orbit58                 orbit58 0.184991655
orbit54                 orbit54 0.184168342
orbit57                 orbit57 0.182777834
bigcom25               bigcom25 0.171114066
orbit59                 orbit59 0.147735327
bigcom3                 bigcom3 0.146148228
orbit55                 orbit55 0.143761676
orbit64                 orbit64 0.142159106
evcent                   evcent 0.098269432
graph28                 graph28 0.091463686
orbit66                 orbit66 0.087713286
orbit12                 orbit12 0.082683494
orbit70                 orbit70 0.082168154
orbit48                 orbit48 0.080511411
membership_s38   membership_s38 0.079298249
membership_s20   membership_s20 0.057388308
bigcom33               bigcom33 0.046329016
membership_s37   membership_s37 0.037273219
AP                           AP 0.035799244
membership_s33   membership_s33 0.032508132
orbit69                 orbit69 0.031261102
bigcom46               bigcom46 0.030984733
selfinter             selfinter 0.020800046
membership_s19   membership_s19 0.019236098
upto_second         upto_second 0.018142127
orbit71                 orbit71 0.014896698
bigcom13               bigcom13 0.013524975
graph29                 graph29 0.012295389
bigcom441             bigcom441 0.005195185
bigcom177             bigcom177 0.005168602
orbit0                   orbit0 0.000000000
orbit3                   orbit3 0.000000000
orbit8                   orbit8 0.000000000
orbit14                 orbit14 0.000000000
orbit34                 orbit34 0.000000000
orbit68                 orbit68 0.000000000
orbit72                 orbit72 0.000000000
eccrad                   eccrad 0.000000000
first                     first 0.000000000
bigcom1                 bigcom1 0.000000000
bigcom4                 bigcom4 0.000000000
bigcom5                 bigcom5 0.000000000
bigcom6                 bigcom6 0.000000000
bigcom8                 bigcom8 0.000000000
bigcom9                 bigcom9 0.000000000
bigcom10               bigcom10 0.000000000
bigcom12               bigcom12 0.000000000
bigcom14               bigcom14 0.000000000
bigcom15               bigcom15 0.000000000
bigcom16               bigcom16 0.000000000
bigcom17               bigcom17 0.000000000
bigcom18               bigcom18 0.000000000
bigcom21               bigcom21 0.000000000
bigcom22               bigcom22 0.000000000
bigcom23               bigcom23 0.000000000
bigcom24               bigcom24 0.000000000
bigcom26               bigcom26 0.000000000
bigcom27               bigcom27 0.000000000
bigcom29               bigcom29 0.000000000
bigcom31               bigcom31 0.000000000
bigcom34               bigcom34 0.000000000
bigcom35               bigcom35 0.000000000
bigcom36               bigcom36 0.000000000
bigcom39               bigcom39 0.000000000
bigcom40               bigcom40 0.000000000
bigcom43               bigcom43 0.000000000
bigcom48               bigcom48 0.000000000
bigcom49               bigcom49 0.000000000
bigcom50               bigcom50 0.000000000
bigcom52               bigcom52 0.000000000
bigcom54               bigcom54 0.000000000
bigcom56               bigcom56 0.000000000
bigcom57               bigcom57 0.000000000
bigcom58               bigcom58 0.000000000
bigcom62               bigcom62 0.000000000
bigcom63               bigcom63 0.000000000
bigcom64               bigcom64 0.000000000
bigcom65               bigcom65 0.000000000
bigcom66               bigcom66 0.000000000
bigcom68               bigcom68 0.000000000
bigcom69               bigcom69 0.000000000
bigcom70               bigcom70 0.000000000
bigcom71               bigcom71 0.000000000
bigcom72               bigcom72 0.000000000
bigcom77               bigcom77 0.000000000
bigcom79               bigcom79 0.000000000
bigcom80               bigcom80 0.000000000
bigcom82               bigcom82 0.000000000
bigcom83               bigcom83 0.000000000
bigcom86               bigcom86 0.000000000
bigcom87               bigcom87 0.000000000
bigcom88               bigcom88 0.000000000
bigcom90               bigcom90 0.000000000
bigcom92               bigcom92 0.000000000
bigcom94               bigcom94 0.000000000
bigcom96               bigcom96 0.000000000
bigcom98               bigcom98 0.000000000
bigcom99               bigcom99 0.000000000
bigcom100             bigcom100 0.000000000
bigcom102             bigcom102 0.000000000
bigcom103             bigcom103 0.000000000
bigcom104             bigcom104 0.000000000
bigcom107             bigcom107 0.000000000
bigcom108             bigcom108 0.000000000
bigcom109             bigcom109 0.000000000
bigcom110             bigcom110 0.000000000
bigcom125             bigcom125 0.000000000
bigcom133             bigcom133 0.000000000
bigcom141             bigcom141 0.000000000
bigcom142             bigcom142 0.000000000
bigcom143             bigcom143 0.000000000
bigcom145             bigcom145 0.000000000
bigcom158             bigcom158 0.000000000
bigcom162             bigcom162 0.000000000
bigcom194             bigcom194 0.000000000
bigcom208             bigcom208 0.000000000
bigcom220             bigcom220 0.000000000
bigcom227             bigcom227 0.000000000
bigcom229             bigcom229 0.000000000
bigcom247             bigcom247 0.000000000
bigcom252             bigcom252 0.000000000
bigcom255             bigcom255 0.000000000
bigcom258             bigcom258 0.000000000
bigcom266             bigcom266 0.000000000
bigcom269             bigcom269 0.000000000
bigcom273             bigcom273 0.000000000
bigcom274             bigcom274 0.000000000
bigcom276             bigcom276 0.000000000
bigcom284             bigcom284 0.000000000
bigcom290             bigcom290 0.000000000
bigcom292             bigcom292 0.000000000
bigcom294             bigcom294 0.000000000
bigcom295             bigcom295 0.000000000
bigcom296             bigcom296 0.000000000
bigcom297             bigcom297 0.000000000
bigcom302             bigcom302 0.000000000
bigcom303             bigcom303 0.000000000
bigcom307             bigcom307 0.000000000
bigcom311             bigcom311 0.000000000
bigcom313             bigcom313 0.000000000
bigcom318             bigcom318 0.000000000
bigcom326             bigcom326 0.000000000
bigcom332             bigcom332 0.000000000
bigcom340             bigcom340 0.000000000
bigcom341             bigcom341 0.000000000
bigcom345             bigcom345 0.000000000
bigcom347             bigcom347 0.000000000
bigcom360             bigcom360 0.000000000
bigcom365             bigcom365 0.000000000
bigcom366             bigcom366 0.000000000
bigcom370             bigcom370 0.000000000
bigcom387             bigcom387 0.000000000
bigcom390             bigcom390 0.000000000
bigcom398             bigcom398 0.000000000
bigcom408             bigcom408 0.000000000
bigcom417             bigcom417 0.000000000
bigcom419             bigcom419 0.000000000
bigcom424             bigcom424 0.000000000
bigcom445             bigcom445 0.000000000
bigcom468             bigcom468 0.000000000
membership_s1     membership_s1 0.000000000
membership_s5     membership_s5 0.000000000
membership_s6     membership_s6 0.000000000
membership_s7     membership_s7 0.000000000
membership_s8     membership_s8 0.000000000
membership_s9     membership_s9 0.000000000
membership_s10   membership_s10 0.000000000
membership_s11   membership_s11 0.000000000
membership_s13   membership_s13 0.000000000
membership_s14   membership_s14 0.000000000
membership_s17   membership_s17 0.000000000
membership_s18   membership_s18 0.000000000
membership_s21   membership_s21 0.000000000
membership_s22   membership_s22 0.000000000
membership_s23   membership_s23 0.000000000
membership_s24   membership_s24 0.000000000
membership_s25   membership_s25 0.000000000
membership_s26   membership_s26 0.000000000
membership_s27   membership_s27 0.000000000
membership_s28   membership_s28 0.000000000
membership_s30   membership_s30 0.000000000
membership_s31   membership_s31 0.000000000
membership_s32   membership_s32 0.000000000
membership_s34   membership_s34 0.000000000
membership_s35   membership_s35 0.000000000
membership_s36   membership_s36 0.000000000
[1] "Dataset: med_C Model RF, run: 7 of 10 2015-06-08 11:25:20"
     |      Out-of-bag   |
Tree |      MSE  %Var(y) |
   1 |   0.1214   204.91 |
   2 |    0.121   204.28 |
   3 |   0.1126   190.09 |
   4 |   0.1072   181.00 |
   5 |  0.09882   166.80 |
   6 |  0.09123   153.99 |
   7 |  0.08907   150.34 |
   8 |   0.0847   142.98 |
   9 |  0.08195   138.32 |
  10 |  0.07989   134.86 |
  11 |  0.07732   130.51 |
  12 |  0.07612   128.49 |
  13 |  0.07564   127.67 |
  14 |  0.07462   125.96 |
  15 |  0.07379   124.56 |
  16 |  0.07308   123.35 |
  17 |  0.07224   121.94 |
  18 |  0.07184   121.26 |
  19 |  0.07104   119.91 |
  20 |  0.07026   118.60 |
  21 |  0.07023   118.55 |
  22 |  0.06938   117.11 |
  23 |  0.06889   116.29 |
  24 |  0.06837   115.41 |
  25 |  0.06789   114.60 |
  26 |  0.06747   113.89 |
  27 |  0.06747   113.89 |
  28 |  0.06751   113.95 |
  29 |  0.06747   113.89 |
  30 |  0.06701   113.11 |
  31 |  0.06704   113.15 |
  32 |  0.06678   112.72 |
  33 |  0.06625   111.83 |
  34 |  0.06608   111.54 |
  35 |  0.06592   111.27 |
  36 |  0.06567   110.85 |
  37 |   0.0654   110.40 |
  38 |  0.06523   110.11 |
  39 |  0.06525   110.13 |
  40 |  0.06516   109.98 |
  41 |  0.06499   109.70 |
  42 |   0.0649   109.55 |
  43 |  0.06469   109.20 |
  44 |  0.06443   108.76 |
  45 |  0.06444   108.77 |
  46 |  0.06438   108.66 |
  47 |   0.0643   108.53 |
  48 |  0.06421   108.39 |
  49 |  0.06413   108.24 |
  50 |  0.06412   108.23 |
  51 |  0.06394   107.93 |
  52 |  0.06381   107.72 |
  53 |   0.0638   107.69 |
  54 |  0.06368   107.48 |
  55 |  0.06362   107.38 |
  56 |  0.06341   107.04 |
  57 |  0.06336   106.95 |
  58 |  0.06334   106.92 |
  59 |  0.06327   106.79 |
  60 |  0.06303   106.39 |
  61 |  0.06301   106.36 |
  62 |  0.06289   106.16 |
  63 |  0.06291   106.20 |
  64 |  0.06286   106.10 |
  65 |  0.06282   106.04 |
  66 |  0.06268   105.80 |
  67 |  0.06262   105.71 |
  68 |  0.06266   105.76 |
  69 |  0.06246   105.44 |
  70 |  0.06243   105.38 |
  71 |  0.06249   105.49 |
  72 |  0.06243   105.38 |
  73 |  0.06231   105.18 |
  74 |  0.06231   105.18 |
  75 |  0.06218   104.95 |
  76 |   0.0621   104.83 |
  77 |   0.0621   104.82 |
  78 |  0.06211   104.84 |
  79 |  0.06219   104.97 |
  80 |  0.06212   104.85 |
  81 |   0.0621   104.82 |
  82 |  0.06205   104.74 |
  83 |  0.06201   104.67 |
  84 |  0.06201   104.67 |
  85 |  0.06208   104.78 |
  86 |  0.06206   104.75 |
  87 |  0.06207   104.77 |
  88 |  0.06206   104.75 |
  89 |  0.06201   104.68 |
  90 |  0.06196   104.58 |
  91 |  0.06194   104.56 |
  92 |  0.06198   104.62 |
  93 |  0.06191   104.51 |
  94 |  0.06197   104.61 |
  95 |  0.06202   104.69 |
  96 |  0.06198   104.62 |
  97 |  0.06201   104.67 |
  98 |  0.06206   104.75 |
  99 |  0.06206   104.76 |
 100 |  0.06202   104.69 |
[1] "Random Forest variable coefficients"
                      %IncMSE IncNodePurity
graph5           2.095756e-03  1.038664e+00
graph6           3.971662e-03  1.245195e+00
graph7           6.369442e-04  5.576942e-01
graph8           1.642693e-04  1.745154e-01
graph9           4.121280e-03  5.510253e-01
graph10          3.924173e-03  7.384093e-01
graph11          7.153977e-03  1.548798e+00
graph12          6.742488e-03  1.431811e+00
graph13          5.096683e-03  1.088092e+00
graph14          4.388377e-03  1.212566e+00
graph15          4.332548e-03  9.910552e-01
graph16          7.323052e-03  1.686623e+00
graph17          3.749198e-03  1.136535e+00
graph18          3.129690e-03  6.104837e-01
graph19          3.804125e-03  1.491892e+00
graph20          1.172163e-02  1.928629e+00
graph21          4.143844e-03  9.542039e-01
graph22          8.561758e-04  4.132571e-01
graph23          1.780047e-03  1.127142e+00
graph24          2.106006e-03  5.457234e-01
graph25          7.177173e-03  7.058597e-01
graph26          9.547879e-04  3.278487e-01
graph27          1.492840e-04  1.963475e-01
graph28          2.425513e-04  2.869335e-01
graph29          2.577320e-05  1.704212e-02
orbit0           1.007737e-03  7.165675e-01
orbit1           3.533809e-03  1.214660e+00
orbit2           5.672376e-03  1.139232e+00
orbit3           1.808518e-04  3.219399e-01
orbit4           4.305400e-03  9.570740e-01
orbit5           4.716580e-03  8.705877e-01
orbit6           2.801986e-03  1.261662e+00
orbit7           5.828527e-03  1.279288e+00
orbit8           4.669586e-03  1.295475e+00
orbit9           2.082751e-03  9.958641e-01
orbit10          7.159174e-04  5.869438e-01
orbit11          2.131282e-03  1.253298e+00
orbit12          1.538214e-03  5.567974e-01
orbit13          3.275387e-04  3.264314e-01
orbit14          1.614987e-04  1.658154e-01
orbit15          4.006230e-03  1.058095e+00
orbit16          3.245481e-03  8.472146e-01
orbit17          4.324800e-03  8.086714e-01
orbit18          9.318924e-03  1.828539e+00
orbit19          6.465238e-03  1.178338e+00
orbit20          3.986417e-03  1.027436e+00
orbit21          4.273880e-03  1.097440e+00
orbit22          6.317542e-03  1.324113e+00
orbit23          8.000096e-03  1.520440e+00
orbit24          7.043048e-03  1.314782e+00
orbit25          4.394759e-03  9.742465e-01
orbit26          1.791729e-03  7.356324e-01
orbit27          7.534816e-03  1.249300e+00
orbit28          1.719310e-03  1.287676e+00
orbit29          1.038816e-03  8.205468e-01
orbit30          2.747026e-03  8.784035e-01
orbit31          4.215267e-03  1.458462e+00
orbit32          3.267758e-03  8.797424e-01
orbit33          5.555497e-03  1.538701e+00
orbit34          4.199065e-03  8.986709e-01
orbit35          6.917690e-03  1.979167e+00
orbit36          6.093623e-03  2.587703e+00
orbit37          7.925162e-03  1.605010e+00
orbit38          4.530413e-03  1.561351e+00
orbit39          4.952771e-03  2.213035e+00
orbit40          1.195141e-03  7.737208e-01
orbit41          7.910502e-04  3.477192e-01
orbit42          1.971203e-03  6.899489e-01
orbit43          2.680418e-03  7.139356e-01
orbit44          1.661468e-03  1.024929e+00
orbit45          1.034885e-02  2.790403e+00
orbit46          2.670002e-03  7.610698e-01
orbit47          1.599793e-03  8.587684e-01
orbit48          1.197614e-03  3.881231e-01
orbit49          7.611520e-03  1.174522e+00
orbit50          3.105976e-03  1.168175e+00
orbit51          7.891763e-03  1.576915e+00
orbit52          3.993952e-03  1.330604e+00
orbit53          3.318036e-03  8.644371e-01
orbit54          1.217457e-03  4.622188e-01
orbit55          5.353774e-04  2.668691e-01
orbit56          4.614520e-03  2.053268e+00
orbit57          8.934902e-04  3.262118e-01
orbit58          7.366225e-04  5.282967e-01
orbit59          3.192578e-03  5.398290e-01
orbit60          6.275282e-04  3.667861e-01
orbit61          5.719268e-04  3.111351e-01
orbit62          5.384278e-03  1.126533e+00
orbit63          1.868539e-03  8.319686e-01
orbit64          1.860423e-03  3.870106e-01
orbit65          2.372119e-03  8.205025e-01
orbit66          8.237641e-04  3.050858e-01
orbit67          2.256018e-04  1.216215e-01
orbit68          3.608655e-04  3.619471e-01
orbit69          1.858530e-04  1.150355e-01
orbit70          6.597757e-04  3.783815e-01
orbit71          4.149270e-04  4.153624e-01
orbit72         -8.695652e-06  1.428571e-02
AP               8.965387e-05  9.400653e-02
bet              2.155865e-03  1.931014e+00
ecc              2.231222e-04  4.171424e-01
eccrad           2.177398e-04  4.613013e-01
close            4.660158e-03  1.163717e+00
constraint       4.519683e-03  1.848552e+00
coreness         1.275155e-03  6.001818e-01
knn              5.181432e-03  1.715041e+00
hubscore         6.253462e-03  1.176749e+00
pagerank         2.362601e-03  1.788636e+00
trans            2.137588e-03  9.931924e-01
first            8.423376e-04  3.282295e-01
second           1.346208e-03  9.274197e-01
third            8.000943e-03  1.425385e+00
fourth           4.348287e-03  1.859779e+00
fifth            3.086484e-03  1.095095e+00
sixth            3.749285e-03  1.264396e+00
selfinter       -2.966530e-05  2.955708e-01
V1               3.874209e-03  2.170318e+00
V2               2.108975e-03  2.933946e+00
evcent           6.944406e-03  1.182370e+00
upto_second      1.434610e-03  6.891286e-01
upto_third       8.162916e-03  8.277703e-01
upto_fourth      4.056821e-03  9.810102e-01
upto_fifth       5.239973e-03  1.055490e+00
upto_sixth       3.456877e-03  1.173833e+00
ratio1           3.830768e-03  1.956293e+00
ratio2           3.822561e-03  1.790723e+00
ratio3           5.794678e-03  1.495824e+00
ratio4           4.070758e-03  1.307643e+00
ratio5           8.979607e-04  4.086267e+00
ratio6           2.427270e-03  1.620277e+00
walktrap_vertex  2.358030e-03  3.383961e+00
bigcom1          2.955659e-04  1.184527e-01
bigcom2          5.011037e-03  8.820982e-01
bigcom3          2.484482e-04  1.938642e-01
bigcom4          1.749956e-05  8.016754e-02
bigcom5          0.000000e+00  0.000000e+00
bigcom6          0.000000e+00  2.220446e-18
bigcom8         -1.718198e-05  5.211491e-02
bigcom9          5.383796e-06  2.943522e-01
bigcom10         0.000000e+00  3.469447e-18
bigcom11         9.303349e-05  1.092059e+00
bigcom12         0.000000e+00  0.000000e+00
bigcom13        -3.814854e-05  2.647939e-01
bigcom14         0.000000e+00  1.387779e-19
bigcom15         0.000000e+00  4.644371e-01
bigcom16         0.000000e+00  0.000000e+00
bigcom17         0.000000e+00  0.000000e+00
bigcom18         0.000000e+00  0.000000e+00
bigcom21         0.000000e+00  0.000000e+00
bigcom22         0.000000e+00  0.000000e+00
bigcom23         0.000000e+00  6.938894e-20
bigcom24         0.000000e+00  1.387779e-19
bigcom25         4.620004e-04  2.197786e-01
bigcom26         0.000000e+00  0.000000e+00
bigcom27         0.000000e+00  0.000000e+00
bigcom29         0.000000e+00  0.000000e+00
bigcom31         0.000000e+00  0.000000e+00
bigcom33        -6.678140e-05  3.250732e-01
bigcom34        -3.982933e-05  5.707910e-02
bigcom35         0.000000e+00  0.000000e+00
bigcom36         0.000000e+00  0.000000e+00
bigcom39         0.000000e+00  0.000000e+00
bigcom40         0.000000e+00  0.000000e+00
bigcom43         0.000000e+00  0.000000e+00
bigcom46        -7.522003e-05  4.268760e-01
bigcom48         0.000000e+00  1.387779e-19
bigcom49         0.000000e+00  0.000000e+00
bigcom50         0.000000e+00  0.000000e+00
bigcom52         0.000000e+00  0.000000e+00
bigcom54         0.000000e+00  0.000000e+00
bigcom56         0.000000e+00  0.000000e+00
bigcom57         0.000000e+00  0.000000e+00
bigcom58         0.000000e+00  0.000000e+00
bigcom62         0.000000e+00  0.000000e+00
bigcom63         0.000000e+00  0.000000e+00
bigcom64         0.000000e+00  0.000000e+00
bigcom65         0.000000e+00  0.000000e+00
bigcom66         0.000000e+00  1.387779e-19
bigcom68         0.000000e+00  0.000000e+00
bigcom69         0.000000e+00  0.000000e+00
bigcom70         0.000000e+00  0.000000e+00
bigcom71         0.000000e+00  5.551115e-19
bigcom72         0.000000e+00  0.000000e+00
bigcom77         0.000000e+00  0.000000e+00
bigcom79         0.000000e+00  1.040834e-19
bigcom80         0.000000e+00  0.000000e+00
bigcom82         0.000000e+00  0.000000e+00
bigcom83         0.000000e+00  0.000000e+00
bigcom86         0.000000e+00  0.000000e+00
bigcom87         0.000000e+00  0.000000e+00
bigcom88         0.000000e+00  0.000000e+00
bigcom90         0.000000e+00  0.000000e+00
bigcom92         0.000000e+00  0.000000e+00
bigcom94         0.000000e+00  0.000000e+00
bigcom96         0.000000e+00  0.000000e+00
bigcom98         0.000000e+00  0.000000e+00
bigcom99         0.000000e+00  0.000000e+00
bigcom100        0.000000e+00  0.000000e+00
bigcom102        0.000000e+00  0.000000e+00
bigcom103        0.000000e+00  0.000000e+00
bigcom104        0.000000e+00  0.000000e+00
bigcom107        0.000000e+00  0.000000e+00
bigcom108        0.000000e+00  0.000000e+00
bigcom109       -2.282603e-05  1.197534e-01
bigcom110        0.000000e+00  0.000000e+00
bigcom125        0.000000e+00  0.000000e+00
bigcom133        0.000000e+00  0.000000e+00
bigcom141        0.000000e+00  0.000000e+00
bigcom142        0.000000e+00  0.000000e+00
bigcom143        0.000000e+00  0.000000e+00
bigcom145        0.000000e+00  0.000000e+00
bigcom158        0.000000e+00  0.000000e+00
bigcom162       -2.709390e-05  2.709276e-01
bigcom177        2.731524e-05  4.581148e-01
bigcom194        0.000000e+00  0.000000e+00
bigcom208       -1.737103e-05  2.722921e-01
bigcom220        0.000000e+00  0.000000e+00
bigcom227        0.000000e+00  0.000000e+00
bigcom229        0.000000e+00  0.000000e+00
bigcom247        0.000000e+00  0.000000e+00
bigcom252        0.000000e+00  0.000000e+00
bigcom255        0.000000e+00  0.000000e+00
bigcom258        0.000000e+00  0.000000e+00
bigcom266        0.000000e+00  0.000000e+00
bigcom269        0.000000e+00  0.000000e+00
bigcom273        0.000000e+00  0.000000e+00
bigcom274        0.000000e+00  0.000000e+00
bigcom276        0.000000e+00  0.000000e+00
bigcom284        0.000000e+00  0.000000e+00
bigcom290        0.000000e+00  0.000000e+00
bigcom292        0.000000e+00  1.387779e-19
bigcom294        0.000000e+00  0.000000e+00
bigcom295        0.000000e+00  2.220446e-18
bigcom296        0.000000e+00  0.000000e+00
bigcom297        0.000000e+00  0.000000e+00
bigcom302        0.000000e+00  0.000000e+00
bigcom303        0.000000e+00  0.000000e+00
bigcom307        0.000000e+00  5.551115e-19
bigcom311        0.000000e+00  0.000000e+00
bigcom313        0.000000e+00  0.000000e+00
bigcom318        0.000000e+00  0.000000e+00
bigcom326        0.000000e+00  0.000000e+00
bigcom332        0.000000e+00  0.000000e+00
bigcom340        0.000000e+00  0.000000e+00
bigcom341        0.000000e+00  0.000000e+00
bigcom345        0.000000e+00  0.000000e+00
bigcom347        0.000000e+00  0.000000e+00
bigcom360        0.000000e+00  0.000000e+00
bigcom365        0.000000e+00  0.000000e+00
bigcom366        0.000000e+00  0.000000e+00
bigcom370        0.000000e+00  0.000000e+00
bigcom387        0.000000e+00  0.000000e+00
bigcom390        0.000000e+00  0.000000e+00
bigcom398        0.000000e+00  0.000000e+00
bigcom408        0.000000e+00  0.000000e+00
bigcom417        0.000000e+00  0.000000e+00
bigcom419        0.000000e+00  0.000000e+00
bigcom424        0.000000e+00  0.000000e+00
bigcom441       -3.188508e-05  2.875137e-01
bigcom445        0.000000e+00  0.000000e+00
bigcom468        0.000000e+00  0.000000e+00
spin_vertex      6.852364e-03  4.263738e+00
membership_s1    0.000000e+00  0.000000e+00
membership_s3   -7.923950e-08  2.228028e-01
membership_s4    1.646375e-03  8.694896e-01
membership_s5    0.000000e+00  0.000000e+00
membership_s6    3.490787e-05  3.325850e-01
membership_s7    1.971269e-05  1.750130e-01
membership_s8    1.776591e-04  1.324433e-01
membership_s9    0.000000e+00  6.486426e-03
membership_s10  -1.175598e-04  1.221925e-01
membership_s11  -3.957641e-05  1.309604e-01
membership_s12  -2.070335e-04  3.702761e-01
membership_s13   0.000000e+00  0.000000e+00
membership_s14   0.000000e+00  1.387779e-19
membership_s16   2.458013e-03  1.522335e+00
membership_s17   0.000000e+00  2.775558e-19
membership_s18   0.000000e+00  0.000000e+00
membership_s19  -6.544347e-05  1.942632e-01
membership_s20  -3.241073e-06  7.526309e-02
membership_s21   4.171207e-05  1.485811e-01
membership_s22   0.000000e+00  0.000000e+00
membership_s23   0.000000e+00  0.000000e+00
membership_s24   0.000000e+00  0.000000e+00
membership_s25   0.000000e+00  1.714286e-02
membership_s26   0.000000e+00  2.220446e-18
membership_s27   0.000000e+00  0.000000e+00
membership_s28   0.000000e+00  0.000000e+00
membership_s30   0.000000e+00  0.000000e+00
membership_s31   1.276600e-05  4.285877e-02
membership_s32   0.000000e+00  0.000000e+00
membership_s33   1.431245e-05  1.901948e-01
membership_s34   0.000000e+00  0.000000e+00
membership_s35   0.000000e+00  1.387779e-19
membership_s36   0.000000e+00  0.000000e+00
membership_s37  -7.149856e-05  2.458550e-01
membership_s38   1.322267e-04  1.905477e-01
adhesion         8.256985e-03  2.208268e+00
cohesion         8.005998e-03  2.329890e+00
inner            2.440380e-03  3.893486e+00
outer            8.115312e-03  2.763611e+00
ioratio          5.977963e-03  1.973524e+00
comsize          4.320717e-03  3.192971e+00
[1] "Dataset: med_C Model GLM, run: 7 of 10 2015-06-08 11:26:54"
[1] "glmnet variable coefficients"
                    [,1]          [,2]
(Intercept)     -2.69545 -5.371821e+02
graph0           0.00000  2.517208e-03
graph1           0.00000  0.000000e+00
graph2           0.00000  0.000000e+00
graph3           0.00000  0.000000e+00
graph4           0.00000  0.000000e+00
graph5           0.00000 -9.018435e-04
graph6           0.00000 -4.752912e-08
graph7           0.00000 -2.060898e-03
graph8           0.00000 -3.399847e-04
graph9           0.00000  0.000000e+00
graph10          0.00000  0.000000e+00
graph11          0.00000  6.477741e-10
graph12          0.00000  4.168883e-07
graph13          0.00000  0.000000e+00
graph14          0.00000 -1.242139e-07
graph15          0.00000  2.374611e-08
graph16          0.00000  0.000000e+00
graph17          0.00000  0.000000e+00
graph18          0.00000 -8.758826e-08
graph19          0.00000  0.000000e+00
graph20          0.00000  0.000000e+00
graph21          0.00000  0.000000e+00
graph22          0.00000 -9.853339e-06
graph23          0.00000  0.000000e+00
graph24          0.00000  0.000000e+00
graph25          0.00000  0.000000e+00
graph26          0.00000  0.000000e+00
graph27          0.00000  0.000000e+00
graph28          0.00000  0.000000e+00
graph29          0.00000  0.000000e+00
orbit0           0.00000  2.206683e-03
orbit1           0.00000 -3.505398e-04
orbit2           0.00000  1.641076e-03
orbit3           0.00000  0.000000e+00
orbit4           0.00000  0.000000e+00
orbit5           0.00000  0.000000e+00
orbit6           0.00000  0.000000e+00
orbit7           0.00000  4.856567e-06
orbit8           0.00000 -5.294041e-06
orbit9           0.00000 -1.106187e-06
orbit10          0.00000 -1.899318e-07
orbit11          0.00000  3.392791e-03
orbit12          0.00000 -3.129296e-04
orbit13          0.00000 -2.517104e-04
orbit14          0.00000 -1.836282e-03
orbit15          0.00000 -2.269044e-06
orbit16          0.00000 -1.958359e-07
orbit17          0.00000  5.275046e-07
orbit18          0.00000 -2.790139e-07
orbit19          0.00000  0.000000e+00
orbit20          0.00000  4.736630e-07
orbit21          0.00000 -4.167623e-07
orbit22          0.00000  0.000000e+00
orbit23          0.00000  0.000000e+00
orbit24          0.00000  0.000000e+00
orbit25          0.00000  6.487379e-07
orbit26          0.00000  5.853518e-06
orbit27          0.00000  1.702094e-05
orbit28          0.00000  1.961282e-05
orbit29          0.00000  0.000000e+00
orbit30          0.00000 -1.121456e-06
orbit31          0.00000  0.000000e+00
orbit32          0.00000 -1.756949e-08
orbit33          0.00000 -1.049878e-04
orbit34          0.00000  4.418689e-07
orbit35          0.00000  7.260867e-07
orbit36          0.00000  2.454315e-06
orbit37          0.00000  0.000000e+00
orbit38          0.00000  6.038269e-05
orbit39          0.00000 -5.638605e-07
orbit40          0.00000  0.000000e+00
orbit41          0.00000 -9.839736e-05
orbit42          0.00000  9.836380e-06
orbit43          0.00000 -2.692945e-04
orbit44          0.00000  1.005483e-03
orbit45          0.00000 -5.923833e-05
orbit46          0.00000  6.632833e-06
orbit47          0.00000  3.522899e-07
orbit48          0.00000  0.000000e+00
orbit49          0.00000  2.256690e-05
orbit50          0.00000 -4.080331e-05
orbit51          0.00000  0.000000e+00
orbit52          0.00000  1.130870e-06
orbit53          0.00000 -2.229072e-04
orbit54          0.00000 -4.697525e-07
orbit55          0.00000 -1.142981e-04
orbit56          0.00000  2.602444e-05
orbit57          0.00000 -1.281320e-06
orbit58          0.00000 -1.304866e-04
orbit59          0.00000  0.000000e+00
orbit60          0.00000  0.000000e+00
orbit61          0.00000 -5.682408e-05
orbit62          0.00000 -6.912892e-04
orbit63          0.00000  1.744606e-04
orbit64          0.00000 -9.010284e-06
orbit65          0.00000  1.196926e-03
orbit66          0.00000  1.870194e-04
orbit67          0.00000 -8.671568e-04
orbit68          0.00000  7.504756e-04
orbit69          0.00000 -1.461565e-05
orbit70          0.00000  7.300611e-04
orbit71          0.00000  0.000000e+00
orbit72          0.00000  0.000000e+00
AP               0.00000 -6.812540e-02
bet              0.00000 -9.445911e-06
ecc              0.00000 -4.881441e-02
eccrad           0.00000 -2.206791e-01
close            0.00000 -2.265923e-02
constraint       0.00000  6.593872e-01
coreness         0.00000  4.011370e-02
knn              0.00000 -2.215295e-03
hubscore         0.00000  0.000000e+00
pagerank         0.00000 -3.232587e+02
trans            0.00000 -4.966183e-01
first            0.00000  6.527635e-04
second           0.00000 -5.937836e-06
third            0.00000  0.000000e+00
fourth           0.00000 -2.189910e-04
fifth            0.00000  1.073136e-04
sixth            0.00000  0.000000e+00
selfinter        0.00000 -7.370732e-02
V1               0.00000  1.226874e+00
V2               0.00000 -3.401881e+00
evcent           0.00000  0.000000e+00
upto_second      0.00000 -1.277654e-06
upto_third       0.00000  0.000000e+00
upto_fourth      0.00000  0.000000e+00
upto_fifth       0.00000  0.000000e+00
upto_sixth       0.00000  4.864971e-02
ratio1           0.00000  7.334067e-04
ratio2           0.00000 -7.206500e-03
ratio3           0.00000 -1.168408e-01
ratio4           0.00000  8.723117e-01
ratio5           0.00000  1.107421e+00
ratio6           0.00000 -6.113291e-03
walktrap_vertex  0.00000 -3.178177e-01
bigcom1          0.00000 -6.016916e-02
bigcom2          0.00000  3.967526e-01
bigcom3          0.00000 -2.957781e-03
bigcom4          0.00000 -3.823270e-01
bigcom5          0.00000 -6.436869e-01
bigcom6          0.00000 -4.714645e-01
bigcom8          0.00000 -3.349261e-01
bigcom9          0.00000  8.780907e-01
bigcom10         0.00000 -1.214989e+00
bigcom11         0.00000  2.163673e+00
bigcom12         0.00000  0.000000e+00
bigcom13         0.00000  2.296546e-01
bigcom14         0.00000 -9.881820e-02
bigcom15         0.00000  5.613544e+00
bigcom16         0.00000 -1.001223e+00
bigcom17         0.00000 -6.598272e-01
bigcom18         0.00000 -1.118736e+00
bigcom21         0.00000  0.000000e+00
bigcom22         0.00000  0.000000e+00
bigcom23         0.00000 -6.235094e-01
bigcom24         0.00000 -2.260872e-01
bigcom25         0.00000  2.759669e-02
bigcom26         0.00000 -2.997348e-01
bigcom27         0.00000 -6.489934e-01
bigcom29         0.00000  0.000000e+00
bigcom31         0.00000 -7.058971e-01
bigcom33         0.00000  3.318237e-01
bigcom34         0.00000 -1.762442e-01
bigcom35         0.00000  0.000000e+00
bigcom36         0.00000  0.000000e+00
bigcom39         0.00000 -7.550811e-01
bigcom40         0.00000 -1.991441e-01
bigcom43         0.00000 -7.809356e-01
bigcom46         0.00000  1.259772e+00
bigcom48         0.00000  0.000000e+00
bigcom49         0.00000  0.000000e+00
bigcom50         0.00000 -1.200848e+00
bigcom52         0.00000 -7.821856e-01
bigcom54         0.00000 -2.052943e-01
bigcom56         0.00000 -2.077197e-01
bigcom57         0.00000 -1.510615e+00
bigcom58         0.00000 -1.213896e-01
bigcom62         0.00000 -6.843437e-01
bigcom63         0.00000 -5.771639e-01
bigcom64         0.00000  0.000000e+00
bigcom65         0.00000 -9.296614e-01
bigcom66         0.00000  0.000000e+00
bigcom68         0.00000  0.000000e+00
bigcom69         0.00000  0.000000e+00
bigcom70         0.00000  0.000000e+00
bigcom71         0.00000 -2.879146e-01
bigcom72         0.00000 -2.556390e-02
bigcom77         0.00000 -6.176339e-01
bigcom79         0.00000 -3.822841e-01
bigcom80         0.00000 -6.020082e-02
bigcom82         0.00000 -4.410598e-02
bigcom83         0.00000  0.000000e+00
bigcom86         0.00000 -6.309263e-01
bigcom87         0.00000 -3.632167e-01
bigcom88         0.00000 -1.197707e+00
bigcom90         0.00000  0.000000e+00
bigcom92         0.00000  0.000000e+00
bigcom94         0.00000  0.000000e+00
bigcom96         0.00000 -6.063098e-01
bigcom98         0.00000 -6.289786e-01
bigcom99         0.00000 -9.417075e-01
bigcom100        0.00000 -7.741480e-01
bigcom102        0.00000  0.000000e+00
bigcom103        0.00000 -9.688845e-03
bigcom104        0.00000  0.000000e+00
bigcom107        0.00000  0.000000e+00
bigcom108        0.00000 -8.094433e-01
bigcom109        0.00000  1.202689e+00
bigcom110        0.00000  0.000000e+00
bigcom125        0.00000 -4.779265e-01
bigcom133        0.00000  0.000000e+00
bigcom141        0.00000 -8.432822e-01
bigcom142        0.00000  0.000000e+00
bigcom143        0.00000 -3.771766e-01
bigcom145        0.00000 -2.656454e-01
bigcom158        0.00000 -2.154510e-01
bigcom162        0.00000  9.122449e-01
bigcom177        0.00000  3.453749e-01
bigcom194        0.00000 -1.414773e-01
bigcom208        0.00000  2.537483e+00
bigcom220        0.00000 -2.644543e-01
bigcom227        0.00000 -8.589067e-02
bigcom229        0.00000  0.000000e+00
bigcom247        0.00000 -3.837216e+00
bigcom252        0.00000 -3.679594e-01
bigcom255        0.00000 -2.413772e-01
bigcom258        0.00000 -1.381286e+00
bigcom266        0.00000 -4.021536e-01
bigcom269        0.00000 -2.301256e-01
bigcom273        0.00000 -6.093912e-01
bigcom274        0.00000 -3.159905e-02
bigcom276        0.00000  0.000000e+00
bigcom284        0.00000  0.000000e+00
bigcom290        0.00000 -1.165861e+00
bigcom292        0.00000 -2.764638e-01
bigcom294        0.00000  0.000000e+00
bigcom295        0.00000 -1.070852e+00
bigcom296        0.00000 -5.092032e-03
bigcom297        0.00000  0.000000e+00
bigcom302        0.00000 -1.065532e+00
bigcom303        0.00000  0.000000e+00
bigcom307        0.00000  0.000000e+00
bigcom311        0.00000 -7.359325e-01
bigcom313        0.00000  0.000000e+00
bigcom318        0.00000  0.000000e+00
bigcom326        0.00000 -1.828523e-01
bigcom332        0.00000 -1.080472e-01
bigcom340        0.00000  0.000000e+00
bigcom341        0.00000  0.000000e+00
bigcom345        0.00000  0.000000e+00
bigcom347        0.00000 -7.709018e-01
bigcom360        0.00000 -6.277368e-01
bigcom365        0.00000 -5.485434e-01
bigcom366        0.00000 -2.256470e-01
bigcom370        0.00000 -2.092708e-01
bigcom387        0.00000 -3.091413e-01
bigcom390        0.00000  0.000000e+00
bigcom398        0.00000  0.000000e+00
bigcom408        0.00000 -2.531936e-01
bigcom417        0.00000  0.000000e+00
bigcom419        0.00000  0.000000e+00
bigcom424        0.00000 -2.782181e-01
bigcom441        0.00000  2.039143e+00
bigcom445        0.00000  0.000000e+00
bigcom468        0.00000 -1.704189e-01
spin_vertex      0.00000 -4.716809e-01
membership_s1    0.00000 -4.361745e-04
membership_s3    0.00000  3.174209e-01
membership_s4    0.00000  7.260367e-01
membership_s5    0.00000  0.000000e+00
membership_s6    0.00000  3.847013e+00
membership_s7    0.00000  4.471041e-01
membership_s8    0.00000  0.000000e+00
membership_s9    0.00000 -5.348328e-01
membership_s10   0.00000 -1.418276e-01
membership_s11   0.00000  7.997254e-01
membership_s12   0.00000  3.942480e-01
membership_s13   0.00000 -8.779967e-01
membership_s14   0.00000 -4.757381e-01
membership_s16   0.00000  1.031373e+00
membership_s17   0.00000 -2.086785e-01
membership_s18   0.00000 -1.407562e-01
membership_s19   0.00000  1.678764e-01
membership_s20   0.00000  3.367584e-01
membership_s21   0.00000 -1.707995e-01
membership_s22   0.00000 -1.030071e-01
membership_s23   0.00000 -1.419380e+00
membership_s24   0.00000 -2.792638e-01
membership_s25   0.00000 -1.102892e+00
membership_s26   0.00000 -1.391020e+00
membership_s27   0.00000 -2.325252e-03
membership_s28   0.00000 -1.767852e+00
membership_s30   0.00000 -1.052002e+00
membership_s31   0.00000 -9.196919e-01
membership_s32   0.00000 -1.226233e+00
membership_s33   0.00000 -6.369802e-02
membership_s34   0.00000  0.000000e+00
membership_s35   0.00000 -2.607979e-01
membership_s36   0.00000  0.000000e+00
membership_s37   0.00000  2.616737e-01
membership_s38   0.00000  2.697847e-01
adhesion         0.00000  0.000000e+00
cohesion         0.00000  0.000000e+00
inner            0.00000  9.625201e-05
outer            0.00000 -1.163435e-05
ioratio          0.00000  0.000000e+00
comsize          0.00000  2.446012e-04
[1] "Dataset: med_C Model GBM, run: 8 of 10 2015-06-08 11:27:22"
Iter   TrainDeviance   ValidDeviance   StepSize   Improve
     1        0.4566             nan     0.0100    0.0004
     2        0.4548             nan     0.0100    0.0001
     3        0.4532             nan     0.0100   -0.0000
     4        0.4517             nan     0.0100    0.0002
     5        0.4498             nan     0.0100    0.0002
     6        0.4476             nan     0.0100    0.0004
     7        0.4462             nan     0.0100   -0.0000
     8        0.4446             nan     0.0100    0.0002
     9        0.4429             nan     0.0100    0.0003
    10        0.4415             nan     0.0100    0.0002
    20        0.4293             nan     0.0100   -0.0000
    40        0.4084             nan     0.0100   -0.0001
    60        0.3907             nan     0.0100    0.0000
    80        0.3771             nan     0.0100   -0.0000
   100        0.3642             nan     0.0100   -0.0000
   120        0.3526             nan     0.0100   -0.0001
   140        0.3413             nan     0.0100   -0.0000
   160        0.3303             nan     0.0100   -0.0000
   180        0.3210             nan     0.0100   -0.0000
   200        0.3114             nan     0.0100    0.0000
   220        0.3028             nan     0.0100    0.0000
   240        0.2944             nan     0.0100   -0.0001
   260        0.2863             nan     0.0100   -0.0000
   280        0.2796             nan     0.0100   -0.0001
   300        0.2734             nan     0.0100    0.0000
   320        0.2670             nan     0.0100   -0.0000
   340        0.2610             nan     0.0100   -0.0000
   360        0.2542             nan     0.0100   -0.0000
   380        0.2485             nan     0.0100   -0.0000
   400        0.2431             nan     0.0100   -0.0000

[1] "GBM variable coefficients"
                            var     rel.inf
spin_vertex         spin_vertex 3.663391926
ratio5                   ratio5 2.861276289
inner                     inner 2.768818527
comsize                 comsize 2.755216753
walktrap_vertex walktrap_vertex 2.752237882
orbit36                 orbit36 2.422311618
V2                           V2 2.220152384
upto_sixth           upto_sixth 1.622197062
knn                         knn 1.601279835
orbit18                 orbit18 1.537014324
membership_s4     membership_s4 1.532981874
orbit35                 orbit35 1.492475695
outer                     outer 1.455544009
orbit44                 orbit44 1.400820549
membership_s16   membership_s16 1.382467208
orbit45                 orbit45 1.342445827
orbit33                 orbit33 1.341948686
orbit38                 orbit38 1.286271246
graph5                   graph5 1.233504205
graph20                 graph20 1.188636782
orbit50                 orbit50 1.153530822
ratio1                   ratio1 1.153079498
pagerank               pagerank 1.144293905
bet                         bet 1.139195611
graph17                 graph17 1.118332662
orbit31                 orbit31 1.111932965
ratio2                   ratio2 1.098506299
V1                           V1 1.089693225
orbit27                 orbit27 1.077008235
orbit37                 orbit37 1.070663462
orbit51                 orbit51 1.018863104
graph11                 graph11 1.010386996
graph16                 graph16 0.985209906
adhesion               adhesion 0.897790984
cohesion               cohesion 0.885969166
fourth                   fourth 0.872467510
orbit39                 orbit39 0.829477255
orbit30                 orbit30 0.819194537
bigcom2                 bigcom2 0.807693045
orbit56                 orbit56 0.806570536
second                   second 0.801201815
orbit28                 orbit28 0.798171405
graph6                   graph6 0.778077014
orbit9                   orbit9 0.744332319
ioratio                 ioratio 0.732848457
orbit23                 orbit23 0.727432931
graph23                 graph23 0.726472534
graph1                   graph1 0.726314080
ratio6                   ratio6 0.722938210
graph22                 graph22 0.717473240
constraint           constraint 0.715381294
trans                     trans 0.705161443
graph25                 graph25 0.703237374
orbit24                 orbit24 0.697342182
graph15                 graph15 0.678318130
graph21                 graph21 0.677499025
graph13                 graph13 0.667136712
graph4                   graph4 0.651672031
graph19                 graph19 0.648261356
orbit62                 orbit62 0.647201872
bigcom11               bigcom11 0.645115598
graph10                 graph10 0.639341094
orbit4                   orbit4 0.631888714
orbit15                 orbit15 0.626014757
ecc                         ecc 0.617421309
graph14                 graph14 0.615030134
orbit26                 orbit26 0.596652821
graph12                 graph12 0.596190530
orbit63                 orbit63 0.572385566
orbit11                 orbit11 0.571896319
graph2                   graph2 0.556522665
orbit49                 orbit49 0.554101895
orbit1                   orbit1 0.536317789
graph9                   graph9 0.530869605
orbit40                 orbit40 0.530270627
orbit32                 orbit32 0.512473901
graph18                 graph18 0.494332492
ratio3                   ratio3 0.492688384
orbit46                 orbit46 0.487921444
orbit65                 orbit65 0.485551673
third                     third 0.484284880
orbit17                 orbit17 0.467184793
orbit42                 orbit42 0.461398442
orbit20                 orbit20 0.458524961
orbit25                 orbit25 0.450747548
orbit29                 orbit29 0.434522445
bigcom177             bigcom177 0.434250978
graph8                   graph8 0.425634889
fifth                     fifth 0.411188133
orbit19                 orbit19 0.409254182
ratio4                   ratio4 0.399147274
orbit53                 orbit53 0.387442318
orbit21                 orbit21 0.387355972
graph7                   graph7 0.385663195
orbit16                 orbit16 0.379807700
orbit59                 orbit59 0.368913550
close                     close 0.362415556
sixth                     sixth 0.328465438
graph24                 graph24 0.320993686
orbit54                 orbit54 0.315687154
orbit47                 orbit47 0.311873361
orbit52                 orbit52 0.306297548
orbit7                   orbit7 0.305348023
graph3                   graph3 0.298912871
upto_third           upto_third 0.288478137
graph0                   graph0 0.282818944
orbit64                 orbit64 0.278394045
orbit58                 orbit58 0.277707910
upto_fifth           upto_fifth 0.277514896
hubscore               hubscore 0.274102431
orbit60                 orbit60 0.273998986
orbit2                   orbit2 0.262077930
AP                           AP 0.254524423
graph26                 graph26 0.247228305
upto_fourth         upto_fourth 0.237067605
membership_s3     membership_s3 0.211302490
coreness               coreness 0.208611996
graph27                 graph27 0.180430321
orbit5                   orbit5 0.176034617
orbit12                 orbit12 0.163275528
graph28                 graph28 0.156246799
orbit43                 orbit43 0.153868502
orbit22                 orbit22 0.149790389
orbit41                 orbit41 0.147372158
membership_s12   membership_s12 0.147188114
orbit70                 orbit70 0.143113135
bigcom3                 bigcom3 0.140992028
evcent                   evcent 0.136002955
membership_s33   membership_s33 0.126842791
orbit10                 orbit10 0.125550152
membership_s37   membership_s37 0.123923966
orbit66                 orbit66 0.122263539
orbit13                 orbit13 0.116670296
orbit55                 orbit55 0.114669662
upto_second         upto_second 0.105077445
orbit61                 orbit61 0.101767282
bigcom25               bigcom25 0.098383436
orbit6                   orbit6 0.093948342
bigcom33               bigcom33 0.089256905
membership_s7     membership_s7 0.088941941
orbit71                 orbit71 0.086990613
selfinter             selfinter 0.086871002
orbit68                 orbit68 0.072649646
orbit48                 orbit48 0.068075575
membership_s21   membership_s21 0.063575309
bigcom34               bigcom34 0.060339763
bigcom13               bigcom13 0.057530310
orbit57                 orbit57 0.050636145
bigcom1                 bigcom1 0.047906728
membership_s38   membership_s38 0.043807128
orbit67                 orbit67 0.037752485
membership_s10   membership_s10 0.033045471
graph29                 graph29 0.031024760
bigcom57               bigcom57 0.026267373
bigcom4                 bigcom4 0.019476354
membership_s8     membership_s8 0.013035563
bigcom46               bigcom46 0.010988794
orbit69                 orbit69 0.008960536
orbit0                   orbit0 0.000000000
orbit3                   orbit3 0.000000000
orbit8                   orbit8 0.000000000
orbit14                 orbit14 0.000000000
orbit34                 orbit34 0.000000000
orbit72                 orbit72 0.000000000
eccrad                   eccrad 0.000000000
first                     first 0.000000000
bigcom5                 bigcom5 0.000000000
bigcom6                 bigcom6 0.000000000
bigcom8                 bigcom8 0.000000000
bigcom9                 bigcom9 0.000000000
bigcom10               bigcom10 0.000000000
bigcom12               bigcom12 0.000000000
bigcom14               bigcom14 0.000000000
bigcom15               bigcom15 0.000000000
bigcom16               bigcom16 0.000000000
bigcom17               bigcom17 0.000000000
bigcom18               bigcom18 0.000000000
bigcom21               bigcom21 0.000000000
bigcom22               bigcom22 0.000000000
bigcom23               bigcom23 0.000000000
bigcom24               bigcom24 0.000000000
bigcom26               bigcom26 0.000000000
bigcom27               bigcom27 0.000000000
bigcom29               bigcom29 0.000000000
bigcom31               bigcom31 0.000000000
bigcom35               bigcom35 0.000000000
bigcom36               bigcom36 0.000000000
bigcom39               bigcom39 0.000000000
bigcom40               bigcom40 0.000000000
bigcom43               bigcom43 0.000000000
bigcom48               bigcom48 0.000000000
bigcom49               bigcom49 0.000000000
bigcom50               bigcom50 0.000000000
bigcom52               bigcom52 0.000000000
bigcom54               bigcom54 0.000000000
bigcom56               bigcom56 0.000000000
bigcom58               bigcom58 0.000000000
bigcom62               bigcom62 0.000000000
bigcom63               bigcom63 0.000000000
bigcom64               bigcom64 0.000000000
bigcom65               bigcom65 0.000000000
bigcom66               bigcom66 0.000000000
bigcom68               bigcom68 0.000000000
bigcom69               bigcom69 0.000000000
bigcom70               bigcom70 0.000000000
bigcom71               bigcom71 0.000000000
bigcom72               bigcom72 0.000000000
bigcom77               bigcom77 0.000000000
bigcom79               bigcom79 0.000000000
bigcom80               bigcom80 0.000000000
bigcom82               bigcom82 0.000000000
bigcom83               bigcom83 0.000000000
bigcom86               bigcom86 0.000000000
bigcom87               bigcom87 0.000000000
bigcom88               bigcom88 0.000000000
bigcom90               bigcom90 0.000000000
bigcom92               bigcom92 0.000000000
bigcom94               bigcom94 0.000000000
bigcom96               bigcom96 0.000000000
bigcom98               bigcom98 0.000000000
bigcom99               bigcom99 0.000000000
bigcom100             bigcom100 0.000000000
bigcom102             bigcom102 0.000000000
bigcom103             bigcom103 0.000000000
bigcom104             bigcom104 0.000000000
bigcom107             bigcom107 0.000000000
bigcom108             bigcom108 0.000000000
bigcom109             bigcom109 0.000000000
bigcom110             bigcom110 0.000000000
bigcom125             bigcom125 0.000000000
bigcom133             bigcom133 0.000000000
bigcom141             bigcom141 0.000000000
bigcom142             bigcom142 0.000000000
bigcom143             bigcom143 0.000000000
bigcom145             bigcom145 0.000000000
bigcom158             bigcom158 0.000000000
bigcom162             bigcom162 0.000000000
bigcom194             bigcom194 0.000000000
bigcom208             bigcom208 0.000000000
bigcom220             bigcom220 0.000000000
bigcom227             bigcom227 0.000000000
bigcom229             bigcom229 0.000000000
bigcom247             bigcom247 0.000000000
bigcom252             bigcom252 0.000000000
bigcom255             bigcom255 0.000000000
bigcom258             bigcom258 0.000000000
bigcom266             bigcom266 0.000000000
bigcom269             bigcom269 0.000000000
bigcom273             bigcom273 0.000000000
bigcom274             bigcom274 0.000000000
bigcom276             bigcom276 0.000000000
bigcom284             bigcom284 0.000000000
bigcom290             bigcom290 0.000000000
bigcom292             bigcom292 0.000000000
bigcom294             bigcom294 0.000000000
bigcom295             bigcom295 0.000000000
bigcom296             bigcom296 0.000000000
bigcom297             bigcom297 0.000000000
bigcom302             bigcom302 0.000000000
bigcom303             bigcom303 0.000000000
bigcom307             bigcom307 0.000000000
bigcom311             bigcom311 0.000000000
bigcom313             bigcom313 0.000000000
bigcom318             bigcom318 0.000000000
bigcom326             bigcom326 0.000000000
bigcom332             bigcom332 0.000000000
bigcom340             bigcom340 0.000000000
bigcom341             bigcom341 0.000000000
bigcom345             bigcom345 0.000000000
bigcom347             bigcom347 0.000000000
bigcom360             bigcom360 0.000000000
bigcom365             bigcom365 0.000000000
bigcom366             bigcom366 0.000000000
bigcom370             bigcom370 0.000000000
bigcom387             bigcom387 0.000000000
bigcom390             bigcom390 0.000000000
bigcom398             bigcom398 0.000000000
bigcom408             bigcom408 0.000000000
bigcom417             bigcom417 0.000000000
bigcom419             bigcom419 0.000000000
bigcom424             bigcom424 0.000000000
bigcom441             bigcom441 0.000000000
bigcom445             bigcom445 0.000000000
bigcom468             bigcom468 0.000000000
membership_s1     membership_s1 0.000000000
membership_s5     membership_s5 0.000000000
membership_s6     membership_s6 0.000000000
membership_s9     membership_s9 0.000000000
membership_s11   membership_s11 0.000000000
membership_s13   membership_s13 0.000000000
membership_s14   membership_s14 0.000000000
membership_s17   membership_s17 0.000000000
membership_s18   membership_s18 0.000000000
membership_s19   membership_s19 0.000000000
membership_s20   membership_s20 0.000000000
membership_s22   membership_s22 0.000000000
membership_s23   membership_s23 0.000000000
membership_s24   membership_s24 0.000000000
membership_s25   membership_s25 0.000000000
membership_s26   membership_s26 0.000000000
membership_s27   membership_s27 0.000000000
membership_s28   membership_s28 0.000000000
membership_s30   membership_s30 0.000000000
membership_s31   membership_s31 0.000000000
membership_s32   membership_s32 0.000000000
membership_s34   membership_s34 0.000000000
membership_s35   membership_s35 0.000000000
membership_s36   membership_s36 0.000000000
[1] "Dataset: med_C Model RF, run: 8 of 10 2015-06-08 11:28:47"
     |      Out-of-bag   |
Tree |      MSE  %Var(y) |
   1 |   0.1198   209.39 |
   2 |   0.1125   196.62 |
   3 |   0.1076   188.12 |
   4 |   0.1013   177.07 |
   5 |   0.0977   170.75 |
   6 |  0.09313   162.76 |
   7 |  0.09002   157.34 |
   8 |  0.08744   152.82 |
   9 |  0.08435   147.43 |
  10 |  0.08059   140.85 |
  11 |  0.07801   136.35 |
  12 |  0.07517   131.38 |
  13 |  0.07378   128.95 |
  14 |  0.07339   128.26 |
  15 |  0.07178   125.45 |
  16 |  0.07101   124.12 |
  17 |  0.06983   122.05 |
  18 |  0.06884   120.32 |
  19 |  0.06865   119.99 |
  20 |  0.06792   118.71 |
  21 |  0.06747   117.92 |
  22 |  0.06707   117.23 |
  23 |  0.06676   116.67 |
  24 |  0.06672   116.62 |
  25 |  0.06631   115.89 |
  26 |  0.06612   115.56 |
  27 |  0.06603   115.41 |
  28 |  0.06567   114.77 |
  29 |  0.06551   114.49 |
  30 |  0.06527   114.07 |
  31 |  0.06519   113.93 |
  32 |  0.06513   113.83 |
  33 |  0.06501   113.62 |
  34 |  0.06485   113.34 |
  35 |  0.06447   112.68 |
  36 |  0.06418   112.18 |
  37 |  0.06375   111.42 |
  38 |  0.06376   111.43 |
  39 |  0.06373   111.39 |
  40 |  0.06363   111.21 |
  41 |   0.0634   110.80 |
  42 |  0.06322   110.50 |
  43 |  0.06293   109.99 |
  44 |  0.06289   109.92 |
  45 |  0.06271   109.60 |
  46 |   0.0626   109.41 |
  47 |  0.06255   109.33 |
  48 |  0.06236   109.00 |
  49 |  0.06242   109.10 |
  50 |  0.06232   108.93 |
  51 |  0.06216   108.64 |
  52 |  0.06205   108.45 |
  53 |  0.06205   108.44 |
  54 |  0.06199   108.34 |
  55 |  0.06199   108.34 |
  56 |  0.06202   108.40 |
  57 |  0.06205   108.45 |
  58 |  0.06194   108.25 |
  59 |  0.06182   108.04 |
  60 |  0.06166   107.77 |
  61 |  0.06164   107.73 |
  62 |  0.06141   107.34 |
  63 |  0.06128   107.10 |
  64 |  0.06121   106.99 |
  65 |  0.06133   107.18 |
  66 |  0.06127   107.09 |
  67 |   0.0612   106.96 |
  68 |  0.06108   106.76 |
  69 |  0.06113   106.85 |
  70 |   0.0611   106.79 |
  71 |  0.06103   106.66 |
  72 |  0.06101   106.63 |
  73 |  0.06093   106.48 |
  74 |  0.06085   106.34 |
  75 |   0.0607   106.08 |
  76 |  0.06064   105.99 |
  77 |  0.06057   105.85 |
  78 |  0.06055   105.82 |
  79 |  0.06056   105.84 |
  80 |  0.06054   105.81 |
  81 |  0.06049   105.72 |
  82 |  0.06045   105.66 |
  83 |  0.06037   105.50 |
  84 |  0.06029   105.38 |
  85 |  0.06025   105.30 |
  86 |  0.06026   105.31 |
  87 |  0.06029   105.37 |
  88 |   0.0603   105.39 |
  89 |   0.0603   105.38 |
  90 |  0.06019   105.20 |
  91 |  0.06016   105.14 |
  92 |  0.06019   105.20 |
  93 |  0.06019   105.19 |
  94 |  0.06019   105.20 |
  95 |  0.06024   105.29 |
  96 |  0.06021   105.23 |
  97 |  0.06015   105.13 |
  98 |  0.06015   105.12 |
  99 |  0.06016   105.14 |
 100 |  0.06015   105.12 |
[1] "Random Forest variable coefficients"
                      %IncMSE IncNodePurity
graph5           3.659575e-03   1.238882166
graph6           3.704202e-03   1.217249190
graph7           1.581802e-03   0.511501460
graph8           4.510256e-04   0.133611333
graph9           5.541940e-03   1.273896876
graph10          2.932113e-03   0.733543689
graph11          4.981743e-03   1.107542456
graph12          5.454580e-03   1.172139296
graph13          4.441357e-03   0.858957687
graph14          2.733846e-03   0.849752409
graph15          5.795120e-03   1.205144911
graph16          6.407415e-03   1.299849969
graph17          4.389389e-03   1.082609782
graph18          2.870779e-03   0.596179525
graph19          5.363808e-03   1.414774062
graph20          6.128556e-03   1.145030202
graph21          5.524944e-03   0.984266948
graph22          3.438346e-03   1.027427810
graph23          3.486107e-03   1.244294646
graph24          2.246953e-03   0.343696572
graph25          6.734347e-03   0.856111025
graph26          1.846069e-03   0.648597207
graph27          2.821449e-04   0.157334594
graph28          2.071809e-04   0.163857424
graph29          9.767584e-05   0.101019596
orbit0           7.347494e-04   0.349609703
orbit1           1.839442e-03   0.794015618
orbit2           3.479546e-03   0.928505146
orbit3           8.435434e-04   0.329079601
orbit4           4.651692e-03   0.623415671
orbit5           3.948681e-03   1.095320853
orbit6           2.748953e-03   1.002423631
orbit7           9.080147e-03   1.170144484
orbit8           5.017390e-03   1.256079244
orbit9           3.697822e-03   1.142460203
orbit10          1.825752e-03   0.438438564
orbit11          3.545979e-03   0.993062401
orbit12          1.703507e-03   0.524561341
orbit13          8.007947e-04   0.219419805
orbit14          2.498028e-04   0.306695115
orbit15          6.200469e-03   0.783824705
orbit16          6.167100e-03   0.992930286
orbit17          5.445886e-03   1.146625207
orbit18          1.072616e-02   1.759024833
orbit19          5.605742e-03   1.097355780
orbit20          4.368746e-03   0.877056100
orbit21          2.542405e-03   0.710511888
orbit22          3.176974e-03   1.180614238
orbit23          7.669199e-03   1.222010758
orbit24          7.822902e-03   1.464619396
orbit25          5.062638e-03   0.903303452
orbit26          5.954284e-03   0.710036475
orbit27          9.138955e-03   1.710110302
orbit28          3.650757e-03   1.154902945
orbit29          3.749224e-03   0.677543881
orbit30          2.618534e-03   1.004641970
orbit31          5.395115e-03   1.441169737
orbit32          2.540497e-03   0.716824997
orbit33          6.678176e-03   1.349557692
orbit34          1.664222e-03   0.860253820
orbit35          5.753359e-03   2.322344685
orbit36          7.284217e-03   2.556381957
orbit37          5.495362e-03   1.258678455
orbit38          5.549935e-03   1.358101041
orbit39          6.168289e-03   2.096188137
orbit40          3.170304e-03   1.135760986
orbit41          2.492274e-03   0.675703469
orbit42          1.737706e-03   0.389281477
orbit43          5.074549e-03   0.729662408
orbit44          2.988658e-03   1.386372285
orbit45          7.196737e-03   1.845670637
orbit46          1.966970e-03   0.796850477
orbit47          4.214611e-03   1.134625266
orbit48          1.097917e-03   0.282258770
orbit49          3.992065e-03   1.121894171
orbit50          3.270713e-03   1.186277473
orbit51          5.746210e-03   1.576133053
orbit52          2.522919e-03   0.920742985
orbit53          2.880062e-03   0.607172419
orbit54          1.719693e-03   0.701062662
orbit55          6.502827e-04   0.474512213
orbit56          4.388888e-03   1.727814969
orbit57          1.300464e-03   0.151042195
orbit58          5.775900e-04   0.393686922
orbit59          2.699369e-03   0.899598269
orbit60          1.454224e-03   0.426733101
orbit61          9.161969e-04   0.418517229
orbit62          5.593663e-03   0.755512102
orbit63          2.062641e-03   0.399974257
orbit64          1.026847e-03   0.445222012
orbit65          3.160275e-03   0.813022671
orbit66          1.558602e-04   0.119118590
orbit67          5.100644e-04   0.216996164
orbit68          2.527756e-04   0.284442278
orbit69          8.806796e-05   0.120494675
orbit70          8.361737e-04   0.255006217
orbit71          5.292988e-04   0.354045730
orbit72          4.692297e-05   0.077922916
AP               2.443040e-05   0.061746309
bet              2.612001e-03   2.368889835
ecc              5.170931e-05   0.354654739
eccrad           9.548667e-05   0.274989881
close            7.482922e-03   1.122177935
constraint       3.657086e-03   1.650767266
coreness         1.730611e-03   0.552059561
knn              5.550771e-03   1.506587043
hubscore         6.281497e-03   1.417851301
pagerank         3.220703e-03   2.115512679
trans            2.346306e-03   0.936459980
first            1.065058e-03   0.361801357
second           2.175368e-03   0.864677685
third            8.505864e-03   0.943135249
fourth           3.723967e-03   1.593381945
fifth            2.781420e-03   1.525804521
sixth            2.805438e-03   0.899739213
selfinter        2.013228e-04   0.171181026
V1               3.498449e-03   1.940912893
V2               3.807006e-03   3.439156419
evcent           6.075184e-03   0.818253917
upto_second      4.226186e-03   0.801879284
upto_third       6.712417e-03   0.884079000
upto_fourth      2.381912e-03   0.863787121
upto_fifth       3.100738e-03   0.998588009
upto_sixth       5.207727e-03   1.383110518
ratio1           6.392314e-03   1.613866278
ratio2           5.702281e-03   1.700363570
ratio3           7.812373e-03   1.241991357
ratio4           4.089758e-03   1.419651598
ratio5           7.026044e-04   4.828650020
ratio6           5.694170e-03   1.087646013
walktrap_vertex  2.028662e-03   3.400858734
bigcom1          6.847234e-04   0.114125320
bigcom2          3.563687e-03   0.683325146
bigcom3          7.128688e-05   0.321564872
bigcom4          4.339512e-05   0.051090320
bigcom5          0.000000e+00   0.000000000
bigcom6          0.000000e+00   0.008333333
bigcom8         -7.344265e-06   0.038003558
bigcom9         -2.859650e-05   0.250424498
bigcom10         0.000000e+00   0.000000000
bigcom11        -3.500713e-05   0.786871848
bigcom12         0.000000e+00   0.000000000
bigcom13        -1.572397e-04   0.199293708
bigcom14         0.000000e+00   0.000000000
bigcom15         0.000000e+00   0.426751204
bigcom16         0.000000e+00   0.000000000
bigcom17         0.000000e+00   0.000000000
bigcom18         0.000000e+00   0.000000000
bigcom21         0.000000e+00   0.000000000
bigcom22         0.000000e+00   0.000000000
bigcom23         0.000000e+00   0.000000000
bigcom24         0.000000e+00   0.000000000
bigcom25         1.434706e-04   0.228279485
bigcom26         0.000000e+00   0.000000000
bigcom27         0.000000e+00   0.000000000
bigcom29         0.000000e+00   0.000000000
bigcom31         0.000000e+00   0.000000000
bigcom33         1.025526e-04   0.340038118
bigcom34         7.321129e-05   0.342375903
bigcom35         0.000000e+00   0.000000000
bigcom36         0.000000e+00   0.000000000
bigcom39         0.000000e+00   0.000000000
bigcom40         0.000000e+00   0.000000000
bigcom43         0.000000e+00   0.000000000
bigcom46        -8.065538e-05   0.485662514
bigcom48         0.000000e+00   0.000000000
bigcom49         0.000000e+00   0.000000000
bigcom50        -3.594774e-05   0.219719527
bigcom52         0.000000e+00   0.000000000
bigcom54         0.000000e+00   0.000000000
bigcom56         0.000000e+00   0.000000000
bigcom57         0.000000e+00   0.000000000
bigcom58         0.000000e+00   0.000000000
bigcom62         0.000000e+00   0.000000000
bigcom63         0.000000e+00   0.000000000
bigcom64         0.000000e+00   0.000000000
bigcom65         0.000000e+00   0.000000000
bigcom66         0.000000e+00   0.000000000
bigcom68         0.000000e+00   0.000000000
bigcom69         0.000000e+00   0.000000000
bigcom70         0.000000e+00   0.000000000
bigcom71         0.000000e+00   0.000000000
bigcom72         0.000000e+00   0.000000000
bigcom77         0.000000e+00   0.000000000
bigcom79         0.000000e+00   0.000000000
bigcom80         0.000000e+00   0.000000000
bigcom82         0.000000e+00   0.000000000
bigcom83         0.000000e+00   0.000000000
bigcom86         0.000000e+00   0.000000000
bigcom87         0.000000e+00   0.000000000
bigcom88         0.000000e+00   0.000000000
bigcom90         0.000000e+00   0.000000000
bigcom92         0.000000e+00   0.000000000
bigcom94         0.000000e+00   0.000000000
bigcom96         0.000000e+00   0.000000000
bigcom98         0.000000e+00   0.000000000
bigcom99         0.000000e+00   0.000000000
bigcom100        0.000000e+00   0.000000000
bigcom102        0.000000e+00   0.000000000
bigcom103        0.000000e+00   0.000000000
bigcom104        0.000000e+00   0.000000000
bigcom107        0.000000e+00   0.000000000
bigcom108        0.000000e+00   0.000000000
bigcom109       -5.421027e-07   0.140810508
bigcom110        0.000000e+00   0.647903365
bigcom125        0.000000e+00   0.000000000
bigcom133        0.000000e+00   0.000000000
bigcom141        0.000000e+00   0.000000000
bigcom142        0.000000e+00   0.000000000
bigcom143        0.000000e+00   0.000000000
bigcom145        0.000000e+00   0.000000000
bigcom158        0.000000e+00   0.000000000
bigcom162       -1.048107e-05   0.335178160
bigcom177        1.495163e-04   0.705375708
bigcom194        0.000000e+00   0.000000000
bigcom208        0.000000e+00   0.604281783
bigcom220        0.000000e+00   0.000000000
bigcom227        0.000000e+00   0.000000000
bigcom229        0.000000e+00   0.000000000
bigcom247        0.000000e+00   0.000000000
bigcom252        0.000000e+00   0.000000000
bigcom255        0.000000e+00   0.000000000
bigcom258        0.000000e+00   0.000000000
bigcom266        0.000000e+00   0.000000000
bigcom269        0.000000e+00   0.000000000
bigcom273        0.000000e+00   0.000000000
bigcom274        0.000000e+00   0.000000000
bigcom276        0.000000e+00   0.000000000
bigcom284        0.000000e+00   0.000000000
bigcom290        0.000000e+00   0.000000000
bigcom292        0.000000e+00   0.000000000
bigcom294        0.000000e+00   0.000000000
bigcom295        0.000000e+00   0.000000000
bigcom296        0.000000e+00   0.000000000
bigcom297        0.000000e+00   0.000000000
bigcom302        0.000000e+00   0.000000000
bigcom303        0.000000e+00   0.000000000
bigcom307        0.000000e+00   0.000000000
bigcom311        0.000000e+00   0.000000000
bigcom313        0.000000e+00   0.000000000
bigcom318        0.000000e+00   0.000000000
bigcom326        0.000000e+00   0.008750000
bigcom332        0.000000e+00   0.000000000
bigcom340        0.000000e+00   0.000000000
bigcom341        0.000000e+00   0.000000000
bigcom345        0.000000e+00   0.000000000
bigcom347        0.000000e+00   0.000000000
bigcom360        0.000000e+00   0.000000000
bigcom365        0.000000e+00   0.000000000
bigcom366        0.000000e+00   0.000000000
bigcom370        0.000000e+00   0.000000000
bigcom387        0.000000e+00   0.000000000
bigcom390        0.000000e+00   0.000000000
bigcom398        0.000000e+00   0.000000000
bigcom408        0.000000e+00   0.000000000
bigcom417        0.000000e+00   0.000000000
bigcom419        0.000000e+00   0.000000000
bigcom424        0.000000e+00   0.000000000
bigcom441       -5.258485e-05   0.474208818
bigcom445        0.000000e+00   0.000000000
bigcom468        0.000000e+00   0.000000000
spin_vertex      4.366421e-03   3.953506778
membership_s1    0.000000e+00   0.000000000
membership_s3   -6.627629e-06   0.102029723
membership_s4    1.752104e-03   1.185832061
membership_s5    0.000000e+00   0.000000000
membership_s6    3.296326e-05   0.428771005
membership_s7   -2.336029e-05   0.270925279
membership_s8    1.515087e-04   0.238264288
membership_s9    1.324502e-05   0.019452775
membership_s10  -4.011008e-05   0.151910077
membership_s11  -2.090819e-05   0.098911121
membership_s12   8.064111e-05   0.384825445
membership_s13   0.000000e+00   0.000000000
membership_s14   0.000000e+00   0.000000000
membership_s16   8.730012e-04   0.793460010
membership_s17   0.000000e+00   0.000000000
membership_s18   0.000000e+00   0.000000000
membership_s19  -4.109299e-05   0.111728022
membership_s20   5.599838e-04   0.082212993
membership_s21  -2.115849e-05   0.037512767
membership_s22   0.000000e+00   0.000000000
membership_s23   0.000000e+00   0.000000000
membership_s24   0.000000e+00   0.000000000
membership_s25   0.000000e+00   0.009285714
membership_s26   0.000000e+00   0.000000000
membership_s27   0.000000e+00   0.000000000
membership_s28   0.000000e+00   0.000000000
membership_s30   0.000000e+00   0.000000000
membership_s31  -2.554510e-06   0.059790250
membership_s32   0.000000e+00   0.000000000
membership_s33  -4.331810e-05   0.145435949
membership_s34   0.000000e+00   0.000000000
membership_s35   0.000000e+00   0.000000000
membership_s36   0.000000e+00   0.000000000
membership_s37  -1.196623e-04   0.300477758
membership_s38   1.688779e-04   0.261244235
adhesion         1.020091e-02   1.819917988
cohesion         1.017899e-02   1.980375230
inner            1.907244e-03   3.139116397
outer            7.288557e-03   2.195138894
ioratio          6.722617e-03   1.816668195
comsize          5.780412e-03   3.814238933
[1] "Dataset: med_C Model GLM, run: 8 of 10 2015-06-08 11:30:36"
[1] "glmnet variable coefficients"
                     [,1]          [,2]
(Intercept)     -2.735192 -6.126980e+02
graph0           0.000000  3.405380e-03
graph1           0.000000  0.000000e+00
graph2           0.000000  0.000000e+00
graph3           0.000000  0.000000e+00
graph4           0.000000  0.000000e+00
graph5           0.000000 -5.303245e-04
graph6           0.000000  0.000000e+00
graph7           0.000000 -8.345135e-04
graph8           0.000000 -1.202963e-04
graph9           0.000000  0.000000e+00
graph10          0.000000  0.000000e+00
graph11          0.000000  1.660829e-09
graph12          0.000000  0.000000e+00
graph13          0.000000  0.000000e+00
graph14          0.000000  0.000000e+00
graph15          0.000000  0.000000e+00
graph16          0.000000  0.000000e+00
graph17          0.000000  0.000000e+00
graph18          0.000000  0.000000e+00
graph19          0.000000  0.000000e+00
graph20          0.000000  0.000000e+00
graph21          0.000000 -1.173799e-05
graph22          0.000000 -2.352403e-05
graph23          0.000000  0.000000e+00
graph24          0.000000  0.000000e+00
graph25          0.000000  0.000000e+00
graph26          0.000000  0.000000e+00
graph27          0.000000  3.531782e-05
graph28          0.000000  0.000000e+00
graph29          0.000000  1.407471e-05
orbit0           0.000000  1.252138e-03
orbit1           0.000000  0.000000e+00
orbit2           0.000000  2.020869e-03
orbit3           0.000000  0.000000e+00
orbit4           0.000000  0.000000e+00
orbit5           0.000000  0.000000e+00
orbit6           0.000000  0.000000e+00
orbit7           0.000000  0.000000e+00
orbit8           0.000000 -3.043702e-04
orbit9           0.000000 -8.739643e-05
orbit10          0.000000  0.000000e+00
orbit11          0.000000  3.701399e-03
orbit12          0.000000  0.000000e+00
orbit13          0.000000 -3.360513e-04
orbit14          0.000000 -2.057864e-04
orbit15          0.000000 -1.663692e-06
orbit16          0.000000 -1.991981e-07
orbit17          0.000000  9.883691e-08
orbit18          0.000000 -6.302937e-07
orbit19          0.000000  2.124867e-08
orbit20          0.000000  5.378174e-07
orbit21          0.000000  1.542110e-07
orbit22          0.000000  2.025425e-09
orbit23          0.000000 -6.101254e-06
orbit24          0.000000  2.426510e-07
orbit25          0.000000  0.000000e+00
orbit26          0.000000  1.184857e-05
orbit27          0.000000  2.459319e-05
orbit28          0.000000  8.262970e-06
orbit29          0.000000 -6.097154e-07
orbit30          0.000000 -4.488106e-06
orbit31          0.000000  0.000000e+00
orbit32          0.000000 -4.106183e-08
orbit33          0.000000 -2.474438e-04
orbit34          0.000000  0.000000e+00
orbit35          0.000000  0.000000e+00
orbit36          0.000000  7.722948e-06
orbit37          0.000000 -1.446915e-07
orbit38          0.000000  5.676543e-05
orbit39          0.000000  1.857690e-06
orbit40          0.000000  4.667510e-07
orbit41          0.000000 -9.225499e-05
orbit42          0.000000  0.000000e+00
orbit43          0.000000 -4.868757e-04
orbit44          0.000000  2.337242e-03
orbit45          0.000000 -4.680094e-06
orbit46          0.000000 -2.234305e-07
orbit47          0.000000 -6.080030e-06
orbit48          0.000000  0.000000e+00
orbit49          0.000000  1.312658e-05
orbit50          0.000000 -4.178979e-04
orbit51          0.000000 -6.702611e-10
orbit52          0.000000 -3.118115e-07
orbit53          0.000000 -6.350956e-05
orbit54          0.000000 -8.664060e-09
orbit55          0.000000 -2.417783e-04
orbit56          0.000000  1.053815e-04
orbit57          0.000000  0.000000e+00
orbit58          0.000000 -1.988363e-05
orbit59          0.000000  3.986163e-05
orbit60          0.000000  0.000000e+00
orbit61          0.000000  1.381627e-03
orbit62          0.000000 -7.403524e-04
orbit63          0.000000  1.055764e-04
orbit64          0.000000 -2.519398e-05
orbit65          0.000000  8.691412e-04
orbit66          0.000000  3.471384e-04
orbit67          0.000000 -2.184941e-03
orbit68          0.000000  2.155299e-04
orbit69          0.000000  0.000000e+00
orbit70          0.000000 -5.217600e-05
orbit71          0.000000  0.000000e+00
orbit72          0.000000  1.666625e-04
AP               0.000000 -1.391792e-02
bet              0.000000 -1.048103e-05
ecc              0.000000 -4.590410e-02
eccrad           0.000000 -5.918127e-02
close            0.000000 -1.481606e-01
constraint       0.000000  1.727551e+00
coreness         0.000000  8.847426e-03
knn              0.000000 -1.599686e-03
hubscore         0.000000  0.000000e+00
pagerank         0.000000 -2.493634e+02
trans            0.000000 -3.038143e-01
first            0.000000  9.143228e-03
second           0.000000 -1.150757e-05
third            0.000000  0.000000e+00
fourth           0.000000 -2.120676e-04
fifth            0.000000  1.986663e-04
sixth            0.000000  2.277632e-03
selfinter        0.000000 -5.242417e-02
V1               0.000000  2.336787e-01
V2               0.000000 -4.899529e+00
evcent           0.000000  0.000000e+00
upto_second      0.000000 -1.503508e-08
upto_third       0.000000  0.000000e+00
upto_fourth      0.000000  0.000000e+00
upto_fifth       0.000000  0.000000e+00
upto_sixth       0.000000  5.542609e-02
ratio1           0.000000  2.254164e-04
ratio2           0.000000 -9.902224e-04
ratio3           0.000000 -9.446780e-02
ratio4           0.000000  2.690589e-01
ratio5           0.000000  2.094342e+00
ratio6           0.000000 -1.364926e-02
walktrap_vertex  0.000000 -3.390224e-02
bigcom1          0.000000 -5.158988e-02
bigcom2          0.000000  4.690711e-01
bigcom3          0.000000  2.491086e-01
bigcom4          0.000000 -2.857643e-01
bigcom5          0.000000 -7.895164e-01
bigcom6          0.000000 -5.872820e-01
bigcom8          0.000000 -1.691317e-01
bigcom9          0.000000  8.894506e-01
bigcom10         0.000000 -1.080355e+00
bigcom11         0.000000  2.124748e+00
bigcom12         0.000000  0.000000e+00
bigcom13         0.000000  4.633721e-01
bigcom14         0.000000 -3.527930e-01
bigcom15         0.000000  5.657962e+00
bigcom16         0.000000 -9.002630e-01
bigcom17         0.000000 -5.989842e-01
bigcom18         0.000000 -1.124441e+00
bigcom21         0.000000 -1.099269e-01
bigcom22         0.000000  0.000000e+00
bigcom23         0.000000 -7.335733e-01
bigcom24         0.000000 -2.371149e-01
bigcom25         0.000000  7.517060e-02
bigcom26         0.000000 -7.854903e-01
bigcom27         0.000000 -4.015104e-01
bigcom29         0.000000  0.000000e+00
bigcom31         0.000000 -5.822899e-01
bigcom33         0.000000  5.235544e-01
bigcom34         0.000000  3.111389e-01
bigcom35         0.000000 -7.524605e-02
bigcom36         0.000000  0.000000e+00
bigcom39         0.000000 -6.924036e-01
bigcom40         0.000000 -3.938217e-01
bigcom43         0.000000 -7.455100e-01
bigcom46         0.000000  1.452505e+00
bigcom48         0.000000  0.000000e+00
bigcom49         0.000000  0.000000e+00
bigcom50         0.000000  1.463683e-01
bigcom52         0.000000 -9.386369e-01
bigcom54         0.000000 -5.478178e-01
bigcom56         0.000000 -8.360544e-01
bigcom57         0.000000 -1.658765e+00
bigcom58         0.000000 -3.047318e-01
bigcom62         0.000000 -7.367921e-01
bigcom63         0.000000 -6.981252e-01
bigcom64         0.000000  0.000000e+00
bigcom65         0.000000 -8.556563e-01
bigcom66         0.000000  0.000000e+00
bigcom68         0.000000  0.000000e+00
bigcom69         0.000000  0.000000e+00
bigcom70         0.000000  0.000000e+00
bigcom71         0.000000 -3.948600e-01
bigcom72         0.000000 -3.001351e-01
bigcom77         0.000000 -7.159223e-01
bigcom79         0.000000 -6.566293e-01
bigcom80         0.000000 -8.771989e-02
bigcom82         0.000000 -1.346967e-01
bigcom83         0.000000 -8.902057e-02
bigcom86         0.000000 -3.600519e-01
bigcom87         0.000000 -3.651993e-01
bigcom88         0.000000 -1.157374e+00
bigcom90         0.000000  0.000000e+00
bigcom92         0.000000  0.000000e+00
bigcom94         0.000000  0.000000e+00
bigcom96         0.000000 -6.341499e-01
bigcom98         0.000000 -6.159468e-01
bigcom99         0.000000 -8.967508e-01
bigcom100        0.000000 -7.783284e-01
bigcom102        0.000000  0.000000e+00
bigcom103        0.000000 -6.374160e-02
bigcom104        0.000000  0.000000e+00
bigcom107        0.000000  0.000000e+00
bigcom108        0.000000 -9.327584e-01
bigcom109        0.000000  6.882121e-01
bigcom110        0.000000  4.503118e+00
bigcom125        0.000000 -4.608870e-01
bigcom133        0.000000 -1.388529e-01
bigcom141        0.000000 -1.143949e+00
bigcom142        0.000000 -4.467732e-01
bigcom143        0.000000 -3.514745e-01
bigcom145        0.000000 -3.064628e-01
bigcom158        0.000000 -2.410892e-01
bigcom162        0.000000  1.126796e+00
bigcom177        0.000000  1.018733e+00
bigcom194        0.000000 -2.578240e-01
bigcom208        0.000000  5.634543e+00
bigcom220        0.000000 -2.602865e-01
bigcom227        0.000000 -7.208066e-02
bigcom229        0.000000  0.000000e+00
bigcom247        0.000000 -3.812436e+00
bigcom252        0.000000 -4.173769e-01
bigcom255        0.000000 -1.883627e-01
bigcom258        0.000000 -1.275851e+00
bigcom266        0.000000 -6.291892e-01
bigcom269        0.000000 -2.948806e-01
bigcom273        0.000000 -6.294436e-01
bigcom274        0.000000 -1.096417e-01
bigcom276        0.000000  0.000000e+00
bigcom284        0.000000  0.000000e+00
bigcom290        0.000000  0.000000e+00
bigcom292        0.000000 -3.007277e-01
bigcom294        0.000000  0.000000e+00
bigcom295        0.000000 -6.495646e-01
bigcom296        0.000000 -1.748413e-01
bigcom297        0.000000  0.000000e+00
bigcom302        0.000000  0.000000e+00
bigcom303        0.000000  0.000000e+00
bigcom307        0.000000  0.000000e+00
bigcom311        0.000000 -7.797049e-01
bigcom313        0.000000  0.000000e+00
bigcom318        0.000000  0.000000e+00
bigcom326        0.000000 -2.550408e-01
bigcom332        0.000000 -1.502309e-01
bigcom340        0.000000  0.000000e+00
bigcom341        0.000000  0.000000e+00
bigcom345        0.000000  0.000000e+00
bigcom347        0.000000 -8.090954e-01
bigcom360        0.000000 -6.496602e-01
bigcom365        0.000000  0.000000e+00
bigcom366        0.000000  0.000000e+00
bigcom370        0.000000 -5.130758e-01
bigcom387        0.000000 -2.500051e-01
bigcom390        0.000000  0.000000e+00
bigcom398        0.000000  0.000000e+00
bigcom408        0.000000 -5.609555e-01
bigcom417        0.000000  0.000000e+00
bigcom419        0.000000  0.000000e+00
bigcom424        0.000000 -2.346094e-01
bigcom441        0.000000  3.035880e+00
bigcom445        0.000000  0.000000e+00
bigcom468        0.000000 -3.213268e-01
spin_vertex      0.000000 -7.655345e-01
membership_s1    0.000000 -2.646244e-04
membership_s3    0.000000  1.189573e-01
membership_s4    0.000000  6.571629e-01
membership_s5    0.000000  0.000000e+00
membership_s6    0.000000  3.646603e+00
membership_s7    0.000000  5.924277e-01
membership_s8    0.000000  6.799234e-02
membership_s9    0.000000 -8.771369e-01
membership_s10   0.000000 -3.160106e-01
membership_s11   0.000000  1.375269e-01
membership_s12   0.000000  7.508674e-02
membership_s13   0.000000 -1.224786e+00
membership_s14   0.000000 -6.721403e-01
membership_s16   0.000000  9.472339e-01
membership_s17   0.000000 -4.794388e-01
membership_s18   0.000000 -5.988317e-01
membership_s19   0.000000 -2.447607e-01
membership_s20   0.000000  2.293588e-01
membership_s21   0.000000 -4.122233e-01
membership_s22   0.000000 -6.270321e-01
membership_s23   0.000000 -1.796795e+00
membership_s24   0.000000 -4.836693e-01
membership_s25   0.000000 -1.358762e+00
membership_s26   0.000000 -1.765460e+00
membership_s27   0.000000 -1.304654e-02
membership_s28   0.000000 -2.012701e+00
membership_s30   0.000000 -1.218442e+00
membership_s31   0.000000 -7.204022e-01
membership_s32   0.000000 -1.697181e+00
membership_s33   0.000000 -2.407658e-01
membership_s34   0.000000  0.000000e+00
membership_s35   0.000000 -4.856082e-01
membership_s36   0.000000  0.000000e+00
membership_s37   0.000000  7.519197e-02
membership_s38   0.000000  1.690596e-03
adhesion         0.000000 -2.949771e-05
cohesion         0.000000  0.000000e+00
inner            0.000000  8.155302e-05
outer            0.000000 -6.199577e-09
ioratio          0.000000 -4.509084e-02
comsize          0.000000  2.692603e-04
[1] "Dataset: med_C Model GBM, run: 9 of 10 2015-06-08 11:31:01"
Iter   TrainDeviance   ValidDeviance   StepSize   Improve
     1        0.4796             nan     0.0100    0.0001
     2        0.4776             nan     0.0100    0.0003
     3        0.4758             nan     0.0100    0.0001
     4        0.4740             nan     0.0100    0.0001
     5        0.4723             nan     0.0100    0.0002
     6        0.4706             nan     0.0100    0.0004
     7        0.4691             nan     0.0100    0.0002
     8        0.4674             nan     0.0100    0.0002
     9        0.4659             nan     0.0100    0.0002
    10        0.4641             nan     0.0100    0.0001
    20        0.4500             nan     0.0100    0.0001
    40        0.4286             nan     0.0100    0.0001
    60        0.4096             nan     0.0100    0.0000
    80        0.3942             nan     0.0100    0.0000
   100        0.3805             nan     0.0100    0.0001
   120        0.3681             nan     0.0100   -0.0000
   140        0.3571             nan     0.0100    0.0000
   160        0.3469             nan     0.0100   -0.0000
   180        0.3371             nan     0.0100   -0.0000
   200        0.3281             nan     0.0100   -0.0000
   220        0.3202             nan     0.0100    0.0000
   240        0.3116             nan     0.0100   -0.0000
   260        0.3036             nan     0.0100   -0.0000
   280        0.2961             nan     0.0100   -0.0000
   300        0.2890             nan     0.0100   -0.0000
   320        0.2815             nan     0.0100   -0.0000
   340        0.2759             nan     0.0100   -0.0000
   360        0.2703             nan     0.0100   -0.0001
   380        0.2644             nan     0.0100    0.0000
   400        0.2584             nan     0.0100   -0.0000

[1] "GBM variable coefficients"
                            var     rel.inf
spin_vertex         spin_vertex 3.939533086
ratio5                   ratio5 3.564324659
comsize                 comsize 2.984928844
inner                     inner 2.867189014
walktrap_vertex walktrap_vertex 2.455660953
orbit45                 orbit45 1.856489774
orbit36                 orbit36 1.820865753
outer                     outer 1.755411065
V1                           V1 1.663704386
V2                           V2 1.506448692
cohesion               cohesion 1.473586264
membership_s4     membership_s4 1.412392197
pagerank               pagerank 1.367235626
graph20                 graph20 1.365596808
orbit38                 orbit38 1.351120054
orbit33                 orbit33 1.289020323
graph5                   graph5 1.278377581
fourth                   fourth 1.252111177
membership_s16   membership_s16 1.243285797
bet                         bet 1.231425969
knn                         knn 1.205384211
adhesion               adhesion 1.147218197
orbit35                 orbit35 1.127426594
orbit18                 orbit18 1.092653236
orbit37                 orbit37 1.086052924
ioratio                 ioratio 1.066761069
bigcom11               bigcom11 1.042875961
graph13                 graph13 1.026567740
bigcom2                 bigcom2 1.012287700
constraint           constraint 0.993484635
orbit39                 orbit39 0.970135585
orbit51                 orbit51 0.961857915
orbit23                 orbit23 0.935087435
orbit44                 orbit44 0.916270081
trans                     trans 0.913468055
graph23                 graph23 0.896244782
graph16                 graph16 0.895353566
upto_sixth           upto_sixth 0.886184589
ratio6                   ratio6 0.863875782
graph17                 graph17 0.863145016
orbit20                 orbit20 0.849098668
orbit31                 orbit31 0.835025023
ratio2                   ratio2 0.834493431
graph25                 graph25 0.817839196
ratio4                   ratio4 0.811989883
orbit50                 orbit50 0.797023127
graph19                 graph19 0.760169370
graph6                   graph6 0.720533986
orbit9                   orbit9 0.706860629
hubscore               hubscore 0.706452701
graph15                 graph15 0.702771753
graph18                 graph18 0.696799001
graph9                   graph9 0.688738418
orbit62                 orbit62 0.682233427
orbit46                 orbit46 0.666621602
orbit24                 orbit24 0.656204606
orbit17                 orbit17 0.656033669
orbit27                 orbit27 0.651346529
third                     third 0.643224177
graph22                 graph22 0.638155210
graph14                 graph14 0.632376617
orbit19                 orbit19 0.630559275
graph0                   graph0 0.625121093
graph12                 graph12 0.624387670
orbit28                 orbit28 0.621973402
orbit30                 orbit30 0.614638318
orbit11                 orbit11 0.610568246
fifth                     fifth 0.607632681
orbit26                 orbit26 0.594279570
graph10                 graph10 0.591297301
orbit16                 orbit16 0.581930376
graph24                 graph24 0.577229788
graph1                   graph1 0.565987346
ratio1                   ratio1 0.558377960
ratio3                   ratio3 0.551993391
sixth                     sixth 0.550207150
orbit52                 orbit52 0.549585994
orbit5                   orbit5 0.546689461
orbit21                 orbit21 0.543321831
orbit65                 orbit65 0.537081686
orbit56                 orbit56 0.518130464
graph4                   graph4 0.516070310
graph11                 graph11 0.513958313
orbit10                 orbit10 0.512635274
ecc                         ecc 0.485895988
graph7                   graph7 0.456431364
orbit49                 orbit49 0.441164699
orbit25                 orbit25 0.435605986
orbit40                 orbit40 0.423228509
graph21                 graph21 0.420881602
orbit4                   orbit4 0.420513921
orbit32                 orbit32 0.416912391
orbit2                   orbit2 0.412547492
graph8                   graph8 0.388085317
second                   second 0.386421207
orbit54                 orbit54 0.385138013
orbit7                   orbit7 0.378691920
bigcom177             bigcom177 0.378103074
orbit29                 orbit29 0.373550728
graph3                   graph3 0.365110428
orbit6                   orbit6 0.347872743
graph2                   graph2 0.335008882
orbit1                   orbit1 0.307223920
orbit15                 orbit15 0.293038735
orbit57                 orbit57 0.280381271
upto_fourth         upto_fourth 0.274847007
orbit63                 orbit63 0.273511768
close                     close 0.256111653
orbit48                 orbit48 0.248900068
orbit13                 orbit13 0.241767060
orbit47                 orbit47 0.236838062
graph28                 graph28 0.232465453
coreness               coreness 0.217696946
orbit59                 orbit59 0.200434022
orbit42                 orbit42 0.187726779
orbit53                 orbit53 0.181475414
selfinter             selfinter 0.173921655
orbit22                 orbit22 0.169455992
graph26                 graph26 0.167615566
evcent                   evcent 0.165626969
upto_third           upto_third 0.163580893
upto_fifth           upto_fifth 0.158651624
membership_s12   membership_s12 0.153964495
orbit41                 orbit41 0.135434535
membership_s7     membership_s7 0.133058421
orbit60                 orbit60 0.131599575
bigcom3                 bigcom3 0.131038139
orbit64                 orbit64 0.131031000
membership_s3     membership_s3 0.129636386
orbit67                 orbit67 0.123778619
orbit43                 orbit43 0.118943515
orbit55                 orbit55 0.118080874
orbit12                 orbit12 0.108526793
orbit58                 orbit58 0.107009630
orbit66                 orbit66 0.095371915
graph27                 graph27 0.091414033
orbit61                 orbit61 0.090835902
bigcom34               bigcom34 0.088556175
orbit71                 orbit71 0.077554727
bigcom33               bigcom33 0.071882987
upto_second         upto_second 0.068807996
orbit68                 orbit68 0.055024324
bigcom1                 bigcom1 0.041491515
membership_s37   membership_s37 0.041216184
orbit70                 orbit70 0.039204336
membership_s33   membership_s33 0.039110545
bigcom4                 bigcom4 0.020219795
orbit69                 orbit69 0.018741366
membership_s10   membership_s10 0.018534444
AP                           AP 0.017445666
membership_s38   membership_s38 0.012222745
bigcom25               bigcom25 0.012134275
membership_s21   membership_s21 0.010406528
bigcom46               bigcom46 0.006596422
graph29                 graph29 0.000000000
orbit0                   orbit0 0.000000000
orbit3                   orbit3 0.000000000
orbit8                   orbit8 0.000000000
orbit14                 orbit14 0.000000000
orbit34                 orbit34 0.000000000
orbit72                 orbit72 0.000000000
eccrad                   eccrad 0.000000000
first                     first 0.000000000
bigcom5                 bigcom5 0.000000000
bigcom6                 bigcom6 0.000000000
bigcom8                 bigcom8 0.000000000
bigcom9                 bigcom9 0.000000000
bigcom10               bigcom10 0.000000000
bigcom12               bigcom12 0.000000000
bigcom13               bigcom13 0.000000000
bigcom14               bigcom14 0.000000000
bigcom15               bigcom15 0.000000000
bigcom16               bigcom16 0.000000000
bigcom17               bigcom17 0.000000000
bigcom18               bigcom18 0.000000000
bigcom21               bigcom21 0.000000000
bigcom22               bigcom22 0.000000000
bigcom23               bigcom23 0.000000000
bigcom24               bigcom24 0.000000000
bigcom26               bigcom26 0.000000000
bigcom27               bigcom27 0.000000000
bigcom29               bigcom29 0.000000000
bigcom31               bigcom31 0.000000000
bigcom35               bigcom35 0.000000000
bigcom36               bigcom36 0.000000000
bigcom39               bigcom39 0.000000000
bigcom40               bigcom40 0.000000000
bigcom43               bigcom43 0.000000000
bigcom48               bigcom48 0.000000000
bigcom49               bigcom49 0.000000000
bigcom50               bigcom50 0.000000000
bigcom52               bigcom52 0.000000000
bigcom54               bigcom54 0.000000000
bigcom56               bigcom56 0.000000000
bigcom57               bigcom57 0.000000000
bigcom58               bigcom58 0.000000000
bigcom62               bigcom62 0.000000000
bigcom63               bigcom63 0.000000000
bigcom64               bigcom64 0.000000000
bigcom65               bigcom65 0.000000000
bigcom66               bigcom66 0.000000000
bigcom68               bigcom68 0.000000000
bigcom69               bigcom69 0.000000000
bigcom70               bigcom70 0.000000000
bigcom71               bigcom71 0.000000000
bigcom72               bigcom72 0.000000000
bigcom77               bigcom77 0.000000000
bigcom79               bigcom79 0.000000000
bigcom80               bigcom80 0.000000000
bigcom82               bigcom82 0.000000000
bigcom83               bigcom83 0.000000000
bigcom86               bigcom86 0.000000000
bigcom87               bigcom87 0.000000000
bigcom88               bigcom88 0.000000000
bigcom90               bigcom90 0.000000000
bigcom92               bigcom92 0.000000000
bigcom94               bigcom94 0.000000000
bigcom96               bigcom96 0.000000000
bigcom98               bigcom98 0.000000000
bigcom99               bigcom99 0.000000000
bigcom100             bigcom100 0.000000000
bigcom102             bigcom102 0.000000000
bigcom103             bigcom103 0.000000000
bigcom104             bigcom104 0.000000000
bigcom107             bigcom107 0.000000000
bigcom108             bigcom108 0.000000000
bigcom109             bigcom109 0.000000000
bigcom110             bigcom110 0.000000000
bigcom125             bigcom125 0.000000000
bigcom133             bigcom133 0.000000000
bigcom141             bigcom141 0.000000000
bigcom142             bigcom142 0.000000000
bigcom143             bigcom143 0.000000000
bigcom145             bigcom145 0.000000000
bigcom158             bigcom158 0.000000000
bigcom162             bigcom162 0.000000000
bigcom194             bigcom194 0.000000000
bigcom208             bigcom208 0.000000000
bigcom220             bigcom220 0.000000000
bigcom227             bigcom227 0.000000000
bigcom229             bigcom229 0.000000000
bigcom247             bigcom247 0.000000000
bigcom252             bigcom252 0.000000000
bigcom255             bigcom255 0.000000000
bigcom258             bigcom258 0.000000000
bigcom266             bigcom266 0.000000000
bigcom269             bigcom269 0.000000000
bigcom273             bigcom273 0.000000000
bigcom274             bigcom274 0.000000000
bigcom276             bigcom276 0.000000000
bigcom284             bigcom284 0.000000000
bigcom290             bigcom290 0.000000000
bigcom292             bigcom292 0.000000000
bigcom294             bigcom294 0.000000000
bigcom295             bigcom295 0.000000000
bigcom296             bigcom296 0.000000000
bigcom297             bigcom297 0.000000000
bigcom302             bigcom302 0.000000000
bigcom303             bigcom303 0.000000000
bigcom307             bigcom307 0.000000000
bigcom311             bigcom311 0.000000000
bigcom313             bigcom313 0.000000000
bigcom318             bigcom318 0.000000000
bigcom326             bigcom326 0.000000000
bigcom332             bigcom332 0.000000000
bigcom340             bigcom340 0.000000000
bigcom341             bigcom341 0.000000000
bigcom345             bigcom345 0.000000000
bigcom347             bigcom347 0.000000000
bigcom360             bigcom360 0.000000000
bigcom365             bigcom365 0.000000000
bigcom366             bigcom366 0.000000000
bigcom370             bigcom370 0.000000000
bigcom387             bigcom387 0.000000000
bigcom390             bigcom390 0.000000000
bigcom398             bigcom398 0.000000000
bigcom408             bigcom408 0.000000000
bigcom417             bigcom417 0.000000000
bigcom419             bigcom419 0.000000000
bigcom424             bigcom424 0.000000000
bigcom441             bigcom441 0.000000000
bigcom445             bigcom445 0.000000000
bigcom468             bigcom468 0.000000000
membership_s1     membership_s1 0.000000000
membership_s5     membership_s5 0.000000000
membership_s6     membership_s6 0.000000000
membership_s8     membership_s8 0.000000000
membership_s9     membership_s9 0.000000000
membership_s11   membership_s11 0.000000000
membership_s13   membership_s13 0.000000000
membership_s14   membership_s14 0.000000000
membership_s17   membership_s17 0.000000000
membership_s18   membership_s18 0.000000000
membership_s19   membership_s19 0.000000000
membership_s20   membership_s20 0.000000000
membership_s22   membership_s22 0.000000000
membership_s23   membership_s23 0.000000000
membership_s24   membership_s24 0.000000000
membership_s25   membership_s25 0.000000000
membership_s26   membership_s26 0.000000000
membership_s27   membership_s27 0.000000000
membership_s28   membership_s28 0.000000000
membership_s30   membership_s30 0.000000000
membership_s31   membership_s31 0.000000000
membership_s32   membership_s32 0.000000000
membership_s34   membership_s34 0.000000000
membership_s35   membership_s35 0.000000000
membership_s36   membership_s36 0.000000000
[1] "Dataset: med_C Model RF, run: 9 of 10 2015-06-08 11:32:25"
     |      Out-of-bag   |
Tree |      MSE  %Var(y) |
   1 |   0.1414   232.59 |
   2 |   0.1286   211.54 |
   3 |   0.1175   193.34 |
   4 |   0.1107   182.14 |
   5 |  0.09925   163.25 |
   6 |  0.09371   154.13 |
   7 |  0.08936   146.98 |
   8 |  0.08777   144.37 |
   9 |  0.08276   136.13 |
  10 |  0.08305   136.60 |
  11 |  0.08031   132.09 |
  12 |  0.07944   130.67 |
  13 |  0.07704   126.73 |
  14 |  0.07598   124.98 |
  15 |  0.07542   124.06 |
  16 |  0.07476   122.97 |
  17 |  0.07378   121.36 |
  18 |  0.07293   119.96 |
  19 |  0.07265   119.50 |
  20 |  0.07199   118.41 |
  21 |  0.07195   118.35 |
  22 |  0.07127   117.24 |
  23 |  0.07112   116.98 |
  24 |  0.07081   116.48 |
  25 |  0.07047   115.92 |
  26 |  0.06974   114.72 |
  27 |   0.0694   114.15 |
  28 |  0.06933   114.05 |
  29 |  0.06928   113.95 |
  30 |  0.06945   114.25 |
  31 |  0.06901   113.52 |
  32 |  0.06902   113.53 |
  33 |  0.06904   113.57 |
  34 |  0.06878   113.14 |
  35 |  0.06844   112.57 |
  36 |  0.06821   112.20 |
  37 |  0.06791   111.70 |
  38 |  0.06778   111.48 |
  39 |   0.0675   111.03 |
  40 |  0.06725   110.61 |
  41 |  0.06713   110.43 |
  42 |  0.06683   109.92 |
  43 |  0.06667   109.66 |
  44 |  0.06658   109.52 |
  45 |  0.06623   108.95 |
  46 |  0.06605   108.64 |
  47 |  0.06601   108.57 |
  48 |  0.06591   108.41 |
  49 |  0.06588   108.37 |
  50 |  0.06576   108.16 |
  51 |  0.06558   107.87 |
  52 |  0.06554   107.80 |
  53 |  0.06544   107.64 |
  54 |  0.06546   107.67 |
  55 |  0.06536   107.51 |
  56 |  0.06535   107.50 |
  57 |  0.06527   107.36 |
  58 |  0.06517   107.20 |
  59 |  0.06513   107.13 |
  60 |  0.06515   107.16 |
  61 |  0.06518   107.21 |
  62 |  0.06523   107.30 |
  63 |  0.06517   107.19 |
  64 |  0.06513   107.13 |
  65 |  0.06506   107.01 |
  66 |  0.06501   106.94 |
  67 |  0.06507   107.04 |
  68 |   0.0649   106.75 |
  69 |  0.06474   106.49 |
  70 |  0.06468   106.40 |
  71 |  0.06471   106.44 |
  72 |  0.06456   106.19 |
  73 |  0.06449   106.08 |
  74 |  0.06441   105.95 |
  75 |  0.06446   106.03 |
  76 |  0.06436   105.86 |
  77 |  0.06434   105.84 |
  78 |  0.06429   105.76 |
  79 |  0.06415   105.52 |
  80 |  0.06414   105.51 |
  81 |  0.06413   105.48 |
  82 |  0.06401   105.29 |
  83 |  0.06402   105.30 |
  84 |  0.06394   105.17 |
  85 |   0.0639   105.11 |
  86 |  0.06383   104.99 |
  87 |  0.06382   104.98 |
  88 |  0.06379   104.93 |
  89 |  0.06374   104.84 |
  90 |  0.06365   104.69 |
  91 |  0.06369   104.77 |
  92 |  0.06365   104.69 |
  93 |  0.06371   104.79 |
  94 |  0.06368   104.75 |
  95 |  0.06372   104.82 |
  96 |  0.06378   104.91 |
  97 |  0.06379   104.93 |
  98 |  0.06375   104.87 |
  99 |  0.06369   104.76 |
 100 |  0.06366   104.71 |
[1] "Random Forest variable coefficients"
                      %IncMSE IncNodePurity
graph5           3.665348e-03  1.121398e+00
graph6           1.826039e-03  1.059446e+00
graph7           2.275491e-03  4.387554e-01
graph8           9.566660e-05  7.029880e-02
graph9           2.634759e-03  1.072493e+00
graph10          5.216258e-03  8.429782e-01
graph11          5.667340e-03  1.257182e+00
graph12          5.251574e-03  9.852786e-01
graph13          5.598649e-03  1.277626e+00
graph14          3.796090e-03  9.529570e-01
graph15          5.433398e-03  1.033034e+00
graph16          6.376951e-03  1.971375e+00
graph17          5.522675e-03  1.200075e+00
graph18          1.509949e-03  5.025340e-01
graph19          4.857549e-03  1.613915e+00
graph20          5.039068e-03  1.677355e+00
graph21          4.207947e-03  1.237043e+00
graph22          1.728246e-03  9.135411e-01
graph23          2.841084e-03  1.576530e+00
graph24          3.050717e-03  6.362105e-01
graph25          5.805046e-03  1.456693e+00
graph26          1.378060e-03  6.253717e-01
graph27          1.476782e-03  2.450648e-01
graph28          4.216634e-04  2.437543e-01
graph29          6.200177e-05  1.659264e-02
orbit0           1.006527e-03  4.162291e-01
orbit1           1.055995e-03  5.348559e-01
orbit2           5.284191e-03  1.382699e+00
orbit3           6.135154e-04  3.117824e-01
orbit4           4.746179e-03  1.049232e+00
orbit5           6.316041e-03  1.166326e+00
orbit6           3.259295e-03  1.133921e+00
orbit7           7.806815e-03  1.511844e+00
orbit8           3.642045e-03  1.302971e+00
orbit9           2.813126e-03  1.064266e+00
orbit10          1.585229e-03  6.131483e-01
orbit11          4.449171e-03  9.071316e-01
orbit12          2.229167e-03  5.624244e-01
orbit13          5.044156e-04  3.040924e-01
orbit14         -9.545147e-06  8.135562e-02
orbit15          5.300485e-03  1.084665e+00
orbit16          7.600479e-03  1.111507e+00
orbit17          2.180643e-03  9.119498e-01
orbit18          6.883987e-03  1.888805e+00
orbit19          3.246612e-03  1.132281e+00
orbit20          3.450400e-03  1.370604e+00
orbit21          5.315937e-03  1.126101e+00
orbit22          3.577480e-03  1.107597e+00
orbit23          9.566098e-03  1.815213e+00
orbit24          6.663693e-03  1.297765e+00
orbit25          3.534525e-03  1.064758e+00
orbit26          1.999029e-03  9.698335e-01
orbit27          7.374794e-03  1.418413e+00
orbit28          4.735693e-03  9.961428e-01
orbit29          2.201306e-03  9.879361e-01
orbit30          1.369516e-03  9.072696e-01
orbit31          7.533630e-03  1.603842e+00
orbit32          1.382762e-03  5.900920e-01
orbit33          4.598403e-03  1.591998e+00
orbit34          3.035950e-03  9.440542e-01
orbit35          7.648954e-03  2.019341e+00
orbit36          6.991619e-03  2.217378e+00
orbit37          3.481571e-03  1.285127e+00
orbit38          3.510429e-03  1.441016e+00
orbit39          6.922189e-03  2.203057e+00
orbit40          3.880825e-03  8.198193e-01
orbit41          2.520588e-03  4.411774e-01
orbit42          2.761005e-03  7.280619e-01
orbit43          2.203783e-03  5.364110e-01
orbit44          2.117872e-03  9.152691e-01
orbit45          6.562026e-03  2.572388e+00
orbit46          3.161686e-03  1.063276e+00
orbit47          3.458421e-03  1.137472e+00
orbit48          1.522344e-03  4.314349e-01
orbit49          5.618837e-03  1.400420e+00
orbit50          2.302680e-03  1.161280e+00
orbit51          6.710140e-03  1.475082e+00
orbit52          3.381885e-03  1.194173e+00
orbit53          3.197773e-03  8.446068e-01
orbit54          1.280711e-03  4.788343e-01
orbit55          7.274787e-04  2.867171e-01
orbit56          3.693672e-03  1.688241e+00
orbit57          7.031493e-04  1.901908e-01
orbit58          1.811611e-04  2.432821e-01
orbit59          2.160427e-03  6.599357e-01
orbit60          1.885265e-03  4.883733e-01
orbit61          7.651319e-04  3.870064e-01
orbit62          5.640467e-03  1.136354e+00
orbit63          1.467471e-03  4.728331e-01
orbit64          1.175107e-03  4.774645e-01
orbit65          2.943290e-03  6.533742e-01
orbit66          9.426111e-04  2.571663e-01
orbit67          3.397413e-05  8.921059e-02
orbit68          1.979251e-04  1.054318e-01
orbit69          2.313818e-05  9.393563e-02
orbit70          3.815715e-04  2.292846e-01
orbit71          3.787523e-04  1.423194e-01
orbit72          7.247717e-05  5.256173e-02
AP               4.584785e-05  7.463122e-02
bet              2.174199e-03  2.388896e+00
ecc             -4.075115e-05  3.500693e-01
eccrad           1.482630e-04  3.955001e-01
close            3.448146e-03  9.642512e-01
constraint       5.145557e-03  2.172508e+00
coreness         8.838469e-04  5.812423e-01
knn              4.616812e-03  1.637793e+00
hubscore         6.214610e-03  9.530832e-01
pagerank         3.006081e-03  2.344763e+00
trans            2.094085e-03  7.011270e-01
first            8.095542e-04  5.661533e-01
second           2.144733e-03  7.416453e-01
third            9.843846e-03  1.354695e+00
fourth           7.029642e-03  2.161652e+00
fifth            4.505593e-03  1.231774e+00
sixth            3.303101e-03  1.546809e+00
selfinter        2.166198e-04  1.830037e-01
V1               2.781285e-03  2.210784e+00
V2               1.906548e-03  2.551087e+00
evcent           3.129149e-03  9.893173e-01
upto_second      1.435463e-03  7.576318e-01
upto_third       5.208213e-03  1.016267e+00
upto_fourth      2.444642e-03  8.491685e-01
upto_fifth       2.332448e-03  7.236654e-01
upto_sixth       3.519955e-03  1.518045e+00
ratio1           2.825506e-03  1.221379e+00
ratio2           3.528781e-03  1.672171e+00
ratio3           6.948343e-03  1.843113e+00
ratio4           2.966968e-03  1.875383e+00
ratio5           1.217661e-03  4.501714e+00
ratio6           6.120617e-03  1.837116e+00
walktrap_vertex  1.960012e-03  3.782660e+00
bigcom1          2.836857e-04  2.092484e-01
bigcom2          2.235271e-03  8.361916e-01
bigcom3          1.900965e-04  2.667813e-01
bigcom4          9.783473e-05  1.199396e-01
bigcom5          0.000000e+00  0.000000e+00
bigcom6          0.000000e+00  0.000000e+00
bigcom8         -5.144214e-05  5.068617e-02
bigcom9          0.000000e+00  1.387779e-19
bigcom10         0.000000e+00  0.000000e+00
bigcom11         2.491098e-04  1.244453e+00
bigcom12         0.000000e+00  0.000000e+00
bigcom13        -1.566590e-05  6.475681e-02
bigcom14         0.000000e+00  0.000000e+00
bigcom15         0.000000e+00  2.631429e-01
bigcom16         0.000000e+00  0.000000e+00
bigcom17         0.000000e+00  0.000000e+00
bigcom18         0.000000e+00  0.000000e+00
bigcom21         0.000000e+00  0.000000e+00
bigcom22         0.000000e+00  0.000000e+00
bigcom23         0.000000e+00  3.469447e-20
bigcom24         0.000000e+00  0.000000e+00
bigcom25         1.834952e-04  2.456115e-01
bigcom26         0.000000e+00  0.000000e+00
bigcom27         0.000000e+00  0.000000e+00
bigcom29         0.000000e+00  1.387779e-19
bigcom31         0.000000e+00  0.000000e+00
bigcom33         2.719320e-05  3.084045e-01
bigcom34        -3.926150e-05  4.493984e-01
bigcom35         0.000000e+00  0.000000e+00
bigcom36         0.000000e+00  0.000000e+00
bigcom39         0.000000e+00  0.000000e+00
bigcom40         0.000000e+00  0.000000e+00
bigcom43         0.000000e+00  0.000000e+00
bigcom46        -7.952208e-05  5.408823e-01
bigcom48         0.000000e+00  0.000000e+00
bigcom49         0.000000e+00  0.000000e+00
bigcom50        -3.012513e-05  2.132458e-01
bigcom52         0.000000e+00  0.000000e+00
bigcom54         0.000000e+00  0.000000e+00
bigcom56         0.000000e+00  0.000000e+00
bigcom57         0.000000e+00  5.551115e-19
bigcom58         0.000000e+00  1.387779e-19
bigcom62         0.000000e+00  0.000000e+00
bigcom63         0.000000e+00  9.090909e-03
bigcom64         0.000000e+00  3.469447e-20
bigcom65         0.000000e+00  0.000000e+00
bigcom66         0.000000e+00  0.000000e+00
bigcom68         0.000000e+00  0.000000e+00
bigcom69         0.000000e+00  0.000000e+00
bigcom70         0.000000e+00  0.000000e+00
bigcom71         0.000000e+00  0.000000e+00
bigcom72         0.000000e+00  0.000000e+00
bigcom77         0.000000e+00  0.000000e+00
bigcom79         0.000000e+00  1.387779e-19
bigcom80         0.000000e+00  0.000000e+00
bigcom82         0.000000e+00  0.000000e+00
bigcom83         0.000000e+00  6.938894e-20
bigcom86         0.000000e+00  0.000000e+00
bigcom87         0.000000e+00  0.000000e+00
bigcom88         0.000000e+00  0.000000e+00
bigcom90         0.000000e+00  0.000000e+00
bigcom92         0.000000e+00  0.000000e+00
bigcom94         0.000000e+00  0.000000e+00
bigcom96         0.000000e+00  0.000000e+00
bigcom98         0.000000e+00  0.000000e+00
bigcom99         0.000000e+00  9.411765e-03
bigcom100        0.000000e+00  0.000000e+00
bigcom102        0.000000e+00  5.551115e-19
bigcom103        0.000000e+00  0.000000e+00
bigcom104        0.000000e+00  0.000000e+00
bigcom107        0.000000e+00  0.000000e+00
bigcom108        0.000000e+00  0.000000e+00
bigcom109       -4.200237e-05  1.786055e-01
bigcom110        0.000000e+00  6.270679e-01
bigcom125        0.000000e+00  0.000000e+00
bigcom133        0.000000e+00  1.387779e-19
bigcom141        0.000000e+00  3.469447e-20
bigcom142        0.000000e+00  0.000000e+00
bigcom143        0.000000e+00  0.000000e+00
bigcom145        0.000000e+00  0.000000e+00
bigcom158        0.000000e+00  0.000000e+00
bigcom162       -3.175874e-05  2.272443e-01
bigcom177        6.251446e-06  8.491581e-01
bigcom194        0.000000e+00  0.000000e+00
bigcom208       -8.665511e-06  1.783370e-01
bigcom220        0.000000e+00  0.000000e+00
bigcom227        0.000000e+00  0.000000e+00
bigcom229        0.000000e+00  0.000000e+00
bigcom247        0.000000e+00  0.000000e+00
bigcom252        0.000000e+00  0.000000e+00
bigcom255        0.000000e+00  0.000000e+00
bigcom258        0.000000e+00  0.000000e+00
bigcom266        0.000000e+00  0.000000e+00
bigcom269        0.000000e+00  0.000000e+00
bigcom273        0.000000e+00  0.000000e+00
bigcom274        0.000000e+00  0.000000e+00
bigcom276        0.000000e+00  0.000000e+00
bigcom284        0.000000e+00  0.000000e+00
bigcom290        0.000000e+00  0.000000e+00
bigcom292        0.000000e+00  0.000000e+00
bigcom294        0.000000e+00  0.000000e+00
bigcom295        0.000000e+00  0.000000e+00
bigcom296        0.000000e+00  0.000000e+00
bigcom297        0.000000e+00  0.000000e+00
bigcom302        0.000000e+00  0.000000e+00
bigcom303        0.000000e+00  0.000000e+00
bigcom307        0.000000e+00  0.000000e+00
bigcom311        0.000000e+00  0.000000e+00
bigcom313        0.000000e+00  0.000000e+00
bigcom318        0.000000e+00  0.000000e+00
bigcom326        0.000000e+00  0.000000e+00
bigcom332        0.000000e+00  0.000000e+00
bigcom340        0.000000e+00  0.000000e+00
bigcom341        0.000000e+00  0.000000e+00
bigcom345        0.000000e+00  0.000000e+00
bigcom347        0.000000e+00  0.000000e+00
bigcom360        0.000000e+00  5.898060e-19
bigcom365        0.000000e+00  0.000000e+00
bigcom366        0.000000e+00  0.000000e+00
bigcom370        0.000000e+00  0.000000e+00
bigcom387        0.000000e+00  2.775558e-19
bigcom390        0.000000e+00  0.000000e+00
bigcom398        0.000000e+00  0.000000e+00
bigcom408        0.000000e+00  8.326673e-19
bigcom417        0.000000e+00  0.000000e+00
bigcom419        0.000000e+00  0.000000e+00
bigcom424        0.000000e+00  0.000000e+00
bigcom441       -5.941086e-06  3.277994e-01
bigcom445        0.000000e+00  0.000000e+00
bigcom468        0.000000e+00  0.000000e+00
spin_vertex      5.101972e-03  4.602605e+00
membership_s1    0.000000e+00  0.000000e+00
membership_s3    3.819330e-05  1.104067e-01
membership_s4    7.782981e-04  1.066543e+00
membership_s5    0.000000e+00  0.000000e+00
membership_s6    2.607532e-05  3.647369e-01
membership_s7   -4.055521e-06  2.958488e-01
membership_s8    1.040221e-04  1.911370e-01
membership_s9   -1.599829e-06  3.761512e-03
membership_s10   9.372937e-05  6.578728e-02
membership_s11  -2.682034e-05  1.005049e-01
membership_s12   4.049162e-04  3.949067e-01
membership_s13   0.000000e+00  1.734723e-19
membership_s14   0.000000e+00  0.000000e+00
membership_s16   1.235541e-03  1.004647e+00
membership_s17   0.000000e+00  0.000000e+00
membership_s18   0.000000e+00  0.000000e+00
membership_s19  -5.384888e-05  1.317412e-01
membership_s20   1.244074e-04  8.285790e-02
membership_s21  -9.247626e-06  1.280853e-01
membership_s22   0.000000e+00  0.000000e+00
membership_s23   0.000000e+00  7.912088e-03
membership_s24   0.000000e+00  0.000000e+00
membership_s25   0.000000e+00  0.000000e+00
membership_s26   0.000000e+00  9.714451e-19
membership_s27   0.000000e+00  1.387779e-19
membership_s28   0.000000e+00  9.166667e-03
membership_s30   0.000000e+00  1.734723e-19
membership_s31  -8.748906e-06  3.695392e-02
membership_s32   0.000000e+00  1.387779e-19
membership_s33  -1.333351e-04  7.892910e-02
membership_s34   0.000000e+00  0.000000e+00
membership_s35   0.000000e+00  0.000000e+00
membership_s36   0.000000e+00  0.000000e+00
membership_s37  -4.930256e-05  2.095509e-01
membership_s38   1.279637e-04  1.980827e-01
adhesion         1.325680e-02  2.343112e+00
cohesion         9.246835e-03  2.657782e+00
inner            2.086429e-03  4.206017e+00
outer            1.090431e-02  2.688839e+00
ioratio          9.490472e-03  2.787346e+00
comsize          1.070994e-02  4.095525e+00
[1] "Dataset: med_C Model GLM, run: 9 of 10 2015-06-08 11:34:12"
[1] "glmnet variable coefficients"
                    [,1]          [,2]
(Intercept)     -2.66579 -4.471863e+02
graph0           0.00000  6.168632e-04
graph1           0.00000  0.000000e+00
graph2           0.00000  0.000000e+00
graph3           0.00000  0.000000e+00
graph4           0.00000  0.000000e+00
graph5           0.00000 -4.355982e-04
graph6           0.00000 -1.290692e-06
graph7           0.00000 -6.878955e-04
graph8           0.00000 -2.329965e-03
graph9           0.00000  0.000000e+00
graph10          0.00000  0.000000e+00
graph11          0.00000  4.462596e-08
graph12          0.00000  0.000000e+00
graph13          0.00000  0.000000e+00
graph14          0.00000  0.000000e+00
graph15          0.00000  2.315049e-06
graph16          0.00000  0.000000e+00
graph17          0.00000  0.000000e+00
graph18          0.00000 -1.144920e-04
graph19          0.00000  0.000000e+00
graph20          0.00000  0.000000e+00
graph21          0.00000  0.000000e+00
graph22          0.00000 -4.340676e-05
graph23          0.00000  0.000000e+00
graph24          0.00000  0.000000e+00
graph25          0.00000 -2.544058e-04
graph26          0.00000  0.000000e+00
graph27          0.00000  0.000000e+00
graph28          0.00000  0.000000e+00
graph29          0.00000 -1.044728e-05
orbit0           0.00000  1.194099e-03
orbit1           0.00000  0.000000e+00
orbit2           0.00000  1.194968e-03
orbit3           0.00000  0.000000e+00
orbit4           0.00000  8.863054e-08
orbit5           0.00000  0.000000e+00
orbit6           0.00000  0.000000e+00
orbit7           0.00000  9.051044e-06
orbit8           0.00000 -2.590207e-04
orbit9           0.00000 -1.429689e-05
orbit10          0.00000 -7.590127e-07
orbit11          0.00000  4.679532e-03
orbit12          0.00000 -1.440981e-07
orbit13          0.00000 -3.989321e-04
orbit14          0.00000 -1.865259e-03
orbit15          0.00000 -1.969168e-06
orbit16          0.00000 -2.306440e-07
orbit17          0.00000  1.016272e-07
orbit18          0.00000 -4.448623e-07
orbit19          0.00000  0.000000e+00
orbit20          0.00000  1.513423e-07
orbit21          0.00000  1.905502e-07
orbit22          0.00000  1.104129e-08
orbit23          0.00000  0.000000e+00
orbit24          0.00000  8.395589e-07
orbit25          0.00000  0.000000e+00
orbit26          0.00000  1.288797e-05
orbit27          0.00000  2.295448e-05
orbit28          0.00000  3.227266e-05
orbit29          0.00000 -5.198080e-06
orbit30          0.00000  1.465148e-05
orbit31          0.00000  0.000000e+00
orbit32          0.00000 -8.690469e-07
orbit33          0.00000 -2.355666e-04
orbit34          0.00000  4.606486e-07
orbit35          0.00000  4.694522e-08
orbit36          0.00000  5.098764e-06
orbit37          0.00000 -1.751991e-09
orbit38          0.00000  5.613550e-05
orbit39          0.00000 -1.348121e-06
orbit40          0.00000  0.000000e+00
orbit41          0.00000 -9.262852e-05
orbit42          0.00000  4.102680e-06
orbit43          0.00000 -1.552638e-04
orbit44          0.00000 -6.504342e-04
orbit45          0.00000 -8.544841e-05
orbit46          0.00000 -8.792428e-07
orbit47          0.00000  4.834379e-07
orbit48          0.00000  8.305036e-06
orbit49          0.00000  1.476872e-05
orbit50          0.00000 -8.673204e-05
orbit51          0.00000 -2.685305e-05
orbit52          0.00000  7.252897e-06
orbit53          0.00000 -1.117043e-04
orbit54          0.00000 -7.717330e-07
orbit55          0.00000 -3.569470e-05
orbit56          0.00000  6.127647e-05
orbit57          0.00000  0.000000e+00
orbit58          0.00000 -5.335901e-04
orbit59          0.00000 -7.112947e-09
orbit60          0.00000  0.000000e+00
orbit61          0.00000 -5.220739e-04
orbit62          0.00000 -5.531221e-04
orbit63          0.00000 -8.423471e-05
orbit64          0.00000 -8.401900e-05
orbit65          0.00000  6.092955e-04
orbit66          0.00000  8.618025e-04
orbit67          0.00000 -3.697096e-03
orbit68          0.00000  1.218238e-03
orbit69          0.00000 -3.773613e-03
orbit70          0.00000 -2.244981e-05
orbit71          0.00000  6.424531e-05
orbit72          0.00000 -1.709165e-08
AP               0.00000 -6.576605e-02
bet              0.00000 -7.411571e-06
ecc              0.00000 -1.423794e-01
eccrad           0.00000 -5.609197e-03
close            0.00000 -1.165173e-01
constraint       0.00000  9.916347e-01
coreness         0.00000  9.396708e-03
knn              0.00000 -1.314391e-03
hubscore         0.00000  0.000000e+00
pagerank         0.00000 -3.042407e+02
trans            0.00000 -2.861487e-03
first            0.00000  6.304444e-03
second           0.00000 -2.354597e-04
third            0.00000  0.000000e+00
fourth           0.00000 -3.140200e-04
fifth            0.00000  2.290337e-04
sixth            0.00000  6.179759e-04
selfinter        0.00000 -1.532630e-02
V1               0.00000  2.299183e-01
V2               0.00000 -3.878467e+00
evcent           0.00000  0.000000e+00
upto_second      0.00000 -1.045045e-04
upto_third       0.00000  0.000000e+00
upto_fourth      0.00000 -2.615787e-07
upto_fifth       0.00000  0.000000e+00
upto_sixth       0.00000  4.058333e-02
ratio1           0.00000  0.000000e+00
ratio2           0.00000 -9.076591e-03
ratio3           0.00000 -5.744848e-03
ratio4           0.00000  7.307134e-02
ratio5           0.00000  1.330707e+00
ratio6           0.00000 -1.991266e-02
walktrap_vertex  0.00000 -1.675965e-01
bigcom1          0.00000 -5.662518e-02
bigcom2          0.00000  3.643704e-01
bigcom3          0.00000  1.369554e-01
bigcom4          0.00000 -5.538500e-01
bigcom5          0.00000 -9.320173e-01
bigcom6          0.00000 -9.346220e-01
bigcom8          0.00000 -3.512283e-01
bigcom9          0.00000 -1.043532e+00
bigcom10         0.00000 -1.381412e+00
bigcom11         0.00000  2.247806e+00
bigcom12         0.00000  0.000000e+00
bigcom13         0.00000 -1.070599e-01
bigcom14         0.00000 -4.681020e-01
bigcom15         0.00000  5.376613e+00
bigcom16         0.00000 -1.192300e+00
bigcom17         0.00000 -8.162321e-01
bigcom18         0.00000 -1.388312e+00
bigcom21         0.00000 -9.878889e-02
bigcom22         0.00000  0.000000e+00
bigcom23         0.00000 -9.458612e-01
bigcom24         0.00000 -3.375236e-01
bigcom25         0.00000 -4.728511e-02
bigcom26         0.00000 -5.350394e-01
bigcom27         0.00000 -7.246626e-01
bigcom29         0.00000  0.000000e+00
bigcom31         0.00000 -8.935706e-01
bigcom33         0.00000  2.513098e-01
bigcom34         0.00000  1.195376e-01
bigcom35         0.00000 -2.898886e-01
bigcom36         0.00000  0.000000e+00
bigcom39         0.00000 -7.894954e-01
bigcom40         0.00000 -5.152272e-01
bigcom43         0.00000 -1.019419e+00
bigcom46         0.00000  1.751173e+00
bigcom48         0.00000  0.000000e+00
bigcom49         0.00000  0.000000e+00
bigcom50         0.00000 -1.097484e-01
bigcom52         0.00000 -9.956634e-01
bigcom54         0.00000 -4.267344e-01
bigcom56         0.00000 -9.550004e-01
bigcom57         0.00000 -1.744937e+00
bigcom58         0.00000 -4.612521e-01
bigcom62         0.00000 -1.034676e+00
bigcom63         0.00000 -8.938992e-01
bigcom64         0.00000 -1.413697e-01
bigcom65         0.00000 -1.167785e+00
bigcom66         0.00000  0.000000e+00
bigcom68         0.00000  0.000000e+00
bigcom69         0.00000  0.000000e+00
bigcom70         0.00000  0.000000e+00
bigcom71         0.00000 -7.643149e-01
bigcom72         0.00000 -3.610370e-01
bigcom77         0.00000 -8.702390e-01
bigcom79         0.00000 -9.094460e-01
bigcom80         0.00000 -1.506654e-01
bigcom82         0.00000 -3.028779e-01
bigcom83         0.00000 -2.781324e-02
bigcom86         0.00000 -7.189259e-01
bigcom87         0.00000 -4.854237e-01
bigcom88         0.00000 -1.487126e+00
bigcom90         0.00000  0.000000e+00
bigcom92         0.00000  0.000000e+00
bigcom94         0.00000  0.000000e+00
bigcom96         0.00000 -8.382128e-01
bigcom98         0.00000 -7.170033e-01
bigcom99         0.00000 -1.113586e+00
bigcom100        0.00000 -8.558033e-01
bigcom102        0.00000  0.000000e+00
bigcom103        0.00000 -1.409584e-01
bigcom104        0.00000  0.000000e+00
bigcom107        0.00000  0.000000e+00
bigcom108        0.00000 -1.289964e+00
bigcom109        0.00000  5.466643e-01
bigcom110        0.00000  4.618780e+00
bigcom125        0.00000 -6.258599e-01
bigcom133        0.00000 -2.162101e-01
bigcom141        0.00000 -1.085505e+00
bigcom142        0.00000 -5.904766e-01
bigcom143        0.00000 -6.350793e-01
bigcom145        0.00000  0.000000e+00
bigcom158        0.00000 -7.813066e-03
bigcom162        0.00000  9.507756e-01
bigcom177        0.00000  1.077716e+00
bigcom194        0.00000 -2.993466e-01
bigcom208        0.00000  2.445980e+00
bigcom220        0.00000 -4.433273e-01
bigcom227        0.00000 -8.052796e-02
bigcom229        0.00000  0.000000e+00
bigcom247        0.00000 -4.245940e+00
bigcom252        0.00000 -5.473280e-01
bigcom255        0.00000 -4.420288e-01
bigcom258        0.00000 -1.553921e+00
bigcom266        0.00000 -9.002640e-01
bigcom269        0.00000 -5.108148e-01
bigcom273        0.00000 -8.240467e-01
bigcom274        0.00000 -2.138500e-01
bigcom276        0.00000  0.000000e+00
bigcom284        0.00000  0.000000e+00
bigcom290        0.00000 -1.246974e+00
bigcom292        0.00000 -4.843182e-01
bigcom294        0.00000  0.000000e+00
bigcom295        0.00000 -1.305065e+00
bigcom296        0.00000 -2.281437e-01
bigcom297        0.00000  0.000000e+00
bigcom302        0.00000 -1.288074e+00
bigcom303        0.00000  0.000000e+00
bigcom307        0.00000  0.000000e+00
bigcom311        0.00000 -8.709364e-01
bigcom313        0.00000  0.000000e+00
bigcom318        0.00000  0.000000e+00
bigcom326        0.00000 -1.673754e-01
bigcom332        0.00000  0.000000e+00
bigcom340        0.00000  0.000000e+00
bigcom341        0.00000  0.000000e+00
bigcom345        0.00000  0.000000e+00
bigcom347        0.00000 -1.216611e+00
bigcom360        0.00000 -8.243495e-01
bigcom365        0.00000 -9.031558e-01
bigcom366        0.00000 -6.500326e-01
bigcom370        0.00000 -7.204623e-01
bigcom387        0.00000 -4.813273e-01
bigcom390        0.00000  0.000000e+00
bigcom398        0.00000  0.000000e+00
bigcom408        0.00000 -7.101195e-01
bigcom417        0.00000  0.000000e+00
bigcom419        0.00000  0.000000e+00
bigcom424        0.00000 -4.115666e-01
bigcom441        0.00000  1.982458e+00
bigcom445        0.00000  0.000000e+00
bigcom468        0.00000  0.000000e+00
spin_vertex      0.00000 -7.937257e-01
membership_s1    0.00000 -3.978787e-02
membership_s3    0.00000  2.015489e-02
membership_s4    0.00000  5.633073e-01
membership_s5    0.00000  0.000000e+00
membership_s6    0.00000  3.746514e+00
membership_s7    0.00000  8.128644e-01
membership_s8    0.00000  0.000000e+00
membership_s9    0.00000 -8.732954e-01
membership_s10   0.00000 -3.246453e-01
membership_s11   0.00000  1.366572e-01
membership_s12   0.00000  1.301369e-01
membership_s13   0.00000 -1.355620e+00
membership_s14   0.00000 -8.451299e-01
membership_s16   0.00000  8.338392e-01
membership_s17   0.00000 -6.505368e-01
membership_s18   0.00000 -7.788099e-01
membership_s19   0.00000  2.616767e-02
membership_s20   0.00000  1.723143e-01
membership_s21   0.00000 -2.961267e-01
membership_s22   0.00000 -6.062956e-01
membership_s23   0.00000 -1.887808e+00
membership_s24   0.00000 -7.070385e-01
membership_s25   0.00000 -1.220673e+00
membership_s26   0.00000 -1.897577e+00
membership_s27   0.00000 -2.255191e-01
membership_s28   0.00000 -1.981930e+00
membership_s30   0.00000 -1.421453e+00
membership_s31   0.00000 -7.620635e-01
membership_s32   0.00000 -1.769263e+00
membership_s33   0.00000 -1.875594e-01
membership_s34   0.00000  0.000000e+00
membership_s35   0.00000 -5.780081e-01
membership_s36   0.00000  0.000000e+00
membership_s37   0.00000  5.371356e-02
membership_s38   0.00000  2.071900e-01
adhesion         0.00000  0.000000e+00
cohesion         0.00000  0.000000e+00
inner            0.00000  8.616792e-05
outer            0.00000 -7.051787e-05
ioratio          0.00000 -1.773363e-03
comsize          0.00000  4.001953e-04
[1] "Dataset: med_C Model GBM, run: 10 of 10 2015-06-08 11:34:43"
Iter   TrainDeviance   ValidDeviance   StepSize   Improve
     1        0.4650             nan     0.0100    0.0004
     2        0.4632             nan     0.0100    0.0000
     3        0.4617             nan     0.0100    0.0001
     4        0.4600             nan     0.0100    0.0000
     5        0.4585             nan     0.0100    0.0001
     6        0.4567             nan     0.0100    0.0001
     7        0.4550             nan     0.0100    0.0002
     8        0.4529             nan     0.0100    0.0002
     9        0.4514             nan     0.0100    0.0003
    10        0.4497             nan     0.0100    0.0001
    20        0.4341             nan     0.0100    0.0002
    40        0.4113             nan     0.0100    0.0001
    60        0.3941             nan     0.0100    0.0001
    80        0.3789             nan     0.0100    0.0001
   100        0.3656             nan     0.0100    0.0000
   120        0.3540             nan     0.0100    0.0000
   140        0.3428             nan     0.0100    0.0000
   160        0.3329             nan     0.0100    0.0000
   180        0.3223             nan     0.0100   -0.0000
   200        0.3137             nan     0.0100   -0.0001
   220        0.3056             nan     0.0100    0.0000
   240        0.2985             nan     0.0100   -0.0000
   260        0.2914             nan     0.0100   -0.0000
   280        0.2850             nan     0.0100    0.0000
   300        0.2782             nan     0.0100   -0.0000
   320        0.2716             nan     0.0100   -0.0000
   340        0.2658             nan     0.0100   -0.0000
   360        0.2599             nan     0.0100   -0.0000
   380        0.2537             nan     0.0100   -0.0000
   400        0.2482             nan     0.0100   -0.0000

[1] "GBM variable coefficients"
                            var     rel.inf
spin_vertex         spin_vertex 4.150413711
ratio5                   ratio5 3.722487364
comsize                 comsize 3.439103817
inner                     inner 2.976878411
walktrap_vertex walktrap_vertex 2.575676243
outer                     outer 2.206497209
V2                           V2 2.100258914
orbit45                 orbit45 1.753796447
orbit35                 orbit35 1.655310634
adhesion               adhesion 1.589354562
membership_s16   membership_s16 1.558648172
pagerank               pagerank 1.546805107
orbit33                 orbit33 1.528060566
V1                           V1 1.457612547
graph17                 graph17 1.442825912
knn                         knn 1.340550915
cohesion               cohesion 1.309134008
constraint           constraint 1.225579987
bet                         bet 1.222298773
bigcom11               bigcom11 1.167348774
[truncated: 107,138 more chars]
