# Supplementary material for: Distinctive Behaviors of Druggable Proteins in Cellular Networks
Source: PLoS Comput Biol. 2015 Dec 23;11(12):e1004597. doi: 10.1371/journal.pcbi.1004597 (PMC4689399; doi:10.1371/journal.pcbi.1004597)
Supplement: S1 File — (ZIP) [file pcbi.1004597.s004.zip › S1_File/y2h_binary.ppi.csv.Target_results_med_CT.txt]

[[1]]
[1] "med_CT"

[1] "Dataset: med_CT Model GBM, run: 1 of 10 2015-06-08 11:02:50"
Iter   TrainDeviance   ValidDeviance   StepSize   Improve
     1        0.1284             nan     0.0100    0.0003
     2        0.1259             nan     0.0100   -0.0001
     3        0.1232             nan     0.0100   -0.0001
     4        0.1208             nan     0.0100    0.0003
     5        0.1184             nan     0.0100   -0.0001
     6        0.1167             nan     0.0100   -0.0001
     7        0.1150             nan     0.0100   -0.0001
     8        0.1139             nan     0.0100   -0.0001
     9        0.1120             nan     0.0100    0.0000
    10        0.1100             nan     0.0100   -0.0001
    20        0.0966             nan     0.0100   -0.0000
    40        0.0796             nan     0.0100   -0.0000
    60        0.0687             nan     0.0100   -0.0001
    80        0.0606             nan     0.0100    0.0000
   100        0.0536             nan     0.0100   -0.0000
   120        0.0483             nan     0.0100   -0.0000
   140        0.0440             nan     0.0100   -0.0001
   160        0.0404             nan     0.0100   -0.0000
   180        0.0373             nan     0.0100    0.0000
   200        0.0348             nan     0.0100   -0.0000
   220        0.0325             nan     0.0100   -0.0000
   240        0.0303             nan     0.0100   -0.0000
   260        0.0282             nan     0.0100   -0.0000
   280        0.0264             nan     0.0100   -0.0000
   300        0.0247             nan     0.0100   -0.0000
   320        0.0232             nan     0.0100    0.0000
   340        0.0220             nan     0.0100    0.0000
   350        0.0214             nan     0.0100   -0.0000

[1] "GBM variable coefficients"
                            var     rel.inf
ratio5                   ratio5 5.834558039
spin_vertex         spin_vertex 3.430683877
bigcom11               bigcom11 3.163393327
V1                           V1 3.099154050
V2                           V2 2.808588018
walktrap_vertex walktrap_vertex 2.625360596
knn                         knn 2.559448911
outer                     outer 2.512922089
comsize                 comsize 2.035375801
inner                     inner 1.999773687
adhesion               adhesion 1.681754858
membership_s4     membership_s4 1.655066583
graph5                   graph5 1.626498720
ecc                         ecc 1.622847783
graph6                   graph6 1.476114384
graph11                 graph11 1.327955577
cohesion               cohesion 1.327539681
graph21                 graph21 1.305636293
ratio2                   ratio2 1.288990136
ratio1                   ratio1 1.288416238
graph17                 graph17 1.257506265
constraint           constraint 1.239322284
orbit60                 orbit60 1.231718542
graph19                 graph19 1.192616395
bigcom177             bigcom177 1.179928434
bet                         bet 1.141844212
orbit47                 orbit47 1.113140403
graph23                 graph23 1.098295962
bigcom33               bigcom33 1.081465705
orbit18                 orbit18 1.073998628
orbit20                 orbit20 1.070267076
graph16                 graph16 1.068877738
orbit35                 orbit35 1.050183111
orbit62                 orbit62 1.024659508
orbit45                 orbit45 1.004990511
graph20                 graph20 1.003124143
orbit33                 orbit33 0.977532061
orbit2                   orbit2 0.942971817
graph4                   graph4 0.913966394
pagerank               pagerank 0.908365238
orbit56                 orbit56 0.881567724
graph10                 graph10 0.879510334
orbit19                 orbit19 0.869431513
orbit36                 orbit36 0.814757839
orbit30                 orbit30 0.809153045
fourth                   fourth 0.805203108
graph25                 graph25 0.796991587
orbit53                 orbit53 0.787050941
orbit52                 orbit52 0.774798025
orbit27                 orbit27 0.754847610
graph18                 graph18 0.747308305
membership_s21   membership_s21 0.745712540
orbit7                   orbit7 0.697884999
orbit37                 orbit37 0.697200421
graph2                   graph2 0.663090867
graph1                   graph1 0.614044003
orbit38                 orbit38 0.612706480
bigcom25               bigcom25 0.610339920
graph7                   graph7 0.591234989
orbit42                 orbit42 0.586379004
ioratio                 ioratio 0.584489535
orbit28                 orbit28 0.539757037
orbit50                 orbit50 0.513411378
orbit6                   orbit6 0.513269763
orbit46                 orbit46 0.508968230
graph13                 graph13 0.498500763
graph14                 graph14 0.490262217
orbit1                   orbit1 0.480939325
orbit39                 orbit39 0.472418442
orbit51                 orbit51 0.456538457
orbit31                 orbit31 0.456523534
graph15                 graph15 0.449242943
graph3                   graph3 0.444881259
orbit41                 orbit41 0.444042008
ratio6                   ratio6 0.442700670
orbit61                 orbit61 0.425534809
ratio4                   ratio4 0.420312749
graph0                   graph0 0.399209304
orbit16                 orbit16 0.365284364
orbit23                 orbit23 0.359681002
fifth                     fifth 0.353510236
orbit24                 orbit24 0.338075164
sixth                     sixth 0.313458098
orbit44                 orbit44 0.301741068
graph9                   graph9 0.298880679
orbit25                 orbit25 0.297594659
orbit49                 orbit49 0.294909088
orbit22                 orbit22 0.284701508
orbit17                 orbit17 0.266138461
graph12                 graph12 0.262613940
orbit48                 orbit48 0.252910814
bigcom2                 bigcom2 0.241655686
hubscore               hubscore 0.239484924
orbit43                 orbit43 0.233496137
membership_s12   membership_s12 0.224325788
orbit29                 orbit29 0.205058556
coreness               coreness 0.201763035
orbit9                   orbit9 0.200442545
orbit65                 orbit65 0.195451477
orbit11                 orbit11 0.185241353
orbit63                 orbit63 0.179957549
membership_s16   membership_s16 0.178053975
graph22                 graph22 0.173010127
orbit13                 orbit13 0.169869240
membership_s38   membership_s38 0.166136058
orbit4                   orbit4 0.165705640
second                   second 0.162163434
upto_sixth           upto_sixth 0.161242190
graph27                 graph27 0.160377234
selfinter             selfinter 0.159088271
orbit12                 orbit12 0.156702375
orbit21                 orbit21 0.152283069
orbit10                 orbit10 0.151748511
upto_second         upto_second 0.146316037
orbit32                 orbit32 0.142985941
graph26                 graph26 0.137591178
orbit26                 orbit26 0.135953185
AP                           AP 0.135634760
orbit69                 orbit69 0.123491961
upto_fourth         upto_fourth 0.119009282
trans                     trans 0.117894030
graph24                 graph24 0.107839094
third                     third 0.104202970
orbit40                 orbit40 0.098028338
orbit64                 orbit64 0.097666814
orbit54                 orbit54 0.092158765
orbit59                 orbit59 0.081650200
upto_fifth           upto_fifth 0.077089414
ratio3                   ratio3 0.076617135
orbit5                   orbit5 0.069700023
close                     close 0.068671538
orbit55                 orbit55 0.061534893
orbit58                 orbit58 0.053918781
orbit71                 orbit71 0.050511049
orbit15                 orbit15 0.049994149
upto_third           upto_third 0.043865666
membership_s31   membership_s31 0.037272951
orbit66                 orbit66 0.034576378
membership_s20   membership_s20 0.033802680
orbit70                 orbit70 0.030590247
bigcom1                 bigcom1 0.028128753
orbit68                 orbit68 0.025933936
orbit67                 orbit67 0.022634831
evcent                   evcent 0.011325238
graph8                   graph8 0.005584772
graph28                 graph28 0.000000000
graph29                 graph29 0.000000000
orbit0                   orbit0 0.000000000
orbit3                   orbit3 0.000000000
orbit8                   orbit8 0.000000000
orbit14                 orbit14 0.000000000
orbit34                 orbit34 0.000000000
orbit57                 orbit57 0.000000000
orbit72                 orbit72 0.000000000
eccrad                   eccrad 0.000000000
first                     first 0.000000000
bigcom3                 bigcom3 0.000000000
bigcom4                 bigcom4 0.000000000
bigcom5                 bigcom5 0.000000000
bigcom6                 bigcom6 0.000000000
bigcom8                 bigcom8 0.000000000
bigcom9                 bigcom9 0.000000000
bigcom10               bigcom10 0.000000000
bigcom12               bigcom12 0.000000000
bigcom13               bigcom13 0.000000000
bigcom14               bigcom14 0.000000000
bigcom15               bigcom15 0.000000000
bigcom16               bigcom16 0.000000000
bigcom17               bigcom17 0.000000000
bigcom18               bigcom18 0.000000000
bigcom21               bigcom21 0.000000000
bigcom22               bigcom22 0.000000000
bigcom23               bigcom23 0.000000000
bigcom24               bigcom24 0.000000000
bigcom26               bigcom26 0.000000000
bigcom27               bigcom27 0.000000000
bigcom29               bigcom29 0.000000000
bigcom31               bigcom31 0.000000000
bigcom34               bigcom34 0.000000000
bigcom35               bigcom35 0.000000000
bigcom36               bigcom36 0.000000000
bigcom39               bigcom39 0.000000000
bigcom40               bigcom40 0.000000000
bigcom43               bigcom43 0.000000000
bigcom46               bigcom46 0.000000000
bigcom48               bigcom48 0.000000000
bigcom49               bigcom49 0.000000000
bigcom50               bigcom50 0.000000000
bigcom52               bigcom52 0.000000000
bigcom54               bigcom54 0.000000000
bigcom56               bigcom56 0.000000000
bigcom57               bigcom57 0.000000000
bigcom58               bigcom58 0.000000000
bigcom62               bigcom62 0.000000000
bigcom63               bigcom63 0.000000000
bigcom64               bigcom64 0.000000000
bigcom65               bigcom65 0.000000000
bigcom66               bigcom66 0.000000000
bigcom68               bigcom68 0.000000000
bigcom69               bigcom69 0.000000000
bigcom70               bigcom70 0.000000000
bigcom71               bigcom71 0.000000000
bigcom72               bigcom72 0.000000000
bigcom77               bigcom77 0.000000000
bigcom79               bigcom79 0.000000000
bigcom80               bigcom80 0.000000000
bigcom82               bigcom82 0.000000000
bigcom83               bigcom83 0.000000000
bigcom86               bigcom86 0.000000000
bigcom87               bigcom87 0.000000000
bigcom88               bigcom88 0.000000000
bigcom90               bigcom90 0.000000000
bigcom92               bigcom92 0.000000000
bigcom94               bigcom94 0.000000000
bigcom96               bigcom96 0.000000000
bigcom98               bigcom98 0.000000000
bigcom99               bigcom99 0.000000000
bigcom100             bigcom100 0.000000000
bigcom102             bigcom102 0.000000000
bigcom103             bigcom103 0.000000000
bigcom104             bigcom104 0.000000000
bigcom107             bigcom107 0.000000000
bigcom108             bigcom108 0.000000000
bigcom109             bigcom109 0.000000000
bigcom110             bigcom110 0.000000000
bigcom125             bigcom125 0.000000000
bigcom133             bigcom133 0.000000000
bigcom141             bigcom141 0.000000000
bigcom142             bigcom142 0.000000000
bigcom143             bigcom143 0.000000000
bigcom145             bigcom145 0.000000000
bigcom158             bigcom158 0.000000000
bigcom162             bigcom162 0.000000000
bigcom194             bigcom194 0.000000000
bigcom208             bigcom208 0.000000000
bigcom220             bigcom220 0.000000000
bigcom227             bigcom227 0.000000000
bigcom229             bigcom229 0.000000000
bigcom247             bigcom247 0.000000000
bigcom252             bigcom252 0.000000000
bigcom255             bigcom255 0.000000000
bigcom258             bigcom258 0.000000000
bigcom266             bigcom266 0.000000000
bigcom269             bigcom269 0.000000000
bigcom273             bigcom273 0.000000000
bigcom274             bigcom274 0.000000000
bigcom276             bigcom276 0.000000000
bigcom284             bigcom284 0.000000000
bigcom290             bigcom290 0.000000000
bigcom292             bigcom292 0.000000000
bigcom294             bigcom294 0.000000000
bigcom295             bigcom295 0.000000000
bigcom296             bigcom296 0.000000000
bigcom297             bigcom297 0.000000000
bigcom302             bigcom302 0.000000000
bigcom303             bigcom303 0.000000000
bigcom307             bigcom307 0.000000000
bigcom311             bigcom311 0.000000000
bigcom313             bigcom313 0.000000000
bigcom318             bigcom318 0.000000000
bigcom326             bigcom326 0.000000000
bigcom332             bigcom332 0.000000000
bigcom340             bigcom340 0.000000000
bigcom341             bigcom341 0.000000000
bigcom345             bigcom345 0.000000000
bigcom347             bigcom347 0.000000000
bigcom360             bigcom360 0.000000000
bigcom365             bigcom365 0.000000000
bigcom366             bigcom366 0.000000000
bigcom370             bigcom370 0.000000000
bigcom387             bigcom387 0.000000000
bigcom390             bigcom390 0.000000000
bigcom398             bigcom398 0.000000000
bigcom408             bigcom408 0.000000000
bigcom417             bigcom417 0.000000000
bigcom419             bigcom419 0.000000000
bigcom424             bigcom424 0.000000000
bigcom441             bigcom441 0.000000000
bigcom445             bigcom445 0.000000000
bigcom468             bigcom468 0.000000000
membership_s1     membership_s1 0.000000000
membership_s3     membership_s3 0.000000000
membership_s5     membership_s5 0.000000000
membership_s6     membership_s6 0.000000000
membership_s7     membership_s7 0.000000000
membership_s8     membership_s8 0.000000000
membership_s9     membership_s9 0.000000000
membership_s10   membership_s10 0.000000000
membership_s11   membership_s11 0.000000000
membership_s13   membership_s13 0.000000000
membership_s14   membership_s14 0.000000000
membership_s17   membership_s17 0.000000000
membership_s18   membership_s18 0.000000000
membership_s19   membership_s19 0.000000000
membership_s22   membership_s22 0.000000000
membership_s23   membership_s23 0.000000000
membership_s24   membership_s24 0.000000000
membership_s25   membership_s25 0.000000000
membership_s26   membership_s26 0.000000000
membership_s27   membership_s27 0.000000000
membership_s28   membership_s28 0.000000000
membership_s30   membership_s30 0.000000000
membership_s32   membership_s32 0.000000000
membership_s33   membership_s33 0.000000000
membership_s34   membership_s34 0.000000000
membership_s35   membership_s35 0.000000000
membership_s36   membership_s36 0.000000000
membership_s37   membership_s37 0.000000000
[1] "Dataset: med_CT Model RF, run: 1 of 10 2015-06-08 11:04:35"
     |      Out-of-bag   |
Tree |      MSE  %Var(y) |
   1 |  0.02384   194.73 |
   2 |  0.02123   173.45 |
   3 |  0.02114   172.67 |
   4 |  0.02122   173.39 |
   5 |  0.01856   151.60 |
   6 |  0.01816   148.38 |
   7 |  0.01764   144.09 |
   8 |  0.01739   142.11 |
   9 |   0.0168   137.28 |
  10 |  0.01597   130.45 |
  11 |  0.01526   124.67 |
  12 |  0.01519   124.07 |
  13 |  0.01505   122.99 |
  14 |  0.01495   122.12 |
  15 |  0.01482   121.08 |
  16 |  0.01445   118.08 |
  17 |  0.01415   115.58 |
  18 |   0.0141   115.23 |
  19 |  0.01386   113.25 |
  20 |  0.01375   112.37 |
  21 |  0.01375   112.36 |
  22 |  0.01372   112.09 |
  23 |  0.01362   111.25 |
  24 |  0.01354   110.65 |
  25 |  0.01352   110.45 |
  26 |  0.01354   110.63 |
  27 |  0.01349   110.20 |
  28 |  0.01346   109.94 |
  29 |  0.01337   109.26 |
  30 |  0.01334   108.97 |
  31 |  0.01329   108.55 |
  32 |  0.01327   108.42 |
  33 |  0.01317   107.59 |
  34 |   0.0131   107.01 |
  35 |  0.01307   106.80 |
  36 |  0.01306   106.67 |
  37 |  0.01306   106.67 |
  38 |  0.01304   106.49 |
  39 |  0.01304   106.54 |
  40 |  0.01307   106.75 |
  41 |  0.01309   106.90 |
  42 |  0.01305   106.63 |
  43 |  0.01305   106.59 |
  44 |  0.01304   106.56 |
  45 |  0.01303   106.48 |
  46 |  0.01304   106.57 |
  47 |  0.01303   106.44 |
  48 |  0.01309   106.91 |
  49 |  0.01306   106.67 |
  50 |  0.01306   106.68 |
  51 |  0.01306   106.72 |
  52 |  0.01306   106.71 |
  53 |   0.0131   107.02 |
  54 |  0.01308   106.88 |
  55 |  0.01307   106.75 |
  56 |  0.01308   106.83 |
  57 |  0.01304   106.54 |
  58 |  0.01307   106.82 |
  59 |  0.01306   106.73 |
  60 |  0.01305   106.59 |
  61 |  0.01303   106.42 |
  62 |  0.01303   106.41 |
  63 |  0.01299   106.15 |
  64 |  0.01299   106.13 |
  65 |  0.01298   106.05 |
  66 |  0.01298   106.07 |
  67 |  0.01299   106.16 |
  68 |  0.01296   105.90 |
  69 |  0.01297   105.97 |
  70 |  0.01297   105.96 |
  71 |  0.01299   106.09 |
  72 |  0.01295   105.76 |
  73 |  0.01294   105.71 |
  74 |  0.01294   105.75 |
  75 |  0.01294   105.74 |
  76 |  0.01294   105.74 |
  77 |  0.01293   105.64 |
  78 |  0.01293   105.65 |
  79 |  0.01294   105.73 |
  80 |  0.01291   105.50 |
  81 |  0.01292   105.52 |
  82 |  0.01294   105.71 |
  83 |  0.01292   105.57 |
  84 |  0.01291   105.50 |
  85 |   0.0129   105.43 |
  86 |   0.0129   105.38 |
  87 |  0.01287   105.18 |
  88 |  0.01285   105.02 |
  89 |  0.01286   105.09 |
  90 |  0.01285   105.01 |
  91 |  0.01285   105.01 |
  92 |  0.01285   105.00 |
  93 |  0.01285   105.01 |
  94 |  0.01284   104.94 |
  95 |  0.01284   104.94 |
  96 |  0.01283   104.84 |
  97 |  0.01281   104.63 |
  98 |  0.01283   104.79 |
  99 |  0.01281   104.68 |
 100 |  0.01282   104.76 |
[1] "Random Forest variable coefficients"
                      %IncMSE IncNodePurity
graph5           1.502931e-03  2.954436e-01
graph6           1.805832e-03  2.016397e-01
graph7           2.570300e-04  7.100410e-02
graph8           2.256318e-06  4.411765e-03
graph9           1.489733e-03  1.292527e-01
graph10          3.079115e-03  2.603678e-01
graph11          7.695395e-03  3.720206e-01
graph12          6.114932e-04  1.355706e-01
graph13          1.696235e-03  2.234169e-01
graph14          1.220462e-03  3.075673e-01
graph15          1.395932e-03  2.891666e-01
graph16          3.527388e-03  2.995585e-01
graph17          1.973009e-03  3.924580e-01
graph18          2.439246e-04  1.359738e-01
graph19          1.962286e-03  1.470257e-01
graph20          4.926311e-03  2.185963e-01
graph21          5.739414e-03  2.597845e-01
graph22          9.111525e-04  1.016732e-01
graph23          2.701425e-03  2.111429e-01
graph24          3.158158e-03  2.068847e-01
graph25          2.653463e-03  7.411845e-02
graph26          1.234402e-03  7.155217e-02
graph27          1.531813e-04  1.780906e-02
graph28          2.091961e-04  3.560892e-02
graph29          2.031180e-04  5.893295e-04
orbit0           2.549584e-04  4.201455e-02
orbit1           1.290792e-03  1.802340e-01
orbit2           6.574996e-04  2.485577e-01
orbit3           2.058205e-04  1.191682e-01
orbit4           4.976701e-04  6.618467e-02
orbit5           1.606264e-03  1.460643e-01
orbit6           1.516944e-03  2.635658e-01
orbit7           2.126621e-03  2.758815e-01
orbit8           7.703048e-04  1.886951e-01
orbit9           5.803432e-04  1.614560e-01
orbit10          4.066289e-04  2.164001e-01
orbit11          9.332143e-04  1.062513e-01
orbit12          6.390061e-04  4.571582e-02
orbit13          5.397175e-05  1.008104e-01
orbit14          0.000000e+00  3.454268e-18
orbit15          9.518411e-04  1.802896e-01
orbit16          3.099543e-03  9.312978e-02
orbit17          1.408133e-03  2.113631e-01
orbit18          1.880792e-03  1.699457e-01
orbit19          4.284307e-03  2.873514e-01
orbit20          2.653438e-03  1.961105e-01
orbit21          7.735040e-04  2.613689e-01
orbit22          6.892057e-03  4.254079e-01
orbit23          1.252076e-03  3.007231e-01
orbit24          2.481819e-03  2.457145e-01
orbit25          3.587891e-04  1.245123e-01
orbit26          1.343334e-03  1.255407e-01
orbit27          1.039351e-03  1.373685e-01
orbit28          5.344606e-04  1.341124e-01
orbit29          2.115467e-03  1.062955e-01
orbit30          1.506049e-03  1.247607e-01
orbit31          4.423556e-03  3.238242e-01
orbit32          3.952340e-04  9.393473e-02
orbit33          1.625143e-03  3.900934e-01
orbit34          2.501054e-03  1.629040e-01
orbit35          1.731324e-03  3.694957e-01
orbit36          2.148115e-03  3.361305e-01
orbit37          7.765355e-04  2.084442e-01
orbit38          2.274242e-03  1.753008e-01
orbit39          3.825746e-03  3.658431e-01
orbit40          2.096622e-03  8.793706e-02
orbit41          2.930210e-04  1.022892e-01
orbit42          1.360617e-03  1.521552e-01
orbit43          2.972372e-04  1.225836e-01
orbit44          3.698297e-04  6.109000e-02
orbit45          1.254860e-03  3.508387e-01
orbit46          1.009046e-03  1.301706e-01
orbit47          9.451259e-04  1.208356e-01
orbit48          3.531953e-04  6.513399e-02
orbit49          3.415169e-03  2.914174e-01
orbit50          1.688311e-03  2.383696e-01
orbit51          1.394077e-03  2.459254e-01
orbit52          1.453742e-03  2.218492e-01
orbit53          2.035611e-03  2.811043e-01
orbit54          1.635379e-03  1.188626e-01
orbit55          4.366420e-05  4.759733e-02
orbit56          3.181872e-03  4.497293e-01
orbit57          0.000000e+00  2.181415e-18
orbit58          9.794965e-05  2.113371e-02
orbit59          1.883189e-03  1.278204e-01
orbit60          1.251971e-03  3.318287e-01
orbit61          6.916289e-05  5.967246e-02
orbit62          5.417087e-04  1.558743e-01
orbit63          3.026785e-04  1.061752e-01
orbit64          2.823556e-04  7.082759e-02
orbit65          1.091262e-03  1.163010e-01
orbit66          0.000000e+00  3.233091e-18
orbit67          0.000000e+00  1.600000e-02
orbit68          4.513766e-04  3.222006e-02
orbit69          1.715082e-05  1.878432e-02
orbit70          2.908308e-04  2.526645e-02
orbit71          2.170230e-05  2.725077e-02
orbit72          2.005231e-04  6.795052e-04
AP               1.629494e-05  3.401007e-02
bet              9.842970e-04  2.545291e-01
ecc              9.512185e-07  4.002694e-02
eccrad           2.636542e-05  8.523828e-02
close            1.699848e-03  1.606000e-01
constraint       3.160472e-03  4.824002e-01
coreness         1.954924e-04  1.068855e-01
knn              8.151477e-03  7.310989e-01
hubscore         1.773705e-03  1.590544e-01
pagerank         7.794130e-04  2.836868e-01
trans            5.921675e-05  1.484816e-01
first            4.662235e-04  7.029543e-02
second           2.269302e-03  1.152055e-01
third            9.290860e-04  4.931875e-02
fourth           1.838601e-03  2.081537e-01
fifth            8.831002e-04  1.155040e-01
sixth            2.341135e-03  2.658455e-01
selfinter        7.965769e-05  5.742939e-02
V1               1.474885e-03  3.517292e-01
V2               7.933147e-04  7.587296e-01
evcent           4.598291e-04  7.965927e-02
upto_second      2.654012e-03  1.863328e-01
upto_third       2.573576e-03  2.027415e-01
upto_fourth      3.533714e-05  1.005942e-01
upto_fifth       2.023315e-03  1.325334e-01
upto_sixth       3.429205e-04  1.490405e-01
ratio1           4.383059e-03  4.707022e-01
ratio2           3.070092e-03  5.803082e-01
ratio3           3.998286e-03  2.252413e-01
ratio4           1.731946e-03  2.801106e-01
ratio5           4.533525e-04  1.271242e+00
ratio6           1.984683e-03  2.968174e-01
walktrap_vertex  1.127019e-03  6.496397e-01
bigcom1          1.751313e-05  3.580675e-02
bigcom2          6.578217e-05  6.679631e-02
bigcom3          0.000000e+00  8.673617e-21
bigcom4         -2.645568e-05  2.088135e-02
bigcom5          0.000000e+00  0.000000e+00
bigcom6          0.000000e+00  0.000000e+00
bigcom8          0.000000e+00  0.000000e+00
bigcom9          0.000000e+00  0.000000e+00
bigcom10         0.000000e+00  0.000000e+00
bigcom11         1.345482e-04  7.316104e-01
bigcom12         0.000000e+00  2.775558e-19
bigcom13         0.000000e+00  8.673617e-21
bigcom14         0.000000e+00  4.336809e-21
bigcom15         0.000000e+00  0.000000e+00
bigcom16         0.000000e+00  0.000000e+00
bigcom17         0.000000e+00  0.000000e+00
bigcom18         0.000000e+00  4.336809e-21
bigcom21         0.000000e+00  2.775558e-19
bigcom22         0.000000e+00  0.000000e+00
bigcom23         0.000000e+00  0.000000e+00
bigcom24         0.000000e+00  0.000000e+00
bigcom25         9.601569e-04  1.607177e-01
bigcom26         0.000000e+00  0.000000e+00
bigcom27         0.000000e+00  0.000000e+00
bigcom29         0.000000e+00  2.775558e-19
bigcom31         0.000000e+00  0.000000e+00
bigcom33         3.222167e-04  2.649377e-01
bigcom34         0.000000e+00  0.000000e+00
bigcom35         0.000000e+00  0.000000e+00
bigcom36         0.000000e+00  0.000000e+00
bigcom39         0.000000e+00  8.673617e-21
bigcom40         0.000000e+00  0.000000e+00
bigcom43         0.000000e+00  0.000000e+00
bigcom46         0.000000e+00  0.000000e+00
bigcom48         0.000000e+00  0.000000e+00
bigcom49         0.000000e+00  0.000000e+00
bigcom50         0.000000e+00  0.000000e+00
bigcom52         0.000000e+00  4.250073e-19
bigcom54         0.000000e+00  0.000000e+00
bigcom56         0.000000e+00  0.000000e+00
bigcom57         0.000000e+00  8.673617e-21
bigcom58         0.000000e+00  0.000000e+00
bigcom62         0.000000e+00  0.000000e+00
bigcom63         0.000000e+00  1.387779e-19
bigcom64         0.000000e+00  0.000000e+00
bigcom65         0.000000e+00  2.862294e-19
bigcom66         0.000000e+00  0.000000e+00
bigcom68         0.000000e+00  0.000000e+00
bigcom69         0.000000e+00  0.000000e+00
bigcom70         0.000000e+00  0.000000e+00
bigcom71         0.000000e+00  0.000000e+00
bigcom72         0.000000e+00  0.000000e+00
bigcom77         0.000000e+00  0.000000e+00
bigcom79         0.000000e+00  0.000000e+00
bigcom80         0.000000e+00  0.000000e+00
bigcom82         0.000000e+00  1.387779e-19
bigcom83         0.000000e+00  1.387779e-19
bigcom86         0.000000e+00  0.000000e+00
bigcom87         0.000000e+00  0.000000e+00
bigcom88         0.000000e+00  0.000000e+00
bigcom90         0.000000e+00  0.000000e+00
bigcom92         0.000000e+00  0.000000e+00
bigcom94         0.000000e+00  0.000000e+00
bigcom96         0.000000e+00  0.000000e+00
bigcom98         0.000000e+00  0.000000e+00
bigcom99         0.000000e+00  0.000000e+00
bigcom100        0.000000e+00  0.000000e+00
bigcom102        0.000000e+00  0.000000e+00
bigcom103        0.000000e+00  1.387779e-19
bigcom104        0.000000e+00  0.000000e+00
bigcom107        0.000000e+00  0.000000e+00
bigcom108        0.000000e+00  0.000000e+00
bigcom109        0.000000e+00  0.000000e+00
bigcom110        0.000000e+00  9.015412e-01
bigcom125        0.000000e+00  1.409463e-19
bigcom133        0.000000e+00  0.000000e+00
bigcom141        0.000000e+00  0.000000e+00
bigcom142        0.000000e+00  0.000000e+00
bigcom143        0.000000e+00  0.000000e+00
bigcom145        0.000000e+00  0.000000e+00
bigcom158        0.000000e+00  2.775558e-19
bigcom162        0.000000e+00  0.000000e+00
bigcom177        9.626167e-05  3.776126e-01
bigcom194        0.000000e+00  0.000000e+00
bigcom208        0.000000e+00  0.000000e+00
bigcom220        0.000000e+00  0.000000e+00
bigcom227        0.000000e+00  0.000000e+00
bigcom229        0.000000e+00  0.000000e+00
bigcom247        0.000000e+00  2.775558e-19
bigcom252        0.000000e+00  0.000000e+00
bigcom255        0.000000e+00  0.000000e+00
bigcom258        0.000000e+00  0.000000e+00
bigcom266        0.000000e+00  0.000000e+00
bigcom269        0.000000e+00  0.000000e+00
bigcom273        0.000000e+00  0.000000e+00
bigcom274        0.000000e+00  0.000000e+00
bigcom276        0.000000e+00  0.000000e+00
bigcom284        0.000000e+00  1.387779e-19
bigcom290        0.000000e+00  0.000000e+00
bigcom292        0.000000e+00  0.000000e+00
bigcom294        0.000000e+00  0.000000e+00
bigcom295        0.000000e+00  0.000000e+00
bigcom296        0.000000e+00  2.775558e-19
bigcom297        0.000000e+00  0.000000e+00
bigcom302        0.000000e+00  0.000000e+00
bigcom303        0.000000e+00  0.000000e+00
bigcom307        0.000000e+00  2.775558e-19
bigcom311        0.000000e+00  0.000000e+00
bigcom313        0.000000e+00  0.000000e+00
bigcom318        0.000000e+00  0.000000e+00
bigcom326        0.000000e+00  0.000000e+00
bigcom332        0.000000e+00  0.000000e+00
bigcom340        0.000000e+00  0.000000e+00
bigcom341        0.000000e+00  0.000000e+00
bigcom345        0.000000e+00  0.000000e+00
bigcom347        0.000000e+00  0.000000e+00
bigcom360        0.000000e+00  2.168404e-21
bigcom365        0.000000e+00  0.000000e+00
bigcom366        0.000000e+00  0.000000e+00
bigcom370        0.000000e+00  0.000000e+00
bigcom387        0.000000e+00  1.387779e-19
bigcom390        0.000000e+00  0.000000e+00
bigcom398        0.000000e+00  0.000000e+00
bigcom408        0.000000e+00  0.000000e+00
bigcom417        0.000000e+00  2.775558e-19
bigcom419        0.000000e+00  0.000000e+00
bigcom424        0.000000e+00  0.000000e+00
bigcom441        0.000000e+00  0.000000e+00
bigcom445        0.000000e+00  1.387779e-19
bigcom468        0.000000e+00  0.000000e+00
spin_vertex      1.454260e-03  6.547438e-01
membership_s1    0.000000e+00  0.000000e+00
membership_s3    0.000000e+00  8.673617e-21
membership_s4    1.845959e-03  3.627451e-01
membership_s5    0.000000e+00  0.000000e+00
membership_s6    0.000000e+00  0.000000e+00
membership_s7    0.000000e+00  0.000000e+00
membership_s8    0.000000e+00  3.469447e-20
membership_s9    0.000000e+00  1.387779e-19
membership_s10   0.000000e+00  6.505213e-21
membership_s11   0.000000e+00  0.000000e+00
membership_s12   1.040188e-04  5.754422e-02
membership_s13   0.000000e+00  0.000000e+00
membership_s14   0.000000e+00  0.000000e+00
membership_s16   3.867490e-05  2.832732e-02
membership_s17   0.000000e+00  0.000000e+00
membership_s18   0.000000e+00  0.000000e+00
membership_s19   0.000000e+00  0.000000e+00
membership_s20  -1.505845e-05  2.767957e-02
membership_s21   2.614968e-04  1.756180e-01
membership_s22   0.000000e+00  0.000000e+00
membership_s23   0.000000e+00  0.000000e+00
membership_s24   0.000000e+00  0.000000e+00
membership_s25   0.000000e+00  0.000000e+00
membership_s26   0.000000e+00  0.000000e+00
membership_s27   0.000000e+00  0.000000e+00
membership_s28   0.000000e+00  0.000000e+00
membership_s30   0.000000e+00  0.000000e+00
membership_s31  -2.595719e-05  6.772546e-02
membership_s32   0.000000e+00  0.000000e+00
membership_s33   0.000000e+00  4.553649e-20
membership_s34   0.000000e+00  0.000000e+00
membership_s35   0.000000e+00  0.000000e+00
membership_s36   0.000000e+00  0.000000e+00
membership_s37   0.000000e+00  8.673617e-21
membership_s38   7.038647e-05  6.905260e-02
adhesion         1.406914e-02  8.177491e-01
cohesion         1.071465e-02  4.342851e-01
inner            1.451338e-03  5.785949e-01
outer            5.365121e-03  5.793302e-01
ioratio          6.503982e-03  5.037036e-01
comsize          4.612103e-03  7.067524e-01
[1] "Dataset: med_CT Model GLM, run: 1 of 10 2015-06-08 11:05:26"
[1] "glmnet variable coefficients"
                         [,1]          [,2]
(Intercept)     -4.378071e+00 -6.859537e+01
graph0           2.972535e-40  3.595066e-03
graph1          -4.618903e-42  1.560927e-06
graph2          -1.288070e-40  4.606914e-04
graph3          -1.308033e-43 -5.850612e-07
graph4          -8.685690e-44  8.203663e-08
graph5          -6.058388e-42 -9.209555e-06
graph6          -1.884892e-42 -4.967672e-06
graph7          -1.279477e-41 -6.126644e-05
graph8          -3.547373e-41 -2.857216e-04
graph9          -3.629891e-45 -1.662240e-08
graph10         -1.553609e-45 -5.089469e-09
graph11         -1.175623e-45  1.416755e-09
graph12         -4.353638e-44 -1.357555e-07
graph13         -8.215002e-44 -3.104303e-07
graph14         -2.664139e-44 -9.023945e-08
graph15         -1.523122e-42 -7.935625e-06
graph16         -2.461734e-44 -3.594988e-08
graph17         -7.272768e-44 -1.418372e-07
graph18         -4.924093e-42 -4.551561e-05
graph19         -3.360320e-43 -1.245648e-06
graph20         -3.659014e-43  8.248862e-07
graph21         -1.197141e-42  1.918690e-06
graph22         -5.038442e-43 -2.891243e-06
graph23         -4.194254e-43 -9.065152e-07
graph24         -1.813883e-42 -4.932718e-06
graph25         -4.082378e-42 -2.031172e-05
graph26         -2.094060e-42 -7.046193e-06
graph27         -9.088257e-42 -3.609035e-05
graph28         -5.791903e-42 -3.243728e-05
graph29         -1.431303e-41 -9.714065e-05
orbit0           2.972535e-40  3.592606e-03
orbit1          -6.785736e-42 -6.322819e-06
orbit2           2.097884e-41  1.783393e-04
orbit3          -1.288070e-40  4.609026e-04
orbit4          -3.131458e-43 -1.708630e-06
orbit5          -1.543771e-43 -2.789324e-07
orbit6          -8.865898e-44  7.695147e-08
orbit7           2.539435e-42  1.749712e-05
orbit8          -6.058388e-42 -9.138051e-06
orbit9          -7.075353e-42 -5.442460e-06
orbit10         -2.125160e-42 -9.502227e-06
orbit11         -6.867596e-42  2.239820e-04
orbit12         -1.490686e-41 -7.622142e-05
orbit13         -2.892288e-41 -8.480311e-05
orbit14         -3.547373e-41 -2.856601e-04
orbit15         -1.035833e-44 -5.448748e-08
orbit16         -6.608384e-45 -9.187509e-08
orbit17         -8.200676e-45  3.874771e-09
orbit18         -8.045746e-45 -1.111716e-07
orbit19         -2.700538e-45 -4.507823e-10
orbit20         -4.261702e-45 -1.608110e-08
orbit21         -7.438317e-45 -1.171083e-07
orbit22         -1.177147e-45  1.438040e-09
orbit23          4.383567e-43  2.933730e-06
orbit24         -8.624112e-44 -1.998848e-07
orbit25         -7.911865e-44 -3.140267e-07
orbit26         -1.644290e-43 -7.037948e-07
orbit27         -5.539162e-43 -4.383012e-06
orbit28         -3.873601e-43 -3.034020e-06
orbit29         -1.078272e-43 -1.828548e-07
orbit30         -3.249815e-43 -4.047539e-07
orbit31         -4.349001e-44  1.411157e-07
orbit32         -3.909934e-44 -3.649332e-07
orbit33          1.145889e-44  3.264663e-05
orbit34         -1.523122e-42 -7.883659e-06
orbit35         -1.177695e-43  7.637373e-07
orbit36         -2.473325e-43 -1.549650e-06
orbit37         -3.237736e-44 -1.251206e-07
orbit38         -2.354602e-43  1.706216e-06
orbit39         -2.523724e-43  3.674219e-06
orbit40         -8.407170e-44 -4.627775e-07
orbit41         -6.842753e-43 -3.778334e-06
orbit42         -3.549070e-42  5.259528e-05
orbit43         -5.073352e-42 -4.692396e-05
orbit44         -3.864019e-41 -3.061208e-04
orbit45         -2.365385e-42 -6.618910e-06
orbit46         -7.849901e-43 -3.982967e-06
orbit47         -1.557225e-42 -3.761698e-06
orbit48         -4.208741e-43 -1.331271e-06
orbit49         -3.916667e-43  1.189432e-06
orbit50         -2.449335e-42 -4.717797e-05
orbit51         -2.791678e-42 -6.808597e-06
orbit52         -3.210894e-42  1.500160e-05
orbit53         -2.472337e-42  1.995335e-05
orbit54         -5.014233e-43 -2.870724e-06
orbit55         -9.547884e-42 -6.137165e-05
orbit56         -3.075326e-42  5.483680e-05
orbit57         -3.810487e-43 -1.800774e-06
orbit58         -8.639423e-42 -1.393920e-04
orbit59         -3.339724e-42 -1.441302e-05
orbit60         -2.761021e-42  1.117863e-06
orbit61         -2.293670e-41  3.002511e-04
orbit62         -1.950431e-41 -1.732417e-04
orbit63         -8.876788e-42 -2.833067e-05
orbit64         -5.233575e-42 -1.466903e-05
orbit65         -9.173119e-42 -3.397551e-05
orbit66         -2.178050e-42 -5.704371e-06
orbit67         -1.156954e-41 -7.404016e-05
orbit68         -9.687300e-42 -3.753325e-05
orbit69         -3.242091e-41 -1.638972e-04
orbit70         -1.029376e-41 -5.677895e-05
orbit71         -6.414485e-42 -3.672483e-05
orbit72         -1.431303e-41 -9.708559e-05
AP              -2.795354e-40 -2.675934e-02
bet              3.575975e-44 -1.560221e-06
ecc              4.774915e-39  3.222891e-02
eccrad           3.342441e-38  2.254103e-01
close           -4.893356e-38  2.192084e-01
constraint      -5.976670e-38 -6.933544e-01
coreness        -7.109339e-41  9.118495e-03
knn             -1.333833e-40 -5.229749e-04
hubscore        -1.067659e-37 -3.666157e-01
pagerank        -2.290116e-35 -6.505737e+02
trans           -2.221772e-38  1.141888e-01
first            2.972535e-40  3.616799e-03
second          -8.914412e-42  6.277675e-06
third            1.068401e-44  1.323935e-05
fourth           8.394404e-43 -3.502835e-05
fifth            2.530438e-43  8.207403e-06
sixth           -4.348142e-42  5.125438e-05
selfinter       -3.791358e-39 -7.148302e-02
V1              -2.208796e-38  1.491012e-01
V2              -7.170705e-38 -1.399372e+00
evcent          -1.072799e-37 -3.449594e-01
upto_second     -8.530448e-42  7.880194e-06
upto_third      -3.319031e-43  9.445728e-06
upto_fourth     -1.646139e-43 -6.843041e-06
upto_fifth       4.512471e-42 -1.169297e-05
upto_sixth       1.342066e-40  5.696424e-03
ratio1          -1.580918e-40 -2.712752e-05
ratio2           4.380757e-40  4.201885e-03
ratio3          -8.060403e-40 -2.701272e-02
ratio4           1.075858e-40  1.067276e-01
ratio5          -1.035989e-37 -1.093987e+00
ratio6          -1.203532e-40 -1.935858e-03
walktrap_vertex  1.997812e-39  9.757043e-02
bigcom1         -1.056571e-38 -5.345984e-02
bigcom2          8.487165e-39  1.125131e-01
bigcom3         -1.298945e-38 -1.887906e-01
bigcom4         -1.091432e-38 -2.405321e-01
bigcom5         -1.253145e-38 -3.543019e-01
bigcom6         -1.255605e-38 -2.139642e-01
bigcom8         -1.261796e-38 -2.355500e-01
bigcom9         -1.254374e-38 -2.644786e-01
bigcom10        -1.255194e-38 -2.085872e-01
bigcom11         3.921607e-37  1.757733e+00
bigcom12        -1.258074e-38 -1.684829e-01
bigcom13        -1.262211e-38 -2.682234e-01
bigcom14        -1.252328e-38 -2.089172e-01
bigcom15         0.000000e+00  0.000000e+00
bigcom16        -1.253964e-38 -2.905284e-01
bigcom17        -1.253145e-38 -2.748772e-01
bigcom18        -1.262626e-38 -1.626422e-01
bigcom21        -1.252328e-38 -2.215926e-01
bigcom22        -1.252328e-38 -1.288419e-01
bigcom23        -1.254374e-38 -2.580594e-01
bigcom24        -1.252328e-38 -2.416998e-01
bigcom25         2.965737e-38  3.657282e-01
bigcom26        -1.252328e-38 -2.238844e-01
bigcom27        -1.253145e-38 -2.221036e-01
bigcom29        -1.254784e-38 -1.669675e-01
bigcom31        -1.252328e-38 -3.056605e-01
bigcom33         1.073052e-38  1.988793e-01
bigcom34        -1.263042e-38 -2.341943e-01
bigcom35        -1.252328e-38 -1.056917e-01
bigcom36        -1.252328e-38 -8.326159e-02
bigcom39        -1.253554e-38 -2.647515e-01
bigcom40        -1.252328e-38 -2.219208e-01
bigcom43        -1.254784e-38 -2.422705e-01
bigcom46        -1.253554e-38 -1.409430e-01
bigcom48        -1.257250e-38 -1.561198e-01
bigcom49        -1.252328e-38 -1.493549e-01
bigcom50        -1.253554e-38 -1.672847e-01
bigcom52        -1.253554e-38 -2.178313e-01
bigcom54        -1.252736e-38 -1.639709e-01
bigcom56        -1.254374e-38 -2.903417e-01
bigcom57        -1.260553e-38 -1.775145e-01
bigcom58        -1.252736e-38 -1.827448e-01
bigcom62        -1.253554e-38 -1.554820e-01
bigcom63        -1.253145e-38 -2.393997e-01
bigcom64        -1.252328e-38 -1.057621e-01
bigcom65        -1.256016e-38 -1.943820e-01
bigcom66        -1.252736e-38 -1.266789e-01
bigcom68         0.000000e+00  0.000000e+00
bigcom69        -1.252328e-38 -7.251409e-02
bigcom70        -1.256427e-38 -1.868082e-01
bigcom71        -1.252328e-38 -1.035452e-01
bigcom72        -1.252736e-38 -2.074756e-01
bigcom77        -1.252736e-38 -1.431749e-01
bigcom79        -1.256838e-38 -2.384532e-01
bigcom80        -1.252328e-38 -1.393120e-01
bigcom82        -1.252736e-38 -2.374521e-01
bigcom83        -1.253145e-38 -2.049372e-01
bigcom86        -1.252736e-38 -1.471616e-01
bigcom87        -1.252736e-38 -1.318837e-01
bigcom88        -1.253964e-38 -2.086919e-01
bigcom90         0.000000e+00  0.000000e+00
bigcom92        -1.252736e-38 -1.618883e-01
bigcom94         0.000000e+00  0.000000e+00
bigcom96        -1.252736e-38 -2.858535e-01
bigcom98        -1.252736e-38 -2.805349e-01
bigcom99        -1.253145e-38 -1.678472e-01
bigcom100       -1.253145e-38 -2.045403e-01
bigcom102       -1.252328e-38 -1.675116e-01
bigcom103       -1.252328e-38 -1.346933e-01
bigcom104        0.000000e+00  0.000000e+00
bigcom107       -1.252736e-38 -1.565119e-01
bigcom108       -1.252328e-38 -1.539637e-01
bigcom109       -1.253964e-38 -3.709243e-01
bigcom110        9.979073e-37  3.338507e+00
bigcom125       -1.254374e-38 -1.634040e-01
bigcom133       -1.252736e-38 -2.120391e-01
bigcom141       -1.257250e-38 -1.912640e-01
bigcom142       -1.252328e-38 -3.504670e-01
bigcom143       -1.252328e-38 -3.247707e-01
bigcom145       -1.252328e-38 -1.382513e-01
bigcom158       -1.258074e-38 -1.788187e-01
bigcom162       -1.254374e-38 -2.644183e-01
bigcom177        1.320825e-37  9.461384e-01
bigcom194       -1.252328e-38 -1.794790e-01
bigcom208       -1.252736e-38 -2.987859e-01
bigcom220       -1.252736e-38 -2.987624e-01
bigcom227       -1.252328e-38 -2.649974e-01
bigcom229        0.000000e+00  0.000000e+00
bigcom247       -1.252328e-38 -2.203114e-01
bigcom252       -1.252328e-38 -1.930269e-01
bigcom255       -1.252736e-38 -2.623534e-01
bigcom258       -1.253554e-38 -3.049540e-01
bigcom266       -1.254374e-38 -2.879728e-01
bigcom269       -1.252328e-38 -1.708686e-01
bigcom273       -1.252328e-38 -4.531929e-01
bigcom274        0.000000e+00  0.000000e+00
bigcom276        0.000000e+00  0.000000e+00
bigcom284       -1.252328e-38 -7.442121e-02
bigcom290       -1.252328e-38 -5.394505e-01
bigcom292       -1.252328e-38 -2.782137e-01
bigcom294        0.000000e+00  0.000000e+00
bigcom295       -1.253145e-38 -3.682960e-01
bigcom296       -1.253145e-38 -1.864910e-01
bigcom297        0.000000e+00  0.000000e+00
bigcom302       -1.252328e-38 -2.124804e-01
bigcom303        0.000000e+00  0.000000e+00
bigcom307       -1.252328e-38 -1.951452e-01
bigcom311        0.000000e+00  0.000000e+00
bigcom313        0.000000e+00  0.000000e+00
bigcom318        0.000000e+00  0.000000e+00
bigcom326       -1.252328e-38 -1.256713e-01
bigcom332       -1.252328e-38 -2.912014e-01
bigcom340       -1.252328e-38 -1.200136e-01
bigcom341        0.000000e+00  0.000000e+00
bigcom345        0.000000e+00  0.000000e+00
bigcom347       -1.252736e-38 -1.478421e-01
bigcom360       -1.253964e-38 -1.457271e-01
bigcom365       -1.252328e-38 -3.644248e-01
bigcom366       -1.252328e-38 -1.234938e-01
bigcom370       -1.252328e-38 -1.217765e-01
bigcom387       -1.253145e-38 -2.070687e-01
bigcom390        0.000000e+00  0.000000e+00
bigcom398        0.000000e+00  0.000000e+00
bigcom408       -1.253964e-38 -2.231820e-01
bigcom417       -1.252328e-38 -1.908341e-01
bigcom419        0.000000e+00  0.000000e+00
bigcom424       -1.252328e-38 -1.233425e-01
bigcom441       -1.253145e-38 -1.744847e-01
bigcom445       -1.252736e-38 -1.475469e-01
bigcom468       -1.252328e-38 -3.610392e-01
spin_vertex     -1.319628e-38 -2.124825e-01
membership_s1   -1.252328e-38 -1.346801e-01
membership_s3   -1.282025e-38 -2.531412e-01
membership_s4    4.440151e-38  4.115536e-01
membership_s5    0.000000e+00  0.000000e+00
membership_s6   -1.252736e-38 -2.787456e-01
membership_s7   -1.256427e-38 -2.231603e-01
membership_s8   -1.317222e-38 -2.133048e-01
membership_s9   -1.258899e-38 -1.904031e-01
membership_s10  -9.394615e-39 -1.568829e-01
membership_s11  -1.256016e-38 -3.239570e-01
membership_s12   8.094586e-39  1.147741e-01
membership_s13  -1.255194e-38 -2.396631e-01
membership_s14  -1.253554e-38 -2.043118e-01
membership_s16   1.893048e-38  1.304960e-01
membership_s17  -1.253964e-38 -1.385361e-01
membership_s18  -1.253964e-38 -2.117819e-01
membership_s19  -1.265123e-38 -2.471668e-01
membership_s20  -8.981650e-39  2.582443e-02
membership_s21   9.909897e-39  1.542833e-01
membership_s22  -1.252328e-38 -1.298568e-01
membership_s23  -1.261381e-38 -2.112750e-01
membership_s24  -1.252736e-38 -1.813117e-01
membership_s25  -1.253554e-38 -2.995152e-01
membership_s26  -1.269307e-38 -2.586271e-01
membership_s27  -1.257250e-38 -1.911706e-01
membership_s28  -1.258899e-38 -1.965080e-01
membership_s30  -1.258487e-38 -1.977485e-01
membership_s31  -5.085871e-39 -4.838813e-03
membership_s32  -1.263874e-38 -1.879839e-01
membership_s33  -1.389712e-38 -2.967893e-01
membership_s34   0.000000e+00  0.000000e+00
membership_s35  -1.252328e-38 -2.741125e-01
membership_s36   0.000000e+00  0.000000e+00
membership_s37  -1.266793e-38 -2.713039e-01
membership_s38   3.961558e-39  1.635563e-01
adhesion         4.558648e-42  5.954703e-06
cohesion        -9.117301e-42 -1.197711e-05
inner            3.016720e-42  7.131331e-05
outer            6.057067e-42  3.950735e-05
ioratio          4.726572e-38  4.732960e-02
comsize          7.675345e-42  6.988811e-05
[1] "Dataset: med_CT Model GBM, run: 2 of 10 2015-06-08 11:06:10"
Iter   TrainDeviance   ValidDeviance   StepSize   Improve
     1        0.1406             nan     0.0100    0.0000
     2        0.1354             nan     0.0100   -0.0001
     3        0.1330             nan     0.0100    0.0001
     4        0.1305             nan     0.0100   -0.0001
     5        0.1285             nan     0.0100   -0.0000
     6        0.1269             nan     0.0100    0.0000
     7        0.1245             nan     0.0100   -0.0000
     8        0.1228             nan     0.0100    0.0000
     9        0.1202             nan     0.0100    0.0001
    10        0.1177             nan     0.0100   -0.0000
    20        0.1036             nan     0.0100   -0.0000
    40        0.0875             nan     0.0100   -0.0000
    60        0.0760             nan     0.0100   -0.0000
    80        0.0677             nan     0.0100   -0.0000
   100        0.0607             nan     0.0100   -0.0000
   120        0.0551             nan     0.0100   -0.0000
   140        0.0504             nan     0.0100   -0.0000
   160        0.0463             nan     0.0100   -0.0000
   180        0.0428             nan     0.0100   -0.0000
   200        0.0397             nan     0.0100   -0.0000
   220        0.0371             nan     0.0100   -0.0000
   240        0.0348             nan     0.0100   -0.0000
   260        0.0325             nan     0.0100   -0.0000
   280        0.0306             nan     0.0100   -0.0000
   300        0.0285             nan     0.0100   -0.0000
   320        0.0269             nan     0.0100   -0.0000
   340        0.0253             nan     0.0100   -0.0000
   350        0.0247             nan     0.0100   -0.0000

[1] "GBM variable coefficients"
                            var     rel.inf
ratio5                   ratio5 5.038674639
outer                     outer 3.583774140
spin_vertex         spin_vertex 3.524255648
walktrap_vertex walktrap_vertex 3.221098071
V1                           V1 3.045463464
V2                           V2 2.641868028
bigcom11               bigcom11 2.378086439
graph5                   graph5 2.306253009
comsize                 comsize 2.203319822
membership_s4     membership_s4 1.911277907
cohesion               cohesion 1.770553748
pagerank               pagerank 1.749498519
inner                     inner 1.726684141
knn                         knn 1.709341274
ecc                         ecc 1.593401202
adhesion               adhesion 1.585112150
graph1                   graph1 1.523766548
graph23                 graph23 1.420667793
graph16                 graph16 1.376186040
orbit18                 orbit18 1.365102059
graph10                 graph10 1.302106752
graph22                 graph22 1.286766342
orbit33                 orbit33 1.151769597
graph6                   graph6 1.146322986
sixth                     sixth 1.128977915
graph21                 graph21 1.113138247
ratio1                   ratio1 1.104824826
orbit39                 orbit39 1.091047207
orbit47                 orbit47 1.079599934
graph11                 graph11 1.040812005
constraint           constraint 1.039122921
orbit31                 orbit31 0.946252496
orbit63                 orbit63 0.932735809
orbit38                 orbit38 0.913955709
orbit36                 orbit36 0.886005638
graph4                   graph4 0.876064237
orbit37                 orbit37 0.858324646
bigcom177             bigcom177 0.840600802
ratio2                   ratio2 0.817324322
bet                         bet 0.816966685
graph20                 graph20 0.795864471
orbit20                 orbit20 0.795304228
graph14                 graph14 0.770410126
bigcom33               bigcom33 0.762292960
membership_s21   membership_s21 0.759893750
orbit19                 orbit19 0.740219175
graph17                 graph17 0.701158696
orbit52                 orbit52 0.691055236
graph19                 graph19 0.689194810
fifth                     fifth 0.686983452
graph13                 graph13 0.652475200
orbit51                 orbit51 0.651719231
orbit53                 orbit53 0.636891761
orbit56                 orbit56 0.634721684
orbit62                 orbit62 0.630120167
fourth                   fourth 0.624324378
ratio4                   ratio4 0.617974343
orbit45                 orbit45 0.582156376
graph12                 graph12 0.563830484
graph7                   graph7 0.561484607
orbit50                 orbit50 0.557049057
orbit17                 orbit17 0.554333863
graph15                 graph15 0.545972275
graph18                 graph18 0.545297581
orbit27                 orbit27 0.535504904
graph9                   graph9 0.523146985
hubscore               hubscore 0.521643414
orbit2                   orbit2 0.519427931
orbit24                 orbit24 0.502199234
graph0                   graph0 0.497907936
orbit25                 orbit25 0.486135741
graph2                   graph2 0.481796743
bigcom25               bigcom25 0.468765500
orbit42                 orbit42 0.462603199
graph25                 graph25 0.458846611
orbit60                 orbit60 0.455125609
orbit35                 orbit35 0.442702252
orbit1                   orbit1 0.442258650
graph3                   graph3 0.416809298
orbit23                 orbit23 0.406780994
orbit7                   orbit7 0.401125500
coreness               coreness 0.399096101
orbit46                 orbit46 0.385722281
upto_sixth           upto_sixth 0.379051927
membership_s12   membership_s12 0.366331575
upto_fifth           upto_fifth 0.363633897
orbit54                 orbit54 0.361688883
ioratio                 ioratio 0.353508194
orbit30                 orbit30 0.324041702
ratio6                   ratio6 0.301485523
orbit11                 orbit11 0.301144922
orbit21                 orbit21 0.287851022
orbit26                 orbit26 0.287592142
orbit9                   orbit9 0.282933092
orbit28                 orbit28 0.276317520
orbit5                   orbit5 0.273456651
graph24                 graph24 0.256991049
close                     close 0.253613471
orbit16                 orbit16 0.252939808
ratio3                   ratio3 0.243919227
membership_s38   membership_s38 0.221455131
orbit48                 orbit48 0.214589697
upto_fourth         upto_fourth 0.210239654
orbit15                 orbit15 0.205619104
upto_third           upto_third 0.200585720
third                     third 0.189125056
orbit6                   orbit6 0.186833527
orbit59                 orbit59 0.180972252
AP                           AP 0.173095873
orbit49                 orbit49 0.153569947
orbit61                 orbit61 0.148203847
orbit22                 orbit22 0.138475319
orbit44                 orbit44 0.133866832
orbit4                   orbit4 0.126906879
orbit10                 orbit10 0.126341297
orbit40                 orbit40 0.125117766
bigcom2                 bigcom2 0.122786031
orbit32                 orbit32 0.118043398
graph26                 graph26 0.111306475
orbit29                 orbit29 0.109761834
orbit43                 orbit43 0.102713385
membership_s20   membership_s20 0.097434617
trans                     trans 0.085011091
membership_s16   membership_s16 0.076790394
orbit12                 orbit12 0.069865601
selfinter             selfinter 0.067010908
orbit55                 orbit55 0.065350913
orbit58                 orbit58 0.056019032
orbit65                 orbit65 0.055130039
second                   second 0.050970957
orbit69                 orbit69 0.043024897
graph27                 graph27 0.037344746
orbit67                 orbit67 0.032914146
orbit64                 orbit64 0.030476688
orbit41                 orbit41 0.025707909
orbit66                 orbit66 0.025655693
orbit13                 orbit13 0.020397660
upto_second         upto_second 0.019521165
graph28                 graph28 0.014527719
membership_s31   membership_s31 0.010358241
orbit70                 orbit70 0.010283272
graph8                   graph8 0.009286741
orbit57                 orbit57 0.007594627
bigcom1                 bigcom1 0.007338184
membership_s10   membership_s10 0.007084197
orbit71                 orbit71 0.003360424
graph29                 graph29 0.000000000
orbit0                   orbit0 0.000000000
orbit3                   orbit3 0.000000000
orbit8                   orbit8 0.000000000
orbit14                 orbit14 0.000000000
orbit34                 orbit34 0.000000000
orbit68                 orbit68 0.000000000
orbit72                 orbit72 0.000000000
eccrad                   eccrad 0.000000000
first                     first 0.000000000
evcent                   evcent 0.000000000
bigcom3                 bigcom3 0.000000000
bigcom4                 bigcom4 0.000000000
bigcom5                 bigcom5 0.000000000
bigcom6                 bigcom6 0.000000000
bigcom8                 bigcom8 0.000000000
bigcom9                 bigcom9 0.000000000
bigcom10               bigcom10 0.000000000
bigcom12               bigcom12 0.000000000
bigcom13               bigcom13 0.000000000
bigcom14               bigcom14 0.000000000
bigcom15               bigcom15 0.000000000
bigcom16               bigcom16 0.000000000
bigcom17               bigcom17 0.000000000
bigcom18               bigcom18 0.000000000
bigcom21               bigcom21 0.000000000
bigcom22               bigcom22 0.000000000
bigcom23               bigcom23 0.000000000
bigcom24               bigcom24 0.000000000
bigcom26               bigcom26 0.000000000
bigcom27               bigcom27 0.000000000
bigcom29               bigcom29 0.000000000
bigcom31               bigcom31 0.000000000
bigcom34               bigcom34 0.000000000
bigcom35               bigcom35 0.000000000
bigcom36               bigcom36 0.000000000
bigcom39               bigcom39 0.000000000
bigcom40               bigcom40 0.000000000
bigcom43               bigcom43 0.000000000
bigcom46               bigcom46 0.000000000
bigcom48               bigcom48 0.000000000
bigcom49               bigcom49 0.000000000
bigcom50               bigcom50 0.000000000
bigcom52               bigcom52 0.000000000
bigcom54               bigcom54 0.000000000
bigcom56               bigcom56 0.000000000
bigcom57               bigcom57 0.000000000
bigcom58               bigcom58 0.000000000
bigcom62               bigcom62 0.000000000
bigcom63               bigcom63 0.000000000
bigcom64               bigcom64 0.000000000
bigcom65               bigcom65 0.000000000
bigcom66               bigcom66 0.000000000
bigcom68               bigcom68 0.000000000
bigcom69               bigcom69 0.000000000
bigcom70               bigcom70 0.000000000
bigcom71               bigcom71 0.000000000
bigcom72               bigcom72 0.000000000
bigcom77               bigcom77 0.000000000
bigcom79               bigcom79 0.000000000
bigcom80               bigcom80 0.000000000
bigcom82               bigcom82 0.000000000
bigcom83               bigcom83 0.000000000
bigcom86               bigcom86 0.000000000
bigcom87               bigcom87 0.000000000
bigcom88               bigcom88 0.000000000
bigcom90               bigcom90 0.000000000
bigcom92               bigcom92 0.000000000
bigcom94               bigcom94 0.000000000
bigcom96               bigcom96 0.000000000
bigcom98               bigcom98 0.000000000
bigcom99               bigcom99 0.000000000
bigcom100             bigcom100 0.000000000
bigcom102             bigcom102 0.000000000
bigcom103             bigcom103 0.000000000
bigcom104             bigcom104 0.000000000
bigcom107             bigcom107 0.000000000
bigcom108             bigcom108 0.000000000
bigcom109             bigcom109 0.000000000
bigcom110             bigcom110 0.000000000
bigcom125             bigcom125 0.000000000
bigcom133             bigcom133 0.000000000
bigcom141             bigcom141 0.000000000
bigcom142             bigcom142 0.000000000
bigcom143             bigcom143 0.000000000
bigcom145             bigcom145 0.000000000
bigcom158             bigcom158 0.000000000
bigcom162             bigcom162 0.000000000
bigcom194             bigcom194 0.000000000
bigcom208             bigcom208 0.000000000
bigcom220             bigcom220 0.000000000
bigcom227             bigcom227 0.000000000
bigcom229             bigcom229 0.000000000
bigcom247             bigcom247 0.000000000
bigcom252             bigcom252 0.000000000
bigcom255             bigcom255 0.000000000
bigcom258             bigcom258 0.000000000
bigcom266             bigcom266 0.000000000
bigcom269             bigcom269 0.000000000
bigcom273             bigcom273 0.000000000
bigcom274             bigcom274 0.000000000
bigcom276             bigcom276 0.000000000
bigcom284             bigcom284 0.000000000
bigcom290             bigcom290 0.000000000
bigcom292             bigcom292 0.000000000
bigcom294             bigcom294 0.000000000
bigcom295             bigcom295 0.000000000
bigcom296             bigcom296 0.000000000
bigcom297             bigcom297 0.000000000
bigcom302             bigcom302 0.000000000
bigcom303             bigcom303 0.000000000
bigcom307             bigcom307 0.000000000
bigcom311             bigcom311 0.000000000
bigcom313             bigcom313 0.000000000
bigcom318             bigcom318 0.000000000
bigcom326             bigcom326 0.000000000
bigcom332             bigcom332 0.000000000
bigcom340             bigcom340 0.000000000
bigcom341             bigcom341 0.000000000
bigcom345             bigcom345 0.000000000
bigcom347             bigcom347 0.000000000
bigcom360             bigcom360 0.000000000
bigcom365             bigcom365 0.000000000
bigcom366             bigcom366 0.000000000
bigcom370             bigcom370 0.000000000
bigcom387             bigcom387 0.000000000
bigcom390             bigcom390 0.000000000
bigcom398             bigcom398 0.000000000
bigcom408             bigcom408 0.000000000
bigcom417             bigcom417 0.000000000
bigcom419             bigcom419 0.000000000
bigcom424             bigcom424 0.000000000
bigcom441             bigcom441 0.000000000
bigcom445             bigcom445 0.000000000
bigcom468             bigcom468 0.000000000
membership_s1     membership_s1 0.000000000
membership_s3     membership_s3 0.000000000
membership_s5     membership_s5 0.000000000
membership_s6     membership_s6 0.000000000
membership_s7     membership_s7 0.000000000
membership_s8     membership_s8 0.000000000
membership_s9     membership_s9 0.000000000
membership_s11   membership_s11 0.000000000
membership_s13   membership_s13 0.000000000
membership_s14   membership_s14 0.000000000
membership_s17   membership_s17 0.000000000
membership_s18   membership_s18 0.000000000
membership_s19   membership_s19 0.000000000
membership_s22   membership_s22 0.000000000
membership_s23   membership_s23 0.000000000
membership_s24   membership_s24 0.000000000
membership_s25   membership_s25 0.000000000
membership_s26   membership_s26 0.000000000
membership_s27   membership_s27 0.000000000
membership_s28   membership_s28 0.000000000
membership_s30   membership_s30 0.000000000
membership_s32   membership_s32 0.000000000
membership_s33   membership_s33 0.000000000
membership_s34   membership_s34 0.000000000
membership_s35   membership_s35 0.000000000
membership_s36   membership_s36 0.000000000
membership_s37   membership_s37 0.000000000
[1] "Dataset: med_CT Model RF, run: 2 of 10 2015-06-08 11:07:58"
     |      Out-of-bag   |
Tree |      MSE  %Var(y) |
   1 |   0.0273   204.21 |
   2 |  0.02487   186.02 |
   3 |  0.02261   169.14 |
   4 |  0.02177   162.87 |
   5 |  0.02222   166.21 |
   6 |  0.02104   157.40 |
   7 |  0.02098   156.92 |
   8 |  0.02029   151.79 |
   9 |  0.01899   142.05 |
  10 |  0.01874   140.17 |
  11 |  0.01775   132.77 |
  12 |  0.01733   129.62 |
  13 |  0.01682   125.79 |
  14 |  0.01709   127.86 |
  15 |  0.01707   127.68 |
  16 |  0.01659   124.07 |
  17 |  0.01646   123.08 |
  18 |   0.0163   121.95 |
  19 |  0.01612   120.61 |
  20 |  0.01602   119.79 |
  21 |  0.01592   119.10 |
  22 |  0.01591   119.02 |
  23 |   0.0158   118.17 |
  24 |  0.01569   117.35 |
  25 |   0.0157   117.45 |
  26 |  0.01563   116.94 |
  27 |  0.01561   116.74 |
  28 |  0.01568   117.26 |
  29 |  0.01559   116.59 |
  30 |  0.01546   115.62 |
  31 |  0.01544   115.49 |
  32 |   0.0154   115.22 |
  33 |  0.01541   115.25 |
  34 |  0.01542   115.32 |
  35 |  0.01537   115.00 |
  36 |   0.0153   114.46 |
  37 |  0.01526   114.13 |
  38 |   0.0152   113.68 |
  39 |  0.01512   113.07 |
  40 |  0.01508   112.80 |
  41 |  0.01501   112.31 |
  42 |  0.01502   112.36 |
  43 |  0.01503   112.42 |
  44 |  0.01499   112.09 |
  45 |  0.01492   111.63 |
  46 |  0.01488   111.28 |
  47 |  0.01489   111.36 |
  48 |  0.01479   110.62 |
  49 |  0.01482   110.88 |
  50 |  0.01481   110.76 |
  51 |  0.01481   110.80 |
  52 |  0.01477   110.47 |
  53 |  0.01473   110.19 |
  54 |  0.01469   109.91 |
  55 |  0.01463   109.42 |
  56 |  0.01459   109.17 |
  57 |  0.01456   108.88 |
  58 |   0.0145   108.45 |
  59 |  0.01447   108.22 |
  60 |  0.01437   107.46 |
  61 |  0.01436   107.43 |
  62 |  0.01433   107.22 |
  63 |  0.01428   106.81 |
  64 |  0.01427   106.77 |
  65 |   0.0143   106.98 |
  66 |  0.01429   106.92 |
  67 |  0.01431   107.02 |
  68 |  0.01435   107.31 |
  69 |  0.01433   107.20 |
  70 |  0.01433   107.22 |
  71 |  0.01432   107.10 |
  72 |  0.01433   107.22 |
  73 |  0.01433   107.17 |
  74 |  0.01433   107.15 |
  75 |  0.01433   107.17 |
  76 |  0.01431   107.06 |
  77 |   0.0143   106.97 |
  78 |  0.01432   107.12 |
  79 |  0.01433   107.18 |
  80 |  0.01436   107.42 |
  81 |  0.01436   107.40 |
  82 |  0.01434   107.29 |
  83 |  0.01435   107.32 |
  84 |  0.01435   107.31 |
  85 |  0.01436   107.39 |
  86 |  0.01435   107.33 |
  87 |  0.01433   107.20 |
  88 |  0.01433   107.18 |
  89 |  0.01432   107.12 |
  90 |  0.01431   107.05 |
  91 |  0.01431   107.07 |
  92 |   0.0143   106.95 |
  93 |  0.01428   106.80 |
  94 |  0.01426   106.64 |
  95 |  0.01428   106.79 |
  96 |  0.01429   106.90 |
  97 |  0.01428   106.84 |
  98 |  0.01429   106.89 |
  99 |  0.01426   106.67 |
 100 |  0.01424   106.52 |
[1] "Random Forest variable coefficients"
                      %IncMSE IncNodePurity
graph5           1.676208e-03  2.731252e-01
graph6           2.641571e-03  2.360552e-01
graph7           6.426816e-04  1.762586e-01
graph8           3.738635e-04  3.391408e-02
graph9           4.521355e-04  1.302489e-01
graph10          1.981154e-03  2.927071e-01
graph11          3.955115e-03  2.553663e-01
graph12          2.625596e-03  2.591592e-01
graph13          1.962990e-03  2.450226e-01
graph14          8.664618e-04  1.784586e-01
graph15          1.865123e-03  4.176708e-01
graph16          1.658064e-03  3.592632e-01
graph17          2.169430e-03  2.871770e-01
graph18          1.443817e-03  1.191745e-01
graph19          2.827615e-03  2.466868e-01
graph20          2.025349e-03  1.755128e-01
graph21          2.000264e-03  3.551108e-01
graph22          3.708858e-03  2.974996e-01
graph23          4.418228e-03  5.089084e-01
graph24          2.828746e-03  1.218334e-01
graph25          9.945193e-04  1.733272e-01
graph26          9.143947e-04  5.102448e-02
graph27          5.367430e-04  4.500719e-02
graph28          2.120141e-04  9.821429e-03
graph29          1.257486e-03  2.448362e-02
orbit0           3.621212e-04  8.678444e-02
orbit1           1.642760e-03  2.351678e-01
orbit2           1.346230e-03  2.533414e-01
orbit3           1.090505e-03  9.568137e-02
orbit4           3.978393e-04  1.808666e-01
orbit5           2.957168e-03  1.541698e-01
orbit6           1.257551e-03  2.365854e-01
orbit7           1.615478e-03  4.080601e-01
orbit8           1.145431e-03  2.301812e-01
orbit9           2.328150e-03  1.219089e-01
orbit10          1.451344e-03  1.041782e-01
orbit11          1.118569e-03  2.162009e-01
orbit12          2.878377e-04  1.352643e-01
orbit13          9.097642e-05  6.062359e-02
orbit14          8.042157e-04  1.032089e-02
orbit15          6.979916e-04  1.907903e-01
orbit16          1.946398e-03  1.459091e-01
orbit17          2.069120e-04  1.578689e-01
orbit18          3.085849e-03  3.411252e-01
orbit19          2.843210e-03  4.639086e-01
orbit20          3.948482e-03  2.525747e-01
orbit21          1.048138e-03  1.518210e-01
orbit22          3.184315e-03  3.458756e-01
orbit23          3.269010e-03  3.914768e-01
orbit24          1.251775e-03  3.221016e-01
orbit25          2.402065e-04  9.131465e-02
orbit26          1.906438e-03  7.049250e-02
orbit27          1.719659e-03  3.057925e-01
orbit28          1.038978e-03  1.636542e-01
orbit29          3.345867e-03  1.853851e-01
orbit30          9.377553e-04  1.057966e-01
orbit31          3.513698e-03  3.867131e-01
orbit32          1.258745e-03  1.395431e-01
orbit33          1.564337e-03  3.219219e-01
orbit34          7.933634e-04  2.024777e-01
orbit35          2.422754e-03  4.968532e-01
orbit36          1.057763e-03  2.517548e-01
orbit37          1.612927e-03  2.251494e-01
orbit38          1.785770e-03  2.657083e-01
orbit39          3.500874e-03  3.872074e-01
orbit40          5.710756e-04  9.283582e-02
orbit41          2.924894e-04  1.118585e-01
orbit42          7.678526e-04  2.577271e-01
orbit43          1.592691e-03  1.674485e-01
orbit44          3.108344e-04  2.079060e-01
orbit45          1.874721e-03  2.620712e-01
orbit46          1.236571e-03  1.893414e-01
orbit47          2.296341e-03  2.698929e-01
orbit48          4.718355e-04  1.223685e-01
orbit49          8.096160e-04  1.484110e-01
orbit50          9.191312e-04  1.320703e-01
orbit51          5.787934e-04  1.950623e-01
orbit52          1.792683e-03  3.079036e-01
orbit53          1.419157e-03  2.604711e-01
orbit54          1.191922e-03  3.458540e-01
orbit55          3.167041e-06  5.486123e-02
orbit56          4.636828e-03  5.352162e-01
orbit57          2.628100e-04  2.124755e-02
orbit58          3.566266e-04  8.937862e-02
orbit59          6.319169e-04  1.838980e-01
orbit60          6.944203e-04  2.464160e-01
orbit61          1.600701e-04  1.507968e-01
orbit62          2.792542e-04  1.411501e-01
orbit63          1.772284e-03  1.358499e-01
orbit64          1.806592e-04  5.407160e-02
orbit65          1.130001e-03  2.875451e-02
orbit66          4.767236e-04  1.445428e-03
orbit67          4.395067e-05  1.935948e-02
orbit68          4.867932e-04  4.966979e-02
orbit69          3.532786e-05  4.106857e-02
orbit70          1.713796e-05  2.100000e-02
orbit71          3.510330e-05  9.570688e-03
orbit72          4.069297e-04  1.098150e-03
AP              -8.119061e-06  7.352855e-02
bet              6.460739e-04  2.007486e-01
ecc              1.088410e-04  6.983967e-02
eccrad           1.307656e-04  1.179627e-01
close            2.123520e-03  1.779483e-01
constraint       1.784238e-03  2.182097e-01
coreness         1.675399e-03  9.573576e-02
knn              2.789221e-03  4.708511e-01
hubscore         3.605585e-03  2.746699e-01
pagerank         7.233452e-04  3.250747e-01
trans            3.603934e-04  1.271105e-01
first            3.504499e-04  2.862581e-02
second           2.755056e-03  2.835424e-01
third            1.569777e-03  1.587006e-01
fourth           2.354087e-03  1.692473e-01
fifth            2.775669e-04  2.304520e-01
sixth            1.064462e-03  3.792125e-01
selfinter        3.129581e-05  5.469499e-02
V1               2.167268e-03  7.074936e-01
V2               1.176461e-03  7.156930e-01
evcent           1.216637e-03  2.210383e-01
upto_second      8.257858e-04  2.057067e-01
upto_third       2.697327e-04  1.217702e-01
upto_fourth      5.921987e-04  1.421191e-01
upto_fifth       2.767410e-03  1.827754e-01
upto_sixth       2.182994e-04  1.358589e-01
ratio1           2.483903e-03  3.691812e-01
ratio2           1.571210e-03  7.503576e-01
ratio3           1.488943e-03  2.364625e-01
ratio4           3.159033e-03  4.152009e-01
ratio5           4.391926e-04  1.275968e+00
ratio6           2.385797e-03  2.844534e-01
walktrap_vertex  6.097283e-04  6.323747e-01
bigcom1          8.818342e-06  1.333333e-02
bigcom2          8.133352e-05  1.047642e-01
bigcom3          0.000000e+00  2.168404e-21
bigcom4          1.667768e-05  2.701489e-02
bigcom5          0.000000e+00  0.000000e+00
bigcom6          0.000000e+00  0.000000e+00
bigcom8          0.000000e+00  4.336809e-21
bigcom9          0.000000e+00  0.000000e+00
bigcom10         0.000000e+00  0.000000e+00
bigcom11         3.337789e-06  4.384140e-01
bigcom12         0.000000e+00  0.000000e+00
bigcom13         0.000000e+00  0.000000e+00
bigcom14         0.000000e+00  0.000000e+00
bigcom15         0.000000e+00  4.336809e-21
bigcom16         0.000000e+00  0.000000e+00
bigcom17         0.000000e+00  0.000000e+00
bigcom18         0.000000e+00  0.000000e+00
bigcom21         0.000000e+00  0.000000e+00
bigcom22         0.000000e+00  0.000000e+00
bigcom23         0.000000e+00  0.000000e+00
bigcom24         0.000000e+00  0.000000e+00
bigcom25         1.255102e-03  1.183743e-01
bigcom26         0.000000e+00  0.000000e+00
bigcom27         0.000000e+00  0.000000e+00
bigcom29         0.000000e+00  0.000000e+00
bigcom31         0.000000e+00  0.000000e+00
bigcom33         9.474539e-05  4.302810e-02
bigcom34         0.000000e+00  0.000000e+00
bigcom35         0.000000e+00  0.000000e+00
bigcom36         0.000000e+00  0.000000e+00
bigcom39         0.000000e+00  0.000000e+00
bigcom40         0.000000e+00  0.000000e+00
bigcom43         0.000000e+00  0.000000e+00
bigcom46         0.000000e+00  0.000000e+00
bigcom48         0.000000e+00  0.000000e+00
bigcom49         0.000000e+00  0.000000e+00
bigcom50         0.000000e+00  0.000000e+00
bigcom52         0.000000e+00  0.000000e+00
bigcom54         0.000000e+00  0.000000e+00
bigcom56         0.000000e+00  8.673617e-21
bigcom57         0.000000e+00  0.000000e+00
bigcom58         0.000000e+00  0.000000e+00
bigcom62         0.000000e+00  0.000000e+00
bigcom63         0.000000e+00  0.000000e+00
bigcom64         0.000000e+00  2.775558e-19
bigcom65         0.000000e+00  8.673617e-21
bigcom66         0.000000e+00  0.000000e+00
bigcom68         0.000000e+00  0.000000e+00
bigcom69         0.000000e+00  0.000000e+00
bigcom70         0.000000e+00  0.000000e+00
bigcom71         0.000000e+00  0.000000e+00
bigcom72         0.000000e+00  0.000000e+00
bigcom77         0.000000e+00  0.000000e+00
bigcom79         0.000000e+00  4.336809e-21
bigcom80         0.000000e+00  0.000000e+00
bigcom82         0.000000e+00  0.000000e+00
bigcom83         0.000000e+00  0.000000e+00
bigcom86         0.000000e+00  0.000000e+00
bigcom87         0.000000e+00  0.000000e+00
bigcom88         0.000000e+00  0.000000e+00
bigcom90         0.000000e+00  0.000000e+00
bigcom92         0.000000e+00  0.000000e+00
bigcom94         0.000000e+00  0.000000e+00
bigcom96         0.000000e+00  0.000000e+00
bigcom98         0.000000e+00  0.000000e+00
bigcom99         0.000000e+00  2.168404e-21
bigcom100        0.000000e+00  0.000000e+00
bigcom102        0.000000e+00  0.000000e+00
bigcom103        0.000000e+00  0.000000e+00
bigcom104        0.000000e+00  0.000000e+00
bigcom107        0.000000e+00  0.000000e+00
bigcom108        0.000000e+00  0.000000e+00
bigcom109        0.000000e+00  0.000000e+00
bigcom110        0.000000e+00  7.552758e-01
bigcom125        0.000000e+00  0.000000e+00
bigcom133        0.000000e+00  0.000000e+00
bigcom141        0.000000e+00  4.336809e-21
bigcom142        0.000000e+00  0.000000e+00
bigcom143        0.000000e+00  0.000000e+00
bigcom145        0.000000e+00  0.000000e+00
bigcom158        0.000000e+00  0.000000e+00
bigcom162        0.000000e+00  0.000000e+00
bigcom177        1.224719e-04  4.757799e-01
bigcom194        0.000000e+00  0.000000e+00
bigcom208        0.000000e+00  0.000000e+00
bigcom220        0.000000e+00  8.673617e-21
bigcom227        0.000000e+00  0.000000e+00
bigcom229        0.000000e+00  0.000000e+00
bigcom247        0.000000e+00  0.000000e+00
bigcom252        0.000000e+00  0.000000e+00
bigcom255        0.000000e+00  0.000000e+00
bigcom258        0.000000e+00  0.000000e+00
bigcom266        0.000000e+00  0.000000e+00
bigcom269        0.000000e+00  0.000000e+00
bigcom273        0.000000e+00  0.000000e+00
bigcom274        0.000000e+00  0.000000e+00
bigcom276        0.000000e+00  0.000000e+00
bigcom284        0.000000e+00  0.000000e+00
bigcom290        0.000000e+00  0.000000e+00
bigcom292        0.000000e+00  0.000000e+00
bigcom294        0.000000e+00  0.000000e+00
bigcom295        0.000000e+00  0.000000e+00
bigcom296        0.000000e+00  0.000000e+00
bigcom297        0.000000e+00  0.000000e+00
bigcom302        0.000000e+00  0.000000e+00
bigcom303        0.000000e+00  0.000000e+00
bigcom307        0.000000e+00  0.000000e+00
bigcom311        0.000000e+00  0.000000e+00
bigcom313        0.000000e+00  0.000000e+00
bigcom318        0.000000e+00  0.000000e+00
bigcom326        0.000000e+00  0.000000e+00
bigcom332        0.000000e+00  0.000000e+00
bigcom340        0.000000e+00  0.000000e+00
bigcom341        0.000000e+00  0.000000e+00
bigcom345        0.000000e+00  0.000000e+00
bigcom347        0.000000e+00  0.000000e+00
bigcom360        0.000000e+00  0.000000e+00
bigcom365        0.000000e+00  0.000000e+00
bigcom366        0.000000e+00  0.000000e+00
bigcom370        0.000000e+00  0.000000e+00
bigcom387        0.000000e+00  0.000000e+00
bigcom390        0.000000e+00  0.000000e+00
bigcom398        0.000000e+00  0.000000e+00
bigcom408        0.000000e+00  0.000000e+00
bigcom417        0.000000e+00  0.000000e+00
bigcom419        0.000000e+00  0.000000e+00
bigcom424        0.000000e+00  0.000000e+00
bigcom441        0.000000e+00  0.000000e+00
bigcom445        0.000000e+00  0.000000e+00
bigcom468        0.000000e+00  0.000000e+00
spin_vertex      1.112633e-03  9.060977e-01
membership_s1    0.000000e+00  0.000000e+00
membership_s3    0.000000e+00  0.000000e+00
membership_s4    1.283722e-03  6.443871e-01
membership_s5    0.000000e+00  0.000000e+00
membership_s6    0.000000e+00  0.000000e+00
membership_s7    0.000000e+00  0.000000e+00
membership_s8    0.000000e+00  4.336809e-21
membership_s9    0.000000e+00  0.000000e+00
membership_s10   0.000000e+00  7.303925e-04
membership_s11   0.000000e+00  0.000000e+00
membership_s12   3.999377e-04  1.345313e-01
membership_s13   0.000000e+00  0.000000e+00
membership_s14   0.000000e+00  0.000000e+00
membership_s16  -1.711725e-05  1.031521e-01
membership_s17   0.000000e+00  0.000000e+00
membership_s18   0.000000e+00  0.000000e+00
membership_s19   0.000000e+00  8.673617e-21
membership_s20   3.129394e-05  2.376573e-02
membership_s21   3.080560e-04  1.720355e-01
membership_s22   0.000000e+00  0.000000e+00
membership_s23   0.000000e+00  0.000000e+00
membership_s24   0.000000e+00  0.000000e+00
membership_s25   0.000000e+00  0.000000e+00
membership_s26   0.000000e+00  0.000000e+00
membership_s27   0.000000e+00  0.000000e+00
membership_s28   0.000000e+00  0.000000e+00
membership_s30   0.000000e+00  0.000000e+00
membership_s31  -3.031487e-05  1.209736e-01
membership_s32   0.000000e+00  0.000000e+00
membership_s33   0.000000e+00  8.673617e-21
membership_s34   0.000000e+00  0.000000e+00
membership_s35   0.000000e+00  0.000000e+00
membership_s36   0.000000e+00  0.000000e+00
membership_s37   0.000000e+00  1.301043e-20
membership_s38  -3.964817e-05  2.481367e-02
adhesion         1.378506e-02  4.811864e-01
cohesion         1.595375e-02  6.241367e-01
inner            2.200043e-03  5.889014e-01
outer            3.494650e-03  6.981171e-01
ioratio          5.704123e-03  5.403881e-01
comsize          4.392442e-03  7.699721e-01
[1] "Dataset: med_CT Model GLM, run: 2 of 10 2015-06-08 11:08:56"
[1] "glmnet variable coefficients"
                         [,1]          [,2]
(Intercept)     -4.287520e+00 -3.414762e+01
graph0           3.756336e-40  4.271536e-03
graph1          -4.086144e-42  1.047731e-05
graph2          -1.457938e-40  2.311197e-04
graph3          -1.150967e-43 -3.208456e-07
graph4          -8.188317e-44  3.608974e-07
graph5          -6.451549e-42 -6.001554e-06
graph6          -2.057741e-42 -7.372253e-06
graph7          -1.332861e-41 -3.821644e-05
graph8          -3.963906e-41 -3.315051e-04
graph9          -3.523411e-45 -1.840210e-08
graph10         -1.472280e-45 -2.077459e-09
graph11         -1.113062e-45  5.914214e-09
graph12         -4.726788e-44 -2.151579e-07
graph13         -8.756787e-44 -4.271780e-07
graph14         -2.808264e-44 -7.804403e-08
graph15         -1.513988e-42 -7.591509e-06
graph16         -2.620046e-44 -6.429186e-08
graph17         -7.649903e-44 -5.506428e-08
graph18         -5.459175e-42 -5.263767e-05
graph19         -3.540638e-43 -7.023094e-07
graph20         -4.208588e-43 -3.235609e-07
graph21         -1.295975e-42  3.756559e-07
graph22         -5.131220e-43 -1.703052e-06
graph23         -4.694806e-43 -1.181203e-06
graph24         -2.000054e-42 -5.954833e-06
graph25         -4.485637e-42 -2.037104e-05
graph26         -2.304960e-42 -7.616896e-06
graph27         -9.956315e-42 -3.283195e-05
graph28         -6.456456e-42 -3.909910e-05
graph29         -1.591798e-41 -1.057455e-04
orbit0           3.756336e-40  4.266277e-03
orbit1          -6.287546e-42  4.594917e-06
orbit2           2.553827e-41  1.851226e-04
orbit3          -1.457938e-40  2.307505e-04
orbit4          -3.080228e-43 -1.799923e-06
orbit5          -9.537875e-44  9.496193e-07
orbit6          -8.372306e-44  3.602988e-07
orbit7           2.912746e-42  9.947566e-06
orbit8          -6.451549e-42 -5.992939e-06
orbit9          -7.668238e-42 -1.893089e-05
orbit10         -2.335823e-42 -1.160346e-05
orbit11         -8.225104e-42  2.073997e-04
orbit12         -1.518905e-41 -4.352726e-05
orbit13         -3.177721e-41 -9.115750e-05
orbit14         -3.963906e-41 -3.314389e-04
orbit15         -1.065201e-44 -7.135640e-08
orbit16         -4.996518e-45 -7.849310e-08
orbit17         -7.743113e-45  7.504465e-09
orbit18         -7.817482e-45 -1.039296e-07
orbit19         -2.697414e-45  4.252053e-10
orbit20         -3.344432e-45  1.536870e-08
orbit21         -2.212639e-45 -4.542084e-08
orbit22         -1.114561e-45  5.929893e-09
orbit23          4.670845e-43  7.424415e-08
orbit24         -9.346361e-44 -3.429111e-07
orbit25         -8.898619e-44 -5.477438e-07
orbit26         -1.669282e-43 -5.051263e-07
orbit27         -5.415275e-43 -3.547282e-06
orbit28         -3.805585e-43 -3.378269e-06
orbit29         -1.220595e-43 -4.386440e-07
orbit30         -3.434571e-43 -1.384332e-06
orbit31         -4.546157e-44  1.669162e-07
orbit32         -4.167871e-44 -3.570079e-07
orbit33         -6.800374e-44  3.067569e-05
orbit34         -1.513988e-42 -7.548191e-06
orbit35         -1.360166e-43  4.692789e-08
orbit36         -2.687603e-43 -1.671260e-06
orbit37         -3.366303e-44 -1.113455e-07
orbit38         -2.366293e-43  1.914301e-06
orbit39         -2.968525e-43  3.200667e-06
orbit40         -8.616946e-44 -2.935888e-07
orbit41         -7.659142e-43 -3.983816e-06
orbit42         -4.255269e-42  5.418961e-05
orbit43         -5.635948e-42 -5.445009e-05
orbit44         -4.407453e-41 -3.346180e-04
orbit45         -2.448378e-42 -2.002049e-06
orbit46         -8.560755e-43 -3.645568e-06
orbit47         -1.347082e-42  7.614843e-06
orbit48         -4.713096e-43 -1.189468e-06
orbit49         -4.517595e-43 -1.005004e-07
orbit50         -2.649924e-42 -4.483882e-05
orbit51         -2.979928e-42 -1.145968e-05
orbit52         -3.655069e-42  1.228680e-05
orbit53         -2.641554e-42  1.809940e-05
orbit54         -5.095888e-43 -1.668987e-06
orbit55         -8.485956e-42 -5.519278e-05
orbit56         -3.532635e-42  5.231051e-05
orbit57         -4.269633e-43 -1.976085e-06
orbit58         -9.004847e-42 -1.480649e-04
orbit59         -3.677895e-42 -1.783557e-05
orbit60         -3.028097e-42  2.070361e-06
orbit61         -2.688506e-41  4.229251e-04
orbit62         -2.221928e-41 -2.289598e-04
orbit63         -9.166796e-42 -7.899094e-06
orbit64         -5.768065e-42 -9.130334e-06
orbit65         -9.900811e-42 -4.002584e-05
orbit66         -2.406613e-42 -5.895100e-06
orbit67         -1.279931e-41 -6.577197e-05
orbit68         -1.060441e-41 -3.494997e-05
orbit69         -3.536666e-41 -1.163501e-04
orbit70         -1.137070e-41 -7.168800e-05
orbit71         -7.114477e-42 -4.029508e-05
orbit72         -1.591798e-41 -1.056905e-04
AP              -1.812950e-39 -4.919986e-02
bet              5.489316e-44 -1.668923e-06
ecc              4.392231e-39  2.093983e-02
eccrad           3.074562e-38  1.464962e-01
close           -1.765005e-38  1.216437e-01
constraint      -7.216505e-38 -7.623501e-01
coreness         7.105906e-41  1.524558e-02
knn             -1.451091e-40 -8.422808e-04
hubscore        -1.124059e-37 -4.191065e-01
pagerank        -2.664357e-35 -7.613510e+02
trans           -2.686062e-38  3.012247e-02
first            3.756336e-40  4.287127e-03
second          -7.428468e-42  2.313887e-05
third            3.970126e-43  7.933074e-06
fourth           5.571292e-43 -2.416589e-05
fifth           -5.283737e-43  5.696840e-06
sixth           -1.101891e-41  1.129622e-05
selfinter       -7.885686e-39 -1.542219e-01
V1              -2.654542e-38  7.047539e-02
V2              -6.723323e-38 -1.305442e+00
evcent          -1.128460e-37 -3.990719e-01
upto_second     -7.045354e-42  2.477340e-05
upto_third      -8.741999e-45  6.468342e-06
upto_fourth      5.371329e-43 -4.591285e-06
upto_fifth       1.038754e-41  4.944885e-06
upto_sixth       1.555360e-40  2.523917e-03
ratio1          -1.672535e-40 -3.875407e-04
ratio2           3.464059e-40  1.990086e-03
ratio3          -1.203116e-39 -2.505902e-02
ratio4          -4.015444e-39  8.223328e-02
ratio5          -1.146620e-37 -1.080453e+00
ratio6          -1.547357e-40 -2.005186e-03
walktrap_vertex  7.137487e-39  2.021298e-01
bigcom1         -1.196891e-38 -6.472347e-02
bigcom2          1.132095e-38  1.275020e-01
bigcom3         -1.425546e-38 -1.972595e-01
bigcom4         -9.076415e-39 -1.740433e-01
bigcom5         -1.370292e-38 -3.674675e-01
bigcom6         -1.373397e-38 -2.043027e-01
bigcom8         -1.380099e-38 -2.369667e-01
bigcom9         -1.371178e-38 -2.585181e-01
bigcom10        -1.372953e-38 -2.145929e-01
bigcom11         3.236373e-37  1.552056e+00
bigcom12        -1.373842e-38 -1.642050e-01
bigcom13        -1.380548e-38 -2.766163e-01
bigcom14        -1.369407e-38 -2.096893e-01
bigcom15        -1.369407e-38 -2.709441e-01
bigcom16        -1.371621e-38 -2.805281e-01
bigcom17        -1.370292e-38 -2.978098e-01
bigcom18        -1.380997e-38 -1.590933e-01
bigcom21        -1.369407e-38 -1.845332e-01
bigcom22        -1.369407e-38 -1.310016e-01
bigcom23        -1.372065e-38 -2.270623e-01
bigcom24        -1.369407e-38 -2.417367e-01
bigcom25         2.720085e-38  3.304326e-01
bigcom26        -1.369407e-38 -2.223538e-01
bigcom27        -1.370292e-38 -1.985989e-01
bigcom29        -1.371621e-38 -1.625043e-01
bigcom31        -1.369850e-38 -3.072423e-01
bigcom33         2.183353e-39  2.471658e-02
bigcom34        -1.380099e-38 -2.356649e-01
bigcom35        -1.369407e-38 -1.108307e-01
bigcom36         0.000000e+00  0.000000e+00
bigcom39        -1.370735e-38 -2.708885e-01
bigcom40        -1.369407e-38 -2.299591e-01
bigcom43        -1.372509e-38 -2.391459e-01
bigcom46        -1.370735e-38 -1.421591e-01
bigcom48        -1.373842e-38 -1.678641e-01
bigcom49        -1.369407e-38 -1.411548e-01
bigcom50        -1.372065e-38 -1.880577e-01
bigcom52        -1.370735e-38 -2.086387e-01
bigcom54        -1.369850e-38 -1.584204e-01
bigcom56        -1.371621e-38 -2.764870e-01
bigcom57        -1.377410e-38 -1.837947e-01
bigcom58        -1.369850e-38 -1.954223e-01
bigcom62        -1.371178e-38 -1.602595e-01
bigcom63        -1.370292e-38 -2.358817e-01
bigcom64        -1.369407e-38 -9.662169e-02
bigcom65        -1.372953e-38 -1.867493e-01
bigcom66        -1.369407e-38 -1.177403e-01
bigcom68         0.000000e+00  0.000000e+00
bigcom69        -1.369407e-38 -8.077568e-02
bigcom70        -1.372065e-38 -1.851675e-01
bigcom71        -1.369850e-38 -1.029995e-01
bigcom72        -1.369850e-38 -1.735471e-01
bigcom77        -1.369850e-38 -1.450683e-01
bigcom79        -1.375178e-38 -2.452995e-01
bigcom80         0.000000e+00  0.000000e+00
bigcom82        -1.369407e-38 -2.776664e-01
bigcom83        -1.370735e-38 -1.934804e-01
bigcom86        -1.369850e-38 -1.338487e-01
bigcom87        -1.369407e-38 -1.226877e-01
bigcom88        -1.371621e-38 -2.501710e-01
bigcom90         0.000000e+00  0.000000e+00
bigcom92        -1.369850e-38 -1.696763e-01
bigcom94         0.000000e+00  0.000000e+00
bigcom96        -1.369850e-38 -2.878021e-01
bigcom98        -1.369850e-38 -2.715844e-01
bigcom99        -1.370735e-38 -1.810294e-01
bigcom100       -1.370292e-38 -1.841211e-01
bigcom102        0.000000e+00  0.000000e+00
bigcom103        0.000000e+00  0.000000e+00
bigcom104        0.000000e+00  0.000000e+00
bigcom107       -1.369850e-38 -1.337858e-01
bigcom108       -1.369407e-38 -1.767688e-01
bigcom109       -1.371178e-38 -3.953465e-01
bigcom110        9.967330e-37  3.283661e+00
bigcom125       -1.372065e-38 -1.495733e-01
bigcom133       -1.369850e-38 -1.949826e-01
bigcom141       -1.374732e-38 -1.990771e-01
bigcom142       -1.369407e-38 -3.728526e-01
bigcom143       -1.369407e-38 -3.854227e-01
bigcom145       -1.369407e-38 -1.464967e-01
bigcom158       -1.375178e-38 -1.500592e-01
bigcom162       -1.371621e-38 -2.607210e-01
bigcom177        1.309062e-37  8.934971e-01
bigcom194        0.000000e+00  0.000000e+00
bigcom208       -1.369850e-38 -3.539620e-01
bigcom220       -1.369850e-38 -3.299089e-01
bigcom227       -1.369407e-38 -2.493170e-01
bigcom229        0.000000e+00  0.000000e+00
bigcom247        0.000000e+00  0.000000e+00
bigcom252       -1.369407e-38 -1.520587e-01
bigcom255       -1.369407e-38 -3.084513e-01
bigcom258       -1.370735e-38 -3.280598e-01
bigcom266       -1.371178e-38 -3.368237e-01
bigcom269       -1.369407e-38 -1.720999e-01
bigcom273       -1.369407e-38 -4.815911e-01
bigcom274       -1.369407e-38 -1.844478e-01
bigcom276        0.000000e+00  0.000000e+00
bigcom284       -1.369407e-38 -6.994015e-02
bigcom290       -1.369407e-38 -5.377541e-01
bigcom292       -1.369850e-38 -2.643566e-01
bigcom294        0.000000e+00  0.000000e+00
bigcom295       -1.369850e-38 -3.391086e-01
bigcom296       -1.369850e-38 -1.340756e-01
bigcom297        0.000000e+00  0.000000e+00
bigcom302       -1.369407e-38 -2.134453e-01
bigcom303        0.000000e+00  0.000000e+00
bigcom307       -1.369407e-38 -1.870350e-01
bigcom311       -1.369407e-38 -2.159279e-01
bigcom313        0.000000e+00  0.000000e+00
bigcom318        0.000000e+00  0.000000e+00
bigcom326       -1.369407e-38 -1.199772e-01
bigcom332       -1.369407e-38 -3.407443e-01
bigcom340       -1.369407e-38 -1.053767e-01
bigcom341        0.000000e+00  0.000000e+00
bigcom345        0.000000e+00  0.000000e+00
bigcom347       -1.369407e-38 -8.356190e-02
bigcom360       -1.371178e-38 -1.464738e-01
bigcom365       -1.369407e-38 -3.414346e-01
bigcom366       -1.369407e-38 -1.323953e-01
bigcom370       -1.369407e-38 -1.104135e-01
bigcom387       -1.371178e-38 -2.736178e-01
bigcom390        0.000000e+00  0.000000e+00
bigcom398        0.000000e+00  0.000000e+00
bigcom408       -1.371621e-38 -2.129126e-01
bigcom417       -1.369407e-38 -2.020773e-01
bigcom419        0.000000e+00  0.000000e+00
bigcom424       -1.369407e-38 -1.238133e-01
bigcom441       -1.370735e-38 -1.603762e-01
bigcom445       -1.369850e-38 -1.523686e-01
bigcom468       -1.369407e-38 -3.952444e-01
spin_vertex     -1.749055e-38 -2.221536e-01
membership_s1    0.000000e+00  0.000000e+00
membership_s3   -1.403382e-38 -2.717143e-01
membership_s4    5.209073e-38  4.681148e-01
membership_s5    0.000000e+00  0.000000e+00
membership_s6    0.000000e+00  0.000000e+00
membership_s7   -1.374287e-38 -1.826353e-01
membership_s8   -1.446939e-38 -2.221090e-01
membership_s9   -1.376963e-38 -2.093195e-01
membership_s10  -1.058004e-38 -1.664441e-01
membership_s11  -1.373397e-38 -3.416612e-01
membership_s12   9.448127e-39  1.203345e-01
membership_s13  -1.372509e-38 -2.346010e-01
membership_s14  -1.370735e-38 -2.008551e-01
membership_s16   1.677086e-38  9.534913e-02
membership_s17  -1.371178e-38 -1.692677e-01
membership_s18  -1.371178e-38 -2.144469e-01
membership_s19  -1.382798e-38 -2.493950e-01
membership_s20  -1.048982e-38  1.811086e-02
membership_s21   1.343979e-38  2.452017e-01
membership_s22  -1.369407e-38 -1.259533e-01
membership_s23  -1.379650e-38 -2.193184e-01
membership_s24  -1.369407e-38 -1.869414e-01
membership_s25  -1.370735e-38 -3.255223e-01
membership_s26  -1.386866e-38 -2.738372e-01
membership_s27  -1.374732e-38 -1.989601e-01
membership_s28  -1.376070e-38 -1.853623e-01
membership_s30  -1.374732e-38 -2.113067e-01
membership_s31  -6.666966e-39 -2.887957e-02
membership_s32  -1.380548e-38 -2.155459e-01
membership_s33  -1.515693e-38 -3.141594e-01
membership_s34   0.000000e+00  0.000000e+00
membership_s35   0.000000e+00  0.000000e+00
membership_s36   0.000000e+00  0.000000e+00
membership_s37  -1.384151e-38 -2.836466e-01
membership_s38   2.528281e-39  1.267023e-01
adhesion         4.983288e-42  6.034183e-06
cohesion        -9.966589e-42 -1.212380e-05
inner            3.950042e-42  9.647764e-05
outer            6.740571e-42  4.473232e-05
ioratio          5.103095e-38  2.622006e-02
comsize          8.489778e-42  6.825376e-05
[1] "Dataset: med_CT Model GBM, run: 3 of 10 2015-06-08 11:09:45"
Iter   TrainDeviance   ValidDeviance   StepSize   Improve
     1        0.1322             nan     0.0100   -0.0001
     2        0.1288             nan     0.0100    0.0004
     3        0.1260             nan     0.0100   -0.0001
     4        0.1234             nan     0.0100    0.0000
     5        0.1214             nan     0.0100   -0.0001
     6        0.1186             nan     0.0100   -0.0001
     7        0.1160             nan     0.0100   -0.0001
     8        0.1142             nan     0.0100    0.0001
     9        0.1129             nan     0.0100   -0.0001
    10        0.1108             nan     0.0100   -0.0001
    20        0.0987             nan     0.0100    0.0000
    40        0.0826             nan     0.0100   -0.0000
    60        0.0711             nan     0.0100   -0.0000
    80        0.0630             nan     0.0100   -0.0000
   100        0.0561             nan     0.0100   -0.0001
   120        0.0511             nan     0.0100   -0.0000
   140        0.0465             nan     0.0100   -0.0000
   160        0.0428             nan     0.0100   -0.0000
   180        0.0393             nan     0.0100   -0.0000
   200        0.0366             nan     0.0100   -0.0000
   220        0.0340             nan     0.0100   -0.0000
   240        0.0316             nan     0.0100   -0.0000
   260        0.0295             nan     0.0100   -0.0000
   280        0.0275             nan     0.0100   -0.0000
   300        0.0258             nan     0.0100   -0.0000
   320        0.0241             nan     0.0100   -0.0000
   340        0.0227             nan     0.0100   -0.0000
   350        0.0221             nan     0.0100   -0.0000

[1] "GBM variable coefficients"
                            var     rel.inf
ratio5                   ratio5 4.837971576
V2                           V2 4.161267481
walktrap_vertex walktrap_vertex 3.873652243
V1                           V1 3.357808586
outer                     outer 3.211226527
comsize                 comsize 2.877931684
spin_vertex         spin_vertex 2.482927263
inner                     inner 2.011306451
adhesion               adhesion 1.909187271
knn                         knn 1.759697970
graph10                 graph10 1.719957894
graph23                 graph23 1.570622443
membership_s4     membership_s4 1.565630515
ecc                         ecc 1.502943791
ratio1                   ratio1 1.440944708
graph5                   graph5 1.385457896
orbit47                 orbit47 1.357712242
orbit35                 orbit35 1.346372673
graph4                   graph4 1.285139795
cohesion               cohesion 1.218049380
orbit18                 orbit18 1.152298066
pagerank               pagerank 1.093695755
bigcom33               bigcom33 1.087813941
graph16                 graph16 1.083811279
bet                         bet 1.063306508
orbit39                 orbit39 1.055253263
graph22                 graph22 1.051157193
bigcom177             bigcom177 1.040335230
graph12                 graph12 1.020889023
ratio2                   ratio2 1.013028132
graph21                 graph21 0.961173407
constraint           constraint 0.951196667
graph20                 graph20 0.911421915
orbit45                 orbit45 0.901910625
orbit50                 orbit50 0.893053116
fourth                   fourth 0.887654050
graph1                   graph1 0.878439800
orbit36                 orbit36 0.871249351
graph6                   graph6 0.862665175
graph11                 graph11 0.861657442
orbit53                 orbit53 0.847822630
orbit51                 orbit51 0.835692839
orbit62                 orbit62 0.819179036
orbit37                 orbit37 0.801125001
orbit63                 orbit63 0.751110553
membership_s21   membership_s21 0.739894024
graph2                   graph2 0.734461033
bigcom11               bigcom11 0.721544020
orbit2                   orbit2 0.721335678
graph17                 graph17 0.681096478
orbit23                 orbit23 0.670046965
orbit42                 orbit42 0.667945927
orbit19                 orbit19 0.656287655
orbit56                 orbit56 0.651263782
graph3                   graph3 0.622777222
orbit24                 orbit24 0.619849298
graph19                 graph19 0.611252757
graph9                   graph9 0.610956691
graph13                 graph13 0.587884913
orbit20                 orbit20 0.557959282
orbit33                 orbit33 0.548531644
orbit27                 orbit27 0.540496882
orbit52                 orbit52 0.538156416
orbit60                 orbit60 0.523643639
graph15                 graph15 0.515883852
orbit11                 orbit11 0.508839078
fifth                     fifth 0.501312526
upto_sixth           upto_sixth 0.497971778
coreness               coreness 0.483587497
orbit38                 orbit38 0.482989195
graph0                   graph0 0.477005589
orbit16                 orbit16 0.472800173
ratio6                   ratio6 0.464389765
bigcom25               bigcom25 0.459526217
graph7                   graph7 0.455329462
orbit12                 orbit12 0.435229285
orbit46                 orbit46 0.429213356
orbit7                   orbit7 0.401919108
ratio4                   ratio4 0.377931104
orbit48                 orbit48 0.366076023
orbit49                 orbit49 0.354569199
graph25                 graph25 0.352344608
trans                     trans 0.343839730
orbit31                 orbit31 0.336864220
membership_s12   membership_s12 0.336743143
orbit65                 orbit65 0.313711236
orbit1                   orbit1 0.310810670
orbit21                 orbit21 0.309667893
membership_s38   membership_s38 0.309156313
orbit30                 orbit30 0.308113478
upto_fifth           upto_fifth 0.286357766
orbit5                   orbit5 0.286332160
orbit54                 orbit54 0.276808151
orbit44                 orbit44 0.274499445
graph14                 graph14 0.269637528
orbit9                   orbit9 0.267952826
orbit26                 orbit26 0.262270508
sixth                     sixth 0.249299087
membership_s20   membership_s20 0.248720747
orbit13                 orbit13 0.247716701
orbit64                 orbit64 0.244324904
close                     close 0.239696193
hubscore               hubscore 0.236834842
orbit40                 orbit40 0.236451086
orbit15                 orbit15 0.230377461
orbit32                 orbit32 0.225410530
orbit17                 orbit17 0.224264942
ratio3                   ratio3 0.222011877
upto_third           upto_third 0.219937698
graph24                 graph24 0.218279425
third                     third 0.212441460
ioratio                 ioratio 0.207505050
orbit28                 orbit28 0.205683511
graph18                 graph18 0.201630558
upto_fourth         upto_fourth 0.201230970
orbit41                 orbit41 0.201023421
orbit4                   orbit4 0.196293787
orbit59                 orbit59 0.180480899
second                   second 0.155805626
orbit43                 orbit43 0.154905431
orbit61                 orbit61 0.132691808
graph8                   graph8 0.131095032
orbit22                 orbit22 0.129595124
AP                           AP 0.126580595
graph27                 graph27 0.125335662
membership_s16   membership_s16 0.121340288
orbit25                 orbit25 0.120466162
orbit29                 orbit29 0.118224136
orbit6                   orbit6 0.117754957
orbit10                 orbit10 0.099318526
selfinter             selfinter 0.096497985
evcent                   evcent 0.092662527
orbit69                 orbit69 0.077208535
orbit66                 orbit66 0.075549016
graph26                 graph26 0.074239252
orbit55                 orbit55 0.073995927
orbit70                 orbit70 0.045237444
membership_s31   membership_s31 0.036018651
orbit58                 orbit58 0.035458266
bigcom2                 bigcom2 0.028220500
bigcom1                 bigcom1 0.026303992
upto_second         upto_second 0.015094992
orbit67                 orbit67 0.013599284
membership_s10   membership_s10 0.008643671
orbit71                 orbit71 0.007601328
orbit57                 orbit57 0.003124560
graph28                 graph28 0.000000000
graph29                 graph29 0.000000000
orbit0                   orbit0 0.000000000
orbit3                   orbit3 0.000000000
orbit8                   orbit8 0.000000000
orbit14                 orbit14 0.000000000
orbit34                 orbit34 0.000000000
orbit68                 orbit68 0.000000000
orbit72                 orbit72 0.000000000
eccrad                   eccrad 0.000000000
first                     first 0.000000000
bigcom3                 bigcom3 0.000000000
bigcom4                 bigcom4 0.000000000
bigcom5                 bigcom5 0.000000000
bigcom6                 bigcom6 0.000000000
bigcom8                 bigcom8 0.000000000
bigcom9                 bigcom9 0.000000000
bigcom10               bigcom10 0.000000000
bigcom12               bigcom12 0.000000000
bigcom13               bigcom13 0.000000000
bigcom14               bigcom14 0.000000000
bigcom15               bigcom15 0.000000000
bigcom16               bigcom16 0.000000000
bigcom17               bigcom17 0.000000000
bigcom18               bigcom18 0.000000000
bigcom21               bigcom21 0.000000000
bigcom22               bigcom22 0.000000000
bigcom23               bigcom23 0.000000000
bigcom24               bigcom24 0.000000000
bigcom26               bigcom26 0.000000000
bigcom27               bigcom27 0.000000000
bigcom29               bigcom29 0.000000000
bigcom31               bigcom31 0.000000000
bigcom34               bigcom34 0.000000000
bigcom35               bigcom35 0.000000000
bigcom36               bigcom36 0.000000000
bigcom39               bigcom39 0.000000000
bigcom40               bigcom40 0.000000000
bigcom43               bigcom43 0.000000000
bigcom46               bigcom46 0.000000000
bigcom48               bigcom48 0.000000000
bigcom49               bigcom49 0.000000000
bigcom50               bigcom50 0.000000000
bigcom52               bigcom52 0.000000000
bigcom54               bigcom54 0.000000000
bigcom56               bigcom56 0.000000000
bigcom57               bigcom57 0.000000000
bigcom58               bigcom58 0.000000000
bigcom62               bigcom62 0.000000000
bigcom63               bigcom63 0.000000000
bigcom64               bigcom64 0.000000000
bigcom65               bigcom65 0.000000000
bigcom66               bigcom66 0.000000000
bigcom68               bigcom68 0.000000000
bigcom69               bigcom69 0.000000000
bigcom70               bigcom70 0.000000000
bigcom71               bigcom71 0.000000000
bigcom72               bigcom72 0.000000000
bigcom77               bigcom77 0.000000000
bigcom79               bigcom79 0.000000000
bigcom80               bigcom80 0.000000000
bigcom82               bigcom82 0.000000000
bigcom83               bigcom83 0.000000000
bigcom86               bigcom86 0.000000000
bigcom87               bigcom87 0.000000000
bigcom88               bigcom88 0.000000000
bigcom90               bigcom90 0.000000000
bigcom92               bigcom92 0.000000000
bigcom94               bigcom94 0.000000000
bigcom96               bigcom96 0.000000000
bigcom98               bigcom98 0.000000000
bigcom99               bigcom99 0.000000000
bigcom100             bigcom100 0.000000000
bigcom102             bigcom102 0.000000000
bigcom103             bigcom103 0.000000000
bigcom104             bigcom104 0.000000000
bigcom107             bigcom107 0.000000000
bigcom108             bigcom108 0.000000000
bigcom109             bigcom109 0.000000000
bigcom110             bigcom110 0.000000000
bigcom125             bigcom125 0.000000000
bigcom133             bigcom133 0.000000000
bigcom141             bigcom141 0.000000000
bigcom142             bigcom142 0.000000000
bigcom143             bigcom143 0.000000000
bigcom145             bigcom145 0.000000000
bigcom158             bigcom158 0.000000000
bigcom162             bigcom162 0.000000000
bigcom194             bigcom194 0.000000000
bigcom208             bigcom208 0.000000000
bigcom220             bigcom220 0.000000000
bigcom227             bigcom227 0.000000000
bigcom229             bigcom229 0.000000000
bigcom247             bigcom247 0.000000000
bigcom252             bigcom252 0.000000000
bigcom255             bigcom255 0.000000000
bigcom258             bigcom258 0.000000000
bigcom266             bigcom266 0.000000000
bigcom269             bigcom269 0.000000000
bigcom273             bigcom273 0.000000000
bigcom274             bigcom274 0.000000000
bigcom276             bigcom276 0.000000000
bigcom284             bigcom284 0.000000000
bigcom290             bigcom290 0.000000000
bigcom292             bigcom292 0.000000000
bigcom294             bigcom294 0.000000000
bigcom295             bigcom295 0.000000000
bigcom296             bigcom296 0.000000000
bigcom297             bigcom297 0.000000000
bigcom302             bigcom302 0.000000000
bigcom303             bigcom303 0.000000000
bigcom307             bigcom307 0.000000000
bigcom311             bigcom311 0.000000000
bigcom313             bigcom313 0.000000000
bigcom318             bigcom318 0.000000000
bigcom326             bigcom326 0.000000000
bigcom332             bigcom332 0.000000000
bigcom340             bigcom340 0.000000000
bigcom341             bigcom341 0.000000000
bigcom345             bigcom345 0.000000000
bigcom347             bigcom347 0.000000000
bigcom360             bigcom360 0.000000000
bigcom365             bigcom365 0.000000000
bigcom366             bigcom366 0.000000000
bigcom370             bigcom370 0.000000000
bigcom387             bigcom387 0.000000000
bigcom390             bigcom390 0.000000000
bigcom398             bigcom398 0.000000000
bigcom408             bigcom408 0.000000000
bigcom417             bigcom417 0.000000000
bigcom419             bigcom419 0.000000000
bigcom424             bigcom424 0.000000000
bigcom441             bigcom441 0.000000000
bigcom445             bigcom445 0.000000000
bigcom468             bigcom468 0.000000000
membership_s1     membership_s1 0.000000000
membership_s3     membership_s3 0.000000000
membership_s5     membership_s5 0.000000000
membership_s6     membership_s6 0.000000000
membership_s7     membership_s7 0.000000000
membership_s8     membership_s8 0.000000000
membership_s9     membership_s9 0.000000000
membership_s11   membership_s11 0.000000000
membership_s13   membership_s13 0.000000000
membership_s14   membership_s14 0.000000000
membership_s17   membership_s17 0.000000000
membership_s18   membership_s18 0.000000000
membership_s19   membership_s19 0.000000000
membership_s22   membership_s22 0.000000000
membership_s23   membership_s23 0.000000000
membership_s24   membership_s24 0.000000000
membership_s25   membership_s25 0.000000000
membership_s26   membership_s26 0.000000000
membership_s27   membership_s27 0.000000000
membership_s28   membership_s28 0.000000000
membership_s30   membership_s30 0.000000000
membership_s32   membership_s32 0.000000000
membership_s33   membership_s33 0.000000000
membership_s34   membership_s34 0.000000000
membership_s35   membership_s35 0.000000000
membership_s36   membership_s36 0.000000000
membership_s37   membership_s37 0.000000000
[1] "Dataset: med_CT Model RF, run: 3 of 10 2015-06-08 11:11:34"
     |      Out-of-bag   |
Tree |      MSE  %Var(y) |
   1 |  0.02237   179.89 |
   2 |  0.02451   197.07 |
   3 |   0.0207   166.43 |
   4 |  0.01913   153.83 |
   5 |  0.02009   161.50 |
   6 |  0.02032   163.39 |
   7 |  0.01946   156.47 |
   8 |  0.01845   148.29 |
   9 |  0.01811   145.61 |
  10 |   0.0175   140.68 |
  11 |  0.01707   137.23 |
  12 |  0.01712   137.64 |
  13 |  0.01652   132.84 |
  14 |  0.01596   128.30 |
  15 |   0.0158   126.99 |
  16 |  0.01572   126.42 |
  17 |  0.01546   124.27 |
  18 |  0.01525   122.59 |
  19 |   0.0151   121.42 |
  20 |  0.01489   119.73 |
  21 |  0.01478   118.81 |
  22 |   0.0146   117.39 |
  23 |  0.01458   117.25 |
  24 |  0.01449   116.48 |
  25 |  0.01447   116.35 |
  26 |  0.01447   116.32 |
  27 |  0.01441   115.84 |
  28 |  0.01434   115.28 |
  29 |  0.01423   114.43 |
  30 |  0.01417   113.92 |
  31 |  0.01418   114.00 |
  32 |  0.01417   113.89 |
  33 |  0.01408   113.21 |
  34 |  0.01407   113.14 |
  35 |  0.01399   112.48 |
  36 |  0.01398   112.36 |
  37 |  0.01395   112.14 |
  38 |  0.01387   111.52 |
  39 |  0.01373   110.43 |
  40 |  0.01368   109.99 |
  41 |  0.01358   109.15 |
  42 |   0.0136   109.36 |
  43 |  0.01363   109.62 |
  44 |  0.01359   109.23 |
  45 |  0.01355   108.92 |
  46 |  0.01354   108.86 |
  47 |  0.01353   108.79 |
  48 |  0.01351   108.62 |
  49 |   0.0135   108.54 |
  50 |  0.01354   108.88 |
  51 |  0.01355   108.94 |
  52 |  0.01355   108.93 |
  53 |  0.01354   108.83 |
  54 |  0.01351   108.65 |
  55 |  0.01349   108.46 |
  56 |  0.01348   108.35 |
  57 |  0.01343   107.94 |
  58 |  0.01342   107.90 |
  59 |  0.01342   107.86 |
  60 |  0.01342   107.86 |
  61 |  0.01343   107.95 |
  62 |  0.01342   107.91 |
  63 |  0.01343   107.94 |
  64 |  0.01341   107.85 |
  65 |  0.01343   107.99 |
  66 |  0.01343   108.00 |
  67 |  0.01342   107.92 |
  68 |  0.01341   107.83 |
  69 |  0.01339   107.69 |
  70 |   0.0134   107.74 |
  71 |  0.01338   107.58 |
  72 |  0.01339   107.65 |
  73 |  0.01339   107.66 |
  74 |  0.01341   107.77 |
  75 |  0.01339   107.69 |
  76 |  0.01339   107.66 |
  77 |  0.01339   107.63 |
  78 |  0.01338   107.57 |
  79 |  0.01335   107.35 |
  80 |  0.01335   107.37 |
  81 |  0.01335   107.36 |
  82 |  0.01334   107.25 |
  83 |  0.01333   107.19 |
  84 |  0.01332   107.11 |
  85 |  0.01334   107.21 |
  86 |  0.01333   107.19 |
  87 |  0.01334   107.25 |
  88 |  0.01334   107.27 |
  89 |  0.01335   107.30 |
  90 |  0.01335   107.34 |
  91 |  0.01331   106.99 |
  92 |  0.01328   106.77 |
  93 |  0.01329   106.85 |
  94 |  0.01329   106.86 |
  95 |   0.0133   106.96 |
  96 |  0.01329   106.83 |
  97 |  0.01329   106.82 |
  98 |  0.01329   106.85 |
  99 |  0.01329   106.81 |
 100 |  0.01328   106.78 |
[1] "Random Forest variable coefficients"
                      %IncMSE IncNodePurity
graph5           1.201221e-03  1.767755e-01
graph6           5.204600e-04  1.669776e-01
graph7           4.027476e-05  7.547954e-02
graph8           2.897278e-04  1.086213e-04
graph9           8.180560e-04  1.747713e-01
graph10          1.676585e-03  2.191253e-01
graph11          5.826942e-03  2.714350e-01
graph12          7.157604e-04  3.121805e-01
graph13          6.894708e-04  1.579909e-01
graph14          9.534768e-04  2.431799e-01
graph15          2.020916e-03  1.523757e-01
graph16          1.311423e-03  3.405118e-01
graph17          1.401875e-03  1.811759e-01
graph18          3.043725e-04  7.561705e-02
graph19          6.285635e-04  1.998514e-01
graph20          3.347500e-03  1.644786e-01
graph21          3.836378e-03  3.407818e-01
graph22          9.721311e-04  3.064628e-01
graph23          4.959525e-03  4.163173e-01
graph24          1.518452e-03  1.171241e-01
graph25          4.918079e-04  2.104209e-01
graph26          3.497096e-04  3.513324e-02
graph27          4.187936e-05  2.664755e-02
graph28          1.148318e-04  1.325328e-02
graph29          3.516358e-04  1.941249e-03
orbit0           3.678757e-04  9.956918e-02
orbit1           1.848577e-03  2.118238e-01
orbit2           1.276029e-03  2.208235e-01
orbit3           7.457245e-04  9.771225e-02
orbit4           1.444852e-03  9.754463e-02
orbit5           6.057303e-04  1.498313e-01
orbit6           9.509222e-04  1.809239e-01
orbit7           1.957525e-03  3.206302e-01
orbit8           1.941325e-03  1.368651e-01
orbit9           8.541330e-04  1.937890e-01
orbit10          1.847173e-03  1.389855e-01
orbit11          7.181114e-04  1.231061e-01
orbit12          4.747059e-04  8.286854e-02
orbit13          8.226250e-05  1.123164e-01
orbit14          0.000000e+00  9.090909e-03
orbit15          8.544767e-04  1.526922e-01
orbit16          1.445653e-03  1.258304e-01
orbit17          1.149092e-03  2.057439e-01
orbit18          3.753879e-03  2.517150e-01
orbit19          5.077644e-03  3.301924e-01
orbit20          2.586253e-03  2.043655e-01
orbit21          9.889093e-04  9.861003e-02
orbit22          6.754347e-03  4.145984e-01
orbit23          2.484300e-03  3.815177e-01
orbit24          1.839184e-03  2.822108e-01
orbit25          2.635414e-03  1.338230e-01
orbit26          5.361734e-04  1.916699e-01
orbit27          1.537326e-03  2.028637e-01
orbit28          1.248054e-03  1.300636e-01
orbit29          8.087881e-05  4.310339e-02
orbit30          1.100674e-03  1.973168e-01
orbit31          3.911879e-03  3.866677e-01
orbit32          1.790322e-03  1.310632e-01
orbit33          1.023827e-03  2.950941e-01
orbit34          3.442450e-03  2.107124e-01
orbit35          2.273406e-03  4.424948e-01
orbit36          1.423526e-03  3.012936e-01
orbit37          2.639319e-03  3.390558e-01
orbit38          1.699253e-03  2.699683e-01
orbit39          3.210563e-03  3.332367e-01
orbit40          8.805805e-04  1.048228e-01
orbit41          3.141416e-04  1.332468e-01
orbit42          4.029487e-04  9.231258e-02
orbit43          4.476449e-04  7.864498e-02
orbit44          9.985455e-04  1.596325e-01
orbit45          1.255030e-03  2.276581e-01
orbit46          4.743613e-04  1.179017e-01
orbit47          1.193476e-03  2.620295e-01
orbit48          8.440745e-05  8.432443e-02
orbit49          1.932019e-03  2.273852e-01
orbit50          1.188743e-03  2.641869e-01
orbit51          1.506629e-03  2.287078e-01
orbit52          2.479768e-03  2.650305e-01
orbit53          2.538165e-03  2.667549e-01
orbit54          9.519910e-04  3.452051e-01
orbit55          1.001540e-05  2.699810e-02
orbit56          4.794101e-03  4.942695e-01
orbit57          4.155060e-04  3.600300e-02
orbit58          4.031323e-04  3.184889e-02
orbit59          2.750221e-03  1.734279e-01
orbit60          4.572322e-04  1.709110e-01
orbit61          1.898641e-04  1.738165e-02
orbit62          7.151560e-04  1.584507e-01
orbit63          1.755080e-03  2.026755e-01
orbit64          2.488647e-04  9.288128e-02
orbit65          1.296628e-03  4.142707e-03
orbit66          6.140856e-05  3.153400e-02
orbit67          8.802817e-06  1.018373e-01
orbit68          6.526870e-04  7.104936e-02
orbit69          6.372357e-05  3.646601e-02
orbit70          7.012593e-04  6.097214e-02
orbit71          5.995293e-05  2.628045e-02
orbit72          2.563871e-04  9.967998e-04
AP               6.956522e-05  3.189907e-03
bet              6.064909e-04  2.666731e-01
ecc             -1.889609e-05  6.549774e-02
eccrad          -2.101491e-05  3.288746e-02
close            9.309384e-04  1.989960e-01
constraint       1.505594e-03  3.240216e-01
coreness         4.881233e-04  6.182387e-02
knn              3.488033e-03  3.695251e-01
hubscore         1.374076e-03  2.324642e-01
pagerank         9.489445e-04  4.532829e-01
trans            3.053467e-04  1.392767e-01
first            3.026413e-05  4.859313e-02
second           1.717490e-03  1.674510e-01
third            1.604104e-03  2.099501e-01
fourth           2.213367e-03  1.881248e-01
fifth            3.156511e-03  2.947972e-01
sixth            1.625765e-03  2.685307e-01
selfinter       -1.897891e-05  7.747121e-02
V1               1.931839e-03  8.211489e-01
V2               1.497016e-03  9.384660e-01
evcent           2.911786e-03  1.738722e-01
upto_second      1.549063e-04  7.580262e-02
upto_third       5.009044e-04  1.027652e-01
upto_fourth      1.440112e-03  2.196163e-01
upto_fifth       2.642890e-03  1.357385e-01
upto_sixth       7.132944e-05  1.591677e-01
ratio1           2.101234e-03  4.982931e-01
ratio2           3.057002e-03  4.913516e-01
ratio3           3.126327e-03  2.145098e-01
ratio4           1.564154e-03  5.006141e-01
ratio5           1.823292e-04  1.007725e+00
ratio6           1.881738e-03  2.326508e-01
walktrap_vertex  8.596171e-04  5.984917e-01
bigcom1          1.754386e-05  2.928571e-02
bigcom2          5.516478e-05  4.459456e-02
bigcom3          0.000000e+00  1.301043e-20
bigcom4         -9.066976e-06  3.435862e-02
bigcom5          0.000000e+00  0.000000e+00
bigcom6          0.000000e+00  0.000000e+00
bigcom8          0.000000e+00  0.000000e+00
bigcom9          0.000000e+00  2.775558e-19
bigcom10         0.000000e+00  0.000000e+00
bigcom11         3.722214e-05  1.268188e-01
bigcom12         0.000000e+00  0.000000e+00
bigcom13         0.000000e+00  0.000000e+00
bigcom14         0.000000e+00  0.000000e+00
bigcom15         0.000000e+00  0.000000e+00
bigcom16         0.000000e+00  0.000000e+00
bigcom17         0.000000e+00  0.000000e+00
bigcom18         0.000000e+00  0.000000e+00
bigcom21         0.000000e+00  0.000000e+00
bigcom22         0.000000e+00  0.000000e+00
bigcom23         0.000000e+00  0.000000e+00
bigcom24         0.000000e+00  0.000000e+00
bigcom25         5.456600e-04  1.556095e-01
bigcom26         0.000000e+00  0.000000e+00
bigcom27         0.000000e+00  4.336809e-21
bigcom29         0.000000e+00  0.000000e+00
bigcom31         0.000000e+00  0.000000e+00
bigcom33         2.703336e-04  2.772089e-01
bigcom34         0.000000e+00  0.000000e+00
bigcom35         0.000000e+00  0.000000e+00
bigcom36         0.000000e+00  0.000000e+00
bigcom39         0.000000e+00  0.000000e+00
bigcom40         0.000000e+00  0.000000e+00
bigcom43         0.000000e+00  0.000000e+00
bigcom46         0.000000e+00  0.000000e+00
bigcom48         0.000000e+00  0.000000e+00
bigcom49         0.000000e+00  0.000000e+00
bigcom50         0.000000e+00  0.000000e+00
bigcom52         0.000000e+00  0.000000e+00
bigcom54         0.000000e+00  0.000000e+00
bigcom56         0.000000e+00  0.000000e+00
bigcom57         0.000000e+00  0.000000e+00
bigcom58         0.000000e+00  0.000000e+00
bigcom62         0.000000e+00  0.000000e+00
bigcom63         0.000000e+00  0.000000e+00
bigcom64         0.000000e+00  0.000000e+00
bigcom65         0.000000e+00  0.000000e+00
bigcom66         0.000000e+00  0.000000e+00
bigcom68         0.000000e+00  0.000000e+00
bigcom69         0.000000e+00  0.000000e+00
bigcom70         0.000000e+00  0.000000e+00
bigcom71         0.000000e+00  0.000000e+00
bigcom72         0.000000e+00  2.775558e-19
bigcom77         0.000000e+00  1.387779e-19
bigcom79         0.000000e+00  0.000000e+00
bigcom80         0.000000e+00  0.000000e+00
bigcom82         0.000000e+00  0.000000e+00
bigcom83         0.000000e+00  0.000000e+00
bigcom86         0.000000e+00  5.551115e-19
bigcom87         0.000000e+00  2.775558e-19
bigcom88         0.000000e+00  0.000000e+00
bigcom90         0.000000e+00  0.000000e+00
bigcom92         0.000000e+00  0.000000e+00
bigcom94         0.000000e+00  0.000000e+00
bigcom96         0.000000e+00  2.775558e-19
bigcom98         0.000000e+00  0.000000e+00
bigcom99         0.000000e+00  0.000000e+00
bigcom100        0.000000e+00  0.000000e+00
bigcom102        0.000000e+00  0.000000e+00
bigcom103        0.000000e+00  0.000000e+00
bigcom104        0.000000e+00  0.000000e+00
bigcom107        0.000000e+00  0.000000e+00
bigcom108        0.000000e+00  5.551115e-19
bigcom109        0.000000e+00  0.000000e+00
bigcom110        0.000000e+00  9.535175e-01
bigcom125        0.000000e+00  0.000000e+00
bigcom133        0.000000e+00  0.000000e+00
bigcom141        0.000000e+00  0.000000e+00
bigcom142        0.000000e+00  0.000000e+00
bigcom143        0.000000e+00  0.000000e+00
bigcom145        0.000000e+00  0.000000e+00
bigcom158        0.000000e+00  0.000000e+00
bigcom162        0.000000e+00  0.000000e+00
bigcom177        1.545522e-04  5.152083e-01
bigcom194        0.000000e+00  0.000000e+00
bigcom208        0.000000e+00  0.000000e+00
bigcom220        0.000000e+00  0.000000e+00
bigcom227        0.000000e+00  0.000000e+00
bigcom229        0.000000e+00  0.000000e+00
bigcom247        0.000000e+00  0.000000e+00
bigcom252        0.000000e+00  2.775558e-19
bigcom255        0.000000e+00  0.000000e+00
bigcom258        0.000000e+00  0.000000e+00
bigcom266        0.000000e+00  2.786400e-19
bigcom269        0.000000e+00  0.000000e+00
bigcom273        0.000000e+00  0.000000e+00
bigcom274        0.000000e+00  0.000000e+00
bigcom276        0.000000e+00  0.000000e+00
bigcom284        0.000000e+00  0.000000e+00
bigcom290        0.000000e+00  0.000000e+00
bigcom292        0.000000e+00  5.551115e-19
bigcom294        0.000000e+00  0.000000e+00
bigcom295        0.000000e+00  0.000000e+00
bigcom296        0.000000e+00  0.000000e+00
bigcom297        0.000000e+00  0.000000e+00
bigcom302        0.000000e+00  0.000000e+00
bigcom303        0.000000e+00  0.000000e+00
bigcom307        0.000000e+00  0.000000e+00
bigcom311        0.000000e+00  0.000000e+00
bigcom313        0.000000e+00  0.000000e+00
bigcom318        0.000000e+00  0.000000e+00
bigcom326        0.000000e+00  0.000000e+00
bigcom332        0.000000e+00  0.000000e+00
bigcom340        0.000000e+00  0.000000e+00
bigcom341        0.000000e+00  0.000000e+00
bigcom345        0.000000e+00  0.000000e+00
bigcom347        0.000000e+00  0.000000e+00
bigcom360        0.000000e+00  0.000000e+00
bigcom365        0.000000e+00  0.000000e+00
bigcom366        0.000000e+00  0.000000e+00
bigcom370        0.000000e+00  0.000000e+00
bigcom387        0.000000e+00  0.000000e+00
bigcom390        0.000000e+00  0.000000e+00
bigcom398        0.000000e+00  0.000000e+00
bigcom408        0.000000e+00  2.775558e-19
bigcom417        0.000000e+00  0.000000e+00
bigcom419        0.000000e+00  0.000000e+00
bigcom424        0.000000e+00  0.000000e+00
bigcom441        0.000000e+00  0.000000e+00
bigcom445        0.000000e+00  0.000000e+00
bigcom468        0.000000e+00  0.000000e+00
spin_vertex      1.005634e-03  4.446073e-01
membership_s1    0.000000e+00  0.000000e+00
membership_s3    0.000000e+00  0.000000e+00
membership_s4    1.935163e-03  2.768659e-01
membership_s5    0.000000e+00  0.000000e+00
membership_s6    0.000000e+00  0.000000e+00
membership_s7    0.000000e+00  0.000000e+00
membership_s8    0.000000e+00  8.673617e-21
membership_s9    0.000000e+00  0.000000e+00
membership_s10  -2.476116e-05  1.199281e-02
membership_s11   0.000000e+00  0.000000e+00
membership_s12   3.331278e-04  2.703441e-01
membership_s13   0.000000e+00  0.000000e+00
membership_s14   0.000000e+00  0.000000e+00
membership_s16  -1.788909e-05  1.423183e-02
membership_s17   0.000000e+00  0.000000e+00
membership_s18   0.000000e+00  0.000000e+00
membership_s19   0.000000e+00  0.000000e+00
membership_s20   1.060977e-04  2.335234e-02
membership_s21   1.564063e-04  2.172928e-01
membership_s22   0.000000e+00  0.000000e+00
membership_s23   0.000000e+00  0.000000e+00
membership_s24   0.000000e+00  0.000000e+00
membership_s25   0.000000e+00  0.000000e+00
membership_s26   0.000000e+00  0.000000e+00
membership_s27   0.000000e+00  0.000000e+00
membership_s28   0.000000e+00  0.000000e+00
membership_s30   0.000000e+00  0.000000e+00
membership_s31   4.909258e-06  1.550016e-01
membership_s32   0.000000e+00  0.000000e+00
membership_s33   0.000000e+00  0.000000e+00
membership_s34   0.000000e+00  0.000000e+00
membership_s35   0.000000e+00  0.000000e+00
membership_s36   0.000000e+00  0.000000e+00
membership_s37   0.000000e+00  0.000000e+00
membership_s38   9.760313e-05  6.401397e-02
adhesion         1.235369e-02  6.325545e-01
cohesion         1.187830e-02  5.966439e-01
inner            3.289914e-03  4.756688e-01
outer            3.284052e-03  7.791533e-01
ioratio          5.918948e-03  4.051870e-01
comsize          4.679623e-03  7.317677e-01
[1] "Dataset: med_CT Model GLM, run: 3 of 10 2015-06-08 11:12:16"
[1] "glmnet variable coefficients"
                         [,1]          [,2]
(Intercept)     -4.361628e+00 -5.823006e+01
graph0           4.884600e-40  4.666485e-03
graph1          -1.697212e-42  1.468175e-05
graph2          -1.263374e-40  4.393047e-04
graph3          -5.928038e-44 -3.918843e-07
graph4          -6.001300e-44  3.487418e-07
graph5          -4.683257e-42 -7.325938e-06
graph6          -1.719333e-42 -6.762114e-06
graph7          -1.189548e-41 -3.228048e-05
graph8          -4.160824e-41 -3.802859e-04
graph9          -2.414920e-45 -2.082744e-08
graph10         -1.060482e-45 -2.524045e-09
graph11         -8.963500e-46  4.885087e-09
graph12         -3.877763e-44 -1.822378e-07
graph13         -7.074209e-44 -3.816009e-07
graph14         -2.355209e-44 -7.577381e-08
graph15         -1.229811e-42 -8.378047e-06
graph16         -2.210588e-44 -8.041067e-08
graph17         -6.735690e-44 -3.827724e-08
graph18         -4.858818e-42 -5.511685e-05
graph19         -3.132829e-43 -7.867344e-07
graph20         -3.298970e-43  7.139877e-07
graph21         -1.109184e-42  1.132206e-06
graph22         -4.653382e-43 -1.862492e-06
graph23         -4.596562e-43 -1.672639e-06
graph24         -1.833211e-42 -6.002381e-06
graph25         -3.942571e-42 -1.832481e-05
graph26         -2.152057e-42 -8.621464e-06
graph27         -9.308977e-42 -3.516514e-05
graph28         -6.282156e-42 -3.886416e-05
graph29         -1.719733e-41 -1.209138e-04
orbit0           4.884600e-40  4.659524e-03
orbit1          -3.631293e-42  8.456528e-06
orbit2           3.209007e-41  2.120687e-04
orbit3          -1.263374e-40  4.385141e-04
orbit4          -1.933730e-43 -1.809505e-06
orbit5          -5.403819e-45  6.398575e-07
orbit6          -6.196686e-44  3.471918e-07
orbit7           3.608502e-42  1.243328e-05
orbit8          -4.683257e-42 -7.322184e-06
orbit9          -6.183717e-42 -1.765792e-05
orbit10         -2.010795e-42 -1.083912e-05
orbit11         -4.080586e-42  2.026845e-04
orbit12         -1.362631e-41 -3.438697e-05
orbit13         -3.090997e-41 -1.183157e-04
orbit14         -4.160824e-41 -3.802477e-04
orbit15         -7.731712e-45 -7.293161e-08
orbit16         -1.258573e-45 -9.636317e-08
orbit17         -5.675014e-45  1.373175e-09
orbit18         -5.404838e-45 -9.641895e-08
orbit19         -2.016547e-45 -1.117571e-09
orbit20         -2.252061e-45  1.434472e-08
orbit21          4.162964e-45 -7.123945e-08
orbit22         -8.980586e-46  4.904633e-09
orbit23          5.696822e-43  2.468870e-07
orbit24         -7.589455e-44 -3.067726e-07
orbit25         -7.415951e-44 -4.260747e-07
orbit26         -1.377554e-43 -5.400845e-07
orbit27         -3.941978e-43 -3.446273e-06
orbit28         -2.945114e-43 -3.518550e-06
orbit29         -1.035749e-43 -3.279239e-07
orbit30         -2.796037e-43 -1.251106e-06
orbit31         -3.654143e-44  1.617710e-07
orbit32         -3.698786e-44 -3.561971e-07
orbit33          4.104080e-43  2.949281e-05
orbit34         -1.229811e-42 -8.337657e-06
orbit35         -1.081609e-43  9.140793e-08
orbit36         -2.179318e-43 -1.987820e-06
orbit37         -2.924016e-44 -1.402800e-07
orbit38         -1.441286e-43  1.229737e-06
orbit39         -2.429867e-43  3.330044e-06
orbit40         -7.728177e-44 -2.683835e-07
orbit41         -6.833306e-43 -4.872221e-06
orbit42         -3.356670e-42  3.529663e-05
orbit43         -5.025984e-42 -5.714090e-05
orbit44         -3.618516e-41 -3.170596e-04
orbit45         -2.041770e-42 -3.024269e-06
orbit46         -7.510957e-43 -3.271125e-06
orbit47         -1.188148e-42  9.359845e-06
orbit48         -4.443225e-43 -1.909264e-06
orbit49         -3.549165e-43  1.090338e-06
orbit50         -1.968852e-42 -5.142815e-05
orbit51         -2.590756e-42 -1.105702e-05
orbit52         -3.266003e-42  1.332286e-05
orbit53         -2.162577e-42  2.409919e-05
orbit54         -4.634647e-43 -1.840757e-06
orbit55         -9.241684e-42 -6.277766e-05
orbit56         -3.157037e-42  3.912108e-05
orbit57         -4.135365e-43 -2.352403e-06
orbit58         -8.976419e-42 -1.762199e-04
orbit59         -3.339950e-42 -1.666766e-05
orbit60         -2.813036e-42  3.985443e-07
orbit61         -2.293151e-41  2.931922e-04
orbit62         -1.879046e-41 -1.973996e-04
orbit63         -8.033875e-42  6.523773e-07
orbit64         -5.312155e-42 -1.285335e-05
orbit65         -9.130472e-42 -4.390559e-05
orbit66         -2.245929e-42 -6.714177e-06
orbit67         -1.161646e-41 -7.749520e-05
orbit68         -9.993858e-42 -3.712630e-05
orbit69         -3.765237e-41 -1.761710e-04
orbit70         -1.067633e-41 -6.647212e-05
orbit71         -7.617339e-42 -4.648468e-05
orbit72         -1.719733e-41 -1.208612e-04
AP              -8.230548e-40 -2.133399e-02
bet              7.752832e-44 -1.481598e-06
ecc              6.083516e-40  4.448897e-03
eccrad           4.258461e-39  3.103397e-02
close            7.233972e-38  2.595468e-01
constraint      -8.083971e-38 -5.849063e-01
coreness         5.226082e-40  1.544764e-02
knn             -9.896835e-41 -4.124632e-04
hubscore        -9.377247e-38 -3.877919e-01
pagerank        -2.251906e-35 -6.873964e+02
trans           -2.158040e-38  1.388218e-01
first            4.884600e-40  4.684048e-03
second          -2.781762e-42  2.427403e-05
third            1.560661e-42  9.919710e-06
fourth          -7.839515e-43 -2.395639e-05
fifth           -2.453119e-42  1.123061e-06
sixth           -2.750439e-41 -8.032238e-05
selfinter       -4.102155e-39 -7.927088e-02
V1              -2.352713e-38  4.276190e-02
V2              -6.454246e-38 -1.279128e+00
evcent          -9.400413e-38 -3.642373e-01
upto_second     -2.453743e-42  2.609145e-05
upto_third       9.825447e-43  7.897508e-06
upto_fourth      2.264518e-42 -4.925402e-09
upto_fifth       2.600880e-41  9.683244e-05
upto_sixth       3.963472e-40  4.674839e-03
ratio1          -1.029651e-40  1.361387e-04
ratio2           4.922771e-41 -6.994448e-04
ratio3          -2.060702e-39 -2.318951e-02
ratio4          -1.337137e-38  6.411201e-02
ratio5          -1.827469e-37 -3.055643e+00
ratio6          -2.521249e-40 -2.684595e-03
walktrap_vertex  3.732940e-39  1.403958e-01
bigcom1         -1.068865e-38 -6.265103e-02
bigcom2          9.133776e-39  1.056021e-01
bigcom3         -1.323721e-38 -1.894511e-01
bigcom4         -8.309115e-39 -1.959635e-01
bigcom5         -1.273648e-38 -3.203169e-01
bigcom6         -1.275710e-38 -2.071930e-01
bigcom8         -1.282355e-38 -2.263995e-01
bigcom9         -1.274885e-38 -2.574567e-01
bigcom10        -1.275297e-38 -1.945264e-01
bigcom11         1.896023e-37  1.263191e+00
bigcom12        -1.278609e-38 -1.762756e-01
bigcom13        -1.282355e-38 -2.530515e-01
bigcom14        -1.273237e-38 -1.570021e-01
bigcom15        -1.272825e-38 -1.767314e-01
bigcom16        -1.274472e-38 -2.624697e-01
bigcom17        -1.273648e-38 -2.594150e-01
bigcom18        -1.281938e-38 -1.724682e-01
bigcom21         0.000000e+00  0.000000e+00
bigcom22        -1.272825e-38 -1.018088e-01
bigcom23        -1.274885e-38 -2.735811e-01
bigcom24        -1.272825e-38 -1.578455e-01
bigcom25         3.120636e-38  3.655880e-01
bigcom26        -1.272825e-38 -1.194650e-01
bigcom27        -1.273648e-38 -2.169397e-01
bigcom29        -1.275710e-38 -1.504531e-01
bigcom31        -1.273237e-38 -2.974581e-01
bigcom33         1.033748e-38  1.473222e-01
bigcom34        -1.282772e-38 -2.403837e-01
bigcom35        -1.272825e-38 -9.186719e-02
bigcom36        -1.272825e-38 -5.034216e-02
bigcom39        -1.274060e-38 -2.472691e-01
bigcom40        -1.272825e-38 -1.940144e-01
bigcom43        -1.275297e-38 -2.208112e-01
bigcom46        -1.273648e-38 -1.143455e-01
bigcom48        -1.276951e-38 -1.468162e-01
bigcom49        -1.272825e-38 -1.082838e-01
bigcom50        -1.275297e-38 -1.760942e-01
bigcom52        -1.273237e-38 -2.276662e-01
bigcom54        -1.272825e-38 -1.029521e-01
bigcom56        -1.275297e-38 -2.340484e-01
bigcom57        -1.280271e-38 -1.956359e-01
bigcom58        -1.272825e-38 -1.873823e-01
bigcom62        -1.274060e-38 -1.541273e-01
bigcom63        -1.273648e-38 -2.110282e-01
bigcom64        -1.272825e-38 -6.698854e-02
bigcom65        -1.276124e-38 -1.959728e-01
bigcom66        -1.273237e-38 -1.116712e-01
bigcom68         0.000000e+00  0.000000e+00
bigcom69        -1.272825e-38 -2.460718e-02
bigcom70        -1.276951e-38 -1.631422e-01
bigcom71        -1.272825e-38 -1.051513e-01
bigcom72        -1.273648e-38 -1.559015e-01
bigcom77        -1.273237e-38 -1.253720e-01
bigcom79        -1.276537e-38 -2.333480e-01
bigcom80        -1.272825e-38 -1.351168e-01
bigcom82        -1.273237e-38 -2.477780e-01
bigcom83        -1.273648e-38 -1.648299e-01
bigcom86        -1.273237e-38 -1.324450e-01
bigcom87        -1.273237e-38 -1.127796e-01
bigcom88        -1.274885e-38 -2.631750e-01
bigcom90         0.000000e+00  0.000000e+00
bigcom92        -1.273237e-38 -1.623799e-01
bigcom94         0.000000e+00  0.000000e+00
bigcom96        -1.273237e-38 -2.561257e-01
bigcom98        -1.272825e-38 -1.645314e-01
bigcom99        -1.274060e-38 -1.770429e-01
bigcom100       -1.273648e-38 -1.838900e-01
bigcom102       -1.272825e-38 -1.772892e-01
bigcom103       -1.272825e-38 -1.358540e-01
bigcom104        0.000000e+00  0.000000e+00
bigcom107       -1.273237e-38 -1.360583e-01
bigcom108       -1.272825e-38 -1.221360e-01
bigcom109       -1.274060e-38 -3.486627e-01
bigcom110        9.976991e-37  3.490940e+00
bigcom125       -1.274885e-38 -1.351106e-01
bigcom133       -1.273237e-38 -1.870461e-01
bigcom141       -1.277365e-38 -1.797585e-01
bigcom142       -1.272825e-38 -3.271317e-01
bigcom143       -1.272825e-38 -3.452331e-01
bigcom145       -1.272825e-38 -1.241071e-01
bigcom158       -1.279024e-38 -1.488377e-01
bigcom162       -1.274472e-38 -2.313546e-01
bigcom177        1.138326e-37  8.848189e-01
bigcom194       -1.272825e-38 -1.137110e-01
bigcom208       -1.273237e-38 -3.253309e-01
bigcom220       -1.273237e-38 -2.675811e-01
bigcom227       -1.272825e-38 -2.270074e-01
bigcom229        0.000000e+00  0.000000e+00
bigcom247       -1.272825e-38 -2.241847e-01
bigcom252       -1.272825e-38 -1.380906e-01
bigcom255       -1.273237e-38 -2.755001e-01
bigcom258       -1.274472e-38 -2.926083e-01
bigcom266       -1.274472e-38 -3.196957e-01
bigcom269       -1.272825e-38 -1.336445e-01
bigcom273       -1.272825e-38 -4.480348e-01
bigcom274       -1.272825e-38 -1.711117e-01
bigcom276        0.000000e+00  0.000000e+00
bigcom284       -1.272825e-38 -6.467972e-02
bigcom290       -1.272825e-38 -4.947026e-01
bigcom292       -1.273237e-38 -2.364246e-01
bigcom294        0.000000e+00  0.000000e+00
bigcom295       -1.273237e-38 -3.972319e-01
bigcom296       -1.273237e-38 -1.960598e-01
bigcom297        0.000000e+00  0.000000e+00
bigcom302       -1.272825e-38 -2.182654e-01
bigcom303        0.000000e+00  0.000000e+00
bigcom307       -1.272825e-38 -1.489187e-01
bigcom311       -1.272825e-38 -2.323566e-01
bigcom313        0.000000e+00  0.000000e+00
bigcom318        0.000000e+00  0.000000e+00
bigcom326       -1.272825e-38 -7.028572e-02
bigcom332       -1.272825e-38 -2.783617e-01
bigcom340       -1.272825e-38 -9.943504e-02
bigcom341        0.000000e+00  0.000000e+00
bigcom345        0.000000e+00  0.000000e+00
bigcom347       -1.273648e-38 -1.057495e-01
bigcom360       -1.274060e-38 -1.192505e-01
bigcom365       -1.272825e-38 -3.764686e-01
bigcom366       -1.272825e-38 -1.157084e-01
bigcom370       -1.272825e-38 -8.198605e-02
bigcom387       -1.274472e-38 -2.168925e-01
bigcom390        0.000000e+00  0.000000e+00
bigcom398        0.000000e+00  0.000000e+00
bigcom408       -1.274885e-38 -2.009000e-01
bigcom417       -1.272825e-38 -1.860587e-01
bigcom419        0.000000e+00  0.000000e+00
bigcom424       -1.272825e-38 -1.072858e-01
bigcom441       -1.274060e-38 -1.557871e-01
bigcom445       -1.273237e-38 -1.256453e-01
bigcom468       -1.272825e-38 -2.765202e-01
spin_vertex     -1.592262e-38 -1.900848e-01
membership_s1   -1.272825e-38 -1.358406e-01
membership_s3   -1.304003e-38 -2.761141e-01
membership_s4    3.889807e-38  3.994016e-01
membership_s5    0.000000e+00  0.000000e+00
membership_s6   -1.273237e-38 -2.839948e-01
membership_s7   -1.278609e-38 -2.096274e-01
membership_s8   -1.342670e-38 -2.124111e-01
membership_s9   -1.279855e-38 -1.970049e-01
membership_s10  -9.425575e-39 -1.540002e-01
membership_s11  -1.276537e-38 -3.165149e-01
membership_s12   7.653320e-39  9.644524e-02
membership_s13  -1.275710e-38 -2.268069e-01
membership_s14  -1.274060e-38 -1.800091e-01
membership_s16   1.889181e-38  9.287719e-02
membership_s17  -1.274472e-38 -1.492911e-01
membership_s18  -1.274472e-38 -2.048689e-01
membership_s19  -1.285703e-38 -2.468740e-01
membership_s20  -9.257747e-39  1.497853e-02
membership_s21   1.425316e-38  2.256087e-01
membership_s22   0.000000e+00  0.000000e+00
membership_s23  -1.283608e-38 -2.025608e-01
membership_s24  -1.273237e-38 -1.630840e-01
membership_s25  -1.274472e-38 -2.894272e-01
membership_s26  -1.289069e-38 -2.513295e-01
membership_s27  -1.277365e-38 -1.796695e-01
membership_s28  -1.279855e-38 -1.751141e-01
membership_s30  -1.278609e-38 -2.148024e-01
membership_s31  -5.656708e-39 -1.479550e-02
membership_s32  -1.285284e-38 -2.124435e-01
membership_s33  -1.407932e-38 -2.956555e-01
membership_s34   0.000000e+00  0.000000e+00
membership_s35  -1.272825e-38 -2.813290e-01
membership_s36   0.000000e+00  0.000000e+00
membership_s37  -1.288647e-38 -2.778859e-01
membership_s38   6.287271e-39  1.804563e-01
adhesion         6.031472e-42  1.134778e-05
cohesion        -1.206295e-41 -2.277246e-05
inner            2.732245e-42  7.601364e-05
outer            7.552768e-42  4.562878e-05
ioratio          6.189979e-38  6.133035e-02
comsize          9.661620e-42  8.936901e-05
[1] "Dataset: med_CT Model GBM, run: 4 of 10 2015-06-08 11:12:53"
Iter   TrainDeviance   ValidDeviance   StepSize   Improve
     1        0.1263             nan     0.0100   -0.0001
     2        0.1211             nan     0.0100   -0.0002
     3        0.1189             nan     0.0100   -0.0001
     4        0.1166             nan     0.0100    0.0003
     5        0.1138             nan     0.0100   -0.0001
     6        0.1118             nan     0.0100   -0.0001
     7        0.1101             nan     0.0100    0.0001
     8        0.1079             nan     0.0100   -0.0000
     9        0.1060             nan     0.0100    0.0000
    10        0.1045             nan     0.0100   -0.0000
    20        0.0916             nan     0.0100    0.0000
    40        0.0772             nan     0.0100   -0.0000
    60        0.0671             nan     0.0100   -0.0000
    80        0.0586             nan     0.0100   -0.0000
   100        0.0525             nan     0.0100   -0.0000
   120        0.0474             nan     0.0100   -0.0000
   140        0.0434             nan     0.0100   -0.0000
   160        0.0399             nan     0.0100   -0.0000
   180        0.0370             nan     0.0100   -0.0000
   200        0.0340             nan     0.0100   -0.0000
   220        0.0317             nan     0.0100   -0.0000
   240        0.0295             nan     0.0100   -0.0000
   260        0.0276             nan     0.0100    0.0000
   280        0.0259             nan     0.0100   -0.0000
   300        0.0243             nan     0.0100    0.0000
   320        0.0227             nan     0.0100   -0.0000
   340        0.0214             nan     0.0100   -0.0000
   350        0.0208             nan     0.0100   -0.0000

[1] "GBM variable coefficients"
                            var     rel.inf
ratio5                   ratio5 5.720198525
comsize                 comsize 3.777263518
V2                           V2 3.746981735
spin_vertex         spin_vertex 3.106257612
outer                     outer 3.058169607
V1                           V1 3.002975888
walktrap_vertex walktrap_vertex 2.628329198
ecc                         ecc 2.314355351
inner                     inner 1.917026855
graph22                 graph22 1.767416322
membership_s4     membership_s4 1.748549738
graph1                   graph1 1.704808785
cohesion               cohesion 1.631606184
graph5                   graph5 1.577860994
orbit20                 orbit20 1.558620540
graph6                   graph6 1.546017340
knn                         knn 1.439514615
pagerank               pagerank 1.385063801
adhesion               adhesion 1.381394881
graph23                 graph23 1.378475760
orbit63                 orbit63 1.267999756
orbit56                 orbit56 1.244038353
fourth                   fourth 1.212520033
constraint           constraint 1.168996985
graph11                 graph11 1.139478866
orbit47                 orbit47 1.105479042
ratio2                   ratio2 1.058741412
graph4                   graph4 1.024096499
bigcom177             bigcom177 1.015804943
orbit28                 orbit28 1.014581206
graph10                 graph10 0.976591451
orbit19                 orbit19 0.966330351
graph20                 graph20 0.965711271
orbit36                 orbit36 0.938232177
ratio1                   ratio1 0.937732441
orbit18                 orbit18 0.921809302
bigcom33               bigcom33 0.905573122
orbit45                 orbit45 0.897721354
orbit35                 orbit35 0.856410237
orbit31                 orbit31 0.853961425
graph19                 graph19 0.845075880
graph12                 graph12 0.837488108
graph14                 graph14 0.836246117
orbit2                   orbit2 0.830838157
graph0                   graph0 0.806618918
orbit23                 orbit23 0.791124221
orbit51                 orbit51 0.788882144
graph21                 graph21 0.752990176
bet                         bet 0.719588449
graph16                 graph16 0.718750377
graph17                 graph17 0.695965109
bigcom25               bigcom25 0.694580767
orbit62                 orbit62 0.676794816
orbit16                 orbit16 0.675805854
bigcom11               bigcom11 0.635958412
fifth                     fifth 0.629047646
orbit27                 orbit27 0.619464649
orbit50                 orbit50 0.611452962
orbit1                   orbit1 0.591228998
orbit33                 orbit33 0.588625472
graph3                   graph3 0.577032182
orbit7                   orbit7 0.576204019
upto_sixth           upto_sixth 0.561297766
orbit39                 orbit39 0.557207063
orbit54                 orbit54 0.528288495
orbit42                 orbit42 0.526024324
orbit30                 orbit30 0.525531987
ratio6                   ratio6 0.511799503
graph13                 graph13 0.507152040
sixth                     sixth 0.492514881
graph15                 graph15 0.492436148
coreness               coreness 0.481908393
orbit37                 orbit37 0.459590034
orbit60                 orbit60 0.457048874
orbit17                 orbit17 0.435417028
graph25                 graph25 0.431916780
ratio4                   ratio4 0.416379139
orbit10                 orbit10 0.415482284
orbit38                 orbit38 0.409031412
orbit9                   orbit9 0.354540238
graph18                 graph18 0.345729437
orbit53                 orbit53 0.341197686
graph7                   graph7 0.308759529
orbit11                 orbit11 0.295088776
orbit5                   orbit5 0.293327983
graph2                   graph2 0.277915661
graph24                 graph24 0.274589541
orbit15                 orbit15 0.264720661
graph26                 graph26 0.262589292
orbit48                 orbit48 0.254533668
orbit25                 orbit25 0.246902420
hubscore               hubscore 0.239337797
membership_s38   membership_s38 0.236388310
ioratio                 ioratio 0.230933682
membership_s12   membership_s12 0.230548020
trans                     trans 0.213777030
orbit40                 orbit40 0.210779670
orbit4                   orbit4 0.194355087
orbit26                 orbit26 0.177895188
orbit6                   orbit6 0.176674271
graph9                   graph9 0.161217013
orbit66                 orbit66 0.158391837
orbit29                 orbit29 0.156959027
selfinter             selfinter 0.153433388
orbit65                 orbit65 0.146448770
orbit24                 orbit24 0.146112123
orbit49                 orbit49 0.145718326
bigcom2                 bigcom2 0.141943913
third                     third 0.141909760
orbit64                 orbit64 0.139944920
orbit21                 orbit21 0.131069382
orbit32                 orbit32 0.129260958
orbit41                 orbit41 0.127140250
membership_s16   membership_s16 0.122883510
upto_fifth           upto_fifth 0.117279826
orbit43                 orbit43 0.112023804
orbit52                 orbit52 0.108002061
orbit58                 orbit58 0.106607497
orbit44                 orbit44 0.104893802
orbit46                 orbit46 0.101454232
orbit13                 orbit13 0.099958298
ratio3                   ratio3 0.095483162
orbit55                 orbit55 0.090696673
orbit57                 orbit57 0.084082563
AP                           AP 0.083643995
orbit12                 orbit12 0.081806765
orbit59                 orbit59 0.076626963
orbit22                 orbit22 0.072891220
orbit70                 orbit70 0.071714260
orbit61                 orbit61 0.068718458
orbit68                 orbit68 0.068433174
upto_fourth         upto_fourth 0.064028666
membership_s21   membership_s21 0.061267543
membership_s20   membership_s20 0.057102583
second                   second 0.053626485
graph27                 graph27 0.034422461
bigcom4                 bigcom4 0.028961553
orbit71                 orbit71 0.027951033
graph8                   graph8 0.023090362
evcent                   evcent 0.021905901
upto_third           upto_third 0.019312297
upto_second         upto_second 0.015262798
close                     close 0.013372142
graph28                 graph28 0.013164048
membership_s31   membership_s31 0.011821846
membership_s10   membership_s10 0.004515047
graph29                 graph29 0.001374305
orbit0                   orbit0 0.000000000
orbit3                   orbit3 0.000000000
orbit8                   orbit8 0.000000000
orbit14                 orbit14 0.000000000
orbit34                 orbit34 0.000000000
orbit67                 orbit67 0.000000000
orbit69                 orbit69 0.000000000
orbit72                 orbit72 0.000000000
eccrad                   eccrad 0.000000000
first                     first 0.000000000
bigcom1                 bigcom1 0.000000000
bigcom3                 bigcom3 0.000000000
bigcom5                 bigcom5 0.000000000
bigcom6                 bigcom6 0.000000000
bigcom8                 bigcom8 0.000000000
bigcom9                 bigcom9 0.000000000
bigcom10               bigcom10 0.000000000
bigcom12               bigcom12 0.000000000
bigcom13               bigcom13 0.000000000
bigcom14               bigcom14 0.000000000
bigcom15               bigcom15 0.000000000
bigcom16               bigcom16 0.000000000
bigcom17               bigcom17 0.000000000
bigcom18               bigcom18 0.000000000
bigcom21               bigcom21 0.000000000
bigcom22               bigcom22 0.000000000
bigcom23               bigcom23 0.000000000
bigcom24               bigcom24 0.000000000
bigcom26               bigcom26 0.000000000
bigcom27               bigcom27 0.000000000
bigcom29               bigcom29 0.000000000
bigcom31               bigcom31 0.000000000
bigcom34               bigcom34 0.000000000
bigcom35               bigcom35 0.000000000
bigcom36               bigcom36 0.000000000
bigcom39               bigcom39 0.000000000
bigcom40               bigcom40 0.000000000
bigcom43               bigcom43 0.000000000
bigcom46               bigcom46 0.000000000
bigcom48               bigcom48 0.000000000
bigcom49               bigcom49 0.000000000
bigcom50               bigcom50 0.000000000
bigcom52               bigcom52 0.000000000
bigcom54               bigcom54 0.000000000
bigcom56               bigcom56 0.000000000
bigcom57               bigcom57 0.000000000
bigcom58               bigcom58 0.000000000
bigcom62               bigcom62 0.000000000
bigcom63               bigcom63 0.000000000
bigcom64               bigcom64 0.000000000
bigcom65               bigcom65 0.000000000
bigcom66               bigcom66 0.000000000
bigcom68               bigcom68 0.000000000
bigcom69               bigcom69 0.000000000
bigcom70               bigcom70 0.000000000
bigcom71               bigcom71 0.000000000
bigcom72               bigcom72 0.000000000
bigcom77               bigcom77 0.000000000
bigcom79               bigcom79 0.000000000
bigcom80               bigcom80 0.000000000
bigcom82               bigcom82 0.000000000
bigcom83               bigcom83 0.000000000
bigcom86               bigcom86 0.000000000
bigcom87               bigcom87 0.000000000
bigcom88               bigcom88 0.000000000
bigcom90               bigcom90 0.000000000
bigcom92               bigcom92 0.000000000
bigcom94               bigcom94 0.000000000
bigcom96               bigcom96 0.000000000
bigcom98               bigcom98 0.000000000
bigcom99               bigcom99 0.000000000
bigcom100             bigcom100 0.000000000
bigcom102             bigcom102 0.000000000
bigcom103             bigcom103 0.000000000
bigcom104             bigcom104 0.000000000
bigcom107             bigcom107 0.000000000
bigcom108             bigcom108 0.000000000
bigcom109             bigcom109 0.000000000
bigcom110             bigcom110 0.000000000
bigcom125             bigcom125 0.000000000
bigcom133             bigcom133 0.000000000
bigcom141             bigcom141 0.000000000
bigcom142             bigcom142 0.000000000
bigcom143             bigcom143 0.000000000
bigcom145             bigcom145 0.000000000
bigcom158             bigcom158 0.000000000
bigcom162             bigcom162 0.000000000
bigcom194             bigcom194 0.000000000
bigcom208             bigcom208 0.000000000
bigcom220             bigcom220 0.000000000
bigcom227             bigcom227 0.000000000
bigcom229             bigcom229 0.000000000
bigcom247             bigcom247 0.000000000
bigcom252             bigcom252 0.000000000
bigcom255             bigcom255 0.000000000
bigcom258             bigcom258 0.000000000
bigcom266             bigcom266 0.000000000
bigcom269             bigcom269 0.000000000
bigcom273             bigcom273 0.000000000
bigcom274             bigcom274 0.000000000
bigcom276             bigcom276 0.000000000
bigcom284             bigcom284 0.000000000
bigcom290             bigcom290 0.000000000
bigcom292             bigcom292 0.000000000
bigcom294             bigcom294 0.000000000
bigcom295             bigcom295 0.000000000
bigcom296             bigcom296 0.000000000
bigcom297             bigcom297 0.000000000
bigcom302             bigcom302 0.000000000
bigcom303             bigcom303 0.000000000
bigcom307             bigcom307 0.000000000
bigcom311             bigcom311 0.000000000
bigcom313             bigcom313 0.000000000
bigcom318             bigcom318 0.000000000
bigcom326             bigcom326 0.000000000
bigcom332             bigcom332 0.000000000
bigcom340             bigcom340 0.000000000
bigcom341             bigcom341 0.000000000
bigcom345             bigcom345 0.000000000
bigcom347             bigcom347 0.000000000
bigcom360             bigcom360 0.000000000
bigcom365             bigcom365 0.000000000
bigcom366             bigcom366 0.000000000
bigcom370             bigcom370 0.000000000
bigcom387             bigcom387 0.000000000
bigcom390             bigcom390 0.000000000
bigcom398             bigcom398 0.000000000
bigcom408             bigcom408 0.000000000
bigcom417             bigcom417 0.000000000
bigcom419             bigcom419 0.000000000
bigcom424             bigcom424 0.000000000
bigcom441             bigcom441 0.000000000
bigcom445             bigcom445 0.000000000
bigcom468             bigcom468 0.000000000
membership_s1     membership_s1 0.000000000
membership_s3     membership_s3 0.000000000
membership_s5     membership_s5 0.000000000
membership_s6     membership_s6 0.000000000
membership_s7     membership_s7 0.000000000
membership_s8     membership_s8 0.000000000
membership_s9     membership_s9 0.000000000
membership_s11   membership_s11 0.000000000
membership_s13   membership_s13 0.000000000
membership_s14   membership_s14 0.000000000
membership_s17   membership_s17 0.000000000
membership_s18   membership_s18 0.000000000
membership_s19   membership_s19 0.000000000
membership_s22   membership_s22 0.000000000
membership_s23   membership_s23 0.000000000
membership_s24   membership_s24 0.000000000
membership_s25   membership_s25 0.000000000
membership_s26   membership_s26 0.000000000
membership_s27   membership_s27 0.000000000
membership_s28   membership_s28 0.000000000
membership_s30   membership_s30 0.000000000
membership_s32   membership_s32 0.000000000
membership_s33   membership_s33 0.000000000
membership_s34   membership_s34 0.000000000
membership_s35   membership_s35 0.000000000
membership_s36   membership_s36 0.000000000
membership_s37   membership_s37 0.000000000
[1] "Dataset: med_CT Model RF, run: 4 of 10 2015-06-08 11:14:37"
     |      Out-of-bag   |
Tree |      MSE  %Var(y) |
   1 |  0.02591   220.11 |
   2 |  0.02498   212.19 |
   3 |  0.02381   202.30 |
   4 |  0.02285   194.09 |
   5 |  0.02122   180.29 |
   6 |  0.01966   167.07 |
   7 |  0.01827   155.21 |
   8 |  0.01791   152.16 |
   9 |  0.01659   140.96 |
  10 |  0.01683   143.02 |
  11 |  0.01637   139.10 |
  12 |  0.01579   134.18 |
  13 |  0.01538   130.64 |
  14 |  0.01525   129.60 |
  15 |   0.0149   126.55 |
  16 |  0.01484   126.09 |
  17 |  0.01483   125.99 |
  18 |  0.01468   124.74 |
  19 |  0.01456   123.67 |
  20 |  0.01439   122.28 |
  21 |  0.01434   121.84 |
  22 |  0.01427   121.26 |
  23 |  0.01421   120.69 |
  24 |   0.0141   119.78 |
  25 |  0.01402   119.12 |
  26 |  0.01394   118.44 |
  27 |  0.01398   118.81 |
  28 |  0.01387   117.81 |
  29 |  0.01382   117.38 |
  30 |  0.01377   117.00 |
  31 |  0.01374   116.71 |
  32 |  0.01374   116.71 |
  33 |  0.01376   116.86 |
  34 |  0.01368   116.23 |
  35 |  0.01365   115.97 |
  36 |  0.01363   115.77 |
  37 |  0.01363   115.78 |
  38 |  0.01359   115.48 |
  39 |  0.01354   115.05 |
  40 |  0.01348   114.51 |
  41 |  0.01346   114.38 |
  42 |  0.01342   114.01 |
  43 |  0.01341   113.96 |
  44 |  0.01337   113.61 |
  45 |  0.01331   113.08 |
  46 |  0.01333   113.29 |
  47 |   0.0133   112.95 |
  48 |  0.01328   112.84 |
  49 |   0.0133   112.95 |
  50 |  0.01328   112.81 |
  51 |  0.01325   112.61 |
  52 |  0.01323   112.39 |
  53 |   0.0132   112.13 |
  54 |  0.01317   111.90 |
  55 |  0.01313   111.55 |
  56 |  0.01312   111.47 |
  57 |  0.01307   111.04 |
  58 |  0.01306   110.95 |
  59 |  0.01307   111.02 |
  60 |  0.01305   110.85 |
  61 |  0.01304   110.82 |
  62 |  0.01303   110.68 |
  63 |  0.01302   110.61 |
  64 |    0.013   110.42 |
  65 |  0.01299   110.35 |
  66 |  0.01297   110.20 |
  67 |  0.01296   110.10 |
  68 |  0.01297   110.18 |
  69 |  0.01295   110.05 |
  70 |  0.01295   109.98 |
  71 |  0.01292   109.79 |
  72 |  0.01289   109.52 |
  73 |  0.01287   109.38 |
  74 |  0.01287   109.34 |
  75 |  0.01286   109.26 |
  76 |  0.01286   109.27 |
  77 |  0.01286   109.28 |
  78 |  0.01284   109.12 |
  79 |  0.01284   109.07 |
  80 |  0.01282   108.92 |
  81 |  0.01281   108.87 |
  82 |  0.01283   108.99 |
  83 |  0.01281   108.81 |
  84 |  0.01281   108.81 |
  85 |   0.0128   108.73 |
  86 |   0.0128   108.73 |
  87 |   0.0128   108.77 |
  88 |  0.01279   108.70 |
  89 |   0.0128   108.75 |
  90 |  0.01281   108.83 |
  91 |  0.01281   108.85 |
  92 |  0.01282   108.93 |
  93 |  0.01283   109.01 |
  94 |  0.01281   108.87 |
  95 |   0.0128   108.70 |
  96 |  0.01278   108.59 |
  97 |  0.01279   108.65 |
  98 |  0.01277   108.47 |
  99 |  0.01277   108.47 |
 100 |  0.01277   108.49 |
[1] "Random Forest variable coefficients"
                      %IncMSE IncNodePurity
graph5           1.831476e-03  2.404592e-01
graph6           3.960647e-03  1.576851e-01
graph7           6.307411e-04  1.286168e-01
graph8           4.155731e-05  2.111548e-04
graph9           1.369892e-03  2.453409e-01
graph10          2.857151e-03  1.508252e-01
graph11          7.513750e-03  3.003513e-01
graph12          2.350627e-03  2.202853e-01
graph13          2.571048e-03  3.582436e-01
graph14          1.224469e-03  3.692920e-01
graph15          8.194540e-04  2.921394e-01
graph16          1.532947e-03  2.623503e-01
graph17          3.962483e-03  2.883341e-01
graph18          3.110415e-03  1.010591e-01
graph19          1.760851e-03  1.429673e-01
graph20          3.191424e-03  2.432888e-01
graph21          2.352080e-03  1.986495e-01
graph22          1.417044e-03  2.194999e-01
graph23          2.677538e-03  4.672116e-01
graph24          2.211056e-03  7.795292e-02
graph25          1.080139e-03  1.125094e-01
graph26          1.113070e-03  4.895020e-02
graph27          0.000000e+00  1.539567e-18
graph28          6.102877e-05  9.090909e-03
graph29          1.497291e-05  3.952021e-03
orbit0           5.255181e-05  9.273040e-02
orbit1           1.379637e-03  1.464535e-01
orbit2           1.684297e-03  2.502758e-01
orbit3           8.048677e-04  4.088258e-02
orbit4           1.215878e-04  8.799199e-02
orbit5           2.857074e-04  2.406100e-01
orbit6           2.488616e-03  1.703000e-01
orbit7           2.606167e-03  3.096278e-01
orbit8           2.060130e-03  2.713264e-01
orbit9           1.194589e-03  2.018760e-01
orbit10          1.887075e-03  1.252298e-01
orbit11          1.430624e-03  1.284180e-01
orbit12          6.621944e-04  1.196094e-01
orbit13          1.040790e-04  1.127461e-01
orbit14          1.680445e-04  2.184654e-02
orbit15          2.617396e-03  7.777150e-02
orbit16          3.147949e-03  3.246314e-01
orbit17          9.691390e-04  1.694961e-01
orbit18          1.811580e-03  2.869293e-01
orbit19          2.707239e-03  2.714673e-01
orbit20          2.559517e-03  2.567258e-01
orbit21          1.206819e-03  2.059992e-01
orbit22          4.844896e-03  2.727361e-01
orbit23          2.095850e-03  1.995909e-01
orbit24          5.545474e-04  1.249784e-01
orbit25          2.317971e-03  8.447079e-02
orbit26          3.069281e-03  1.419299e-01
orbit27          6.986360e-04  2.511402e-01
orbit28          8.102198e-04  2.219700e-01
orbit29          2.118374e-03  1.271757e-01
orbit30          1.949264e-03  3.176195e-01
orbit31          6.760248e-03  3.099303e-01
orbit32          5.025470e-04  1.551054e-01
orbit33          1.307991e-03  2.224322e-01
orbit34          1.640193e-03  1.747523e-01
orbit35          2.510817e-03  5.292199e-01
orbit36          9.764282e-04  2.797627e-01
orbit37          2.480759e-03  2.866426e-01
orbit38          2.199681e-03  2.901704e-01
orbit39          6.201638e-03  3.845606e-01
orbit40          1.062644e-03  1.689118e-01
orbit41          9.252989e-04  6.112296e-02
orbit42          9.981420e-04  1.864553e-01
orbit43          3.723953e-03  1.333470e-01
orbit44          3.934846e-04  6.086043e-02
orbit45          1.445482e-03  2.220604e-01
orbit46          3.777042e-04  1.505732e-01
orbit47          9.311225e-04  2.171786e-01
orbit48          8.312108e-04  1.124491e-01
orbit49          7.903997e-04  2.130088e-01
orbit50          5.822993e-04  2.208746e-01
orbit51          1.011963e-03  1.644809e-01
orbit52          1.750607e-03  2.550423e-01
orbit53          2.099454e-03  1.071147e-01
orbit54          1.398553e-03  2.521973e-01
orbit55         -8.673027e-06  1.176148e-02
orbit56          4.054512e-03  4.452376e-01
orbit57          9.791717e-06  3.156138e-02
orbit58          1.988625e-04  5.239980e-02
orbit59          2.567247e-03  6.157975e-02
orbit60          4.305238e-04  1.776303e-01
orbit61          1.914559e-04  2.849786e-02
orbit62          3.257464e-04  1.017177e-01
orbit63          1.147684e-03  2.525677e-01
orbit64          3.639151e-04  1.214474e-01
orbit65          3.894981e-04  5.861048e-02
orbit66          1.287676e-03  2.510431e-02
orbit67          4.667316e-05  3.991782e-02
orbit68          3.843735e-04  1.179861e-02
orbit69          0.000000e+00  4.922278e-19
orbit70          4.895086e-04  1.809025e-02
orbit71          0.000000e+00  9.166667e-03
orbit72          4.050807e-04  1.598508e-02
AP              -9.027764e-06  3.202405e-02
bet              7.006761e-04  1.886311e-01
ecc              1.756497e-04  1.553079e-01
eccrad           1.451843e-04  1.033251e-01
close            1.468385e-03  3.748198e-02
constraint       3.211795e-03  3.834264e-01
coreness         6.208270e-04  9.831162e-02
knn              4.133944e-03  4.936228e-01
hubscore         2.170073e-04  1.064488e-01
pagerank         1.077509e-03  2.956362e-01
trans            3.708655e-04  2.223183e-01
first            1.048423e-03  6.178534e-02
second           1.126499e-03  2.419342e-01
third            1.092332e-03  1.113519e-01
fourth           2.501785e-03  2.529339e-01
fifth            4.152089e-04  1.136895e-01
sixth            3.091705e-03  2.532451e-01
selfinter        2.720771e-05  3.999017e-02
V1               1.966359e-03  5.573905e-01
V2               1.266959e-03  9.201479e-01
evcent           1.687452e-03  2.447444e-01
upto_second      2.488293e-03  1.048541e-01
upto_third       1.602604e-03  1.858162e-01
upto_fourth      7.142661e-04  1.743371e-01
upto_fifth       1.535099e-03  1.851026e-01
upto_sixth       7.492916e-04  9.707369e-02
ratio1           3.258782e-03  3.638079e-01
ratio2           1.676740e-03  5.336961e-01
ratio3           2.283644e-03  3.388510e-01
ratio4           1.364640e-03  2.002967e-01
ratio5           3.643304e-04  9.537940e-01
ratio6           2.182177e-03  3.206105e-01
walktrap_vertex  3.955539e-04  4.190160e-01
bigcom1          0.000000e+00  3.946496e-19
bigcom2          2.727028e-04  5.633732e-02
bigcom3          0.000000e+00  1.084202e-20
bigcom4          5.506608e-07  3.830386e-03
bigcom5          0.000000e+00  4.336809e-21
bigcom6          0.000000e+00  0.000000e+00
bigcom8          0.000000e+00  1.084202e-20
bigcom9          0.000000e+00  2.168404e-21
bigcom10         0.000000e+00  1.387779e-19
bigcom11         1.292156e-05  2.384896e-01
bigcom12         0.000000e+00  0.000000e+00
bigcom13         0.000000e+00  4.336809e-21
bigcom14         0.000000e+00  0.000000e+00
bigcom15         0.000000e+00  0.000000e+00
bigcom16         0.000000e+00  0.000000e+00
bigcom17         0.000000e+00  0.000000e+00
bigcom18         0.000000e+00  2.168404e-21
bigcom21         0.000000e+00  0.000000e+00
bigcom22         0.000000e+00  0.000000e+00
bigcom23         0.000000e+00  0.000000e+00
bigcom24         0.000000e+00  0.000000e+00
bigcom25         8.328574e-04  1.869783e-01
bigcom26         0.000000e+00  0.000000e+00
bigcom27         0.000000e+00  0.000000e+00
bigcom29         0.000000e+00  4.336809e-21
bigcom31         0.000000e+00  1.387779e-19
bigcom33         2.670122e-04  2.224454e-01
bigcom34         0.000000e+00  0.000000e+00
bigcom35         0.000000e+00  0.000000e+00
bigcom36         0.000000e+00  2.168404e-21
bigcom39         0.000000e+00  2.168404e-21
bigcom40         0.000000e+00  0.000000e+00
bigcom43         0.000000e+00  0.000000e+00
bigcom46         0.000000e+00  8.673617e-21
bigcom48         0.000000e+00  0.000000e+00
bigcom49         0.000000e+00  0.000000e+00
bigcom50         0.000000e+00  0.000000e+00
bigcom52         0.000000e+00  8.673617e-21
bigcom54         0.000000e+00  0.000000e+00
bigcom56         0.000000e+00  0.000000e+00
bigcom57         0.000000e+00  6.505213e-20
bigcom58         0.000000e+00  1.387779e-19
bigcom62         0.000000e+00  0.000000e+00
bigcom63         0.000000e+00  2.168404e-21
bigcom64         0.000000e+00  0.000000e+00
bigcom65         0.000000e+00  0.000000e+00
bigcom66         0.000000e+00  0.000000e+00
bigcom68         0.000000e+00  0.000000e+00
bigcom69         0.000000e+00  0.000000e+00
bigcom70         0.000000e+00  0.000000e+00
bigcom71         0.000000e+00  0.000000e+00
bigcom72         0.000000e+00  0.000000e+00
bigcom77         0.000000e+00  0.000000e+00
bigcom79         0.000000e+00  4.336809e-21
bigcom80         0.000000e+00  0.000000e+00
bigcom82         0.000000e+00  8.673617e-21
bigcom83         0.000000e+00  0.000000e+00
bigcom86         0.000000e+00  0.000000e+00
bigcom87         0.000000e+00  0.000000e+00
bigcom88         0.000000e+00  1.387779e-19
bigcom90         0.000000e+00  0.000000e+00
bigcom92         0.000000e+00  0.000000e+00
bigcom94         0.000000e+00  0.000000e+00
bigcom96         0.000000e+00  0.000000e+00
bigcom98         0.000000e+00  0.000000e+00
bigcom99         0.000000e+00  4.336809e-21
bigcom100        0.000000e+00  0.000000e+00
bigcom102        0.000000e+00  0.000000e+00
bigcom103        0.000000e+00  0.000000e+00
bigcom104        0.000000e+00  0.000000e+00
bigcom107        0.000000e+00  0.000000e+00
bigcom108        0.000000e+00  0.000000e+00
bigcom109        0.000000e+00  0.000000e+00
bigcom110        0.000000e+00  8.529435e-01
bigcom125        0.000000e+00  0.000000e+00
bigcom133        0.000000e+00  0.000000e+00
bigcom141        0.000000e+00  8.673617e-21
bigcom142        0.000000e+00  0.000000e+00
bigcom143        0.000000e+00  0.000000e+00
bigcom145        0.000000e+00  0.000000e+00
bigcom158        0.000000e+00  0.000000e+00
bigcom162        0.000000e+00  0.000000e+00
bigcom177        3.091867e-05  4.312398e-01
bigcom194        0.000000e+00  0.000000e+00
bigcom208        0.000000e+00  0.000000e+00
bigcom220        0.000000e+00  8.673617e-21
bigcom227        0.000000e+00  0.000000e+00
bigcom229        0.000000e+00  0.000000e+00
bigcom247        0.000000e+00  0.000000e+00
bigcom252        0.000000e+00  0.000000e+00
bigcom255        0.000000e+00  0.000000e+00
bigcom258        0.000000e+00  0.000000e+00
bigcom266        0.000000e+00  0.000000e+00
bigcom269        0.000000e+00  0.000000e+00
bigcom273        0.000000e+00  0.000000e+00
bigcom274        0.000000e+00  0.000000e+00
bigcom276        0.000000e+00  0.000000e+00
bigcom284        0.000000e+00  0.000000e+00
bigcom290        0.000000e+00  0.000000e+00
bigcom292        0.000000e+00  0.000000e+00
bigcom294        0.000000e+00  0.000000e+00
bigcom295        0.000000e+00  0.000000e+00
bigcom296        0.000000e+00  0.000000e+00
bigcom297        0.000000e+00  0.000000e+00
bigcom302        0.000000e+00  8.673617e-21
bigcom303        0.000000e+00  0.000000e+00
bigcom307        0.000000e+00  0.000000e+00
bigcom311        0.000000e+00  0.000000e+00
bigcom313        0.000000e+00  0.000000e+00
bigcom318        0.000000e+00  0.000000e+00
bigcom326        0.000000e+00  0.000000e+00
bigcom332        0.000000e+00  0.000000e+00
bigcom340        0.000000e+00  0.000000e+00
bigcom341        0.000000e+00  0.000000e+00
bigcom345        0.000000e+00  0.000000e+00
bigcom347        0.000000e+00  4.336809e-21
bigcom360        0.000000e+00  8.673617e-21
bigcom365        0.000000e+00  0.000000e+00
bigcom366        0.000000e+00  0.000000e+00
bigcom370        0.000000e+00  0.000000e+00
bigcom387        0.000000e+00  0.000000e+00
bigcom390        0.000000e+00  0.000000e+00
bigcom398        0.000000e+00  0.000000e+00
bigcom408        0.000000e+00  1.387779e-19
bigcom417        0.000000e+00  0.000000e+00
bigcom419        0.000000e+00  0.000000e+00
bigcom424        0.000000e+00  0.000000e+00
bigcom441        0.000000e+00  0.000000e+00
bigcom445        0.000000e+00  0.000000e+00
bigcom468        0.000000e+00  0.000000e+00
spin_vertex      1.344379e-03  7.728159e-01
membership_s1    0.000000e+00  0.000000e+00
membership_s3    0.000000e+00  8.673617e-21
membership_s4    9.745526e-04  4.785584e-01
membership_s5    0.000000e+00  0.000000e+00
membership_s6    0.000000e+00  0.000000e+00
membership_s7    0.000000e+00  0.000000e+00
membership_s8    0.000000e+00  1.843144e-19
membership_s9    0.000000e+00  8.673617e-21
membership_s10   0.000000e+00  1.864828e-19
membership_s11   0.000000e+00  0.000000e+00
membership_s12   4.246894e-04  1.287285e-01
membership_s13   0.000000e+00  0.000000e+00
membership_s14   0.000000e+00  0.000000e+00
membership_s16   9.543216e-05  3.206884e-02
membership_s17   0.000000e+00  0.000000e+00
membership_s18   0.000000e+00  0.000000e+00
membership_s19   0.000000e+00  6.505213e-21
membership_s20   4.759443e-06  2.326014e-02
membership_s21   2.217991e-04  7.977103e-02
membership_s22   0.000000e+00  0.000000e+00
membership_s23   0.000000e+00  0.000000e+00
membership_s24   0.000000e+00  0.000000e+00
membership_s25   0.000000e+00  1.387779e-19
membership_s26   0.000000e+00  1.084202e-20
membership_s27   0.000000e+00  1.387779e-19
membership_s28   0.000000e+00  0.000000e+00
membership_s30   0.000000e+00  0.000000e+00
membership_s31   2.593807e-05  5.629908e-02
membership_s32   0.000000e+00  0.000000e+00
membership_s33   0.000000e+00  3.469447e-20
membership_s34   0.000000e+00  0.000000e+00
membership_s35   0.000000e+00  0.000000e+00
membership_s36   0.000000e+00  0.000000e+00
membership_s37   0.000000e+00  2.168404e-20
membership_s38   8.398421e-05  8.254034e-02
adhesion         1.203981e-02  5.436490e-01
cohesion         1.035020e-02  4.778452e-01
inner            1.555240e-03  5.277921e-01
outer            3.329566e-03  5.265393e-01
ioratio          5.478449e-03  6.554181e-01
comsize          3.113104e-03  7.840328e-01
[1] "Dataset: med_CT Model GLM, run: 4 of 10 2015-06-08 11:15:41"
[1] "glmnet variable coefficients"
                         [,1]          [,2]
(Intercept)     -4.418189e+00 -1.686050e+01
graph0           2.717245e-40  3.078054e-03
graph1          -2.840127e-42  1.968937e-05
graph2          -1.665233e-40 -9.337645e-05
graph3          -9.757155e-44 -3.690577e-07
graph4          -5.739225e-44  5.332251e-07
graph5          -4.751703e-42  6.366360e-07
graph6          -2.008210e-42 -9.950611e-06
graph7          -1.245125e-41 -3.970488e-05
graph8          -3.620674e-41 -1.672638e-04
graph9          -3.111065e-45 -2.248424e-08
graph10         -1.157452e-45  6.779732e-10
graph11         -8.114840e-46  6.296461e-09
graph12         -4.352116e-44 -2.555660e-07
graph13         -9.025378e-44 -6.063964e-07
graph14         -2.438208e-44 -7.282859e-08
graph15         -1.493739e-42 -1.181834e-05
graph16         -2.161607e-44 -6.165505e-08
graph17         -6.622802e-44 -8.090809e-08
graph18         -5.528036e-42 -5.656678e-05
graph19         -3.322239e-43 -7.897583e-07
graph20         -2.947692e-43  1.046958e-06
graph21         -1.301967e-42 -4.632423e-06
graph22         -4.408996e-43 -1.652345e-06
graph23         -4.052851e-43  1.326881e-07
graph24         -1.893121e-42 -7.060595e-06
graph25         -4.064252e-42 -1.833920e-05
graph26         -2.071622e-42 -6.745367e-06
graph27         -9.059064e-42 -2.483801e-05
graph28         -5.845591e-42 -2.548416e-05
graph29         -1.457016e-41 -7.627419e-05
orbit0           2.717245e-40  3.075779e-03
orbit1          -4.547197e-42  1.624699e-05
orbit2           2.090305e-41  1.790398e-04
orbit3          -1.665233e-40 -9.383151e-05
orbit4          -2.685653e-43 -2.051189e-06
orbit5          -6.636160e-44  1.132662e-06
orbit6          -5.893347e-44  5.300434e-07
orbit7           2.709529e-42  2.014048e-05
orbit8          -4.751703e-42  6.567335e-07
orbit9          -6.222304e-42 -1.208629e-05
orbit10         -2.397309e-42 -1.642482e-05
orbit11         -1.364401e-41  1.137575e-04
orbit12         -1.382566e-41 -3.826551e-05
orbit13         -3.386997e-41 -1.742470e-04
orbit14         -3.620674e-41 -1.672262e-04
orbit15         -9.438507e-45 -8.873474e-08
orbit16         -4.964237e-45 -9.173562e-08
orbit17         -6.320674e-45  1.490434e-08
orbit18         -7.015762e-45 -9.274767e-08
orbit19         -2.052372e-45  4.620297e-09
orbit20         -2.421987e-45  2.944945e-08
orbit21          1.081107e-46 -5.453353e-10
orbit22         -8.129014e-46  6.301626e-09
orbit23          4.865433e-43  3.199335e-06
orbit24         -7.759702e-44 -2.958862e-07
orbit25         -8.731399e-44 -7.403713e-07
orbit26         -1.894784e-43 -1.098765e-06
orbit27         -4.792171e-43 -3.802348e-06
orbit28         -3.359446e-43 -2.904704e-06
orbit29         -1.340473e-43 -9.122106e-07
orbit30         -3.533112e-43 -6.449613e-07
orbit31         -3.470065e-44  1.675673e-07
orbit32         -4.013499e-44 -3.619270e-07
orbit33         -7.467577e-43  3.074825e-05
orbit34         -1.493739e-42 -1.178191e-05
orbit35         -1.090948e-43  3.552884e-08
orbit36         -2.163518e-43 -1.341841e-06
orbit37         -2.792059e-44 -1.097493e-07
orbit38         -1.541030e-43  1.958303e-06
orbit39         -2.232446e-43  2.569692e-06
orbit40         -7.630383e-44 -2.788690e-07
orbit41         -7.518998e-43 -5.066178e-06
orbit42         -5.558684e-42  1.291266e-05
orbit43         -5.639769e-42 -5.702474e-05
orbit44         -6.843408e-41 -1.012794e-03
orbit45         -1.896779e-42  4.164318e-06
orbit46         -7.875265e-43 -3.765561e-06
orbit47         -1.236545e-42  8.567463e-06
orbit48         -4.797662e-43 -2.496694e-06
orbit49         -3.155408e-43  1.448177e-06
orbit50         -1.851013e-42 -5.243216e-05
orbit51         -2.755158e-42 -1.716151e-05
orbit52         -4.147062e-42 -2.323703e-05
orbit53         -2.616677e-42  1.533157e-05
orbit54         -4.376374e-43 -1.631775e-06
orbit55         -7.778430e-42 -3.801342e-05
orbit56         -2.421277e-42  6.030284e-05
orbit57         -3.755931e-43 -1.006267e-06
orbit58         -8.071301e-42 -6.927353e-05
orbit59         -3.443850e-42 -1.792088e-05
orbit60         -2.842792e-42 -1.805534e-06
orbit61         -3.164195e-41  1.266671e-04
orbit62         -1.836596e-41 -1.979526e-04
orbit63         -7.968413e-42  1.486505e-05
orbit64         -5.573445e-42 -1.653457e-05
orbit65         -8.700012e-42 -3.918335e-05
orbit66         -2.143194e-42 -4.618806e-06
orbit67         -1.126387e-41 -4.513730e-05
orbit68         -9.600959e-42 -2.436111e-05
orbit69         -3.631676e-41 -1.940834e-04
orbit70         -1.021004e-41 -4.616931e-05
orbit71         -6.559039e-42 -2.672141e-05
orbit72         -1.457016e-41 -7.619373e-05
AP              -2.010757e-39 -5.974001e-02
bet              7.784287e-44 -5.553771e-08
ecc              2.666126e-39  1.871671e-02
eccrad           1.866288e-38  1.309801e-01
close           -5.401405e-39 -8.872734e-02
constraint      -5.061156e-38 -4.002716e-01
coreness         3.902061e-41  1.155425e-02
knn             -9.370078e-41 -3.417178e-04
hubscore        -9.830994e-38 -5.178445e-01
pagerank        -2.308989e-35 -6.495416e+02
trans           -2.442302e-38  1.078324e-01
first            2.717245e-40  3.088595e-03
second          -4.812572e-42  4.093338e-05
third            3.066843e-43  1.890219e-06
fourth           6.811363e-43 -1.721472e-05
fifth           -8.135603e-43  1.061480e-05
sixth           -1.424466e-41 -2.328121e-05
selfinter       -3.243296e-39 -4.531080e-02
V1              -2.184885e-38 -2.740463e-02
V2              -5.830174e-38 -1.332491e+00
evcent          -9.859807e-38 -4.924203e-01
upto_second     -4.544134e-42  4.160088e-05
upto_third       3.458366e-44  2.948342e-06
upto_fourth      7.966930e-43 -8.433385e-06
upto_fifth       1.303786e-41  2.576361e-05
upto_sixth       1.313616e-40  9.256032e-04
ratio1          -9.199087e-41  3.264006e-04
ratio2           1.690181e-40  5.894954e-04
ratio3          -1.234329e-39 -2.502135e-02
ratio4          -5.429102e-39  1.090223e-01
ratio5          -2.089632e-37 -4.335112e+00
ratio6          -1.522953e-40 -2.090794e-03
walktrap_vertex  4.280120e-39  1.609315e-01
bigcom1         -1.238132e-38 -1.375178e-01
bigcom2          9.034928e-39  1.155274e-01
bigcom3         -1.247038e-38 -1.853303e-01
bigcom4         -7.461608e-39 -1.532049e-01
bigcom5         -1.204439e-38 -3.023596e-01
bigcom6         -1.206772e-38 -2.199135e-01
bigcom8         -1.212252e-38 -2.290983e-01
bigcom9         -1.205604e-38 -2.408410e-01
bigcom10        -1.206383e-38 -1.932409e-01
bigcom11         1.902938e-37  1.119755e+00
bigcom12        -1.209115e-38 -1.523916e-01
bigcom13        -1.212646e-38 -2.699975e-01
bigcom14        -1.204051e-38 -1.993426e-01
bigcom15        -1.203663e-38 -2.424829e-01
bigcom16        -1.204827e-38 -2.858672e-01
bigcom17        -1.204439e-38 -2.698586e-01
bigcom18        -1.214221e-38 -1.560648e-01
bigcom21        -1.203663e-38 -1.885139e-01
bigcom22        -1.203663e-38 -1.243950e-01
bigcom23        -1.206383e-38 -2.549873e-01
bigcom24        -1.203663e-38 -2.119894e-01
bigcom25         3.334421e-38  4.124339e-01
bigcom26        -1.203663e-38 -1.711383e-01
bigcom27        -1.204439e-38 -2.247385e-01
bigcom29        -1.205993e-38 -1.500925e-01
bigcom31        -1.204051e-38 -2.961895e-01
bigcom33         1.195447e-38  2.486298e-01
bigcom34        -1.213433e-38 -1.868431e-01
bigcom35        -1.203663e-38 -1.189754e-01
bigcom36        -1.203663e-38 -7.532523e-02
bigcom39        -1.204827e-38 -2.811906e-01
bigcom40        -1.203663e-38 -2.220863e-01
bigcom43        -1.205993e-38 -2.443601e-01
bigcom46        -1.204827e-38 -1.466208e-01
bigcom48        -1.207942e-38 -1.617631e-01
bigcom49        -1.203663e-38 -1.347932e-01
bigcom50        -1.205993e-38 -1.773742e-01
bigcom52        -1.204827e-38 -1.953041e-01
bigcom54        -1.204051e-38 -1.363358e-01
bigcom56        -1.205604e-38 -2.719019e-01
bigcom57        -1.210289e-38 -1.878908e-01
bigcom58        -1.204051e-38 -2.103414e-01
bigcom62        -1.205216e-38 -1.458586e-01
bigcom63        -1.204439e-38 -2.081890e-01
bigcom64        -1.203663e-38 -1.085024e-01
bigcom65        -1.205993e-38 -1.420129e-01
bigcom66        -1.204051e-38 -1.308550e-01
bigcom68         0.000000e+00  0.000000e+00
bigcom69        -1.203663e-38 -4.990734e-02
bigcom70        -1.206383e-38 -1.666510e-01
bigcom71        -1.204051e-38 -1.136494e-01
bigcom72        -1.204439e-38 -1.963958e-01
bigcom77        -1.204051e-38 -1.444168e-01
bigcom79        -1.208333e-38 -2.282636e-01
bigcom80        -1.203663e-38 -9.541388e-02
bigcom82        -1.204051e-38 -2.378539e-01
bigcom83        -1.204439e-38 -1.604930e-01
bigcom86        -1.204051e-38 -1.413839e-01
bigcom87        -1.204051e-38 -1.239274e-01
bigcom88        -1.205993e-38 -2.567174e-01
bigcom90         0.000000e+00  0.000000e+00
bigcom92        -1.204051e-38 -1.655714e-01
bigcom94         0.000000e+00  0.000000e+00
bigcom96        -1.203663e-38 -2.510864e-01
bigcom98        -1.204051e-38 -2.523993e-01
bigcom99        -1.205216e-38 -1.890687e-01
bigcom100       -1.204439e-38 -1.850585e-01
bigcom102       -1.203663e-38 -1.655971e-01
bigcom103       -1.203663e-38 -1.495301e-01
bigcom104        0.000000e+00  0.000000e+00
bigcom107       -1.204051e-38 -1.451250e-01
bigcom108       -1.203663e-38 -1.521983e-01
bigcom109       -1.205216e-38 -3.417198e-01
bigcom110        9.983897e-37  3.388045e+00
bigcom125       -1.205604e-38 -1.758051e-01
bigcom133       -1.204051e-38 -1.903727e-01
bigcom141       -1.207942e-38 -1.770812e-01
bigcom142       -1.203663e-38 -3.508553e-01
bigcom143       -1.203663e-38 -3.079143e-01
bigcom145       -1.203663e-38 -1.445951e-01
bigcom158       -1.208724e-38 -1.538551e-01
bigcom162       -1.205216e-38 -2.552751e-01
bigcom177        1.325662e-37  9.047655e-01
bigcom194       -1.203663e-38 -1.463451e-01
bigcom208       -1.204051e-38 -2.833878e-01
bigcom220       -1.204051e-38 -2.906248e-01
bigcom227        0.000000e+00  0.000000e+00
bigcom229        0.000000e+00  0.000000e+00
bigcom247       -1.203663e-38 -1.998290e-01
bigcom252       -1.203663e-38 -1.578323e-01
bigcom255       -1.204051e-38 -2.630938e-01
bigcom258       -1.204827e-38 -3.030591e-01
bigcom266       -1.205216e-38 -2.437632e-01
bigcom269       -1.203663e-38 -1.744653e-01
bigcom273       -1.203663e-38 -4.178076e-01
bigcom274       -1.203663e-38 -2.100608e-01
bigcom276        0.000000e+00  0.000000e+00
bigcom284       -1.203663e-38 -7.568057e-02
bigcom290       -1.203663e-38 -5.011512e-01
bigcom292       -1.204051e-38 -2.258952e-01
bigcom294        0.000000e+00  0.000000e+00
bigcom295       -1.204439e-38 -3.650026e-01
bigcom296       -1.204439e-38 -2.097233e-01
bigcom297        0.000000e+00  0.000000e+00
bigcom302       -1.203663e-38 -2.781870e-01
bigcom303        0.000000e+00  0.000000e+00
bigcom307       -1.203663e-38 -1.678356e-01
bigcom311       -1.203663e-38 -1.970784e-01
bigcom313        0.000000e+00  0.000000e+00
bigcom318        0.000000e+00  0.000000e+00
bigcom326       -1.203663e-38 -1.114788e-01
bigcom332       -1.203663e-38 -2.772764e-01
bigcom340       -1.203663e-38 -1.494792e-01
bigcom341        0.000000e+00  0.000000e+00
bigcom345        0.000000e+00  0.000000e+00
bigcom347       -1.204439e-38 -1.151403e-01
bigcom360       -1.204439e-38 -1.325529e-01
bigcom365       -1.203663e-38 -3.983996e-01
bigcom366       -1.203663e-38 -1.407207e-01
bigcom370       -1.203663e-38 -1.274112e-01
bigcom387       -1.205216e-38 -2.063628e-01
bigcom390        0.000000e+00  0.000000e+00
bigcom398        0.000000e+00  0.000000e+00
bigcom408       -1.205216e-38 -2.118456e-01
bigcom417        0.000000e+00  0.000000e+00
bigcom419        0.000000e+00  0.000000e+00
bigcom424       -1.203663e-38 -1.235782e-01
bigcom441       -1.204827e-38 -1.596072e-01
bigcom445       -1.204051e-38 -1.566577e-01
bigcom468       -1.203663e-38 -2.788676e-01
spin_vertex     -1.633599e-38 -1.995040e-01
membership_s1   -1.203663e-38 -1.495123e-01
membership_s3   -1.233457e-38 -2.714217e-01
membership_s4    4.333605e-38  4.400174e-01
membership_s5    0.000000e+00  0.000000e+00
membership_s6   -1.204051e-38 -2.891153e-01
membership_s7   -1.209115e-38 -2.144872e-01
membership_s8   -1.263907e-38 -2.147914e-01
membership_s9   -1.209506e-38 -1.917715e-01
membership_s10  -8.753260e-39 -1.331687e-01
membership_s11  -1.207162e-38 -3.181394e-01
membership_s12   7.763339e-39  1.156274e-01
membership_s13  -1.205993e-38 -2.204739e-01
membership_s14  -1.204827e-38 -1.985963e-01
membership_s16   2.079600e-38  1.408035e-01
membership_s17  -1.205216e-38 -1.324744e-01
membership_s18  -1.204827e-38 -2.181166e-01
membership_s19  -1.214221e-38 -2.290411e-01
membership_s20  -8.612212e-39  3.123371e-02
membership_s21   6.057543e-39  8.404638e-02
membership_s22  -1.203663e-38 -1.442570e-01
membership_s23  -1.213039e-38 -2.036343e-01
membership_s24  -1.204051e-38 -1.666992e-01
membership_s25  -1.205216e-38 -2.557959e-01
membership_s26  -1.219372e-38 -2.668117e-01
membership_s27  -1.207942e-38 -1.769933e-01
membership_s28  -1.209115e-38 -1.607874e-01
membership_s30  -1.208724e-38 -2.225431e-01
membership_s31  -5.155046e-39 -2.702970e-02
membership_s32  -1.215011e-38 -1.952482e-01
membership_s33  -1.332872e-38 -2.940521e-01
membership_s34   0.000000e+00  0.000000e+00
membership_s35  -1.203663e-38 -2.512632e-01
membership_s36   0.000000e+00  0.000000e+00
membership_s37  -1.217782e-38 -2.847534e-01
membership_s38   3.879505e-39  1.549736e-01
adhesion         3.663116e-42 -4.524774e-06
cohesion        -7.326244e-42  8.976676e-06
inner            4.724369e-42  9.914981e-05
outer            5.495946e-42  3.487169e-05
ioratio          3.660713e-38 -6.869572e-02
comsize          7.487191e-42  7.512997e-05
[1] "Dataset: med_CT Model GBM, run: 5 of 10 2015-06-08 11:16:27"
Iter   TrainDeviance   ValidDeviance   StepSize   Improve
     1        0.1305             nan     0.0100    0.0002
     2        0.1269             nan     0.0100    0.0003
     3        0.1240             nan     0.0100   -0.0001
     4        0.1201             nan     0.0100   -0.0000
     5        0.1175             nan     0.0100    0.0002
     6        0.1157             nan     0.0100   -0.0001
     7        0.1135             nan     0.0100   -0.0000
     8        0.1113             nan     0.0100    0.0002
     9        0.1089             nan     0.0100    0.0004
    10        0.1074             nan     0.0100   -0.0001
    20        0.0951             nan     0.0100    0.0000
    40        0.0794             nan     0.0100   -0.0000
    60        0.0696             nan     0.0100   -0.0001
    80        0.0618             nan     0.0100   -0.0000
   100        0.0557             nan     0.0100   -0.0000
   120        0.0505             nan     0.0100    0.0000
   140        0.0458             nan     0.0100   -0.0000
   160        0.0423             nan     0.0100   -0.0000
   180        0.0390             nan     0.0100   -0.0000
   200        0.0362             nan     0.0100   -0.0000
   220        0.0335             nan     0.0100   -0.0000
   240        0.0313             nan     0.0100   -0.0000
   260        0.0292             nan     0.0100   -0.0000
   280        0.0273             nan     0.0100   -0.0000
   300        0.0256             nan     0.0100   -0.0000
   320        0.0240             nan     0.0100   -0.0000
   340        0.0226             nan     0.0100   -0.0000
   350        0.0220             nan     0.0100   -0.0000

[1] "GBM variable coefficients"
                            var     rel.inf
spin_vertex         spin_vertex 4.229188187
ratio5                   ratio5 4.071905919
comsize                 comsize 3.474755968
ecc                         ecc 3.363865757
V2                           V2 3.010789119
adhesion               adhesion 2.866675078
outer                     outer 2.775131178
knn                         knn 2.773602834
V1                           V1 2.587476356
bigcom11               bigcom11 2.249865459
walktrap_vertex walktrap_vertex 2.174767399
membership_s4     membership_s4 1.914584285
inner                     inner 1.824963846
orbit33                 orbit33 1.579116156
graph5                   graph5 1.574795317
cohesion               cohesion 1.445856486
orbit18                 orbit18 1.311342446
graph1                   graph1 1.263467877
ratio2                   ratio2 1.241300633
ratio1                   ratio1 1.199577359
orbit63                 orbit63 1.193005909
graph21                 graph21 1.171914766
constraint           constraint 1.161966278
orbit47                 orbit47 1.098681020
graph22                 graph22 1.071202948
graph23                 graph23 1.055408419
graph6                   graph6 1.022977155
graph16                 graph16 1.020887182
bigcom177             bigcom177 0.952523958
pagerank               pagerank 0.950113654
orbit42                 orbit42 0.930644799
graph12                 graph12 0.904371073
orbit36                 orbit36 0.818100746
fourth                   fourth 0.792615021
graph19                 graph19 0.785827251
orbit62                 orbit62 0.782915907
sixth                     sixth 0.768342878
membership_s21   membership_s21 0.748085716
orbit52                 orbit52 0.740670381
orbit31                 orbit31 0.739981133
orbit23                 orbit23 0.731693643
orbit20                 orbit20 0.710660918
orbit19                 orbit19 0.704682374
graph14                 graph14 0.700524011
graph4                   graph4 0.694278429
orbit7                   orbit7 0.688126969
orbit51                 orbit51 0.686204108
ratio6                   ratio6 0.665041118
orbit37                 orbit37 0.645574569
orbit2                   orbit2 0.642125996
orbit30                 orbit30 0.640678988
orbit35                 orbit35 0.634440563
orbit50                 orbit50 0.626887076
ioratio                 ioratio 0.619788695
orbit60                 orbit60 0.619265047
orbit61                 orbit61 0.605063929
orbit39                 orbit39 0.599573430
orbit10                 orbit10 0.599493563
graph17                 graph17 0.595499369
graph0                   graph0 0.585801149
orbit56                 orbit56 0.582362634
graph13                 graph13 0.578745949
graph24                 graph24 0.562858233
fifth                     fifth 0.559302084
bet                         bet 0.545464135
ratio4                   ratio4 0.541834847
graph11                 graph11 0.513585358
graph2                   graph2 0.509636546
orbit45                 orbit45 0.509143351
bigcom25               bigcom25 0.502206202
graph18                 graph18 0.492554210
graph25                 graph25 0.484094984
trans                     trans 0.478792564
graph3                   graph3 0.472817315
graph20                 graph20 0.469827292
graph10                 graph10 0.455898312
orbit53                 orbit53 0.447034034
hubscore               hubscore 0.439744647
orbit38                 orbit38 0.423143949
orbit24                 orbit24 0.414534094
orbit1                   orbit1 0.411359417
orbit11                 orbit11 0.402768087
orbit54                 orbit54 0.393417472
orbit32                 orbit32 0.384714138
orbit48                 orbit48 0.379061823
graph7                   graph7 0.369932172
graph9                   graph9 0.364317181
orbit49                 orbit49 0.335609056
third                     third 0.334597076
membership_s38   membership_s38 0.325450604
orbit17                 orbit17 0.318879529
graph15                 graph15 0.314065570
orbit28                 orbit28 0.313330607
upto_sixth           upto_sixth 0.306103952
orbit15                 orbit15 0.279689005
orbit46                 orbit46 0.276960344
upto_fifth           upto_fifth 0.250791802
orbit5                   orbit5 0.242670997
orbit27                 orbit27 0.240809293
orbit41                 orbit41 0.235354328
orbit9                   orbit9 0.234617170
close                     close 0.227683528
bigcom33               bigcom33 0.224180116
upto_fourth         upto_fourth 0.223102044
orbit4                   orbit4 0.210339736
coreness               coreness 0.208096638
orbit12                 orbit12 0.206144709
membership_s12   membership_s12 0.202285098
bigcom2                 bigcom2 0.180157534
orbit44                 orbit44 0.175347722
membership_s20   membership_s20 0.173844318
orbit64                 orbit64 0.167969257
orbit43                 orbit43 0.154791966
orbit6                   orbit6 0.150259750
orbit29                 orbit29 0.149933866
orbit57                 orbit57 0.148530843
orbit13                 orbit13 0.142038982
orbit26                 orbit26 0.136756829
orbit21                 orbit21 0.133941566
orbit65                 orbit65 0.132778831
orbit25                 orbit25 0.132254166
second                   second 0.130274839
graph26                 graph26 0.125410400
orbit59                 orbit59 0.121876164
orbit70                 orbit70 0.121081597
ratio3                   ratio3 0.117360251
orbit16                 orbit16 0.077789150
orbit58                 orbit58 0.069628472
membership_s16   membership_s16 0.068965676
orbit22                 orbit22 0.067200017
selfinter             selfinter 0.064326769
graph27                 graph27 0.054872799
orbit69                 orbit69 0.038506213
orbit40                 orbit40 0.031963470
upto_second         upto_second 0.031205130
graph28                 graph28 0.023400991
bigcom1                 bigcom1 0.017240200
orbit55                 orbit55 0.010483879
orbit66                 orbit66 0.004968716
orbit68                 orbit68 0.003221384
AP                           AP 0.003038226
graph8                   graph8 0.000000000
graph29                 graph29 0.000000000
orbit0                   orbit0 0.000000000
orbit3                   orbit3 0.000000000
orbit8                   orbit8 0.000000000
orbit14                 orbit14 0.000000000
orbit34                 orbit34 0.000000000
orbit67                 orbit67 0.000000000
orbit71                 orbit71 0.000000000
orbit72                 orbit72 0.000000000
eccrad                   eccrad 0.000000000
first                     first 0.000000000
evcent                   evcent 0.000000000
upto_third           upto_third 0.000000000
bigcom3                 bigcom3 0.000000000
bigcom4                 bigcom4 0.000000000
bigcom5                 bigcom5 0.000000000
bigcom6                 bigcom6 0.000000000
bigcom8                 bigcom8 0.000000000
bigcom9                 bigcom9 0.000000000
bigcom10               bigcom10 0.000000000
bigcom12               bigcom12 0.000000000
bigcom13               bigcom13 0.000000000
bigcom14               bigcom14 0.000000000
bigcom15               bigcom15 0.000000000
bigcom16               bigcom16 0.000000000
bigcom17               bigcom17 0.000000000
bigcom18               bigcom18 0.000000000
bigcom21               bigcom21 0.000000000
bigcom22               bigcom22 0.000000000
bigcom23               bigcom23 0.000000000
bigcom24               bigcom24 0.000000000
bigcom26               bigcom26 0.000000000
bigcom27               bigcom27 0.000000000
bigcom29               bigcom29 0.000000000
bigcom31               bigcom31 0.000000000
bigcom34               bigcom34 0.000000000
bigcom35               bigcom35 0.000000000
bigcom36               bigcom36 0.000000000
bigcom39               bigcom39 0.000000000
bigcom40               bigcom40 0.000000000
bigcom43               bigcom43 0.000000000
bigcom46               bigcom46 0.000000000
bigcom48               bigcom48 0.000000000
bigcom49               bigcom49 0.000000000
bigcom50               bigcom50 0.000000000
bigcom52               bigcom52 0.000000000
bigcom54               bigcom54 0.000000000
bigcom56               bigcom56 0.000000000
bigcom57               bigcom57 0.000000000
bigcom58               bigcom58 0.000000000
bigcom62               bigcom62 0.000000000
bigcom63               bigcom63 0.000000000
bigcom64               bigcom64 0.000000000
bigcom65               bigcom65 0.000000000
bigcom66               bigcom66 0.000000000
bigcom68               bigcom68 0.000000000
bigcom69               bigcom69 0.000000000
bigcom70               bigcom70 0.000000000
bigcom71               bigcom71 0.000000000
bigcom72               bigcom72 0.000000000
bigcom77               bigcom77 0.000000000
bigcom79               bigcom79 0.000000000
bigcom80               bigcom80 0.000000000
bigcom82               bigcom82 0.000000000
bigcom83               bigcom83 0.000000000
bigcom86               bigcom86 0.000000000
bigcom87               bigcom87 0.000000000
bigcom88               bigcom88 0.000000000
bigcom90               bigcom90 0.000000000
bigcom92               bigcom92 0.000000000
bigcom94               bigcom94 0.000000000
bigcom96               bigcom96 0.000000000
bigcom98               bigcom98 0.000000000
bigcom99               bigcom99 0.000000000
bigcom100             bigcom100 0.000000000
bigcom102             bigcom102 0.000000000
bigcom103             bigcom103 0.000000000
bigcom104             bigcom104 0.000000000
bigcom107             bigcom107 0.000000000
bigcom108             bigcom108 0.000000000
bigcom109             bigcom109 0.000000000
bigcom110             bigcom110 0.000000000
bigcom125             bigcom125 0.000000000
bigcom133             bigcom133 0.000000000
bigcom141             bigcom141 0.000000000
bigcom142             bigcom142 0.000000000
bigcom143             bigcom143 0.000000000
bigcom145             bigcom145 0.000000000
bigcom158             bigcom158 0.000000000
bigcom162             bigcom162 0.000000000
bigcom194             bigcom194 0.000000000
bigcom208             bigcom208 0.000000000
bigcom220             bigcom220 0.000000000
bigcom227             bigcom227 0.000000000
bigcom229             bigcom229 0.000000000
bigcom247             bigcom247 0.000000000
bigcom252             bigcom252 0.000000000
bigcom255             bigcom255 0.000000000
bigcom258             bigcom258 0.000000000
bigcom266             bigcom266 0.000000000
bigcom269             bigcom269 0.000000000
bigcom273             bigcom273 0.000000000
bigcom274             bigcom274 0.000000000
bigcom276             bigcom276 0.000000000
bigcom284             bigcom284 0.000000000
bigcom290             bigcom290 0.000000000
bigcom292             bigcom292 0.000000000
bigcom294             bigcom294 0.000000000
bigcom295             bigcom295 0.000000000
bigcom296             bigcom296 0.000000000
bigcom297             bigcom297 0.000000000
bigcom302             bigcom302 0.000000000
bigcom303             bigcom303 0.000000000
bigcom307             bigcom307 0.000000000
bigcom311             bigcom311 0.000000000
bigcom313             bigcom313 0.000000000
bigcom318             bigcom318 0.000000000
bigcom326             bigcom326 0.000000000
bigcom332             bigcom332 0.000000000
bigcom340             bigcom340 0.000000000
bigcom341             bigcom341 0.000000000
bigcom345             bigcom345 0.000000000
bigcom347             bigcom347 0.000000000
bigcom360             bigcom360 0.000000000
bigcom365             bigcom365 0.000000000
bigcom366             bigcom366 0.000000000
bigcom370             bigcom370 0.000000000
bigcom387             bigcom387 0.000000000
bigcom390             bigcom390 0.000000000
bigcom398             bigcom398 0.000000000
bigcom408             bigcom408 0.000000000
bigcom417             bigcom417 0.000000000
bigcom419             bigcom419 0.000000000
bigcom424             bigcom424 0.000000000
bigcom441             bigcom441 0.000000000
bigcom445             bigcom445 0.000000000
bigcom468             bigcom468 0.000000000
membership_s1     membership_s1 0.000000000
membership_s3     membership_s3 0.000000000
membership_s5     membership_s5 0.000000000
membership_s6     membership_s6 0.000000000
membership_s7     membership_s7 0.000000000
membership_s8     membership_s8 0.000000000
membership_s9     membership_s9 0.000000000
membership_s10   membership_s10 0.000000000
membership_s11   membership_s11 0.000000000
membership_s13   membership_s13 0.000000000
membership_s14   membership_s14 0.000000000
membership_s17   membership_s17 0.000000000
membership_s18   membership_s18 0.000000000
membership_s19   membership_s19 0.000000000
membership_s22   membership_s22 0.000000000
membership_s23   membership_s23 0.000000000
membership_s24   membership_s24 0.000000000
membership_s25   membership_s25 0.000000000
membership_s26   membership_s26 0.000000000
membership_s27   membership_s27 0.000000000
membership_s28   membership_s28 0.000000000
membership_s30   membership_s30 0.000000000
membership_s31   membership_s31 0.000000000
membership_s32   membership_s32 0.000000000
membership_s33   membership_s33 0.000000000
membership_s34   membership_s34 0.000000000
membership_s35   membership_s35 0.000000000
membership_s36   membership_s36 0.000000000
membership_s37   membership_s37 0.000000000
[1] "Dataset: med_CT Model RF, run: 5 of 10 2015-06-08 11:18:16"
     |      Out-of-bag   |
Tree |      MSE  %Var(y) |
   1 |  0.02383   190.58 |
   2 |  0.02221   177.56 |
   3 |  0.01999   159.81 |
   4 |   0.0202   161.53 |
   5 |  0.01951   156.03 |
   6 |  0.01947   155.66 |
   7 |   0.0197   157.51 |
   8 |  0.01973   157.75 |
   9 |  0.01869   149.44 |
  10 |  0.01775   141.91 |
  11 |  0.01717   137.27 |
  12 |  0.01674   133.86 |
  13 |  0.01607   128.49 |
  14 |  0.01572   125.71 |
  15 |  0.01549   123.86 |
  16 |  0.01536   122.85 |
  17 |  0.01517   121.30 |
  18 |  0.01499   119.87 |
  19 |  0.01488   118.97 |
  20 |  0.01489   119.07 |
  21 |  0.01477   118.12 |
  22 |  0.01469   117.46 |
  23 |  0.01475   117.97 |
  24 |  0.01467   117.30 |
  25 |  0.01465   117.18 |
  26 |  0.01459   116.69 |
  27 |  0.01447   115.67 |
  28 |  0.01438   115.02 |
  29 |   0.0144   115.17 |
  30 |  0.01441   115.21 |
  31 |  0.01437   114.94 |
  32 |  0.01432   114.48 |
  33 |  0.01433   114.59 |
  34 |  0.01433   114.61 |
  35 |  0.01425   113.95 |
  36 |  0.01423   113.80 |
  37 |  0.01409   112.65 |
  38 |  0.01409   112.64 |
  39 |  0.01405   112.36 |
  40 |  0.01402   112.11 |
  41 |  0.01404   112.28 |
  42 |  0.01398   111.78 |
  43 |  0.01393   111.38 |
  44 |  0.01389   111.07 |
  45 |  0.01385   110.75 |
  46 |  0.01384   110.65 |
  47 |  0.01376   110.06 |
  48 |  0.01374   109.90 |
  49 |  0.01371   109.67 |
  50 |   0.0137   109.51 |
  51 |  0.01366   109.26 |
  52 |  0.01362   108.89 |
  53 |  0.01359   108.69 |
  54 |  0.01357   108.52 |
  55 |  0.01357   108.48 |
  56 |  0.01356   108.46 |
  57 |  0.01352   108.14 |
  58 |   0.0135   107.94 |
  59 |  0.01348   107.83 |
  60 |  0.01347   107.70 |
  61 |  0.01347   107.71 |
  62 |  0.01345   107.55 |
  63 |  0.01347   107.72 |
  64 |  0.01342   107.32 |
  65 |  0.01344   107.46 |
  66 |  0.01342   107.28 |
  67 |  0.01338   106.97 |
  68 |  0.01337   106.87 |
  69 |  0.01338   107.02 |
  70 |  0.01338   106.98 |
  71 |  0.01339   107.06 |
  72 |  0.01343   107.41 |
  73 |  0.01342   107.32 |
  74 |  0.01343   107.38 |
  75 |  0.01343   107.38 |
  76 |  0.01342   107.34 |
  77 |  0.01343   107.36 |
  78 |  0.01342   107.31 |
  79 |   0.0134   107.15 |
  80 |  0.01341   107.23 |
  81 |  0.01342   107.29 |
  82 |  0.01341   107.22 |
  83 |  0.01339   107.10 |
  84 |  0.01342   107.34 |
  85 |  0.01342   107.33 |
  86 |   0.0134   107.18 |
  87 |   0.0134   107.11 |
  88 |  0.01342   107.29 |
  89 |  0.01343   107.42 |
  90 |  0.01341   107.22 |
  91 |   0.0134   107.16 |
  92 |   0.0134   107.15 |
  93 |   0.0134   107.11 |
  94 |  0.01338   107.00 |
  95 |  0.01335   106.73 |
  96 |  0.01335   106.78 |
  97 |  0.01334   106.67 |
  98 |  0.01334   106.63 |
  99 |  0.01334   106.66 |
 100 |  0.01334   106.70 |
[1] "Random Forest variable coefficients"
                      %IncMSE IncNodePurity
graph5           1.399981e-03  1.582672e-01
graph6           1.183628e-03  1.611708e-01
graph7           1.534558e-04  1.584300e-02
graph8           3.432701e-04  2.894998e-04
graph9           2.761196e-04  6.057792e-02
graph10          4.061976e-03  2.498774e-01
graph11          6.026920e-03  2.495387e-01
graph12          6.195004e-04  1.176320e-01
graph13          1.715559e-03  2.102178e-01
graph14          1.715063e-03  1.834916e-01
graph15          1.525444e-03  1.812240e-01
graph16          1.798652e-03  3.592139e-01
graph17          1.540045e-03  4.525113e-01
graph18          7.834149e-04  1.869678e-01
graph19          3.786030e-03  3.902639e-01
graph20          1.908986e-03  2.226656e-01
graph21          1.132648e-03  2.781117e-01
graph22          1.916081e-03  3.034533e-01
graph23          1.671788e-03  2.439284e-01
graph24          1.121032e-03  4.284548e-02
graph25          4.408399e-04  1.551889e-01
graph26          3.252349e-04  9.436268e-02
graph27          1.699091e-04  2.807831e-03
graph28          2.871575e-04  2.849346e-02
graph29          6.688165e-04  1.976410e-03
orbit0           3.827563e-04  5.396613e-02
orbit1           1.009153e-03  2.250001e-01
orbit2           2.064928e-03  2.365475e-01
orbit3           1.325353e-03  1.401461e-01
orbit4           2.114079e-03  1.652025e-01
orbit5           2.304366e-04  1.394066e-01
orbit6           1.783892e-03  2.996571e-01
orbit7           1.930507e-03  3.100383e-01
orbit8           2.470970e-03  3.918458e-01
orbit9           2.187706e-03  1.857126e-01
orbit10          1.933607e-03  1.455131e-01
orbit11          3.990040e-04  2.155827e-01
orbit12          1.028780e-03  2.438314e-02
orbit13          7.481769e-05  4.092923e-02
orbit14          7.053877e-05  3.110390e-02
orbit15          2.658261e-04  1.826420e-01
orbit16          1.745821e-03  1.767499e-01
orbit17          9.642947e-04  1.258692e-01
orbit18          2.335017e-03  2.478848e-01
orbit19          2.036159e-03  1.916072e-01
orbit20          5.400444e-04  8.972222e-02
orbit21          1.054425e-03  1.655144e-01
orbit22          5.389794e-03  2.346631e-01
orbit23          9.372473e-04  3.602372e-01
orbit24          5.198279e-04  1.679469e-01
orbit25          1.079076e-04  1.572898e-01
orbit26          1.805831e-03  1.529065e-01
orbit27          1.472591e-03  3.106042e-01
orbit28          1.228525e-03  1.580730e-01
orbit29          5.385519e-04  1.065201e-01
orbit30          8.086188e-04  1.506350e-01
orbit31          4.154096e-03  2.947917e-01
orbit32          5.409736e-04  1.090160e-01
orbit33          1.202572e-03  3.386921e-01
orbit34          1.120890e-03  3.888079e-01
orbit35          1.389612e-03  4.177151e-01
orbit36          5.138576e-04  2.319330e-01
orbit37          1.042655e-03  1.879690e-01
orbit38          1.468165e-03  3.094733e-01
orbit39          1.681664e-03  2.491741e-01
orbit40          1.386872e-03  1.593492e-01
orbit41          1.194945e-04  1.519339e-01
orbit42          4.564245e-04  1.745911e-01
orbit43          2.158533e-03  8.193738e-02
orbit44          3.925756e-04  1.599179e-01
orbit45          1.646005e-03  2.660578e-01
orbit46          1.488994e-03  6.325155e-02
orbit47          6.640676e-04  2.752909e-01
orbit48          1.937626e-04  1.248387e-01
orbit49          2.993988e-04  1.687315e-01
orbit50          7.986414e-04  1.812787e-01
orbit51          2.675134e-03  1.438984e-01
orbit52          1.359334e-03  2.135657e-01
orbit53          2.510167e-03  3.379445e-01
orbit54          1.426323e-03  2.974256e-01
orbit55          1.379441e-04  4.595451e-03
orbit56          2.251509e-03  4.737562e-01
orbit57         -1.296439e-05  5.313846e-02
orbit58          2.659664e-04  5.441557e-02
orbit59          1.261526e-03  1.672388e-01
orbit60          4.798437e-04  2.630051e-01
orbit61          3.244183e-04  1.634290e-01
orbit62          7.101779e-04  1.156641e-01
orbit63          2.187212e-03  2.236957e-01
orbit64          6.425362e-05  1.072826e-01
orbit65          1.167807e-03  9.904874e-02
orbit66          1.243120e-04  4.270336e-02
orbit67          6.211180e-05  3.174603e-02
orbit68          1.782531e-05  9.104377e-03
orbit69          3.252123e-05  2.815689e-02
orbit70          2.361191e-04  2.930422e-02
orbit71          9.113893e-05  3.415852e-02
orbit72          4.999361e-04  3.781014e-02
AP               1.135867e-05  2.429630e-02
bet              5.559902e-04  3.488245e-01
ecc              1.479945e-04  3.206014e-01
eccrad           9.165426e-05  7.965928e-02
close            2.944514e-03  1.961427e-02
constraint       2.937567e-03  2.288423e-01
coreness         9.846069e-04  8.452360e-02
knn              6.087328e-03  4.956712e-01
hubscore         1.457430e-03  1.921366e-01
pagerank         8.598283e-04  3.706027e-01
trans            2.478957e-04  1.269732e-01
first            4.025062e-04  1.017172e-01
second           4.720752e-04  1.166157e-01
third            8.688914e-04  1.578471e-01
fourth           9.904083e-04  3.192673e-01
fifth            7.793908e-04  2.660164e-01
sixth            7.490276e-04  2.863919e-01
selfinter        0.000000e+00  1.734723e-19
V1               1.210542e-03  2.825808e-01
V2               1.758672e-03  7.125392e-01
evcent           1.620593e-03  2.421913e-01
upto_second      5.803813e-04  1.160018e-01
upto_third       5.025889e-04  1.959064e-01
upto_fourth      3.233003e-03  1.504650e-01
upto_fifth       2.001841e-03  1.608003e-01
upto_sixth       8.874532e-04  2.297589e-01
ratio1           4.079615e-03  4.638572e-01
ratio2           2.363265e-03  7.019782e-01
ratio3           2.530102e-03  4.629404e-01
ratio4           1.123950e-03  2.977553e-01
ratio5           3.662050e-04  7.693051e-01
ratio6           3.294670e-04  1.490417e-01
walktrap_vertex  5.936343e-04  4.838496e-01
bigcom1          0.000000e+00  4.336809e-20
bigcom2          2.959541e-04  6.387879e-02
bigcom3          0.000000e+00  0.000000e+00
bigcom4         -5.477651e-07  2.321429e-03
bigcom5          0.000000e+00  0.000000e+00
bigcom6          0.000000e+00  0.000000e+00
bigcom8          0.000000e+00  2.602085e-20
bigcom9          0.000000e+00  0.000000e+00
bigcom10         0.000000e+00  0.000000e+00
bigcom11         6.296321e-05  5.567936e-01
bigcom12         0.000000e+00  0.000000e+00
bigcom13         0.000000e+00  0.000000e+00
bigcom14         0.000000e+00  0.000000e+00
bigcom15         0.000000e+00  0.000000e+00
bigcom16         0.000000e+00  0.000000e+00
bigcom17         0.000000e+00  0.000000e+00
bigcom18         0.000000e+00  0.000000e+00
bigcom21         0.000000e+00  0.000000e+00
bigcom22         0.000000e+00  0.000000e+00
bigcom23         0.000000e+00  0.000000e+00
bigcom24         0.000000e+00  0.000000e+00
bigcom25         1.154962e-03  6.700867e-02
bigcom26         0.000000e+00  0.000000e+00
bigcom27         0.000000e+00  2.775558e-19
bigcom29         0.000000e+00  0.000000e+00
bigcom31         0.000000e+00  0.000000e+00
bigcom33         7.122081e-05  8.895851e-02
bigcom34         0.000000e+00  8.326673e-19
bigcom35         0.000000e+00  0.000000e+00
bigcom36         0.000000e+00  0.000000e+00
bigcom39         0.000000e+00  0.000000e+00
bigcom40         0.000000e+00  0.000000e+00
bigcom43         0.000000e+00  0.000000e+00
bigcom46         0.000000e+00  0.000000e+00
bigcom48         0.000000e+00  0.000000e+00
bigcom49         0.000000e+00  0.000000e+00
bigcom50         0.000000e+00  0.000000e+00
bigcom52         0.000000e+00  2.775558e-19
bigcom54         0.000000e+00  0.000000e+00
bigcom56         0.000000e+00  0.000000e+00
bigcom57         0.000000e+00  8.673617e-21
bigcom58         0.000000e+00  0.000000e+00
bigcom62         0.000000e+00  0.000000e+00
bigcom63         0.000000e+00  0.000000e+00
bigcom64         0.000000e+00  0.000000e+00
bigcom65         0.000000e+00  0.000000e+00
bigcom66         0.000000e+00  0.000000e+00
bigcom68         0.000000e+00  0.000000e+00
bigcom69         0.000000e+00  0.000000e+00
bigcom70         0.000000e+00  0.000000e+00
bigcom71         0.000000e+00  0.000000e+00
bigcom72         0.000000e+00  0.000000e+00
bigcom77         0.000000e+00  0.000000e+00
bigcom79         0.000000e+00  0.000000e+00
bigcom80         0.000000e+00  0.000000e+00
bigcom82         0.000000e+00  0.000000e+00
bigcom83         0.000000e+00  0.000000e+00
bigcom86         0.000000e+00  0.000000e+00
bigcom87         0.000000e+00  0.000000e+00
bigcom88         0.000000e+00  0.000000e+00
bigcom90         0.000000e+00  0.000000e+00
bigcom92         0.000000e+00  2.775558e-19
bigcom94         0.000000e+00  0.000000e+00
bigcom96         0.000000e+00  0.000000e+00
bigcom98         0.000000e+00  0.000000e+00
bigcom99         0.000000e+00  0.000000e+00
bigcom100        0.000000e+00  0.000000e+00
bigcom102        0.000000e+00  0.000000e+00
bigcom103        0.000000e+00  0.000000e+00
bigcom104        0.000000e+00  0.000000e+00
bigcom107        0.000000e+00  0.000000e+00
bigcom108        0.000000e+00  0.000000e+00
bigcom109        0.000000e+00  0.000000e+00
bigcom110        0.000000e+00  1.016469e+00
bigcom125        0.000000e+00  0.000000e+00
bigcom133        0.000000e+00  0.000000e+00
bigcom141        0.000000e+00  0.000000e+00
bigcom142        0.000000e+00  0.000000e+00
bigcom143        0.000000e+00  0.000000e+00
bigcom145        0.000000e+00  0.000000e+00
bigcom158        0.000000e+00  0.000000e+00
bigcom162        0.000000e+00  0.000000e+00
bigcom177        1.703198e-04  4.470394e-01
bigcom194        0.000000e+00  0.000000e+00
bigcom208        0.000000e+00  0.000000e+00
bigcom220        0.000000e+00  0.000000e+00
bigcom227        0.000000e+00  0.000000e+00
bigcom229        0.000000e+00  0.000000e+00
bigcom247        0.000000e+00  0.000000e+00
bigcom252        0.000000e+00  0.000000e+00
bigcom255        0.000000e+00  0.000000e+00
bigcom258        0.000000e+00  0.000000e+00
bigcom266        0.000000e+00  0.000000e+00
bigcom269        0.000000e+00  0.000000e+00
bigcom273        0.000000e+00  0.000000e+00
bigcom274        0.000000e+00  0.000000e+00
bigcom276        0.000000e+00  0.000000e+00
bigcom284        0.000000e+00  0.000000e+00
bigcom290        0.000000e+00  0.000000e+00
bigcom292        0.000000e+00  0.000000e+00
bigcom294        0.000000e+00  0.000000e+00
bigcom295        0.000000e+00  0.000000e+00
bigcom296        0.000000e+00  0.000000e+00
bigcom297        0.000000e+00  0.000000e+00
bigcom302        0.000000e+00  0.000000e+00
bigcom303        0.000000e+00  0.000000e+00
bigcom307        0.000000e+00  0.000000e+00
bigcom311        0.000000e+00  0.000000e+00
bigcom313        0.000000e+00  0.000000e+00
bigcom318        0.000000e+00  0.000000e+00
bigcom326        0.000000e+00  0.000000e+00
bigcom332        0.000000e+00  0.000000e+00
bigcom340        0.000000e+00  0.000000e+00
bigcom341        0.000000e+00  0.000000e+00
bigcom345        0.000000e+00  0.000000e+00
bigcom347        0.000000e+00  0.000000e+00
bigcom360        0.000000e+00  0.000000e+00
bigcom365        0.000000e+00  0.000000e+00
bigcom366        0.000000e+00  0.000000e+00
bigcom370        0.000000e+00  0.000000e+00
bigcom387        0.000000e+00  0.000000e+00
bigcom390        0.000000e+00  0.000000e+00
bigcom398        0.000000e+00  0.000000e+00
bigcom408        0.000000e+00  8.673617e-21
bigcom417        0.000000e+00  0.000000e+00
bigcom419        0.000000e+00  0.000000e+00
bigcom424        0.000000e+00  0.000000e+00
bigcom441        0.000000e+00  0.000000e+00
bigcom445        0.000000e+00  0.000000e+00
bigcom468        0.000000e+00  0.000000e+00
spin_vertex      1.350761e-03  7.604437e-01
membership_s1    0.000000e+00  0.000000e+00
membership_s3    0.000000e+00  0.000000e+00
membership_s4    2.222669e-03  5.837028e-01
membership_s5    0.000000e+00  0.000000e+00
membership_s6    0.000000e+00  0.000000e+00
membership_s7    0.000000e+00  0.000000e+00
membership_s8    0.000000e+00  0.000000e+00
membership_s9    0.000000e+00  0.000000e+00
membership_s10  -8.976661e-06  9.600000e-03
membership_s11   0.000000e+00  2.775558e-19
membership_s12   3.928061e-04  1.513743e-01
membership_s13   0.000000e+00  0.000000e+00
membership_s14   0.000000e+00  0.000000e+00
membership_s16   1.014004e-04  9.365366e-02
membership_s17   0.000000e+00  0.000000e+00
membership_s18   0.000000e+00  0.000000e+00
membership_s19   0.000000e+00  0.000000e+00
membership_s20   1.491278e-04  3.333812e-02
membership_s21   2.619347e-04  2.501280e-01
membership_s22   0.000000e+00  0.000000e+00
membership_s23   0.000000e+00  0.000000e+00
membership_s24   0.000000e+00  0.000000e+00
membership_s25   0.000000e+00  0.000000e+00
membership_s26   0.000000e+00  0.000000e+00
membership_s27   0.000000e+00  0.000000e+00
membership_s28   0.000000e+00  0.000000e+00
membership_s30   0.000000e+00  0.000000e+00
membership_s31   0.000000e+00  2.602085e-20
membership_s32   0.000000e+00  0.000000e+00
membership_s33   0.000000e+00  0.000000e+00
membership_s34   0.000000e+00  0.000000e+00
membership_s35   0.000000e+00  0.000000e+00
membership_s36   0.000000e+00  0.000000e+00
membership_s37   0.000000e+00  0.000000e+00
membership_s38   7.871201e-06  5.763220e-02
adhesion         1.939146e-02  6.233367e-01
cohesion         2.059372e-02  8.373983e-01
inner            3.778404e-03  5.554446e-01
outer            4.682689e-03  7.774028e-01
ioratio          7.794409e-03  5.673664e-01
comsize          2.178927e-03  7.881047e-01
[1] "Dataset: med_CT Model GLM, run: 5 of 10 2015-06-08 11:19:16"
[1] "glmnet variable coefficients"
                         [,1]          [,2]
(Intercept)     -4.356051e+00 -3.148435e+01
graph0           3.654384e-40  4.913314e-03
graph1          -3.439525e-42  1.527622e-05
graph2          -1.245371e-40  5.347286e-04
graph3          -1.012405e-43 -3.525562e-07
graph4          -7.513019e-44  2.847733e-07
graph5          -5.415079e-42 -4.938519e-06
graph6          -1.976054e-42 -4.571118e-06
graph7          -1.419629e-41 -4.105506e-05
graph8          -3.675379e-41 -3.711343e-04
graph9          -3.125914e-45 -1.671787e-08
graph10         -1.386284e-45 -4.601054e-09
graph11         -1.039941e-45  3.730231e-09
graph12         -4.243868e-44 -1.455661e-07
graph13         -7.976634e-44 -3.529161e-07
graph14         -2.633289e-44 -5.196006e-08
graph15         -1.387519e-42 -8.897831e-06
graph16         -2.375706e-44 -7.363320e-08
graph17         -7.534571e-44 -1.637532e-08
graph18         -4.924570e-42 -4.473486e-05
graph19         -3.608675e-43 -7.275087e-07
graph20         -3.396571e-43  9.508676e-07
graph21         -1.153638e-42  8.974122e-07
graph22         -4.941822e-43 -2.080394e-06
graph23         -5.503052e-43 -2.273469e-06
graph24         -2.048680e-42 -6.872991e-06
graph25         -4.560161e-42 -1.902881e-05
graph26         -2.908914e-42 -1.256181e-05
graph27         -1.236612e-41 -5.083674e-05
graph28         -7.105185e-42 -5.143933e-05
graph29         -1.430953e-41 -1.070211e-04
orbit0           3.654384e-40  4.904158e-03
orbit1          -5.545930e-42  7.443666e-06
orbit2           2.595640e-41  2.489291e-04
orbit3          -1.245371e-40  5.338190e-04
orbit4          -2.786194e-43 -1.782145e-06
orbit5          -7.409697e-44  7.827077e-07
orbit6          -7.702219e-44  2.802610e-07
orbit7           3.093563e-42  1.845816e-05
orbit8          -5.415079e-42 -4.944383e-06
orbit9          -6.819254e-42 -1.029026e-05
orbit10         -2.394063e-42 -8.987124e-06
orbit11         -4.920914e-42  2.179753e-04
orbit12         -1.576997e-41 -4.369508e-05
orbit13         -3.008810e-41 -1.053294e-04
orbit14         -3.675379e-41 -3.711190e-04
orbit15         -9.459305e-45 -5.490640e-08
orbit16         -4.285542e-45 -8.269018e-08
orbit17         -6.986849e-45 -2.171773e-09
orbit18         -7.477684e-45 -1.150805e-07
orbit19         -2.560251e-45 -4.879652e-09
orbit20         -3.024763e-45  1.318195e-08
orbit21         -3.544670e-47 -4.889342e-08
orbit22         -1.041544e-45  3.747509e-09
orbit23          5.087301e-43  1.346879e-06
orbit24         -8.346641e-44 -2.401670e-07
orbit25         -8.610374e-44 -3.729588e-07
orbit26         -1.426397e-43 -4.521734e-07
orbit27         -5.192206e-43 -3.981118e-06
orbit28         -3.405173e-43 -3.052629e-06
orbit29         -1.132545e-43 -2.648954e-07
orbit30         -2.902166e-43 -8.563534e-07
orbit31         -4.091053e-44  1.625889e-07
orbit32         -4.348608e-44 -3.369164e-07
orbit33          2.475634e-43  2.629361e-05
orbit34         -1.387519e-42 -8.857093e-06
orbit35         -1.186377e-43  2.550743e-07
orbit36         -2.307676e-43 -1.368111e-06
orbit37         -3.105111e-44 -1.539829e-07
orbit38         -1.860954e-43  1.552766e-06
orbit39         -2.530557e-43  3.692938e-06
orbit40         -8.838229e-44 -3.209330e-07
orbit41         -8.679647e-43 -5.965226e-06
orbit42         -3.356900e-42  4.069876e-05
orbit43         -5.082990e-42 -4.589316e-05
orbit44         -3.754415e-41 -4.462077e-04
orbit45         -2.219323e-42 -2.574024e-06
orbit46         -8.144331e-43 -3.194357e-06
orbit47         -1.177566e-42  8.480620e-06
orbit48         -5.249826e-43 -1.770063e-06
orbit49         -3.647517e-43  1.269106e-06
orbit50         -2.202943e-42 -3.986120e-05
orbit51         -2.698940e-42 -1.205885e-05
orbit52         -3.313385e-42  1.469878e-05
orbit53         -2.271611e-42  2.433954e-05
orbit54         -4.895529e-43 -2.044187e-06
orbit55         -7.725685e-42 -5.072551e-05
orbit56         -3.366825e-42  3.715250e-05
orbit57         -5.033922e-43 -3.165835e-06
orbit58         -8.205632e-42 -1.573191e-04
orbit59         -3.393998e-42 -1.690341e-05
orbit60         -4.352898e-42  1.491746e-06
orbit61         -2.968369e-41  5.105055e-04
orbit62         -1.907556e-41 -1.771289e-04
orbit63         -8.345061e-42  4.545642e-06
orbit64         -7.051301e-42 -1.647919e-05
orbit65         -9.270818e-42 -4.450852e-05
orbit66         -3.518965e-42 -1.205448e-05
orbit67         -1.473957e-41 -1.002289e-04
orbit68         -1.305753e-41 -5.422953e-05
orbit69         -3.252489e-41 -1.158619e-04
orbit70         -1.368350e-41 -1.042088e-04
orbit71         -6.674516e-42 -4.466610e-05
orbit72         -1.430953e-41 -1.069628e-04
AP              -4.636207e-39 -1.090287e-01
bet              4.095064e-44 -1.295669e-06
ecc              4.788943e-39  3.157411e-02
eccrad           3.352260e-38  2.209148e-01
close           -2.819909e-38 -1.019324e-01
constraint      -5.944881e-38 -6.207519e-01
coreness         4.747804e-41  1.233872e-02
knn             -1.250824e-40 -4.885783e-04
hubscore        -1.050518e-37 -4.162540e-01
pagerank        -2.499804e-35 -6.774547e+02
trans           -2.002372e-38  1.938611e-01
first            3.654384e-40  4.925510e-03
second          -6.813892e-42  2.650406e-05
third            1.459262e-43  3.039202e-06
fourth           6.559814e-43 -1.763101e-05
fifth           -1.561703e-43  9.481741e-06
sixth           -6.513697e-42  2.856686e-05
selfinter       -9.491159e-39 -1.831916e-01
V1              -2.337726e-38  7.886989e-02
V2              -6.003224e-38 -1.163315e+00
evcent          -1.052661e-37 -3.922266e-01
upto_second     -6.448560e-42  2.845340e-05
upto_third      -1.537922e-43  3.237550e-06
upto_fourth      1.901786e-43 -7.849118e-06
upto_fifth       6.255485e-42 -1.105868e-05
upto_sixth       1.122411e-40  2.293933e-03
ratio1          -1.473218e-40  5.796200e-05
ratio2           3.606238e-40  2.874250e-03
ratio3          -9.418279e-40 -2.315903e-02
ratio4          -2.242624e-39  8.414853e-02
ratio5          -2.291778e-38  3.673724e-01
ratio6          -1.195470e-40 -2.040815e-03
walktrap_vertex  4.963288e-39  1.350532e-01
bigcom1         -1.088915e-38 -5.543556e-02
bigcom2          1.061974e-38  1.347840e-01
bigcom3         -1.329978e-38 -1.924923e-01
bigcom4         -8.276239e-39 -1.837976e-01
bigcom5         -1.279855e-38 -4.856486e-01
bigcom6         -1.283190e-38 -1.623358e-01
bigcom8         -1.289069e-38 -2.337198e-01
bigcom9         -1.281520e-38 -2.198471e-01
bigcom10        -1.282772e-38 -2.271110e-01
bigcom11         3.918824e-37  1.761592e+00
bigcom12        -1.285284e-38 -1.632286e-01
bigcom13        -1.289913e-38 -2.543152e-01
bigcom14        -1.280271e-38 -1.130252e-01
bigcom15        -1.279855e-38 -3.166766e-01
bigcom16        -1.281938e-38 -2.883422e-01
bigcom17        -1.280687e-38 -2.684096e-01
bigcom18        -1.289913e-38 -1.603419e-01
bigcom21        -1.279855e-38 -1.060847e-01
bigcom22        -1.279855e-38 -1.172067e-01
bigcom23        -1.282355e-38 -1.647880e-01
bigcom24         0.000000e+00  0.000000e+00
bigcom25         2.773625e-38  3.268142e-01
bigcom26         0.000000e+00  0.000000e+00
bigcom27        -1.280687e-38 -1.719147e-01
bigcom29        -1.282355e-38 -1.453205e-01
bigcom31        -1.280271e-38 -2.797520e-01
bigcom33        -4.913044e-39 -9.192935e-02
bigcom34        -1.289491e-38 -2.534431e-01
bigcom35        -1.279855e-38 -9.747190e-02
bigcom36        -1.279855e-38 -1.031997e-01
bigcom39        -1.280271e-38 -2.623749e-01
bigcom40        -1.279855e-38 -1.253279e-01
bigcom43        -1.281520e-38 -1.828971e-01
bigcom46        -1.281104e-38 -1.280870e-01
bigcom48        -1.284027e-38 -1.606509e-01
bigcom49        -1.279855e-38 -1.471813e-01
bigcom50        -1.282355e-38 -1.680345e-01
bigcom52        -1.281104e-38 -2.121374e-01
bigcom54        -1.280271e-38 -1.793470e-01
bigcom56        -1.282355e-38 -2.486583e-01
bigcom57        -1.286963e-38 -1.841707e-01
bigcom58        -1.279855e-38 -1.145785e-01
bigcom62        -1.281520e-38 -1.531058e-01
bigcom63        -1.280271e-38 -2.067712e-01
bigcom64        -1.279855e-38 -9.642973e-02
bigcom65        -1.282355e-38 -1.972433e-01
bigcom66        -1.280271e-38 -1.131133e-01
bigcom68         0.000000e+00  0.000000e+00
bigcom69        -1.279855e-38 -1.020663e-01
bigcom70        -1.284027e-38 -1.956511e-01
bigcom71        -1.280271e-38 -1.285860e-01
bigcom72        -1.280687e-38 -1.342768e-01
bigcom77        -1.280271e-38 -1.376963e-01
bigcom79        -1.285703e-38 -1.622253e-01
bigcom80        -1.279855e-38 -1.197579e-01
bigcom82        -1.280271e-38 -1.510618e-01
bigcom83        -1.281104e-38 -2.026563e-01
bigcom86        -1.280271e-38 -1.251047e-01
bigcom87        -1.280271e-38 -1.209121e-01
bigcom88        -1.282355e-38 -2.312401e-01
bigcom90         0.000000e+00  0.000000e+00
bigcom92        -1.280271e-38 -1.581096e-01
bigcom94         0.000000e+00  0.000000e+00
bigcom96        -1.280271e-38 -3.090242e-01
bigcom98        -1.280271e-38 -2.381037e-01
bigcom99        -1.281520e-38 -1.720064e-01
bigcom100       -1.280271e-38 -1.360258e-01
bigcom102       -1.279855e-38 -1.540502e-01
bigcom103       -1.279855e-38 -1.197104e-01
bigcom104        0.000000e+00  0.000000e+00
bigcom107       -1.279855e-38 -1.405405e-01
bigcom108        0.000000e+00  0.000000e+00
bigcom109       -1.280687e-38 -4.246576e-01
bigcom110        9.976306e-37  3.288138e+00
bigcom125       -1.282355e-38 -1.559523e-01
bigcom133       -1.280271e-38 -1.241689e-01
bigcom141       -1.284445e-38 -2.120064e-01
bigcom142       -1.279855e-38 -3.313672e-01
bigcom143       -1.279855e-38 -3.428272e-01
bigcom145       -1.279855e-38 -1.334091e-01
bigcom158       -1.284864e-38 -1.807084e-01
bigcom162       -1.281938e-38 -2.415240e-01
bigcom177        1.137638e-37  8.085805e-01
bigcom194       -1.279855e-38 -1.493151e-01
bigcom208       -1.279855e-38 -1.435152e-01
bigcom220       -1.279855e-38 -3.548348e-01
bigcom227       -1.279855e-38 -2.475911e-01
bigcom229        0.000000e+00  0.000000e+00
bigcom247       -1.279855e-38 -2.121358e-01
bigcom252        0.000000e+00  0.000000e+00
bigcom255       -1.280271e-38 -2.221079e-01
bigcom258       -1.281104e-38 -2.900435e-01
bigcom266       -1.281938e-38 -3.335053e-01
bigcom269       -1.279855e-38 -1.651861e-01
bigcom273        0.000000e+00  0.000000e+00
bigcom274       -1.279855e-38 -1.026661e-01
bigcom276        0.000000e+00  0.000000e+00
bigcom284       -1.279855e-38 -6.579387e-02
bigcom290       -1.279855e-38 -5.351134e-01
bigcom292       -1.280271e-38 -2.785118e-01
bigcom294        0.000000e+00  0.000000e+00
bigcom295       -1.280687e-38 -4.048263e-01
bigcom296       -1.280687e-38 -1.389976e-01
bigcom297        0.000000e+00  0.000000e+00
bigcom302       -1.279855e-38 -2.129631e-01
bigcom303        0.000000e+00  0.000000e+00
bigcom307       -1.279855e-38 -2.160163e-01
bigcom311       -1.279855e-38 -2.215991e-01
bigcom313        0.000000e+00  0.000000e+00
bigcom318        0.000000e+00  0.000000e+00
bigcom326       -1.279855e-38 -1.267382e-01
bigcom332       -1.279855e-38 -3.177194e-01
bigcom340       -1.279855e-38 -1.046141e-01
bigcom341        0.000000e+00  0.000000e+00
bigcom345        0.000000e+00  0.000000e+00
bigcom347       -1.280687e-38 -1.473093e-01
bigcom360       -1.281520e-38 -1.490563e-01
bigcom365       -1.279855e-38 -2.993567e-01
bigcom366       -1.279855e-38 -1.287849e-01
bigcom370       -1.279855e-38 -1.111283e-01
bigcom387       -1.281520e-38 -2.667891e-01
bigcom390        0.000000e+00  0.000000e+00
bigcom398        0.000000e+00  0.000000e+00
bigcom408       -1.281104e-38 -1.603800e-01
bigcom417       -1.279855e-38 -2.074444e-01
bigcom419        0.000000e+00  0.000000e+00
bigcom424       -1.279855e-38 -1.162839e-01
bigcom441       -1.281104e-38 -1.860351e-01
bigcom445       -1.280271e-38 -1.557608e-01
bigcom468       -1.279855e-38 -4.250609e-01
spin_vertex     -1.637233e-38 -2.671922e-01
membership_s1   -1.279855e-38 -1.196984e-01
membership_s3   -1.312256e-38 -2.674596e-01
membership_s4    4.963840e-38  4.720912e-01
membership_s5    0.000000e+00  0.000000e+00
membership_s6   -1.280271e-38 -2.743385e-01
membership_s7   -1.284864e-38 -2.042158e-01
membership_s8   -1.345421e-38 -2.114691e-01
membership_s9   -1.286963e-38 -2.061458e-01
membership_s10  -9.399515e-39 -1.378434e-01
membership_s11  -1.282772e-38 -3.405385e-01
membership_s12   7.445090e-39  9.631119e-02
membership_s13  -1.283190e-38 -2.367605e-01
membership_s14  -1.281104e-38 -1.940450e-01
membership_s16   1.737556e-38  1.014746e-01
membership_s17  -1.281938e-38 -1.675924e-01
membership_s18  -1.281104e-38 -1.932918e-01
membership_s19  -1.293301e-38 -2.436341e-01
membership_s20  -9.326615e-39  4.026277e-02
membership_s21   1.010524e-38  2.198185e-01
membership_s22  -1.279855e-38 -1.012948e-01
membership_s23  -1.289913e-38 -2.169723e-01
membership_s24  -1.280271e-38 -1.850094e-01
membership_s25  -1.281520e-38 -2.998353e-01
membership_s26  -1.296706e-38 -2.635663e-01
membership_s27  -1.284445e-38 -2.118868e-01
membership_s28  -1.285703e-38 -2.087858e-01
membership_s30  -1.285703e-38 -1.960481e-01
membership_s31  -1.339930e-38 -2.362657e-01
membership_s32  -1.292028e-38 -2.140744e-01
membership_s33  -1.416029e-38 -3.007796e-01
membership_s34   0.000000e+00  0.000000e+00
membership_s35  -1.279855e-38 -2.423447e-01
membership_s36   0.000000e+00  0.000000e+00
membership_s37  -1.295853e-38 -2.806237e-01
membership_s38   6.109478e-39  1.776853e-01
adhesion         5.783941e-42  1.297852e-05
cohesion        -1.156787e-41 -2.599916e-05
inner            2.554268e-42  8.298096e-05
outer            7.338043e-42  5.036801e-05
ioratio          5.940522e-38  7.183201e-02
comsize          9.582622e-42  8.786577e-05
[1] "Dataset: med_CT Model GBM, run: 6 of 10 2015-06-08 11:20:09"
Iter   TrainDeviance   ValidDeviance   StepSize   Improve
     1        0.1279             nan     0.0100    0.0000
     2        0.1248             nan     0.0100   -0.0001
     3        0.1222             nan     0.0100   -0.0001
     4        0.1182             nan     0.0100   -0.0001
     5        0.1157             nan     0.0100    0.0001
     6        0.1137             nan     0.0100    0.0002
     7        0.1117             nan     0.0100   -0.0001
     8        0.1097             nan     0.0100    0.0001
     9        0.1074             nan     0.0100    0.0001
    10        0.1053             nan     0.0100   -0.0000
    20        0.0932             nan     0.0100   -0.0000
    40        0.0761             nan     0.0100    0.0000
    60        0.0655             nan     0.0100    0.0000
    80        0.0580             nan     0.0100   -0.0000
   100        0.0516             nan     0.0100    0.0000
   120        0.0467             nan     0.0100   -0.0000
   140        0.0424             nan     0.0100   -0.0001
   160        0.0386             nan     0.0100   -0.0000
   180        0.0354             nan     0.0100   -0.0000
   200        0.0326             nan     0.0100   -0.0000
   220        0.0305             nan     0.0100   -0.0000
   240        0.0283             nan     0.0100   -0.0000
   260        0.0263             nan     0.0100   -0.0000
   280        0.0245             nan     0.0100   -0.0000
   300        0.0229             nan     0.0100   -0.0000
   320        0.0214             nan     0.0100   -0.0000
   340        0.0200             nan     0.0100   -0.0000
   350        0.0193             nan     0.0100   -0.0000

[1] "GBM variable coefficients"
                            var     rel.inf
ratio5                   ratio5 4.529082998
V2                           V2 4.460418956
spin_vertex         spin_vertex 3.651966601
walktrap_vertex walktrap_vertex 3.085997292
bigcom11               bigcom11 3.004840317
outer                     outer 2.779830551
adhesion               adhesion 2.423005973
knn                         knn 2.206546589
membership_s4     membership_s4 2.122055522
graph5                   graph5 2.110120485
comsize                 comsize 1.961314081
ecc                         ecc 1.937110354
graph4                   graph4 1.888662382
cohesion               cohesion 1.809280699
V1                           V1 1.739578388
ratio2                   ratio2 1.671643478
bigcom33               bigcom33 1.514940035
graph1                   graph1 1.513494036
graph11                 graph11 1.378622522
orbit33                 orbit33 1.263184302
graph20                 graph20 1.237844202
pagerank               pagerank 1.223719593
orbit18                 orbit18 1.190645666
inner                     inner 1.171711152
constraint           constraint 1.092520985
ratio1                   ratio1 1.088763450
graph23                 graph23 1.075268753
orbit52                 orbit52 1.032376879
orbit42                 orbit42 1.028945358
graph17                 graph17 1.004603063
orbit36                 orbit36 1.003366047
membership_s21   membership_s21 0.988712324
graph13                 graph13 0.938408633
ratio4                   ratio4 0.932805755
graph16                 graph16 0.874211152
orbit50                 orbit50 0.850986884
graph6                   graph6 0.844455561
orbit47                 orbit47 0.836180661
graph14                 graph14 0.825437144
bet                         bet 0.809023104
orbit63                 orbit63 0.803890570
graph19                 graph19 0.797855453
orbit45                 orbit45 0.773499370
fifth                     fifth 0.767644964
orbit1                   orbit1 0.742095550
orbit62                 orbit62 0.741165823
orbit7                   orbit7 0.740171889
orbit35                 orbit35 0.724997852
graph2                   graph2 0.693349597
graph10                 graph10 0.687926263
ioratio                 ioratio 0.675626860
graph0                   graph0 0.672710663
orbit2                   orbit2 0.667340158
graph12                 graph12 0.664523353
orbit28                 orbit28 0.661364742
orbit23                 orbit23 0.661317933
orbit16                 orbit16 0.657280196
sixth                     sixth 0.640333662
graph3                   graph3 0.640177754
orbit51                 orbit51 0.626316024
bigcom25               bigcom25 0.580655454
orbit30                 orbit30 0.571925140
orbit37                 orbit37 0.533747056
graph15                 graph15 0.530181496
orbit19                 orbit19 0.523569850
orbit31                 orbit31 0.519924739
orbit15                 orbit15 0.501966958
orbit56                 orbit56 0.479317404
orbit9                   orbit9 0.476594096
orbit39                 orbit39 0.472877090
graph18                 graph18 0.470921866
orbit17                 orbit17 0.464103558
orbit20                 orbit20 0.457890161
orbit27                 orbit27 0.445838589
graph21                 graph21 0.442629620
orbit38                 orbit38 0.432711189
coreness               coreness 0.424651526
upto_sixth           upto_sixth 0.414426317
graph22                 graph22 0.395034581
orbit26                 orbit26 0.394551795
fourth                   fourth 0.390845917
close                     close 0.386750094
orbit24                 orbit24 0.383949980
orbit11                 orbit11 0.372200681
ratio6                   ratio6 0.358315035
orbit49                 orbit49 0.329101483
graph25                 graph25 0.327944451
hubscore               hubscore 0.308084676
orbit44                 orbit44 0.300772886
upto_fourth         upto_fourth 0.298874953
orbit21                 orbit21 0.290186334
graph9                   graph9 0.283744882
membership_s12   membership_s12 0.283582370
orbit22                 orbit22 0.258241256
orbit40                 orbit40 0.250850546
orbit10                 orbit10 0.242247963
orbit65                 orbit65 0.233716500
orbit5                   orbit5 0.217183512
orbit64                 orbit64 0.202984099
orbit13                 orbit13 0.201591777
orbit25                 orbit25 0.194443317
AP                           AP 0.188919312
orbit54                 orbit54 0.180942634
upto_fifth           upto_fifth 0.179807332
orbit53                 orbit53 0.168191138
graph7                   graph7 0.158261618
orbit12                 orbit12 0.156335253
trans                     trans 0.149707767
membership_s38   membership_s38 0.139270405
orbit61                 orbit61 0.137651483
graph26                 graph26 0.133246468
orbit48                 orbit48 0.119717526
orbit59                 orbit59 0.112426746
orbit43                 orbit43 0.107536556
orbit46                 orbit46 0.103574395
orbit29                 orbit29 0.095859331
graph27                 graph27 0.093259964
orbit4                   orbit4 0.086661900
orbit32                 orbit32 0.085032913
second                   second 0.065075082
evcent                   evcent 0.062487016
third                     third 0.058033435
upto_third           upto_third 0.053625349
selfinter             selfinter 0.053577936
orbit41                 orbit41 0.050654310
orbit6                   orbit6 0.049371508
orbit58                 orbit58 0.045943245
bigcom2                 bigcom2 0.045922719
graph8                   graph8 0.039526252
orbit66                 orbit66 0.038444787
orbit71                 orbit71 0.034937432
orbit70                 orbit70 0.034906324
orbit69                 orbit69 0.031591359
membership_s31   membership_s31 0.029053949
ratio3                   ratio3 0.028323121
membership_s16   membership_s16 0.025419879
membership_s20   membership_s20 0.019057657
orbit60                 orbit60 0.012908806
membership_s3     membership_s3 0.010384207
membership_s10   membership_s10 0.009374525
graph24                 graph24 0.006813461
orbit57                 orbit57 0.004122503
graph29                 graph29 0.003640601
graph28                 graph28 0.000000000
orbit0                   orbit0 0.000000000
orbit3                   orbit3 0.000000000
orbit8                   orbit8 0.000000000
orbit14                 orbit14 0.000000000
orbit34                 orbit34 0.000000000
orbit55                 orbit55 0.000000000
orbit67                 orbit67 0.000000000
orbit68                 orbit68 0.000000000
orbit72                 orbit72 0.000000000
eccrad                   eccrad 0.000000000
first                     first 0.000000000
upto_second         upto_second 0.000000000
bigcom1                 bigcom1 0.000000000
bigcom3                 bigcom3 0.000000000
bigcom4                 bigcom4 0.000000000
bigcom5                 bigcom5 0.000000000
bigcom6                 bigcom6 0.000000000
bigcom8                 bigcom8 0.000000000
bigcom9                 bigcom9 0.000000000
bigcom10               bigcom10 0.000000000
bigcom12               bigcom12 0.000000000
bigcom13               bigcom13 0.000000000
bigcom14               bigcom14 0.000000000
bigcom15               bigcom15 0.000000000
bigcom16               bigcom16 0.000000000
bigcom17               bigcom17 0.000000000
bigcom18               bigcom18 0.000000000
bigcom21               bigcom21 0.000000000
bigcom22               bigcom22 0.000000000
bigcom23               bigcom23 0.000000000
bigcom24               bigcom24 0.000000000
bigcom26               bigcom26 0.000000000
bigcom27               bigcom27 0.000000000
bigcom29               bigcom29 0.000000000
bigcom31               bigcom31 0.000000000
bigcom34               bigcom34 0.000000000
bigcom35               bigcom35 0.000000000
bigcom36               bigcom36 0.000000000
bigcom39               bigcom39 0.000000000
bigcom40               bigcom40 0.000000000
bigcom43               bigcom43 0.000000000
bigcom46               bigcom46 0.000000000
bigcom48               bigcom48 0.000000000
bigcom49               bigcom49 0.000000000
bigcom50               bigcom50 0.000000000
bigcom52               bigcom52 0.000000000
bigcom54               bigcom54 0.000000000
bigcom56               bigcom56 0.000000000
bigcom57               bigcom57 0.000000000
bigcom58               bigcom58 0.000000000
bigcom62               bigcom62 0.000000000
bigcom63               bigcom63 0.000000000
bigcom64               bigcom64 0.000000000
bigcom65               bigcom65 0.000000000
bigcom66               bigcom66 0.000000000
bigcom68               bigcom68 0.000000000
bigcom69               bigcom69 0.000000000
bigcom70               bigcom70 0.000000000
bigcom71               bigcom71 0.000000000
bigcom72               bigcom72 0.000000000
bigcom77               bigcom77 0.000000000
bigcom79               bigcom79 0.000000000
bigcom80               bigcom80 0.000000000
bigcom82               bigcom82 0.000000000
bigcom83               bigcom83 0.000000000
bigcom86               bigcom86 0.000000000
bigcom87               bigcom87 0.000000000
bigcom88               bigcom88 0.000000000
bigcom90               bigcom90 0.000000000
bigcom92               bigcom92 0.000000000
bigcom94               bigcom94 0.000000000
bigcom96               bigcom96 0.000000000
bigcom98               bigcom98 0.000000000
bigcom99               bigcom99 0.000000000
bigcom100             bigcom100 0.000000000
bigcom102             bigcom102 0.000000000
bigcom103             bigcom103 0.000000000
bigcom104             bigcom104 0.000000000
bigcom107             bigcom107 0.000000000
bigcom108             bigcom108 0.000000000
bigcom109             bigcom109 0.000000000
bigcom110             bigcom110 0.000000000
bigcom125             bigcom125 0.000000000
bigcom133             bigcom133 0.000000000
bigcom141             bigcom141 0.000000000
bigcom142             bigcom142 0.000000000
bigcom143             bigcom143 0.000000000
bigcom145             bigcom145 0.000000000
bigcom158             bigcom158 0.000000000
bigcom162             bigcom162 0.000000000
bigcom177             bigcom177 0.000000000
bigcom194             bigcom194 0.000000000
bigcom208             bigcom208 0.000000000
bigcom220             bigcom220 0.000000000
bigcom227             bigcom227 0.000000000
bigcom229             bigcom229 0.000000000
bigcom247             bigcom247 0.000000000
bigcom252             bigcom252 0.000000000
bigcom255             bigcom255 0.000000000
bigcom258             bigcom258 0.000000000
bigcom266             bigcom266 0.000000000
bigcom269             bigcom269 0.000000000
bigcom273             bigcom273 0.000000000
bigcom274             bigcom274 0.000000000
bigcom276             bigcom276 0.000000000
bigcom284             bigcom284 0.000000000
bigcom290             bigcom290 0.000000000
bigcom292             bigcom292 0.000000000
bigcom294             bigcom294 0.000000000
bigcom295             bigcom295 0.000000000
bigcom296             bigcom296 0.000000000
bigcom297             bigcom297 0.000000000
bigcom302             bigcom302 0.000000000
bigcom303             bigcom303 0.000000000
bigcom307             bigcom307 0.000000000
bigcom311             bigcom311 0.000000000
bigcom313             bigcom313 0.000000000
bigcom318             bigcom318 0.000000000
bigcom326             bigcom326 0.000000000
bigcom332             bigcom332 0.000000000
bigcom340             bigcom340 0.000000000
bigcom341             bigcom341 0.000000000
bigcom345             bigcom345 0.000000000
bigcom347             bigcom347 0.000000000
bigcom360             bigcom360 0.000000000
bigcom365             bigcom365 0.000000000
bigcom366             bigcom366 0.000000000
bigcom370             bigcom370 0.000000000
bigcom387             bigcom387 0.000000000
bigcom390             bigcom390 0.000000000
bigcom398             bigcom398 0.000000000
bigcom408             bigcom408 0.000000000
bigcom417             bigcom417 0.000000000
bigcom419             bigcom419 0.000000000
bigcom424             bigcom424 0.000000000
bigcom441             bigcom441 0.000000000
bigcom445             bigcom445 0.000000000
bigcom468             bigcom468 0.000000000
membership_s1     membership_s1 0.000000000
membership_s5     membership_s5 0.000000000
membership_s6     membership_s6 0.000000000
membership_s7     membership_s7 0.000000000
membership_s8     membership_s8 0.000000000
membership_s9     membership_s9 0.000000000
membership_s11   membership_s11 0.000000000
membership_s13   membership_s13 0.000000000
membership_s14   membership_s14 0.000000000
membership_s17   membership_s17 0.000000000
membership_s18   membership_s18 0.000000000
membership_s19   membership_s19 0.000000000
membership_s22   membership_s22 0.000000000
membership_s23   membership_s23 0.000000000
membership_s24   membership_s24 0.000000000
membership_s25   membership_s25 0.000000000
membership_s26   membership_s26 0.000000000
membership_s27   membership_s27 0.000000000
membership_s28   membership_s28 0.000000000
membership_s30   membership_s30 0.000000000
membership_s32   membership_s32 0.000000000
membership_s33   membership_s33 0.000000000
membership_s34   membership_s34 0.000000000
membership_s35   membership_s35 0.000000000
membership_s36   membership_s36 0.000000000
membership_s37   membership_s37 0.000000000
[1] "Dataset: med_CT Model RF, run: 6 of 10 2015-06-08 11:22:04"
     |      Out-of-bag   |
Tree |      MSE  %Var(y) |
   1 |  0.02529   208.30 |
   2 |  0.02399   197.53 |
   3 |   0.0205   168.81 |
   4 |  0.01899   156.40 |
   5 |  0.01854   152.69 |
   6 |  0.01739   143.23 |
   7 |  0.01773   146.05 |
   8 |  0.01714   141.19 |
   9 |  0.01654   136.17 |
  10 |  0.01621   133.51 |
  11 |  0.01574   129.65 |
  12 |  0.01535   126.45 |
  13 |  0.01516   124.84 |
  14 |  0.01495   123.10 |
  15 |  0.01469   121.00 |
  16 |  0.01463   120.52 |
  17 |   0.0144   118.59 |
  18 |   0.0142   116.91 |
  19 |  0.01419   116.84 |
  20 |  0.01409   116.05 |
  21 |   0.0139   114.45 |
  22 |  0.01388   114.29 |
  23 |  0.01385   114.06 |
  24 |   0.0138   113.66 |
  25 |  0.01373   113.05 |
  26 |  0.01363   112.26 |
  27 |  0.01357   111.72 |
  28 |   0.0134   110.34 |
  29 |  0.01338   110.22 |
  30 |  0.01333   109.76 |
  31 |  0.01332   109.74 |
  32 |  0.01332   109.72 |
  33 |  0.01318   108.57 |
  34 |  0.01317   108.43 |
  35 |  0.01317   108.44 |
  36 |  0.01307   107.64 |
  37 |  0.01302   107.26 |
  38 |  0.01299   107.02 |
  39 |  0.01295   106.69 |
  40 |  0.01299   106.99 |
  41 |  0.01299   106.97 |
  42 |  0.01302   107.22 |
  43 |  0.01301   107.13 |
  44 |  0.01304   107.38 |
  45 |  0.01305   107.47 |
  46 |  0.01303   107.29 |
  47 |  0.01304   107.38 |
  48 |    0.013   107.09 |
  49 |  0.01299   106.98 |
  50 |  0.01299   106.96 |
  51 |  0.01299   106.97 |
  52 |  0.01299   106.97 |
  53 |  0.01296   106.74 |
  54 |  0.01297   106.81 |
  55 |  0.01297   106.85 |
  56 |  0.01299   106.98 |
  57 |  0.01298   106.88 |
  58 |  0.01297   106.80 |
  59 |  0.01295   106.62 |
  60 |  0.01291   106.33 |
  61 |  0.01291   106.36 |
  62 |  0.01291   106.29 |
  63 |  0.01291   106.32 |
  64 |  0.01292   106.44 |
  65 |   0.0129   106.26 |
  66 |  0.01288   106.08 |
  67 |  0.01286   105.91 |
  68 |  0.01282   105.61 |
  69 |  0.01284   105.71 |
  70 |  0.01282   105.60 |
  71 |  0.01282   105.57 |
  72 |   0.0128   105.44 |
  73 |  0.01281   105.47 |
  74 |   0.0128   105.42 |
  75 |   0.0128   105.41 |
  76 |  0.01278   105.25 |
  77 |  0.01278   105.26 |
  78 |  0.01279   105.36 |
  79 |  0.01277   105.19 |
  80 |   0.0127   104.63 |
  81 |   0.0127   104.63 |
  82 |  0.01266   104.26 |
  83 |  0.01267   104.34 |
  84 |  0.01264   104.09 |
  85 |  0.01264   104.09 |
  86 |  0.01265   104.16 |
  87 |  0.01266   104.26 |
  88 |  0.01267   104.32 |
  89 |  0.01265   104.19 |
  90 |  0.01266   104.28 |
  91 |  0.01264   104.13 |
  92 |  0.01263   104.00 |
  93 |  0.01261   103.82 |
  94 |  0.01259   103.68 |
  95 |   0.0126   103.79 |
  96 |  0.01256   103.48 |
  97 |  0.01256   103.46 |
  98 |  0.01256   103.45 |
  99 |  0.01257   103.48 |
 100 |  0.01258   103.56 |
[1] "Random Forest variable coefficients"
                      %IncMSE IncNodePurity
graph5           1.411219e-03  2.608462e-01
graph6           2.359912e-04  1.860904e-01
graph7           4.983213e-05  9.216816e-02
graph8           1.039346e-04  4.582956e-02
graph9           5.045495e-04  1.623543e-01
graph10          2.405782e-03  1.964343e-01
graph11          9.148809e-03  4.596060e-01
graph12          1.947894e-04  1.349610e-01
graph13          8.023532e-04  2.645226e-01
graph14          6.973571e-04  2.555568e-01
graph15          1.777013e-04  2.146364e-01
graph16          2.015193e-03  2.030066e-01
graph17          4.544637e-03  2.786007e-01
graph18          1.067581e-03  1.316913e-01
graph19          2.539872e-03  1.924052e-01
graph20          1.572813e-03  2.038683e-01
graph21          2.170409e-03  3.447774e-01
graph22          1.765358e-03  1.251398e-01
graph23          3.212126e-03  2.470771e-01
graph24          4.529476e-04  1.273319e-01
graph25          6.759317e-04  1.797882e-01
graph26          7.185528e-04  2.517451e-02
graph27         -8.658009e-06  1.636364e-02
graph28          1.488698e-04  9.589303e-02
graph29          2.791287e-04  4.951878e-04
orbit0           3.065190e-04  7.157154e-02
orbit1           1.219359e-03  2.948584e-01
orbit2           1.362380e-03  2.059891e-01
orbit3           2.848936e-04  6.564394e-02
orbit4           1.942278e-04  1.884787e-01
orbit5           1.389808e-03  2.871664e-01
orbit6           2.681946e-03  2.635541e-01
orbit7           1.575143e-03  1.857860e-01
orbit8           2.555070e-03  2.506807e-01
orbit9           2.591718e-03  1.525523e-01
orbit10          2.351648e-03  1.576704e-01
orbit11          4.249570e-04  8.860435e-02
orbit12          3.049522e-04  7.038087e-02
orbit13          1.544538e-04  6.609875e-02
orbit14         -8.944544e-06  8.333333e-03
orbit15          6.456556e-04  1.824064e-01
orbit16          9.232112e-04  1.519184e-01
orbit17          5.957317e-04  1.685903e-01
orbit18          2.249485e-03  1.957968e-01
orbit19          1.455879e-03  1.980040e-01
orbit20          1.859017e-03  2.559713e-01
orbit21          3.318558e-04  7.185139e-02
orbit22          4.696181e-03  4.685095e-01
orbit23          7.900007e-04  2.282172e-01
orbit24          8.354428e-04  8.501766e-02
orbit25          6.981377e-03  2.795686e-01
orbit26          1.921524e-03  1.015660e-01
orbit27          6.788666e-04  2.755465e-01
orbit28          3.713199e-03  2.786650e-01
orbit29          4.104473e-04  2.056972e-01
orbit30          1.061221e-03  1.109970e-01
orbit31          4.540253e-03  2.270525e-01
orbit32          4.406041e-03  1.410523e-01
orbit33          2.769843e-03  2.564560e-01
orbit34          4.140510e-04  2.204792e-01
orbit35          9.915962e-04  3.068448e-01
orbit36          1.724166e-03  5.258074e-01
orbit37          1.242746e-03  1.873616e-01
orbit38          1.714674e-03  3.061723e-01
orbit39          2.140058e-03  2.902423e-01
orbit40          6.270678e-05  1.026826e-01
orbit41          2.838322e-05  6.104667e-02
orbit42          6.738065e-04  2.718056e-01
orbit43          5.048561e-04  1.515310e-01
orbit44          4.563420e-04  6.416934e-02
orbit45          1.766404e-03  4.353589e-01
orbit46          3.711734e-04  1.248058e-01
orbit47          2.149424e-03  2.517729e-01
orbit48          1.240003e-04  8.395747e-02
orbit49          1.102854e-03  1.864619e-01
orbit50          7.385617e-04  1.546882e-01
orbit51          2.461766e-03  1.958653e-01
orbit52          2.242876e-03  3.515006e-01
orbit53          2.828636e-03  1.969394e-01
orbit54          1.053155e-03  2.057800e-01
orbit55          1.209019e-04  7.325979e-02
orbit56          5.378916e-03  4.278144e-01
orbit57          2.597437e-04  3.706573e-02
orbit58          1.868417e-04  5.120857e-02
orbit59          1.630990e-03  1.337872e-01
orbit60          5.585298e-04  1.078601e-01
orbit61          3.866157e-04  7.373315e-02
orbit62          1.737709e-03  2.441106e-01
orbit63          7.535319e-04  1.540890e-01
orbit64          1.728340e-04  8.385041e-02
orbit65          7.997379e-04  3.914593e-02
orbit66          1.769912e-05  2.412698e-02
orbit67          7.293274e-05  3.581877e-02
orbit68          4.571101e-04  8.920437e-02
orbit69          1.914144e-06  1.038822e-02
orbit70          7.361407e-04  4.208495e-02
orbit71          1.417858e-04  3.305873e-02
orbit72          1.964103e-04  7.836127e-04
AP               8.591065e-06  3.047619e-02
bet              5.376100e-04  2.003569e-01
ecc              6.824261e-06  9.040353e-02
eccrad           9.181956e-05  1.124385e-01
close            6.625353e-04  2.014065e-01
constraint       1.607135e-03  3.150654e-01
coreness         8.526767e-04  1.427700e-01
knn              2.818457e-03  4.046914e-01
hubscore         1.977615e-03  1.111187e-01
pagerank         7.294586e-04  3.657137e-01
trans            1.739881e-04  1.126114e-01
first            2.775638e-04  6.682712e-02
second           2.377072e-04  1.946618e-01
third            1.472834e-03  5.612556e-02
fourth           9.078426e-04  3.335921e-01
fifth            5.847784e-04  2.388646e-01
sixth            1.249052e-03  3.221211e-01
selfinter       -2.627544e-05  3.936575e-02
V1               1.959440e-03  5.514694e-01
V2               1.706983e-03  7.693237e-01
evcent           1.993909e-03  1.709943e-01
upto_second      5.978577e-04  2.015741e-01
upto_third       1.301968e-03  1.123103e-01
upto_fourth      3.891690e-04  1.779176e-01
upto_fifth       6.880842e-04  1.155622e-01
upto_sixth       5.076795e-04  1.590087e-01
ratio1           1.673145e-03  5.083199e-01
ratio2           1.363064e-03  6.243712e-01
ratio3           2.655815e-03  2.601087e-01
ratio4           7.038050e-04  5.618342e-01
ratio5           2.480725e-04  1.025198e+00
ratio6           1.690924e-03  1.815290e-01
walktrap_vertex  6.428865e-04  8.767857e-01
bigcom1          1.710864e-06  1.521138e-02
bigcom2          1.148457e-04  9.122318e-02
bigcom3          0.000000e+00  2.168404e-21
bigcom4          1.675475e-05  1.459976e-02
bigcom5          0.000000e+00  0.000000e+00
bigcom6          0.000000e+00  0.000000e+00
bigcom8          0.000000e+00  2.775558e-19
bigcom9          0.000000e+00  0.000000e+00
bigcom10         0.000000e+00  8.673617e-21
bigcom11         8.114146e-05  5.776752e-01
bigcom12         0.000000e+00  0.000000e+00
bigcom13         0.000000e+00  4.336809e-21
bigcom14         0.000000e+00  0.000000e+00
bigcom15         0.000000e+00  0.000000e+00
bigcom16         0.000000e+00  0.000000e+00
bigcom17         0.000000e+00  0.000000e+00
bigcom18         0.000000e+00  3.469447e-20
bigcom21         0.000000e+00  0.000000e+00
bigcom22         0.000000e+00  0.000000e+00
bigcom23         0.000000e+00  0.000000e+00
bigcom24         0.000000e+00  0.000000e+00
bigcom25         1.152510e-03  1.226271e-01
bigcom26         0.000000e+00  0.000000e+00
bigcom27         0.000000e+00  0.000000e+00
bigcom29         0.000000e+00  0.000000e+00
bigcom31         0.000000e+00  0.000000e+00
bigcom33         2.062399e-04  2.535520e-01
bigcom34         0.000000e+00  0.000000e+00
bigcom35         0.000000e+00  0.000000e+00
bigcom36         0.000000e+00  0.000000e+00
bigcom39         0.000000e+00  0.000000e+00
bigcom40         0.000000e+00  0.000000e+00
bigcom43         0.000000e+00  0.000000e+00
bigcom46         0.000000e+00  3.469447e-20
bigcom48         0.000000e+00  0.000000e+00
bigcom49         0.000000e+00  0.000000e+00
bigcom50         0.000000e+00  0.000000e+00
bigcom52         0.000000e+00  0.000000e+00
bigcom54         0.000000e+00  0.000000e+00
bigcom56         0.000000e+00  0.000000e+00
bigcom57         0.000000e+00  0.000000e+00
bigcom58         0.000000e+00  1.734723e-20
bigcom62         0.000000e+00  0.000000e+00
bigcom63         0.000000e+00  0.000000e+00
bigcom64         0.000000e+00  0.000000e+00
bigcom65         0.000000e+00  0.000000e+00
bigcom66         0.000000e+00  0.000000e+00
bigcom68         0.000000e+00  0.000000e+00
bigcom69         0.000000e+00  0.000000e+00
bigcom70         0.000000e+00  0.000000e+00
bigcom71         0.000000e+00  0.000000e+00
bigcom72         0.000000e+00  0.000000e+00
bigcom77         0.000000e+00  0.000000e+00
bigcom79         0.000000e+00  0.000000e+00
bigcom80         0.000000e+00  0.000000e+00
bigcom82         0.000000e+00  0.000000e+00
bigcom83         0.000000e+00  1.734723e-20
bigcom86         0.000000e+00  0.000000e+00
bigcom87         0.000000e+00  0.000000e+00
bigcom88         0.000000e+00  0.000000e+00
bigcom90         0.000000e+00  0.000000e+00
bigcom92         0.000000e+00  0.000000e+00
bigcom94         0.000000e+00  0.000000e+00
bigcom96         0.000000e+00  0.000000e+00
bigcom98         0.000000e+00  0.000000e+00
bigcom99         0.000000e+00  2.168404e-21
bigcom100        0.000000e+00  0.000000e+00
bigcom102        0.000000e+00  0.000000e+00
bigcom103        0.000000e+00  2.775558e-19
bigcom104        0.000000e+00  0.000000e+00
bigcom107        0.000000e+00  0.000000e+00
bigcom108        0.000000e+00  0.000000e+00
bigcom109        0.000000e+00  0.000000e+00
bigcom110        0.000000e+00  7.665813e-01
bigcom125        0.000000e+00  0.000000e+00
bigcom133        0.000000e+00  0.000000e+00
bigcom141        0.000000e+00  0.000000e+00
bigcom142        0.000000e+00  0.000000e+00
bigcom143        0.000000e+00  0.000000e+00
bigcom145        0.000000e+00  0.000000e+00
bigcom158        0.000000e+00  0.000000e+00
bigcom162        0.000000e+00  0.000000e+00
bigcom177        0.000000e+00  0.000000e+00
bigcom194        0.000000e+00  0.000000e+00
bigcom208        0.000000e+00  0.000000e+00
bigcom220        0.000000e+00  0.000000e+00
bigcom227        0.000000e+00  0.000000e+00
bigcom229        0.000000e+00  0.000000e+00
bigcom247        0.000000e+00  0.000000e+00
bigcom252        0.000000e+00  0.000000e+00
bigcom255        0.000000e+00  0.000000e+00
bigcom258        0.000000e+00  0.000000e+00
bigcom266        0.000000e+00  0.000000e+00
bigcom269        0.000000e+00  0.000000e+00
bigcom273        0.000000e+00  0.000000e+00
bigcom274        0.000000e+00  0.000000e+00
bigcom276        0.000000e+00  0.000000e+00
bigcom284        0.000000e+00  0.000000e+00
bigcom290        0.000000e+00  0.000000e+00
bigcom292        0.000000e+00  0.000000e+00
bigcom294        0.000000e+00  0.000000e+00
bigcom295        0.000000e+00  0.000000e+00
bigcom296        0.000000e+00  0.000000e+00
bigcom297        0.000000e+00  0.000000e+00
bigcom302        0.000000e+00  0.000000e+00
bigcom303        0.000000e+00  0.000000e+00
bigcom307        0.000000e+00  0.000000e+00
bigcom311        0.000000e+00  0.000000e+00
bigcom313        0.000000e+00  0.000000e+00
bigcom318        0.000000e+00  0.000000e+00
bigcom326        0.000000e+00  0.000000e+00
bigcom332        0.000000e+00  0.000000e+00
bigcom340        0.000000e+00  0.000000e+00
bigcom341        0.000000e+00  0.000000e+00
bigcom345        0.000000e+00  0.000000e+00
bigcom347        0.000000e+00  0.000000e+00
bigcom360        0.000000e+00  0.000000e+00
bigcom365        0.000000e+00  0.000000e+00
bigcom366        0.000000e+00  0.000000e+00
bigcom370        0.000000e+00  2.168404e-21
bigcom387        0.000000e+00  0.000000e+00
bigcom390        0.000000e+00  0.000000e+00
bigcom398        0.000000e+00  0.000000e+00
bigcom408        0.000000e+00  0.000000e+00
bigcom417        0.000000e+00  0.000000e+00
bigcom419        0.000000e+00  0.000000e+00
bigcom424        0.000000e+00  0.000000e+00
bigcom441        0.000000e+00  0.000000e+00
bigcom445        0.000000e+00  0.000000e+00
bigcom468        0.000000e+00  0.000000e+00
spin_vertex      1.356456e-03  7.482296e-01
membership_s1    0.000000e+00  0.000000e+00
membership_s3    0.000000e+00  8.673617e-21
membership_s4    1.361323e-03  4.929169e-01
membership_s5    0.000000e+00  0.000000e+00
membership_s6    0.000000e+00  0.000000e+00
membership_s7    0.000000e+00  2.168404e-21
membership_s8    0.000000e+00  1.084202e-20
membership_s9    0.000000e+00  3.903128e-20
membership_s10   0.000000e+00  1.951564e-20
membership_s11   0.000000e+00  0.000000e+00
membership_s12   2.217230e-04  6.337479e-02
membership_s13   0.000000e+00  1.734723e-20
membership_s14   0.000000e+00  0.000000e+00
membership_s16   5.106044e-05  5.982849e-03
membership_s17   0.000000e+00  2.168404e-21
membership_s18   0.000000e+00  0.000000e+00
membership_s19   0.000000e+00  0.000000e+00
membership_s20   1.768352e-05  2.033294e-02
membership_s21   9.855442e-05  2.026404e-01
membership_s22   0.000000e+00  0.000000e+00
membership_s23   0.000000e+00  0.000000e+00
membership_s24   0.000000e+00  0.000000e+00
membership_s25   0.000000e+00  0.000000e+00
membership_s26   0.000000e+00  0.000000e+00
membership_s27   0.000000e+00  2.168404e-21
membership_s28   0.000000e+00  0.000000e+00
membership_s30   0.000000e+00  0.000000e+00
membership_s31  -3.940743e-05  8.597984e-02
membership_s32   0.000000e+00  7.372575e-20
membership_s33   0.000000e+00  3.686287e-20
membership_s34   0.000000e+00  0.000000e+00
membership_s35   0.000000e+00  0.000000e+00
membership_s36   0.000000e+00  0.000000e+00
membership_s37   0.000000e+00  2.103352e-19
membership_s38   1.037708e-04  2.250642e-02
adhesion         1.773528e-02  6.931466e-01
cohesion         1.736806e-02  4.795482e-01
inner            3.569448e-03  6.671490e-01
outer            4.019568e-03  4.509535e-01
ioratio          8.715720e-03  6.245390e-01
comsize          3.057068e-03  5.650757e-01
[1] "Dataset: med_CT Model GLM, run: 6 of 10 2015-06-08 11:22:54"
[1] "glmnet variable coefficients"
                         [,1]          [,2]
(Intercept)     -4.386294e+00 -3.144913e+01
graph0           3.868643e-40  3.946105e-03
graph1          -3.932899e-42  7.759238e-06
graph2          -1.302232e-40  4.138125e-04
graph3          -1.071486e-43 -3.313902e-07
graph4          -8.716251e-44  2.683434e-07
graph5          -5.642165e-42 -2.216193e-06
graph6          -2.016116e-42 -7.386787e-06
graph7          -1.243801e-41 -2.993781e-05
graph8          -3.688496e-41 -2.862017e-04
graph9          -3.561053e-45 -2.428547e-08
graph10         -1.502420e-45 -3.098642e-09
graph11         -1.244430e-45  3.316244e-09
graph12         -4.716537e-44 -1.807666e-07
graph13         -8.342094e-44 -4.016572e-07
graph14         -2.919951e-44 -9.809046e-08
graph15         -1.475463e-42 -7.097131e-06
graph16         -2.791213e-44 -1.152599e-07
graph17         -7.745867e-44 -6.759069e-08
graph18         -5.436580e-42 -5.977357e-05
graph19         -3.505401e-43 -1.011063e-06
graph20         -3.753964e-43  1.289250e-06
graph21         -1.261554e-42  2.279608e-06
graph22         -4.959626e-43 -1.373913e-06
graph23         -4.651345e-43 -1.674447e-06
graph24         -1.938758e-42 -5.958268e-06
graph25         -4.116476e-42 -1.272541e-05
graph26         -2.185122e-42 -8.692470e-06
graph27         -9.010963e-42 -2.614605e-05
graph28         -5.798749e-42 -3.124254e-05
graph29         -1.506328e-41 -1.021546e-04
orbit0           3.868643e-40  3.943793e-03
orbit1          -6.275160e-42 -1.994501e-06
orbit2           2.816895e-41  2.451343e-04
orbit3          -1.302232e-40  4.133499e-04
orbit4          -2.802826e-43 -1.477532e-06
orbit5          -9.157799e-44  5.331348e-07
orbit6          -8.925484e-44  2.611836e-07
orbit7           3.443982e-42  2.379542e-05
orbit8          -5.642165e-42 -2.220656e-06
orbit9          -8.214263e-42 -2.637105e-05
orbit10         -2.162653e-42 -1.059469e-05
orbit11         -4.967300e-42  2.160584e-04
orbit12         -1.433723e-41 -3.216999e-05
orbit13         -2.868173e-41 -9.434686e-05
orbit14         -3.688496e-41 -2.862190e-04
orbit15         -1.093386e-44 -9.328749e-08
orbit16         -4.034140e-45 -7.629297e-08
orbit17         -7.894981e-45 -3.205488e-10
orbit18         -6.284213e-45 -6.640404e-08
orbit19         -2.782327e-45 -2.708678e-09
orbit20         -3.855989e-45  1.435117e-09
orbit21          4.366359e-46  1.198005e-08
orbit22         -1.246231e-45  3.321100e-09
orbit23          5.840481e-43  2.799700e-06
orbit24         -9.779530e-44 -3.867149e-07
orbit25         -8.030310e-44 -2.727992e-07
orbit26         -1.548148e-43 -7.227789e-07
orbit27         -5.223418e-43 -3.793154e-06
orbit28         -4.281264e-43 -4.534684e-06
orbit29         -1.088870e-43 -2.776262e-07
orbit30         -3.412893e-43 -1.104031e-06
orbit31         -5.005398e-44  1.105868e-07
orbit32         -4.055071e-44 -3.855928e-07
orbit33          3.898439e-43  2.940657e-05
orbit34         -1.475463e-42 -7.069101e-06
orbit35         -1.580317e-43 -6.428644e-07
orbit36         -2.311266e-43 -1.635587e-06
orbit37         -3.502595e-44 -1.407462e-07
orbit38         -1.896229e-43  1.397661e-06
orbit39         -3.682400e-43  2.293460e-06
orbit40         -8.221640e-44 -2.437622e-07
orbit41         -6.974217e-43 -5.143244e-06
orbit42         -3.364685e-42  3.704602e-05
orbit43         -5.618029e-42 -6.170718e-05
orbit44         -3.438277e-41 -3.764125e-04
orbit45         -2.679761e-42 -1.028891e-05
orbit46         -7.826004e-43 -2.912060e-06
orbit47         -1.356591e-42  6.898150e-06
orbit48         -4.353812e-43 -1.587765e-06
orbit49         -4.047992e-43  1.753135e-06
orbit50         -1.907861e-42 -5.478017e-05
orbit51         -2.987359e-42 -9.554673e-06
orbit52         -3.308155e-42  1.937721e-05
orbit53         -2.432255e-42  2.778351e-05
orbit54         -4.929990e-43 -1.345665e-06
orbit55         -7.342347e-42 -4.193467e-05
orbit56         -5.195089e-42  3.274705e-06
orbit57         -3.861869e-43 -1.587559e-06
orbit58         -7.853556e-42 -1.282801e-04
orbit59         -3.581175e-42 -1.592141e-05
orbit60         -2.826281e-42 -9.566972e-07
orbit61         -2.314275e-41  3.103762e-04
orbit62         -1.938966e-41 -1.252331e-04
orbit63         -8.682475e-42 -9.836011e-06
orbit64         -5.278070e-42 -6.466185e-06
orbit65         -1.011348e-41 -5.891166e-05
orbit66         -2.154942e-42 -4.651091e-06
orbit67         -1.124990e-41 -6.167233e-05
orbit68         -9.644037e-42 -2.756354e-05
orbit69         -3.492617e-41 -1.192951e-04
orbit70         -1.009777e-41 -5.128742e-05
orbit71         -6.914511e-42 -4.060749e-05
orbit72         -1.506328e-41 -1.020947e-04
AP              -1.993869e-39 -5.504382e-02
bet              3.876320e-44 -1.840494e-06
ecc              3.068429e-39  1.083098e-02
eccrad           2.147900e-38  7.567441e-02
close            6.180770e-40  4.185012e-01
constraint      -6.934882e-38 -6.598618e-01
coreness         1.205298e-40  1.304021e-02
knn             -1.307407e-40 -3.023941e-04
hubscore        -1.199733e-37 -6.479438e-01
pagerank        -2.389375e-35 -6.855736e+02
trans           -2.722014e-38  1.940746e-02
first            3.868643e-40  3.960227e-03
second          -7.880083e-42  8.072659e-07
third            8.127371e-43  1.827730e-05
fourth           3.693205e-44 -3.840421e-05
fifth           -9.095085e-43  5.378626e-08
sixth           -1.257903e-41 -1.921060e-05
selfinter       -6.323544e-39 -1.295541e-01
V1              -3.161377e-38 -3.876605e-02
V2              -6.439266e-38 -1.208072e+00
evcent          -1.205956e-37 -6.364028e-01
upto_second     -7.475245e-42  2.830861e-06
upto_third       2.708410e-43  1.278700e-05
upto_fourth      8.646239e-43  2.807335e-07
upto_fifth       1.176407e-41  2.975063e-05
upto_sixth       1.609459e-40  2.298470e-03
ratio1          -1.509159e-40  2.188967e-04
ratio2           3.920968e-40  3.406530e-03
ratio3          -1.595447e-39 -3.818826e-02
ratio4          -5.050681e-39  8.367262e-02
ratio5          -6.283842e-38  5.115819e-01
ratio6          -1.496521e-40 -1.411492e-03
walktrap_vertex  5.925654e-39  1.663857e-01
bigcom1         -1.055100e-38 -2.612271e-02
bigcom2          8.577453e-39  7.948674e-02
bigcom3         -1.290647e-38 -2.047704e-01
bigcom4         -7.884359e-39 -1.810370e-01
bigcom5         -1.242598e-38 -2.658327e-01
bigcom6         -1.245016e-38 -1.978669e-01
bigcom8         -1.251919e-38 -1.953255e-01
bigcom9         -1.243806e-38 -2.562789e-01
bigcom10        -1.244612e-38 -2.108768e-01
bigcom11         3.249131e-37  1.566224e+00
bigcom12        -1.247849e-38 -1.561024e-01
bigcom13        -1.251919e-38 -2.669927e-01
bigcom14        -1.242598e-38 -1.781284e-01
bigcom15        -1.242195e-38 -2.330373e-01
bigcom16        -1.244209e-38 -2.882081e-01
bigcom17        -1.243000e-38 -3.051268e-01
bigcom18        -1.252736e-38 -1.646748e-01
bigcom21        -1.242195e-38 -1.789087e-01
bigcom22        -1.242195e-38 -1.148463e-01
bigcom23        -1.244612e-38 -2.074578e-01
bigcom24        -1.242195e-38 -2.277668e-01
bigcom25         3.246581e-38  4.671565e-01
bigcom26        -1.242195e-38 -2.206754e-01
bigcom27        -1.243000e-38 -1.976340e-01
bigcom29        -1.245016e-38 -1.525113e-01
bigcom31        -1.242598e-38 -2.966051e-01
bigcom33         1.174257e-38  1.658949e-01
bigcom34        -1.252736e-38 -2.482903e-01
bigcom35        -1.242195e-38 -9.200122e-02
bigcom36        -1.242195e-38 -7.140321e-02
bigcom39        -1.243403e-38 -2.581233e-01
bigcom40         0.000000e+00  0.000000e+00
bigcom43        -1.245016e-38 -2.394746e-01
bigcom46        -1.243403e-38 -1.336126e-01
bigcom48        -1.246633e-38 -1.554498e-01
bigcom49        -1.242195e-38 -1.144252e-01
bigcom50        -1.244209e-38 -1.619542e-01
bigcom52        -1.243403e-38 -1.874813e-01
bigcom54        -1.242598e-38 -1.417955e-01
bigcom56        -1.244209e-38 -2.807561e-01
bigcom57        -1.250288e-38 -1.916292e-01
bigcom58        -1.242598e-38 -1.688162e-01
bigcom62        -1.243403e-38 -1.515283e-01
bigcom63        -1.243000e-38 -2.209479e-01
bigcom64        -1.242195e-38 -6.516770e-02
bigcom65        -1.245824e-38 -1.800392e-01
bigcom66        -1.242598e-38 -1.123067e-01
bigcom68         0.000000e+00  0.000000e+00
bigcom69        -1.242195e-38 -7.863924e-02
bigcom70        -1.245824e-38 -1.663415e-01
bigcom71        -1.242598e-38 -9.011960e-02
bigcom72        -1.243000e-38 -1.680855e-01
bigcom77        -1.242195e-38 -1.382024e-01
bigcom79        -1.247849e-38 -2.256306e-01
bigcom80        -1.242195e-38 -9.180378e-02
bigcom82        -1.242598e-38 -2.321068e-01
bigcom83        -1.243403e-38 -1.714608e-01
bigcom86        -1.242598e-38 -1.236046e-01
bigcom87        -1.242195e-38 -1.114761e-01
bigcom88        -1.243806e-38 -2.324921e-01
bigcom90         0.000000e+00  0.000000e+00
bigcom92        -1.242598e-38 -1.587457e-01
bigcom94         0.000000e+00  0.000000e+00
bigcom96        -1.242598e-38 -2.989582e-01
bigcom98        -1.242598e-38 -2.738697e-01
bigcom99        -1.243806e-38 -1.666462e-01
bigcom100       -1.242598e-38 -1.986066e-01
bigcom102       -1.242195e-38 -1.620634e-01
bigcom103       -1.242195e-38 -1.184404e-01
bigcom104        0.000000e+00  0.000000e+00
bigcom107       -1.242195e-38 -1.106419e-01
bigcom108       -1.242195e-38 -1.480880e-01
bigcom109       -1.243806e-38 -3.983148e-01
bigcom110        9.980059e-37  3.287209e+00
bigcom125       -1.244209e-38 -1.155950e-01
bigcom133       -1.242598e-38 -1.877505e-01
bigcom141       -1.247038e-38 -1.759308e-01
bigcom142       -1.242195e-38 -3.774230e-01
bigcom143        0.000000e+00  0.000000e+00
bigcom145       -1.242195e-38 -1.224352e-01
bigcom158       -1.246229e-38 -1.614596e-01
bigcom162       -1.243806e-38 -2.536853e-01
bigcom177       -1.243806e-38 -3.844262e-01
bigcom194       -1.242195e-38 -1.344921e-01
bigcom208       -1.242598e-38 -3.024107e-01
bigcom220       -1.242195e-38 -3.194088e-01
bigcom227       -1.242195e-38 -2.181606e-01
bigcom229        0.000000e+00  0.000000e+00
bigcom247       -1.242195e-38 -2.182305e-01
bigcom252       -1.242195e-38 -1.625631e-01
bigcom255       -1.242598e-38 -2.626909e-01
bigcom258       -1.243806e-38 -2.443614e-01
bigcom266       -1.244209e-38 -3.070036e-01
bigcom269        0.000000e+00  0.000000e+00
bigcom273       -1.242195e-38 -5.089333e-01
bigcom274       -1.242195e-38 -1.723677e-01
bigcom276        0.000000e+00  0.000000e+00
bigcom284        0.000000e+00  0.000000e+00
bigcom290       -1.242195e-38 -6.104222e-01
bigcom292       -1.242195e-38 -1.714182e-01
bigcom294        0.000000e+00  0.000000e+00
bigcom295       -1.243000e-38 -3.749859e-01
bigcom296       -1.243000e-38 -1.663789e-01
bigcom297        0.000000e+00  0.000000e+00
bigcom302       -1.242195e-38 -1.690911e-01
bigcom303        0.000000e+00  0.000000e+00
bigcom307        0.000000e+00  0.000000e+00
bigcom311       -1.242195e-38 -2.336028e-01
bigcom313        0.000000e+00  0.000000e+00
bigcom318        0.000000e+00  0.000000e+00
bigcom326        0.000000e+00  0.000000e+00
bigcom332       -1.242195e-38 -2.791020e-01
bigcom340        0.000000e+00  0.000000e+00
bigcom341        0.000000e+00  0.000000e+00
bigcom345        0.000000e+00  0.000000e+00
bigcom347       -1.243000e-38 -1.280770e-01
bigcom360       -1.243000e-38 -1.392137e-01
bigcom365       -1.242195e-38 -3.619919e-01
bigcom366       -1.242195e-38 -1.105125e-01
bigcom370       -1.242195e-38 -8.579879e-02
bigcom387       -1.243806e-38 -2.476534e-01
bigcom390        0.000000e+00  0.000000e+00
bigcom398        0.000000e+00  0.000000e+00
bigcom408       -1.244209e-38 -2.134943e-01
bigcom417       -1.242195e-38 -1.840122e-01
bigcom419        0.000000e+00  0.000000e+00
bigcom424        0.000000e+00  0.000000e+00
bigcom441       -1.243403e-38 -1.565100e-01
bigcom445       -1.242598e-38 -1.284984e-01
bigcom468       -1.242195e-38 -3.565572e-01
spin_vertex     -1.740435e-38 -2.393639e-01
membership_s1   -1.242195e-38 -1.184323e-01
membership_s3   -1.271409e-38 -2.492743e-01
membership_s4    5.152179e-38  5.366826e-01
membership_s5    0.000000e+00  0.000000e+00
membership_s6   -1.242598e-38 -2.616219e-01
membership_s7   -1.246633e-38 -2.022358e-01
membership_s8   -1.307351e-38 -2.080977e-01
membership_s9   -1.249067e-38 -1.939228e-01
membership_s10  -1.353450e-38 -2.615354e-01
membership_s11  -1.245824e-38 -3.115567e-01
membership_s12   1.154907e-38  1.760526e-01
membership_s13  -1.245016e-38 -2.016269e-01
membership_s14  -1.243403e-38 -1.564225e-01
membership_s16   1.321546e-38 -6.599115e-03
membership_s17  -1.243806e-38 -1.411004e-01
membership_s18  -1.243806e-38 -1.875311e-01
membership_s19  -1.256427e-38 -2.366666e-01
membership_s20  -1.113877e-38 -1.309907e-02
membership_s21   1.447215e-38  2.502523e-01
membership_s22  -1.242195e-38 -1.056802e-01
membership_s23  -1.252328e-38 -1.963897e-01
membership_s24  -1.242195e-38 -1.619667e-01
membership_s25  -1.243806e-38 -2.735343e-01
membership_s26  -1.258487e-38 -2.303941e-01
membership_s27  -1.247038e-38 -1.758191e-01
membership_s28  -1.247038e-38 -1.887864e-01
membership_s30  -1.247849e-38 -2.007541e-01
membership_s31  -5.449763e-39  5.043174e-03
membership_s32  -1.254374e-38 -1.919746e-01
membership_s33  -1.374779e-38 -2.837516e-01
membership_s34   0.000000e+00  0.000000e+00
membership_s35  -1.242195e-38 -2.377091e-01
membership_s36   0.000000e+00  0.000000e+00
membership_s37  -1.256016e-38 -2.583822e-01
membership_s38   3.661838e-39  1.455251e-01
adhesion         5.362555e-42  4.083608e-06
cohesion        -1.072513e-41 -8.283091e-06
inner            2.755323e-42  5.476394e-05
outer            6.950713e-42  3.922960e-05
ioratio          5.528015e-38 -2.024676e-03
comsize          8.643394e-42  7.706812e-05
[1] "Dataset: med_CT Model GBM, run: 7 of 10 2015-06-08 11:23:47"
Iter   TrainDeviance   ValidDeviance   StepSize   Improve
     1        0.1320             nan     0.0100   -0.0001
     2        0.1287             nan     0.0100    0.0001
     3        0.1252             nan     0.0100   -0.0001
     4        0.1228             nan     0.0100    0.0000
     5        0.1206             nan     0.0100    0.0003
     6        0.1185             nan     0.0100    0.0001
     7        0.1167             nan     0.0100    0.0001
     8        0.1152             nan     0.0100    0.0001
     9        0.1137             nan     0.0100    0.0000
    10        0.1119             nan     0.0100   -0.0000
    20        0.0984             nan     0.0100   -0.0000
    40        0.0826             nan     0.0100   -0.0000
    60        0.0718             nan     0.0100   -0.0001
    80        0.0643             nan     0.0100   -0.0000
   100        0.0580             nan     0.0100   -0.0000
   120        0.0528             nan     0.0100    0.0000
   140        0.0480             nan     0.0100   -0.0000
   160        0.0439             nan     0.0100   -0.0000
   180        0.0406             nan     0.0100   -0.0000
   200        0.0375             nan     0.0100   -0.0000
   220        0.0348             nan     0.0100    0.0000
   240        0.0325             nan     0.0100   -0.0000
   260        0.0304             nan     0.0100   -0.0000
   280        0.0286             nan     0.0100   -0.0000
   300        0.0267             nan     0.0100   -0.0000
   320        0.0253             nan     0.0100   -0.0000
   340        0.0240             nan     0.0100   -0.0000
   350        0.0232             nan     0.0100    0.0000

[1] "GBM variable coefficients"
                            var     rel.inf
ratio5                   ratio5 5.768859654
spin_vertex         spin_vertex 3.787220054
V2                           V2 3.632393626
walktrap_vertex walktrap_vertex 3.403427960
comsize                 comsize 3.389639647
outer                     outer 2.773194804
V1                           V1 2.660906224
bigcom11               bigcom11 2.571946216
adhesion               adhesion 1.954962095
knn                         knn 1.922809131
graph5                   graph5 1.838978435
cohesion               cohesion 1.681745364
membership_s4     membership_s4 1.552852323
inner                     inner 1.534033050
graph10                 graph10 1.468111067
pagerank               pagerank 1.412140126
graph6                   graph6 1.389953996
graph23                 graph23 1.241844164
graph1                   graph1 1.235061492
graph17                 graph17 1.234541870
graph22                 graph22 1.132772375
graph19                 graph19 1.119942706
bigcom177             bigcom177 1.085468216
ratio1                   ratio1 1.069324974
bigcom33               bigcom33 1.041146402
graph16                 graph16 0.959769384
graph20                 graph20 0.958461208
ecc                         ecc 0.934845335
orbit56                 orbit56 0.931730247
orbit47                 orbit47 0.924108520
ratio2                   ratio2 0.916370370
graph4                   graph4 0.914757635
graph21                 graph21 0.908187632
orbit45                 orbit45 0.900557890
orbit51                 orbit51 0.854555187
graph11                 graph11 0.854023376
orbit36                 orbit36 0.830536630
orbit31                 orbit31 0.825265160
constraint           constraint 0.815571904
orbit33                 orbit33 0.814454817
graph15                 graph15 0.807343955
orbit2                   orbit2 0.789211095
graph0                   graph0 0.786241851
orbit37                 orbit37 0.751136003
graph7                   graph7 0.748909100
membership_s21   membership_s21 0.744792045
orbit50                 orbit50 0.725157227
fourth                   fourth 0.712403501
orbit63                 orbit63 0.708086757
graph2                   graph2 0.707140624
graph13                 graph13 0.688182032
orbit54                 orbit54 0.659659714
graph12                 graph12 0.656613180
orbit18                 orbit18 0.623091652
orbit62                 orbit62 0.610319380
sixth                     sixth 0.607701489
orbit42                 orbit42 0.600074798
bet                         bet 0.591874561
orbit19                 orbit19 0.574541685
orbit23                 orbit23 0.565201054
close                     close 0.554225261
orbit7                   orbit7 0.547644026
orbit46                 orbit46 0.544771077
orbit52                 orbit52 0.543891335
fifth                     fifth 0.539381265
ratio4                   ratio4 0.532680725
orbit53                 orbit53 0.527891903
orbit27                 orbit27 0.504229449
orbit1                   orbit1 0.499268414
bigcom25               bigcom25 0.478258408
orbit39                 orbit39 0.477345574
orbit30                 orbit30 0.467611675
orbit17                 orbit17 0.463383855
orbit28                 orbit28 0.451387562
orbit20                 orbit20 0.423941220
trans                     trans 0.414465120
orbit35                 orbit35 0.414081693
ratio6                   ratio6 0.411090605
orbit49                 orbit49 0.410901028
orbit9                   orbit9 0.403371238
orbit64                 orbit64 0.398008971
graph14                 graph14 0.395773173
graph18                 graph18 0.387613220
orbit29                 orbit29 0.377569632
orbit11                 orbit11 0.375425417
graph24                 graph24 0.370639524
graph25                 graph25 0.364879238
orbit10                 orbit10 0.362794313
graph3                   graph3 0.337494519
orbit5                   orbit5 0.332077550
orbit61                 orbit61 0.326137622
orbit15                 orbit15 0.321077760
upto_sixth           upto_sixth 0.316296593
orbit38                 orbit38 0.315007292
orbit60                 orbit60 0.309662723
orbit48                 orbit48 0.297387424
orbit25                 orbit25 0.297103121
ratio3                   ratio3 0.297037727
orbit24                 orbit24 0.289498322
upto_fifth           upto_fifth 0.279387396
ioratio                 ioratio 0.266155856
hubscore               hubscore 0.260681935
orbit4                   orbit4 0.218536461
orbit43                 orbit43 0.213763928
graph9                   graph9 0.209943908
orbit21                 orbit21 0.205998788
orbit22                 orbit22 0.205962958
AP                           AP 0.197996140
orbit13                 orbit13 0.194750434
orbit40                 orbit40 0.193824703
orbit44                 orbit44 0.189638110
membership_s38   membership_s38 0.179909129
second                   second 0.161940070
graph8                   graph8 0.160904984
orbit65                 orbit65 0.154884470
orbit16                 orbit16 0.142753265
orbit26                 orbit26 0.136177765
third                     third 0.132303910
orbit41                 orbit41 0.122013806
membership_s12   membership_s12 0.113378861
orbit6                   orbit6 0.105893090
orbit32                 orbit32 0.082453830
selfinter             selfinter 0.080470930
coreness               coreness 0.074951774
orbit59                 orbit59 0.074085326
orbit67                 orbit67 0.069183559
upto_fourth         upto_fourth 0.063822170
orbit58                 orbit58 0.062200868
orbit12                 orbit12 0.058408671
bigcom2                 bigcom2 0.047330825
orbit68                 orbit68 0.045233941
orbit55                 orbit55 0.039171354
graph27                 graph27 0.032162712
membership_s16   membership_s16 0.031167853
membership_s10   membership_s10 0.030345140
orbit70                 orbit70 0.028158992
graph26                 graph26 0.028103021
upto_second         upto_second 0.026522896
orbit69                 orbit69 0.026424870
evcent                   evcent 0.022279137
bigcom1                 bigcom1 0.015896667
membership_s20   membership_s20 0.009151927
membership_s31   membership_s31 0.007686371
orbit66                 orbit66 0.004623585
bigcom4                 bigcom4 0.004383619
orbit57                 orbit57 0.003521446
graph28                 graph28 0.000000000
graph29                 graph29 0.000000000
orbit0                   orbit0 0.000000000
orbit3                   orbit3 0.000000000
orbit8                   orbit8 0.000000000
orbit14                 orbit14 0.000000000
orbit34                 orbit34 0.000000000
orbit71                 orbit71 0.000000000
orbit72                 orbit72 0.000000000
eccrad                   eccrad 0.000000000
first                     first 0.000000000
upto_third           upto_third 0.000000000
bigcom3                 bigcom3 0.000000000
bigcom5                 bigcom5 0.000000000
bigcom6                 bigcom6 0.000000000
bigcom8                 bigcom8 0.000000000
bigcom9                 bigcom9 0.000000000
bigcom10               bigcom10 0.000000000
bigcom12               bigcom12 0.000000000
bigcom13               bigcom13 0.000000000
bigcom14               bigcom14 0.000000000
bigcom15               bigcom15 0.000000000
bigcom16               bigcom16 0.000000000
bigcom17               bigcom17 0.000000000
bigcom18               bigcom18 0.000000000
bigcom21               bigcom21 0.000000000
bigcom22               bigcom22 0.000000000
bigcom23               bigcom23 0.000000000
bigcom24               bigcom24 0.000000000
bigcom26               bigcom26 0.000000000
bigcom27               bigcom27 0.000000000
bigcom29               bigcom29 0.000000000
bigcom31               bigcom31 0.000000000
bigcom34               bigcom34 0.000000000
bigcom35               bigcom35 0.000000000
bigcom36               bigcom36 0.000000000
bigcom39               bigcom39 0.000000000
bigcom40               bigcom40 0.000000000
bigcom43               bigcom43 0.000000000
bigcom46               bigcom46 0.000000000
bigcom48               bigcom48 0.000000000
bigcom49               bigcom49 0.000000000
bigcom50               bigcom50 0.000000000
bigcom52               bigcom52 0.000000000
bigcom54               bigcom54 0.000000000
bigcom56               bigcom56 0.000000000
bigcom57               bigcom57 0.000000000
bigcom58               bigcom58 0.000000000
bigcom62               bigcom62 0.000000000
bigcom63               bigcom63 0.000000000
bigcom64               bigcom64 0.000000000
bigcom65               bigcom65 0.000000000
bigcom66               bigcom66 0.000000000
bigcom68               bigcom68 0.000000000
bigcom69               bigcom69 0.000000000
bigcom70               bigcom70 0.000000000
bigcom71               bigcom71 0.000000000
bigcom72               bigcom72 0.000000000
bigcom77               bigcom77 0.000000000
bigcom79               bigcom79 0.000000000
bigcom80               bigcom80 0.000000000
bigcom82               bigcom82 0.000000000
bigcom83               bigcom83 0.000000000
bigcom86               bigcom86 0.000000000
bigcom87               bigcom87 0.000000000
bigcom88               bigcom88 0.000000000
bigcom90               bigcom90 0.000000000
bigcom92               bigcom92 0.000000000
bigcom94               bigcom94 0.000000000
bigcom96               bigcom96 0.000000000
bigcom98               bigcom98 0.000000000
bigcom99               bigcom99 0.000000000
bigcom100             bigcom100 0.000000000
bigcom102             bigcom102 0.000000000
bigcom103             bigcom103 0.000000000
bigcom104             bigcom104 0.000000000
bigcom107             bigcom107 0.000000000
bigcom108             bigcom108 0.000000000
bigcom109             bigcom109 0.000000000
bigcom110             bigcom110 0.000000000
bigcom125             bigcom125 0.000000000
bigcom133             bigcom133 0.000000000
bigcom141             bigcom141 0.000000000
bigcom142             bigcom142 0.000000000
bigcom143             bigcom143 0.000000000
bigcom145             bigcom145 0.000000000
bigcom158             bigcom158 0.000000000
bigcom162             bigcom162 0.000000000
bigcom194             bigcom194 0.000000000
bigcom208             bigcom208 0.000000000
bigcom220             bigcom220 0.000000000
bigcom227             bigcom227 0.000000000
bigcom229             bigcom229 0.000000000
bigcom247             bigcom247 0.000000000
bigcom252             bigcom252 0.000000000
bigcom255             bigcom255 0.000000000
bigcom258             bigcom258 0.000000000
bigcom266             bigcom266 0.000000000
bigcom269             bigcom269 0.000000000
bigcom273             bigcom273 0.000000000
bigcom274             bigcom274 0.000000000
bigcom276             bigcom276 0.000000000
bigcom284             bigcom284 0.000000000
bigcom290             bigcom290 0.000000000
bigcom292             bigcom292 0.000000000
bigcom294             bigcom294 0.000000000
bigcom295             bigcom295 0.000000000
bigcom296             bigcom296 0.000000000
bigcom297             bigcom297 0.000000000
bigcom302             bigcom302 0.000000000
bigcom303             bigcom303 0.000000000
bigcom307             bigcom307 0.000000000
bigcom311             bigcom311 0.000000000
bigcom313             bigcom313 0.000000000
bigcom318             bigcom318 0.000000000
bigcom326             bigcom326 0.000000000
bigcom332             bigcom332 0.000000000
bigcom340             bigcom340 0.000000000
bigcom341             bigcom341 0.000000000
bigcom345             bigcom345 0.000000000
bigcom347             bigcom347 0.000000000
bigcom360             bigcom360 0.000000000
bigcom365             bigcom365 0.000000000
bigcom366             bigcom366 0.000000000
bigcom370             bigcom370 0.000000000
bigcom387             bigcom387 0.000000000
bigcom390             bigcom390 0.000000000
bigcom398             bigcom398 0.000000000
bigcom408             bigcom408 0.000000000
bigcom417             bigcom417 0.000000000
bigcom419             bigcom419 0.000000000
bigcom424             bigcom424 0.000000000
bigcom441             bigcom441 0.000000000
bigcom445             bigcom445 0.000000000
bigcom468             bigcom468 0.000000000
membership_s1     membership_s1 0.000000000
membership_s3     membership_s3 0.000000000
membership_s5     membership_s5 0.000000000
membership_s6     membership_s6 0.000000000
membership_s7     membership_s7 0.000000000
membership_s8     membership_s8 0.000000000
membership_s9     membership_s9 0.000000000
membership_s11   membership_s11 0.000000000
membership_s13   membership_s13 0.000000000
membership_s14   membership_s14 0.000000000
membership_s17   membership_s17 0.000000000
membership_s18   membership_s18 0.000000000
membership_s19   membership_s19 0.000000000
membership_s22   membership_s22 0.000000000
membership_s23   membership_s23 0.000000000
membership_s24   membership_s24 0.000000000
membership_s25   membership_s25 0.000000000
membership_s26   membership_s26 0.000000000
membership_s27   membership_s27 0.000000000
membership_s28   membership_s28 0.000000000
membership_s30   membership_s30 0.000000000
membership_s32   membership_s32 0.000000000
membership_s33   membership_s33 0.000000000
membership_s34   membership_s34 0.000000000
membership_s35   membership_s35 0.000000000
membership_s36   membership_s36 0.000000000
membership_s37   membership_s37 0.000000000
[1] "Dataset: med_CT Model RF, run: 7 of 10 2015-06-08 11:25:34"
     |      Out-of-bag   |
Tree |      MSE  %Var(y) |
   1 |  0.02978   234.97 |
   2 |  0.02696   212.69 |
   3 |  0.02366   186.61 |
   4 |  0.01974   155.72 |
   5 |  0.01899   149.85 |
   6 |  0.01836   144.81 |
   7 |  0.01826   144.03 |
   8 |  0.01839   145.07 |
   9 |  0.01761   138.89 |
  10 |  0.01761   138.93 |
  11 |  0.01719   135.57 |
  12 |  0.01666   131.42 |
  13 |  0.01592   125.59 |
  14 |  0.01578   124.51 |
  15 |   0.0159   125.43 |
  16 |  0.01566   123.56 |
  17 |  0.01543   121.74 |
  18 |  0.01536   121.20 |
  19 |  0.01524   120.25 |
  20 |  0.01513   119.36 |
  21 |  0.01499   118.25 |
  22 |  0.01488   117.38 |
  23 |  0.01485   117.17 |
  24 |  0.01474   116.24 |
  25 |  0.01468   115.84 |
  26 |   0.0145   114.37 |
  27 |  0.01441   113.67 |
  28 |  0.01439   113.52 |
  29 |   0.0144   113.63 |
  30 |  0.01442   113.73 |
  31 |  0.01439   113.54 |
  32 |  0.01432   113.00 |
  33 |  0.01425   112.43 |
  34 |  0.01425   112.45 |
  35 |  0.01425   112.43 |
  36 |  0.01421   112.08 |
  37 |  0.01413   111.51 |
  38 |  0.01409   111.16 |
  39 |  0.01409   111.15 |
  40 |  0.01406   110.94 |
  41 |  0.01407   110.98 |
  42 |  0.01404   110.75 |
  43 |  0.01398   110.29 |
  44 |  0.01396   110.13 |
  45 |  0.01393   109.86 |
  46 |  0.01392   109.80 |
  47 |  0.01391   109.71 |
  48 |  0.01388   109.48 |
  49 |  0.01388   109.48 |
  50 |  0.01388   109.50 |
  51 |  0.01387   109.38 |
  52 |  0.01388   109.52 |
  53 |  0.01387   109.45 |
  54 |  0.01389   109.56 |
  55 |  0.01388   109.53 |
  56 |  0.01385   109.23 |
  57 |  0.01384   109.21 |
  58 |  0.01382   109.00 |
  59 |  0.01381   108.98 |
  60 |  0.01381   108.96 |
  61 |  0.01382   109.03 |
  62 |   0.0138   108.87 |
  63 |  0.01379   108.81 |
  64 |  0.01377   108.63 |
  65 |  0.01376   108.57 |
  66 |  0.01373   108.35 |
  67 |  0.01376   108.58 |
  68 |  0.01374   108.38 |
  69 |  0.01376   108.56 |
  70 |  0.01373   108.29 |
  71 |  0.01374   108.42 |
  72 |  0.01374   108.42 |
  73 |  0.01374   108.43 |
  74 |  0.01374   108.37 |
  75 |   0.0137   108.09 |
  76 |   0.0137   108.06 |
  77 |  0.01367   107.85 |
  78 |  0.01365   107.68 |
  79 |  0.01365   107.71 |
  80 |  0.01366   107.75 |
  81 |  0.01365   107.71 |
  82 |  0.01364   107.61 |
  83 |  0.01364   107.61 |
  84 |  0.01363   107.54 |
  85 |  0.01362   107.46 |
  86 |  0.01361   107.38 |
  87 |  0.01361   107.34 |
  88 |   0.0136   107.31 |
  89 |   0.0136   107.26 |
  90 |  0.01359   107.24 |
  91 |  0.01359   107.17 |
  92 |  0.01357   107.08 |
  93 |  0.01359   107.19 |
  94 |   0.0136   107.32 |
  95 |  0.01359   107.19 |
  96 |  0.01357   107.04 |
  97 |  0.01356   106.94 |
  98 |  0.01356   106.97 |
  99 |  0.01356   106.95 |
 100 |  0.01355   106.89 |
[1] "Random Forest variable coefficients"
                      %IncMSE IncNodePurity
graph5           1.194011e-03  3.776313e-01
graph6           7.739013e-04  2.769661e-01
graph7           9.378591e-04  7.556593e-02
graph8           3.040433e-04  1.068096e-02
graph9           1.150386e-03  1.920345e-01
graph10          1.516380e-03  2.088447e-01
graph11          2.781729e-03  4.113053e-01
graph12          9.276118e-04  2.602757e-01
graph13          2.043290e-03  2.124473e-01
graph14          5.138629e-04  2.631158e-01
graph15          1.764237e-03  2.264374e-01
graph16          1.045073e-03  2.149656e-01
graph17          4.686275e-03  3.218464e-01
graph18          2.276549e-04  1.046070e-01
graph19          2.194238e-03  2.537342e-01
graph20          7.367734e-04  2.360121e-01
graph21          4.197116e-03  2.985772e-01
graph22          1.872093e-03  1.826225e-01
graph23          4.544913e-03  4.068118e-01
graph24          3.118991e-03  1.324371e-01
graph25          8.045659e-04  1.419621e-01
graph26          8.738103e-05  9.600203e-02
graph27          1.313643e-04  2.907067e-02
graph28          7.200970e-05  1.845165e-02
graph29          3.658896e-04  3.032518e-02
orbit0           7.274379e-05  6.344647e-02
orbit1           1.437043e-03  3.294147e-01
orbit2           2.126108e-03  1.943344e-01
orbit3           9.950496e-04  1.423415e-01
orbit4           5.352432e-04  2.000479e-01
orbit5           6.158350e-04  1.108601e-01
orbit6           7.552131e-04  2.559582e-01
orbit7           1.681073e-03  3.318591e-01
orbit8           1.088268e-03  2.583100e-01
orbit9           2.814443e-03  3.502894e-01
orbit10          3.711162e-04  2.116080e-01
orbit11          3.866421e-04  1.031944e-01
orbit12          3.689773e-05  3.616708e-02
orbit13          2.458311e-04  1.405677e-01
orbit14          3.625869e-05  5.160835e-03
orbit15          4.563542e-04  1.275525e-01
orbit16          6.986240e-04  8.308536e-02
orbit17          2.038396e-03  2.965321e-01
orbit18          1.683761e-03  2.560531e-01
orbit19          2.301977e-03  2.246804e-01
orbit20          2.095058e-03  1.975715e-01
orbit21          6.763584e-04  1.185543e-01
orbit22          3.124665e-03  1.920749e-01
orbit23          8.230190e-04  3.166279e-01
orbit24          1.150202e-03  2.618942e-01
orbit25          7.544240e-04  1.641351e-01
orbit26          1.047698e-03  1.340066e-01
orbit27          1.174774e-03  2.857621e-01
orbit28          4.178013e-04  7.837602e-02
orbit29          2.028308e-04  1.351422e-01
orbit30          9.523920e-04  3.670219e-01
orbit31          5.511702e-03  3.285169e-01
orbit32          8.237217e-04  1.586816e-01
orbit33          2.013369e-03  1.863728e-01
orbit34          5.390910e-03  2.041842e-01
orbit35          1.929248e-03  3.733725e-01
orbit36          1.239976e-03  3.165849e-01
orbit37          3.307368e-03  3.023913e-01
orbit38          2.149278e-03  2.900560e-01
orbit39          2.765925e-03  2.122151e-01
orbit40          1.127841e-03  1.004839e-01
orbit41          1.663169e-04  1.140129e-01
orbit42          6.863155e-04  2.370273e-01
orbit43          2.048855e-04  3.485717e-02
orbit44          4.984241e-04  6.426553e-02
orbit45          2.935013e-03  2.913396e-01
orbit46          6.684691e-04  1.926153e-01
orbit47          1.479412e-03  1.441703e-01
orbit48          1.646044e-04  1.770753e-01
orbit49          1.243654e-03  3.219879e-01
orbit50          6.194984e-04  6.068850e-02
orbit51          3.482253e-03  2.254505e-01
orbit52          1.574994e-03  2.829888e-01
orbit53          2.049334e-03  1.713061e-01
orbit54          1.328070e-03  1.882736e-01
orbit55          0.000000e+00  1.608956e-18
orbit56          5.042484e-03  4.029736e-01
orbit57          6.772603e-04  2.197327e-02
orbit58          3.057644e-04  8.297956e-02
orbit59          2.915132e-03  1.398138e-01
orbit60          6.978735e-04  3.195481e-01
orbit61          2.396514e-04  2.702338e-01
orbit62          1.094489e-03  1.780610e-01
orbit63          9.537519e-04  1.264145e-01
orbit64          3.563234e-05  3.763337e-02
orbit65          5.193637e-04  1.595559e-01
orbit66          2.573529e-04  2.956080e-03
orbit67          2.716237e-04  1.463480e-02
orbit68          1.480834e-04  3.891859e-02
orbit69          2.076910e-05  6.497942e-02
orbit70          3.835988e-04  2.042937e-02
orbit71          0.000000e+00  7.112366e-19
orbit72          5.652576e-04  1.030213e-02
AP               1.026023e-04  2.865909e-02
bet              5.660860e-04  3.063516e-01
ecc              2.624293e-05  1.621249e-01
eccrad           5.153234e-05  1.434494e-01
close            1.862918e-03  1.178965e-01
constraint       1.201880e-03  3.876012e-01
coreness         9.427704e-04  6.446243e-02
knn              1.409332e-03  3.791368e-01
hubscore         1.520241e-03  2.030130e-01
pagerank         9.781657e-04  3.908518e-01
trans            1.833041e-04  8.271433e-02
first            5.022985e-04  1.203562e-01
second           8.761664e-04  1.129908e-01
third            1.601102e-03  1.561228e-01
fourth           6.164559e-04  2.264374e-01
fifth            6.872178e-04  2.733252e-01
sixth            1.090710e-03  2.342112e-01
selfinter       -2.021479e-05  3.268827e-02
V1               1.238969e-03  4.590564e-01
V2               1.035692e-03  9.700609e-01
evcent           2.797457e-04  7.991742e-02
upto_second      1.243369e-03  6.908874e-02
upto_third       4.087788e-03  1.386542e-01
upto_fourth      1.052199e-03  1.028622e-01
upto_fifth       1.041844e-03  2.125598e-01
upto_sixth       7.601782e-04  1.415421e-01
ratio1           1.622127e-03  3.208810e-01
ratio2           2.043358e-03  5.561350e-01
ratio3           2.292100e-03  3.296618e-01
ratio4           2.176246e-03  4.369336e-01
ratio5           3.653968e-04  1.210905e+00
ratio6           2.081536e-03  1.651272e-01
walktrap_vertex  1.120467e-03  7.667844e-01
bigcom1         -1.737619e-05  9.908257e-03
bigcom2          8.076833e-05  5.503742e-02
bigcom3          0.000000e+00  1.040834e-19
bigcom4         -8.920607e-06  1.708333e-02
bigcom5          0.000000e+00  0.000000e+00
bigcom6          0.000000e+00  0.000000e+00
bigcom8          0.000000e+00  2.602085e-19
bigcom9          0.000000e+00  0.000000e+00
bigcom10         0.000000e+00  0.000000e+00
bigcom11         1.600917e-04  6.182575e-01
bigcom12         0.000000e+00  0.000000e+00
bigcom13         0.000000e+00  0.000000e+00
bigcom14         0.000000e+00  0.000000e+00
bigcom15         0.000000e+00  0.000000e+00
bigcom16         0.000000e+00  0.000000e+00
bigcom17         0.000000e+00  0.000000e+00
bigcom18         0.000000e+00  0.000000e+00
bigcom21         0.000000e+00  0.000000e+00
bigcom22         0.000000e+00  0.000000e+00
bigcom23         0.000000e+00  0.000000e+00
bigcom24         0.000000e+00  0.000000e+00
bigcom25         1.134669e-03  7.388377e-02
bigcom26         0.000000e+00  0.000000e+00
bigcom27         0.000000e+00  3.469447e-20
bigcom29         0.000000e+00  0.000000e+00
bigcom31         0.000000e+00  0.000000e+00
bigcom33         3.968347e-04  1.442406e-01
bigcom34         0.000000e+00  0.000000e+00
bigcom35         0.000000e+00  0.000000e+00
bigcom36         0.000000e+00  0.000000e+00
bigcom39         0.000000e+00  0.000000e+00
bigcom40         0.000000e+00  0.000000e+00
bigcom43         0.000000e+00  0.000000e+00
bigcom46         0.000000e+00  0.000000e+00
bigcom48         0.000000e+00  0.000000e+00
bigcom49         0.000000e+00  0.000000e+00
bigcom50         0.000000e+00  0.000000e+00
bigcom52         0.000000e+00  0.000000e+00
bigcom54         0.000000e+00  0.000000e+00
bigcom56         0.000000e+00  0.000000e+00
bigcom57         0.000000e+00  0.000000e+00
bigcom58         0.000000e+00  0.000000e+00
bigcom62         0.000000e+00  0.000000e+00
bigcom63         0.000000e+00  0.000000e+00
bigcom64         0.000000e+00  0.000000e+00
bigcom65         0.000000e+00  0.000000e+00
bigcom66         0.000000e+00  0.000000e+00
bigcom68         0.000000e+00  0.000000e+00
bigcom69         0.000000e+00  0.000000e+00
bigcom70         0.000000e+00  0.000000e+00
bigcom71         0.000000e+00  0.000000e+00
bigcom72         0.000000e+00  0.000000e+00
bigcom77         0.000000e+00  3.469447e-20
bigcom79         0.000000e+00  0.000000e+00
bigcom80         0.000000e+00  0.000000e+00
bigcom82         0.000000e+00  0.000000e+00
bigcom83         0.000000e+00  0.000000e+00
bigcom86         0.000000e+00  0.000000e+00
bigcom87         0.000000e+00  0.000000e+00
bigcom88         0.000000e+00  0.000000e+00
bigcom90         0.000000e+00  0.000000e+00
bigcom92         0.000000e+00  0.000000e+00
bigcom94         0.000000e+00  0.000000e+00
bigcom96         0.000000e+00  0.000000e+00
bigcom98         0.000000e+00  0.000000e+00
bigcom99         0.000000e+00  0.000000e+00
bigcom100        0.000000e+00  0.000000e+00
bigcom102        0.000000e+00  0.000000e+00
bigcom103        0.000000e+00  0.000000e+00
bigcom104        0.000000e+00  0.000000e+00
bigcom107        0.000000e+00  0.000000e+00
bigcom108        0.000000e+00  0.000000e+00
bigcom109        0.000000e+00  0.000000e+00
bigcom110        0.000000e+00  0.000000e+00
bigcom125        0.000000e+00  0.000000e+00
bigcom133        0.000000e+00  0.000000e+00
bigcom141        0.000000e+00  0.000000e+00
bigcom142        0.000000e+00  0.000000e+00
bigcom143        0.000000e+00  0.000000e+00
bigcom145        0.000000e+00  0.000000e+00
bigcom158        0.000000e+00  0.000000e+00
bigcom162        0.000000e+00  0.000000e+00
bigcom177        1.010492e-04  4.492785e-01
bigcom194        0.000000e+00  0.000000e+00
bigcom208        0.000000e+00  0.000000e+00
bigcom220        0.000000e+00  0.000000e+00
bigcom227        0.000000e+00  0.000000e+00
bigcom229        0.000000e+00  0.000000e+00
bigcom247        0.000000e+00  0.000000e+00
bigcom252        0.000000e+00  0.000000e+00
bigcom255        0.000000e+00  0.000000e+00
bigcom258        0.000000e+00  0.000000e+00
bigcom266        0.000000e+00  0.000000e+00
bigcom269        0.000000e+00  0.000000e+00
bigcom273        0.000000e+00  0.000000e+00
bigcom274        0.000000e+00  0.000000e+00
bigcom276        0.000000e+00  0.000000e+00
bigcom284        0.000000e+00  0.000000e+00
bigcom290        0.000000e+00  0.000000e+00
bigcom292        0.000000e+00  3.469447e-20
bigcom294        0.000000e+00  0.000000e+00
bigcom295        0.000000e+00  0.000000e+00
bigcom296        0.000000e+00  0.000000e+00
bigcom297        0.000000e+00  0.000000e+00
bigcom302        0.000000e+00  0.000000e+00
bigcom303        0.000000e+00  0.000000e+00
bigcom307        0.000000e+00  3.469447e-20
bigcom311        0.000000e+00  0.000000e+00
bigcom313        0.000000e+00  0.000000e+00
bigcom318        0.000000e+00  0.000000e+00
bigcom326        0.000000e+00  0.000000e+00
bigcom332        0.000000e+00  0.000000e+00
bigcom340        0.000000e+00  0.000000e+00
bigcom341        0.000000e+00  0.000000e+00
bigcom345        0.000000e+00  0.000000e+00
bigcom347        0.000000e+00  0.000000e+00
bigcom360        0.000000e+00  0.000000e+00
bigcom365        0.000000e+00  0.000000e+00
bigcom366        0.000000e+00  0.000000e+00
bigcom370        0.000000e+00  0.000000e+00
bigcom387        0.000000e+00  0.000000e+00
bigcom390        0.000000e+00  0.000000e+00
bigcom398        0.000000e+00  0.000000e+00
bigcom408        0.000000e+00  0.000000e+00
bigcom417        0.000000e+00  0.000000e+00
bigcom419        0.000000e+00  0.000000e+00
bigcom424        0.000000e+00  0.000000e+00
bigcom441        0.000000e+00  2.775558e-19
bigcom445        0.000000e+00  0.000000e+00
bigcom468        0.000000e+00  0.000000e+00
spin_vertex      1.403919e-03  6.703210e-01
membership_s1    0.000000e+00  0.000000e+00
membership_s3    0.000000e+00  1.040834e-19
membership_s4    1.196679e-03  4.115912e-01
membership_s5    0.000000e+00  0.000000e+00
membership_s6    0.000000e+00  0.000000e+00
membership_s7    0.000000e+00  0.000000e+00
membership_s8    0.000000e+00  0.000000e+00
membership_s9    0.000000e+00  0.000000e+00
membership_s10   0.000000e+00  0.000000e+00
membership_s11   0.000000e+00  0.000000e+00
membership_s12   9.072254e-05  1.123231e-01
membership_s13   0.000000e+00  0.000000e+00
membership_s14   0.000000e+00  0.000000e+00
membership_s16  -2.886177e-06  4.125251e-02
membership_s17   0.000000e+00  0.000000e+00
membership_s18   0.000000e+00  0.000000e+00
membership_s19   0.000000e+00  0.000000e+00
membership_s20   0.000000e+00  1.733068e-02
membership_s21   4.194399e-04  1.393103e-01
membership_s22   0.000000e+00  0.000000e+00
membership_s23   0.000000e+00  0.000000e+00
membership_s24   0.000000e+00  0.000000e+00
membership_s25   0.000000e+00  0.000000e+00
membership_s26   0.000000e+00  0.000000e+00
membership_s27   0.000000e+00  0.000000e+00
membership_s28   0.000000e+00  0.000000e+00
membership_s30   0.000000e+00  3.469447e-20
membership_s31   3.492248e-05  1.020943e-01
membership_s32   0.000000e+00  0.000000e+00
membership_s33   0.000000e+00  8.888889e-03
membership_s34   0.000000e+00  0.000000e+00
membership_s35   0.000000e+00  0.000000e+00
membership_s36   0.000000e+00  0.000000e+00
membership_s37   0.000000e+00  1.301043e-20
membership_s38   3.031882e-04  8.677253e-02
adhesion         1.292839e-02  7.553164e-01
cohesion         1.425381e-02  6.107461e-01
inner            3.000039e-03  9.898051e-01
outer            6.086818e-03  7.075015e-01
ioratio          1.132978e-02  4.475996e-01
comsize          5.309005e-03  1.044225e+00
[1] "Dataset: med_CT Model GLM, run: 7 of 10 2015-06-08 11:26:24"
[1] "glmnet variable coefficients"
                         [,1]          [,2]
(Intercept)     -4.342181e+00 -4.706841e+01
graph0           4.102604e-40  4.980744e-03
graph1          -3.533359e-42  1.341484e-05
graph2          -1.301304e-40  2.296691e-04
graph3          -1.009858e-43 -4.222160e-07
graph4          -8.185317e-44  3.646223e-07
graph5          -5.759988e-42 -6.025517e-06
graph6          -1.941648e-42 -6.533660e-06
graph7          -1.283920e-41 -3.974256e-05
graph8          -3.784919e-41 -4.089834e-04
graph9          -3.400989e-45 -2.816100e-08
graph10         -1.447908e-45 -3.394677e-09
graph11         -1.140929e-45  5.551640e-09
graph12         -4.476080e-44 -1.823090e-07
graph13         -8.149900e-44 -3.737374e-07
graph14         -2.757874e-44 -1.083735e-07
graph15         -1.477233e-42 -1.096979e-05
graph16         -2.676343e-44 -9.929463e-08
graph17         -7.282730e-44 -1.485705e-08
graph18         -5.144100e-42 -5.867223e-05
graph19         -3.489906e-43 -6.870780e-07
graph20         -3.721580e-43  1.769081e-06
graph21         -1.261559e-42  2.145918e-06
graph22         -4.887250e-43 -2.172084e-06
graph23         -4.658663e-43 -1.505968e-06
graph24         -2.042681e-42 -7.367189e-06
graph25         -4.255565e-42 -2.405285e-05
graph26         -2.380796e-42 -1.102353e-05
graph27         -9.798973e-42 -4.473387e-05
graph28         -6.333180e-42 -4.708769e-05
graph29         -1.507557e-41 -1.179476e-04
orbit0           4.102604e-40  4.976952e-03
orbit1          -5.772230e-42  6.229883e-06
orbit2           2.809462e-41  2.244079e-04
orbit3          -1.301304e-40  2.295775e-04
orbit4          -2.789410e-43 -2.233577e-06
orbit5          -6.790567e-44  1.150490e-06
orbit6          -8.383448e-44  3.630736e-07
orbit7           3.223708e-42  1.266726e-05
orbit8          -5.759988e-42 -6.006680e-06
orbit9          -7.384239e-42 -1.881001e-05
orbit10         -2.179436e-42 -1.047904e-05
orbit11         -5.696238e-42  2.301691e-04
orbit12         -1.437317e-41 -3.747121e-05
orbit13         -3.220568e-41 -1.791527e-04
orbit14         -3.784919e-41 -4.088595e-04
orbit15         -1.030365e-44 -1.034454e-07
orbit16         -3.756692e-45 -1.042976e-07
orbit17         -7.977184e-45  5.005261e-09
orbit18         -6.645366e-45 -8.690596e-08
orbit19         -2.724473e-45 -5.187579e-09
orbit20         -3.302707e-45  2.095834e-08
orbit21          7.673655e-46 -3.636177e-08
orbit22         -1.142542e-45  5.574587e-09
orbit23          5.157430e-43  2.706677e-07
orbit24         -8.965679e-44 -3.419882e-07
orbit25         -8.105027e-44 -3.708892e-07
orbit26         -1.499592e-43 -5.212802e-07
orbit27         -5.060956e-43 -3.803637e-06
orbit28         -3.686153e-43 -3.789964e-06
orbit29         -1.124666e-43 -2.656916e-07
orbit30         -3.155939e-43 -1.183761e-06
orbit31         -4.684478e-44  7.079703e-08
orbit32         -3.923436e-44 -3.717226e-07
orbit33          2.020302e-43  3.080970e-05
orbit34         -1.477233e-42 -1.091174e-05
orbit35         -1.391104e-43 -3.728161e-07
orbit36         -2.430386e-43 -2.174836e-06
orbit37         -3.449872e-44 -1.302615e-07
orbit38         -2.013128e-43  2.232950e-06
orbit39         -2.864071e-43  3.823781e-06
orbit40         -8.127644e-44 -2.754543e-07
orbit41         -9.869750e-43 -8.151934e-06
orbit42         -3.892489e-42  4.209258e-05
orbit43         -5.315308e-42 -6.035794e-05
orbit44         -3.885551e-41 -5.121515e-04
orbit45         -2.277640e-42  3.725158e-06
orbit46         -8.812230e-43 -4.233644e-06
orbit47         -1.272124e-42  1.231946e-05
orbit48         -4.548843e-43 -2.090986e-06
orbit49         -3.981588e-43  2.354411e-06
orbit50         -2.320998e-42 -6.804319e-05
orbit51         -2.969835e-42 -1.155960e-05
orbit52         -3.719878e-42  1.875792e-05
orbit53         -2.414620e-42  2.972636e-05
orbit54         -4.852464e-43 -2.132739e-06
orbit55         -8.553024e-42 -6.827984e-05
orbit56         -3.162674e-42  7.260184e-05
orbit57         -4.255199e-43 -2.823699e-06
orbit58         -8.546188e-42 -1.709540e-04
orbit59         -3.672732e-42 -2.093322e-05
orbit60         -3.021955e-42  2.295129e-06
orbit61         -2.845510e-41  4.223226e-04
orbit62         -2.000984e-41 -2.419553e-04
orbit63         -8.717929e-42 -4.471357e-06
orbit64         -5.692337e-42 -1.779416e-05
orbit65         -9.390448e-42 -5.257685e-05
orbit66         -2.454796e-42 -8.240868e-06
orbit67         -1.534359e-41 -1.195187e-04
orbit68         -1.036252e-41 -4.619790e-05
orbit69         -3.409757e-41 -1.978229e-04
orbit70         -1.100238e-41 -8.477355e-05
orbit71         -6.910626e-42 -4.839236e-05
orbit72         -1.507557e-41 -1.178614e-04
AP              -2.907976e-39 -1.049183e-01
bet              5.988142e-44 -1.253606e-06
ecc              2.532005e-39  2.533079e-02
eccrad           1.772403e-38  1.771680e-01
close           -5.266590e-39  2.107956e-03
constraint      -7.041323e-38 -8.258691e-01
coreness         3.458685e-40  1.934827e-02
knn             -1.355503e-40 -7.980045e-04
hubscore        -1.110677e-37 -5.356643e-01
pagerank        -2.370583e-35 -8.208525e+02
trans           -2.173376e-38  1.499587e-01
first            4.102604e-40  4.998926e-03
second          -7.091331e-42  8.139881e-06
third            5.965443e-43  9.429618e-06
fourth           2.397287e-43 -2.800321e-05
fifth           -7.005018e-43  8.625158e-06
sixth           -1.283236e-41  2.704942e-05
selfinter       -4.227216e-39 -9.263700e-02
V1              -2.594041e-38  7.671732e-02
V2              -6.528686e-38 -1.360842e+00
evcent          -1.116278e-37 -5.125470e-01
upto_second     -6.692659e-42  1.061829e-05
upto_third       1.479930e-43  6.953391e-06
upto_fourth      6.949730e-43 -7.018523e-06
upto_fifth       1.204056e-41 -1.630621e-06
upto_sixth       1.710227e-40  3.701268e-03
ratio1          -1.695896e-40 -6.664335e-04
ratio2           3.167642e-40  2.057297e-03
ratio3          -1.274774e-39 -3.063894e-02
ratio4          -4.483744e-39  1.149797e-01
ratio5          -1.578904e-37 -2.174574e+00
ratio6          -1.537115e-40 -2.347110e-03
walktrap_vertex  5.264351e-39  1.797626e-01
bigcom1         -1.127884e-38 -6.894101e-02
bigcom2          9.897576e-39  1.177924e-01
bigcom3         -1.347250e-38 -2.241342e-01
bigcom4         -8.542991e-39 -2.220663e-01
bigcom5         -1.298330e-38 -4.031528e-01
bigcom6         -1.300420e-38 -2.221921e-01
bigcom8         -1.307574e-38 -2.726674e-01
bigcom9         -1.298748e-38 -3.216659e-01
bigcom10        -1.300838e-38 -2.421722e-01
bigcom11         3.243543e-37  1.648189e+00
bigcom12        -1.302516e-38 -1.836092e-01
bigcom13        -1.307151e-38 -2.945192e-01
bigcom14        -1.297913e-38 -2.254668e-01
bigcom15        -1.297496e-38 -3.009968e-01
bigcom16        -1.299583e-38 -3.276839e-01
bigcom17        -1.298330e-38 -3.124294e-01
bigcom18        -1.306728e-38 -1.830955e-01
bigcom21        -1.297496e-38 -2.156341e-01
bigcom22         0.000000e+00  0.000000e+00
bigcom23        -1.300420e-38 -2.734300e-01
bigcom24        -1.297496e-38 -2.540595e-01
bigcom25         2.960473e-38  3.797903e-01
bigcom26        -1.297496e-38 -2.290851e-01
bigcom27        -1.298330e-38 -2.314248e-01
bigcom29        -1.300001e-38 -1.853587e-01
bigcom31        -1.297496e-38 -2.894599e-01
bigcom33         1.214539e-38  2.124996e-01
bigcom34        -1.308845e-38 -2.623948e-01
bigcom35         0.000000e+00  0.000000e+00
bigcom36        -1.297496e-38 -8.173675e-02
bigcom39        -1.298330e-38 -2.545658e-01
bigcom40        -1.297496e-38 -2.424185e-01
bigcom43        -1.300420e-38 -2.718129e-01
bigcom46        -1.298748e-38 -1.582887e-01
bigcom48        -1.302096e-38 -1.865039e-01
bigcom49        -1.297496e-38 -1.485662e-01
bigcom50        -1.299583e-38 -1.873576e-01
bigcom52        -1.298330e-38 -1.980341e-01
bigcom54        -1.297913e-38 -1.722693e-01
bigcom56        -1.299165e-38 -2.190989e-01
bigcom57        -1.305462e-38 -1.988873e-01
bigcom58        -1.297913e-38 -2.103218e-01
bigcom62        -1.298330e-38 -1.717023e-01
bigcom63        -1.297913e-38 -2.004905e-01
bigcom64        -1.297496e-38 -1.010868e-01
bigcom65        -1.301257e-38 -2.184900e-01
bigcom66        -1.297913e-38 -1.294713e-01
bigcom68         0.000000e+00  0.000000e+00
bigcom69        -1.297496e-38 -6.625926e-02
bigcom70        -1.301677e-38 -2.036013e-01
bigcom71        -1.297913e-38 -1.151226e-01
bigcom72        -1.297913e-38 -2.159570e-01
bigcom77        -1.297913e-38 -1.534089e-01
bigcom79        -1.303356e-38 -2.881186e-01
bigcom80        -1.297496e-38 -1.406934e-01
bigcom82        -1.297913e-38 -2.710510e-01
bigcom83        -1.298748e-38 -2.097399e-01
bigcom86        -1.297913e-38 -1.558486e-01
bigcom87        -1.297913e-38 -1.304411e-01
bigcom88        -1.299583e-38 -2.785860e-01
bigcom90         0.000000e+00  0.000000e+00
bigcom92        -1.297913e-38 -1.786227e-01
bigcom94         0.000000e+00  0.000000e+00
bigcom96        -1.297913e-38 -3.239373e-01
bigcom98        -1.297913e-38 -2.804418e-01
bigcom99        -1.298748e-38 -2.073166e-01
bigcom100       -1.298330e-38 -2.056786e-01
bigcom102       -1.297496e-38 -1.749409e-01
bigcom103       -1.297496e-38 -1.352658e-01
bigcom104        0.000000e+00  0.000000e+00
bigcom107       -1.297913e-38 -1.567324e-01
bigcom108       -1.297496e-38 -1.792415e-01
bigcom109       -1.298748e-38 -3.774335e-01
bigcom110        0.000000e+00  0.000000e+00
bigcom125       -1.300001e-38 -1.879487e-01
bigcom133        0.000000e+00  0.000000e+00
bigcom141       -1.302096e-38 -2.264966e-01
bigcom142        0.000000e+00  0.000000e+00
bigcom143       -1.297496e-38 -4.013349e-01
bigcom145       -1.297496e-38 -1.495634e-01
bigcom158       -1.303777e-38 -1.871161e-01
bigcom162       -1.299165e-38 -2.913123e-01
bigcom177        1.316251e-37  1.009167e+00
bigcom194       -1.297496e-38 -1.604996e-01
bigcom208       -1.297913e-38 -3.695378e-01
bigcom220       -1.297913e-38 -3.449102e-01
bigcom227       -1.297496e-38 -2.866981e-01
bigcom229        0.000000e+00  0.000000e+00
bigcom247       -1.297496e-38 -2.520072e-01
bigcom252       -1.297496e-38 -1.974610e-01
bigcom255       -1.297913e-38 -3.046186e-01
bigcom258       -1.298748e-38 -3.234237e-01
bigcom266       -1.298748e-38 -3.449379e-01
bigcom269       -1.297496e-38 -1.765741e-01
bigcom273       -1.297496e-38 -5.226626e-01
bigcom274       -1.297496e-38 -2.152505e-01
bigcom276        0.000000e+00  0.000000e+00
bigcom284       -1.297496e-38 -7.028010e-02
bigcom290       -1.297496e-38 -5.952823e-01
bigcom292       -1.297913e-38 -2.902783e-01
bigcom294        0.000000e+00  0.000000e+00
bigcom295       -1.298330e-38 -4.631390e-01
bigcom296       -1.297913e-38 -2.174075e-01
bigcom297        0.000000e+00  0.000000e+00
bigcom302       -1.297496e-38 -2.391223e-01
bigcom303        0.000000e+00  0.000000e+00
bigcom307       -1.297496e-38 -2.182638e-01
bigcom311       -1.297496e-38 -2.509728e-01
bigcom313        0.000000e+00  0.000000e+00
bigcom318        0.000000e+00  0.000000e+00
bigcom326       -1.297496e-38 -1.248525e-01
bigcom332       -1.297496e-38 -3.593231e-01
bigcom340       -1.297496e-38 -1.264230e-01
bigcom341        0.000000e+00  0.000000e+00
bigcom345        0.000000e+00  0.000000e+00
bigcom347       -1.298330e-38 -1.425939e-01
bigcom360       -1.299165e-38 -1.620205e-01
bigcom365       -1.297496e-38 -4.036703e-01
bigcom366       -1.297496e-38 -1.386886e-01
bigcom370       -1.297496e-38 -1.360474e-01
bigcom387       -1.299165e-38 -2.846200e-01
bigcom390        0.000000e+00  0.000000e+00
bigcom398        0.000000e+00  0.000000e+00
bigcom408       -1.299165e-38 -2.589089e-01
bigcom417       -1.297496e-38 -2.302084e-01
bigcom419        0.000000e+00  0.000000e+00
bigcom424       -1.297496e-38 -1.315582e-01
bigcom441       -1.298748e-38 -1.867978e-01
bigcom445       -1.297913e-38 -1.701679e-01
bigcom468       -1.297496e-38 -4.300532e-01
spin_vertex     -1.286380e-38 -2.157473e-01
membership_s1   -1.297496e-38 -1.352433e-01
membership_s3   -1.328643e-38 -2.993658e-01
membership_s4    4.386767e-38  4.749156e-01
membership_s5    0.000000e+00  0.000000e+00
membership_s6   -1.297913e-38 -3.032252e-01
membership_s7   -1.302936e-38 -2.372309e-01
membership_s8   -1.365001e-38 -2.404855e-01
membership_s9   -1.304198e-38 -2.360596e-01
membership_s10  -9.688638e-39 -1.761933e-01
membership_s11  -1.299583e-38 -3.337286e-01
membership_s12   7.106201e-39  9.068484e-02
membership_s13  -1.300838e-38 -2.670345e-01
membership_s14  -1.298748e-38 -2.202573e-01
membership_s16   1.683502e-38  7.562839e-02
membership_s17  -1.299583e-38 -1.645343e-01
membership_s18  -1.298330e-38 -2.059895e-01
membership_s19  -1.310968e-38 -2.756969e-01
membership_s20  -9.752335e-39  4.058210e-02
membership_s21   1.444632e-38  2.350310e-01
membership_s22  -1.297496e-38 -1.129705e-01
membership_s23  -1.307574e-38 -2.397040e-01
membership_s24  -1.297913e-38 -1.965559e-01
membership_s25  -1.299165e-38 -3.374821e-01
membership_s26  -1.313525e-38 -2.930779e-01
membership_s27  -1.302096e-38 -2.263589e-01
membership_s28  -1.304619e-38 -2.170670e-01
membership_s30  -1.304198e-38 -2.546726e-01
membership_s31  -5.855321e-39 -1.588380e-02
membership_s32  -1.308421e-38 -2.304405e-01
membership_s33  -1.437355e-38 -3.450637e-01
membership_s34   0.000000e+00  0.000000e+00
membership_s35  -1.297496e-38 -2.901653e-01
membership_s36   0.000000e+00  0.000000e+00
membership_s37  -1.313953e-38 -3.225704e-01
membership_s38   5.695559e-39  1.987362e-01
adhesion         5.760432e-42  4.642527e-06
cohesion        -1.152086e-41 -9.456556e-06
inner            3.722477e-42  8.877593e-05
outer            7.622224e-42  4.782211e-05
ioratio          5.896535e-38  2.966124e-02
comsize          9.771342e-42  9.943556e-05
[1] "Dataset: med_CT Model GBM, run: 8 of 10 2015-06-08 11:27:17"
Iter   TrainDeviance   ValidDeviance   StepSize   Improve
     1        0.1292             nan     0.0100   -0.0001
     2        0.1253             nan     0.0100    0.0001
     3        0.1225             nan     0.0100   -0.0001
     4        0.1180             nan     0.0100    0.0007
     5        0.1144             nan     0.0100    0.0001
     6        0.1122             nan     0.0100    0.0002
     7        0.1093             nan     0.0100    0.0004
     8        0.1076             nan     0.0100    0.0002
     9        0.1061             nan     0.0100   -0.0001
    10        0.1041             nan     0.0100   -0.0000
    20        0.0915             nan     0.0100   -0.0000
    40        0.0770             nan     0.0100   -0.0000
    60        0.0664             nan     0.0100   -0.0000
    80        0.0584             nan     0.0100   -0.0000
   100        0.0519             nan     0.0100   -0.0000
   120        0.0469             nan     0.0100   -0.0000
   140        0.0429             nan     0.0100   -0.0000
   160        0.0395             nan     0.0100   -0.0000
   180        0.0362             nan     0.0100   -0.0000
   200        0.0333             nan     0.0100   -0.0000
   220        0.0308             nan     0.0100   -0.0000
   240        0.0287             nan     0.0100   -0.0000
   260        0.0268             nan     0.0100    0.0000
   280        0.0250             nan     0.0100    0.0000
   300        0.0234             nan     0.0100   -0.0000
   320        0.0219             nan     0.0100   -0.0000
   340        0.0205             nan     0.0100   -0.0000
   350        0.0199             nan     0.0100   -0.0000

[1] "GBM variable coefficients"
                            var     rel.inf
ratio5                   ratio5 6.091745821
V2                           V2 3.762273126
walktrap_vertex walktrap_vertex 3.580545521
spin_vertex         spin_vertex 3.197529989
ecc                         ecc 2.765467546
outer                     outer 2.565902586
V1                           V1 2.452606304
graph5                   graph5 2.394300738
comsize                 comsize 2.353922195
membership_s4     membership_s4 2.331518841
bigcom11               bigcom11 2.300013135
orbit19                 orbit19 1.791499272
graph1                   graph1 1.647181702
cohesion               cohesion 1.644016461
adhesion               adhesion 1.528422337
inner                     inner 1.486075987
orbit42                 orbit42 1.441247922
ratio2                   ratio2 1.399148486
graph4                   graph4 1.385668903
orbit47                 orbit47 1.384601783
graph23                 graph23 1.360472943
graph11                 graph11 1.216932739
orbit31                 orbit31 1.179102453
bigcom33               bigcom33 1.148162644
pagerank               pagerank 1.118875769
ratio1                   ratio1 1.102133821
graph20                 graph20 1.079558478
graph3                   graph3 1.035158774
graph10                 graph10 0.989312027
graph17                 graph17 0.984119052
orbit52                 orbit52 0.973082084
orbit60                 orbit60 0.961740101
orbit53                 orbit53 0.917407226
knn                         knn 0.915937111
fourth                   fourth 0.871128267
orbit51                 orbit51 0.859829100
orbit63                 orbit63 0.857284583
orbit39                 orbit39 0.849726208
graph6                   graph6 0.842491448
graph22                 graph22 0.840563467
orbit36                 orbit36 0.833940215
graph21                 graph21 0.829364724
bet                         bet 0.823533828
bigcom177             bigcom177 0.805679365
graph2                   graph2 0.776397526
orbit35                 orbit35 0.758512148
fifth                     fifth 0.719181643
graph16                 graph16 0.708264941
graph19                 graph19 0.697650742
orbit18                 orbit18 0.684688220
orbit37                 orbit37 0.665183024
graph15                 graph15 0.663937885
membership_s21   membership_s21 0.650503148
orbit50                 orbit50 0.637357819
constraint           constraint 0.595979693
graph18                 graph18 0.589143728
orbit38                 orbit38 0.583658512
graph12                 graph12 0.566190134
graph7                   graph7 0.518513384
graph13                 graph13 0.515561571
orbit11                 orbit11 0.513964772
graph0                   graph0 0.511486151
orbit56                 orbit56 0.498631603
sixth                     sixth 0.492175320
orbit17                 orbit17 0.485091925
orbit33                 orbit33 0.459344637
orbit54                 orbit54 0.450086902
upto_sixth           upto_sixth 0.446261027
orbit45                 orbit45 0.445329008
upto_fifth           upto_fifth 0.434376648
graph25                 graph25 0.422578824
orbit24                 orbit24 0.421956657
orbit44                 orbit44 0.405066168
orbit16                 orbit16 0.403825641
orbit21                 orbit21 0.403465527
ratio4                   ratio4 0.402444379
orbit20                 orbit20 0.384703564
coreness               coreness 0.364928785
orbit32                 orbit32 0.356491728
orbit9                   orbit9 0.343419281
graph9                   graph9 0.338537807
bigcom25               bigcom25 0.327898158
orbit46                 orbit46 0.323919231
graph26                 graph26 0.322912114
orbit28                 orbit28 0.321448536
ratio6                   ratio6 0.301885409
orbit59                 orbit59 0.299531483
orbit30                 orbit30 0.299091606
orbit49                 orbit49 0.298556680
orbit5                   orbit5 0.291368121
graph14                 graph14 0.288739619
orbit15                 orbit15 0.286573950
membership_s12   membership_s12 0.279558556
orbit62                 orbit62 0.278411495
orbit29                 orbit29 0.277447673
orbit64                 orbit64 0.269174336
orbit48                 orbit48 0.265654239
trans                     trans 0.253217684
orbit1                   orbit1 0.240681676
upto_fourth         upto_fourth 0.240398789
orbit2                   orbit2 0.226978962
graph24                 graph24 0.221340662
orbit27                 orbit27 0.215863956
ioratio                 ioratio 0.207562799
orbit40                 orbit40 0.203146189
orbit4                   orbit4 0.186528014
graph27                 graph27 0.180377006
orbit6                   orbit6 0.175365049
orbit61                 orbit61 0.170427472
orbit41                 orbit41 0.169120560
orbit26                 orbit26 0.168090576
orbit10                 orbit10 0.159009748
membership_s38   membership_s38 0.155083622
orbit65                 orbit65 0.152630478
close                     close 0.151120867
orbit25                 orbit25 0.147539521
hubscore               hubscore 0.137554750
AP                           AP 0.106738722
membership_s20   membership_s20 0.101158732
third                     third 0.100998686
upto_third           upto_third 0.092282895
selfinter             selfinter 0.088578544
orbit13                 orbit13 0.081170717
orbit66                 orbit66 0.072574124
bigcom2                 bigcom2 0.064096715
orbit43                 orbit43 0.061624632
orbit12                 orbit12 0.058305593
ratio3                   ratio3 0.055829309
membership_s16   membership_s16 0.054205197
orbit68                 orbit68 0.049156182
orbit69                 orbit69 0.048131186
orbit71                 orbit71 0.044020156
orbit70                 orbit70 0.043516796
orbit58                 orbit58 0.039574940
orbit22                 orbit22 0.032242015
second                   second 0.027167389
bigcom1                 bigcom1 0.018861044
evcent                   evcent 0.016691992
orbit55                 orbit55 0.014036677
membership_s10   membership_s10 0.009453267
graph28                 graph28 0.008004908
graph8                   graph8 0.003254446
graph29                 graph29 0.000000000
orbit0                   orbit0 0.000000000
orbit3                   orbit3 0.000000000
orbit7                   orbit7 0.000000000
orbit8                   orbit8 0.000000000
orbit14                 orbit14 0.000000000
orbit23                 orbit23 0.000000000
orbit34                 orbit34 0.000000000
orbit57                 orbit57 0.000000000
orbit67                 orbit67 0.000000000
orbit72                 orbit72 0.000000000
eccrad                   eccrad 0.000000000
first                     first 0.000000000
upto_second         upto_second 0.000000000
bigcom3                 bigcom3 0.000000000
bigcom4                 bigcom4 0.000000000
bigcom5                 bigcom5 0.000000000
bigcom6                 bigcom6 0.000000000
bigcom8                 bigcom8 0.000000000
bigcom9                 bigcom9 0.000000000
bigcom10               bigcom10 0.000000000
bigcom12               bigcom12 0.000000000
bigcom13               bigcom13 0.000000000
bigcom14               bigcom14 0.000000000
bigcom15               bigcom15 0.000000000
bigcom16               bigcom16 0.000000000
bigcom17               bigcom17 0.000000000
bigcom18               bigcom18 0.000000000
bigcom21               bigcom21 0.000000000
bigcom22               bigcom22 0.000000000
bigcom23               bigcom23 0.000000000
bigcom24               bigcom24 0.000000000
bigcom26               bigcom26 0.000000000
bigcom27               bigcom27 0.000000000
bigcom29               bigcom29 0.000000000
bigcom31               bigcom31 0.000000000
bigcom34               bigcom34 0.000000000
bigcom35               bigcom35 0.000000000
bigcom36               bigcom36 0.000000000
bigcom39               bigcom39 0.000000000
bigcom40               bigcom40 0.000000000
bigcom43               bigcom43 0.000000000
bigcom46               bigcom46 0.000000000
bigcom48               bigcom48 0.000000000
bigcom49               bigcom49 0.000000000
bigcom50               bigcom50 0.000000000
bigcom52               bigcom52 0.000000000
bigcom54               bigcom54 0.000000000
bigcom56               bigcom56 0.000000000
bigcom57               bigcom57 0.000000000
bigcom58               bigcom58 0.000000000
bigcom62               bigcom62 0.000000000
bigcom63               bigcom63 0.000000000
bigcom64               bigcom64 0.000000000
bigcom65               bigcom65 0.000000000
bigcom66               bigcom66 0.000000000
bigcom68               bigcom68 0.000000000
bigcom69               bigcom69 0.000000000
bigcom70               bigcom70 0.000000000
bigcom71               bigcom71 0.000000000
bigcom72               bigcom72 0.000000000
bigcom77               bigcom77 0.000000000
bigcom79               bigcom79 0.000000000
bigcom80               bigcom80 0.000000000
bigcom82               bigcom82 0.000000000
bigcom83               bigcom83 0.000000000
bigcom86               bigcom86 0.000000000
bigcom87               bigcom87 0.000000000
bigcom88               bigcom88 0.000000000
bigcom90               bigcom90 0.000000000
bigcom92               bigcom92 0.000000000
bigcom94               bigcom94 0.000000000
bigcom96               bigcom96 0.000000000
bigcom98               bigcom98 0.000000000
bigcom99               bigcom99 0.000000000
bigcom100             bigcom100 0.000000000
bigcom102             bigcom102 0.000000000
bigcom103             bigcom103 0.000000000
bigcom104             bigcom104 0.000000000
bigcom107             bigcom107 0.000000000
bigcom108             bigcom108 0.000000000
bigcom109             bigcom109 0.000000000
bigcom110             bigcom110 0.000000000
bigcom125             bigcom125 0.000000000
bigcom133             bigcom133 0.000000000
bigcom141             bigcom141 0.000000000
bigcom142             bigcom142 0.000000000
bigcom143             bigcom143 0.000000000
bigcom145             bigcom145 0.000000000
bigcom158             bigcom158 0.000000000
bigcom162             bigcom162 0.000000000
bigcom194             bigcom194 0.000000000
bigcom208             bigcom208 0.000000000
bigcom220             bigcom220 0.000000000
bigcom227             bigcom227 0.000000000
bigcom229             bigcom229 0.000000000
bigcom247             bigcom247 0.000000000
bigcom252             bigcom252 0.000000000
bigcom255             bigcom255 0.000000000
bigcom258             bigcom258 0.000000000
bigcom266             bigcom266 0.000000000
bigcom269             bigcom269 0.000000000
bigcom273             bigcom273 0.000000000
bigcom274             bigcom274 0.000000000
bigcom276             bigcom276 0.000000000
bigcom284             bigcom284 0.000000000
bigcom290             bigcom290 0.000000000
bigcom292             bigcom292 0.000000000
bigcom294             bigcom294 0.000000000
bigcom295             bigcom295 0.000000000
bigcom296             bigcom296 0.000000000
bigcom297             bigcom297 0.000000000
bigcom302             bigcom302 0.000000000
bigcom303             bigcom303 0.000000000
bigcom307             bigcom307 0.000000000
bigcom311             bigcom311 0.000000000
bigcom313             bigcom313 0.000000000
bigcom318             bigcom318 0.000000000
bigcom326             bigcom326 0.000000000
bigcom332             bigcom332 0.000000000
bigcom340             bigcom340 0.000000000
bigcom341             bigcom341 0.000000000
bigcom345             bigcom345 0.000000000
bigcom347             bigcom347 0.000000000
bigcom360             bigcom360 0.000000000
bigcom365             bigcom365 0.000000000
bigcom366             bigcom366 0.000000000
bigcom370             bigcom370 0.000000000
bigcom387             bigcom387 0.000000000
bigcom390             bigcom390 0.000000000
bigcom398             bigcom398 0.000000000
bigcom408             bigcom408 0.000000000
bigcom417             bigcom417 0.000000000
bigcom419             bigcom419 0.000000000
bigcom424             bigcom424 0.000000000
bigcom441             bigcom441 0.000000000
bigcom445             bigcom445 0.000000000
bigcom468             bigcom468 0.000000000
membership_s1     membership_s1 0.000000000
membership_s3     membership_s3 0.000000000
membership_s5     membership_s5 0.000000000
membership_s6     membership_s6 0.000000000
membership_s7     membership_s7 0.000000000
membership_s8     membership_s8 0.000000000
membership_s9     membership_s9 0.000000000
membership_s11   membership_s11 0.000000000
membership_s13   membership_s13 0.000000000
membership_s14   membership_s14 0.000000000
membership_s17   membership_s17 0.000000000
membership_s18   membership_s18 0.000000000
membership_s19   membership_s19 0.000000000
membership_s22   membership_s22 0.000000000
membership_s23   membership_s23 0.000000000
membership_s24   membership_s24 0.000000000
membership_s25   membership_s25 0.000000000
membership_s26   membership_s26 0.000000000
membership_s27   membership_s27 0.000000000
membership_s28   membership_s28 0.000000000
membership_s30   membership_s30 0.000000000
membership_s31   membership_s31 0.000000000
membership_s32   membership_s32 0.000000000
membership_s33   membership_s33 0.000000000
membership_s34   membership_s34 0.000000000
membership_s35   membership_s35 0.000000000
membership_s36   membership_s36 0.000000000
membership_s37   membership_s37 0.000000000
[1] "Dataset: med_CT Model RF, run: 8 of 10 2015-06-08 11:29:08"
     |      Out-of-bag   |
Tree |      MSE  %Var(y) |
   1 |  0.02116   174.89 |
   2 |  0.02504   206.96 |
   3 |  0.02194   181.32 |
   4 |  0.01977   163.42 |
   5 |   0.0178   147.12 |
   6 |  0.01868   154.38 |
   7 |  0.01821   150.48 |
   8 |  0.01689   139.56 |
   9 |  0.01655   136.79 |
  10 |  0.01656   136.88 |
  11 |  0.01657   136.92 |
  12 |  0.01622   134.06 |
  13 |   0.0161   133.05 |
  14 |   0.0154   127.27 |
  15 |  0.01531   126.55 |
  16 |   0.0151   124.81 |
  17 |  0.01477   122.10 |
  18 |  0.01455   120.28 |
  19 |  0.01428   118.01 |
  20 |  0.01422   117.52 |
  21 |  0.01387   114.63 |
  22 |   0.0137   113.21 |
  23 |  0.01369   113.14 |
  24 |  0.01361   112.48 |
  25 |  0.01345   111.17 |
  26 |  0.01343   110.95 |
  27 |  0.01328   109.74 |
  28 |  0.01324   109.44 |
  29 |  0.01321   109.14 |
  30 |  0.01314   108.56 |
  31 |  0.01307   108.03 |
  32 |  0.01299   107.36 |
  33 |  0.01296   107.10 |
  34 |  0.01295   107.06 |
  35 |  0.01293   106.87 |
  36 |  0.01293   106.90 |
  37 |   0.0129   106.58 |
  38 |  0.01289   106.56 |
  39 |  0.01288   106.43 |
  40 |   0.0129   106.60 |
  41 |  0.01292   106.75 |
  42 |  0.01291   106.72 |
  43 |  0.01293   106.85 |
  44 |  0.01292   106.79 |
  45 |  0.01291   106.71 |
  46 |  0.01292   106.74 |
  47 |  0.01292   106.79 |
  48 |   0.0129   106.63 |
  49 |  0.01293   106.90 |
  50 |  0.01295   107.04 |
  51 |  0.01294   106.93 |
  52 |  0.01295   107.06 |
  53 |  0.01295   107.05 |
  54 |  0.01292   106.76 |
  55 |   0.0129   106.59 |
  56 |  0.01288   106.42 |
  57 |  0.01287   106.35 |
  58 |   0.0128   105.81 |
  59 |  0.01277   105.50 |
  60 |  0.01276   105.46 |
  61 |  0.01275   105.39 |
  62 |  0.01274   105.32 |
  63 |  0.01273   105.22 |
  64 |  0.01273   105.21 |
  65 |  0.01273   105.19 |
  66 |   0.0127   104.97 |
  67 |  0.01268   104.82 |
  68 |   0.0127   104.94 |
  69 |  0.01269   104.85 |
  70 |  0.01269   104.88 |
  71 |  0.01267   104.70 |
  72 |  0.01266   104.60 |
  73 |  0.01266   104.66 |
  74 |  0.01266   104.60 |
  75 |  0.01266   104.63 |
  76 |  0.01262   104.29 |
  77 |  0.01262   104.27 |
  78 |  0.01262   104.27 |
  79 |  0.01263   104.35 |
  80 |  0.01263   104.38 |
  81 |  0.01264   104.45 |
  82 |  0.01263   104.40 |
  83 |  0.01263   104.41 |
  84 |  0.01264   104.45 |
  85 |  0.01264   104.47 |
  86 |  0.01265   104.51 |
  87 |  0.01266   104.64 |
  88 |  0.01267   104.74 |
  89 |  0.01263   104.40 |
  90 |  0.01262   104.29 |
  91 |  0.01258   103.92 |
  92 |  0.01258   103.94 |
  93 |  0.01257   103.84 |
  94 |  0.01258   103.97 |
  95 |  0.01258   103.99 |
  96 |  0.01259   104.05 |
  97 |  0.01257   103.90 |
  98 |  0.01257   103.88 |
  99 |  0.01255   103.71 |
 100 |  0.01255   103.75 |
[1] "Random Forest variable coefficients"
                      %IncMSE IncNodePurity
graph5           1.307212e-03  2.792476e-01
graph6           2.519709e-03  1.990247e-01
graph7           1.011408e-03  4.180822e-02
graph8           1.561147e-04  3.754144e-04
graph9           5.734804e-04  1.411131e-01
graph10          1.013693e-03  2.322011e-01
graph11          1.107815e-02  4.864556e-01
graph12          1.098595e-03  2.309967e-01
graph13          3.543920e-03  3.036893e-01
graph14          9.467586e-04  1.534872e-01
graph15          1.830118e-03  2.276558e-01
graph16          2.499894e-03  2.533299e-01
graph17          2.086460e-03  2.757527e-01
graph18          4.623596e-04  6.956041e-02
graph19          3.165952e-03  2.356369e-01
graph20          2.387249e-03  2.218161e-01
graph21          1.042695e-03  3.476139e-01
graph22          2.793493e-03  3.022352e-01
graph23          2.958889e-03  2.572232e-01
graph24          3.972709e-03  1.807373e-01
graph25          1.310652e-03  9.329519e-02
graph26          1.204288e-04  9.596194e-02
graph27          4.555298e-04  4.327524e-02
graph28         -4.516712e-06  4.642857e-03
graph29          3.742559e-04  9.058354e-03
orbit0           4.411936e-04  1.044190e-01
orbit1           1.124209e-03  1.588900e-01
orbit2           8.819812e-04  1.047313e-01
orbit3           2.501203e-05  1.756215e-02
orbit4           8.550374e-04  1.769605e-01
orbit5           4.348194e-04  1.059655e-01
orbit6           2.029678e-03  2.257406e-01
orbit7           3.577827e-04  9.008587e-02
orbit8           2.576590e-03  2.600675e-01
orbit9           1.495246e-03  1.700740e-01
orbit10          9.811646e-04  1.246703e-01
orbit11          2.538911e-03  2.406630e-01
orbit12          1.712413e-04  7.229643e-02
orbit13          8.840499e-05  8.193279e-02
orbit14          1.585903e-04  9.705882e-03
orbit15          2.161462e-03  2.737760e-01
orbit16          2.016240e-03  1.634140e-01
orbit17          1.008936e-03  1.625668e-01
orbit18          1.907610e-03  2.818496e-01
orbit19          2.392104e-03  3.421009e-01
orbit20          4.549549e-03  3.092740e-01
orbit21          2.734773e-03  2.626604e-01
orbit22          4.883183e-03  3.466433e-01
orbit23          4.021525e-04  1.410792e-01
orbit24          1.230686e-03  1.781718e-01
orbit25          4.451238e-03  1.823180e-01
orbit26          3.260883e-03  5.899901e-02
orbit27          7.124048e-04  1.384919e-01
orbit28          3.766418e-04  1.395977e-01
orbit29          2.197531e-03  1.573582e-01
orbit30          7.100871e-04  2.349858e-01
orbit31          3.289592e-03  4.560575e-01
orbit32          2.346586e-03  8.019672e-02
orbit33          3.762278e-04  1.003955e-01
orbit34          2.820818e-03  4.517499e-01
orbit35          2.169130e-03  3.599360e-01
orbit36          1.461971e-03  3.684145e-01
orbit37          4.262347e-03  4.569742e-01
orbit38          1.638851e-03  1.057640e-01
orbit39          2.289605e-03  3.776284e-01
orbit40          2.324919e-04  1.526006e-01
orbit41          9.423393e-05  1.560014e-01
orbit42          1.194248e-03  2.159629e-01
orbit43          1.400067e-03  5.283302e-02
orbit44          7.391787e-04  6.853274e-02
orbit45          9.041920e-04  2.880526e-01
orbit46          4.292845e-03  2.133492e-01
orbit47          2.114427e-03  1.244035e-01
orbit48          1.101313e-03  1.777142e-01
orbit49          1.384954e-03  1.890767e-01
orbit50          3.034100e-04  1.235692e-01
orbit51          1.146356e-03  1.015937e-01
orbit52          1.968090e-03  3.230360e-01
orbit53          4.950639e-03  1.445088e-01
orbit54          8.047105e-04  3.099976e-01
orbit55          1.407212e-06  1.932432e-03
orbit56          3.170130e-03  3.080624e-01
orbit57          6.704528e-04  4.129371e-02
orbit58          3.099589e-04  2.059003e-02
orbit59          3.442718e-03  1.221729e-01
orbit60          7.856624e-04  2.882066e-01
orbit61          4.250444e-04  5.704573e-02
orbit62          3.463959e-04  8.709368e-02
orbit63          9.562053e-04  2.571855e-01
orbit64          6.890806e-04  5.158054e-02
orbit65          1.956007e-03  7.926208e-02
orbit66          4.251553e-04  6.107534e-02
orbit67          1.777778e-05  4.000000e-02
orbit68          3.053670e-05  4.801697e-02
orbit69          6.246616e-05  2.320388e-02
orbit70          2.882096e-04  7.994067e-04
orbit71          5.791238e-05  2.260749e-02
orbit72          1.461737e-04  2.078728e-03
AP               0.000000e+00  1.500000e-02
bet              5.776511e-04  1.826107e-01
ecc              6.184906e-05  1.274736e-01
eccrad           7.032946e-05  1.994210e-01
close            1.282046e-03  8.330362e-02
constraint       1.918899e-03  1.603406e-01
coreness         3.535019e-04  9.300259e-02
knn              2.529575e-03  3.113621e-01
hubscore         2.637641e-04  1.578966e-01
pagerank         6.271516e-04  3.896983e-01
trans            1.069497e-04  9.295044e-02
first            2.752200e-04  7.983963e-02
second           1.626542e-04  1.664878e-01
third            5.403624e-04  1.482328e-01
fourth           2.368029e-03  2.051525e-01
fifth            3.152158e-04  2.392805e-01
sixth            1.229653e-03  2.149127e-01
selfinter       -6.738527e-06  4.844407e-02
V1               1.635423e-03  5.427926e-01
V2               1.788042e-03  8.166299e-01
evcent           7.683014e-04  1.060094e-01
upto_second      1.736469e-03  8.747077e-02
upto_third       8.560387e-04  3.996580e-02
upto_fourth      6.760862e-04  1.445425e-01
upto_fifth       1.173461e-03  2.283227e-01
upto_sixth       3.957875e-04  6.729828e-02
ratio1           2.495420e-03  2.196569e-01
ratio2           2.240440e-03  7.382574e-01
ratio3           1.597224e-03  2.259867e-01
ratio4           9.652450e-04  5.168862e-01
ratio5           7.625354e-04  1.156630e+00
ratio6           1.634192e-03  2.971337e-01
walktrap_vertex  6.700151e-04  5.277742e-01
bigcom1          0.000000e+00  4.336809e-20
bigcom2          2.067305e-04  8.391726e-02
bigcom3          0.000000e+00  2.168404e-21
bigcom4          0.000000e+00  1.084202e-20
bigcom5          0.000000e+00  5.204170e-20
bigcom6          0.000000e+00  4.336809e-20
bigcom8          0.000000e+00  0.000000e+00
bigcom9          0.000000e+00  0.000000e+00
bigcom10         0.000000e+00  3.469447e-20
bigcom11         9.172196e-05  8.416159e-01
bigcom12         0.000000e+00  0.000000e+00
bigcom13         0.000000e+00  3.469447e-20
bigcom14         0.000000e+00  0.000000e+00
bigcom15         0.000000e+00  0.000000e+00
bigcom16         0.000000e+00  6.938894e-20
bigcom17         0.000000e+00  1.734723e-20
bigcom18         0.000000e+00  0.000000e+00
bigcom21         0.000000e+00  0.000000e+00
bigcom22         0.000000e+00  0.000000e+00
bigcom23         0.000000e+00  4.553649e-20
bigcom24         0.000000e+00  0.000000e+00
bigcom25         2.265081e-04  1.048680e-01
bigcom26         0.000000e+00  0.000000e+00
bigcom27         0.000000e+00  0.000000e+00
bigcom29         0.000000e+00  8.370041e-19
bigcom31         0.000000e+00  3.469447e-20
bigcom33         3.267994e-04  2.547480e-01
bigcom34         0.000000e+00  2.168404e-21
bigcom35         0.000000e+00  0.000000e+00
bigcom36         0.000000e+00  3.686287e-20
bigcom39         0.000000e+00  0.000000e+00
bigcom40         0.000000e+00  2.168404e-21
bigcom43         0.000000e+00  1.387779e-19
bigcom46         0.000000e+00  0.000000e+00
bigcom48         0.000000e+00  0.000000e+00
bigcom49         0.000000e+00  0.000000e+00
bigcom50         0.000000e+00  0.000000e+00
bigcom52         0.000000e+00  0.000000e+00
bigcom54         0.000000e+00  0.000000e+00
bigcom56         0.000000e+00  0.000000e+00
bigcom57         0.000000e+00  0.000000e+00
bigcom58         0.000000e+00  0.000000e+00
bigcom62         0.000000e+00  0.000000e+00
bigcom63         0.000000e+00  0.000000e+00
bigcom64         0.000000e+00  0.000000e+00
bigcom65         0.000000e+00  3.469447e-20
bigcom66         0.000000e+00  3.469447e-20
bigcom68         0.000000e+00  0.000000e+00
bigcom69         0.000000e+00  0.000000e+00
bigcom70         0.000000e+00  0.000000e+00
bigcom71         0.000000e+00  0.000000e+00
bigcom72         0.000000e+00  0.000000e+00
bigcom77         0.000000e+00  0.000000e+00
bigcom79         0.000000e+00  2.168404e-21
bigcom80         0.000000e+00  0.000000e+00
bigcom82         0.000000e+00  3.469447e-20
bigcom83         0.000000e+00  0.000000e+00
bigcom86         0.000000e+00  0.000000e+00
bigcom87         0.000000e+00  0.000000e+00
bigcom88         0.000000e+00  1.734723e-20
bigcom90         0.000000e+00  0.000000e+00
bigcom92         0.000000e+00  0.000000e+00
bigcom94         0.000000e+00  0.000000e+00
bigcom96         0.000000e+00  0.000000e+00
bigcom98         0.000000e+00  0.000000e+00
bigcom99         0.000000e+00  0.000000e+00
bigcom100        0.000000e+00  0.000000e+00
bigcom102        0.000000e+00  3.469447e-20
bigcom103        0.000000e+00  0.000000e+00
bigcom104        0.000000e+00  0.000000e+00
bigcom107        0.000000e+00  0.000000e+00
bigcom108        0.000000e+00  0.000000e+00
bigcom109        0.000000e+00  0.000000e+00
bigcom110        0.000000e+00  9.002411e-01
bigcom125        0.000000e+00  0.000000e+00
bigcom133        0.000000e+00  2.775558e-19
bigcom141        0.000000e+00  0.000000e+00
bigcom142        0.000000e+00  0.000000e+00
bigcom143        0.000000e+00  0.000000e+00
bigcom145        0.000000e+00  0.000000e+00
bigcom158        0.000000e+00  5.204170e-20
bigcom162        0.000000e+00  6.938894e-20
bigcom177        1.921387e-05  3.249128e-01
bigcom194        0.000000e+00  0.000000e+00
bigcom208        0.000000e+00  0.000000e+00
bigcom220        0.000000e+00  0.000000e+00
bigcom227        0.000000e+00  0.000000e+00
bigcom229        0.000000e+00  0.000000e+00
bigcom247        0.000000e+00  0.000000e+00
bigcom252        0.000000e+00  0.000000e+00
bigcom255        0.000000e+00  0.000000e+00
bigcom258        0.000000e+00  0.000000e+00
bigcom266        0.000000e+00  4.336809e-20
bigcom269        0.000000e+00  0.000000e+00
bigcom273        0.000000e+00  0.000000e+00
bigcom274        0.000000e+00  3.469447e-20
bigcom276        0.000000e+00  0.000000e+00
bigcom284        0.000000e+00  0.000000e+00
bigcom290        0.000000e+00  0.000000e+00
bigcom292        0.000000e+00  0.000000e+00
bigcom294        0.000000e+00  0.000000e+00
bigcom295        0.000000e+00  0.000000e+00
bigcom296        0.000000e+00  0.000000e+00
bigcom297        0.000000e+00  0.000000e+00
bigcom302        0.000000e+00  0.000000e+00
bigcom303        0.000000e+00  0.000000e+00
bigcom307        0.000000e+00  0.000000e+00
bigcom311        0.000000e+00  0.000000e+00
bigcom313        0.000000e+00  0.000000e+00
bigcom318        0.000000e+00  0.000000e+00
bigcom326        0.000000e+00  0.000000e+00
bigcom332        0.000000e+00  0.000000e+00
bigcom340        0.000000e+00  0.000000e+00
bigcom341        0.000000e+00  0.000000e+00
bigcom345        0.000000e+00  0.000000e+00
bigcom347        0.000000e+00  0.000000e+00
bigcom360        0.000000e+00  3.469447e-20
bigcom365        0.000000e+00  0.000000e+00
bigcom366        0.000000e+00  0.000000e+00
bigcom370        0.000000e+00  0.000000e+00
bigcom387        0.000000e+00  3.469447e-20
bigcom390        0.000000e+00  0.000000e+00
bigcom398        0.000000e+00  0.000000e+00
bigcom408        0.000000e+00  4.336809e-21
bigcom417        0.000000e+00  0.000000e+00
bigcom419        0.000000e+00  0.000000e+00
bigcom424        0.000000e+00  0.000000e+00
bigcom441        0.000000e+00  0.000000e+00
bigcom445        0.000000e+00  0.000000e+00
bigcom468        0.000000e+00  0.000000e+00
spin_vertex      1.304558e-03  7.784911e-01
membership_s1    0.000000e+00  0.000000e+00
membership_s3    0.000000e+00  1.301043e-20
membership_s4    1.717793e-03  5.400929e-01
membership_s5    0.000000e+00  0.000000e+00
membership_s6    0.000000e+00  3.469447e-20
membership_s7    0.000000e+00  6.938894e-20
membership_s8    0.000000e+00  1.153591e-18
membership_s9    0.000000e+00  0.000000e+00
membership_s10   1.105217e-06  2.303922e-03
membership_s11   0.000000e+00  0.000000e+00
membership_s12   3.166154e-04  1.053618e-01
membership_s13   0.000000e+00  2.168404e-21
membership_s14   0.000000e+00  3.469447e-20
membership_s16   2.446282e-05  1.474904e-02
membership_s17   0.000000e+00  0.000000e+00
membership_s18   0.000000e+00  3.469447e-20
membership_s19   0.000000e+00  8.673617e-21
membership_s20   1.520918e-04  5.340772e-02
membership_s21   2.324981e-04  1.564858e-01
membership_s22   0.000000e+00  0.000000e+00
membership_s23   0.000000e+00  6.938894e-20
membership_s24   0.000000e+00  2.168404e-20
membership_s25   0.000000e+00  3.469447e-20
membership_s26   0.000000e+00  5.204170e-20
membership_s27   0.000000e+00  0.000000e+00
membership_s28   0.000000e+00  3.469447e-20
membership_s30   0.000000e+00  3.469447e-20
membership_s31   4.219794e-05  1.003637e-01
membership_s32   0.000000e+00  1.734723e-20
membership_s33   0.000000e+00  1.105886e-18
membership_s34   0.000000e+00  0.000000e+00
membership_s35   0.000000e+00  0.000000e+00
membership_s36   0.000000e+00  0.000000e+00
membership_s37   0.000000e+00  3.469447e-20
membership_s38   1.154445e-05  7.513947e-02
adhesion         1.395003e-02  3.627240e-01
cohesion         1.569552e-02  8.556463e-01
inner            2.203310e-03  6.065139e-01
outer            4.697215e-03  7.626444e-01
ioratio          4.978013e-03  5.376719e-01
comsize          3.330249e-03  4.929343e-01
[1] "Dataset: med_CT Model GLM, run: 8 of 10 2015-06-08 11:30:04"
[1] "glmnet variable coefficients"
                         [,1]          [,2]
(Intercept)     -4.389890e+00 -5.220132e+01
graph0          -7.182237e-41  3.289010e-03
graph1          -6.521046e-42 -9.239956e-06
graph2          -1.418819e-40  2.910995e-04
graph3          -1.805168e-43 -6.142087e-07
graph4          -7.829093e-44  3.704256e-07
graph5          -8.712314e-42 -4.099220e-05
graph6          -1.901864e-42 -4.968467e-06
graph7          -1.214717e-41 -3.517612e-05
graph8          -3.605338e-41 -3.206740e-04
graph9          -4.472262e-45 -2.119674e-08
graph10         -1.525896e-45  1.652764e-10
graph11         -9.717984e-46  7.029844e-09
graph12         -4.194406e-44 -1.180282e-07
graph13         -8.607976e-44 -2.554878e-07
graph14         -2.423718e-44 -2.828557e-08
graph15         -1.673213e-42 -8.610251e-06
graph16         -2.710107e-44 -9.747650e-08
graph17         -6.775261e-44 -2.524577e-08
graph18         -4.795614e-42 -4.419775e-05
graph19         -3.186831e-43 -4.742153e-07
graph20         -4.521362e-43 -1.491262e-06
graph21         -1.219806e-42  4.827944e-07
graph22         -4.623535e-43 -1.811578e-06
graph23         -4.292276e-43 -1.528055e-06
graph24         -1.816657e-42 -6.169569e-06
graph25         -4.096442e-42 -1.937725e-05
graph26         -2.096747e-42 -8.189793e-06
graph27         -9.109182e-42 -3.755396e-05
graph28         -5.820763e-42 -3.751381e-05
graph29         -1.440944e-41 -1.029972e-04
orbit0          -7.182237e-41  3.282645e-03
orbit1          -7.785722e-42 -1.407480e-05
orbit2          -8.189733e-42  5.540428e-05
orbit3          -1.418819e-40  2.908703e-04
orbit4          -3.669059e-43 -1.545744e-06
orbit5          -2.989615e-43 -6.297258e-07
orbit6          -7.842963e-44  3.800952e-07
orbit7          -1.582367e-42 -1.755571e-05
orbit8          -8.712314e-42 -4.097644e-05
orbit9          -6.960367e-42 -1.713573e-05
orbit10         -2.127131e-42 -7.628996e-06
orbit11         -1.360387e-41  1.867244e-04
orbit12         -1.381470e-41 -3.847022e-05
orbit13         -2.947296e-41 -1.009287e-04
orbit14         -3.605338e-41 -3.205739e-04
orbit15         -1.123700e-44 -5.622110e-08
orbit16         -1.322175e-44 -7.581269e-08
orbit17         -9.885242e-45 -3.612162e-08
orbit18         -8.421380e-45 -6.059883e-08
orbit19         -2.493599e-45  3.562130e-09
orbit20         -4.333367e-45  1.589742e-08
orbit21         -2.678321e-44 -2.275364e-07
orbit22         -9.713904e-46  7.060762e-09
orbit23         -3.644902e-43 -7.276034e-06
orbit24         -8.231557e-44 -1.931934e-07
orbit25         -7.666634e-44 -3.454421e-07
orbit26         -1.752973e-43  1.351765e-07
orbit27         -5.749148e-43 -3.006510e-06
orbit28         -4.441797e-43 -2.621694e-06
orbit29         -1.096466e-43 -1.222395e-07
orbit30         -3.874692e-43 -1.474652e-06
orbit31         -3.855041e-44  2.152435e-07
orbit32         -3.670169e-44 -2.587750e-07
orbit33         -1.637724e-42  1.540894e-05
orbit34         -1.673213e-42 -8.577098e-06
orbit35         -1.243868e-43  1.605809e-07
orbit36         -3.136409e-43 -1.507692e-06
orbit37         -3.488180e-44 -1.831188e-07
orbit38         -4.517156e-43 -1.219582e-07
orbit39         -2.514136e-43  3.144237e-06
orbit40         -7.720403e-44 -2.468474e-07
orbit41         -7.124486e-43 -3.984852e-06
orbit42         -4.329529e-42  6.219377e-05
orbit43         -4.936725e-42 -4.594838e-05
orbit44         -4.328493e-41 -1.468097e-04
orbit45         -2.055957e-42  3.479051e-06
orbit46         -7.718608e-43 -3.743631e-06
orbit47         -1.302125e-42  1.010665e-05
orbit48         -4.301308e-43 -1.132737e-06
orbit49         -4.761501e-43 -1.445491e-06
orbit50         -4.519340e-42 -3.691645e-05
orbit51         -2.862749e-42 -1.116421e-05
orbit52         -3.283514e-42  9.543147e-06
orbit53         -2.526458e-42  2.114008e-05
orbit54         -4.590866e-43 -1.778992e-06
orbit55         -7.838722e-42 -5.490337e-05
orbit56         -3.153506e-42  3.824525e-05
orbit57         -3.891690e-43 -2.180347e-06
orbit58         -8.361727e-42 -1.196414e-04
orbit59         -3.311239e-42 -1.751912e-05
orbit60         -2.790444e-42  1.018039e-06
orbit61         -2.524011e-41  3.397671e-04
orbit62         -1.996977e-41 -2.125455e-04
orbit63         -8.692231e-42 -1.007588e-05
orbit64         -5.252780e-42 -8.143501e-06
orbit65         -8.988729e-42 -4.191870e-05
orbit66         -2.171594e-42 -6.481601e-06
orbit67         -1.162913e-41 -6.903957e-05
orbit68         -9.704739e-42 -3.939397e-05
orbit69         -3.188707e-41 -1.550984e-04
orbit70         -1.021241e-41 -6.435023e-05
orbit71         -6.485970e-42 -4.319681e-05
orbit72         -1.440944e-41 -1.029428e-04
AP              -2.195123e-39 -3.684240e-02
bet             -7.257700e-44 -2.285973e-06
ecc              4.604846e-39 -2.093953e-03
eccrad           3.223392e-38 -1.474459e-02
close           -8.834123e-38  5.357231e-02
constraint      -2.322862e-38 -7.384655e-01
coreness        -5.803368e-40  7.339532e-03
knn             -1.144742e-40 -7.028289e-04
hubscore        -1.024974e-37 -2.375026e-01
pagerank        -3.118701e-35 -7.136321e+02
trans           -1.958585e-38  9.917069e-02
first           -7.182237e-41  3.305604e-03
second          -1.018767e-41 -5.112523e-06
third           -6.327306e-43  9.128812e-06
fourth           1.949497e-42 -2.172225e-05
fifth            7.408366e-43  3.826929e-06
sixth           -8.652918e-43  1.079284e-05
selfinter       -3.376363e-39 -5.315597e-02
V1              -2.262306e-38  6.440985e-02
V2              -6.192325e-38 -1.332650e+00
evcent          -1.031458e-37 -2.184568e-01
upto_second     -9.968818e-42 -3.255649e-06
upto_third      -8.372241e-43  6.190618e-06
upto_fourth     -5.987338e-43 -2.951243e-06
upto_fifth       1.077788e-42  1.474857e-05
upto_sixth       5.885409e-41  4.195750e-03
ratio1          -1.117682e-40 -2.033982e-04
ratio2           4.439884e-40  2.759696e-03
ratio3          -4.904270e-40 -2.622475e-02
ratio4           1.766963e-39  7.431389e-02
ratio5          -4.923227e-38  6.818038e-01
ratio6          -7.727001e-41 -2.549029e-03
walktrap_vertex  4.408697e-39  1.356415e-01
bigcom1         -1.048965e-38 -6.813253e-02
bigcom2          9.689633e-39  1.185986e-01
bigcom3         -1.285460e-38 -1.861670e-01
bigcom4         -1.078579e-38 -2.238084e-01
bigcom5         -1.238588e-38 -3.891729e-01
bigcom6         -1.241392e-38 -2.089530e-01
bigcom8         -1.247444e-38 -2.526209e-01
bigcom9         -1.239788e-38 -2.489568e-01
bigcom10        -1.240589e-38 -2.135483e-01
bigcom11         4.933127e-37  1.925138e+00
bigcom12        -1.242195e-38 -1.782180e-01
bigcom13        -1.246229e-38 -2.822712e-01
bigcom14        -1.238188e-38 -2.179846e-01
bigcom15        -1.237789e-38 -2.374077e-01
bigcom16        -1.239788e-38 -2.804936e-01
bigcom17        -1.238188e-38 -3.489350e-01
bigcom18        -1.248255e-38 -1.640753e-01
bigcom21        -1.237789e-38 -2.035708e-01
bigcom22        -1.237789e-38 -1.310493e-01
bigcom23        -1.240589e-38 -2.162675e-01
bigcom24        -1.237789e-38 -2.194029e-01
bigcom25         2.048410e-38  3.227815e-01
bigcom26        -1.237789e-38 -2.164883e-01
bigcom27        -1.238188e-38 -2.049270e-01
bigcom29        -1.239788e-38 -1.551791e-01
bigcom31        -1.238188e-38 -2.852744e-01
bigcom33         1.053111e-38  2.047092e-01
bigcom34        -1.248255e-38 -2.089569e-01
bigcom35        -1.237789e-38 -1.086461e-01
bigcom36        -1.237789e-38 -7.801968e-02
bigcom39        -1.238988e-38 -2.721502e-01
bigcom40        -1.237789e-38 -2.395167e-01
bigcom43        -1.240189e-38 -2.399169e-01
bigcom46        -1.238988e-38 -1.302328e-01
bigcom48        -1.242195e-38 -1.495105e-01
bigcom49        -1.237789e-38 -1.299598e-01
bigcom50        -1.240189e-38 -1.849855e-01
bigcom52        -1.238988e-38 -2.095557e-01
bigcom54        -1.238188e-38 -1.472833e-01
bigcom56        -1.240189e-38 -2.753609e-01
bigcom57        -1.245016e-38 -1.809070e-01
bigcom58        -1.238188e-38 -2.067485e-01
bigcom62        -1.239388e-38 -1.654548e-01
bigcom63        -1.238588e-38 -2.478083e-01
bigcom64         0.000000e+00  0.000000e+00
bigcom65        -1.240991e-38 -1.691102e-01
bigcom66        -1.237789e-38 -1.168841e-01
bigcom68         0.000000e+00  0.000000e+00
bigcom69        -1.237789e-38 -6.616998e-02
bigcom70        -1.241794e-38 -1.730241e-01
bigcom71        -1.238188e-38 -1.118480e-01
bigcom72        -1.238588e-38 -1.775282e-01
bigcom77        -1.237789e-38 -1.305167e-01
bigcom79        -1.242598e-38 -2.378145e-01
bigcom80        -1.237789e-38 -1.318578e-01
bigcom82        -1.238188e-38 -2.096696e-01
bigcom83        -1.238588e-38 -1.830204e-01
bigcom86        -1.237789e-38 -1.751730e-01
bigcom87        -1.238188e-38 -1.336307e-01
bigcom88        -1.240189e-38 -2.566882e-01
bigcom90         0.000000e+00  0.000000e+00
bigcom92        -1.238188e-38 -1.658410e-01
bigcom94         0.000000e+00  0.000000e+00
bigcom96        -1.237789e-38 -3.503727e-01
bigcom98        -1.238188e-38 -2.597805e-01
bigcom99        -1.239388e-38 -1.472904e-01
bigcom100       -1.238588e-38 -1.839012e-01
bigcom102       -1.237789e-38 -1.703907e-01
bigcom103       -1.237789e-38 -1.423383e-01
bigcom104        0.000000e+00  0.000000e+00
bigcom107       -1.238188e-38 -1.607345e-01
bigcom108       -1.237789e-38 -1.612206e-01
bigcom109       -1.239388e-38 -3.851919e-01
bigcom110        9.980489e-37  3.290558e+00
bigcom125       -1.239788e-38 -1.509272e-01
bigcom133       -1.238188e-38 -1.968640e-01
bigcom141       -1.243000e-38 -1.889865e-01
bigcom142       -1.237789e-38 -4.134919e-01
bigcom143       -1.237789e-38 -3.182537e-01
bigcom145       -1.237789e-38 -1.367351e-01
bigcom158       -1.243403e-38 -1.513198e-01
bigcom162       -1.239388e-38 -2.629080e-01
bigcom177        1.141832e-37  8.247330e-01
bigcom194       -1.237789e-38 -1.380129e-01
bigcom208       -1.237789e-38 -3.606008e-01
bigcom220       -1.238188e-38 -2.790943e-01
bigcom227       -1.237789e-38 -2.214810e-01
bigcom229        0.000000e+00  0.000000e+00
bigcom247       -1.237789e-38 -1.751739e-01
bigcom252       -1.237789e-38 -1.829967e-01
bigcom255       -1.238188e-38 -2.333233e-01
bigcom258       -1.239388e-38 -2.848160e-01
bigcom266       -1.239788e-38 -2.980547e-01
bigcom269       -1.237789e-38 -1.559007e-01
bigcom273       -1.237789e-38 -4.836819e-01
bigcom274       -1.237789e-38 -2.075202e-01
bigcom276        0.000000e+00  0.000000e+00
bigcom284       -1.237789e-38 -7.362505e-02
bigcom290        0.000000e+00  0.000000e+00
bigcom292       -1.238188e-38 -2.111686e-01
bigcom294        0.000000e+00  0.000000e+00
bigcom295       -1.238188e-38 -2.962403e-01
bigcom296       -1.238588e-38 -1.775352e-01
bigcom297        0.000000e+00  0.000000e+00
bigcom302        0.000000e+00  0.000000e+00
bigcom303        0.000000e+00  0.000000e+00
bigcom307       -1.237789e-38 -1.769667e-01
bigcom311       -1.237789e-38 -1.515806e-01
bigcom313        0.000000e+00  0.000000e+00
bigcom318        0.000000e+00  0.000000e+00
bigcom326       -1.237789e-38 -1.146219e-01
bigcom332       -1.237789e-38 -2.739559e-01
bigcom340       -1.237789e-38 -1.046377e-01
bigcom341        0.000000e+00  0.000000e+00
bigcom345        0.000000e+00  0.000000e+00
bigcom347       -1.238588e-38 -1.287987e-01
bigcom360       -1.239388e-38 -1.506315e-01
bigcom365        0.000000e+00  0.000000e+00
bigcom366        0.000000e+00  0.000000e+00
bigcom370       -1.237789e-38 -1.153689e-01
bigcom387       -1.238988e-38 -2.426466e-01
bigcom390        0.000000e+00  0.000000e+00
bigcom398        0.000000e+00  0.000000e+00
bigcom408       -1.239788e-38 -2.186990e-01
bigcom417       -1.237789e-38 -2.139812e-01
bigcom419        0.000000e+00  0.000000e+00
bigcom424       -1.237789e-38 -1.332551e-01
bigcom441       -1.238188e-38 -1.689384e-01
bigcom445       -1.238188e-38 -1.331396e-01
bigcom468       -1.237789e-38 -3.307911e-01
spin_vertex     -1.520145e-38 -1.810327e-01
membership_s1   -1.237789e-38 -1.423315e-01
membership_s3   -1.266793e-38 -2.575178e-01
membership_s4    5.533840e-38  5.262939e-01
membership_s5    0.000000e+00  0.000000e+00
membership_s6   -1.238188e-38 -2.797980e-01
membership_s7   -1.243403e-38 -2.179326e-01
membership_s8   -1.304685e-38 -2.075411e-01
membership_s9   -1.243403e-38 -2.025916e-01
membership_s10  -8.958601e-39 -1.481900e-01
membership_s11  -1.240991e-38 -2.935788e-01
membership_s12   7.973253e-39  1.216005e-01
membership_s13  -1.240589e-38 -2.419542e-01
membership_s14  -1.238188e-38 -2.141428e-01
membership_s16   1.249270e-38  1.189736e-01
membership_s17  -1.239388e-38 -1.551440e-01
membership_s18  -1.239388e-38 -2.123157e-01
membership_s19  -1.250288e-38 -2.435427e-01
membership_s20  -8.994786e-39  7.030275e-03
membership_s21   1.025330e-38  1.709818e-01
membership_s22  -1.237789e-38 -1.513520e-01
membership_s23  -1.247849e-38 -2.052543e-01
membership_s24  -1.238188e-38 -1.736520e-01
membership_s25  -1.238988e-38 -3.077884e-01
membership_s26  -1.254784e-38 -2.572591e-01
membership_s27  -1.243000e-38 -1.888854e-01
membership_s28  -1.244209e-38 -1.753601e-01
membership_s30  -1.244209e-38 -2.097866e-01
membership_s31  -5.672859e-39 -2.660714e-02
membership_s32  -1.248661e-38 -2.111487e-01
membership_s33  -1.373304e-38 -2.909638e-01
membership_s34   0.000000e+00  0.000000e+00
membership_s35  -1.237789e-38 -2.470049e-01
membership_s36   0.000000e+00  0.000000e+00
membership_s37  -1.253145e-38 -2.746645e-01
membership_s38   1.044905e-39  1.169005e-01
adhesion         3.049085e-42  2.710106e-06
cohesion        -6.098165e-42 -5.470302e-06
inner            4.092075e-42  8.397797e-05
outer            4.598151e-42  3.520077e-05
ioratio          3.045860e-38 -1.901150e-02
comsize          6.211386e-42  7.735619e-05
[1] "Dataset: med_CT Model GBM, run: 9 of 10 2015-06-08 11:31:02"
Iter   TrainDeviance   ValidDeviance   StepSize   Improve
     1        0.1333             nan     0.0100    0.0002
     2        0.1299             nan     0.0100    0.0002
     3        0.1258             nan     0.0100    0.0008
     4        0.1232             nan     0.0100    0.0001
     5        0.1206             nan     0.0100    0.0001
     6        0.1185             nan     0.0100    0.0000
     7        0.1162             nan     0.0100    0.0001
     8        0.1143             nan     0.0100    0.0003
     9        0.1127             nan     0.0100    0.0002
    10        0.1107             nan     0.0100    0.0002
    20        0.0978             nan     0.0100   -0.0000
    40        0.0816             nan     0.0100   -0.0000
    60        0.0710             nan     0.0100   -0.0000
    80        0.0634             nan     0.0100   -0.0000
   100        0.0572             nan     0.0100   -0.0000
   120        0.0519             nan     0.0100   -0.0000
   140        0.0474             nan     0.0100    0.0000
   160        0.0433             nan     0.0100   -0.0000
   180        0.0402             nan     0.0100   -0.0000
   200        0.0374             nan     0.0100   -0.0000
   220        0.0347             nan     0.0100   -0.0000
   240        0.0324             nan     0.0100   -0.0000
   260        0.0304             nan     0.0100   -0.0000
   280        0.0286             nan     0.0100   -0.0000
   300        0.0270             nan     0.0100   -0.0000
   320        0.0253             nan     0.0100   -0.0000
   340        0.0239             nan     0.0100   -0.0000
   350        0.0233             nan     0.0100   -0.0000

[1] "GBM variable coefficients"
                            var     rel.inf
ratio5                   ratio5 5.873468359
spin_vertex         spin_vertex 3.622692069
V2                           V2 3.137866972
walktrap_vertex walktrap_vertex 2.950362013
outer                     outer 2.847745074
comsize                 comsize 2.698104027
V1                           V1 2.367666551
bigcom11               bigcom11 2.227192028
membership_s4     membership_s4 1.925298577
adhesion               adhesion 1.899085624
knn                         knn 1.893172980
orbit19                 orbit19 1.728331452
inner                     inner 1.717501128
graph5                   graph5 1.509119838
graph23                 graph23 1.439601325
cohesion               cohesion 1.418624499
ecc                         ecc 1.399036485
graph4                   graph4 1.320149716
graph1                   graph1 1.319588968
graph3                   graph3 1.310086306
orbit36                 orbit36 1.301751315
graph16                 graph16 1.250598551
orbit47                 orbit47 1.249458012
graph6                   graph6 1.177932165
graph21                 graph21 1.169880533
graph10                 graph10 1.134091835
pagerank               pagerank 1.023840090
bigcom177             bigcom177 0.998622245
graph20                 graph20 0.992518679
orbit30                 orbit30 0.984037449
orbit50                 orbit50 0.973355337
constraint           constraint 0.949063203
orbit63                 orbit63 0.932283051
orbit28                 orbit28 0.912783041
bet                         bet 0.902732165
fourth                   fourth 0.897063963
bigcom33               bigcom33 0.892596919
orbit37                 orbit37 0.886102889
ratio2                   ratio2 0.879649585
orbit31                 orbit31 0.877908532
ratio1                   ratio1 0.876989580
graph11                 graph11 0.861727173
graph13                 graph13 0.860808473
orbit18                 orbit18 0.859723888
graph22                 graph22 0.850488653
ratio4                   ratio4 0.833146222
orbit52                 orbit52 0.829668296
graph17                 graph17 0.819583572
graph19                 graph19 0.797938473
orbit60                 orbit60 0.794667436
orbit20                 orbit20 0.758290949
orbit2                   orbit2 0.728380075
fifth                     fifth 0.667677462
orbit17                 orbit17 0.647631660
orbit16                 orbit16 0.646134735
orbit39                 orbit39 0.619594496
orbit7                   orbit7 0.608291413
graph12                 graph12 0.601717039
ratio6                   ratio6 0.581005800
orbit51                 orbit51 0.569242489
membership_s21   membership_s21 0.564270544
orbit45                 orbit45 0.543708710
graph0                   graph0 0.543191926
orbit56                 orbit56 0.540945579
graph18                 graph18 0.537356439
orbit23                 orbit23 0.536464934
orbit38                 orbit38 0.520807367
membership_s12   membership_s12 0.501186517
ioratio                 ioratio 0.500454520
orbit46                 orbit46 0.500176571
graph2                   graph2 0.479204604
orbit33                 orbit33 0.470471224
orbit9                   orbit9 0.468622343
graph15                 graph15 0.458750285
orbit15                 orbit15 0.445613409
sixth                     sixth 0.411034433
selfinter             selfinter 0.404905071
orbit54                 orbit54 0.402115785
orbit5                   orbit5 0.399881163
coreness               coreness 0.389266037
orbit62                 orbit62 0.374414711
orbit10                 orbit10 0.369507617
upto_sixth           upto_sixth 0.366734478
graph25                 graph25 0.366215605
second                   second 0.354429674
graph14                 graph14 0.350564194
orbit48                 orbit48 0.343477546
orbit53                 orbit53 0.333326183
orbit25                 orbit25 0.325987400
orbit35                 orbit35 0.313267243
orbit41                 orbit41 0.310775567
graph9                   graph9 0.307447384
orbit49                 orbit49 0.298505897
upto_fifth           upto_fifth 0.281355404
orbit29                 orbit29 0.258292497
membership_s38   membership_s38 0.258258716
third                     third 0.256986854
orbit24                 orbit24 0.254119403
orbit6                   orbit6 0.253819666
orbit59                 orbit59 0.245428004
orbit44                 orbit44 0.243774462
graph24                 graph24 0.220219325
graph7                   graph7 0.215555245
orbit21                 orbit21 0.208363147
trans                     trans 0.205107525
orbit42                 orbit42 0.201754800
orbit1                   orbit1 0.200024162
orbit32                 orbit32 0.193680223
graph26                 graph26 0.183440708
orbit4                   orbit4 0.179495700
orbit11                 orbit11 0.170931507
hubscore               hubscore 0.159009261
close                     close 0.144405048
orbit27                 orbit27 0.139368163
orbit26                 orbit26 0.127022490
upto_fourth         upto_fourth 0.122378334
orbit40                 orbit40 0.122140793
orbit64                 orbit64 0.120135598
orbit12                 orbit12 0.110871206
membership_s20   membership_s20 0.109848553
orbit65                 orbit65 0.091956715
orbit58                 orbit58 0.085828143
bigcom2                 bigcom2 0.082965051
orbit66                 orbit66 0.077104761
orbit13                 orbit13 0.075215941
graph8                   graph8 0.065172781
graph27                 graph27 0.051200239
orbit69                 orbit69 0.049205385
membership_s16   membership_s16 0.048823190
orbit43                 orbit43 0.048248594
orbit61                 orbit61 0.038690240
membership_s31   membership_s31 0.037889171
bigcom25               bigcom25 0.037764179
orbit71                 orbit71 0.035769497
AP                           AP 0.033659059
bigcom1                 bigcom1 0.033322736
upto_second         upto_second 0.025256753
upto_third           upto_third 0.015977298
ratio3                   ratio3 0.013158479
orbit22                 orbit22 0.011803208
membership_s10   membership_s10 0.010914330
orbit57                 orbit57 0.005012107
orbit68                 orbit68 0.002522954
graph28                 graph28 0.000000000
graph29                 graph29 0.000000000
orbit0                   orbit0 0.000000000
orbit3                   orbit3 0.000000000
orbit8                   orbit8 0.000000000
orbit14                 orbit14 0.000000000
orbit34                 orbit34 0.000000000
orbit55                 orbit55 0.000000000
orbit67                 orbit67 0.000000000
orbit70                 orbit70 0.000000000
orbit72                 orbit72 0.000000000
eccrad                   eccrad 0.000000000
first                     first 0.000000000
evcent                   evcent 0.000000000
bigcom3                 bigcom3 0.000000000
bigcom4                 bigcom4 0.000000000
bigcom5                 bigcom5 0.000000000
bigcom6                 bigcom6 0.000000000
bigcom8                 bigcom8 0.000000000
bigcom9                 bigcom9 0.000000000
bigcom10               bigcom10 0.000000000
bigcom12               bigcom12 0.000000000
bigcom13               bigcom13 0.000000000
bigcom14               bigcom14 0.000000000
bigcom15               bigcom15 0.000000000
bigcom16               bigcom16 0.000000000
bigcom17               bigcom17 0.000000000
bigcom18               bigcom18 0.000000000
bigcom21               bigcom21 0.000000000
bigcom22               bigcom22 0.000000000
bigcom23               bigcom23 0.000000000
bigcom24               bigcom24 0.000000000
bigcom26               bigcom26 0.000000000
bigcom27               bigcom27 0.000000000
bigcom29               bigcom29 0.000000000
bigcom31               bigcom31 0.000000000
bigcom34               bigcom34 0.000000000
bigcom35               bigcom35 0.000000000
bigcom36               bigcom36 0.000000000
bigcom39               bigcom39 0.000000000
bigcom40               bigcom40 0.000000000
bigcom43               bigcom43 0.000000000
bigcom46               bigcom46 0.000000000
bigcom48               bigcom48 0.000000000
bigcom49               bigcom49 0.000000000
bigcom50               bigcom50 0.000000000
bigcom52               bigcom52 0.000000000
bigcom54               bigcom54 0.000000000
bigcom56               bigcom56 0.000000000
bigcom57               bigcom57 0.000000000
bigcom58               bigcom58 0.000000000
bigcom62               bigcom62 0.000000000
bigcom63               bigcom63 0.000000000
bigcom64               bigcom64 0.000000000
bigcom65               bigcom65 0.000000000
bigcom66               bigcom66 0.000000000
bigcom68               bigcom68 0.000000000
bigcom69               bigcom69 0.000000000
bigcom70               bigcom70 0.000000000
bigcom71               bigcom71 0.000000000
bigcom72               bigcom72 0.000000000
bigcom77               bigcom77 0.000000000
bigcom79               bigcom79 0.000000000
bigcom80               bigcom80 0.000000000
bigcom82               bigcom82 0.000000000
bigcom83               bigcom83 0.000000000
bigcom86               bigcom86 0.000000000
bigcom87               bigcom87 0.000000000
bigcom88               bigcom88 0.000000000
bigcom90               bigcom90 0.000000000
bigcom92               bigcom92 0.000000000
bigcom94               bigcom94 0.000000000
bigcom96               bigcom96 0.000000000
bigcom98               bigcom98 0.000000000
bigcom99               bigcom99 0.000000000
bigcom100             bigcom100 0.000000000
bigcom102             bigcom102 0.000000000
bigcom103             bigcom103 0.000000000
bigcom104             bigcom104 0.000000000
bigcom107             bigcom107 0.000000000
bigcom108             bigcom108 0.000000000
bigcom109             bigcom109 0.000000000
bigcom110             bigcom110 0.000000000
bigcom125             bigcom125 0.000000000
bigcom133             bigcom133 0.000000000
bigcom141             bigcom141 0.000000000
bigcom142             bigcom142 0.000000000
bigcom143             bigcom143 0.000000000
bigcom145             bigcom145 0.000000000
bigcom158             bigcom158 0.000000000
bigcom162             bigcom162 0.000000000
bigcom194             bigcom194 0.000000000
bigcom208             bigcom208 0.000000000
bigcom220             bigcom220 0.000000000
bigcom227             bigcom227 0.000000000
bigcom229             bigcom229 0.000000000
bigcom247             bigcom247 0.000000000
bigcom252             bigcom252 0.000000000
bigcom255             bigcom255 0.000000000
bigcom258             bigcom258 0.000000000
bigcom266             bigcom266 0.000000000
bigcom269             bigcom269 0.000000000
bigcom273             bigcom273 0.000000000
bigcom274             bigcom274 0.000000000
bigcom276             bigcom276 0.000000000
bigcom284             bigcom284 0.000000000
bigcom290             bigcom290 0.000000000
bigcom292             bigcom292 0.000000000
bigcom294             bigcom294 0.000000000
bigcom295             bigcom295 0.000000000
bigcom296             bigcom296 0.000000000
bigcom297             bigcom297 0.000000000
bigcom302             bigcom302 0.000000000
bigcom303             bigcom303 0.000000000
bigcom307             bigcom307 0.000000000
bigcom311             bigcom311 0.000000000
bigcom313             bigcom313 0.000000000
bigcom318             bigcom318 0.000000000
bigcom326             bigcom326 0.000000000
bigcom332             bigcom332 0.000000000
bigcom340             bigcom340 0.000000000
bigcom341             bigcom341 0.000000000
bigcom345             bigcom345 0.000000000
bigcom347             bigcom347 0.000000000
bigcom360             bigcom360 0.000000000
bigcom365             bigcom365 0.000000000
bigcom366             bigcom366 0.000000000
bigcom370             bigcom370 0.000000000
bigcom387             bigcom387 0.000000000
bigcom390             bigcom390 0.000000000
bigcom398             bigcom398 0.000000000
bigcom408             bigcom408 0.000000000
bigcom417             bigcom417 0.000000000
bigcom419             bigcom419 0.000000000
bigcom424             bigcom424 0.000000000
bigcom441             bigcom441 0.000000000
bigcom445             bigcom445 0.000000000
bigcom468             bigcom468 0.000000000
membership_s1     membership_s1 0.000000000
membership_s3     membership_s3 0.000000000
membership_s5     membership_s5 0.000000000
membership_s6     membership_s6 0.000000000
membership_s7     membership_s7 0.000000000
membership_s8     membership_s8 0.000000000
membership_s9     membership_s9 0.000000000
membership_s11   membership_s11 0.000000000
membership_s13   membership_s13 0.000000000
membership_s14   membership_s14 0.000000000
membership_s17   membership_s17 0.000000000
membership_s18   membership_s18 0.000000000
membership_s19   membership_s19 0.000000000
membership_s22   membership_s22 0.000000000
membership_s23   membership_s23 0.000000000
membership_s24   membership_s24 0.000000000
membership_s25   membership_s25 0.000000000
membership_s26   membership_s26 0.000000000
membership_s27   membership_s27 0.000000000
membership_s28   membership_s28 0.000000000
membership_s30   membership_s30 0.000000000
membership_s32   membership_s32 0.000000000
membership_s33   membership_s33 0.000000000
membership_s34   membership_s34 0.000000000
membership_s35   membership_s35 0.000000000
membership_s36   membership_s36 0.000000000
membership_s37   membership_s37 0.000000000
[1] "Dataset: med_CT Model RF, run: 9 of 10 2015-06-08 11:32:56"
     |      Out-of-bag   |
Tree |      MSE  %Var(y) |
   1 |  0.02861   226.23 |
   2 |  0.02757   218.01 |
   3 |  0.02614   206.66 |
   4 |  0.02608   206.23 |
   5 |  0.02375   187.74 |
   6 |  0.02201   174.00 |
   7 |  0.02067   163.41 |
   8 |  0.01972   155.89 |
   9 |  0.01823   144.15 |
  10 |  0.01843   145.70 |
  11 |  0.01836   145.12 |
  12 |   0.0181   143.12 |
  13 |  0.01777   140.51 |
  14 |  0.01744   137.86 |
  15 |  0.01716   135.68 |
  16 |  0.01702   134.57 |
  17 |  0.01667   131.83 |
  18 |  0.01652   130.62 |
  19 |  0.01638   129.52 |
  20 |  0.01619   128.03 |
  21 |  0.01591   125.79 |
  22 |  0.01567   123.91 |
  23 |   0.0155   122.57 |
  24 |  0.01524   120.50 |
  25 |  0.01513   119.61 |
  26 |  0.01497   118.32 |
  27 |  0.01486   117.50 |
  28 |  0.01485   117.41 |
  29 |  0.01475   116.59 |
  30 |  0.01466   115.91 |
  31 |  0.01461   115.50 |
  32 |  0.01461   115.47 |
  33 |  0.01456   115.10 |
  34 |  0.01453   114.86 |
  35 |   0.0145   114.61 |
  36 |  0.01446   114.36 |
  37 |  0.01443   114.06 |
  38 |  0.01436   113.53 |
  39 |  0.01435   113.44 |
  40 |  0.01434   113.37 |
  41 |  0.01421   112.38 |
  42 |  0.01417   112.02 |
  43 |  0.01415   111.88 |
  44 |  0.01419   112.21 |
  45 |  0.01417   112.01 |
  46 |  0.01412   111.67 |
  47 |  0.01408   111.32 |
  48 |  0.01408   111.28 |
  49 |  0.01408   111.34 |
  50 |  0.01404   111.01 |
  51 |  0.01405   111.10 |
  52 |  0.01405   111.09 |
  53 |  0.01402   110.84 |
  54 |    0.014   110.65 |
  55 |  0.01397   110.43 |
  56 |  0.01395   110.32 |
  57 |  0.01393   110.17 |
  58 |  0.01394   110.25 |
  59 |  0.01392   110.08 |
  60 |  0.01393   110.11 |
  61 |  0.01387   109.66 |
  62 |  0.01388   109.75 |
  63 |  0.01389   109.84 |
  64 |  0.01386   109.61 |
  65 |  0.01386   109.61 |
  66 |  0.01383   109.37 |
  67 |  0.01387   109.67 |
  68 |  0.01386   109.62 |
  69 |  0.01384   109.41 |
  70 |  0.01379   109.04 |
  71 |   0.0138   109.09 |
  72 |   0.0138   109.11 |
  73 |  0.01379   109.01 |
  74 |  0.01375   108.73 |
  75 |  0.01377   108.83 |
  76 |  0.01376   108.82 |
  77 |  0.01377   108.89 |
  78 |  0.01377   108.89 |
  79 |   0.0138   109.11 |
  80 |  0.01382   109.26 |
  81 |  0.01382   109.25 |
  82 |  0.01382   109.24 |
  83 |  0.01379   109.03 |
  84 |  0.01377   108.87 |
  85 |  0.01377   108.84 |
  86 |  0.01378   108.92 |
  87 |  0.01376   108.80 |
  88 |  0.01373   108.58 |
  89 |  0.01375   108.73 |
  90 |  0.01377   108.87 |
  91 |  0.01376   108.76 |
  92 |  0.01376   108.77 |
  93 |  0.01377   108.86 |
  94 |  0.01379   109.04 |
  95 |   0.0138   109.09 |
  96 |  0.01377   108.90 |
  97 |  0.01379   109.01 |
  98 |   0.0138   109.13 |
  99 |   0.0138   109.11 |
 100 |  0.01379   109.06 |
[1] "Random Forest variable coefficients"
                      %IncMSE IncNodePurity
graph5           1.726922e-03  3.648207e-01
graph6           1.325260e-03  3.348138e-01
graph7           6.741892e-05  1.164093e-01
graph8           2.592251e-05  1.824074e-02
graph9           2.155027e-03  1.126598e-01
graph10          1.663925e-03  2.202666e-01
graph11          4.854698e-03  3.098267e-01
graph12          3.082192e-04  1.637368e-01
graph13          2.487429e-03  4.358815e-01
graph14          1.683475e-03  2.180651e-01
graph15          2.752856e-04  1.537941e-01
graph16          1.683411e-03  4.407089e-01
graph17          2.448163e-03  3.093367e-01
graph18          1.398451e-03  2.289969e-01
graph19          9.180703e-04  2.248392e-01
graph20          2.311728e-03  2.824386e-01
graph21          4.612255e-03  3.324926e-01
graph22          2.422752e-03  3.710566e-01
graph23          3.143877e-03  4.227004e-01
graph24          3.880533e-04  7.623053e-02
graph25          1.208943e-03  1.335492e-01
graph26          1.144576e-03  1.199762e-01
graph27          2.227627e-04  1.573237e-02
graph28          0.000000e+00  1.333333e-02
graph29          1.008563e-04  2.724161e-03
orbit0           1.062547e-03  5.807062e-02
orbit1           2.753997e-03  1.812300e-01
orbit2           1.751307e-03  1.876406e-01
orbit3           1.214419e-04  1.247851e-01
orbit4           8.508787e-04  1.320917e-01
orbit5           2.023412e-03  2.050159e-01
orbit6           2.094040e-03  2.632683e-01
orbit7           2.149604e-03  2.242367e-01
orbit8           1.819199e-03  2.767249e-01
orbit9           5.517254e-04  2.753238e-01
orbit10          1.871042e-03  1.413860e-01
orbit11          1.089817e-03  1.202151e-01
orbit12          1.474819e-04  1.021839e-01
orbit13          4.096623e-04  1.651027e-01
orbit14          8.605852e-05  8.791751e-05
orbit15          7.669568e-05  1.105561e-01
orbit16          1.963758e-03  1.005974e-01
orbit17          8.025187e-04  2.718243e-01
orbit18          3.584374e-03  3.536571e-01
orbit19          2.438815e-03  6.001163e-01
orbit20          2.257505e-03  1.909872e-01
orbit21          1.308801e-03  1.655688e-01
orbit22          6.727977e-03  2.655810e-01
orbit23          1.377189e-03  2.146322e-01
orbit24          1.853472e-03  1.973041e-01
orbit25          2.313665e-03  9.241341e-02
orbit26          2.043185e-03  1.343872e-01
orbit27          5.373233e-04  1.558607e-01
orbit28          1.551727e-03  2.043920e-01
orbit29          8.604058e-04  7.332745e-02
orbit30          9.856487e-04  1.943395e-01
orbit31          2.531403e-03  3.721830e-01
orbit32          6.551930e-04  2.263733e-01
orbit33          9.613526e-04  2.934927e-01
orbit34          2.605542e-03  3.629331e-01
orbit35          2.517907e-03  3.729939e-01
orbit36          1.083391e-03  3.497021e-01
orbit37          1.124875e-03  3.140415e-01
orbit38          2.138433e-03  2.907341e-01
orbit39          4.705699e-03  2.381313e-01
orbit40          3.653907e-03  2.432064e-01
orbit41          1.977804e-04  1.419136e-01
orbit42          2.405546e-04  5.944631e-02
orbit43          4.508411e-04  1.492713e-01
orbit44          1.382240e-03  1.573644e-01
orbit45          1.011814e-03  1.730767e-01
orbit46          3.228760e-03  1.374696e-01
orbit47          9.404901e-04  1.485909e-01
orbit48          7.082897e-04  6.259486e-02
orbit49          8.709977e-04  2.805229e-01
orbit50          7.847138e-04  1.703654e-01
orbit51          8.882826e-04  2.167645e-01
orbit52          1.439174e-03  3.002466e-01
orbit53          2.064303e-03  3.538171e-01
orbit54          8.475275e-04  3.241841e-01
orbit55         -6.989348e-05  2.421279e-02
orbit56          2.071849e-03  5.673565e-01
orbit57          1.728624e-04  2.403837e-02
orbit58          1.191295e-04  6.399168e-02
orbit59          1.841238e-03  1.715287e-01
orbit60          3.665992e-04  1.541304e-01
orbit61          3.604761e-05  4.954670e-02
orbit62          7.006432e-04  1.838490e-01
orbit63          2.188508e-03  2.814597e-01
orbit64          2.466821e-04  4.769098e-02
orbit65          5.640939e-04  1.355067e-02
orbit66          7.075252e-05  1.645113e-03
orbit67          2.969432e-04  8.086836e-04
orbit68          1.562956e-04  1.964702e-02
orbit69          6.409109e-05  1.722149e-02
orbit70          2.367474e-04  3.126533e-02
orbit71          3.495093e-04  1.784023e-02
orbit72          0.000000e+00  0.000000e+00
AP               1.742160e-05  1.428571e-02
bet              4.668937e-04  1.864250e-01
ecc              8.923523e-05  4.291628e-02
eccrad           5.309061e-05  4.795579e-02
close            1.889618e-03  1.607419e-01
constraint       2.135123e-03  3.049758e-01
coreness         1.223970e-04  1.373454e-01
knn              1.171604e-03  3.425840e-01
hubscore         2.008407e-03  1.912423e-01
pagerank         6.826413e-04  4.377657e-01
trans            1.247578e-04  2.269193e-02
first            1.827542e-04  8.871632e-02
second           1.046384e-03  1.614601e-01
third            1.182329e-03  9.931061e-02
fourth           2.442784e-04  2.561987e-01
fifth            1.425167e-03  2.426687e-01
sixth            3.576518e-03  3.179525e-01
selfinter       -1.225699e-05  3.479950e-02
V1               2.127666e-03  6.859691e-01
V2               1.735827e-03  9.186065e-01
evcent           7.854796e-04  2.004302e-01
upto_second      9.204818e-04  1.587322e-01
upto_third       2.507201e-04  2.242745e-01
upto_fourth      3.519296e-04  9.785302e-02
upto_fifth       2.908735e-03  1.637082e-01
upto_sixth       3.435585e-04  1.076195e-01
ratio1           2.482320e-03  5.698621e-01
ratio2           3.533226e-04  1.479244e-01
ratio3           1.698635e-03  2.957152e-01
ratio4           1.006239e-03  4.329686e-01
ratio5           4.674113e-04  1.197723e+00
ratio6           2.586312e-03  2.726858e-01
walktrap_vertex  4.870957e-04  4.897336e-01
bigcom1          3.963398e-06  2.141861e-02
bigcom2          1.578301e-04  3.115516e-02
bigcom3          0.000000e+00  0.000000e+00
bigcom4         -8.802817e-06  2.274510e-02
bigcom5          0.000000e+00  0.000000e+00
bigcom6          0.000000e+00  0.000000e+00
bigcom8          0.000000e+00  0.000000e+00
bigcom9          0.000000e+00  0.000000e+00
bigcom10         0.000000e+00  0.000000e+00
bigcom11         6.617530e-05  6.508974e-01
bigcom12         0.000000e+00  0.000000e+00
bigcom13         0.000000e+00  0.000000e+00
bigcom14         0.000000e+00  0.000000e+00
bigcom15         0.000000e+00  0.000000e+00
bigcom16         0.000000e+00  0.000000e+00
bigcom17         0.000000e+00  0.000000e+00
bigcom18         0.000000e+00  0.000000e+00
bigcom21         0.000000e+00  0.000000e+00
bigcom22         0.000000e+00  0.000000e+00
bigcom23         0.000000e+00  0.000000e+00
bigcom24         0.000000e+00  0.000000e+00
bigcom25         8.744682e-05  2.317467e-02
bigcom26         0.000000e+00  0.000000e+00
bigcom27         0.000000e+00  0.000000e+00
bigcom29         0.000000e+00  0.000000e+00
bigcom31         0.000000e+00  0.000000e+00
bigcom33         2.989662e-04  1.816996e-01
bigcom34         0.000000e+00  0.000000e+00
bigcom35         0.000000e+00  0.000000e+00
bigcom36         0.000000e+00  0.000000e+00
bigcom39         0.000000e+00  0.000000e+00
bigcom40         0.000000e+00  0.000000e+00
bigcom43         0.000000e+00  0.000000e+00
bigcom46         0.000000e+00  0.000000e+00
bigcom48         0.000000e+00  0.000000e+00
bigcom49         0.000000e+00  0.000000e+00
bigcom50         0.000000e+00  4.336809e-21
bigcom52         0.000000e+00  0.000000e+00
bigcom54         0.000000e+00  0.000000e+00
bigcom56         0.000000e+00  0.000000e+00
bigcom57         0.000000e+00  0.000000e+00
bigcom58         0.000000e+00  0.000000e+00
bigcom62         0.000000e+00  0.000000e+00
bigcom63         0.000000e+00  0.000000e+00
bigcom64         0.000000e+00  0.000000e+00
bigcom65         0.000000e+00  0.000000e+00
bigcom66         0.000000e+00  0.000000e+00
bigcom68         0.000000e+00  0.000000e+00
bigcom69         0.000000e+00  0.000000e+00
bigcom70         0.000000e+00  0.000000e+00
bigcom71         0.000000e+00  0.000000e+00
bigcom72         0.000000e+00  0.000000e+00
bigcom77         0.000000e+00  0.000000e+00
bigcom79         0.000000e+00  0.000000e+00
bigcom80         0.000000e+00  0.000000e+00
bigcom82         0.000000e+00  0.000000e+00
bigcom83         0.000000e+00  0.000000e+00
bigcom86         0.000000e+00  0.000000e+00
bigcom87         0.000000e+00  0.000000e+00
bigcom88         0.000000e+00  0.000000e+00
bigcom90         0.000000e+00  0.000000e+00
bigcom92         0.000000e+00  0.000000e+00
bigcom94         0.000000e+00  0.000000e+00
bigcom96         0.000000e+00  0.000000e+00
bigcom98         0.000000e+00  0.000000e+00
bigcom99         0.000000e+00  0.000000e+00
bigcom100        0.000000e+00  0.000000e+00
bigcom102        0.000000e+00  0.000000e+00
bigcom103        0.000000e+00  0.000000e+00
bigcom104        0.000000e+00  0.000000e+00
bigcom107        0.000000e+00  0.000000e+00
bigcom108        0.000000e+00  0.000000e+00
bigcom109        0.000000e+00  1.714286e-02
bigcom110        0.000000e+00  6.953929e-01
bigcom125        0.000000e+00  0.000000e+00
bigcom133        0.000000e+00  0.000000e+00
bigcom141        0.000000e+00  0.000000e+00
bigcom142        0.000000e+00  0.000000e+00
bigcom143        0.000000e+00  0.000000e+00
bigcom145        0.000000e+00  0.000000e+00
bigcom158        0.000000e+00  0.000000e+00
bigcom162        0.000000e+00  0.000000e+00
bigcom177        3.840180e-04  5.143003e-01
bigcom194        0.000000e+00  0.000000e+00
bigcom208        0.000000e+00  0.000000e+00
bigcom220        0.000000e+00  0.000000e+00
bigcom227        0.000000e+00  0.000000e+00
bigcom229        0.000000e+00  0.000000e+00
bigcom247        0.000000e+00  0.000000e+00
bigcom252        0.000000e+00  0.000000e+00
bigcom255        0.000000e+00  0.000000e+00
bigcom258        0.000000e+00  0.000000e+00
bigcom266        0.000000e+00  0.000000e+00
bigcom269        0.000000e+00  0.000000e+00
bigcom273        0.000000e+00  0.000000e+00
bigcom274        0.000000e+00  0.000000e+00
bigcom276        0.000000e+00  0.000000e+00
bigcom284        0.000000e+00  0.000000e+00
bigcom290        0.000000e+00  0.000000e+00
bigcom292        0.000000e+00  0.000000e+00
bigcom294        0.000000e+00  0.000000e+00
bigcom295        0.000000e+00  0.000000e+00
bigcom296        0.000000e+00  0.000000e+00
bigcom297        0.000000e+00  0.000000e+00
bigcom302        0.000000e+00  0.000000e+00
bigcom303        0.000000e+00  0.000000e+00
bigcom307        0.000000e+00  0.000000e+00
bigcom311        0.000000e+00  0.000000e+00
bigcom313        0.000000e+00  0.000000e+00
bigcom318        0.000000e+00  0.000000e+00
bigcom326        0.000000e+00  0.000000e+00
bigcom332        0.000000e+00  0.000000e+00
bigcom340        0.000000e+00  0.000000e+00
bigcom341        0.000000e+00  0.000000e+00
bigcom345        0.000000e+00  0.000000e+00
bigcom347        0.000000e+00  0.000000e+00
bigcom360        0.000000e+00  0.000000e+00
bigcom365        0.000000e+00  0.000000e+00
bigcom366        0.000000e+00  0.000000e+00
bigcom370        0.000000e+00  0.000000e+00
bigcom387        0.000000e+00  0.000000e+00
bigcom390        0.000000e+00  0.000000e+00
bigcom398        0.000000e+00  0.000000e+00
bigcom408        0.000000e+00  0.000000e+00
bigcom417        0.000000e+00  0.000000e+00
bigcom419        0.000000e+00  0.000000e+00
bigcom424        0.000000e+00  0.000000e+00
bigcom441        0.000000e+00  0.000000e+00
bigcom445        0.000000e+00  0.000000e+00
bigcom468        0.000000e+00  0.000000e+00
spin_vertex      1.321546e-03  7.131421e-01
membership_s1    0.000000e+00  0.000000e+00
membership_s3    0.000000e+00  8.571429e-03
membership_s4    1.913644e-03  4.927276e-01
membership_s5    0.000000e+00  0.000000e+00
membership_s6    0.000000e+00  0.000000e+00
membership_s7    0.000000e+00  0.000000e+00
membership_s8    0.000000e+00  0.000000e+00
membership_s9    0.000000e+00  0.000000e+00
membership_s10   1.550814e-05  3.287204e-02
membership_s11   0.000000e+00  0.000000e+00
membership_s12   1.024712e-05  6.509432e-02
membership_s13   0.000000e+00  0.000000e+00
membership_s14   0.000000e+00  0.000000e+00
membership_s16  -1.639624e-05  1.205780e-03
membership_s17   0.000000e+00  0.000000e+00
membership_s18   0.000000e+00  0.000000e+00
membership_s19   0.000000e+00  0.000000e+00
membership_s20  -2.652520e-05  1.128015e-02
membership_s21   2.255180e-04  1.614844e-01
membership_s22   0.000000e+00  0.000000e+00
membership_s23   0.000000e+00  0.000000e+00
membership_s24   0.000000e+00  0.000000e+00
membership_s25   0.000000e+00  0.000000e+00
membership_s26   0.000000e+00  0.000000e+00
membership_s27   0.000000e+00  0.000000e+00
membership_s28   0.000000e+00  0.000000e+00
membership_s30   0.000000e+00  0.000000e+00
membership_s31   3.555048e-06  3.017503e-02
membership_s32   0.000000e+00  0.000000e+00
membership_s33   0.000000e+00  8.333333e-03
membership_s34   0.000000e+00  0.000000e+00
membership_s35   0.000000e+00  0.000000e+00
membership_s36   0.000000e+00  0.000000e+00
membership_s37   0.000000e+00  0.000000e+00
membership_s38   3.008132e-04  1.338213e-01
adhesion         1.894626e-02  5.779856e-01
cohesion         2.720360e-02  7.733792e-01
inner            1.566412e-03  6.015619e-01
outer            5.837964e-03  8.854874e-01
ioratio          9.274373e-03  5.392854e-01
comsize          7.103307e-03  8.460382e-01
[1] "Dataset: med_CT Model GLM, run: 9 of 10 2015-06-08 11:33:43"
[1] "glmnet variable coefficients"
                         [,1]          [,2]
(Intercept)     -4.344455e+00 -5.585168e+01
graph0           1.951157e-40  2.860871e-03
graph1          -3.857006e-42  1.539288e-05
graph2          -1.562052e-40  7.326789e-05
graph3          -1.146938e-43 -3.108558e-07
graph4          -6.943210e-44  2.988788e-07
graph5          -6.471756e-42  1.818585e-05
graph6          -2.014009e-42 -7.841625e-06
graph7          -1.357992e-41 -4.589199e-05
graph8          -3.691601e-41 -2.573285e-04
graph9          -3.360887e-45 -1.787753e-08
graph10         -1.287037e-45 -1.697120e-09
graph11         -9.809688e-46  2.938891e-09
graph12         -4.334335e-44 -1.765714e-07
graph13         -8.651423e-44 -4.072133e-07
graph14         -2.578053e-44 -7.614235e-08
graph15         -1.474047e-42 -9.253713e-06
graph16         -2.463656e-44 -6.859248e-08
graph17         -7.413684e-44 -8.401842e-08
graph18         -5.115812e-42 -4.599629e-05
graph19         -3.524878e-43 -9.229810e-07
graph20         -3.563740e-43  1.247070e-06
graph21         -1.278867e-42 -1.273159e-06
graph22         -4.975403e-43 -1.948669e-06
graph23         -4.428497e-43 -9.192872e-07
graph24         -2.024661e-42 -7.822307e-06
graph25         -4.538662e-42 -2.792712e-05
graph26         -2.305611e-42 -8.953642e-06
graph27         -1.000098e-41 -4.187523e-05
graph28         -6.090065e-42 -3.126744e-05
graph29         -1.446531e-41 -7.543371e-05
orbit0           1.951157e-40  2.856824e-03
orbit1          -5.483992e-42  1.364622e-05
orbit2           1.424458e-41  1.214088e-04
orbit3          -1.562052e-40  7.289230e-05
orbit4          -2.926445e-43 -1.903943e-06
orbit5          -1.118923e-43  1.165264e-06
orbit6          -7.069398e-44  2.980425e-07
orbit7           1.748766e-42  9.685372e-06
orbit8          -6.471756e-42  1.820404e-05
orbit9          -6.656436e-42 -1.247230e-05
orbit10         -2.331639e-42 -1.257150e-05
orbit11         -1.323868e-41  1.037614e-04
orbit12         -1.520759e-41 -4.282814e-05
orbit13         -3.394095e-41 -2.009696e-04
orbit14         -3.691601e-41 -2.573057e-04
orbit15         -9.665897e-45 -6.338168e-08
orbit16         -6.623433e-45 -8.974514e-08
orbit17         -7.185704e-45  6.638798e-09
orbit18         -7.717760e-45 -1.127070e-07
orbit19         -2.245606e-45  1.492373e-09
orbit20         -3.011604e-45  1.844849e-08
orbit21         -4.864328e-45  8.658251e-09
orbit22         -9.820221e-46  2.953164e-09
orbit23          3.097270e-43  1.523137e-06
orbit24         -8.098891e-44 -2.305390e-07
orbit25         -8.409527e-44 -4.709871e-07
orbit26         -1.831975e-43 -8.663110e-07
orbit27         -5.032013e-43 -3.550217e-06
orbit28         -3.496653e-43 -2.402104e-06
orbit29         -1.215349e-43 -4.716426e-07
orbit30         -3.817829e-43 -1.027505e-06
orbit31         -3.907629e-44  1.425447e-07
orbit32         -4.032743e-44 -3.508047e-07
orbit33         -9.210278e-43  1.447389e-05
orbit34         -1.474047e-42 -9.213779e-06
orbit35         -1.222660e-43  3.831192e-08
orbit36         -2.675510e-43 -1.723659e-06
orbit37         -3.164352e-44 -1.211395e-07
orbit38         -2.651501e-43  2.810569e-06
orbit39         -2.683486e-43  2.457935e-06
orbit40         -8.457705e-44 -2.931262e-07
orbit41         -7.634430e-43 -4.561892e-06
orbit42         -6.243833e-42 -2.333797e-05
orbit43         -5.277312e-42 -4.821731e-05
orbit44         -4.826912e-41  6.777213e-05
orbit45         -2.145716e-42 -1.900061e-06
orbit46         -8.523077e-43 -3.629144e-06
orbit47         -1.425624e-42  8.041302e-06
orbit48         -4.732030e-43 -2.105733e-06
orbit49         -3.785565e-43  1.456708e-06
orbit50         -2.855568e-42 -1.225408e-05
orbit51         -2.822531e-42 -1.442842e-05
orbit52         -3.597494e-42  6.696482e-06
orbit53         -2.857420e-42  1.664396e-05
orbit54         -4.936328e-43 -1.914294e-06
orbit55         -8.815856e-42 -5.770046e-05
orbit56         -3.153867e-42  4.989043e-05
orbit57         -3.988309e-43 -1.783289e-06
orbit58         -9.769659e-42 -1.457208e-04
orbit59         -3.646786e-42 -1.929211e-05
orbit60         -3.087112e-42 -2.579133e-06
orbit61         -3.185320e-41  1.307105e-04
orbit62         -1.984054e-41 -2.177310e-04
orbit63         -1.005936e-41 -2.061588e-05
orbit64         -5.910977e-42 -2.629432e-05
orbit65         -9.674273e-42 -4.555304e-05
orbit66         -2.326062e-42 -6.405634e-06
orbit67         -1.240988e-41 -7.950797e-05
orbit68         -1.073984e-41 -4.646424e-05
orbit69         -3.351449e-41 -8.407140e-05
orbit70         -1.131516e-41 -6.401022e-05
orbit71         -6.535550e-42 -2.835134e-05
orbit72         -1.446531e-41 -7.537750e-05
AP              -1.074633e-39 -3.431466e-02
bet              5.824047e-44 -9.221268e-07
ecc              6.415440e-39  5.498121e-02
eccrad           4.490808e-38  3.846904e-01
close           -7.070522e-39  1.918199e-01
constraint      -4.693845e-38 -5.460771e-01
coreness        -1.919355e-40  1.186607e-02
knn             -1.082557e-40 -5.346553e-04
hubscore        -1.033265e-37 -4.121226e-01
pagerank        -2.499335e-35 -7.138788e+02
trans           -2.303848e-38  1.357289e-01
first            1.951157e-40  2.875872e-03
second          -5.845412e-42  3.050658e-05
third            3.990773e-43  6.615358e-06
fourth           5.792089e-43 -1.834806e-05
fifth           -8.134778e-43  1.212908e-06
sixth           -1.188884e-41  4.055675e-06
selfinter       -4.218452e-39 -6.666055e-02
[truncated: 119,195 more chars]
