# Supplementary material for: Distinctive Behaviors of Druggable Proteins in Cellular Networks
Source: PLoS Comput Biol. 2015 Dec 23;11(12):e1004597. doi: 10.1371/journal.pcbi.1004597 (PMC4689399; doi:10.1371/journal.pcbi.1004597)
Supplement: S1 File — (ZIP) [file pcbi.1004597.s004.zip › S1_File/y2h_binary.ppi.csv.Target_results_med_targets.txt]

[[1]]
[1] "med_targets"

[1] "Dataset: med_targets Model GBM, run: 1 of 10 2015-06-08 10:38:01"
Iter   TrainDeviance   ValidDeviance   StepSize   Improve
     1        0.2921             nan     0.0100    0.0001
     2        0.2919             nan     0.0100   -0.0000
     3        0.2916             nan     0.0100    0.0002
     4        0.2913             nan     0.0100    0.0000
     5        0.2911             nan     0.0100    0.0001
     6        0.2908             nan     0.0100    0.0001
     7        0.2905             nan     0.0100    0.0001
     8        0.2905             nan     0.0100   -0.0000
     9        0.2901             nan     0.0100    0.0002
    10        0.2900             nan     0.0100   -0.0000
    20        0.2874             nan     0.0100    0.0000
    40        0.2833             nan     0.0100   -0.0001
    60        0.2790             nan     0.0100    0.0000
    80        0.2749             nan     0.0100   -0.0001
   100        0.2711             nan     0.0100   -0.0000
   120        0.2672             nan     0.0100    0.0000
   140        0.2632             nan     0.0100   -0.0002
   160        0.2599             nan     0.0100   -0.0000
   180        0.2562             nan     0.0100   -0.0000
   200        0.2531             nan     0.0100   -0.0001
   208        0.2521             nan     0.0100    0.0000

[1] "GBM variable coefficients"
                            var    rel.inf
ratio5                   ratio5 6.13482196
spin_vertex         spin_vertex 6.12324870
membership_s4     membership_s4 4.95980520
knn                         knn 4.19786576
V1                           V1 4.11783547
bigcom48               bigcom48 3.27370156
graph21                 graph21 3.02423810
comsize                 comsize 2.97084093
graph20                 graph20 2.79811217
V2                           V2 2.79120470
walktrap_vertex walktrap_vertex 2.72195731
outer                     outer 2.37952502
orbit35                 orbit35 1.85931884
graph6                   graph6 1.76610183
orbit28                 orbit28 1.56499599
orbit51                 orbit51 1.54164561
ecc                         ecc 1.43913931
graph10                 graph10 1.40094386
graph11                 graph11 1.38573527
graph14                 graph14 1.36689721
orbit18                 orbit18 1.35410735
ratio1                   ratio1 1.35340342
orbit45                 orbit45 1.29800158
ratio2                   ratio2 1.26306645
ratio6                   ratio6 1.19401527
graph15                 graph15 1.18998316
orbit46                 orbit46 1.10514210
orbit9                   orbit9 1.03845748
orbit22                 orbit22 0.96564088
orbit53                 orbit53 0.96001895
inner                     inner 0.95386196
graph18                 graph18 0.95047603
orbit36                 orbit36 0.91841801
ioratio                 ioratio 0.91453880
bet                         bet 0.88021278
graph23                 graph23 0.82478251
bigcom11               bigcom11 0.82337951
orbit52                 orbit52 0.81582857
graph19                 graph19 0.80661099
orbit60                 orbit60 0.78243815
orbit19                 orbit19 0.76322880
constraint           constraint 0.72843722
orbit33                 orbit33 0.72053681
orbit50                 orbit50 0.71006325
membership_s12   membership_s12 0.64735829
graph16                 graph16 0.64654333
graph17                 graph17 0.63455873
bigcom33               bigcom33 0.62684395
graph5                   graph5 0.58536160
upto_second         upto_second 0.56518534
orbit24                 orbit24 0.55626635
orbit17                 orbit17 0.54135655
orbit27                 orbit27 0.53782539
upto_sixth           upto_sixth 0.53422032
pagerank               pagerank 0.52538905
orbit59                 orbit59 0.47125535
orbit47                 orbit47 0.44884927
orbit49                 orbit49 0.44458384
orbit4                   orbit4 0.43785114
graph4                   graph4 0.42878924
coreness               coreness 0.41662638
adhesion               adhesion 0.40472908
orbit26                 orbit26 0.39394443
orbit38                 orbit38 0.36907200
graph9                   graph9 0.36215035
orbit37                 orbit37 0.35982504
upto_third           upto_third 0.34997957
cohesion               cohesion 0.34456707
orbit39                 orbit39 0.31239163
orbit25                 orbit25 0.31168668
orbit10                 orbit10 0.30695233
bigcom25               bigcom25 0.29932785
orbit6                   orbit6 0.29233162
graph2                   graph2 0.29117817
trans                     trans 0.28112909
second                   second 0.28094288
orbit15                 orbit15 0.27801199
ratio4                   ratio4 0.26760897
graph25                 graph25 0.25364774
fourth                   fourth 0.25101048
ratio3                   ratio3 0.24791928
orbit1                   orbit1 0.24259801
graph13                 graph13 0.23804225
hubscore               hubscore 0.22520425
orbit31                 orbit31 0.22453945
orbit56                 orbit56 0.22025572
close                     close 0.19571460
graph1                   graph1 0.18837746
graph7                   graph7 0.17517308
orbit30                 orbit30 0.16798620
orbit29                 orbit29 0.15253670
membership_s21   membership_s21 0.13521650
membership_s16   membership_s16 0.12278917
orbit40                 orbit40 0.11254187
membership_s19   membership_s19 0.08979239
orbit23                 orbit23 0.08639114
orbit2                   orbit2 0.08343361
orbit12                 orbit12 0.08226905
orbit7                   orbit7 0.08119709
graph3                   graph3 0.07636024
graph26                 graph26 0.07522685
graph12                 graph12 0.07401731
bigcom177             bigcom177 0.07115768
bigcom10               bigcom10 0.06992508
graph22                 graph22 0.06584106
graph27                 graph27 0.05201151
membership_s18   membership_s18 0.05111174
orbit63                 orbit63 0.04417028
orbit5                   orbit5 0.04190002
bigcom79               bigcom79 0.03888819
orbit32                 orbit32 0.03840178
orbit62                 orbit62 0.03707457
graph0                   graph0 0.00000000
graph8                   graph8 0.00000000
graph24                 graph24 0.00000000
graph28                 graph28 0.00000000
graph29                 graph29 0.00000000
orbit0                   orbit0 0.00000000
orbit3                   orbit3 0.00000000
orbit8                   orbit8 0.00000000
orbit11                 orbit11 0.00000000
orbit13                 orbit13 0.00000000
orbit14                 orbit14 0.00000000
orbit16                 orbit16 0.00000000
orbit20                 orbit20 0.00000000
orbit21                 orbit21 0.00000000
orbit34                 orbit34 0.00000000
orbit41                 orbit41 0.00000000
orbit42                 orbit42 0.00000000
orbit43                 orbit43 0.00000000
orbit44                 orbit44 0.00000000
orbit48                 orbit48 0.00000000
orbit54                 orbit54 0.00000000
orbit55                 orbit55 0.00000000
orbit57                 orbit57 0.00000000
orbit58                 orbit58 0.00000000
orbit61                 orbit61 0.00000000
orbit64                 orbit64 0.00000000
orbit65                 orbit65 0.00000000
orbit66                 orbit66 0.00000000
orbit67                 orbit67 0.00000000
orbit68                 orbit68 0.00000000
orbit69                 orbit69 0.00000000
orbit70                 orbit70 0.00000000
orbit71                 orbit71 0.00000000
orbit72                 orbit72 0.00000000
AP                           AP 0.00000000
eccrad                   eccrad 0.00000000
first                     first 0.00000000
third                     third 0.00000000
fifth                     fifth 0.00000000
sixth                     sixth 0.00000000
selfinter             selfinter 0.00000000
evcent                   evcent 0.00000000
upto_fourth         upto_fourth 0.00000000
upto_fifth           upto_fifth 0.00000000
bigcom1                 bigcom1 0.00000000
bigcom2                 bigcom2 0.00000000
bigcom3                 bigcom3 0.00000000
bigcom4                 bigcom4 0.00000000
bigcom5                 bigcom5 0.00000000
bigcom6                 bigcom6 0.00000000
bigcom8                 bigcom8 0.00000000
bigcom9                 bigcom9 0.00000000
bigcom12               bigcom12 0.00000000
bigcom13               bigcom13 0.00000000
bigcom14               bigcom14 0.00000000
bigcom15               bigcom15 0.00000000
bigcom16               bigcom16 0.00000000
bigcom17               bigcom17 0.00000000
bigcom18               bigcom18 0.00000000
bigcom21               bigcom21 0.00000000
bigcom22               bigcom22 0.00000000
bigcom23               bigcom23 0.00000000
bigcom24               bigcom24 0.00000000
bigcom26               bigcom26 0.00000000
bigcom27               bigcom27 0.00000000
bigcom29               bigcom29 0.00000000
bigcom31               bigcom31 0.00000000
bigcom34               bigcom34 0.00000000
bigcom35               bigcom35 0.00000000
bigcom36               bigcom36 0.00000000
bigcom39               bigcom39 0.00000000
bigcom40               bigcom40 0.00000000
bigcom43               bigcom43 0.00000000
bigcom46               bigcom46 0.00000000
bigcom49               bigcom49 0.00000000
bigcom50               bigcom50 0.00000000
bigcom52               bigcom52 0.00000000
bigcom54               bigcom54 0.00000000
bigcom56               bigcom56 0.00000000
bigcom57               bigcom57 0.00000000
bigcom58               bigcom58 0.00000000
bigcom62               bigcom62 0.00000000
bigcom63               bigcom63 0.00000000
bigcom64               bigcom64 0.00000000
bigcom65               bigcom65 0.00000000
bigcom66               bigcom66 0.00000000
bigcom68               bigcom68 0.00000000
bigcom69               bigcom69 0.00000000
bigcom70               bigcom70 0.00000000
bigcom71               bigcom71 0.00000000
bigcom72               bigcom72 0.00000000
bigcom77               bigcom77 0.00000000
bigcom80               bigcom80 0.00000000
bigcom82               bigcom82 0.00000000
bigcom83               bigcom83 0.00000000
bigcom86               bigcom86 0.00000000
bigcom87               bigcom87 0.00000000
bigcom88               bigcom88 0.00000000
bigcom90               bigcom90 0.00000000
bigcom92               bigcom92 0.00000000
bigcom94               bigcom94 0.00000000
bigcom96               bigcom96 0.00000000
bigcom98               bigcom98 0.00000000
bigcom99               bigcom99 0.00000000
bigcom100             bigcom100 0.00000000
bigcom102             bigcom102 0.00000000
bigcom103             bigcom103 0.00000000
bigcom104             bigcom104 0.00000000
bigcom107             bigcom107 0.00000000
bigcom108             bigcom108 0.00000000
bigcom109             bigcom109 0.00000000
bigcom110             bigcom110 0.00000000
bigcom125             bigcom125 0.00000000
bigcom133             bigcom133 0.00000000
bigcom141             bigcom141 0.00000000
bigcom142             bigcom142 0.00000000
bigcom143             bigcom143 0.00000000
bigcom145             bigcom145 0.00000000
bigcom158             bigcom158 0.00000000
bigcom162             bigcom162 0.00000000
bigcom194             bigcom194 0.00000000
bigcom208             bigcom208 0.00000000
bigcom220             bigcom220 0.00000000
bigcom227             bigcom227 0.00000000
bigcom229             bigcom229 0.00000000
bigcom247             bigcom247 0.00000000
bigcom252             bigcom252 0.00000000
bigcom255             bigcom255 0.00000000
bigcom258             bigcom258 0.00000000
bigcom266             bigcom266 0.00000000
bigcom269             bigcom269 0.00000000
bigcom273             bigcom273 0.00000000
bigcom274             bigcom274 0.00000000
bigcom276             bigcom276 0.00000000
bigcom284             bigcom284 0.00000000
bigcom290             bigcom290 0.00000000
bigcom292             bigcom292 0.00000000
bigcom294             bigcom294 0.00000000
bigcom295             bigcom295 0.00000000
bigcom296             bigcom296 0.00000000
bigcom297             bigcom297 0.00000000
bigcom302             bigcom302 0.00000000
bigcom303             bigcom303 0.00000000
bigcom307             bigcom307 0.00000000
bigcom311             bigcom311 0.00000000
bigcom313             bigcom313 0.00000000
bigcom318             bigcom318 0.00000000
bigcom326             bigcom326 0.00000000
bigcom332             bigcom332 0.00000000
bigcom340             bigcom340 0.00000000
bigcom341             bigcom341 0.00000000
bigcom345             bigcom345 0.00000000
bigcom347             bigcom347 0.00000000
bigcom360             bigcom360 0.00000000
bigcom365             bigcom365 0.00000000
bigcom366             bigcom366 0.00000000
bigcom370             bigcom370 0.00000000
bigcom387             bigcom387 0.00000000
bigcom390             bigcom390 0.00000000
bigcom398             bigcom398 0.00000000
bigcom408             bigcom408 0.00000000
bigcom417             bigcom417 0.00000000
bigcom419             bigcom419 0.00000000
bigcom424             bigcom424 0.00000000
bigcom441             bigcom441 0.00000000
bigcom445             bigcom445 0.00000000
bigcom468             bigcom468 0.00000000
membership_s1     membership_s1 0.00000000
membership_s3     membership_s3 0.00000000
membership_s5     membership_s5 0.00000000
membership_s6     membership_s6 0.00000000
membership_s7     membership_s7 0.00000000
membership_s8     membership_s8 0.00000000
membership_s9     membership_s9 0.00000000
membership_s10   membership_s10 0.00000000
membership_s11   membership_s11 0.00000000
membership_s13   membership_s13 0.00000000
membership_s14   membership_s14 0.00000000
membership_s17   membership_s17 0.00000000
membership_s20   membership_s20 0.00000000
membership_s22   membership_s22 0.00000000
membership_s23   membership_s23 0.00000000
membership_s24   membership_s24 0.00000000
membership_s25   membership_s25 0.00000000
membership_s26   membership_s26 0.00000000
membership_s27   membership_s27 0.00000000
membership_s28   membership_s28 0.00000000
membership_s30   membership_s30 0.00000000
membership_s31   membership_s31 0.00000000
membership_s32   membership_s32 0.00000000
membership_s33   membership_s33 0.00000000
membership_s34   membership_s34 0.00000000
membership_s35   membership_s35 0.00000000
membership_s36   membership_s36 0.00000000
membership_s37   membership_s37 0.00000000
membership_s38   membership_s38 0.00000000
[1] "Dataset: med_targets Model RF, run: 1 of 10 2015-06-08 10:38:26"
     |      Out-of-bag   |
Tree |      MSE  %Var(y) |
   1 |  0.05499   257.27 |
   2 |  0.04533   212.09 |
   3 |  0.04039   188.96 |
   4 |  0.03779   176.79 |
   5 |  0.03658   171.13 |
   6 |  0.03408   159.43 |
   7 |  0.03167   148.15 |
   8 |  0.02974   139.16 |
   9 |  0.02894   135.38 |
  10 |  0.02813   131.62 |
  11 |  0.02799   130.95 |
  12 |  0.02789   130.48 |
  13 |  0.02729   127.65 |
  14 |  0.02741   128.24 |
  15 |  0.02699   126.29 |
  16 |  0.02625   122.82 |
  17 |  0.02604   121.81 |
  18 |  0.02593   121.29 |
  19 |  0.02578   120.59 |
  20 |  0.02572   120.32 |
  21 |  0.02562   119.86 |
  22 |  0.02542   118.92 |
  23 |  0.02526   118.18 |
  24 |  0.02515   117.66 |
  25 |  0.02503   117.12 |
  26 |  0.02488   116.41 |
  27 |  0.02474   115.75 |
  28 |  0.02473   115.69 |
  29 |  0.02465   115.33 |
  30 |  0.02462   115.16 |
  31 |  0.02459   115.03 |
  32 |  0.02454   114.80 |
  33 |  0.02436   113.95 |
  34 |   0.0243   113.67 |
  35 |   0.0241   112.77 |
  36 |  0.02411   112.81 |
  37 |  0.02404   112.48 |
  38 |  0.02399   112.21 |
  39 |  0.02402   112.35 |
  40 |  0.02392   111.91 |
  41 |  0.02388   111.74 |
  42 |  0.02392   111.90 |
  43 |   0.0239   111.82 |
  44 |  0.02387   111.68 |
  45 |  0.02385   111.56 |
  46 |  0.02373   111.03 |
  47 |  0.02371   110.93 |
  48 |  0.02369   110.83 |
  49 |  0.02361   110.45 |
  50 |  0.02353   110.07 |
  51 |  0.02349   109.92 |
  52 |  0.02349   109.91 |
  53 |  0.02349   109.89 |
  54 |   0.0235   109.96 |
  55 |  0.02345   109.72 |
  56 |  0.02346   109.75 |
  57 |  0.02335   109.26 |
  58 |  0.02325   108.77 |
  59 |  0.02324   108.74 |
  60 |  0.02324   108.71 |
  61 |  0.02323   108.70 |
  62 |  0.02321   108.59 |
  63 |  0.02318   108.43 |
  64 |  0.02315   108.29 |
  65 |  0.02312   108.19 |
  66 |  0.02306   107.89 |
  67 |  0.02305   107.83 |
  68 |  0.02304   107.77 |
  69 |  0.02302   107.71 |
  70 |  0.02302   107.69 |
  71 |  0.02301   107.64 |
  72 |  0.02299   107.54 |
  73 |  0.02302   107.71 |
  74 |  0.02302   107.70 |
  75 |  0.02305   107.86 |
  76 |  0.02304   107.81 |
  77 |  0.02302   107.70 |
  78 |  0.02299   107.55 |
  79 |  0.02298   107.50 |
  80 |  0.02293   107.26 |
  81 |  0.02292   107.22 |
  82 |  0.02291   107.16 |
  83 |  0.02286   106.95 |
  84 |  0.02282   106.78 |
  85 |  0.02281   106.72 |
  86 |  0.02283   106.80 |
  87 |  0.02283   106.82 |
  88 |  0.02279   106.63 |
  89 |  0.02278   106.57 |
  90 |  0.02279   106.64 |
  91 |  0.02279   106.64 |
  92 |  0.02278   106.55 |
  93 |  0.02277   106.51 |
  94 |  0.02279   106.61 |
  95 |  0.02282   106.74 |
  96 |  0.02282   106.75 |
  97 |  0.02282   106.78 |
  98 |  0.02274   106.39 |
  99 |  0.02274   106.39 |
 100 |  0.02274   106.38 |
[1] "Random Forest variable coefficients"
                      %IncMSE IncNodePurity
graph5           2.510509e-03  3.480588e-01
graph6           1.919923e-03  4.210414e-01
graph7           1.901365e-03  1.224624e-01
graph8           8.199050e-05  2.231496e-02
graph9           3.846197e-04  1.682496e-01
graph10          1.330709e-03  2.722727e-01
graph11          5.712449e-03  6.734262e-01
graph12          2.589580e-03  2.951124e-01
graph13          1.084911e-03  2.440509e-01
graph14          6.455449e-04  3.516634e-01
graph15          4.762594e-03  3.939157e-01
graph16          2.125219e-03  3.849221e-01
graph17          4.809149e-03  4.218466e-01
graph18          7.252471e-04  9.865167e-02
graph19          4.150911e-03  5.566604e-01
graph20          1.966932e-03  4.439022e-01
graph21          4.662317e-03  4.344303e-01
graph22          2.342148e-03  9.643336e-02
graph23          3.280460e-03  4.970785e-01
graph24          1.537247e-03  1.651523e-01
graph25          6.616836e-04  2.397405e-01
graph26          5.965948e-04  1.973035e-01
graph27          1.777778e-05  8.888889e-03
graph28          0.000000e+00  1.666667e-02
graph29          0.000000e+00  2.116363e-18
orbit0           2.755185e-04  1.817625e-01
orbit1           1.825560e-03  3.905299e-01
orbit2           8.437506e-04  2.748304e-01
orbit3           1.838535e-04  4.786992e-02
orbit4           1.859454e-03  2.709103e-01
orbit5           3.098047e-04  1.664519e-01
orbit6           2.321418e-03  4.529906e-01
orbit7           1.331651e-03  2.551452e-01
orbit8           2.419470e-03  3.367052e-01
orbit9           6.916832e-04  4.080157e-01
orbit10          4.105122e-03  1.594306e-01
orbit11          1.097216e-03  3.856630e-01
orbit12          6.596280e-04  1.362867e-01
orbit13         -5.641731e-06  7.388004e-02
orbit14          4.480287e-05  1.831522e-02
orbit15          1.356360e-03  4.091831e-01
orbit16          1.216781e-03  1.207943e-01
orbit17          2.762014e-03  2.529669e-01
orbit18          4.555106e-03  3.862381e-01
orbit19          2.791281e-03  4.340335e-01
orbit20          2.171931e-03  3.182311e-01
orbit21          1.265707e-03  2.210806e-01
orbit22          7.575422e-03  6.758047e-01
orbit23          1.692302e-03  4.911465e-01
orbit24          2.275043e-03  4.202831e-01
orbit25          8.649679e-04  2.472953e-01
orbit26          3.241583e-03  2.255498e-01
orbit27          1.634356e-03  2.290703e-01
orbit28          2.829492e-03  3.070411e-01
orbit29          1.877931e-03  2.245662e-01
orbit30          3.530208e-03  3.599316e-01
orbit31          5.572462e-03  3.122297e-01
orbit32          1.458497e-03  2.751001e-01
orbit33          2.851414e-03  2.629541e-01
orbit34          4.737476e-03  5.479658e-01
orbit35          3.932266e-03  8.155626e-01
orbit36          2.615610e-03  9.093924e-01
orbit37          2.468235e-03  3.632604e-01
orbit38          3.234162e-03  4.579409e-01
orbit39          2.358545e-03  5.608134e-01
orbit40          1.825409e-03  1.912279e-01
orbit41         -9.239898e-06  6.292857e-02
orbit42          7.495441e-04  2.090730e-01
orbit43          1.539321e-03  2.541221e-01
orbit44          7.650685e-04  1.234816e-01
orbit45          3.603438e-03  5.654109e-01
orbit46          1.163724e-03  1.992711e-01
orbit47          3.094562e-03  2.884859e-01
orbit48          1.589327e-04  1.097769e-01
orbit49          3.828318e-03  4.410600e-01
orbit50          8.807957e-04  3.828028e-01
orbit51          4.916577e-03  5.313069e-01
orbit52          2.788360e-03  4.260426e-01
orbit53          2.262661e-03  4.608388e-01
orbit54          2.729565e-03  3.779512e-01
orbit55         -9.769807e-06  5.923335e-02
orbit56          3.930784e-03  5.525274e-01
orbit57          1.489170e-04  3.160888e-02
orbit58          8.400727e-04  5.162843e-02
orbit59          1.938252e-03  1.434456e-01
orbit60          2.450876e-04  1.202014e-01
orbit61          4.787933e-04  9.052750e-02
orbit62          9.079355e-04  2.820958e-01
orbit63          1.991420e-05  4.253516e-02
orbit64          4.930492e-04  1.349026e-01
orbit65          1.619215e-03  1.299452e-01
orbit66          1.004288e-03  1.743990e-01
orbit67          5.296665e-04  1.219625e-02
orbit68          2.729754e-05  3.470085e-02
orbit69          1.237802e-05  9.715236e-02
orbit70          1.986838e-04  4.791573e-02
orbit71          3.886309e-05  5.438904e-02
orbit72         -9.004970e-06  8.569399e-03
AP               2.810269e-06  1.176721e-01
bet              3.939562e-04  5.046132e-01
ecc              4.394254e-04  2.717949e-01
eccrad           9.318422e-05  2.107929e-01
close            2.745139e-03  2.880261e-01
constraint       2.007223e-03  4.294790e-01
coreness         2.018525e-03  1.481838e-01
knn              6.080452e-03  8.133662e-01
hubscore         1.834896e-03  3.478811e-01
pagerank         9.544170e-04  5.013304e-01
trans            9.224041e-04  1.808192e-01
first            1.063519e-04  8.609641e-02
second           1.907028e-03  2.045451e-01
third            4.549794e-03  2.391610e-01
fourth           3.190230e-03  2.898700e-01
fifth            9.774164e-04  3.509424e-01
sixth            4.766585e-03  4.113390e-01
selfinter        6.232898e-05  7.213364e-02
V1               1.945173e-03  7.866393e-01
V2               2.074936e-03  1.150533e+00
evcent           8.657061e-04  2.070128e-01
upto_second      1.098262e-03  3.310995e-01
upto_third       5.799700e-03  4.542919e-01
upto_fourth      1.768618e-03  1.587583e-01
upto_fifth       2.811084e-03  4.058466e-01
upto_sixth       1.611684e-03  2.688415e-01
ratio1           4.898033e-03  9.706577e-01
ratio2           3.245107e-03  7.693678e-01
ratio3           5.422096e-03  4.541709e-01
ratio4           1.092448e-03  1.932390e-01
ratio5           1.723903e-03  2.473547e+00
ratio6           1.676564e-03  3.490560e-01
walktrap_vertex  8.481659e-04  1.227082e+00
bigcom1          0.000000e+00  1.674008e-18
bigcom2          9.074385e-05  9.260768e-02
bigcom3          0.000000e+00  2.966377e-18
bigcom4          8.896797e-06  2.329136e-02
bigcom5          0.000000e+00  1.118897e-18
bigcom6          0.000000e+00  1.994932e-19
bigcom8          0.000000e+00  6.938894e-19
bigcom9          0.000000e+00  6.938894e-19
bigcom10        -5.117496e-05  2.695369e-01
bigcom11         9.909602e-05  8.427217e-01
bigcom12         0.000000e+00  0.000000e+00
bigcom13         0.000000e+00  9.020562e-19
bigcom14         0.000000e+00  2.775558e-19
bigcom15         0.000000e+00  0.000000e+00
bigcom16         0.000000e+00  5.984796e-19
bigcom17         0.000000e+00  0.000000e+00
bigcom18         2.786659e-05  1.755561e-01
bigcom21         0.000000e+00  0.000000e+00
bigcom22         0.000000e+00  0.000000e+00
bigcom23         0.000000e+00  1.387779e-19
bigcom24         0.000000e+00  8.673617e-21
bigcom25         4.000182e-04  1.692933e-01
bigcom26         0.000000e+00  0.000000e+00
bigcom27         0.000000e+00  0.000000e+00
bigcom29         0.000000e+00  4.163336e-19
bigcom31         0.000000e+00  0.000000e+00
bigcom33         6.042128e-04  3.078541e-01
bigcom34         0.000000e+00  8.586881e-19
bigcom35         0.000000e+00  4.163336e-19
bigcom36         0.000000e+00  8.673617e-21
bigcom39         0.000000e+00  1.526557e-18
bigcom40         0.000000e+00  0.000000e+00
bigcom43         0.000000e+00  8.673617e-21
bigcom46         0.000000e+00  7.025630e-19
bigcom48         1.728108e-05  3.623257e-01
bigcom49         0.000000e+00  0.000000e+00
bigcom50         0.000000e+00  0.000000e+00
bigcom52         0.000000e+00  0.000000e+00
bigcom54         0.000000e+00  0.000000e+00
bigcom56         0.000000e+00  0.000000e+00
bigcom57         0.000000e+00  2.862294e-19
bigcom58         0.000000e+00  0.000000e+00
bigcom62         0.000000e+00  1.110223e-18
bigcom63         0.000000e+00  1.110223e-18
bigcom64         0.000000e+00  0.000000e+00
bigcom65         8.239857e-05  2.146236e-01
bigcom66         0.000000e+00  0.000000e+00
bigcom68         0.000000e+00  0.000000e+00
bigcom69         0.000000e+00  4.163336e-19
bigcom70         0.000000e+00  1.387779e-18
bigcom71         0.000000e+00  2.775558e-19
bigcom72         0.000000e+00  8.673617e-21
bigcom77         0.000000e+00  2.775558e-19
bigcom79         5.362805e-05  2.270175e-01
bigcom80         0.000000e+00  0.000000e+00
bigcom82         0.000000e+00  3.209238e-19
bigcom83         0.000000e+00  2.775558e-19
bigcom86         0.000000e+00  0.000000e+00
bigcom87         0.000000e+00  0.000000e+00
bigcom88         1.519560e-05  2.974417e-01
bigcom90         0.000000e+00  0.000000e+00
bigcom92         0.000000e+00  1.387779e-18
bigcom94         0.000000e+00  0.000000e+00
bigcom96         0.000000e+00  1.734723e-20
bigcom98         0.000000e+00  0.000000e+00
bigcom99         0.000000e+00  0.000000e+00
bigcom100        0.000000e+00  1.387779e-19
bigcom102        0.000000e+00  4.163336e-19
bigcom103        0.000000e+00  0.000000e+00
bigcom104        0.000000e+00  0.000000e+00
bigcom107        0.000000e+00  1.387779e-19
bigcom108        0.000000e+00  1.249001e-18
bigcom109        0.000000e+00  5.551115e-19
bigcom110        0.000000e+00  8.510886e-01
bigcom125        0.000000e+00  2.862294e-19
bigcom133        0.000000e+00  2.775558e-19
bigcom141        0.000000e+00  0.000000e+00
bigcom142        0.000000e+00  0.000000e+00
bigcom143        0.000000e+00  0.000000e+00
bigcom145        0.000000e+00  2.775558e-19
bigcom158        0.000000e+00  2.602085e-20
bigcom162        0.000000e+00  1.127570e-18
bigcom177        9.994624e-05  3.558100e-01
bigcom194        0.000000e+00  0.000000e+00
bigcom208        0.000000e+00  0.000000e+00
bigcom220        0.000000e+00  0.000000e+00
bigcom227        0.000000e+00  2.775558e-19
bigcom229        0.000000e+00  0.000000e+00
bigcom247        0.000000e+00  0.000000e+00
bigcom252        0.000000e+00  0.000000e+00
bigcom255        0.000000e+00  0.000000e+00
bigcom258        0.000000e+00  0.000000e+00
bigcom266        0.000000e+00  0.000000e+00
bigcom269        0.000000e+00  1.249001e-18
bigcom273        0.000000e+00  0.000000e+00
bigcom274        0.000000e+00  0.000000e+00
bigcom276        0.000000e+00  0.000000e+00
bigcom284        0.000000e+00  2.775558e-19
bigcom290        0.000000e+00  1.110223e-18
bigcom292        0.000000e+00  2.775558e-19
bigcom294        0.000000e+00  0.000000e+00
bigcom295       -1.267052e-05  4.383049e-01
bigcom296        0.000000e+00  0.000000e+00
bigcom297        0.000000e+00  0.000000e+00
bigcom302        0.000000e+00  0.000000e+00
bigcom303        0.000000e+00  0.000000e+00
bigcom307        0.000000e+00  0.000000e+00
bigcom311        0.000000e+00  0.000000e+00
bigcom313        0.000000e+00  0.000000e+00
bigcom318        0.000000e+00  0.000000e+00
bigcom326        0.000000e+00  2.775558e-19
bigcom332        0.000000e+00  0.000000e+00
bigcom340        0.000000e+00  2.775558e-19
bigcom341        0.000000e+00  0.000000e+00
bigcom345        0.000000e+00  0.000000e+00
bigcom347        0.000000e+00  3.469447e-20
bigcom360        0.000000e+00  5.637851e-19
bigcom365        0.000000e+00  0.000000e+00
bigcom366        0.000000e+00  4.163336e-19
bigcom370        0.000000e+00  0.000000e+00
bigcom387        0.000000e+00  5.637851e-19
bigcom390        0.000000e+00  0.000000e+00
bigcom398        0.000000e+00  0.000000e+00
bigcom408        0.000000e+00  3.035766e-19
bigcom417        0.000000e+00  0.000000e+00
bigcom419        0.000000e+00  0.000000e+00
bigcom424        0.000000e+00  0.000000e+00
bigcom441        0.000000e+00  0.000000e+00
bigcom445        0.000000e+00  0.000000e+00
bigcom468        0.000000e+00  0.000000e+00
spin_vertex      3.708730e-03  1.518962e+00
membership_s1    0.000000e+00  0.000000e+00
membership_s3    0.000000e+00  1.257675e-18
membership_s4    1.481082e-03  4.772720e-01
membership_s5    0.000000e+00  0.000000e+00
membership_s6    0.000000e+00  0.000000e+00
membership_s7    0.000000e+00  2.090342e-18
membership_s8    0.000000e+00  1.188286e-18
membership_s9    0.000000e+00  2.229120e-18
membership_s10  -8.849558e-06  1.699231e-02
membership_s11   0.000000e+00  0.000000e+00
membership_s12   2.401408e-04  1.844552e-01
membership_s13   0.000000e+00  6.938894e-19
membership_s14   0.000000e+00  0.000000e+00
membership_s16  -7.566219e-06  9.310219e-02
membership_s17   0.000000e+00  2.775558e-19
membership_s18   6.654294e-06  3.626331e-01
membership_s19   3.624633e-05  1.233837e-01
membership_s20   1.238146e-04  9.497361e-02
membership_s21   7.096135e-05  1.424609e-01
membership_s22   0.000000e+00  0.000000e+00
membership_s23   0.000000e+00  8.673617e-21
membership_s24   0.000000e+00  0.000000e+00
membership_s25   0.000000e+00  4.163336e-19
membership_s26  -5.247267e-05  3.662827e-02
membership_s27   0.000000e+00  8.673617e-21
membership_s28   0.000000e+00  1.561251e-19
membership_s30   0.000000e+00  2.957704e-18
membership_s31  -4.368785e-05  8.375205e-02
membership_s32   6.484150e-05  2.119086e-01
membership_s33  -1.435364e-05  3.089125e-02
membership_s34   0.000000e+00  0.000000e+00
membership_s35   0.000000e+00  0.000000e+00
membership_s36   0.000000e+00  0.000000e+00
membership_s37   1.793722e-05  1.714286e-02
membership_s38   1.276725e-04  9.522280e-02
adhesion         1.207677e-02  8.163795e-01
cohesion         1.237717e-02  7.984469e-01
inner            1.243959e-03  1.025910e+00
outer            5.985518e-03  1.128211e+00
ioratio          3.298305e-03  5.756746e-01
comsize          5.829480e-03  1.187017e+00
[1] "Dataset: med_targets Model GLM, run: 1 of 10 2015-06-08 10:40:22"
[1] "glmnet variable coefficients"
                         [,1]          [,2]
(Intercept)     -3.801342e+00 -1.016139e+02
graph0           2.729338e-40  9.006182e-04
graph1          -1.161242e-41 -1.694633e-05
graph2          -3.087716e-40 -2.283198e-04
graph3          -3.035904e-43 -5.032463e-07
graph4          -1.840368e-43 -1.053435e-07
graph5          -1.345876e-41 -5.707355e-06
graph6          -3.740462e-42 -4.990031e-06
graph7          -2.418120e-41 -9.355847e-05
graph8          -6.550021e-41 -2.951852e-04
graph9          -8.047946e-45 -2.712803e-08
graph10         -3.163922e-45 -4.466385e-09
graph11         -2.409205e-45 -3.199742e-10
graph12         -8.195336e-44 -1.167569e-07
graph13         -1.674998e-43 -1.930950e-07
graph14         -5.056847e-44 -1.142966e-07
graph15         -3.073837e-42 -8.769695e-06
graph16         -4.838879e-44 -1.181096e-08
graph17         -1.340525e-43 -2.035394e-07
graph18         -8.649454e-42 -3.198110e-05
graph19         -6.409803e-43 -1.982923e-06
graph20         -6.884203e-43  2.417897e-06
graph21         -2.354768e-42  1.876218e-06
graph22         -9.161598e-43 -3.809965e-06
graph23         -7.551858e-43  6.719762e-08
graph24         -3.252678e-42 -4.299210e-06
graph25         -7.489899e-42 -2.251181e-05
graph26         -3.773605e-42 -9.005721e-06
graph27         -1.638437e-41 -4.934824e-05
graph28         -1.032174e-41 -3.172707e-05
graph29         -2.554387e-41 -9.237410e-05
orbit0           2.729338e-40  9.191659e-04
orbit1          -1.565055e-41 -2.204535e-05
orbit2           2.249375e-41  2.143677e-05
orbit3          -3.087716e-40 -2.265643e-04
orbit4          -6.800525e-43 -1.337683e-06
orbit5          -4.198101e-43 -3.839069e-07
orbit6          -1.870055e-43 -1.098362e-07
orbit7           3.177952e-42  1.335085e-05
orbit8          -1.345876e-41 -5.517574e-06
orbit9          -1.321502e-41  1.207135e-05
orbit10         -4.198376e-42 -1.114789e-05
orbit11         -3.076548e-41  1.083694e-04
orbit12         -2.770528e-41 -1.127144e-04
orbit13         -5.978421e-41 -1.703440e-04
orbit14         -6.550021e-41 -2.951549e-04
orbit15         -2.226710e-44 -8.663057e-08
orbit16         -1.621233e-44 -7.771217e-08
orbit17         -1.846697e-44 -3.207386e-08
orbit18         -1.551366e-44 -9.618737e-08
orbit19         -5.539599e-45 -1.775819e-10
orbit20         -8.702908e-45 -1.587707e-08
orbit21         -2.259683e-44 -7.316663e-08
orbit22         -2.411738e-45 -2.983481e-10
orbit23          6.484419e-43  5.975002e-06
orbit24         -1.582520e-43 -9.520094e-08
orbit25         -1.487745e-43 -3.224159e-07
orbit26         -3.563913e-43 -1.013840e-06
orbit27         -1.168122e-42 -6.239790e-06
orbit28         -6.349035e-43  7.417857e-08
orbit29         -2.215191e-43  9.953044e-08
orbit30         -7.898610e-43 -2.384717e-06
orbit31         -8.668707e-44  7.676203e-08
orbit32         -7.058292e-44 -3.771307e-07
orbit33         -2.831734e-42  1.307623e-05
orbit34         -3.073837e-42 -8.678850e-06
orbit35         -2.331716e-43  1.531106e-06
orbit36         -5.074082e-43 -1.434038e-06
orbit37         -6.269499e-44 -1.649845e-07
orbit38         -5.724830e-43  4.499268e-06
orbit39         -4.971545e-43  3.915847e-06
orbit40         -1.518495e-43 -5.615034e-07
orbit41         -1.317053e-42 -5.546369e-06
orbit42         -1.060044e-41  5.252598e-05
orbit43         -8.844291e-42 -3.251931e-05
orbit44         -1.044284e-40 -4.503747e-04
orbit45         -4.616382e-42 -1.618437e-05
orbit46         -1.461389e-42 -5.700367e-06
orbit47         -3.062381e-42 -8.653695e-06
orbit48         -8.031356e-43 -1.532041e-06
orbit49         -7.306738e-43  3.053382e-06
orbit50         -5.697402e-42 -6.517742e-05
orbit51         -5.346145e-42 -9.945685e-06
orbit52         -6.178706e-42  2.770580e-05
orbit53         -5.314644e-42  1.457332e-05
orbit54         -9.112090e-43 -3.785411e-06
orbit55         -1.835089e-41 -8.016448e-05
orbit56         -5.840278e-42  8.331779e-05
orbit57         -6.777950e-43 -1.343713e-06
orbit58         -1.650903e-41 -1.227212e-04
orbit59         -5.847899e-42 -1.085195e-05
orbit60         -5.158620e-42 -2.750784e-06
orbit61         -5.393090e-41  3.072243e-04
orbit62         -3.511744e-41 -1.892082e-04
orbit63         -1.682952e-41 -4.081325e-05
orbit64         -9.540351e-42 -1.323105e-05
orbit65         -1.696630e-41 -5.948375e-05
orbit66         -3.841296e-42 -4.902755e-06
orbit67         -2.105802e-41 -7.982944e-05
orbit68         -1.745367e-41 -5.242893e-05
orbit69         -5.886629e-41 -1.818517e-04
orbit70         -1.837958e-41 -5.610714e-05
orbit71         -1.139655e-41 -3.536940e-05
orbit72         -2.554387e-41 -9.232488e-05
AP              -6.988384e-40 -9.300862e-02
bet              1.777911e-43  1.309086e-06
ecc              3.728523e-39  1.219270e-02
eccrad           2.609966e-38  8.515973e-02
close           -1.908522e-37 -1.103743e-01
constraint      -8.582135e-38 -1.034025e+00
coreness        -1.262901e-39  4.115828e-03
knn             -2.821121e-40 -1.229846e-03
hubscore        -2.073337e-37 -5.320541e-01
pagerank        -3.631683e-35 -7.728338e+02
trans           -4.922461e-38  1.125539e-02
first            2.729338e-40  9.272853e-04
second          -2.275435e-41 -4.954306e-05
third           -1.297488e-42  1.880478e-05
fourth           3.620452e-42 -4.832440e-05
fifth            2.179486e-42  1.982040e-05
sixth           -1.553187e-42 -1.622891e-05
selfinter       -1.222854e-38 -1.558848e-01
V1              -4.237822e-38  2.150944e-01
V2              -1.315241e-37 -2.022602e+00
evcent          -2.082782e-37 -4.896341e-01
upto_second     -2.203061e-41 -4.789535e-05
upto_third      -1.774110e-42  1.107654e-05
upto_fourth     -1.779093e-42 -1.556675e-05
upto_fifth       1.623351e-42  6.499265e-05
upto_sixth       4.996906e-41  8.825444e-03
ratio1          -3.563257e-40 -1.447211e-03
ratio2           9.904630e-40  5.890544e-03
ratio3          -3.772674e-40 -3.527602e-02
ratio4           6.999646e-39  1.691770e-01
ratio5          -3.443276e-37 -3.825308e+00
ratio6          -1.531665e-40 -2.564564e-03
walktrap_vertex -5.263855e-39  1.066731e-01
bigcom1         -1.983633e-38 -9.568433e-02
bigcom2          8.872113e-39  8.418801e-02
bigcom3         -2.290246e-38 -2.645582e-01
bigcom4         -1.201018e-38 -1.546614e-01
bigcom5         -2.209493e-38 -5.464272e-01
bigcom6         -2.213829e-38 -3.257798e-01
bigcom8         -2.224746e-38 -4.170337e-01
bigcom9         -2.211659e-38 -4.805077e-01
bigcom10         1.044619e-37  1.128818e+00
bigcom11         3.825910e-37  1.536910e+00
bigcom12        -2.218183e-38 -5.113337e-01
bigcom13        -2.225477e-38 -3.910269e-01
bigcom14        -2.208051e-38 -3.217884e-01
bigcom15         0.000000e+00  0.000000e+00
bigcom16        -2.210937e-38 -4.193715e-01
bigcom17        -2.209493e-38 -4.226481e-01
bigcom18         1.692021e-38  3.479578e-01
bigcom21        -2.208051e-38 -2.967013e-01
bigcom22        -2.208051e-38 -1.744179e-01
bigcom23        -2.211659e-38 -4.129733e-01
bigcom24        -2.208051e-38 -3.464167e-01
bigcom25         3.043527e-38  2.849038e-01
bigcom26        -2.208051e-38 -2.911747e-01
bigcom27        -2.209493e-38 -3.115585e-01
bigcom29        -2.212382e-38 -2.004352e-01
bigcom31        -2.208051e-38 -4.581772e-01
bigcom33         2.456057e-38  3.526980e-01
bigcom34        -2.226942e-38 -3.305906e-01
bigcom35        -2.208051e-38 -2.675259e-01
bigcom36        -2.208051e-38 -8.749118e-02
bigcom39        -2.210214e-38 -3.852167e-01
bigcom40        -2.208051e-38 -3.662172e-01
bigcom43        -2.212382e-38 -3.815584e-01
bigcom46        -2.210214e-38 -2.097392e-01
bigcom48         1.338946e-37  1.135993e+00
bigcom49        -2.208051e-38 -5.112925e-01
bigcom50        -2.210214e-38 -2.171791e-01
bigcom52        -2.210214e-38 -2.911006e-01
bigcom54        -2.208772e-38 -2.164300e-01
bigcom56        -2.211659e-38 -4.306189e-01
bigcom57        -2.222554e-38 -2.202552e-01
bigcom58        -2.208772e-38 -2.807381e-01
bigcom62        -2.210214e-38 -3.069789e-01
bigcom63        -2.209493e-38 -6.053997e-01
bigcom64        -2.208051e-38 -1.053020e-01
bigcom65         7.919509e-38  7.096199e-01
bigcom66        -2.208772e-38 -1.770978e-01
bigcom68         0.000000e+00  0.000000e+00
bigcom69        -2.208051e-38 -7.393408e-02
bigcom70        -2.215279e-38 -2.617876e-01
bigcom71        -2.208051e-38 -3.044689e-01
bigcom72        -2.208772e-38 -2.864112e-01
bigcom77        -2.208772e-38 -2.987405e-01
bigcom79         6.234579e-38  6.515354e-01
bigcom80        -2.208051e-38 -2.100543e-01
bigcom82        -2.208772e-38 -4.044458e-01
bigcom83        -2.209493e-38 -2.916337e-01
bigcom86        -2.208772e-38 -3.295656e-01
bigcom87        -2.208772e-38 -2.932402e-01
bigcom88         1.802408e-37  1.059980e+00
bigcom90         0.000000e+00  0.000000e+00
bigcom92        -2.208772e-38 -2.230594e-01
bigcom94         0.000000e+00  0.000000e+00
bigcom96        -2.208772e-38 -3.872607e-01
bigcom98        -2.208772e-38 -4.233571e-01
bigcom99        -2.209493e-38 -1.515299e-01
bigcom100       -2.209493e-38 -2.211454e-01
bigcom102       -2.208051e-38 -2.621444e-01
bigcom103       -2.208051e-38 -1.984399e-01
bigcom104        0.000000e+00  0.000000e+00
bigcom107       -2.208772e-38 -1.999704e-01
bigcom108       -2.208051e-38 -2.149436e-01
bigcom109       -2.210937e-38 -4.906943e-01
bigcom110        9.883501e-37  3.040575e+00
bigcom125       -2.211659e-38 -1.940378e-01
bigcom133       -2.208772e-38 -3.605011e-01
bigcom141       -2.216730e-38 -2.214391e-01
bigcom142       -2.208051e-38 -4.618627e-01
bigcom143       -2.208051e-38 -4.294758e-01
bigcom145       -2.208051e-38 -2.965562e-01
bigcom158       -2.218183e-38 -1.866150e-01
bigcom162       -2.211659e-38 -3.882716e-01
bigcom177        1.225065e-37  7.457528e-01
bigcom194       -2.208051e-38 -4.412585e-01
bigcom208       -2.208772e-38 -3.776606e-01
bigcom220       -2.208772e-38 -3.399534e-01
bigcom227       -2.208051e-38 -3.794006e-01
bigcom229        0.000000e+00  0.000000e+00
bigcom247       -2.208051e-38 -3.206209e-01
bigcom252       -2.208051e-38 -4.403849e-01
bigcom255       -2.208772e-38 -4.064873e-01
bigcom258       -2.210214e-38 -4.216782e-01
bigcom266       -2.211659e-38 -3.306340e-01
bigcom269       -2.208051e-38 -3.121003e-01
bigcom273       -2.208051e-38 -6.095257e-01
bigcom274        0.000000e+00  0.000000e+00
bigcom276        0.000000e+00  0.000000e+00
bigcom284       -2.208051e-38 -1.077073e-01
bigcom290       -2.208051e-38 -6.515233e-01
bigcom292       -2.208051e-38 -3.281886e-01
bigcom294        0.000000e+00  0.000000e+00
bigcom295        3.149352e-37  1.399379e+00
bigcom296       -2.209493e-38 -2.571623e-01
bigcom297        0.000000e+00  0.000000e+00
bigcom302       -2.208051e-38 -3.587306e-01
bigcom303        0.000000e+00  0.000000e+00
bigcom307       -2.208051e-38 -2.943454e-01
bigcom311        0.000000e+00  0.000000e+00
bigcom313        0.000000e+00  0.000000e+00
bigcom318        0.000000e+00  0.000000e+00
bigcom326       -2.208051e-38 -2.578884e-01
bigcom332       -2.208051e-38 -3.985125e-01
bigcom340       -2.208051e-38 -2.469138e-01
bigcom341        0.000000e+00  0.000000e+00
bigcom345        0.000000e+00  0.000000e+00
bigcom347       -2.208772e-38 -2.122699e-01
bigcom360       -2.210937e-38 -3.023545e-01
bigcom365       -2.208051e-38 -5.256519e-01
bigcom366       -2.208051e-38 -1.821686e-01
bigcom370       -2.208051e-38 -1.377710e-01
bigcom387       -2.209493e-38 -2.342474e-01
bigcom390        0.000000e+00  0.000000e+00
bigcom398        0.000000e+00  0.000000e+00
bigcom408       -2.210937e-38 -3.274200e-01
bigcom417       -2.208051e-38 -6.651379e-01
bigcom419        0.000000e+00  0.000000e+00
bigcom424       -2.208051e-38 -2.840445e-01
bigcom441       -2.209493e-38 -2.255181e-01
bigcom445       -2.208772e-38 -2.701687e-01
bigcom468       -2.208051e-38 -4.631897e-01
spin_vertex     -3.122842e-38 -3.272379e-01
membership_s1   -2.208051e-38 -1.983901e-01
membership_s3   -2.260413e-38 -3.468198e-01
membership_s4    4.992899e-38  3.953045e-01
membership_s5    0.000000e+00  0.000000e+00
membership_s6   -2.208772e-38 -3.861478e-01
membership_s7   -2.215279e-38 -3.273516e-01
membership_s8   -2.322470e-38 -2.917720e-01
membership_s9   -2.219638e-38 -2.853299e-01
membership_s10  -1.982657e-38 -2.360161e-01
membership_s11  -2.214554e-38 -4.518354e-01
membership_s12   1.581602e-38  1.603508e-01
membership_s13  -2.213106e-38 -3.401244e-01
membership_s14  -2.210214e-38 -3.378990e-01
membership_s16   2.169598e-38  1.175234e-01
membership_s17  -2.210937e-38 -1.860438e-01
membership_s18   1.802408e-37  1.334862e+00
membership_s19   4.149105e-38  3.361668e-01
membership_s20  -1.860936e-38  1.174955e-02
membership_s21   8.953491e-39  6.360589e-02
membership_s22  -2.208051e-38 -1.632496e-01
membership_s23  -2.224015e-38 -2.844430e-01
membership_s24  -2.208772e-38 -2.781803e-01
membership_s25  -2.210214e-38 -4.169530e-01
membership_s26   2.638822e-38 -1.281604e-01
membership_s27  -2.216730e-38 -2.212887e-01
membership_s28  -2.219638e-38 -2.415922e-01
membership_s30  -2.218910e-38 -2.809925e-01
membership_s31   9.232813e-40  5.707698e-02
membership_s32   1.287958e-38  4.636372e-01
membership_s33  -6.060741e-39 -1.075276e-01
membership_s34   0.000000e+00  0.000000e+00
membership_s35  -2.208051e-38 -4.189482e-01
membership_s36   0.000000e+00  0.000000e+00
membership_s37  -2.233557e-38 -6.079664e-01
membership_s38   2.183122e-39  6.788710e-02
adhesion         9.151252e-42  1.172598e-05
cohesion        -1.830252e-41 -2.360019e-05
inner            1.121805e-42  4.215648e-05
outer            1.066709e-41  4.200938e-05
ioratio          9.725012e-38  1.381404e-01
comsize          1.343904e-41  6.289523e-05
[1] "Dataset: med_targets Model GBM, run: 2 of 10 2015-06-08 10:41:07"
Iter   TrainDeviance   ValidDeviance   StepSize   Improve
     1        0.3071             nan     0.0100    0.0001
     2        0.3069             nan     0.0100   -0.0001
     3        0.3067             nan     0.0100    0.0001
     4        0.3065             nan     0.0100    0.0000
     5        0.3064             nan     0.0100    0.0000
     6        0.3060             nan     0.0100    0.0001
     7        0.3058             nan     0.0100    0.0001
     8        0.3055             nan     0.0100    0.0000
     9        0.3052             nan     0.0100    0.0001
    10        0.3049             nan     0.0100   -0.0000
    20        0.3022             nan     0.0100    0.0001
    40        0.2972             nan     0.0100    0.0000
    60        0.2930             nan     0.0100    0.0001
    80        0.2880             nan     0.0100   -0.0001
   100        0.2845             nan     0.0100    0.0000
   120        0.2808             nan     0.0100   -0.0001
   140        0.2768             nan     0.0100    0.0000
   160        0.2733             nan     0.0100    0.0000
   180        0.2702             nan     0.0100    0.0000
   200        0.2662             nan     0.0100   -0.0000
   208        0.2650             nan     0.0100   -0.0000

[1] "GBM variable coefficients"
                            var    rel.inf
ratio5                   ratio5 6.47090190
membership_s4     membership_s4 5.48455631
spin_vertex         spin_vertex 4.69238297
comsize                 comsize 4.56665829
V2                           V2 3.65487612
V1                           V1 3.41005903
walktrap_vertex walktrap_vertex 2.99421914
knn                         knn 2.81932004
ecc                         ecc 2.49791269
outer                     outer 2.33874048
bigcom48               bigcom48 2.31050825
graph15                 graph15 2.19404460
orbit36                 orbit36 2.12952225
graph21                 graph21 1.98262360
orbit35                 orbit35 1.90215520
orbit18                 orbit18 1.88332132
orbit47                 orbit47 1.72715326
orbit56                 orbit56 1.66207870
graph17                 graph17 1.65426514
graph23                 graph23 1.47607523
ratio2                   ratio2 1.44726705
graph9                   graph9 1.42019888
inner                     inner 1.37526705
bigcom11               bigcom11 1.30667366
orbit45                 orbit45 1.29383109
graph20                 graph20 1.16777409
adhesion               adhesion 1.13713869
orbit38                 orbit38 1.08843453
orbit51                 orbit51 1.03559411
orbit19                 orbit19 1.02678134
graph5                   graph5 0.98669276
orbit33                 orbit33 0.94709786
hubscore               hubscore 0.91403229
bigcom18               bigcom18 0.81544706
orbit5                   orbit5 0.81163384
graph10                 graph10 0.74211604
orbit53                 orbit53 0.68317031
graph11                 graph11 0.68288314
graph14                 graph14 0.66921763
orbit21                 orbit21 0.66518437
orbit37                 orbit37 0.64887485
orbit24                 orbit24 0.62107391
graph6                   graph6 0.62089977
orbit31                 orbit31 0.61900286
upto_sixth           upto_sixth 0.59490123
ratio1                   ratio1 0.58851385
cohesion               cohesion 0.55532093
membership_s21   membership_s21 0.55163610
graph24                 graph24 0.55007806
graph19                 graph19 0.54826549
orbit46                 orbit46 0.54302901
sixth                     sixth 0.53713821
graph12                 graph12 0.53223755
orbit16                 orbit16 0.53022983
orbit63                 orbit63 0.52797294
upto_fifth           upto_fifth 0.51961820
graph16                 graph16 0.50120106
bigcom2                 bigcom2 0.49036550
orbit26                 orbit26 0.48860161
pagerank               pagerank 0.47817772
graph3                   graph3 0.46969275
orbit52                 orbit52 0.46511278
orbit29                 orbit29 0.45709922
orbit50                 orbit50 0.40523345
orbit25                 orbit25 0.40277686
graph4                   graph4 0.37328237
ioratio                 ioratio 0.37089103
orbit39                 orbit39 0.36683635
orbit42                 orbit42 0.36253610
orbit6                   orbit6 0.35177134
orbit49                 orbit49 0.33859500
orbit20                 orbit20 0.33483396
orbit28                 orbit28 0.31778061
graph22                 graph22 0.31305680
bigcom25               bigcom25 0.27767961
orbit11                 orbit11 0.26921886
orbit22                 orbit22 0.25943425
upto_second         upto_second 0.25696611
orbit64                 orbit64 0.25286623
orbit66                 orbit66 0.24916531
orbit10                 orbit10 0.23731187
graph8                   graph8 0.23574654
fourth                   fourth 0.21707390
third                     third 0.21463847
ratio6                   ratio6 0.21381415
bigcom33               bigcom33 0.20844608
orbit41                 orbit41 0.20547553
orbit9                   orbit9 0.18895493
orbit30                 orbit30 0.18352474
ratio4                   ratio4 0.17335667
orbit17                 orbit17 0.16706677
ratio3                   ratio3 0.15856373
orbit40                 orbit40 0.14905863
graph13                 graph13 0.12897644
orbit59                 orbit59 0.11534407
graph7                   graph7 0.10551367
bet                         bet 0.10279389
constraint           constraint 0.09364254
membership_s33   membership_s33 0.09249701
orbit61                 orbit61 0.09240657
membership_s18   membership_s18 0.08891807
membership_s16   membership_s16 0.08230083
coreness               coreness 0.08171089
orbit62                 orbit62 0.07672993
bigcom79               bigcom79 0.07399331
trans                     trans 0.06927923
bigcom177             bigcom177 0.06041966
graph25                 graph25 0.05933252
orbit2                   orbit2 0.05684732
orbit48                 orbit48 0.05648406
graph0                   graph0 0.00000000
graph1                   graph1 0.00000000
graph2                   graph2 0.00000000
graph18                 graph18 0.00000000
graph26                 graph26 0.00000000
graph27                 graph27 0.00000000
graph28                 graph28 0.00000000
graph29                 graph29 0.00000000
orbit0                   orbit0 0.00000000
orbit1                   orbit1 0.00000000
orbit3                   orbit3 0.00000000
orbit4                   orbit4 0.00000000
orbit7                   orbit7 0.00000000
orbit8                   orbit8 0.00000000
orbit12                 orbit12 0.00000000
orbit13                 orbit13 0.00000000
orbit14                 orbit14 0.00000000
orbit15                 orbit15 0.00000000
orbit23                 orbit23 0.00000000
orbit27                 orbit27 0.00000000
orbit32                 orbit32 0.00000000
orbit34                 orbit34 0.00000000
orbit43                 orbit43 0.00000000
orbit44                 orbit44 0.00000000
orbit54                 orbit54 0.00000000
orbit55                 orbit55 0.00000000
orbit57                 orbit57 0.00000000
orbit58                 orbit58 0.00000000
orbit60                 orbit60 0.00000000
orbit65                 orbit65 0.00000000
orbit67                 orbit67 0.00000000
orbit68                 orbit68 0.00000000
orbit69                 orbit69 0.00000000
orbit70                 orbit70 0.00000000
orbit71                 orbit71 0.00000000
orbit72                 orbit72 0.00000000
AP                           AP 0.00000000
eccrad                   eccrad 0.00000000
close                     close 0.00000000
first                     first 0.00000000
second                   second 0.00000000
fifth                     fifth 0.00000000
selfinter             selfinter 0.00000000
evcent                   evcent 0.00000000
upto_third           upto_third 0.00000000
upto_fourth         upto_fourth 0.00000000
bigcom1                 bigcom1 0.00000000
bigcom3                 bigcom3 0.00000000
bigcom4                 bigcom4 0.00000000
bigcom5                 bigcom5 0.00000000
bigcom6                 bigcom6 0.00000000
bigcom8                 bigcom8 0.00000000
bigcom9                 bigcom9 0.00000000
bigcom10               bigcom10 0.00000000
bigcom12               bigcom12 0.00000000
bigcom13               bigcom13 0.00000000
bigcom14               bigcom14 0.00000000
bigcom15               bigcom15 0.00000000
bigcom16               bigcom16 0.00000000
bigcom17               bigcom17 0.00000000
bigcom21               bigcom21 0.00000000
bigcom22               bigcom22 0.00000000
bigcom23               bigcom23 0.00000000
bigcom24               bigcom24 0.00000000
bigcom26               bigcom26 0.00000000
bigcom27               bigcom27 0.00000000
bigcom29               bigcom29 0.00000000
bigcom31               bigcom31 0.00000000
bigcom34               bigcom34 0.00000000
bigcom35               bigcom35 0.00000000
bigcom36               bigcom36 0.00000000
bigcom39               bigcom39 0.00000000
bigcom40               bigcom40 0.00000000
bigcom43               bigcom43 0.00000000
bigcom46               bigcom46 0.00000000
bigcom49               bigcom49 0.00000000
bigcom50               bigcom50 0.00000000
bigcom52               bigcom52 0.00000000
bigcom54               bigcom54 0.00000000
bigcom56               bigcom56 0.00000000
bigcom57               bigcom57 0.00000000
bigcom58               bigcom58 0.00000000
bigcom62               bigcom62 0.00000000
bigcom63               bigcom63 0.00000000
bigcom64               bigcom64 0.00000000
bigcom65               bigcom65 0.00000000
bigcom66               bigcom66 0.00000000
bigcom68               bigcom68 0.00000000
bigcom69               bigcom69 0.00000000
bigcom70               bigcom70 0.00000000
bigcom71               bigcom71 0.00000000
bigcom72               bigcom72 0.00000000
bigcom77               bigcom77 0.00000000
bigcom80               bigcom80 0.00000000
bigcom82               bigcom82 0.00000000
bigcom83               bigcom83 0.00000000
bigcom86               bigcom86 0.00000000
bigcom87               bigcom87 0.00000000
bigcom88               bigcom88 0.00000000
bigcom90               bigcom90 0.00000000
bigcom92               bigcom92 0.00000000
bigcom94               bigcom94 0.00000000
bigcom96               bigcom96 0.00000000
bigcom98               bigcom98 0.00000000
bigcom99               bigcom99 0.00000000
bigcom100             bigcom100 0.00000000
bigcom102             bigcom102 0.00000000
bigcom103             bigcom103 0.00000000
bigcom104             bigcom104 0.00000000
bigcom107             bigcom107 0.00000000
bigcom108             bigcom108 0.00000000
bigcom109             bigcom109 0.00000000
bigcom110             bigcom110 0.00000000
bigcom125             bigcom125 0.00000000
bigcom133             bigcom133 0.00000000
bigcom141             bigcom141 0.00000000
bigcom142             bigcom142 0.00000000
bigcom143             bigcom143 0.00000000
bigcom145             bigcom145 0.00000000
bigcom158             bigcom158 0.00000000
bigcom162             bigcom162 0.00000000
bigcom194             bigcom194 0.00000000
bigcom208             bigcom208 0.00000000
bigcom220             bigcom220 0.00000000
bigcom227             bigcom227 0.00000000
bigcom229             bigcom229 0.00000000
bigcom247             bigcom247 0.00000000
bigcom252             bigcom252 0.00000000
bigcom255             bigcom255 0.00000000
bigcom258             bigcom258 0.00000000
bigcom266             bigcom266 0.00000000
bigcom269             bigcom269 0.00000000
bigcom273             bigcom273 0.00000000
bigcom274             bigcom274 0.00000000
bigcom276             bigcom276 0.00000000
bigcom284             bigcom284 0.00000000
bigcom290             bigcom290 0.00000000
bigcom292             bigcom292 0.00000000
bigcom294             bigcom294 0.00000000
bigcom295             bigcom295 0.00000000
bigcom296             bigcom296 0.00000000
bigcom297             bigcom297 0.00000000
bigcom302             bigcom302 0.00000000
bigcom303             bigcom303 0.00000000
bigcom307             bigcom307 0.00000000
bigcom311             bigcom311 0.00000000
bigcom313             bigcom313 0.00000000
bigcom318             bigcom318 0.00000000
bigcom326             bigcom326 0.00000000
bigcom332             bigcom332 0.00000000
bigcom340             bigcom340 0.00000000
bigcom341             bigcom341 0.00000000
bigcom345             bigcom345 0.00000000
bigcom347             bigcom347 0.00000000
bigcom360             bigcom360 0.00000000
bigcom365             bigcom365 0.00000000
bigcom366             bigcom366 0.00000000
bigcom370             bigcom370 0.00000000
bigcom387             bigcom387 0.00000000
bigcom390             bigcom390 0.00000000
bigcom398             bigcom398 0.00000000
bigcom408             bigcom408 0.00000000
bigcom417             bigcom417 0.00000000
bigcom419             bigcom419 0.00000000
bigcom424             bigcom424 0.00000000
bigcom441             bigcom441 0.00000000
bigcom445             bigcom445 0.00000000
bigcom468             bigcom468 0.00000000
membership_s1     membership_s1 0.00000000
membership_s3     membership_s3 0.00000000
membership_s5     membership_s5 0.00000000
membership_s6     membership_s6 0.00000000
membership_s7     membership_s7 0.00000000
membership_s8     membership_s8 0.00000000
membership_s9     membership_s9 0.00000000
membership_s10   membership_s10 0.00000000
membership_s11   membership_s11 0.00000000
membership_s12   membership_s12 0.00000000
membership_s13   membership_s13 0.00000000
membership_s14   membership_s14 0.00000000
membership_s17   membership_s17 0.00000000
membership_s19   membership_s19 0.00000000
membership_s20   membership_s20 0.00000000
membership_s22   membership_s22 0.00000000
membership_s23   membership_s23 0.00000000
membership_s24   membership_s24 0.00000000
membership_s25   membership_s25 0.00000000
membership_s26   membership_s26 0.00000000
membership_s27   membership_s27 0.00000000
membership_s28   membership_s28 0.00000000
membership_s30   membership_s30 0.00000000
membership_s31   membership_s31 0.00000000
membership_s32   membership_s32 0.00000000
membership_s34   membership_s34 0.00000000
membership_s35   membership_s35 0.00000000
membership_s36   membership_s36 0.00000000
membership_s37   membership_s37 0.00000000
membership_s38   membership_s38 0.00000000
[1] "Dataset: med_targets Model RF, run: 2 of 10 2015-06-08 10:41:26"
     |      Out-of-bag   |
Tree |      MSE  %Var(y) |
   1 |  0.04445   188.23 |
   2 |  0.04326   183.18 |
   3 |  0.04183   177.12 |
   4 |  0.04039   171.04 |
   5 |  0.03847   162.91 |
   6 |  0.03925   166.21 |
   7 |  0.03754   158.95 |
   8 |  0.03644   154.30 |
   9 |  0.03472   147.04 |
  10 |  0.03301   139.78 |
  11 |  0.03195   135.30 |
  12 |  0.03146   133.20 |
  13 |  0.03078   130.33 |
  14 |  0.03012   127.53 |
  15 |  0.02977   126.08 |
  16 |  0.02947   124.80 |
  17 |  0.02908   123.15 |
  18 |  0.02889   122.33 |
  19 |  0.02883   122.06 |
  20 |  0.02849   120.63 |
  21 |  0.02836   120.09 |
  22 |  0.02797   118.43 |
  23 |  0.02797   118.45 |
  24 |  0.02774   117.46 |
  25 |  0.02737   115.88 |
  26 |   0.0272   115.18 |
  27 |  0.02695   114.12 |
  28 |  0.02685   113.70 |
  29 |   0.0268   113.50 |
  30 |  0.02665   112.86 |
  31 |  0.02656   112.47 |
  32 |  0.02634   111.52 |
  33 |  0.02621   110.98 |
  34 |  0.02617   110.83 |
  35 |  0.02609   110.46 |
  36 |  0.02596   109.91 |
  37 |  0.02585   109.47 |
  38 |  0.02583   109.37 |
  39 |  0.02581   109.28 |
  40 |  0.02576   109.07 |
  41 |  0.02568   108.73 |
  42 |  0.02549   107.96 |
  43 |  0.02544   107.71 |
  44 |  0.02546   107.81 |
  45 |  0.02537   107.42 |
  46 |  0.02531   107.16 |
  47 |  0.02525   106.93 |
  48 |  0.02529   107.08 |
  49 |  0.02531   107.15 |
  50 |  0.02519   106.67 |
  51 |   0.0253   107.12 |
  52 |  0.02525   106.90 |
  53 |  0.02519   106.65 |
  54 |  0.02515   106.50 |
  55 |  0.02512   106.35 |
  56 |  0.02509   106.25 |
  57 |  0.02512   106.35 |
  58 |  0.02515   106.50 |
  59 |   0.0251   106.28 |
  60 |  0.02509   106.23 |
  61 |  0.02506   106.11 |
  62 |  0.02504   106.02 |
  63 |  0.02505   106.09 |
  64 |  0.02506   106.11 |
  65 |  0.02498   105.80 |
  66 |  0.02498   105.79 |
  67 |  0.02491   105.47 |
  68 |  0.02493   105.56 |
  69 |  0.02493   105.57 |
  70 |  0.02492   105.51 |
  71 |  0.02494   105.61 |
  72 |  0.02492   105.50 |
  73 |  0.02497   105.72 |
  74 |  0.02497   105.73 |
  75 |  0.02494   105.60 |
  76 |  0.02494   105.59 |
  77 |  0.02489   105.40 |
  78 |  0.02493   105.56 |
  79 |  0.02494   105.63 |
  80 |  0.02494   105.59 |
  81 |  0.02494   105.61 |
  82 |  0.02494   105.62 |
  83 |  0.02493   105.57 |
  84 |   0.0249   105.42 |
  85 |  0.02485   105.21 |
  86 |  0.02485   105.25 |
  87 |  0.02489   105.38 |
  88 |   0.0249   105.42 |
  89 |  0.02489   105.40 |
  90 |  0.02487   105.33 |
  91 |   0.0249   105.43 |
  92 |   0.0249   105.43 |
  93 |  0.02489   105.41 |
  94 |  0.02492   105.51 |
  95 |   0.0249   105.43 |
  96 |  0.02488   105.36 |
  97 |  0.02485   105.24 |
  98 |  0.02485   105.21 |
  99 |  0.02484   105.20 |
 100 |  0.02482   105.08 |
[1] "Random Forest variable coefficients"
                      %IncMSE IncNodePurity
graph5           3.041851e-03  3.207606e-01
graph6           3.527266e-03  4.110001e-01
graph7           1.012670e-03  1.375210e-01
graph8           2.533980e-04  1.672954e-02
graph9           1.280139e-03  3.371703e-01
graph10          3.901489e-03  6.219404e-01
graph11          5.342282e-03  7.749554e-01
graph12          3.602764e-03  2.774910e-01
graph13          4.436811e-03  5.500070e-01
graph14          3.636953e-03  5.307073e-01
graph15          2.354926e-03  5.619874e-01
graph16          2.579882e-03  4.505363e-01
graph17          2.668539e-03  4.484918e-01
graph18          1.369152e-03  2.708288e-01
graph19          3.334821e-03  5.783780e-01
graph20          2.615895e-03  3.452358e-01
graph21          2.347742e-03  4.553273e-01
graph22          2.695338e-03  1.782746e-01
graph23          3.601515e-03  6.977073e-01
graph24          2.465534e-03  2.124323e-01
graph25          1.218696e-03  2.464309e-01
graph26          1.761090e-03  1.657417e-01
graph27          4.671763e-05  3.954422e-02
graph28          2.015776e-04  2.816428e-02
graph29          9.485239e-05  1.347342e-02
orbit0           1.518068e-04  1.339742e-01
orbit1           3.282525e-03  4.053421e-01
orbit2           7.359486e-04  4.175283e-01
orbit3          -1.785714e-05  2.545455e-02
orbit4           1.826228e-03  2.559172e-01
orbit5           3.256089e-03  4.321328e-01
orbit6           5.124351e-03  4.170801e-01
orbit7           1.132846e-03  2.259589e-01
orbit8           3.807216e-03  5.761344e-01
orbit9           3.601022e-03  3.645976e-01
orbit10          2.763285e-03  2.123816e-01
orbit11          1.422873e-03  1.740643e-01
orbit12          2.574662e-03  2.243422e-01
orbit13          6.208874e-05  6.854077e-02
orbit14         -1.366255e-05  4.840692e-02
orbit15          1.343937e-03  2.739297e-01
orbit16          1.867628e-03  2.148486e-01
orbit17          1.751574e-03  4.530914e-01
orbit18          2.880807e-03  6.258012e-01
orbit19          4.449578e-03  5.003730e-01
orbit20          5.832376e-03  4.854679e-01
orbit21          7.365547e-04  1.488150e-01
orbit22          9.496475e-03  7.423684e-01
orbit23          6.781689e-04  3.029805e-01
orbit24          2.629461e-03  5.160547e-01
orbit25          3.822510e-03  4.496356e-01
orbit26          4.218990e-03  2.944391e-01
orbit27          2.431128e-03  6.594430e-01
orbit28          9.875195e-04  1.857277e-01
orbit29          4.199326e-03  2.292921e-01
orbit30          1.802744e-03  3.167151e-01
orbit31          4.773068e-03  5.251391e-01
orbit32          4.758833e-03  3.572050e-01
orbit33          2.954801e-03  4.517273e-01
orbit34          4.086998e-03  5.799254e-01
orbit35          6.331370e-03  9.522196e-01
orbit36          2.298686e-03  7.709513e-01
orbit37          4.417444e-03  6.754872e-01
orbit38          3.024056e-03  4.632113e-01
orbit39          4.626635e-03  8.505998e-01
orbit40          2.161036e-03  1.754128e-01
orbit41          4.807499e-04  1.941592e-01
orbit42          3.870079e-04  9.614704e-02
orbit43          1.655568e-03  3.787600e-01
orbit44          2.223541e-04  1.019371e-01
orbit45          3.980095e-03  6.915752e-01
orbit46          2.807561e-03  2.027829e-01
orbit47          5.521807e-03  3.360957e-01
orbit48          8.250825e-04  1.946280e-01
orbit49          1.534620e-03  3.530562e-01
orbit50          1.286125e-03  4.362085e-01
orbit51          3.886817e-03  4.652221e-01
orbit52          3.954405e-03  5.115827e-01
orbit53          3.798363e-03  3.088738e-01
orbit54          3.177028e-03  3.035315e-01
orbit55          1.813420e-04  6.391139e-02
orbit56          4.056219e-03  7.670951e-01
orbit57          4.334187e-04  1.431510e-01
orbit58          6.737046e-04  8.665970e-02
orbit59          2.014219e-03  1.377774e-01
orbit60          4.768529e-04  8.260711e-02
orbit61          4.386309e-04  2.071668e-01
orbit62          8.427899e-04  1.829435e-01
orbit63          2.275215e-03  2.154970e-01
orbit64          1.767707e-03  2.603618e-01
orbit65          4.072762e-03  1.637512e-01
orbit66          1.203409e-03  8.158350e-02
orbit67          2.193610e-05  2.401616e-02
orbit68         -1.695007e-05  1.983333e-02
orbit69          1.681381e-04  1.159032e-01
orbit70          8.986801e-05  2.197616e-02
orbit71          1.370553e-04  2.469108e-02
orbit72          2.721300e-05  1.032029e-02
AP               1.598597e-05  7.648535e-02
bet              7.693786e-04  5.737163e-01
ecc              3.084477e-04  4.153072e-01
eccrad           1.863217e-04  2.742147e-01
close            2.147543e-03  1.956613e-01
constraint       8.613472e-04  4.766622e-01
coreness         2.793588e-03  2.105413e-01
knn              7.769664e-03  8.637445e-01
hubscore         5.325229e-03  2.751121e-01
pagerank         6.925160e-04  6.686589e-01
trans            1.448424e-03  1.924792e-01
first           -1.689176e-05  1.182859e-01
second           2.903101e-03  4.498052e-01
third            5.160393e-03  4.309825e-01
fourth           1.752298e-03  4.605525e-01
fifth            1.254135e-03  5.758392e-01
sixth            3.388142e-03  6.119350e-01
selfinter        7.252145e-05  7.441205e-02
V1               6.204966e-03  1.273304e+00
V2               5.819187e-03  1.845437e+00
evcent           2.270491e-03  4.047563e-01
upto_second      2.287390e-03  3.305680e-01
upto_third       2.282115e-03  3.226765e-01
upto_fourth      8.761233e-04  2.522609e-01
upto_fifth       2.559031e-03  3.729006e-01
upto_sixth       8.552152e-04  3.154663e-01
ratio1           4.968198e-03  7.809139e-01
ratio2           3.421227e-03  1.010964e+00
ratio3           4.453126e-03  4.950838e-01
ratio4           1.697324e-03  4.229025e-01
ratio5           9.197917e-04  2.095720e+00
ratio6           3.496045e-03  6.731114e-01
walktrap_vertex  8.416190e-04  1.273427e+00
bigcom1          0.000000e+00  4.565217e-03
bigcom2         -2.865045e-05  9.589438e-02
bigcom3          0.000000e+00  0.000000e+00
bigcom4          2.447105e-06  3.156522e-02
bigcom5          0.000000e+00  0.000000e+00
bigcom6          0.000000e+00  0.000000e+00
bigcom8          0.000000e+00  0.000000e+00
bigcom9          0.000000e+00  0.000000e+00
bigcom10        -3.595085e-05  2.741275e-01
bigcom11        -2.339926e-05  6.698457e-01
bigcom12         0.000000e+00  0.000000e+00
bigcom13         0.000000e+00  0.000000e+00
bigcom14         0.000000e+00  0.000000e+00
bigcom15         0.000000e+00  0.000000e+00
bigcom16         0.000000e+00  0.000000e+00
bigcom17         0.000000e+00  0.000000e+00
bigcom18         4.066742e-04  5.308754e-01
bigcom21         0.000000e+00  0.000000e+00
bigcom22         0.000000e+00  0.000000e+00
bigcom23         0.000000e+00  0.000000e+00
bigcom24         0.000000e+00  0.000000e+00
bigcom25         4.075842e-05  1.178879e-01
bigcom26         0.000000e+00  0.000000e+00
bigcom27         0.000000e+00  0.000000e+00
bigcom29         0.000000e+00  0.000000e+00
bigcom31         0.000000e+00  0.000000e+00
bigcom33         4.500509e-04  3.749515e-01
bigcom34         0.000000e+00  0.000000e+00
bigcom35         0.000000e+00  0.000000e+00
bigcom36         0.000000e+00  0.000000e+00
bigcom39         0.000000e+00  0.000000e+00
bigcom40         0.000000e+00  0.000000e+00
bigcom43         0.000000e+00  4.163336e-19
bigcom46         0.000000e+00  0.000000e+00
bigcom48         1.367150e-04  4.709182e-01
bigcom49         0.000000e+00  0.000000e+00
bigcom50         0.000000e+00  0.000000e+00
bigcom52         0.000000e+00  0.000000e+00
bigcom54         0.000000e+00  0.000000e+00
bigcom56         0.000000e+00  0.000000e+00
bigcom57         0.000000e+00  0.000000e+00
bigcom58         0.000000e+00  5.551115e-19
bigcom62         0.000000e+00  0.000000e+00
bigcom63         0.000000e+00  0.000000e+00
bigcom64         0.000000e+00  0.000000e+00
bigcom65        -3.594634e-06  3.044842e-01
bigcom66         0.000000e+00  0.000000e+00
bigcom68         0.000000e+00  0.000000e+00
bigcom69         0.000000e+00  0.000000e+00
bigcom70         0.000000e+00  1.387779e-19
bigcom71         0.000000e+00  0.000000e+00
bigcom72         0.000000e+00  0.000000e+00
bigcom77         0.000000e+00  0.000000e+00
bigcom79        -5.303557e-05  2.489680e-01
bigcom80         0.000000e+00  0.000000e+00
bigcom82         0.000000e+00  0.000000e+00
bigcom83         0.000000e+00  0.000000e+00
bigcom86         0.000000e+00  0.000000e+00
bigcom87         0.000000e+00  0.000000e+00
bigcom88         0.000000e+00  0.000000e+00
bigcom90         0.000000e+00  0.000000e+00
bigcom92         0.000000e+00  0.000000e+00
bigcom94         0.000000e+00  0.000000e+00
bigcom96         0.000000e+00  5.551115e-19
bigcom98         0.000000e+00  0.000000e+00
bigcom99         0.000000e+00  0.000000e+00
bigcom100        0.000000e+00  0.000000e+00
bigcom102        0.000000e+00  0.000000e+00
bigcom103        0.000000e+00  0.000000e+00
bigcom104        0.000000e+00  0.000000e+00
bigcom107        0.000000e+00  1.110223e-18
bigcom108        0.000000e+00  0.000000e+00
bigcom109        0.000000e+00  0.000000e+00
bigcom110        0.000000e+00  8.527847e-01
bigcom125        0.000000e+00  0.000000e+00
bigcom133        0.000000e+00  0.000000e+00
bigcom141        0.000000e+00  0.000000e+00
bigcom142        0.000000e+00  0.000000e+00
bigcom143        0.000000e+00  5.551115e-19
bigcom145        0.000000e+00  0.000000e+00
bigcom158        0.000000e+00  0.000000e+00
bigcom162        0.000000e+00  0.000000e+00
bigcom177        1.212180e-04  5.354025e-01
bigcom194        0.000000e+00  0.000000e+00
bigcom208        0.000000e+00  0.000000e+00
bigcom220        0.000000e+00  0.000000e+00
bigcom227        0.000000e+00  0.000000e+00
bigcom229        0.000000e+00  0.000000e+00
bigcom247        0.000000e+00  0.000000e+00
bigcom252        0.000000e+00  0.000000e+00
bigcom255        0.000000e+00  0.000000e+00
bigcom258        0.000000e+00  0.000000e+00
bigcom266        0.000000e+00  0.000000e+00
bigcom269        0.000000e+00  0.000000e+00
bigcom273        0.000000e+00  0.000000e+00
bigcom274        0.000000e+00  0.000000e+00
bigcom276        0.000000e+00  0.000000e+00
bigcom284        0.000000e+00  0.000000e+00
bigcom290        0.000000e+00  0.000000e+00
bigcom292        0.000000e+00  0.000000e+00
bigcom294        0.000000e+00  0.000000e+00
bigcom295       -2.684128e-05  6.149565e-01
bigcom296        0.000000e+00  0.000000e+00
bigcom297        0.000000e+00  0.000000e+00
bigcom302        0.000000e+00  0.000000e+00
bigcom303        0.000000e+00  0.000000e+00
bigcom307        0.000000e+00  0.000000e+00
bigcom311        0.000000e+00  0.000000e+00
bigcom313        0.000000e+00  0.000000e+00
bigcom318        0.000000e+00  0.000000e+00
bigcom326        0.000000e+00  0.000000e+00
bigcom332        0.000000e+00  0.000000e+00
bigcom340        0.000000e+00  0.000000e+00
bigcom341        0.000000e+00  0.000000e+00
bigcom345        0.000000e+00  0.000000e+00
bigcom347        0.000000e+00  0.000000e+00
bigcom360        0.000000e+00  0.000000e+00
bigcom365        0.000000e+00  0.000000e+00
bigcom366        0.000000e+00  0.000000e+00
bigcom370        0.000000e+00  0.000000e+00
bigcom387        0.000000e+00  0.000000e+00
bigcom390        0.000000e+00  0.000000e+00
bigcom398        0.000000e+00  0.000000e+00
bigcom408        0.000000e+00  0.000000e+00
bigcom417        0.000000e+00  0.000000e+00
bigcom419        0.000000e+00  0.000000e+00
bigcom424        0.000000e+00  0.000000e+00
bigcom441        0.000000e+00  1.110223e-18
bigcom445        0.000000e+00  0.000000e+00
bigcom468        0.000000e+00  0.000000e+00
spin_vertex      3.056172e-03  1.848454e+00
membership_s1    0.000000e+00  0.000000e+00
membership_s3    0.000000e+00  0.000000e+00
membership_s4    1.007480e-03  4.934683e-01
membership_s5    0.000000e+00  0.000000e+00
membership_s6    0.000000e+00  0.000000e+00
membership_s7    0.000000e+00  0.000000e+00
membership_s8    2.383853e-05  2.113761e-02
membership_s9    0.000000e+00  1.387779e-19
membership_s10  -8.857396e-06  9.411765e-03
membership_s11   0.000000e+00  0.000000e+00
membership_s12   1.502660e-05  2.663400e-01
membership_s13   0.000000e+00  0.000000e+00
membership_s14   0.000000e+00  0.000000e+00
membership_s16   4.215766e-06  1.027453e-01
membership_s17   0.000000e+00  0.000000e+00
membership_s18  -7.698557e-05  4.504016e-01
membership_s19  -7.713119e-06  4.164916e-02
membership_s20   1.641762e-04  7.360845e-02
membership_s21   6.922091e-05  2.188336e-01
membership_s22   0.000000e+00  0.000000e+00
membership_s23   0.000000e+00  0.000000e+00
membership_s24   0.000000e+00  1.110223e-18
membership_s25   0.000000e+00  0.000000e+00
membership_s26   3.968254e-06  1.102571e-02
membership_s27   0.000000e+00  0.000000e+00
membership_s28   0.000000e+00  0.000000e+00
membership_s30   0.000000e+00  0.000000e+00
membership_s31   8.187112e-06  4.365144e-02
membership_s32  -5.223358e-05  1.373692e-01
membership_s33   4.706009e-05  7.086884e-02
membership_s34   0.000000e+00  0.000000e+00
membership_s35   0.000000e+00  0.000000e+00
membership_s36   0.000000e+00  0.000000e+00
membership_s37   0.000000e+00  0.000000e+00
membership_s38   2.826580e-05  2.741718e-02
adhesion         9.436429e-03  8.616332e-01
cohesion         1.254528e-02  7.672654e-01
inner            6.722090e-04  1.094488e+00
outer            3.459858e-03  1.285710e+00
ioratio          6.147900e-03  8.666231e-01
comsize          3.663121e-03  1.369316e+00
[1] "Dataset: med_targets Model GLM, run: 2 of 10 2015-06-08 10:42:20"
[1] "glmnet variable coefficients"
                         [,1]          [,2]
(Intercept)     -3.696848e+00 -9.121818e+01
graph0           1.628854e-40  1.318254e-03
graph1          -1.312435e-41 -1.743602e-05
graph2          -2.735340e-40  9.841942e-04
graph3          -3.436286e-43 -3.424065e-07
graph4          -1.964371e-43  2.000176e-07
graph5          -1.524666e-41 -9.308328e-06
graph6          -4.214936e-42 -9.603820e-06
graph7          -2.545034e-41 -7.653107e-05
graph8          -5.643761e-41  6.960029e-05
graph9          -9.108033e-45 -2.944435e-08
graph10         -3.482775e-45 -1.368719e-09
graph11         -2.542453e-45  6.116640e-09
graph12         -9.751528e-44 -2.799960e-07
graph13         -1.807508e-43 -8.107162e-08
graph14         -5.789053e-44 -1.309464e-07
graph15         -3.334705e-42 -5.827992e-06
graph16         -5.430010e-44 -3.873739e-08
graph17         -1.508904e-43 -1.168782e-07
graph18         -9.779735e-42 -3.985394e-05
graph19         -7.144991e-43 -2.137988e-06
graph20         -8.115825e-43  5.103727e-07
graph21         -2.628178e-42  2.786907e-07
graph22         -9.756199e-43 -2.209497e-06
graph23         -8.130128e-43  7.143423e-07
graph24         -3.742632e-42 -8.676432e-06
graph25         -8.234636e-42 -2.434813e-05
graph26         -4.190952e-42 -1.131960e-05
graph27         -1.803629e-41 -6.037240e-05
graph28         -1.072667e-41 -3.133423e-05
graph29         -2.449713e-41 -6.695926e-05
orbit0           1.628854e-40  1.329098e-03
orbit1          -1.687472e-41 -2.010678e-05
orbit2           9.373004e-42 -3.687081e-05
orbit3          -2.735340e-40  9.843446e-04
orbit4          -7.725868e-43 -1.834175e-06
orbit5          -4.750509e-43  9.212582e-07
orbit6          -1.986220e-43  2.028664e-07
orbit7           1.046619e-42 -3.147381e-06
orbit8          -1.524666e-41 -9.223457e-06
orbit9          -1.621695e-41 -1.421273e-05
orbit10         -4.564300e-42 -1.487269e-05
orbit11         -3.425107e-41  5.586265e-05
orbit12         -2.961805e-41 -1.054093e-04
orbit13         -5.421548e-41  8.261904e-06
orbit14         -5.643761e-41  6.952406e-05
orbit15         -2.509267e-44 -1.030493e-07
orbit16         -2.125300e-44 -1.013145e-07
orbit17         -1.964456e-44 -1.503631e-08
orbit18         -1.820845e-44 -1.139584e-07
orbit19         -6.067266e-45  1.984333e-09
orbit20         -9.110415e-45  2.122360e-08
orbit21         -3.046565e-44  4.038908e-09
orbit22         -2.543887e-45  6.133365e-09
orbit23          1.977833e-43  1.024753e-06
orbit24         -1.945233e-43 -3.481391e-07
orbit25         -1.740101e-43 -7.736033e-07
orbit26         -4.012751e-43 -1.230913e-06
orbit27         -1.299668e-42 -4.964426e-06
orbit28         -9.103233e-43 -3.793703e-06
orbit29         -2.277771e-43  4.128336e-07
orbit30         -7.650649e-43  6.348152e-08
orbit31         -1.018421e-43  8.867895e-08
orbit32         -7.889950e-44 -4.384306e-07
orbit33         -3.670390e-42  8.826581e-06
orbit34         -3.334705e-42 -5.746524e-06
orbit35         -2.850755e-43  6.421995e-07
orbit36         -5.956460e-43 -1.754001e-06
orbit37         -6.818877e-44 -1.268771e-07
orbit38         -6.632139e-43  4.659888e-06
orbit39         -6.747832e-43  3.288737e-06
orbit40         -1.636913e-43 -3.803668e-07
orbit41         -1.431644e-42 -5.638672e-06
orbit42         -1.112482e-41  4.425161e-05
orbit43         -1.002477e-41 -4.025832e-05
orbit44         -1.142612e-40 -7.249412e-04
orbit45         -5.642228e-42 -1.897410e-05
orbit46         -1.651442e-42 -6.849291e-06
orbit47         -3.022584e-42  2.395026e-06
orbit48         -8.771259e-43 -2.409362e-06
orbit49         -8.632100e-43  8.482600e-07
orbit50         -6.516156e-42 -4.919318e-05
orbit51         -5.891679e-42 -1.114324e-05
orbit52         -7.440567e-42  1.226146e-05
orbit53         -5.664389e-42  1.655443e-05
orbit54         -9.702198e-43 -2.150492e-06
orbit55         -1.440337e-41 -9.065440e-05
orbit56         -8.725570e-42  6.690288e-05
orbit57         -6.874700e-43 -2.159580e-07
orbit58         -1.546589e-41 -1.284806e-04
orbit59         -6.804453e-42 -2.105547e-05
orbit60         -5.755336e-42 -4.857513e-06
orbit61         -6.213805e-41  2.482770e-04
orbit62         -3.963106e-41 -2.419207e-04
orbit63         -1.809872e-41 -2.680292e-05
orbit64         -1.035197e-41 -1.148058e-05
orbit65         -1.857768e-41 -5.647820e-05
orbit66         -4.290728e-42 -8.532328e-06
orbit67         -2.261167e-41 -1.230747e-04
orbit68         -1.946987e-41 -7.186702e-05
orbit69         -5.391008e-41  8.382326e-05
orbit70         -2.053951e-41 -1.004700e-04
orbit71         -1.022460e-41  9.432630e-06
orbit72         -2.449713e-41 -6.678198e-05
AP              -3.793627e-39 -9.087260e-02
bet              9.595231e-44  4.983255e-07
ecc              3.079453e-39 -1.190547e-03
eccrad           2.155617e-38 -8.464113e-03
close           -1.822932e-37  4.033439e-04
constraint      -7.805293e-38 -9.288280e-01
coreness        -1.209731e-39  1.020218e-02
knn             -3.049641e-40 -1.767481e-03
hubscore        -2.360199e-37 -5.331567e-01
pagerank        -4.467745e-35 -8.397342e+02
trans           -4.242955e-38  6.097015e-02
first            1.628854e-40  1.348519e-03
second          -2.407744e-41 -3.843012e-05
third           -1.141815e-42  1.788065e-05
fourth           4.358322e-42 -3.969155e-05
fifth            1.212797e-42  9.961143e-06
sixth           -1.062838e-41 -8.879055e-05
selfinter       -1.772654e-38 -2.332211e-01
V1              -5.252933e-38  1.977675e-01
V2              -1.366484e-37 -1.873288e+00
evcent          -2.372094e-37 -4.988424e-01
upto_second     -2.338673e-41 -3.686641e-05
upto_third      -1.728210e-42  1.083738e-05
upto_fourth     -8.984227e-43 -6.883804e-06
upto_fifth       9.957286e-42  1.214992e-04
upto_sixth       1.390349e-40  7.788282e-03
ratio1          -3.750845e-40 -2.002272e-03
ratio2           9.923445e-40  3.819348e-03
ratio3          -9.053586e-40 -3.708841e-02
ratio4           1.076252e-39  1.254323e-01
ratio5          -3.240820e-37 -2.742753e+00
ratio6          -1.978770e-40 -2.536398e-03
walktrap_vertex  5.452025e-39  2.250495e-01
bigcom1         -2.267899e-38 -1.051904e-01
bigcom2          1.331560e-38  9.996958e-02
bigcom3         -2.545617e-38 -3.159455e-01
bigcom4         -8.441809e-39 -8.260734e-02
bigcom5         -2.446950e-38 -5.574929e-01
bigcom6         -2.452495e-38 -3.129946e-01
bigcom8         -2.464462e-38 -3.994315e-01
bigcom9         -2.448532e-38 -4.863862e-01
bigcom10         8.804332e-38  9.527666e-01
bigcom11         3.128603e-37  1.338669e+00
bigcom12        -2.453289e-38 -5.507603e-01
bigcom13        -2.465264e-38 -4.002392e-01
bigcom14        -2.445370e-38 -2.681663e-01
bigcom15        -2.445370e-38 -2.494223e-01
bigcom16        -2.449323e-38 -4.133497e-01
bigcom17        -2.446950e-38 -4.468346e-01
bigcom18         5.081925e-38  6.425905e-01
bigcom21        -2.445370e-38 -2.630297e-01
bigcom22        -2.445370e-38 -1.759307e-01
bigcom23        -2.450116e-38 -3.563765e-01
bigcom24        -2.445370e-38 -3.202291e-01
bigcom25         2.642025e-38  2.688954e-01
bigcom26        -2.445370e-38 -2.594869e-01
bigcom27        -2.446950e-38 -2.859515e-01
bigcom29        -2.449323e-38 -1.967811e-01
bigcom31        -2.446160e-38 -4.752908e-01
bigcom33         1.565799e-38  2.011714e-01
bigcom34        -2.464462e-38 -3.374008e-01
bigcom35        -2.445370e-38 -2.710993e-01
bigcom36         0.000000e+00  0.000000e+00
bigcom39        -2.447741e-38 -4.085584e-01
bigcom40        -2.445370e-38 -3.671258e-01
bigcom43        -2.450908e-38 -3.897683e-01
bigcom46        -2.447741e-38 -2.122078e-01
bigcom48         1.597760e-37  1.238674e+00
bigcom49        -2.445370e-38 -4.641605e-01
bigcom50        -2.450116e-38 -2.645171e-01
bigcom52        -2.447741e-38 -2.975621e-01
bigcom54        -2.446160e-38 -2.684011e-01
bigcom56        -2.449323e-38 -4.142088e-01
bigcom57        -2.459662e-38 -2.358686e-01
bigcom58        -2.446160e-38 -3.072298e-01
bigcom62        -2.448532e-38 -3.291919e-01
bigcom63        -2.446950e-38 -6.201403e-01
bigcom64        -2.445370e-38 -9.596944e-02
bigcom65         8.804332e-38  7.789604e-01
bigcom66        -2.445370e-38 -1.804991e-01
bigcom68         0.000000e+00  0.000000e+00
bigcom69        -2.445370e-38 -6.321045e-02
bigcom70        -2.450116e-38 -2.349464e-01
bigcom71        -2.446160e-38 -3.016655e-01
bigcom72        -2.446160e-38 -2.391475e-01
bigcom77        -2.446160e-38 -3.023047e-01
bigcom79         4.792074e-38  5.414247e-01
bigcom80         0.000000e+00  0.000000e+00
bigcom82        -2.445370e-38 -4.417302e-01
bigcom83        -2.447741e-38 -2.612069e-01
bigcom86        -2.446160e-38 -2.847197e-01
bigcom87        -2.445370e-38 -2.838508e-01
bigcom88        -2.449323e-38 -3.703438e-01
bigcom90         0.000000e+00  0.000000e+00
bigcom92        -2.446160e-38 -2.457512e-01
bigcom94         0.000000e+00  0.000000e+00
bigcom96        -2.446160e-38 -3.875223e-01
bigcom98        -2.446160e-38 -4.192943e-01
bigcom99        -2.447741e-38 -1.670999e-01
bigcom100       -2.446950e-38 -2.303651e-01
bigcom102        0.000000e+00  0.000000e+00
bigcom103        0.000000e+00  0.000000e+00
bigcom104        0.000000e+00  0.000000e+00
bigcom107       -2.446160e-38 -1.771660e-01
bigcom108       -2.445370e-38 -2.512624e-01
bigcom109       -2.448532e-38 -5.094145e-01
bigcom110        9.859734e-37  2.995826e+00
bigcom125       -2.450116e-38 -1.777542e-01
bigcom133       -2.446160e-38 -3.340755e-01
bigcom141       -2.454879e-38 -2.615486e-01
bigcom142       -2.445370e-38 -4.938056e-01
bigcom143       -2.445370e-38 -4.978954e-01
bigcom145       -2.445370e-38 -2.990096e-01
bigcom158       -2.455675e-38 -3.016322e-01
bigcom162       -2.449323e-38 -3.959387e-01
bigcom177        1.201257e-37  7.445437e-01
bigcom194        0.000000e+00  0.000000e+00
bigcom208       -2.446160e-38 -4.526975e-01
bigcom220       -2.446160e-38 -3.792736e-01
bigcom227       -2.445370e-38 -3.484357e-01
bigcom229        0.000000e+00  0.000000e+00
bigcom247        0.000000e+00  0.000000e+00
bigcom252       -2.445370e-38 -3.683994e-01
bigcom255       -2.445370e-38 -4.322976e-01
bigcom258       -2.447741e-38 -4.549271e-01
bigcom266       -2.448532e-38 -4.186547e-01
bigcom269       -2.445370e-38 -3.089727e-01
bigcom273       -2.445370e-38 -6.260006e-01
bigcom274       -2.445370e-38 -2.706960e-01
bigcom276        0.000000e+00  0.000000e+00
bigcom284       -2.445370e-38 -1.056812e-01
bigcom290       -2.445370e-38 -6.007865e-01
bigcom292       -2.446160e-38 -3.744863e-01
bigcom294        0.000000e+00  0.000000e+00
bigcom295        4.809151e-37  1.863158e+00
bigcom296       -2.446160e-38 -1.961317e-01
bigcom297        0.000000e+00  0.000000e+00
bigcom302       -2.445370e-38 -2.773867e-01
bigcom303        0.000000e+00  0.000000e+00
bigcom307       -2.445370e-38 -2.803844e-01
bigcom311       -2.445370e-38 -2.798968e-01
bigcom313        0.000000e+00  0.000000e+00
bigcom318        0.000000e+00  0.000000e+00
bigcom326       -2.445370e-38 -2.374826e-01
bigcom332       -2.445370e-38 -4.270851e-01
bigcom340       -2.445370e-38 -2.064798e-01
bigcom341        0.000000e+00  0.000000e+00
bigcom345        0.000000e+00  0.000000e+00
bigcom347       -2.445370e-38 -4.492867e-02
bigcom360       -2.448532e-38 -3.073193e-01
bigcom365       -2.445370e-38 -4.946925e-01
bigcom366       -2.445370e-38 -2.662802e-01
bigcom370       -2.445370e-38 -1.662063e-01
bigcom387       -2.448532e-38 -3.204922e-01
bigcom390        0.000000e+00  0.000000e+00
bigcom398        0.000000e+00  0.000000e+00
bigcom408       -2.449323e-38 -3.343580e-01
bigcom417       -2.445370e-38 -6.656672e-01
bigcom419        0.000000e+00  0.000000e+00
bigcom424       -2.445370e-38 -2.905244e-01
bigcom441       -2.447741e-38 -2.204136e-01
bigcom445       -2.446160e-38 -2.643291e-01
bigcom468       -2.445370e-38 -4.834002e-01
spin_vertex     -3.422270e-38 -3.580996e-01
membership_s1    0.000000e+00  0.000000e+00
membership_s3   -2.506040e-38 -3.743335e-01
membership_s4    5.595962e-38  4.093096e-01
membership_s5    0.000000e+00  0.000000e+00
membership_s6    0.000000e+00  0.000000e+00
membership_s7   -2.454084e-38 -2.711192e-01
membership_s8   -1.944517e-38 -1.254981e-01
membership_s9   -2.458863e-38 -3.425670e-01
membership_s10  -2.229650e-38 -2.739010e-01
membership_s11  -2.452495e-38 -4.761202e-01
membership_s12   1.863656e-38  1.618452e-01
membership_s13  -2.450908e-38 -3.327562e-01
membership_s14  -2.447741e-38 -3.157245e-01
membership_s16   1.789053e-38  7.552005e-02
membership_s17  -2.448532e-38 -2.359628e-01
membership_s18   1.778614e-37  1.311838e+00
membership_s19   8.220320e-39  1.655399e-01
membership_s20  -2.162044e-38  5.022206e-03
membership_s21   1.593184e-38  1.628488e-01
membership_s22  -2.445370e-38 -1.766547e-01
membership_s23  -2.463661e-38 -3.184697e-01
membership_s24  -2.445370e-38 -2.802354e-01
membership_s25  -2.447741e-38 -4.618427e-01
membership_s26   2.639999e-38 -1.675580e-01
membership_s27  -2.454879e-38 -2.613874e-01
membership_s28  -2.457268e-38 -3.461366e-01
membership_s30  -2.454879e-38 -3.373019e-01
membership_s31  -2.603009e-39  1.141087e-02
membership_s32   1.452610e-38  4.036653e-01
membership_s33  -4.698648e-39 -1.380711e-01
membership_s34   0.000000e+00  0.000000e+00
membership_s35   0.000000e+00  0.000000e+00
membership_s36   0.000000e+00  0.000000e+00
membership_s37  -2.471699e-38 -5.863944e-01
membership_s38   2.355632e-39  5.267513e-02
adhesion         9.734235e-42  5.777460e-06
cohesion        -1.946850e-41 -1.174781e-05
inner            3.298515e-42  6.488104e-05
outer            1.190894e-41  4.186365e-05
ioratio          1.020811e-37  6.333847e-02
comsize          1.504346e-41  7.007571e-05
[1] "Dataset: med_targets Model GBM, run: 3 of 10 2015-06-08 10:43:05"
Iter   TrainDeviance   ValidDeviance   StepSize   Improve
     1        0.2970             nan     0.0100    0.0000
     2        0.2968             nan     0.0100   -0.0001
     3        0.2965             nan     0.0100    0.0000
     4        0.2963             nan     0.0100    0.0001
     5        0.2959             nan     0.0100    0.0001
     6        0.2957             nan     0.0100    0.0001
     7        0.2955             nan     0.0100    0.0001
     8        0.2953             nan     0.0100   -0.0000
     9        0.2952             nan     0.0100   -0.0000
    10        0.2950             nan     0.0100    0.0000
    20        0.2926             nan     0.0100   -0.0001
    40        0.2887             nan     0.0100   -0.0001
    60        0.2841             nan     0.0100   -0.0000
    80        0.2800             nan     0.0100   -0.0000
   100        0.2756             nan     0.0100   -0.0000
   120        0.2719             nan     0.0100   -0.0001
   140        0.2689             nan     0.0100    0.0000
   160        0.2656             nan     0.0100   -0.0000
   180        0.2623             nan     0.0100   -0.0000
   200        0.2591             nan     0.0100   -0.0000
   208        0.2578             nan     0.0100   -0.0001

[1] "GBM variable coefficients"
                            var    rel.inf
ratio5                   ratio5 5.90373115
spin_vertex         spin_vertex 4.93784135
V2                           V2 4.63461104
membership_s4     membership_s4 4.63092210
V1                           V1 4.22097468
comsize                 comsize 3.51259473
bigcom48               bigcom48 3.18988851
outer                     outer 3.01862021
walktrap_vertex walktrap_vertex 2.86892873
orbit47                 orbit47 2.19564445
ecc                         ecc 2.02026876
graph15                 graph15 1.92444425
orbit35                 orbit35 1.88677099
orbit5                   orbit5 1.77523630
knn                         knn 1.76422272
graph17                 graph17 1.74281659
ratio2                   ratio2 1.60520936
orbit36                 orbit36 1.59970018
graph11                 graph11 1.53741778
coreness               coreness 1.35141933
orbit56                 orbit56 1.34482552
constraint           constraint 1.27918241
pagerank               pagerank 1.27126846
orbit33                 orbit33 1.13164845
orbit30                 orbit30 1.09928530
orbit39                 orbit39 1.01677215
sixth                     sixth 1.00268712
orbit52                 orbit52 0.95317624
bigcom18               bigcom18 0.94923116
graph21                 graph21 0.94591485
orbit64                 orbit64 0.92281994
orbit63                 orbit63 0.88567904
graph10                 graph10 0.84273082
orbit18                 orbit18 0.81009602
graph23                 graph23 0.80828377
cohesion               cohesion 0.77865586
adhesion               adhesion 0.76033747
graph13                 graph13 0.74335528
orbit20                 orbit20 0.72248695
orbit32                 orbit32 0.71756783
graph20                 graph20 0.71319119
graph16                 graph16 0.70929324
graph7                   graph7 0.69989611
orbit19                 orbit19 0.69189537
upto_sixth           upto_sixth 0.69036812
orbit46                 orbit46 0.67017822
orbit53                 orbit53 0.66293495
orbit54                 orbit54 0.64116187
orbit42                 orbit42 0.61661675
orbit4                   orbit4 0.60306126
orbit28                 orbit28 0.59106497
ratio1                   ratio1 0.55825070
bigcom25               bigcom25 0.55350831
graph6                   graph6 0.55271779
orbit17                 orbit17 0.55075676
orbit11                 orbit11 0.53387255
trans                     trans 0.53227627
graph26                 graph26 0.52615230
bigcom33               bigcom33 0.52058117
ratio4                   ratio4 0.49826084
third                     third 0.48296182
orbit50                 orbit50 0.48218885
orbit21                 orbit21 0.48087906
hubscore               hubscore 0.47782671
orbit29                 orbit29 0.46322182
inner                     inner 0.45237609
graph19                 graph19 0.44587021
orbit51                 orbit51 0.43723585
graph14                 graph14 0.41982453
orbit24                 orbit24 0.39688914
orbit38                 orbit38 0.39252534
orbit65                 orbit65 0.35388226
bet                         bet 0.33828018
graph5                   graph5 0.33212329
graph22                 graph22 0.32575022
orbit62                 orbit62 0.32454034
orbit10                 orbit10 0.29886893
upto_second         upto_second 0.29219015
orbit60                 orbit60 0.27550041
orbit27                 orbit27 0.26540389
orbit37                 orbit37 0.25317226
orbit31                 orbit31 0.22656543
orbit43                 orbit43 0.22376120
graph18                 graph18 0.20656052
graph3                   graph3 0.20345611
ioratio                 ioratio 0.19701476
orbit45                 orbit45 0.19367636
fourth                   fourth 0.18087207
membership_s16   membership_s16 0.17717446
membership_s19   membership_s19 0.16905432
orbit41                 orbit41 0.16818865
orbit9                   orbit9 0.16157418
second                   second 0.15854578
orbit26                 orbit26 0.15476248
orbit58                 orbit58 0.14460070
orbit57                 orbit57 0.13880479
bigcom79               bigcom79 0.13844171
graph4                   graph4 0.12467927
orbit49                 orbit49 0.12104994
graph27                 graph27 0.11758157
membership_s38   membership_s38 0.11252629
orbit23                 orbit23 0.11172818
bigcom177             bigcom177 0.10732504
graph9                   graph9 0.10373181
graph24                 graph24 0.09661794
orbit6                   orbit6 0.09138278
orbit66                 orbit66 0.08533067
orbit25                 orbit25 0.07896619
upto_fifth           upto_fifth 0.07750899
ratio6                   ratio6 0.07483735
orbit7                   orbit7 0.06240665
orbit68                 orbit68 0.06192657
orbit59                 orbit59 0.05386466
membership_s12   membership_s12 0.04808512
membership_s18   membership_s18 0.04341978
membership_s21   membership_s21 0.04335612
bigcom2                 bigcom2 0.04285669
orbit48                 orbit48 0.04234666
bigcom88               bigcom88 0.04060029
graph0                   graph0 0.00000000
graph1                   graph1 0.00000000
graph2                   graph2 0.00000000
graph8                   graph8 0.00000000
graph12                 graph12 0.00000000
graph25                 graph25 0.00000000
graph28                 graph28 0.00000000
graph29                 graph29 0.00000000
orbit0                   orbit0 0.00000000
orbit1                   orbit1 0.00000000
orbit2                   orbit2 0.00000000
orbit3                   orbit3 0.00000000
orbit8                   orbit8 0.00000000
orbit12                 orbit12 0.00000000
orbit13                 orbit13 0.00000000
orbit14                 orbit14 0.00000000
orbit15                 orbit15 0.00000000
orbit16                 orbit16 0.00000000
orbit22                 orbit22 0.00000000
orbit34                 orbit34 0.00000000
orbit40                 orbit40 0.00000000
orbit44                 orbit44 0.00000000
orbit55                 orbit55 0.00000000
orbit61                 orbit61 0.00000000
orbit67                 orbit67 0.00000000
orbit69                 orbit69 0.00000000
orbit70                 orbit70 0.00000000
orbit71                 orbit71 0.00000000
orbit72                 orbit72 0.00000000
AP                           AP 0.00000000
eccrad                   eccrad 0.00000000
close                     close 0.00000000
first                     first 0.00000000
fifth                     fifth 0.00000000
selfinter             selfinter 0.00000000
evcent                   evcent 0.00000000
upto_third           upto_third 0.00000000
upto_fourth         upto_fourth 0.00000000
ratio3                   ratio3 0.00000000
bigcom1                 bigcom1 0.00000000
bigcom3                 bigcom3 0.00000000
bigcom4                 bigcom4 0.00000000
bigcom5                 bigcom5 0.00000000
bigcom6                 bigcom6 0.00000000
bigcom8                 bigcom8 0.00000000
bigcom9                 bigcom9 0.00000000
bigcom10               bigcom10 0.00000000
bigcom11               bigcom11 0.00000000
bigcom12               bigcom12 0.00000000
bigcom13               bigcom13 0.00000000
bigcom14               bigcom14 0.00000000
bigcom15               bigcom15 0.00000000
bigcom16               bigcom16 0.00000000
bigcom17               bigcom17 0.00000000
bigcom21               bigcom21 0.00000000
bigcom22               bigcom22 0.00000000
bigcom23               bigcom23 0.00000000
bigcom24               bigcom24 0.00000000
bigcom26               bigcom26 0.00000000
bigcom27               bigcom27 0.00000000
bigcom29               bigcom29 0.00000000
bigcom31               bigcom31 0.00000000
bigcom34               bigcom34 0.00000000
bigcom35               bigcom35 0.00000000
bigcom36               bigcom36 0.00000000
bigcom39               bigcom39 0.00000000
bigcom40               bigcom40 0.00000000
bigcom43               bigcom43 0.00000000
bigcom46               bigcom46 0.00000000
bigcom49               bigcom49 0.00000000
bigcom50               bigcom50 0.00000000
bigcom52               bigcom52 0.00000000
bigcom54               bigcom54 0.00000000
bigcom56               bigcom56 0.00000000
bigcom57               bigcom57 0.00000000
bigcom58               bigcom58 0.00000000
bigcom62               bigcom62 0.00000000
bigcom63               bigcom63 0.00000000
bigcom64               bigcom64 0.00000000
bigcom65               bigcom65 0.00000000
bigcom66               bigcom66 0.00000000
bigcom68               bigcom68 0.00000000
bigcom69               bigcom69 0.00000000
bigcom70               bigcom70 0.00000000
bigcom71               bigcom71 0.00000000
bigcom72               bigcom72 0.00000000
bigcom77               bigcom77 0.00000000
bigcom80               bigcom80 0.00000000
bigcom82               bigcom82 0.00000000
bigcom83               bigcom83 0.00000000
bigcom86               bigcom86 0.00000000
bigcom87               bigcom87 0.00000000
bigcom90               bigcom90 0.00000000
bigcom92               bigcom92 0.00000000
bigcom94               bigcom94 0.00000000
bigcom96               bigcom96 0.00000000
bigcom98               bigcom98 0.00000000
bigcom99               bigcom99 0.00000000
bigcom100             bigcom100 0.00000000
bigcom102             bigcom102 0.00000000
bigcom103             bigcom103 0.00000000
bigcom104             bigcom104 0.00000000
bigcom107             bigcom107 0.00000000
bigcom108             bigcom108 0.00000000
bigcom109             bigcom109 0.00000000
bigcom110             bigcom110 0.00000000
bigcom125             bigcom125 0.00000000
bigcom133             bigcom133 0.00000000
bigcom141             bigcom141 0.00000000
bigcom142             bigcom142 0.00000000
bigcom143             bigcom143 0.00000000
bigcom145             bigcom145 0.00000000
bigcom158             bigcom158 0.00000000
bigcom162             bigcom162 0.00000000
bigcom194             bigcom194 0.00000000
bigcom208             bigcom208 0.00000000
bigcom220             bigcom220 0.00000000
bigcom227             bigcom227 0.00000000
bigcom229             bigcom229 0.00000000
bigcom247             bigcom247 0.00000000
bigcom252             bigcom252 0.00000000
bigcom255             bigcom255 0.00000000
bigcom258             bigcom258 0.00000000
bigcom266             bigcom266 0.00000000
bigcom269             bigcom269 0.00000000
bigcom273             bigcom273 0.00000000
bigcom274             bigcom274 0.00000000
bigcom276             bigcom276 0.00000000
bigcom284             bigcom284 0.00000000
bigcom290             bigcom290 0.00000000
bigcom292             bigcom292 0.00000000
bigcom294             bigcom294 0.00000000
bigcom295             bigcom295 0.00000000
bigcom296             bigcom296 0.00000000
bigcom297             bigcom297 0.00000000
bigcom302             bigcom302 0.00000000
bigcom303             bigcom303 0.00000000
bigcom307             bigcom307 0.00000000
bigcom311             bigcom311 0.00000000
bigcom313             bigcom313 0.00000000
bigcom318             bigcom318 0.00000000
bigcom326             bigcom326 0.00000000
bigcom332             bigcom332 0.00000000
bigcom340             bigcom340 0.00000000
bigcom341             bigcom341 0.00000000
bigcom345             bigcom345 0.00000000
bigcom347             bigcom347 0.00000000
bigcom360             bigcom360 0.00000000
bigcom365             bigcom365 0.00000000
bigcom366             bigcom366 0.00000000
bigcom370             bigcom370 0.00000000
bigcom387             bigcom387 0.00000000
bigcom390             bigcom390 0.00000000
bigcom398             bigcom398 0.00000000
bigcom408             bigcom408 0.00000000
bigcom417             bigcom417 0.00000000
bigcom419             bigcom419 0.00000000
bigcom424             bigcom424 0.00000000
bigcom441             bigcom441 0.00000000
bigcom445             bigcom445 0.00000000
bigcom468             bigcom468 0.00000000
membership_s1     membership_s1 0.00000000
membership_s3     membership_s3 0.00000000
membership_s5     membership_s5 0.00000000
membership_s6     membership_s6 0.00000000
membership_s7     membership_s7 0.00000000
membership_s8     membership_s8 0.00000000
membership_s9     membership_s9 0.00000000
membership_s10   membership_s10 0.00000000
membership_s11   membership_s11 0.00000000
membership_s13   membership_s13 0.00000000
membership_s14   membership_s14 0.00000000
membership_s17   membership_s17 0.00000000
membership_s20   membership_s20 0.00000000
membership_s22   membership_s22 0.00000000
membership_s23   membership_s23 0.00000000
membership_s24   membership_s24 0.00000000
membership_s25   membership_s25 0.00000000
membership_s26   membership_s26 0.00000000
membership_s27   membership_s27 0.00000000
membership_s28   membership_s28 0.00000000
membership_s30   membership_s30 0.00000000
membership_s31   membership_s31 0.00000000
membership_s32   membership_s32 0.00000000
membership_s33   membership_s33 0.00000000
membership_s34   membership_s34 0.00000000
membership_s35   membership_s35 0.00000000
membership_s36   membership_s36 0.00000000
membership_s37   membership_s37 0.00000000
[1] "Dataset: med_targets Model RF, run: 3 of 10 2015-06-08 10:43:23"
     |      Out-of-bag   |
Tree |      MSE  %Var(y) |
   1 |  0.04763   215.55 |
   2 |  0.04496   203.46 |
   3 |  0.04258   192.66 |
   4 |  0.03939   178.26 |
   5 |   0.0384   173.77 |
   6 |  0.03647   165.01 |
   7 |   0.0346   156.59 |
   8 |  0.03297   149.20 |
   9 |  0.03221   145.76 |
  10 |  0.03061   138.50 |
  11 |  0.02925   132.37 |
  12 |  0.02803   126.84 |
  13 |  0.02802   126.78 |
  14 |  0.02751   124.51 |
  15 |  0.02717   122.96 |
  16 |  0.02756   124.69 |
  17 |  0.02746   124.25 |
  18 |  0.02729   123.51 |
  19 |  0.02694   121.89 |
  20 |  0.02652   120.01 |
  21 |  0.02635   119.22 |
  22 |  0.02611   118.17 |
  23 |    0.026   117.68 |
  24 |  0.02596   117.46 |
  25 |  0.02588   117.10 |
  26 |  0.02579   116.68 |
  27 |  0.02575   116.52 |
  28 |  0.02547   115.27 |
  29 |  0.02539   114.88 |
  30 |  0.02532   114.56 |
  31 |  0.02521   114.09 |
  32 |  0.02511   113.61 |
  33 |  0.02496   112.93 |
  34 |  0.02484   112.39 |
  35 |  0.02473   111.92 |
  36 |  0.02479   112.16 |
  37 |  0.02483   112.35 |
  38 |  0.02469   111.74 |
  39 |  0.02458   111.25 |
  40 |  0.02466   111.59 |
  41 |  0.02466   111.58 |
  42 |  0.02464   111.50 |
  43 |  0.02465   111.54 |
  44 |  0.02459   111.29 |
  45 |  0.02457   111.18 |
  46 |  0.02462   111.41 |
  47 |  0.02459   111.26 |
  48 |  0.02446   110.70 |
  49 |  0.02448   110.77 |
  50 |  0.02448   110.77 |
  51 |  0.02437   110.26 |
  52 |  0.02432   110.05 |
  53 |  0.02428   109.88 |
  54 |  0.02428   109.86 |
  55 |  0.02424   109.71 |
  56 |  0.02423   109.66 |
  57 |  0.02424   109.68 |
  58 |  0.02423   109.63 |
  59 |  0.02418   109.42 |
  60 |  0.02418   109.44 |
  61 |  0.02405   108.85 |
  62 |  0.02403   108.73 |
  63 |  0.02405   108.84 |
  64 |  0.02401   108.64 |
  65 |  0.02401   108.66 |
  66 |  0.02399   108.55 |
  67 |  0.02395   108.37 |
  68 |  0.02392   108.23 |
  69 |  0.02392   108.23 |
  70 |  0.02389   108.09 |
  71 |  0.02384   107.89 |
  72 |  0.02382   107.80 |
  73 |  0.02376   107.54 |
  74 |  0.02373   107.38 |
  75 |  0.02374   107.42 |
  76 |  0.02371   107.30 |
  77 |  0.02368   107.16 |
  78 |  0.02363   106.92 |
  79 |  0.02361   106.84 |
  80 |  0.02358   106.70 |
  81 |  0.02357   106.66 |
  82 |  0.02354   106.51 |
  83 |  0.02353   106.47 |
  84 |  0.02352   106.44 |
  85 |  0.02348   106.24 |
  86 |  0.02348   106.27 |
  87 |  0.02351   106.39 |
  88 |  0.02349   106.30 |
  89 |  0.02346   106.17 |
  90 |  0.02345   106.11 |
  91 |  0.02345   106.13 |
  92 |  0.02343   106.03 |
  93 |  0.02341   105.95 |
  94 |  0.02342   105.96 |
  95 |  0.02341   105.93 |
  96 |  0.02343   106.04 |
  97 |  0.02342   105.98 |
  98 |  0.02346   106.14 |
  99 |  0.02345   106.11 |
 100 |  0.02342   105.96 |
[1] "Random Forest variable coefficients"
                      %IncMSE IncNodePurity
graph5           1.646955e-03  3.681165e-01
graph6           3.543631e-03  3.085984e-01
graph7           1.054987e-03  3.524369e-01
graph8          -1.742267e-05  4.445749e-02
graph9           3.562160e-03  4.332712e-01
graph10          3.501116e-03  2.659570e-01
graph11          4.664609e-03  8.569499e-01
graph12          1.530977e-03  2.490729e-01
graph13          2.597618e-03  5.688472e-01
graph14          2.580767e-03  3.861884e-01
graph15          3.435598e-03  6.554716e-01
graph16          3.219651e-03  6.476982e-01
graph17          6.896386e-03  5.467316e-01
graph18          1.505841e-03  1.742481e-01
graph19          2.844990e-03  3.319257e-01
graph20          2.060532e-03  3.520688e-01
graph21          8.765307e-03  3.770942e-01
graph22          2.050379e-03  3.724587e-01
graph23          2.433452e-03  6.964889e-01
graph24          4.416683e-03  2.835050e-01
graph25          1.443541e-03  2.372166e-01
graph26          3.521311e-03  2.009668e-01
graph27          9.095064e-04  3.921913e-02
graph28          1.473975e-04  2.688711e-02
graph29          2.479717e-04  1.448114e-02
orbit0           3.338940e-04  1.909650e-01
orbit1           3.412935e-03  1.962739e-01
orbit2           1.794131e-03  2.947126e-01
orbit3           4.009818e-04  1.368158e-01
orbit4           2.300484e-03  1.647451e-01
orbit5           2.388123e-03  2.967808e-01
orbit6           1.353659e-03  5.499470e-01
orbit7           1.524716e-03  3.378977e-01
orbit8           6.474293e-04  2.466179e-01
orbit9           2.211014e-03  3.832246e-01
orbit10          2.863461e-03  1.516354e-01
orbit11          5.886525e-04  2.470475e-01
orbit12          1.838895e-03  1.813717e-01
orbit13          0.000000e+00  6.010929e-03
orbit14          4.201417e-05  6.978670e-03
orbit15          3.412799e-03  1.873956e-01
orbit16          2.392457e-03  3.696784e-01
orbit17          2.579015e-03  3.008202e-01
orbit18          6.041625e-03  6.191186e-01
orbit19          1.191097e-03  3.384355e-01
orbit20          3.269133e-03  3.774315e-01
orbit21          2.014794e-03  1.500529e-01
orbit22          4.946114e-03  5.994682e-01
orbit23          3.173718e-03  3.949947e-01
orbit24          1.779242e-03  2.019725e-01
orbit25          1.845235e-03  2.280002e-01
orbit26          1.905401e-03  2.919887e-01
orbit27          3.447953e-03  4.248727e-01
orbit28          1.821512e-03  3.395469e-01
orbit29          2.858532e-03  1.492235e-01
orbit30          2.243495e-03  3.320596e-01
orbit31          4.212527e-03  3.547357e-01
orbit32          3.087864e-03  2.023780e-01
orbit33          8.933369e-04  1.870282e-01
orbit34          4.621130e-03  6.144949e-01
orbit35          4.698486e-03  7.306189e-01
orbit36          3.170668e-03  6.095178e-01
orbit37          2.614457e-03  5.056130e-01
orbit38          3.714434e-03  4.041178e-01
orbit39          4.878426e-03  6.889816e-01
orbit40          1.703389e-03  3.069441e-01
orbit41          6.603341e-04  1.111180e-01
orbit42          1.269705e-03  2.226141e-01
orbit43          3.574755e-03  3.119499e-01
orbit44          7.892666e-04  1.947768e-01
orbit45          4.889170e-03  7.392771e-01
orbit46          2.026247e-03  1.813898e-01
orbit47          2.124004e-03  2.519509e-01
orbit48          1.582335e-03  1.427785e-01
orbit49          2.184174e-03  3.632072e-01
orbit50          1.122667e-03  4.341868e-01
orbit51          1.551479e-03  4.338770e-01
orbit52          2.511617e-03  4.423542e-01
orbit53          2.981364e-03  2.933280e-01
orbit54          2.056890e-03  2.949331e-01
orbit55          1.060197e-04  3.287259e-02
orbit56          1.827176e-03  4.906392e-01
orbit57          1.177083e-03  1.151468e-01
orbit58          6.168141e-04  7.586588e-02
orbit59          5.631666e-04  1.091257e-01
orbit60          2.620241e-03  2.093500e-01
orbit61          1.310491e-04  9.406711e-02
orbit62          1.564365e-03  3.297916e-01
orbit63          6.123912e-04  2.150395e-01
orbit64          4.932281e-04  1.276271e-01
orbit65          2.748294e-03  1.514874e-01
orbit66          2.897777e-03  1.306999e-01
orbit67         -4.401842e-05  5.063832e-02
orbit68          1.678477e-04  6.287401e-02
orbit69          2.426293e-04  9.424914e-02
orbit70          1.058640e-07  5.269500e-02
orbit71          1.316126e-04  3.598703e-02
orbit72          3.556353e-04  5.996325e-02
AP               2.402380e-05  1.103798e-01
bet              1.296020e-03  6.387826e-01
ecc              1.900637e-04  4.838829e-01
eccrad          -3.292560e-05  3.838450e-01
close            1.978554e-03  1.719018e-01
constraint       2.646399e-03  6.292765e-01
coreness         9.023994e-04  3.439173e-01
knn              5.484425e-03  7.968690e-01
hubscore         3.910462e-03  5.130027e-01
pagerank         1.177423e-03  6.727713e-01
trans            2.533509e-04  1.995347e-01
first            7.047452e-05  1.210120e-01
second           8.656410e-04  3.861313e-01
third            6.149418e-03  4.724489e-01
fourth           3.782303e-03  4.998003e-01
fifth            1.191096e-03  4.782497e-01
sixth            4.186291e-03  4.428475e-01
selfinter       -2.432976e-06  4.104979e-02
V1               4.263109e-03  1.095790e+00
V2               3.702415e-03  1.464755e+00
evcent           2.186787e-03  4.055413e-01
upto_second      1.869559e-03  4.243945e-01
upto_third       2.760121e-03  2.713140e-01
upto_fourth      1.937005e-03  2.337491e-01
upto_fifth       1.868815e-03  4.503835e-01
upto_sixth       9.783438e-04  3.800513e-01
ratio1           4.065751e-03  7.100810e-01
ratio2           4.323025e-03  1.023520e+00
ratio3           9.064911e-03  5.462420e-01
ratio4           2.305748e-03  7.001788e-01
ratio5           1.502731e-03  2.077158e+00
ratio6           3.116449e-03  5.717632e-01
walktrap_vertex  1.556073e-03  1.222789e+00
bigcom1         -1.008952e-05  5.264995e-02
bigcom2         -1.771679e-05  3.297619e-02
bigcom3          0.000000e+00  7.806256e-20
bigcom4         -1.395977e-05  6.692554e-02
bigcom5          0.000000e+00  1.734723e-20
bigcom6          0.000000e+00  0.000000e+00
bigcom8          0.000000e+00  0.000000e+00
bigcom9          0.000000e+00  0.000000e+00
bigcom10         0.000000e+00  3.469447e-20
bigcom11        -3.295573e-06  3.260312e-01
bigcom12         0.000000e+00  0.000000e+00
bigcom13         0.000000e+00  0.000000e+00
bigcom14         0.000000e+00  0.000000e+00
bigcom15         0.000000e+00  0.000000e+00
bigcom16         0.000000e+00  1.387779e-19
bigcom17         0.000000e+00  0.000000e+00
bigcom18         2.741478e-04  3.459348e-01
bigcom21         0.000000e+00  0.000000e+00
bigcom22         0.000000e+00  0.000000e+00
bigcom23         0.000000e+00  0.000000e+00
bigcom24         0.000000e+00  0.000000e+00
bigcom25         2.393307e-04  8.114955e-02
bigcom26         0.000000e+00  0.000000e+00
bigcom27         0.000000e+00  0.000000e+00
bigcom29         0.000000e+00  0.000000e+00
bigcom31         0.000000e+00  0.000000e+00
bigcom33         8.614457e-04  3.401677e-01
bigcom34         0.000000e+00  1.387779e-19
bigcom35         0.000000e+00  0.000000e+00
bigcom36         0.000000e+00  0.000000e+00
bigcom39         0.000000e+00  0.000000e+00
bigcom40         0.000000e+00  0.000000e+00
bigcom43         0.000000e+00  0.000000e+00
bigcom46         0.000000e+00  0.000000e+00
bigcom48         8.571318e-05  5.135150e-01
bigcom49         0.000000e+00  0.000000e+00
bigcom50         0.000000e+00  0.000000e+00
bigcom52         0.000000e+00  0.000000e+00
bigcom54         0.000000e+00  0.000000e+00
bigcom56         0.000000e+00  0.000000e+00
bigcom57         0.000000e+00  0.000000e+00
bigcom58         0.000000e+00  0.000000e+00
bigcom62         0.000000e+00  0.000000e+00
bigcom63         0.000000e+00  0.000000e+00
bigcom64         0.000000e+00  0.000000e+00
bigcom65        -2.488524e-06  3.564619e-01
bigcom66         0.000000e+00  0.000000e+00
bigcom68         0.000000e+00  0.000000e+00
bigcom69         0.000000e+00  0.000000e+00
bigcom70         0.000000e+00  0.000000e+00
bigcom71         0.000000e+00  0.000000e+00
bigcom72         0.000000e+00  0.000000e+00
bigcom77         0.000000e+00  0.000000e+00
bigcom79        -1.804472e-04  2.532911e-01
bigcom80         0.000000e+00  0.000000e+00
bigcom82         0.000000e+00  0.000000e+00
bigcom83         0.000000e+00  0.000000e+00
bigcom86         0.000000e+00  0.000000e+00
bigcom87         0.000000e+00  0.000000e+00
bigcom88        -3.307125e-05  2.436786e-01
bigcom90         0.000000e+00  0.000000e+00
bigcom92         0.000000e+00  0.000000e+00
bigcom94         0.000000e+00  0.000000e+00
bigcom96         0.000000e+00  1.387779e-19
bigcom98         0.000000e+00  3.469447e-20
bigcom99         0.000000e+00  1.734723e-20
bigcom100        0.000000e+00  0.000000e+00
bigcom102        0.000000e+00  0.000000e+00
bigcom103        0.000000e+00  0.000000e+00
bigcom104        0.000000e+00  0.000000e+00
bigcom107        0.000000e+00  0.000000e+00
bigcom108        0.000000e+00  0.000000e+00
bigcom109        0.000000e+00  0.000000e+00
bigcom110        0.000000e+00  8.129723e-01
bigcom125        0.000000e+00  0.000000e+00
bigcom133        0.000000e+00  0.000000e+00
bigcom141        0.000000e+00  0.000000e+00
bigcom142        0.000000e+00  0.000000e+00
bigcom143        0.000000e+00  0.000000e+00
bigcom145        0.000000e+00  0.000000e+00
bigcom158        0.000000e+00  0.000000e+00
bigcom162        0.000000e+00  0.000000e+00
bigcom177        1.979460e-04  4.992292e-01
bigcom194        0.000000e+00  0.000000e+00
bigcom208        0.000000e+00  0.000000e+00
bigcom220        0.000000e+00  3.469447e-20
bigcom227        0.000000e+00  0.000000e+00
bigcom229        0.000000e+00  0.000000e+00
bigcom247        0.000000e+00  0.000000e+00
bigcom252        0.000000e+00  0.000000e+00
bigcom255        0.000000e+00  0.000000e+00
bigcom258        0.000000e+00  0.000000e+00
bigcom266        0.000000e+00  0.000000e+00
bigcom269        0.000000e+00  0.000000e+00
bigcom273        0.000000e+00  0.000000e+00
bigcom274        0.000000e+00  0.000000e+00
bigcom276        0.000000e+00  0.000000e+00
bigcom284        0.000000e+00  0.000000e+00
bigcom290        0.000000e+00  0.000000e+00
bigcom292        0.000000e+00  0.000000e+00
bigcom294        0.000000e+00  0.000000e+00
bigcom295        0.000000e+00  0.000000e+00
bigcom296        0.000000e+00  0.000000e+00
bigcom297        0.000000e+00  0.000000e+00
bigcom302        0.000000e+00  0.000000e+00
bigcom303        0.000000e+00  0.000000e+00
bigcom307        0.000000e+00  0.000000e+00
bigcom311        0.000000e+00  0.000000e+00
bigcom313        0.000000e+00  0.000000e+00
bigcom318        0.000000e+00  0.000000e+00
bigcom326        0.000000e+00  0.000000e+00
bigcom332        0.000000e+00  0.000000e+00
bigcom340        0.000000e+00  0.000000e+00
bigcom341        0.000000e+00  0.000000e+00
bigcom345        0.000000e+00  0.000000e+00
bigcom347        0.000000e+00  8.673617e-21
bigcom360        0.000000e+00  0.000000e+00
bigcom365        0.000000e+00  0.000000e+00
bigcom366        0.000000e+00  0.000000e+00
bigcom370        0.000000e+00  0.000000e+00
bigcom387        0.000000e+00  0.000000e+00
bigcom390        0.000000e+00  0.000000e+00
bigcom398        0.000000e+00  0.000000e+00
bigcom408        0.000000e+00  0.000000e+00
bigcom417        0.000000e+00  0.000000e+00
bigcom419        0.000000e+00  0.000000e+00
bigcom424        0.000000e+00  0.000000e+00
bigcom441        0.000000e+00  0.000000e+00
bigcom445        0.000000e+00  0.000000e+00
bigcom468        0.000000e+00  0.000000e+00
spin_vertex      2.450946e-03  1.286911e+00
membership_s1    0.000000e+00  0.000000e+00
membership_s3    0.000000e+00  2.949030e-19
membership_s4    1.327217e-03  4.220806e-01
membership_s5    0.000000e+00  0.000000e+00
membership_s6    0.000000e+00  0.000000e+00
membership_s7    0.000000e+00  1.734723e-20
membership_s8    6.114759e-07  2.166195e-02
membership_s9    0.000000e+00  1.387779e-19
membership_s10   5.219126e-05  1.163610e-02
membership_s11   0.000000e+00  8.673617e-21
membership_s12   2.949732e-04  2.986134e-01
membership_s13   0.000000e+00  0.000000e+00
membership_s14   0.000000e+00  0.000000e+00
membership_s16   5.609600e-06  5.382520e-02
membership_s17   0.000000e+00  0.000000e+00
membership_s18   3.766374e-05  4.158245e-01
membership_s19  -6.953490e-06  8.425245e-02
membership_s20   3.089576e-04  8.566359e-02
membership_s21   1.295383e-04  1.444895e-01
membership_s22   0.000000e+00  0.000000e+00
membership_s23   0.000000e+00  2.775558e-19
membership_s24   0.000000e+00  0.000000e+00
membership_s25   0.000000e+00  8.673617e-21
membership_s26  -2.616224e-05  3.728130e-02
membership_s27   0.000000e+00  0.000000e+00
membership_s28   0.000000e+00  0.000000e+00
membership_s30   0.000000e+00  0.000000e+00
membership_s31   1.667329e-05  2.662113e-02
membership_s32   1.293862e-05  8.806612e-02
membership_s33   6.349124e-05  1.171426e-01
membership_s34   0.000000e+00  0.000000e+00
membership_s35   0.000000e+00  0.000000e+00
membership_s36   0.000000e+00  0.000000e+00
membership_s37   0.000000e+00  1.734723e-20
membership_s38   9.313189e-05  7.203411e-02
adhesion         8.387166e-03  7.574080e-01
cohesion         1.234670e-02  8.716906e-01
inner            1.657155e-03  6.143819e-01
outer            4.087969e-03  1.142649e+00
ioratio          1.171326e-02  6.774230e-01
comsize          8.716658e-03  1.103958e+00
[1] "Dataset: med_targets Model GLM, run: 3 of 10 2015-06-08 10:44:22"
[1] "glmnet variable coefficients"
                         [,1]          [,2]
(Intercept)     -3.766502e+00 -1.182369e+02
graph0           2.590769e-40  1.777436e-03
graph1          -1.099309e-41 -1.675570e-05
graph2          -2.579892e-40  1.181822e-03
graph3          -2.903993e-43 -5.259262e-07
graph4          -1.742667e-43  1.357608e-07
graph5          -1.444794e-41 -1.449016e-05
graph6          -3.697402e-42 -8.900381e-06
graph7          -2.331406e-41 -7.803959e-05
graph8          -5.584575e-41  1.336169e-04
graph9          -7.953137e-45 -3.410961e-08
graph10         -3.027185e-45 -2.416112e-09
graph11         -2.287854e-45  4.794115e-09
graph12         -8.150790e-44 -1.844690e-07
graph13         -1.553176e-43  2.053263e-08
graph14         -4.971767e-44 -1.034000e-07
graph15         -3.034871e-42 -9.320034e-06
graph16         -5.052827e-44 -5.397395e-08
graph17         -1.321579e-43 -8.355542e-08
graph18         -8.464702e-42 -3.220570e-05
graph19         -6.441108e-43 -2.208235e-06
graph20         -7.971165e-43  3.796356e-08
graph21         -2.340255e-42  1.801887e-06
graph22         -8.939576e-43 -2.768572e-06
graph23         -7.635622e-43  9.674220e-07
graph24         -3.406522e-42 -7.021973e-06
graph25         -7.518757e-42 -2.370642e-05
graph26         -3.937877e-42 -1.333724e-05
graph27         -1.703538e-41 -6.280644e-05
graph28         -1.034153e-41 -3.164913e-05
graph29         -2.538274e-41 -8.322078e-05
orbit0           2.590769e-40  1.786920e-03
orbit1          -1.455270e-41 -2.076567e-05
orbit2           1.593537e-41 -4.187438e-06
orbit3          -2.579892e-40  1.181434e-03
orbit4          -6.498091e-43 -1.915968e-06
orbit5          -4.071233e-43  2.284569e-07
orbit6          -1.766458e-43  1.351850e-07
orbit7           1.992125e-42  5.541319e-06
orbit8          -1.444794e-41 -1.441580e-05
orbit9          -1.330587e-41 -5.414048e-06
orbit10         -4.136968e-42 -1.481470e-05
orbit11         -3.028362e-41  1.008962e-05
orbit12         -2.717681e-41 -1.058917e-04
orbit13         -5.427357e-41  1.811879e-05
orbit14         -5.584575e-41  1.333283e-04
orbit15         -2.195134e-44 -1.226666e-07
orbit16         -1.682519e-44 -1.037888e-07
orbit17         -1.781543e-44 -1.777719e-08
orbit18         -1.473609e-44 -9.772999e-08
orbit19         -5.342387e-45 -1.163177e-09
orbit20         -8.028466e-45  1.722311e-08
orbit21         -2.562577e-44 -5.954549e-08
orbit22         -2.289701e-45  4.815409e-09
orbit23          3.987105e-43  4.087604e-06
orbit24         -1.590033e-43 -1.980497e-07
orbit25         -1.488963e-43 -5.429245e-07
orbit26         -3.534134e-43 -8.600945e-07
orbit27         -1.112777e-42 -5.462001e-06
orbit28         -6.411359e-43  7.900524e-08
orbit29         -2.063484e-43  4.164463e-07
orbit30         -6.881448e-43  1.084905e-07
orbit31         -8.469584e-44  1.430662e-07
orbit32         -7.124214e-44 -4.162092e-07
orbit33         -3.117525e-42  3.882881e-06
orbit34         -3.034871e-42 -9.250515e-06
orbit35         -2.474845e-43  7.220958e-07
orbit36         -5.599412e-43 -2.089251e-06
orbit37         -6.450271e-44 -1.510386e-07
orbit38         -6.794294e-43  2.011400e-06
orbit39         -5.166189e-43  4.038380e-06
orbit40         -1.485341e-43 -3.691215e-07
orbit41         -1.320441e-42 -7.418825e-06
orbit42         -1.051489e-41  1.096204e-05
orbit43         -8.673332e-42 -3.245118e-05
orbit44         -1.022512e-40 -6.203923e-04
orbit45         -4.741892e-42 -1.478853e-05
orbit46         -1.470999e-42 -6.361010e-06
orbit47         -2.771757e-42  2.921340e-06
orbit48         -8.491944e-43 -3.673335e-06
orbit49         -8.445057e-43  4.468534e-07
orbit50         -7.051005e-42 -7.046021e-05
orbit51         -5.385944e-42 -1.262895e-05
orbit52         -6.599085e-42  2.275278e-05
orbit53         -4.987902e-42  2.604215e-05
orbit54         -8.913114e-43 -2.743350e-06
orbit55         -1.574406e-41 -7.881543e-05
orbit56         -6.589125e-42  7.394538e-05
orbit57         -6.533320e-43 -3.392014e-07
orbit58         -1.539829e-41 -1.405641e-04
orbit59         -6.066450e-42 -1.472142e-05
orbit60         -5.427270e-42 -7.768276e-06
orbit61         -5.726501e-41  7.872306e-05
orbit62         -3.582043e-41 -2.301506e-04
orbit63         -1.643625e-41 -1.682348e-05
orbit64         -9.648731e-42 -1.544776e-05
orbit65         -1.725720e-41 -6.827194e-05
orbit66         -4.024751e-42 -9.909530e-06
orbit67         -2.059246e-41 -1.342058e-04
orbit68         -1.854327e-41 -7.362802e-05
orbit69         -5.456287e-41  9.778900e-05
orbit70         -1.940861e-41 -1.066546e-04
orbit71         -9.996938e-42  3.514814e-05
orbit72         -2.538274e-41 -8.295212e-05
AP              -2.168684e-39 -7.765583e-02
bet              1.014038e-43 -2.256882e-08
ecc             -4.823314e-40 -1.188517e-02
eccrad          -3.376319e-39 -8.336429e-02
close           -9.971658e-38  7.734569e-02
constraint      -7.998847e-38 -7.855215e-01
coreness        -8.690800e-40  7.372084e-03
knn             -2.549305e-40 -1.391565e-03
hubscore        -2.064638e-37 -5.383639e-01
pagerank        -3.865554e-35 -7.191897e+02
trans           -3.499171e-38  1.647864e-01
first            2.590769e-40  1.814630e-03
second          -1.965892e-41 -4.455139e-05
third           -4.081302e-44  2.006269e-05
fourth           2.795290e-42 -4.465601e-05
fifth           -2.607630e-43  1.184253e-05
sixth           -2.395087e-41 -1.401886e-04
selfinter       -1.320622e-38 -1.772865e-01
V1              -4.548798e-38  1.490769e-01
V2              -1.239928e-37 -1.800457e+00
evcent          -2.072342e-37 -4.948563e-01
upto_second     -1.902339e-41 -4.255297e-05
upto_third      -7.859720e-43  1.216114e-05
upto_fourth      4.234611e-43 -8.010237e-06
upto_fifth       2.274884e-41  1.816944e-04
upto_sixth       3.623612e-40  1.027756e-02
ratio1          -3.073858e-40 -1.794276e-03
ratio2           7.381014e-40  3.821051e-03
ratio3          -1.572790e-39 -3.726723e-02
ratio4          -5.293755e-39  1.303323e-01
ratio5          -4.855691e-37 -5.078843e+00
ratio6          -2.752256e-40 -3.413997e-03
walktrap_vertex  4.427962e-39  2.178364e-01
bigcom1         -2.055112e-38 -1.091970e-01
bigcom2          1.099203e-38  8.598705e-02
bigcom3         -2.375910e-38 -2.949971e-01
bigcom4         -7.492624e-39 -9.654342e-02
bigcom5         -2.286035e-38 -5.153491e-01
bigcom6         -2.289737e-38 -3.084290e-01
bigcom8         -2.301662e-38 -4.265865e-01
bigcom9         -2.288255e-38 -4.655369e-01
bigcom10        -2.288995e-38 -2.796277e-01
bigcom11         1.794718e-37  1.055970e+00
bigcom12        -2.294939e-38 -5.452992e-01
bigcom13        -2.301662e-38 -3.699693e-01
bigcom14        -2.285296e-38 -2.317320e-01
bigcom15        -2.284558e-38 -1.712544e-01
bigcom16        -2.287514e-38 -3.728176e-01
bigcom17        -2.286035e-38 -4.113340e-01
bigcom18         6.548314e-38  6.873457e-01
bigcom21         0.000000e+00  0.000000e+00
bigcom22        -2.284558e-38 -1.492481e-01
bigcom23        -2.288255e-38 -4.009414e-01
bigcom24        -2.284558e-38 -2.236568e-01
bigcom25         3.185784e-38  3.241501e-01
bigcom26        -2.284558e-38 -1.749898e-01
bigcom27        -2.286035e-38 -2.787643e-01
bigcom29        -2.289737e-38 -1.960085e-01
bigcom31        -2.285296e-38 -4.533522e-01
bigcom33         2.340313e-38  2.999654e-01
bigcom34        -2.302412e-38 -3.418500e-01
bigcom35        -2.284558e-38 -2.472858e-01
bigcom36        -2.284558e-38 -5.125291e-02
bigcom39        -2.286775e-38 -3.692682e-01
bigcom40        -2.284558e-38 -3.397495e-01
bigcom43        -2.288995e-38 -3.499021e-01
bigcom46        -2.286035e-38 -1.713265e-01
bigcom48         1.613899e-37  1.272009e+00
bigcom49        -2.284558e-38 -3.690866e-01
bigcom50        -2.288995e-38 -2.406767e-01
bigcom52        -2.285296e-38 -2.959421e-01
bigcom54        -2.284558e-38 -2.649945e-01
bigcom56        -2.288995e-38 -3.715805e-01
bigcom57        -2.297922e-38 -2.356835e-01
bigcom58        -2.284558e-38 -2.690362e-01
bigcom62        -2.286775e-38 -3.254725e-01
bigcom63        -2.286035e-38 -5.984248e-01
bigcom64        -2.284558e-38 -6.743092e-02
bigcom65         8.965587e-38  7.644396e-01
bigcom66        -2.285296e-38 -1.746476e-01
bigcom68         0.000000e+00  0.000000e+00
bigcom69        -2.284558e-38 -2.916257e-02
bigcom70        -2.291963e-38 -2.378003e-01
bigcom71        -2.284558e-38 -3.731013e-01
bigcom72        -2.286035e-38 -2.331035e-01
bigcom77        -2.285296e-38 -2.902869e-01
bigcom79         7.842521e-38  7.851596e-01
bigcom80        -2.284558e-38 -1.912911e-01
bigcom82        -2.285296e-38 -3.922164e-01
bigcom83        -2.286035e-38 -2.530763e-01
bigcom86        -2.285296e-38 -3.488640e-01
bigcom87        -2.285296e-38 -2.784265e-01
bigcom88         1.457945e-37  8.926328e-01
bigcom90         0.000000e+00  0.000000e+00
bigcom92        -2.285296e-38 -2.293423e-01
bigcom94         0.000000e+00  0.000000e+00
bigcom96        -2.285296e-38 -3.512295e-01
bigcom98        -2.284558e-38 -2.841735e-01
bigcom99        -2.286775e-38 -1.960953e-01
bigcom100       -2.286035e-38 -2.532956e-01
bigcom102       -2.284558e-38 -2.726973e-01
bigcom103       -2.284558e-38 -2.046730e-01
bigcom104        0.000000e+00  0.000000e+00
bigcom107       -2.285296e-38 -1.808520e-01
bigcom108       -2.284558e-38 -1.971938e-01
bigcom109       -2.286775e-38 -4.766852e-01
bigcom110        9.875818e-37  3.136811e+00
bigcom125       -2.288255e-38 -1.700434e-01
bigcom133       -2.285296e-38 -3.255217e-01
bigcom141       -2.292707e-38 -2.530920e-01
bigcom142       -2.284558e-38 -4.388301e-01
bigcom143       -2.284558e-38 -4.275598e-01
bigcom145       -2.284558e-38 -2.751650e-01
bigcom158       -2.295684e-38 -3.232906e-01
bigcom162       -2.287514e-38 -3.489222e-01
bigcom177        1.036924e-37  7.243764e-01
bigcom194       -2.284558e-38 -3.614863e-01
bigcom208       -2.285296e-38 -3.841131e-01
bigcom220       -2.285296e-38 -3.076814e-01
bigcom227       -2.284558e-38 -3.219812e-01
bigcom229        0.000000e+00  0.000000e+00
bigcom247       -2.284558e-38 -3.101760e-01
bigcom252       -2.284558e-38 -3.892778e-01
bigcom255       -2.285296e-38 -4.026053e-01
bigcom258       -2.287514e-38 -4.115763e-01
bigcom266       -2.287514e-38 -4.010073e-01
bigcom269       -2.284558e-38 -2.555302e-01
bigcom273       -2.284558e-38 -5.778228e-01
bigcom274       -2.284558e-38 -2.458633e-01
bigcom276        0.000000e+00  0.000000e+00
bigcom284       -2.284558e-38 -1.020429e-01
bigcom290       -2.284558e-38 -6.116828e-01
bigcom292       -2.285296e-38 -3.425771e-01
bigcom294        0.000000e+00  0.000000e+00
bigcom295       -2.285296e-38 -4.969837e-01
bigcom296       -2.285296e-38 -2.717575e-01
bigcom297        0.000000e+00  0.000000e+00
bigcom302       -2.284558e-38 -3.552221e-01
bigcom303        0.000000e+00  0.000000e+00
bigcom307       -2.284558e-38 -2.424605e-01
bigcom311       -2.284558e-38 -2.618494e-01
bigcom313        0.000000e+00  0.000000e+00
bigcom318        0.000000e+00  0.000000e+00
bigcom326       -2.284558e-38 -1.923951e-01
bigcom332       -2.284558e-38 -3.468393e-01
bigcom340       -2.284558e-38 -1.971556e-01
bigcom341        0.000000e+00  0.000000e+00
bigcom345        0.000000e+00  0.000000e+00
bigcom347       -2.286035e-38 -1.603550e-01
bigcom360       -2.286775e-38 -2.843773e-01
bigcom365       -2.284558e-38 -5.028037e-01
bigcom366       -2.284558e-38 -2.478925e-01
bigcom370       -2.284558e-38 -1.407361e-01
bigcom387       -2.287514e-38 -2.712389e-01
bigcom390        0.000000e+00  0.000000e+00
bigcom398        0.000000e+00  0.000000e+00
bigcom408       -2.288255e-38 -3.221887e-01
bigcom417       -2.284558e-38 -5.977972e-01
bigcom419        0.000000e+00  0.000000e+00
bigcom424       -2.284558e-38 -2.841211e-01
bigcom441       -2.286775e-38 -2.248316e-01
bigcom445       -2.285296e-38 -2.348053e-01
bigcom468       -2.284558e-38 -3.930639e-01
spin_vertex     -3.198546e-38 -3.190183e-01
membership_s1   -2.284558e-38 -2.046148e-01
membership_s3   -2.340519e-38 -3.663230e-01
membership_s4    4.382183e-38  3.491548e-01
membership_s5    0.000000e+00  0.000000e+00
membership_s6   -2.285296e-38 -4.100573e-01
membership_s7   -2.294939e-38 -3.134757e-01
membership_s8   -1.751974e-38 -1.083393e-01
membership_s9   -2.297176e-38 -3.281853e-01
membership_s10  -2.042422e-38 -2.739814e-01
membership_s11  -2.291221e-38 -4.577317e-01
membership_s12   1.457474e-38  1.200154e-01
membership_s13  -2.289737e-38 -3.379227e-01
membership_s14  -2.286775e-38 -3.331225e-01
membership_s16   2.114128e-38  7.750187e-02
membership_s17  -2.287514e-38 -2.118714e-01
membership_s18   1.794718e-37  1.348697e+00
membership_s19   4.071393e-38  3.652657e-01
membership_s20  -1.957589e-38 -6.688065e-03
membership_s21   1.265138e-38  1.104411e-01
membership_s22   0.000000e+00  0.000000e+00
membership_s23  -2.303912e-38 -3.047024e-01
membership_s24  -2.285296e-38 -2.575246e-01
membership_s25  -2.287514e-38 -4.235801e-01
membership_s26   2.802898e-38 -1.414838e-01
membership_s27  -2.292707e-38 -2.529499e-01
membership_s28  -2.297176e-38 -3.499326e-01
membership_s30  -2.294939e-38 -3.224183e-01
membership_s31  -9.205142e-40  1.870809e-02
membership_s32   9.844272e-39  3.481710e-01
membership_s33  -2.766922e-39 -9.983595e-02
membership_s34   0.000000e+00  0.000000e+00
membership_s35  -2.284558e-38 -4.270415e-01
membership_s36   0.000000e+00  0.000000e+00
membership_s37  -2.312956e-38 -4.082935e-01
membership_s38   3.653154e-39  1.060516e-01
adhesion         9.478668e-42  3.829303e-06
cohesion        -1.895737e-41 -7.942129e-06
inner           -4.273664e-44  1.329696e-05
outer            1.072422e-41  2.783803e-05
ioratio          1.006439e-37  2.699258e-02
comsize          1.399112e-41  8.907112e-05
[1] "Dataset: med_targets Model GBM, run: 4 of 10 2015-06-08 10:44:57"
Iter   TrainDeviance   ValidDeviance   StepSize   Improve
     1        0.2901             nan     0.0100    0.0001
     2        0.2900             nan     0.0100   -0.0001
     3        0.2897             nan     0.0100   -0.0000
     4        0.2894             nan     0.0100   -0.0000
     5        0.2891             nan     0.0100    0.0001
     6        0.2888             nan     0.0100    0.0000
     7        0.2885             nan     0.0100    0.0001
     8        0.2882             nan     0.0100    0.0001
     9        0.2880             nan     0.0100   -0.0000
    10        0.2877             nan     0.0100   -0.0000
    20        0.2850             nan     0.0100   -0.0000
    40        0.2803             nan     0.0100   -0.0001
    60        0.2760             nan     0.0100    0.0000
    80        0.2724             nan     0.0100    0.0000
   100        0.2685             nan     0.0100   -0.0001
   120        0.2640             nan     0.0100    0.0001
   140        0.2605             nan     0.0100   -0.0000
   160        0.2575             nan     0.0100    0.0000
   180        0.2547             nan     0.0100    0.0000
   200        0.2513             nan     0.0100   -0.0001
   208        0.2499             nan     0.0100   -0.0001

[1] "GBM variable coefficients"
                            var    rel.inf
ratio5                   ratio5 9.48575902
membership_s4     membership_s4 4.88124254
comsize                 comsize 4.56414086
graph15                 graph15 3.75750049
V2                           V2 3.65427039
bigcom48               bigcom48 3.20444036
spin_vertex         spin_vertex 2.96771809
orbit45                 orbit45 2.36357979
outer                     outer 2.29751984
walktrap_vertex walktrap_vertex 2.16127191
orbit31                 orbit31 2.09904969
V1                           V1 1.95720035
orbit51                 orbit51 1.79283103
knn                         knn 1.77439491
ecc                         ecc 1.72875271
graph21                 graph21 1.64834680
orbit50                 orbit50 1.50157648
orbit35                 orbit35 1.49804322
ratio2                   ratio2 1.47432041
orbit38                 orbit38 1.43733720
pagerank               pagerank 1.38270801
graph17                 graph17 1.37629106
orbit20                 orbit20 1.35656215
graph4                   graph4 1.29209972
graph5                   graph5 1.18297071
adhesion               adhesion 1.17137714
orbit56                 orbit56 1.11864499
orbit47                 orbit47 1.09463190
graph20                 graph20 1.07746436
orbit19                 orbit19 1.06693219
orbit21                 orbit21 1.05354803
constraint           constraint 1.01242632
upto_sixth           upto_sixth 0.92861330
graph14                 graph14 0.91086244
bigcom18               bigcom18 0.76155279
sixth                     sixth 0.75777959
graph25                 graph25 0.73135119
graph12                 graph12 0.70809086
graph13                 graph13 0.69868323
orbit39                 orbit39 0.69837130
orbit63                 orbit63 0.68765777
graph7                   graph7 0.65565088
graph11                 graph11 0.64352508
cohesion               cohesion 0.63683062
ratio1                   ratio1 0.61720909
orbit52                 orbit52 0.60781910
fourth                   fourth 0.60396434
orbit16                 orbit16 0.58711707
upto_fifth           upto_fifth 0.58351067
orbit25                 orbit25 0.58242373
orbit37                 orbit37 0.58007041
graph24                 graph24 0.54502420
ratio6                   ratio6 0.53782761
orbit53                 orbit53 0.51827373
inner                     inner 0.45705828
orbit23                 orbit23 0.45439759
coreness               coreness 0.44905484
graph19                 graph19 0.42400845
graph6                   graph6 0.41072759
orbit24                 orbit24 0.40425123
orbit28                 orbit28 0.40291192
bigcom33               bigcom33 0.39755560
orbit54                 orbit54 0.39603609
bet                         bet 0.39115921
fifth                     fifth 0.38014330
orbit36                 orbit36 0.37608245
orbit5                   orbit5 0.36029681
orbit40                 orbit40 0.35444089
graph10                 graph10 0.34433509
orbit58                 orbit58 0.34243076
orbit7                   orbit7 0.33913129
trans                     trans 0.32466181
bigcom88               bigcom88 0.31229113
orbit11                 orbit11 0.29993015
orbit59                 orbit59 0.28056655
membership_s16   membership_s16 0.27343789
graph23                 graph23 0.26714714
orbit22                 orbit22 0.26405576
orbit27                 orbit27 0.25930617
close                     close 0.25159184
hubscore               hubscore 0.24944004
evcent                   evcent 0.23632489
orbit30                 orbit30 0.23344133
graph26                 graph26 0.23095283
orbit33                 orbit33 0.22563030
membership_s19   membership_s19 0.22532047
orbit46                 orbit46 0.22148814
membership_s12   membership_s12 0.21908915
orbit18                 orbit18 0.21813452
bigcom2                 bigcom2 0.21721028
orbit44                 orbit44 0.20649060
orbit41                 orbit41 0.18680288
graph3                   graph3 0.18637331
orbit15                 orbit15 0.18111890
bigcom25               bigcom25 0.17957172
orbit10                 orbit10 0.17840499
orbit66                 orbit66 0.17497839
orbit60                 orbit60 0.17364808
orbit1                   orbit1 0.16332599
bigcom79               bigcom79 0.15005048
orbit32                 orbit32 0.14043825
orbit2                   orbit2 0.13979150
orbit62                 orbit62 0.13722260
graph22                 graph22 0.13706130
bigcom10               bigcom10 0.13634333
graph1                   graph1 0.13454062
membership_s21   membership_s21 0.13094505
orbit64                 orbit64 0.10997868
third                     third 0.09867963
orbit26                 orbit26 0.09316536
membership_s38   membership_s38 0.08980143
orbit65                 orbit65 0.08965513
upto_second         upto_second 0.08725990
bigcom177             bigcom177 0.07088277
ioratio                 ioratio 0.06066915
orbit13                 orbit13 0.05159647
graph0                   graph0 0.00000000
graph2                   graph2 0.00000000
graph8                   graph8 0.00000000
graph9                   graph9 0.00000000
graph16                 graph16 0.00000000
graph18                 graph18 0.00000000
graph27                 graph27 0.00000000
graph28                 graph28 0.00000000
graph29                 graph29 0.00000000
orbit0                   orbit0 0.00000000
orbit3                   orbit3 0.00000000
orbit4                   orbit4 0.00000000
orbit6                   orbit6 0.00000000
orbit8                   orbit8 0.00000000
orbit9                   orbit9 0.00000000
orbit12                 orbit12 0.00000000
orbit14                 orbit14 0.00000000
orbit17                 orbit17 0.00000000
orbit29                 orbit29 0.00000000
orbit34                 orbit34 0.00000000
orbit42                 orbit42 0.00000000
orbit43                 orbit43 0.00000000
orbit48                 orbit48 0.00000000
orbit49                 orbit49 0.00000000
orbit55                 orbit55 0.00000000
orbit57                 orbit57 0.00000000
orbit61                 orbit61 0.00000000
orbit67                 orbit67 0.00000000
orbit68                 orbit68 0.00000000
orbit69                 orbit69 0.00000000
orbit70                 orbit70 0.00000000
orbit71                 orbit71 0.00000000
orbit72                 orbit72 0.00000000
AP                           AP 0.00000000
eccrad                   eccrad 0.00000000
first                     first 0.00000000
second                   second 0.00000000
selfinter             selfinter 0.00000000
upto_third           upto_third 0.00000000
upto_fourth         upto_fourth 0.00000000
ratio3                   ratio3 0.00000000
ratio4                   ratio4 0.00000000
bigcom1                 bigcom1 0.00000000
bigcom3                 bigcom3 0.00000000
bigcom4                 bigcom4 0.00000000
bigcom5                 bigcom5 0.00000000
bigcom6                 bigcom6 0.00000000
bigcom8                 bigcom8 0.00000000
bigcom9                 bigcom9 0.00000000
bigcom11               bigcom11 0.00000000
bigcom12               bigcom12 0.00000000
bigcom13               bigcom13 0.00000000
bigcom14               bigcom14 0.00000000
bigcom15               bigcom15 0.00000000
bigcom16               bigcom16 0.00000000
bigcom17               bigcom17 0.00000000
bigcom21               bigcom21 0.00000000
bigcom22               bigcom22 0.00000000
bigcom23               bigcom23 0.00000000
bigcom24               bigcom24 0.00000000
bigcom26               bigcom26 0.00000000
bigcom27               bigcom27 0.00000000
bigcom29               bigcom29 0.00000000
bigcom31               bigcom31 0.00000000
bigcom34               bigcom34 0.00000000
bigcom35               bigcom35 0.00000000
bigcom36               bigcom36 0.00000000
bigcom39               bigcom39 0.00000000
bigcom40               bigcom40 0.00000000
bigcom43               bigcom43 0.00000000
bigcom46               bigcom46 0.00000000
bigcom49               bigcom49 0.00000000
bigcom50               bigcom50 0.00000000
bigcom52               bigcom52 0.00000000
bigcom54               bigcom54 0.00000000
bigcom56               bigcom56 0.00000000
bigcom57               bigcom57 0.00000000
bigcom58               bigcom58 0.00000000
bigcom62               bigcom62 0.00000000
bigcom63               bigcom63 0.00000000
bigcom64               bigcom64 0.00000000
bigcom65               bigcom65 0.00000000
bigcom66               bigcom66 0.00000000
bigcom68               bigcom68 0.00000000
bigcom69               bigcom69 0.00000000
bigcom70               bigcom70 0.00000000
bigcom71               bigcom71 0.00000000
bigcom72               bigcom72 0.00000000
bigcom77               bigcom77 0.00000000
bigcom80               bigcom80 0.00000000
bigcom82               bigcom82 0.00000000
bigcom83               bigcom83 0.00000000
bigcom86               bigcom86 0.00000000
bigcom87               bigcom87 0.00000000
bigcom90               bigcom90 0.00000000
bigcom92               bigcom92 0.00000000
bigcom94               bigcom94 0.00000000
bigcom96               bigcom96 0.00000000
bigcom98               bigcom98 0.00000000
bigcom99               bigcom99 0.00000000
bigcom100             bigcom100 0.00000000
bigcom102             bigcom102 0.00000000
bigcom103             bigcom103 0.00000000
bigcom104             bigcom104 0.00000000
bigcom107             bigcom107 0.00000000
bigcom108             bigcom108 0.00000000
bigcom109             bigcom109 0.00000000
bigcom110             bigcom110 0.00000000
bigcom125             bigcom125 0.00000000
bigcom133             bigcom133 0.00000000
bigcom141             bigcom141 0.00000000
bigcom142             bigcom142 0.00000000
bigcom143             bigcom143 0.00000000
bigcom145             bigcom145 0.00000000
bigcom158             bigcom158 0.00000000
bigcom162             bigcom162 0.00000000
bigcom194             bigcom194 0.00000000
bigcom208             bigcom208 0.00000000
bigcom220             bigcom220 0.00000000
bigcom227             bigcom227 0.00000000
bigcom229             bigcom229 0.00000000
bigcom247             bigcom247 0.00000000
bigcom252             bigcom252 0.00000000
bigcom255             bigcom255 0.00000000
bigcom258             bigcom258 0.00000000
bigcom266             bigcom266 0.00000000
bigcom269             bigcom269 0.00000000
bigcom273             bigcom273 0.00000000
bigcom274             bigcom274 0.00000000
bigcom276             bigcom276 0.00000000
bigcom284             bigcom284 0.00000000
bigcom290             bigcom290 0.00000000
bigcom292             bigcom292 0.00000000
bigcom294             bigcom294 0.00000000
bigcom295             bigcom295 0.00000000
bigcom296             bigcom296 0.00000000
bigcom297             bigcom297 0.00000000
bigcom302             bigcom302 0.00000000
bigcom303             bigcom303 0.00000000
bigcom307             bigcom307 0.00000000
bigcom311             bigcom311 0.00000000
bigcom313             bigcom313 0.00000000
bigcom318             bigcom318 0.00000000
bigcom326             bigcom326 0.00000000
bigcom332             bigcom332 0.00000000
bigcom340             bigcom340 0.00000000
bigcom341             bigcom341 0.00000000
bigcom345             bigcom345 0.00000000
bigcom347             bigcom347 0.00000000
bigcom360             bigcom360 0.00000000
bigcom365             bigcom365 0.00000000
bigcom366             bigcom366 0.00000000
bigcom370             bigcom370 0.00000000
bigcom387             bigcom387 0.00000000
bigcom390             bigcom390 0.00000000
bigcom398             bigcom398 0.00000000
bigcom408             bigcom408 0.00000000
bigcom417             bigcom417 0.00000000
bigcom419             bigcom419 0.00000000
bigcom424             bigcom424 0.00000000
bigcom441             bigcom441 0.00000000
bigcom445             bigcom445 0.00000000
bigcom468             bigcom468 0.00000000
membership_s1     membership_s1 0.00000000
membership_s3     membership_s3 0.00000000
membership_s5     membership_s5 0.00000000
membership_s6     membership_s6 0.00000000
membership_s7     membership_s7 0.00000000
membership_s8     membership_s8 0.00000000
membership_s9     membership_s9 0.00000000
membership_s10   membership_s10 0.00000000
membership_s11   membership_s11 0.00000000
membership_s13   membership_s13 0.00000000
membership_s14   membership_s14 0.00000000
membership_s17   membership_s17 0.00000000
membership_s18   membership_s18 0.00000000
membership_s20   membership_s20 0.00000000
membership_s22   membership_s22 0.00000000
membership_s23   membership_s23 0.00000000
membership_s24   membership_s24 0.00000000
membership_s25   membership_s25 0.00000000
membership_s26   membership_s26 0.00000000
membership_s27   membership_s27 0.00000000
membership_s28   membership_s28 0.00000000
membership_s30   membership_s30 0.00000000
membership_s31   membership_s31 0.00000000
membership_s32   membership_s32 0.00000000
membership_s33   membership_s33 0.00000000
membership_s34   membership_s34 0.00000000
membership_s35   membership_s35 0.00000000
membership_s36   membership_s36 0.00000000
membership_s37   membership_s37 0.00000000
[1] "Dataset: med_targets Model RF, run: 4 of 10 2015-06-08 10:45:15"
     |      Out-of-bag   |
Tree |      MSE  %Var(y) |
   1 |  0.04115   194.99 |
   2 |  0.04102   194.34 |
   3 |  0.03901   184.84 |
   4 |  0.03548   168.13 |
   5 |  0.03373   159.81 |
   6 |  0.03194   151.34 |
   7 |  0.03179   150.61 |
   8 |  0.03004   142.34 |
   9 |   0.0308   145.91 |
  10 |  0.03054   144.72 |
  11 |  0.03075   145.70 |
  12 |  0.02948   139.68 |
  13 |  0.02955   140.00 |
  14 |  0.02865   135.75 |
  15 |  0.02855   135.27 |
  16 |  0.02786   132.01 |
  17 |  0.02715   128.65 |
  18 |  0.02668   126.42 |
  19 |  0.02655   125.80 |
  20 |  0.02613   123.79 |
  21 |  0.02577   122.09 |
  22 |   0.0257   121.74 |
  23 |  0.02568   121.68 |
  24 |  0.02548   120.74 |
  25 |  0.02533   120.01 |
  26 |  0.02526   119.67 |
  27 |  0.02503   118.59 |
  28 |  0.02503   118.61 |
  29 |  0.02494   118.18 |
  30 |  0.02475   117.25 |
  31 |   0.0247   117.02 |
  32 |  0.02461   116.58 |
  33 |  0.02456   116.38 |
  34 |  0.02451   116.15 |
  35 |  0.02441   115.63 |
  36 |  0.02429   115.11 |
  37 |  0.02427   114.98 |
  38 |  0.02421   114.71 |
  39 |  0.02418   114.56 |
  40 |   0.0241   114.19 |
  41 |  0.02394   113.42 |
  42 |  0.02394   113.43 |
  43 |  0.02393   113.38 |
  44 |  0.02394   113.44 |
  45 |  0.02388   113.12 |
  46 |  0.02377   112.62 |
  47 |  0.02374   112.47 |
  48 |  0.02362   111.92 |
  49 |  0.02363   111.95 |
  50 |  0.02361   111.89 |
  51 |  0.02368   112.21 |
  52 |  0.02369   112.24 |
  53 |  0.02366   112.08 |
  54 |  0.02358   111.72 |
  55 |  0.02353   111.50 |
  56 |  0.02351   111.38 |
  57 |  0.02353   111.49 |
  58 |  0.02348   111.25 |
  59 |  0.02343   111.03 |
  60 |   0.0234   110.86 |
  61 |  0.02337   110.72 |
  62 |  0.02334   110.59 |
  63 |  0.02337   110.72 |
  64 |  0.02335   110.64 |
  65 |  0.02331   110.43 |
  66 |  0.02327   110.26 |
  67 |  0.02328   110.28 |
  68 |  0.02333   110.52 |
  69 |  0.02332   110.50 |
  70 |  0.02335   110.65 |
  71 |  0.02334   110.57 |
  72 |  0.02332   110.50 |
  73 |   0.0233   110.37 |
  74 |  0.02325   110.16 |
  75 |  0.02329   110.37 |
  76 |  0.02328   110.29 |
  77 |   0.0233   110.38 |
  78 |  0.02324   110.12 |
  79 |  0.02328   110.30 |
  80 |  0.02326   110.22 |
  81 |   0.0233   110.38 |
  82 |  0.02331   110.44 |
  83 |  0.02329   110.37 |
  84 |  0.02332   110.48 |
  85 |  0.02331   110.44 |
  86 |   0.0233   110.39 |
  87 |  0.02329   110.35 |
  88 |  0.02326   110.22 |
  89 |  0.02324   110.14 |
  90 |  0.02321   109.95 |
  91 |   0.0232   109.92 |
  92 |  0.02317   109.78 |
  93 |  0.02317   109.77 |
  94 |  0.02314   109.66 |
  95 |  0.02313   109.59 |
  96 |  0.02312   109.55 |
  97 |  0.02311   109.48 |
  98 |   0.0231   109.47 |
  99 |  0.02309   109.42 |
 100 |  0.02307   109.29 |
[1] "Random Forest variable coefficients"
                      %IncMSE IncNodePurity
graph5           1.417222e-03  4.325992e-01
graph6           1.077476e-03  1.883519e-01
graph7           6.840102e-04  1.917377e-01
graph8          -1.465178e-05  1.376498e-02
graph9           2.558907e-03  2.272970e-01
graph10          4.809560e-03  3.370395e-01
graph11          3.871195e-03  5.784220e-01
graph12          1.741175e-03  3.012190e-01
graph13          4.149327e-03  2.741150e-01
graph14          1.944845e-03  2.637609e-01
graph15          5.426463e-03  4.317436e-01
graph16          2.440472e-03  4.978782e-01
graph17          3.884740e-03  5.364644e-01
graph18          9.782793e-04  1.624429e-01
graph19          4.584531e-03  3.454452e-01
graph20          2.549378e-03  3.420819e-01
graph21          6.755211e-03  4.480848e-01
graph22          1.050809e-03  3.214402e-01
graph23          2.847825e-03  7.082855e-01
graph24          8.256824e-03  2.173146e-01
graph25          6.824646e-04  2.459655e-01
graph26          5.935066e-04  9.805417e-02
graph27          1.394689e-04  4.056078e-02
graph28          2.551649e-04  4.273468e-02
graph29          5.826814e-05  2.064669e-03
orbit0           1.432806e-04  6.800417e-02
orbit1           8.340292e-04  2.409755e-01
orbit2           2.379618e-03  3.671607e-01
orbit3           2.582635e-05  5.878802e-02
orbit4           3.776965e-03  3.613572e-01
orbit5           5.701651e-04  3.120667e-01
orbit6           1.636367e-03  3.603929e-01
orbit7           2.787525e-03  4.878845e-01
orbit8           2.080366e-03  3.200501e-01
orbit9           3.261678e-03  3.161269e-01
orbit10          3.034047e-04  1.570490e-01
orbit11          1.403469e-04  1.241518e-01
orbit12          2.986057e-03  1.601548e-01
orbit13          1.673324e-04  1.057625e-01
orbit14          7.209887e-05  1.124122e-01
orbit15          2.035953e-03  3.306277e-01
orbit16          1.218874e-03  2.671257e-01
orbit17          1.140828e-03  3.717103e-01
orbit18          2.703505e-03  4.717502e-01
orbit19          6.808011e-03  5.813246e-01
orbit20          1.930779e-03  4.243034e-01
orbit21          1.297415e-03  2.673156e-01
orbit22          7.196347e-03  7.591343e-01
orbit23          1.649460e-03  3.516137e-01
orbit24          3.392717e-03  4.445718e-01
orbit25          2.760052e-03  3.201873e-01
orbit26          4.715029e-03  2.023116e-01
orbit27          1.349408e-03  5.481354e-01
orbit28          2.945414e-03  5.317021e-01
orbit29          3.241010e-03  2.144735e-01
orbit30          2.862011e-03  2.607960e-01
orbit31          4.557287e-03  4.049923e-01
orbit32          9.895472e-04  3.010157e-01
orbit33          1.270965e-03  2.035968e-01
orbit34          5.618505e-03  6.330242e-01
orbit35          2.456870e-03  7.231915e-01
orbit36          1.282547e-03  7.589862e-01
orbit37          2.088409e-03  6.954402e-01
orbit38          3.763387e-03  5.197685e-01
orbit39          2.154805e-03  4.491803e-01
orbit40          3.064099e-03  2.752735e-01
orbit41          7.668434e-04  5.782688e-02
orbit42          6.975309e-05  1.667727e-01
orbit43          1.645464e-03  2.583002e-01
orbit44          4.483123e-04  9.492120e-02
orbit45          2.439230e-03  6.631490e-01
orbit46          2.718286e-03  2.294981e-01
orbit47          1.760788e-04  5.881464e-02
orbit48          3.395974e-04  1.682046e-01
orbit49          9.535724e-04  2.704915e-01
orbit50          1.240350e-03  3.788844e-01
orbit51          4.381803e-03  4.190794e-01
orbit52          3.923127e-03  3.382372e-01
orbit53          5.208880e-03  4.133756e-01
orbit54          2.897230e-03  2.853718e-01
orbit55          1.385623e-05  1.325129e-02
orbit56          2.275580e-03  6.317410e-01
orbit57          1.094829e-03  1.010750e-01
orbit58          1.491156e-03  1.030889e-01
orbit59          4.106597e-03  1.180455e-01
orbit60          2.563722e-04  1.680254e-01
orbit61          3.350377e-04  1.703095e-01
orbit62          2.003063e-03  3.982120e-01
orbit63          1.613908e-03  2.564092e-01
orbit64          7.127823e-04  6.251597e-02
orbit65          3.227591e-03  1.063143e-01
orbit66          1.026294e-03  1.259765e-01
orbit67          2.612755e-05  3.421433e-02
orbit68          6.724770e-05  2.710943e-02
orbit69          2.162356e-04  7.581751e-02
orbit70          9.175081e-04  1.511304e-01
orbit71          2.772598e-04  2.173453e-02
orbit72          6.501764e-05  4.321357e-02
AP               1.848811e-05  7.748061e-04
bet              2.286984e-04  5.244913e-01
ecc              1.514627e-04  1.828067e-01
eccrad           2.275249e-04  3.470572e-01
close            1.852562e-03  2.543098e-01
constraint       2.022544e-03  4.721193e-01
coreness         1.041750e-03  1.792533e-01
knn              4.617265e-03  7.467909e-01
hubscore         4.785645e-03  5.196016e-01
pagerank         7.619950e-04  7.531400e-01
trans            2.081813e-03  2.275495e-01
first            2.857762e-04  9.875365e-02
second           1.691155e-03  2.523855e-01
third            2.626261e-03  3.192838e-01
fourth           1.561674e-03  3.689645e-01
fifth            1.192635e-03  3.133459e-01
sixth            3.666449e-03  4.784657e-01
selfinter        3.282907e-05  6.647588e-02
V1               2.750459e-03  1.002015e+00
V2               1.636050e-03  1.659449e+00
evcent           4.726563e-03  4.940763e-01
upto_second      4.137838e-04  9.168347e-02
upto_third       3.798350e-03  2.306401e-01
upto_fourth      1.857387e-03  2.532503e-01
upto_fifth       2.643494e-03  5.051173e-01
upto_sixth       1.928262e-03  3.074690e-01
ratio1           2.533714e-03  8.563923e-01
ratio2           2.407670e-03  9.347385e-01
ratio3           3.610666e-03  4.563774e-01
ratio4           2.540060e-03  4.538243e-01
ratio5           1.426389e-03  2.123827e+00
ratio6           2.446455e-03  3.524718e-01
walktrap_vertex  5.498211e-04  9.824061e-01
bigcom1         -2.661934e-05  8.571429e-03
bigcom2          1.836517e-04  6.658637e-02
bigcom3          0.000000e+00  2.602085e-20
bigcom4         -8.801304e-06  1.479270e-02
bigcom5          0.000000e+00  0.000000e+00
bigcom6          0.000000e+00  8.673617e-21
bigcom8          0.000000e+00  5.204170e-20
bigcom9          0.000000e+00  0.000000e+00
bigcom10        -1.134551e-04  4.357012e-01
bigcom11         2.761997e-05  2.758790e-01
bigcom12         0.000000e+00  0.000000e+00
bigcom13         0.000000e+00  8.673617e-21
bigcom14         0.000000e+00  8.673617e-21
bigcom15         0.000000e+00  0.000000e+00
bigcom16         0.000000e+00  0.000000e+00
bigcom17         0.000000e+00  0.000000e+00
bigcom18         1.036954e-04  4.455967e-01
bigcom21         0.000000e+00  0.000000e+00
bigcom22         0.000000e+00  0.000000e+00
bigcom23         0.000000e+00  8.673617e-21
bigcom24         0.000000e+00  0.000000e+00
bigcom25         1.973493e-04  1.067581e-01
bigcom26         0.000000e+00  0.000000e+00
bigcom27         0.000000e+00  0.000000e+00
bigcom29         0.000000e+00  0.000000e+00
bigcom31         0.000000e+00  0.000000e+00
bigcom33         1.941765e-04  2.513148e-01
bigcom34         0.000000e+00  0.000000e+00
bigcom35         0.000000e+00  0.000000e+00
bigcom36         0.000000e+00  1.387779e-19
bigcom39         0.000000e+00  0.000000e+00
bigcom40         0.000000e+00  0.000000e+00
bigcom43         0.000000e+00  0.000000e+00
bigcom46         0.000000e+00  0.000000e+00
bigcom48         1.291271e-04  5.290529e-01
bigcom49         0.000000e+00  0.000000e+00
bigcom50         0.000000e+00  0.000000e+00
bigcom52         0.000000e+00  0.000000e+00
bigcom54         0.000000e+00  0.000000e+00
bigcom56         0.000000e+00  0.000000e+00
bigcom57         0.000000e+00  2.775558e-19
bigcom58         0.000000e+00  0.000000e+00
bigcom62         0.000000e+00  8.673617e-21
bigcom63         0.000000e+00  0.000000e+00
bigcom64         0.000000e+00  0.000000e+00
bigcom65         2.498456e-05  3.363691e-01
bigcom66         0.000000e+00  0.000000e+00
bigcom68         0.000000e+00  0.000000e+00
bigcom69         0.000000e+00  0.000000e+00
bigcom70         0.000000e+00  0.000000e+00
bigcom71         0.000000e+00  1.387779e-19
bigcom72         0.000000e+00  0.000000e+00
bigcom77         0.000000e+00  0.000000e+00
bigcom79         1.549512e-04  1.469048e-01
bigcom80         0.000000e+00  0.000000e+00
bigcom82         0.000000e+00  0.000000e+00
bigcom83         0.000000e+00  0.000000e+00
bigcom86         0.000000e+00  0.000000e+00
bigcom87         0.000000e+00  0.000000e+00
bigcom88         2.165293e-05  1.598134e-01
bigcom90         0.000000e+00  0.000000e+00
bigcom92         0.000000e+00  0.000000e+00
bigcom94         0.000000e+00  0.000000e+00
bigcom96         0.000000e+00  0.000000e+00
bigcom98         0.000000e+00  0.000000e+00
bigcom99         0.000000e+00  1.561251e-19
bigcom100        0.000000e+00  0.000000e+00
bigcom102        0.000000e+00  0.000000e+00
bigcom103        0.000000e+00  1.734723e-20
bigcom104        0.000000e+00  0.000000e+00
bigcom107        0.000000e+00  0.000000e+00
bigcom108        0.000000e+00  0.000000e+00
bigcom109        0.000000e+00  1.474515e-19
bigcom110        0.000000e+00  8.122642e-01
bigcom125        0.000000e+00  1.734723e-20
bigcom133        0.000000e+00  0.000000e+00
bigcom141        0.000000e+00  0.000000e+00
bigcom142        0.000000e+00  0.000000e+00
bigcom143        0.000000e+00  0.000000e+00
bigcom145        0.000000e+00  0.000000e+00
bigcom158        0.000000e+00  0.000000e+00
bigcom162        0.000000e+00  0.000000e+00
bigcom177        6.717979e-05  5.906353e-01
bigcom194        0.000000e+00  0.000000e+00
bigcom208        0.000000e+00  0.000000e+00
bigcom220        0.000000e+00  0.000000e+00
bigcom227        0.000000e+00  0.000000e+00
bigcom229        0.000000e+00  0.000000e+00
bigcom247        0.000000e+00  0.000000e+00
bigcom252        0.000000e+00  0.000000e+00
bigcom255        0.000000e+00  0.000000e+00
bigcom258        0.000000e+00  0.000000e+00
bigcom266        0.000000e+00  0.000000e+00
bigcom269        0.000000e+00  0.000000e+00
bigcom273        0.000000e+00  0.000000e+00
bigcom274        0.000000e+00  0.000000e+00
bigcom276        0.000000e+00  0.000000e+00
bigcom284        0.000000e+00  0.000000e+00
bigcom290        0.000000e+00  0.000000e+00
bigcom292        0.000000e+00  1.387779e-19
bigcom294        0.000000e+00  0.000000e+00
bigcom295       -1.817073e-05  4.444226e-01
bigcom296        0.000000e+00  0.000000e+00
bigcom297        0.000000e+00  0.000000e+00
bigcom302        0.000000e+00  0.000000e+00
bigcom303        0.000000e+00  0.000000e+00
bigcom307        0.000000e+00  0.000000e+00
bigcom311        0.000000e+00  0.000000e+00
bigcom313        0.000000e+00  0.000000e+00
bigcom318        0.000000e+00  0.000000e+00
bigcom326        0.000000e+00  0.000000e+00
bigcom332        0.000000e+00  0.000000e+00
bigcom340        0.000000e+00  0.000000e+00
bigcom341        0.000000e+00  0.000000e+00
bigcom345        0.000000e+00  0.000000e+00
bigcom347        0.000000e+00  0.000000e+00
bigcom360        0.000000e+00  0.000000e+00
bigcom365        0.000000e+00  0.000000e+00
bigcom366        0.000000e+00  0.000000e+00
bigcom370        0.000000e+00  0.000000e+00
bigcom387        0.000000e+00  0.000000e+00
bigcom390        0.000000e+00  0.000000e+00
bigcom398        0.000000e+00  0.000000e+00
bigcom408        0.000000e+00  8.673617e-21
bigcom417        0.000000e+00  0.000000e+00
bigcom419        0.000000e+00  0.000000e+00
bigcom424        0.000000e+00  0.000000e+00
bigcom441        0.000000e+00  1.734723e-20
bigcom445        0.000000e+00  0.000000e+00
bigcom468        0.000000e+00  8.673617e-21
spin_vertex      2.702924e-03  1.325689e+00
membership_s1    0.000000e+00  8.673617e-21
membership_s3    0.000000e+00  1.734723e-20
membership_s4    1.156621e-03  5.546487e-01
membership_s5    0.000000e+00  0.000000e+00
membership_s6    0.000000e+00  0.000000e+00
membership_s7    0.000000e+00  2.775558e-19
membership_s8   -5.425347e-07  1.912838e-02
membership_s9    0.000000e+00  2.602085e-20
membership_s10   1.720421e-05  1.175875e-02
membership_s11   0.000000e+00  0.000000e+00
membership_s12   3.523573e-04  1.626793e-01
membership_s13   0.000000e+00  0.000000e+00
membership_s14   0.000000e+00  1.734723e-20
membership_s16  -8.419445e-05  8.233869e-02
membership_s17   0.000000e+00  0.000000e+00
membership_s18  -2.717882e-05  4.406950e-01
membership_s19   8.366870e-05  9.678240e-02
membership_s20  -3.755751e-06  4.937500e-02
membership_s21   9.015574e-05  1.202021e-01
membership_s22   0.000000e+00  0.000000e+00
membership_s23   0.000000e+00  0.000000e+00
membership_s24   0.000000e+00  0.000000e+00
membership_s25   0.000000e+00  0.000000e+00
membership_s26  -9.049228e-06  3.616350e-02
membership_s27   0.000000e+00  8.673617e-21
membership_s28   0.000000e+00  8.673617e-20
membership_s30   0.000000e+00  0.000000e+00
membership_s31   6.506759e-05  5.820178e-02
membership_s32   5.301238e-06  1.201258e-01
membership_s33   2.392633e-05  4.305681e-02
membership_s34   0.000000e+00  0.000000e+00
membership_s35   0.000000e+00  0.000000e+00
membership_s36   0.000000e+00  0.000000e+00
membership_s37   0.000000e+00  1.474515e-19
membership_s38   1.194836e-04  1.307980e-01
adhesion         7.758926e-03  8.329809e-01
cohesion         6.163944e-03  9.724525e-01
inner            1.771726e-03  9.544059e-01
outer            7.451873e-03  1.274367e+00
ioratio          2.410039e-03  6.135202e-01
comsize          3.917420e-03  1.149775e+00
[1] "Dataset: med_targets Model GLM, run: 4 of 10 2015-06-08 10:46:17"
[1] "glmnet variable coefficients"
                         [,1]          [,2]
(Intercept)     -3.814591e+00 -7.195873e+01
graph0           2.390510e-40  8.688127e-04
graph1          -1.018527e-41 -6.771380e-06
graph2          -2.745600e-40  8.694930e-04
graph3          -2.846792e-43 -4.673087e-07
graph4          -1.564800e-43  3.770687e-07
graph5          -1.248591e-41 -2.178429e-06
graph6          -3.856668e-42 -1.089352e-05
graph7          -2.354597e-41 -8.759656e-05
graph8          -4.901884e-41  2.551651e-04
graph9          -7.931469e-45 -3.761874e-08
graph10         -2.861176e-45  2.209241e-09
graph11         -2.052297e-45  6.147528e-09
graph12         -8.505124e-44 -2.734162e-07
graph13         -1.665802e-43 -1.284942e-07
graph14         -4.946995e-44 -1.020491e-07
graph15         -3.193436e-42 -1.379800e-05
graph16         -4.673460e-44 -3.897403e-08
graph17         -1.291219e-43 -1.570260e-07
graph18         -8.988419e-42 -2.885844e-05
graph19         -6.574917e-43 -2.329080e-06
graph20         -6.289153e-43  2.510205e-06
graph21         -2.524569e-42 -4.639600e-06
graph22         -8.573550e-43 -2.829030e-06
graph23         -6.859686e-43  1.843523e-06
graph24         -3.457859e-42 -8.305636e-06
graph25         -7.507196e-42 -2.324998e-05
graph26         -3.826115e-42 -1.191522e-05
graph27         -1.652207e-41 -5.164577e-05
graph28         -9.706833e-42 -1.975324e-05
graph29         -2.170956e-41 -5.075541e-05
orbit0           2.390510e-40  8.829807e-04
orbit1          -1.373293e-41 -9.528977e-06
orbit2           2.022305e-41  2.415453e-05
orbit3          -2.745600e-40  8.684718e-04
orbit4          -6.668955e-43 -2.085163e-06
orbit5          -3.494202e-43  7.719089e-07
orbit6          -1.590426e-43  3.736171e-07
orbit7           3.132841e-42  1.788248e-05
orbit8          -1.248591e-41 -2.086094e-06
orbit9          -1.290366e-41  5.481805e-07
orbit10         -4.373715e-42 -1.862797e-05
orbit11         -3.530950e-41 -4.820036e-05
orbit12         -2.711204e-41 -1.145116e-04
orbit13         -5.303527e-41 -4.272663e-05
orbit14         -4.901884e-41  2.548644e-04
orbit15         -2.226422e-44 -1.333597e-07
orbit16         -1.597037e-44 -1.066024e-07
orbit17         -1.728248e-44 -2.153413e-08
orbit18         -1.528007e-44 -8.223196e-08
orbit19         -4.995181e-45  6.962818e-09
orbit20         -7.020614e-45  3.462100e-08
orbit21         -1.639474e-44  6.723428e-09
orbit22         -2.054563e-45  6.150468e-09
orbit23          6.686451e-43  6.639787e-06
orbit24         -1.581910e-43 -2.794149e-07
orbit25         -1.592484e-43 -7.890426e-07
orbit26         -3.867841e-43 -1.616065e-06
orbit27         -1.120418e-42 -4.272367e-06
orbit28         -6.266037e-43  6.947368e-08
orbit29         -2.261778e-43 -2.048124e-08
orbit30         -7.276867e-43  2.324230e-07
orbit31         -7.973952e-44  1.324673e-07
orbit32         -7.295019e-44 -4.119655e-07
orbit33         -3.569918e-42  1.157675e-06
orbit34         -3.193436e-42 -1.373978e-05
orbit35         -2.347231e-43  7.413639e-07
orbit36         -5.009070e-43 -1.530033e-06
orbit37         -5.927044e-44 -1.407473e-07
orbit38         -5.179973e-43  4.425287e-06
orbit39         -4.829493e-43  3.359698e-06
orbit40         -1.460033e-43 -4.373098e-07
orbit41         -1.328206e-42 -7.016723e-06
orbit42         -1.154256e-41 -2.092978e-06
orbit43         -9.123195e-42 -2.707583e-05
orbit44         -1.346616e-40 -1.522312e-03
orbit45         -4.478898e-42 -1.024418e-05
orbit46         -1.498274e-42 -6.891801e-06
orbit47         -2.701507e-42  1.223844e-06
orbit48         -8.540955e-43 -4.070522e-06
orbit49         -6.668819e-43  3.145418e-06
orbit50         -5.105066e-42 -6.793696e-05
orbit51         -5.460463e-42 -2.161817e-05
orbit52         -7.303074e-42 -9.635535e-06
orbit53         -5.471962e-42  1.313210e-05
orbit54         -8.526835e-43 -2.793345e-06
orbit55         -1.278993e-41 -6.863216e-05
orbit56         -5.669893e-42  8.552752e-05
orbit57         -6.004167e-43  3.068908e-07
orbit58         -1.392030e-41 -5.884839e-05
orbit59         -6.197735e-42 -1.677542e-05
orbit60         -5.340256e-42 -9.637059e-06
orbit61         -6.431642e-41 -4.624635e-05
orbit62         -3.357031e-41 -2.153449e-04
orbit63         -1.606579e-41 -7.649260e-06
orbit64         -9.792881e-42 -1.886184e-05
orbit65         -1.656138e-41 -6.079538e-05
orbit66         -3.886716e-42 -8.863874e-06
orbit67         -2.001097e-41 -1.108913e-04
orbit68         -1.781402e-41 -5.942819e-05
orbit69         -5.130726e-41  2.653961e-05
orbit70         -1.874512e-41 -7.547967e-05
orbit71         -8.957712e-42  2.228134e-05
orbit72         -2.170956e-41 -5.046837e-05
AP              -3.021670e-39 -1.021665e-01
bet              1.834196e-43  2.080746e-06
ecc             -4.160187e-40 -1.289278e-02
eccrad          -2.912131e-39 -9.036033e-02
close           -1.437774e-37 -3.150013e-01
constraint      -6.391281e-38 -5.735156e-01
coreness        -1.060801e-39  8.085603e-03
knn             -2.399913e-40 -1.158540e-03
hubscore        -2.055849e-37 -6.814653e-01
pagerank        -3.302759e-35 -6.044307e+02
trans           -3.853026e-38  1.058355e-01
first            2.390510e-40  8.820883e-04
second          -1.901605e-41 -2.051229e-05
third           -1.003109e-42  7.940398e-06
fourth           3.763926e-42 -2.615211e-05
fifth            7.987298e-43  1.640038e-05
sixth           -1.450852e-41 -1.281761e-04
selfinter       -1.459700e-38 -1.907738e-01
V1              -4.331600e-38  7.544082e-02
V2              -1.184608e-37 -1.886029e+00
evcent          -2.063055e-37 -6.379105e-01
upto_second     -1.840193e-41 -1.932007e-05
upto_third      -1.417080e-42  4.771728e-06
upto_fourth     -5.285477e-43 -1.194185e-05
upto_fifth       1.314418e-41  1.456680e-04
upto_sixth       1.098591e-40  6.023476e-03
ratio1          -2.881872e-40 -1.160238e-03
ratio2           7.435117e-40  3.989944e-03
ratio3          -8.460491e-40 -3.378257e-02
ratio4          -6.974854e-40  1.386567e-01
ratio5          -4.714315e-37 -7.009859e+00
ratio6          -1.948090e-40 -2.657417e-03
walktrap_vertex  4.078955e-39  2.868998e-01
bigcom1         -2.199740e-38 -1.546287e-01
bigcom2          1.021552e-38  8.854572e-02
bigcom3         -2.258150e-38 -2.973964e-01
bigcom4         -9.239702e-39 -9.738770e-02
bigcom5         -2.181011e-38 -5.232040e-01
bigcom6         -2.185236e-38 -3.130737e-01
bigcom8         -2.195160e-38 -4.291660e-01
bigcom9         -2.183122e-38 -4.533790e-01
bigcom10         1.047434e-37  1.077235e+00
bigcom11         1.805218e-37  9.727329e-01
bigcom12        -2.189478e-38 -5.168893e-01
bigcom13        -2.195872e-38 -3.821343e-01
bigcom14        -2.180308e-38 -2.448660e-01
bigcom15        -2.179606e-38 -1.829402e-01
bigcom16        -2.181714e-38 -4.266911e-01
bigcom17        -2.181011e-38 -3.981480e-01
bigcom18         5.081915e-38  7.032077e-01
bigcom21        -2.179606e-38 -2.348471e-01
bigcom22        -2.179606e-38 -1.641820e-01
bigcom23        -2.184531e-38 -3.902161e-01
bigcom24        -2.179606e-38 -2.511899e-01
bigcom25         3.472849e-38  3.491895e-01
bigcom26        -2.179606e-38 -1.789165e-01
bigcom27        -2.181011e-38 -2.705977e-01
bigcom29        -2.183826e-38 -1.841464e-01
bigcom31        -2.180308e-38 -4.581163e-01
bigcom33         1.811450e-38  2.720181e-01
bigcom34        -2.197298e-38 -2.812113e-01
bigcom35        -2.179606e-38 -2.562653e-01
bigcom36        -2.179606e-38 -6.389318e-02
bigcom39        -2.181714e-38 -3.874135e-01
bigcom40        -2.179606e-38 -3.554688e-01
bigcom43        -2.183826e-38 -3.829682e-01
bigcom46        -2.181714e-38 -2.075770e-01
bigcom48         1.471296e-37  1.174347e+00
bigcom49        -2.179606e-38 -4.180011e-01
bigcom50        -2.183826e-38 -2.281608e-01
bigcom52        -2.181714e-38 -2.619962e-01
bigcom54        -2.180308e-38 -2.321183e-01
bigcom56        -2.183122e-38 -3.875779e-01
bigcom57        -2.191605e-38 -2.330279e-01
bigcom58        -2.180308e-38 -3.168088e-01
bigcom62        -2.182418e-38 -2.759217e-01
bigcom63        -2.181011e-38 -6.416400e-01
bigcom64        -2.179606e-38 -8.468566e-02
bigcom65         1.227878e-37  1.085137e+00
bigcom66        -2.180308e-38 -1.837550e-01
bigcom68         0.000000e+00  0.000000e+00
bigcom69        -2.179606e-38 -3.769785e-02
bigcom70        -2.184531e-38 -2.303647e-01
bigcom71        -2.180308e-38 -4.326312e-01
bigcom72        -2.181011e-38 -2.520540e-01
bigcom77        -2.180308e-38 -2.561099e-01
bigcom79         5.614603e-38  6.232451e-01
bigcom80        -2.179606e-38 -1.322109e-01
bigcom82        -2.180308e-38 -3.943445e-01
bigcom83        -2.181011e-38 -2.654412e-01
bigcom86        -2.180308e-38 -3.470878e-01
bigcom87        -2.180308e-38 -2.449926e-01
bigcom88         1.227878e-37  7.893139e-01
bigcom90         0.000000e+00  0.000000e+00
bigcom92        -2.180308e-38 -2.211400e-01
bigcom94         0.000000e+00  0.000000e+00
bigcom96        -2.179606e-38 -3.204891e-01
bigcom98        -2.180308e-38 -3.716976e-01
bigcom99        -2.182418e-38 -1.739906e-01
bigcom100       -2.181011e-38 -2.078242e-01
bigcom102       -2.179606e-38 -2.680318e-01
bigcom103       -2.179606e-38 -2.158348e-01
bigcom104        0.000000e+00  0.000000e+00
bigcom107       -2.180308e-38 -1.696172e-01
bigcom108       -2.179606e-38 -2.049595e-01
bigcom109       -2.182418e-38 -4.462860e-01
bigcom110        9.886303e-37  3.122562e+00
bigcom125       -2.183122e-38 -1.806955e-01
bigcom133       -2.180308e-38 -3.243745e-01
bigcom141       -2.187355e-38 -2.238168e-01
bigcom142       -2.179606e-38 -4.454031e-01
bigcom143       -2.179606e-38 -4.449231e-01
bigcom145       -2.179606e-38 -2.605632e-01
bigcom158       -2.188770e-38 -3.004770e-01
bigcom162       -2.182418e-38 -3.627913e-01
bigcom177        1.227878e-37  7.691858e-01
bigcom194       -2.179606e-38 -3.472248e-01
bigcom208       -2.180308e-38 -4.067294e-01
bigcom220       -2.180308e-38 -3.303967e-01
bigcom227        0.000000e+00  0.000000e+00
bigcom229        0.000000e+00  0.000000e+00
bigcom247       -2.179606e-38 -2.909263e-01
bigcom252       -2.179606e-38 -3.357823e-01
bigcom255       -2.180308e-38 -4.198100e-01
bigcom258       -2.181714e-38 -3.969880e-01
bigcom266       -2.182418e-38 -3.355978e-01
bigcom269       -2.179606e-38 -2.692555e-01
bigcom273       -2.179606e-38 -5.554827e-01
bigcom274       -2.179606e-38 -2.611400e-01
bigcom276        0.000000e+00  0.000000e+00
bigcom284       -2.179606e-38 -1.179366e-01
bigcom290       -2.179606e-38 -6.155730e-01
bigcom292       -2.180308e-38 -3.819276e-01
bigcom294        0.000000e+00  0.000000e+00
bigcom295        3.152158e-37  1.422007e+00
bigcom296       -2.181011e-38 -2.815920e-01
bigcom297        0.000000e+00  0.000000e+00
bigcom302       -2.179606e-38 -4.401031e-01
bigcom303        0.000000e+00  0.000000e+00
bigcom307       -2.179606e-38 -2.394669e-01
bigcom311       -2.179606e-38 -2.561043e-01
bigcom313        0.000000e+00  0.000000e+00
bigcom318        0.000000e+00  0.000000e+00
bigcom326       -2.179606e-38 -1.851358e-01
bigcom332       -2.179606e-38 -3.922006e-01
bigcom340       -2.179606e-38 -2.586134e-01
bigcom341        0.000000e+00  0.000000e+00
bigcom345        0.000000e+00  0.000000e+00
bigcom347       -2.181011e-38 -1.553703e-01
bigcom360       -2.181011e-38 -2.737210e-01
bigcom365       -2.179606e-38 -5.154858e-01
bigcom366       -2.179606e-38 -2.724682e-01
bigcom370       -2.179606e-38 -1.573591e-01
bigcom387       -2.182418e-38 -2.618046e-01
bigcom390        0.000000e+00  0.000000e+00
bigcom398        0.000000e+00  0.000000e+00
bigcom408       -2.182418e-38 -3.173149e-01
bigcom417        0.000000e+00  0.000000e+00
bigcom419        0.000000e+00  0.000000e+00
bigcom424       -2.179606e-38 -2.515875e-01
bigcom441       -2.181714e-38 -2.163437e-01
bigcom445       -2.180308e-38 -2.572509e-01
bigcom468       -2.179606e-38 -3.888732e-01
spin_vertex     -3.277829e-38 -3.521978e-01
membership_s1   -2.179606e-38 -2.157733e-01
membership_s3   -2.233557e-38 -3.527875e-01
membership_s4    4.820604e-38  3.987993e-01
membership_s5    0.000000e+00  0.000000e+00
membership_s6   -2.180308e-38 -4.113504e-01
membership_s7   -2.189478e-38 -3.002239e-01
membership_s8   -1.576617e-38 -8.882998e-02
membership_s9   -2.190187e-38 -2.920697e-01
membership_s10  -1.937472e-38 -2.360154e-01
membership_s11  -2.185942e-38 -4.601489e-01
membership_s12   1.453482e-38  1.515302e-01
membership_s13  -2.183826e-38 -3.282218e-01
membership_s14  -2.181714e-38 -3.389539e-01
membership_s16   2.390451e-38  1.208595e-01
membership_s17  -2.182418e-38 -1.724027e-01
membership_s18   2.310337e-37  1.530109e+00
membership_s19   5.081915e-38  5.054070e-01
membership_s20  -2.068994e-38 -3.590287e-02
membership_s21   9.810736e-39  9.543762e-02
membership_s22  -2.179606e-38 -1.833168e-01
membership_s23  -2.196584e-38 -2.878702e-01
membership_s24  -2.180308e-38 -2.536805e-01
membership_s25  -2.182418e-38 -3.725959e-01
membership_s26   2.785183e-38 -1.264817e-01
membership_s27  -2.187355e-38 -2.236683e-01
membership_s28  -2.189478e-38 -3.098577e-01
membership_s30  -2.188770e-38 -3.216482e-01
membership_s31  -4.703859e-40  3.037750e-02
membership_s32   1.199687e-38  4.163121e-01
membership_s33  -5.611089e-39 -1.676780e-01
membership_s34   0.000000e+00  0.000000e+00
membership_s35  -2.179606e-38 -3.910450e-01
membership_s36   0.000000e+00  0.000000e+00
membership_s37  -2.205173e-38 -5.677692e-01
membership_s38   1.537592e-39  7.670116e-02
adhesion         7.728798e-42  1.566782e-06
cohesion        -1.545762e-41 -3.289607e-06
inner            3.850935e-42  7.094634e-05
outer            9.829976e-42  3.815826e-05
ioratio          8.100544e-38  4.945367e-02
comsize          1.268389e-41  6.034064e-05
[1] "Dataset: med_targets Model GBM, run: 5 of 10 2015-06-08 10:47:08"
Iter   TrainDeviance   ValidDeviance   StepSize   Improve
     1        0.2979             nan     0.0100    0.0000
     2        0.2977             nan     0.0100    0.0001
     3        0.2975             nan     0.0100    0.0001
     4        0.2972             nan     0.0100    0.0001
     5        0.2969             nan     0.0100    0.0000
     6        0.2966             nan     0.0100    0.0002
     7        0.2961             nan     0.0100    0.0000
     8        0.2959             nan     0.0100    0.0001
     9        0.2956             nan     0.0100    0.0000
    10        0.2955             nan     0.0100   -0.0001
    20        0.2930             nan     0.0100    0.0000
    40        0.2877             nan     0.0100    0.0000
    60        0.2831             nan     0.0100    0.0001
    80        0.2786             nan     0.0100    0.0001
   100        0.2742             nan     0.0100   -0.0001
   120        0.2703             nan     0.0100   -0.0001
   140        0.2669             nan     0.0100   -0.0000
   160        0.2634             nan     0.0100    0.0000
   180        0.2601             nan     0.0100    0.0000
   200        0.2566             nan     0.0100    0.0000
   208        0.2556             nan     0.0100   -0.0001

[1] "GBM variable coefficients"
                            var    rel.inf
spin_vertex         spin_vertex 7.11967470
membership_s4     membership_s4 5.63747071
ratio5                   ratio5 5.37395712
ecc                         ecc 5.29127684
V2                           V2 4.33811014
comsize                 comsize 4.03087230
knn                         knn 3.74042579
outer                     outer 2.79491943
orbit36                 orbit36 2.52258456
ratio2                   ratio2 2.43968844
V1                           V1 2.14251635
orbit35                 orbit35 1.93365825
orbit47                 orbit47 1.81440905
walktrap_vertex walktrap_vertex 1.70060203
graph21                 graph21 1.59700891
orbit51                 orbit51 1.53797723
ratio1                   ratio1 1.49780152
inner                     inner 1.31161800
cohesion               cohesion 1.25397352
graph17                 graph17 1.21949763
orbit18                 orbit18 1.17696000
bigcom18               bigcom18 1.10114899
graph5                   graph5 1.05957987
graph20                 graph20 1.05553765
orbit17                 orbit17 1.03757901
orbit53                 orbit53 1.02544951
orbit39                 orbit39 1.02335792
orbit52                 orbit52 0.93339706
ratio4                   ratio4 0.91878893
orbit5                   orbit5 0.89423802
graph13                 graph13 0.88341744
graph10                 graph10 0.85909785
adhesion               adhesion 0.82551635
orbit33                 orbit33 0.81481572
orbit45                 orbit45 0.80894560
graph16                 graph16 0.79825787
orbit63                 orbit63 0.76596434
orbit28                 orbit28 0.72834275
graph15                 graph15 0.72237210
graph19                 graph19 0.72116790
graph26                 graph26 0.72105223
orbit19                 orbit19 0.71576198
orbit16                 orbit16 0.70374064
graph14                 graph14 0.68136469
fifth                     fifth 0.67729511
graph1                   graph1 0.67698960
graph11                 graph11 0.65889079
orbit38                 orbit38 0.62710609
orbit24                 orbit24 0.62561883
graph9                   graph9 0.60711461
orbit50                 orbit50 0.59242559
constraint           constraint 0.56338462
graph6                   graph6 0.54918830
pagerank               pagerank 0.51408629
orbit2                   orbit2 0.49304754
orbit56                 orbit56 0.49259110
orbit9                   orbit9 0.47841652
orbit21                 orbit21 0.47116225
graph3                   graph3 0.45738475
graph23                 graph23 0.44973522
orbit61                 orbit61 0.44731831
evcent                   evcent 0.44059960
orbit46                 orbit46 0.42716742
orbit6                   orbit6 0.41500961
orbit27                 orbit27 0.39247397
bet                         bet 0.38274883
orbit59                 orbit59 0.37277528
graph4                   graph4 0.36339593
membership_s21   membership_s21 0.34915779
graph12                 graph12 0.34509894
orbit32                 orbit32 0.34452578
upto_fourth         upto_fourth 0.32125857
orbit64                 orbit64 0.29448921
graph7                   graph7 0.29417607
orbit15                 orbit15 0.27561190
upto_sixth           upto_sixth 0.26318696
fourth                   fourth 0.25654806
orbit37                 orbit37 0.25142921
orbit11                 orbit11 0.22367223
ioratio                 ioratio 0.22257081
bigcom25               bigcom25 0.21539549
ratio6                   ratio6 0.20983422
graph22                 graph22 0.20567653
orbit60                 orbit60 0.20458769
graph25                 graph25 0.19324319
orbit1                   orbit1 0.19215332
trans                     trans 0.19161809
orbit62                 orbit62 0.18799681
orbit49                 orbit49 0.18038719
bigcom11               bigcom11 0.16314829
graph18                 graph18 0.15058293
membership_s38   membership_s38 0.14796308
orbit12                 orbit12 0.14741411
graph2                   graph2 0.14311865
bigcom48               bigcom48 0.13350001
orbit20                 orbit20 0.13267038
orbit4                   orbit4 0.12668598
orbit7                   orbit7 0.11997071
bigcom79               bigcom79 0.11307834
orbit54                 orbit54 0.10488755
membership_s19   membership_s19 0.09613080
graph24                 graph24 0.09486580
orbit30                 orbit30 0.09452781
orbit25                 orbit25 0.09339051
bigcom2                 bigcom2 0.09305346
orbit26                 orbit26 0.06291860
orbit40                 orbit40 0.06236604
graph27                 graph27 0.05752139
hubscore               hubscore 0.05627409
orbit41                 orbit41 0.04699692
graph8                   graph8 0.04470603
bigcom88               bigcom88 0.04178740
graph0                   graph0 0.00000000
graph28                 graph28 0.00000000
graph29                 graph29 0.00000000
orbit0                   orbit0 0.00000000
orbit3                   orbit3 0.00000000
orbit8                   orbit8 0.00000000
orbit10                 orbit10 0.00000000
orbit13                 orbit13 0.00000000
orbit14                 orbit14 0.00000000
orbit22                 orbit22 0.00000000
orbit23                 orbit23 0.00000000
orbit29                 orbit29 0.00000000
orbit31                 orbit31 0.00000000
orbit34                 orbit34 0.00000000
orbit42                 orbit42 0.00000000
orbit43                 orbit43 0.00000000
orbit44                 orbit44 0.00000000
orbit48                 orbit48 0.00000000
orbit55                 orbit55 0.00000000
orbit57                 orbit57 0.00000000
orbit58                 orbit58 0.00000000
orbit65                 orbit65 0.00000000
orbit66                 orbit66 0.00000000
orbit67                 orbit67 0.00000000
orbit68                 orbit68 0.00000000
orbit69                 orbit69 0.00000000
orbit70                 orbit70 0.00000000
orbit71                 orbit71 0.00000000
orbit72                 orbit72 0.00000000
AP                           AP 0.00000000
eccrad                   eccrad 0.00000000
close                     close 0.00000000
coreness               coreness 0.00000000
first                     first 0.00000000
second                   second 0.00000000
third                     third 0.00000000
sixth                     sixth 0.00000000
selfinter             selfinter 0.00000000
upto_second         upto_second 0.00000000
upto_third           upto_third 0.00000000
upto_fifth           upto_fifth 0.00000000
ratio3                   ratio3 0.00000000
bigcom1                 bigcom1 0.00000000
bigcom3                 bigcom3 0.00000000
bigcom4                 bigcom4 0.00000000
bigcom5                 bigcom5 0.00000000
bigcom6                 bigcom6 0.00000000
bigcom8                 bigcom8 0.00000000
bigcom9                 bigcom9 0.00000000
bigcom10               bigcom10 0.00000000
bigcom12               bigcom12 0.00000000
bigcom13               bigcom13 0.00000000
bigcom14               bigcom14 0.00000000
bigcom15               bigcom15 0.00000000
bigcom16               bigcom16 0.00000000
bigcom17               bigcom17 0.00000000
bigcom21               bigcom21 0.00000000
bigcom22               bigcom22 0.00000000
bigcom23               bigcom23 0.00000000
bigcom24               bigcom24 0.00000000
bigcom26               bigcom26 0.00000000
bigcom27               bigcom27 0.00000000
bigcom29               bigcom29 0.00000000
bigcom31               bigcom31 0.00000000
bigcom33               bigcom33 0.00000000
bigcom34               bigcom34 0.00000000
bigcom35               bigcom35 0.00000000
bigcom36               bigcom36 0.00000000
bigcom39               bigcom39 0.00000000
bigcom40               bigcom40 0.00000000
bigcom43               bigcom43 0.00000000
bigcom46               bigcom46 0.00000000
bigcom49               bigcom49 0.00000000
bigcom50               bigcom50 0.00000000
bigcom52               bigcom52 0.00000000
bigcom54               bigcom54 0.00000000
bigcom56               bigcom56 0.00000000
bigcom57               bigcom57 0.00000000
bigcom58               bigcom58 0.00000000
bigcom62               bigcom62 0.00000000
bigcom63               bigcom63 0.00000000
bigcom64               bigcom64 0.00000000
bigcom65               bigcom65 0.00000000
bigcom66               bigcom66 0.00000000
bigcom68               bigcom68 0.00000000
bigcom69               bigcom69 0.00000000
bigcom70               bigcom70 0.00000000
bigcom71               bigcom71 0.00000000
bigcom72               bigcom72 0.00000000
bigcom77               bigcom77 0.00000000
bigcom80               bigcom80 0.00000000
bigcom82               bigcom82 0.00000000
bigcom83               bigcom83 0.00000000
bigcom86               bigcom86 0.00000000
bigcom87               bigcom87 0.00000000
bigcom90               bigcom90 0.00000000
bigcom92               bigcom92 0.00000000
bigcom94               bigcom94 0.00000000
bigcom96               bigcom96 0.00000000
bigcom98               bigcom98 0.00000000
bigcom99               bigcom99 0.00000000
bigcom100             bigcom100 0.00000000
bigcom102             bigcom102 0.00000000
bigcom103             bigcom103 0.00000000
bigcom104             bigcom104 0.00000000
bigcom107             bigcom107 0.00000000
bigcom108             bigcom108 0.00000000
bigcom109             bigcom109 0.00000000
bigcom110             bigcom110 0.00000000
bigcom125             bigcom125 0.00000000
bigcom133             bigcom133 0.00000000
bigcom141             bigcom141 0.00000000
bigcom142             bigcom142 0.00000000
bigcom143             bigcom143 0.00000000
bigcom145             bigcom145 0.00000000
bigcom158             bigcom158 0.00000000
bigcom162             bigcom162 0.00000000
bigcom177             bigcom177 0.00000000
bigcom194             bigcom194 0.00000000
bigcom208             bigcom208 0.00000000
bigcom220             bigcom220 0.00000000
bigcom227             bigcom227 0.00000000
bigcom229             bigcom229 0.00000000
bigcom247             bigcom247 0.00000000
bigcom252             bigcom252 0.00000000
bigcom255             bigcom255 0.00000000
bigcom258             bigcom258 0.00000000
bigcom266             bigcom266 0.00000000
bigcom269             bigcom269 0.00000000
bigcom273             bigcom273 0.00000000
bigcom274             bigcom274 0.00000000
bigcom276             bigcom276 0.00000000
bigcom284             bigcom284 0.00000000
bigcom290             bigcom290 0.00000000
bigcom292             bigcom292 0.00000000
bigcom294             bigcom294 0.00000000
bigcom295             bigcom295 0.00000000
bigcom296             bigcom296 0.00000000
bigcom297             bigcom297 0.00000000
bigcom302             bigcom302 0.00000000
bigcom303             bigcom303 0.00000000
bigcom307             bigcom307 0.00000000
bigcom311             bigcom311 0.00000000
bigcom313             bigcom313 0.00000000
bigcom318             bigcom318 0.00000000
bigcom326             bigcom326 0.00000000
bigcom332             bigcom332 0.00000000
bigcom340             bigcom340 0.00000000
bigcom341             bigcom341 0.00000000
bigcom345             bigcom345 0.00000000
bigcom347             bigcom347 0.00000000
bigcom360             bigcom360 0.00000000
bigcom365             bigcom365 0.00000000
bigcom366             bigcom366 0.00000000
bigcom370             bigcom370 0.00000000
bigcom387             bigcom387 0.00000000
bigcom390             bigcom390 0.00000000
bigcom398             bigcom398 0.00000000
bigcom408             bigcom408 0.00000000
bigcom417             bigcom417 0.00000000
bigcom419             bigcom419 0.00000000
bigcom424             bigcom424 0.00000000
bigcom441             bigcom441 0.00000000
bigcom445             bigcom445 0.00000000
bigcom468             bigcom468 0.00000000
membership_s1     membership_s1 0.00000000
membership_s3     membership_s3 0.00000000
membership_s5     membership_s5 0.00000000
membership_s6     membership_s6 0.00000000
membership_s7     membership_s7 0.00000000
membership_s8     membership_s8 0.00000000
membership_s9     membership_s9 0.00000000
membership_s10   membership_s10 0.00000000
membership_s11   membership_s11 0.00000000
membership_s12   membership_s12 0.00000000
membership_s13   membership_s13 0.00000000
membership_s14   membership_s14 0.00000000
membership_s16   membership_s16 0.00000000
membership_s17   membership_s17 0.00000000
membership_s18   membership_s18 0.00000000
membership_s20   membership_s20 0.00000000
membership_s22   membership_s22 0.00000000
membership_s23   membership_s23 0.00000000
membership_s24   membership_s24 0.00000000
membership_s25   membership_s25 0.00000000
membership_s26   membership_s26 0.00000000
membership_s27   membership_s27 0.00000000
membership_s28   membership_s28 0.00000000
membership_s30   membership_s30 0.00000000
membership_s31   membership_s31 0.00000000
membership_s32   membership_s32 0.00000000
membership_s33   membership_s33 0.00000000
membership_s34   membership_s34 0.00000000
membership_s35   membership_s35 0.00000000
membership_s36   membership_s36 0.00000000
membership_s37   membership_s37 0.00000000
[1] "Dataset: med_targets Model RF, run: 5 of 10 2015-06-08 10:47:26"
     |      Out-of-bag   |
Tree |      MSE  %Var(y) |
   1 |  0.04607   207.36 |
   2 |  0.04592   206.67 |
   3 |  0.04075   183.42 |
   4 |  0.03841   172.89 |
   5 |   0.0343   154.36 |
   6 |   0.0334   150.32 |
   7 |   0.0324   145.83 |
   8 |  0.03155   142.00 |
   9 |   0.0311   140.00 |
  10 |  0.02992   134.67 |
  11 |  0.02902   130.61 |
  12 |   0.0288   129.63 |
  13 |  0.02865   128.95 |
  14 |  0.02821   126.97 |
  15 |  0.02796   125.86 |
  16 |   0.0278   125.12 |
  17 |  0.02744   123.51 |
  18 |  0.02732   122.97 |
  19 |  0.02708   121.86 |
  20 |  0.02702   121.62 |
  21 |  0.02675   120.40 |
  22 |  0.02642   118.90 |
  23 |  0.02618   117.85 |
  24 |  0.02602   117.13 |
  25 |  0.02595   116.79 |
  26 |   0.0259   116.59 |
  27 |  0.02584   116.31 |
  28 |  0.02568   115.58 |
  29 |  0.02546   114.60 |
  30 |  0.02517   113.28 |
  31 |  0.02519   113.38 |
  32 |  0.02508   112.86 |
  33 |    0.025   112.52 |
  34 |  0.02496   112.33 |
  35 |  0.02492   112.16 |
  36 |  0.02494   112.26 |
  37 |  0.02483   111.77 |
  38 |  0.02486   111.88 |
  39 |  0.02489   112.03 |
  40 |  0.02486   111.88 |
  41 |  0.02485   111.85 |
  42 |  0.02478   111.54 |
  43 |  0.02473   111.30 |
  44 |   0.0247   111.19 |
  45 |  0.02468   111.06 |
  46 |  0.02466   111.00 |
  47 |  0.02468   111.07 |
  48 |  0.02459   110.66 |
  49 |  0.02463   110.87 |
  50 |  0.02459   110.68 |
  51 |  0.02453   110.40 |
  52 |  0.02448   110.19 |
  53 |  0.02444   110.02 |
  54 |  0.02438   109.71 |
  55 |  0.02434   109.56 |
  56 |  0.02423   109.07 |
  57 |  0.02421   108.97 |
  58 |  0.02417   108.76 |
  59 |  0.02416   108.72 |
  60 |  0.02416   108.76 |
  61 |  0.02415   108.69 |
  62 |  0.02413   108.61 |
  63 |  0.02416   108.75 |
  64 |   0.0241   108.45 |
  65 |  0.02406   108.29 |
  66 |   0.0241   108.46 |
  67 |  0.02406   108.28 |
  68 |  0.02397   107.88 |
  69 |  0.02398   107.93 |
  70 |  0.02395   107.79 |
  71 |  0.02392   107.64 |
  72 |  0.02389   107.51 |
  73 |  0.02391   107.64 |
  74 |  0.02389   107.53 |
  75 |  0.02388   107.50 |
  76 |  0.02387   107.44 |
  77 |  0.02381   107.18 |
  78 |  0.02381   107.19 |
  79 |  0.02381   107.17 |
  80 |  0.02381   107.15 |
  81 |  0.02375   106.90 |
  82 |  0.02373   106.79 |
  83 |  0.02373   106.79 |
  84 |  0.02371   106.73 |
  85 |  0.02371   106.71 |
  86 |  0.02369   106.63 |
  87 |  0.02369   106.62 |
  88 |  0.02363   106.36 |
  89 |  0.02364   106.39 |
  90 |  0.02362   106.31 |
  91 |  0.02359   106.17 |
  92 |  0.02358   106.11 |
  93 |  0.02356   106.04 |
  94 |  0.02357   106.07 |
  95 |  0.02356   106.02 |
  96 |  0.02358   106.12 |
  97 |  0.02356   106.03 |
  98 |  0.02357   106.08 |
  99 |  0.02356   106.02 |
 100 |  0.02355   106.01 |
[1] "Random Forest variable coefficients"
                      %IncMSE IncNodePurity
graph5           2.517809e-03  4.807181e-01
graph6           3.043688e-03  3.811064e-01
graph7           7.653725e-04  1.339416e-01
graph8           4.504505e-05  4.266667e-02
graph9           1.062166e-03  2.750483e-01
graph10          9.834107e-04  2.342752e-01
graph11          5.618148e-03  5.561846e-01
graph12          2.491442e-03  2.808929e-01
graph13          3.366419e-03  4.317136e-01
graph14          3.880719e-03  5.225163e-01
graph15          2.701494e-03  5.464504e-01
graph16          3.415790e-03  5.552864e-01
graph17          4.739969e-03  6.215174e-01
graph18          1.289717e-03  1.684917e-01
graph19          3.745107e-03  4.712811e-01
graph20          2.710803e-03  3.058935e-01
graph21          4.224912e-03  5.409216e-01
graph22          3.294161e-03  3.319238e-01
graph23          1.104069e-03  5.532454e-01
graph24          1.793882e-03  1.822738e-01
graph25          1.404082e-03  2.400342e-01
graph26          2.650346e-03  1.619586e-01
graph27          9.698530e-05  1.026925e-01
graph28          7.785467e-05  9.500000e-03
graph29          2.522066e-04  4.636954e-03
orbit0           2.794209e-04  1.568911e-01
orbit1           3.388814e-03  3.155856e-01
orbit2           1.261301e-03  3.527966e-01
orbit3           2.286216e-04  7.125175e-02
orbit4           1.455996e-03  2.331934e-01
orbit5           2.178086e-03  3.502667e-01
orbit6           1.626572e-03  2.258078e-01
orbit7           7.045188e-04  3.316511e-01
orbit8           8.976341e-04  2.075830e-01
orbit9           1.294508e-03  5.892647e-01
orbit10          1.142403e-03  1.769440e-01
orbit11          5.062936e-04  1.804852e-01
orbit12          1.746099e-03  1.939130e-01
orbit13          3.434211e-04  8.313502e-02
orbit14          1.449844e-04  5.686955e-02
orbit15          2.946227e-03  4.711754e-01
orbit16          1.501936e-03  4.028513e-01
orbit17          2.600438e-03  4.425325e-01
orbit18          3.111032e-03  3.798836e-01
orbit19          1.079200e-03  2.882227e-01
orbit20          2.502508e-03  4.270365e-01
orbit21          2.077685e-03  2.911976e-01
orbit22          4.511078e-03  5.386072e-01
orbit23          1.532428e-03  4.331591e-01
orbit24          2.164744e-03  2.585897e-01
orbit25          1.272934e-03  3.786098e-01
orbit26          7.290350e-04  1.782955e-01
orbit27          3.038211e-03  3.272488e-01
orbit28          1.184551e-03  3.864841e-01
orbit29          1.967712e-03  1.836020e-01
orbit30          1.216614e-03  3.546045e-01
orbit31          4.211386e-03  3.183820e-01
orbit32          7.602940e-04  3.316652e-01
orbit33          8.798541e-04  2.910928e-01
orbit34          3.022590e-03  3.469056e-01
orbit35          5.054431e-03  8.094344e-01
orbit36          2.890000e-03  5.618430e-01
orbit37          6.013916e-03  6.208680e-01
orbit38          3.854223e-03  4.028309e-01
orbit39          5.413336e-03  5.037021e-01
orbit40          1.402400e-03  3.226847e-01
orbit41          5.955223e-05  5.312602e-02
orbit42          4.095990e-04  1.446266e-01
orbit43          1.383389e-03  1.991432e-01
orbit44          2.079813e-04  1.724577e-01
orbit45          3.925352e-03  6.708956e-01
orbit46          2.343264e-03  2.324756e-01
orbit47          1.420233e-03  3.934931e-01
orbit48          1.258961e-03  1.048468e-01
orbit49          6.033281e-03  3.650881e-01
orbit50          1.659282e-03  4.739765e-01
orbit51          5.050172e-03  3.970367e-01
orbit52          2.498358e-03  4.954369e-01
orbit53          4.496431e-03  3.614872e-01
orbit54          2.008612e-03  2.741570e-01
orbit55          8.085851e-06  1.109192e-01
orbit56          2.560240e-03  5.965530e-01
orbit57          1.896851e-04  1.216245e-01
orbit58          4.245178e-04  8.029555e-02
orbit59          9.880383e-04  1.621990e-01
orbit60          4.751361e-04  2.165417e-01
orbit61          5.143617e-04  2.371291e-01
orbit62          2.497341e-03  3.872207e-01
orbit63          1.095830e-03  2.898490e-01
orbit64          1.243753e-03  1.547796e-01
orbit65          2.281208e-03  1.909985e-01
orbit66          1.583843e-03  1.101610e-01
orbit67          1.956182e-06  3.063063e-03
orbit68          8.735201e-05  1.773161e-03
orbit69          3.160759e-04  1.945046e-01
orbit70          9.063970e-05  2.213738e-03
orbit71          1.100079e-04  3.611597e-02
orbit72          2.020503e-04  2.422284e-02
AP               3.693143e-05  3.301999e-02
bet              6.634358e-04  4.445682e-01
ecc              3.589686e-04  4.756535e-01
eccrad           2.342139e-05  5.305968e-01
close            1.903288e-03  4.198339e-01
constraint       1.788840e-03  3.229469e-01
coreness         6.564187e-04  2.372037e-01
knn              7.697586e-03  7.992732e-01
hubscore         6.885993e-03  6.260358e-01
pagerank         1.666146e-03  8.600975e-01
trans            3.128186e-04  1.656013e-01
first            7.046387e-05  6.955778e-02
second           3.433520e-03  2.367801e-01
third            3.244176e-03  2.005071e-01
fourth           1.306718e-03  6.008233e-01
fifth            1.521994e-03  5.935701e-01
sixth            3.017021e-03  4.316797e-01
selfinter        3.559074e-05  7.802402e-02
V1               1.559685e-03  9.703479e-01
V2               4.175414e-03  1.575282e+00
evcent           5.735063e-03  4.536841e-01
upto_second      2.709125e-03  1.146329e-01
upto_third       1.840080e-03  2.051667e-01
upto_fourth      6.465426e-04  2.639071e-01
upto_fifth       1.726683e-03  6.232169e-01
upto_sixth       1.018560e-03  3.567983e-01
ratio1           5.586504e-03  8.161318e-01
ratio2           4.006780e-03  1.112758e+00
ratio3           8.815226e-03  5.354202e-01
ratio4           2.023467e-03  5.935594e-01
ratio5           8.151657e-04  1.935493e+00
ratio6           4.124392e-03  5.591753e-01
walktrap_vertex  1.209986e-03  1.166436e+00
bigcom1          1.746109e-05  3.242424e-02
bigcom2          6.791723e-05  1.344873e-01
bigcom3          0.000000e+00  2.602085e-20
bigcom4         -9.140768e-06  2.345619e-02
bigcom5          0.000000e+00  1.734723e-20
bigcom6          0.000000e+00  1.734723e-20
bigcom8          0.000000e+00  8.673617e-21
bigcom9          0.000000e+00  1.110223e-18
bigcom10        -2.081488e-05  3.144819e-01
bigcom11         9.145311e-05  7.941722e-01
bigcom12         0.000000e+00  8.673617e-21
bigcom13         0.000000e+00  8.673617e-21
bigcom14         0.000000e+00  0.000000e+00
bigcom15         0.000000e+00  0.000000e+00
bigcom16         0.000000e+00  1.734723e-20
bigcom17         0.000000e+00  0.000000e+00
bigcom18         9.764160e-05  5.174494e-01
bigcom21         0.000000e+00  0.000000e+00
bigcom22         0.000000e+00  0.000000e+00
bigcom23         0.000000e+00  0.000000e+00
bigcom24         0.000000e+00  0.000000e+00
bigcom25         6.211637e-04  2.168051e-01
bigcom26         0.000000e+00  0.000000e+00
bigcom27         0.000000e+00  2.775558e-19
bigcom29         0.000000e+00  0.000000e+00
bigcom31         0.000000e+00  0.000000e+00
bigcom33         4.966271e-04  2.558678e-01
bigcom34         0.000000e+00  4.163336e-19
bigcom35         0.000000e+00  0.000000e+00
bigcom36         0.000000e+00  0.000000e+00
bigcom39         0.000000e+00  0.000000e+00
bigcom40         0.000000e+00  0.000000e+00
bigcom43         0.000000e+00  0.000000e+00
bigcom46         0.000000e+00  5.551115e-19
bigcom48         3.227337e-05  1.433629e-01
bigcom49         0.000000e+00  0.000000e+00
bigcom50         0.000000e+00  0.000000e+00
bigcom52         0.000000e+00  0.000000e+00
bigcom54         0.000000e+00  0.000000e+00
bigcom56         0.000000e+00  0.000000e+00
bigcom57         0.000000e+00  2.775558e-19
bigcom58         0.000000e+00  0.000000e+00
bigcom62         0.000000e+00  0.000000e+00
bigcom63         0.000000e+00  0.000000e+00
bigcom64         0.000000e+00  0.000000e+00
bigcom65         1.710359e-05  3.367391e-01
bigcom66         0.000000e+00  0.000000e+00
bigcom68         0.000000e+00  0.000000e+00
bigcom69         0.000000e+00  8.673617e-21
bigcom70         0.000000e+00  0.000000e+00
bigcom71         0.000000e+00  0.000000e+00
bigcom72         0.000000e+00  0.000000e+00
bigcom77         0.000000e+00  0.000000e+00
bigcom79         7.530879e-05  1.551283e-01
bigcom80         0.000000e+00  0.000000e+00
bigcom82         0.000000e+00  0.000000e+00
bigcom83         0.000000e+00  0.000000e+00
bigcom86         0.000000e+00  0.000000e+00
bigcom87         0.000000e+00  0.000000e+00
bigcom88         5.464787e-05  2.419360e-01
bigcom90         0.000000e+00  0.000000e+00
bigcom92         0.000000e+00  0.000000e+00
bigcom94         0.000000e+00  0.000000e+00
bigcom96         0.000000e+00  0.000000e+00
bigcom98         0.000000e+00  5.551115e-19
bigcom99         0.000000e+00  0.000000e+00
bigcom100        0.000000e+00  2.775558e-19
bigcom102        0.000000e+00  2.775558e-19
bigcom103        0.000000e+00  5.551115e-19
bigcom104        0.000000e+00  0.000000e+00
bigcom107        0.000000e+00  5.551115e-19
bigcom108        0.000000e+00  0.000000e+00
bigcom109        0.000000e+00  0.000000e+00
bigcom110        0.000000e+00  6.725279e-01
bigcom125        0.000000e+00  0.000000e+00
bigcom133        0.000000e+00  0.000000e+00
bigcom141        0.000000e+00  0.000000e+00
bigcom142        0.000000e+00  0.000000e+00
bigcom143        0.000000e+00  0.000000e+00
bigcom145        0.000000e+00  0.000000e+00
bigcom158        0.000000e+00  0.000000e+00
bigcom162        0.000000e+00  5.637851e-19
bigcom177        1.728584e-04  4.293129e-01
bigcom194        0.000000e+00  5.551115e-19
bigcom208        0.000000e+00  0.000000e+00
bigcom220        0.000000e+00  0.000000e+00
bigcom227        0.000000e+00  0.000000e+00
bigcom229        0.000000e+00  0.000000e+00
bigcom247        0.000000e+00  0.000000e+00
bigcom252        0.000000e+00  0.000000e+00
bigcom255        0.000000e+00  0.000000e+00
bigcom258        0.000000e+00  0.000000e+00
bigcom266        0.000000e+00  0.000000e+00
bigcom269        0.000000e+00  0.000000e+00
bigcom273        0.000000e+00  0.000000e+00
bigcom274        0.000000e+00  0.000000e+00
bigcom276        0.000000e+00  0.000000e+00
bigcom284        0.000000e+00  0.000000e+00
bigcom290        0.000000e+00  0.000000e+00
bigcom292        0.000000e+00  5.551115e-19
bigcom294        0.000000e+00  0.000000e+00
bigcom295        5.968683e-05  4.905111e-01
bigcom296        0.000000e+00  1.734723e-20
bigcom297        0.000000e+00  0.000000e+00
bigcom302        0.000000e+00  0.000000e+00
bigcom303        0.000000e+00  0.000000e+00
bigcom307        0.000000e+00  0.000000e+00
bigcom311        0.000000e+00  0.000000e+00
bigcom313        0.000000e+00  0.000000e+00
bigcom318        0.000000e+00  0.000000e+00
bigcom326        0.000000e+00  0.000000e+00
bigcom332        0.000000e+00  0.000000e+00
bigcom340        0.000000e+00  0.000000e+00
bigcom341        0.000000e+00  0.000000e+00
bigcom345        0.000000e+00  0.000000e+00
bigcom347        0.000000e+00  0.000000e+00
bigcom360        0.000000e+00  0.000000e+00
bigcom365        0.000000e+00  0.000000e+00
bigcom366        0.000000e+00  0.000000e+00
bigcom370        0.000000e+00  0.000000e+00
bigcom387        0.000000e+00  5.551115e-19
bigcom390        0.000000e+00  0.000000e+00
bigcom398        0.000000e+00  0.000000e+00
bigcom408        0.000000e+00  0.000000e+00
bigcom417        0.000000e+00  0.000000e+00
bigcom419        0.000000e+00  0.000000e+00
bigcom424        0.000000e+00  0.000000e+00
bigcom441        0.000000e+00  0.000000e+00
bigcom445        0.000000e+00  0.000000e+00
bigcom468        0.000000e+00  0.000000e+00
spin_vertex      4.090862e-03  1.846315e+00
membership_s1    0.000000e+00  0.000000e+00
membership_s3    0.000000e+00  5.898060e-19
membership_s4    1.883957e-03  6.423288e-01
membership_s5    0.000000e+00  0.000000e+00
membership_s6    0.000000e+00  0.000000e+00
membership_s7    0.000000e+00  8.673617e-21
membership_s8    4.277792e-05  3.260323e-03
membership_s9    0.000000e+00  8.673617e-21
membership_s10   0.000000e+00  1.692308e-02
membership_s11   0.000000e+00  1.734723e-20
membership_s12   4.216112e-04  1.956811e-01
membership_s13   0.000000e+00  0.000000e+00
membership_s14   0.000000e+00  0.000000e+00
membership_s16   6.593990e-06  4.622044e-02
membership_s17   0.000000e+00  0.000000e+00
membership_s18   0.000000e+00  0.000000e+00
membership_s19  -2.614969e-07  9.834223e-02
membership_s20   1.687841e-04  1.003847e-01
membership_s21   1.474344e-04  2.177666e-01
membership_s22   0.000000e+00  0.000000e+00
membership_s23   0.000000e+00  0.000000e+00
membership_s24   0.000000e+00  5.724587e-19
membership_s25   0.000000e+00  0.000000e+00
membership_s26  -1.766908e-05  1.059916e-02
membership_s27   0.000000e+00  8.673617e-21
membership_s28   0.000000e+00  0.000000e+00
membership_s30   0.000000e+00  2.775558e-19
membership_s31  -1.746725e-05  7.327569e-02
membership_s32   2.241454e-05  1.481950e-01
membership_s33  -8.885679e-05  1.130801e-01
membership_s34   0.000000e+00  0.000000e+00
membership_s35   0.000000e+00  0.000000e+00
membership_s36   0.000000e+00  0.000000e+00
membership_s37   0.000000e+00  1.734723e-20
membership_s38   4.408302e-05  8.780027e-02
adhesion         1.537417e-02  8.887852e-01
cohesion         1.078163e-02  8.101053e-01
inner            1.091924e-03  9.011069e-01
outer            7.027114e-03  1.242573e+00
ioratio          7.903357e-03  8.639053e-01
comsize          4.730742e-03  1.298059e+00
[1] "Dataset: med_targets Model GLM, run: 5 of 10 2015-06-08 10:48:26"
[1] "glmnet variable coefficients"
                         [,1]          [,2]
(Intercept)     -3.760868e+00 -8.982610e+01
graph0           3.611781e-40  2.392541e-03
graph1          -1.190329e-41 -1.786488e-05
graph2          -2.393563e-40  1.177864e-03
graph3          -2.985612e-43 -3.674944e-07
graph4          -1.929217e-43  1.217679e-07
graph5          -1.406466e-41 -8.252087e-06
graph6          -4.148936e-42 -6.530383e-06
graph7          -2.757710e-41 -8.420405e-05
graph8          -4.985826e-41  4.170699e-05
graph9          -8.255487e-45 -3.071236e-08
graph10         -3.278045e-45 -2.624350e-09
graph11         -2.563620e-45  2.316310e-09
graph12         -8.820005e-44 -1.580315e-07
graph13         -1.618014e-43  8.038339e-08
graph14         -5.526506e-44 -6.413138e-08
graph15         -3.118118e-42 -1.114207e-05
graph16         -5.232146e-44 -7.411947e-08
graph17         -1.510390e-43  7.465013e-09
graph18         -8.375226e-42 -1.817325e-05
graph19         -7.344125e-43 -2.222270e-06
graph20         -7.384069e-43  1.860045e-06
graph21         -2.392178e-42  8.277912e-07
graph22         -9.535003e-43 -2.252071e-06
graph23         -9.508559e-43 -2.292279e-07
graph24         -3.776978e-42 -5.607948e-06
graph25         -8.619234e-42 -2.678916e-05
graph26         -5.332043e-42 -1.762205e-05
graph27         -2.258780e-41 -9.284074e-05
graph28         -1.166791e-41 -4.229418e-05
graph29         -2.136339e-41 -6.272906e-05
orbit0           3.611781e-40  2.401333e-03
orbit1          -1.619591e-41 -2.567125e-05
orbit2           2.595611e-41  6.924222e-05
orbit3          -2.393563e-40  1.177060e-03
orbit4          -6.972677e-43 -1.711764e-06
orbit5          -3.789279e-43  6.497425e-07
orbit6          -1.960505e-43  1.183341e-07
orbit7           3.456451e-42  1.190001e-05
orbit8          -1.406466e-41 -8.190764e-06
orbit9          -1.458199e-41  4.047136e-06
orbit10         -4.794929e-42 -1.357720e-05
orbit11         -2.763892e-41  4.609839e-05
orbit12         -3.139490e-41 -1.119011e-04
orbit13         -5.113412e-41 -3.058342e-06
orbit14         -4.985826e-41  4.142225e-05
orbit15         -2.345898e-44 -9.578365e-08
orbit16         -1.532904e-44 -8.096156e-08
orbit17         -1.875577e-44 -4.497502e-08
orbit18         -1.569909e-44 -1.128404e-07
orbit19         -5.979863e-45 -2.662625e-09
orbit20         -8.021552e-45  2.841758e-08
orbit21         -1.777573e-44 -7.511758e-09
orbit22         -2.566180e-45  2.327999e-09
orbit23          6.611362e-43  3.951392e-06
orbit24         -1.752264e-43 -1.924191e-07
orbit25         -1.693980e-43 -4.362620e-07
orbit26         -3.416819e-43 -1.027682e-06
orbit27         -1.210108e-42 -5.670343e-06
orbit28         -6.555635e-43  6.843057e-07
orbit29         -2.149371e-43  5.628024e-07
orbit30         -6.793635e-43  2.207633e-07
orbit31         -9.377027e-44  1.890680e-07
orbit32         -8.269568e-44 -3.994675e-07
orbit33         -2.744503e-42 -2.149911e-06
orbit34         -3.118118e-42 -1.108005e-05
orbit35         -2.776011e-43  4.404543e-07
orbit36         -5.280288e-43 -1.433856e-06
orbit37         -6.581117e-44 -1.829624e-07
orbit38         -5.767151e-43  4.361516e-06
orbit39         -5.930969e-43  4.492823e-06
orbit40         -1.698608e-43 -3.363346e-07
orbit41         -1.635531e-42 -9.398682e-06
orbit42         -9.484929e-42  3.188754e-05
orbit43         -8.561797e-42 -1.726838e-05
orbit44         -1.047502e-40 -8.589336e-04
orbit45         -5.046885e-42 -1.535705e-05
orbit46         -1.580972e-42 -6.087853e-06
orbit47         -2.699401e-42  3.171245e-06
orbit48         -9.881638e-43 -3.622553e-06
orbit49         -7.867025e-43  2.338999e-06
orbit50         -5.970327e-42 -5.272721e-05
orbit51         -5.514843e-42 -1.525826e-05
orbit52         -6.543532e-42  2.547784e-05
orbit53         -5.186526e-42  2.163512e-05
orbit54         -9.460474e-43 -2.191115e-06
orbit55         -1.311198e-41 -8.541909e-05
orbit56         -8.459371e-42  3.544430e-05
orbit57         -7.907671e-43 -8.499627e-07
orbit58         -1.408493e-41 -1.332333e-04
orbit59         -6.101485e-42 -9.719582e-06
orbit60         -8.449964e-42 -1.292139e-05
orbit61         -7.589843e-41  2.846812e-04
orbit62         -3.590729e-41 -2.136629e-04
orbit63         -1.691966e-41 -1.602210e-05
orbit64         -1.273137e-41 -2.348316e-05
orbit65         -1.751743e-41 -5.661403e-05
orbit66         -6.303474e-42 -1.734655e-05
orbit67         -2.611000e-41 -1.795690e-04
orbit68         -2.424280e-41 -1.111551e-04
orbit69         -4.758045e-41  1.524131e-04
orbit70         -2.492287e-41 -1.508095e-04
orbit71         -9.244168e-42  8.911961e-06
orbit72         -2.136339e-41 -6.256498e-05
AP              -3.985345e-39 -1.241897e-01
bet              1.423701e-43  9.817467e-07
ecc              5.793787e-39  2.716510e-02
eccrad           4.055651e-38  1.899252e-01
close           -1.744452e-37 -1.975844e-01
constraint      -7.945639e-38 -7.689191e-01
coreness        -1.118897e-39  4.493608e-03
knn             -3.107040e-40 -1.625620e-03
hubscore        -2.260529e-37 -5.987889e-01
pagerank        -3.506505e-35 -7.380754e+02
trans           -3.373313e-38  1.817840e-01
first            3.611781e-40  2.423646e-03
second          -2.359884e-41 -5.403762e-05
third           -9.966898e-43  1.598764e-05
fourth           3.635425e-42 -3.840812e-05
fifth            1.524095e-42  1.489404e-05
sixth           -5.204880e-42 -7.141297e-05
selfinter       -1.863014e-38 -2.595437e-01
V1              -5.203078e-38  1.136864e-01
V2              -1.258752e-37 -1.811055e+00
evcent          -2.272058e-37 -5.678316e-01
upto_second     -2.280994e-41 -5.136544e-05
upto_third      -1.592807e-42  9.039595e-06
upto_fourth     -1.202296e-42 -1.105767e-05
upto_fifth       5.106774e-42  1.061362e-04
upto_sixth       1.087202e-40  7.637048e-03
ratio1          -4.044761e-40 -1.956569e-03
ratio2           1.089321e-39  5.651237e-03
ratio3          -7.723984e-40 -3.690871e-02
ratio4           3.152754e-39  1.331892e-01
ratio5          -1.933496e-37 -1.131095e+00
ratio6          -1.621159e-40 -2.639859e-03
walktrap_vertex  1.245625e-39  1.557804e-01
bigcom1         -2.318810e-38 -1.380438e-01
bigcom2          1.256438e-38  1.082390e-01
bigcom3         -2.387139e-38 -3.173266e-01
bigcom4         -7.323279e-39 -9.064728e-02
bigcom5         -2.297176e-38 -6.568275e-01
bigcom6         -2.303162e-38 -2.685794e-01
bigcom8         -2.313713e-38 -4.275010e-01
bigcom9         -2.300165e-38 -4.561562e-01
bigcom10         1.035674e-37  9.827000e-01
bigcom11         3.816959e-37  1.472942e+00
bigcom12        -2.306919e-38 -5.196914e-01
bigcom13        -2.315228e-38 -3.831509e-01
bigcom14        -2.297922e-38 -2.245966e-01
bigcom15        -2.297176e-38 -3.154481e-01
bigcom16        -2.300913e-38 -4.208503e-01
bigcom17        -2.298669e-38 -4.375015e-01
bigcom18         5.831729e-38  6.750634e-01
bigcom21        -2.297176e-38 -2.246853e-01
bigcom22        -2.297176e-38 -1.741527e-01
bigcom23        -2.301662e-38 -3.125945e-01
bigcom24         0.000000e+00  0.000000e+00
bigcom25         2.746015e-38  2.840492e-01
bigcom26         0.000000e+00  0.000000e+00
bigcom27        -2.298669e-38 -2.527729e-01
bigcom29        -2.301662e-38 -2.100975e-01
bigcom31        -2.297922e-38 -4.437954e-01
bigcom33         9.754963e-39  1.554354e-01
bigcom34        -2.314470e-38 -3.502018e-01
bigcom35        -2.297176e-38 -2.701098e-01
bigcom36        -2.297176e-38 -9.715511e-02
bigcom39        -2.297922e-38 -4.123222e-01
bigcom40        -2.297176e-38 -2.871979e-01
bigcom43        -2.300165e-38 -3.433260e-01
bigcom46        -2.299417e-38 -2.150997e-01
bigcom48         6.910997e-38  8.279807e-01
bigcom49        -2.297176e-38 -4.825034e-01
bigcom50        -2.301662e-38 -2.457347e-01
bigcom52        -2.299417e-38 -3.099626e-01
bigcom54        -2.297922e-38 -3.328243e-01
bigcom56        -2.301662e-38 -3.990777e-01
bigcom57        -2.309934e-38 -2.183259e-01
bigcom58        -2.297176e-38 -2.453150e-01
bigcom62        -2.300165e-38 -3.266265e-01
bigcom63        -2.297922e-38 -2.956033e-01
bigcom64        -2.297176e-38 -1.040824e-01
bigcom65         1.216123e-37  8.897956e-01
bigcom66        -2.297922e-38 -1.842157e-01
bigcom68         0.000000e+00  0.000000e+00
bigcom69        -2.297176e-38 -8.285290e-02
bigcom70        -2.304663e-38 -2.610667e-01
bigcom71        -2.297922e-38 -4.171155e-01
bigcom72        -2.298669e-38 -2.519221e-01
bigcom77        -2.297922e-38 -3.114690e-01
bigcom79         4.459301e-38  6.100395e-01
bigcom80        -2.297176e-38 -2.008344e-01
bigcom82        -2.297922e-38 -3.314403e-01
bigcom83        -2.299417e-38 -2.982092e-01
bigcom86        -2.297922e-38 -3.209102e-01
bigcom87        -2.297922e-38 -3.065139e-01
bigcom88         1.216123e-37  8.079638e-01
bigcom90         0.000000e+00  0.000000e+00
bigcom92        -2.297922e-38 -2.297488e-01
bigcom94         0.000000e+00  0.000000e+00
bigcom96        -2.297922e-38 -4.081590e-01
bigcom98        -2.297922e-38 -4.133074e-01
bigcom99        -2.300165e-38 -1.817616e-01
bigcom100       -2.297922e-38 -1.516167e-01
bigcom102       -2.297176e-38 -2.636366e-01
bigcom103       -2.297176e-38 -1.952928e-01
bigcom104        0.000000e+00  0.000000e+00
bigcom107       -2.297176e-38 -1.964339e-01
bigcom108        0.000000e+00  0.000000e+00
bigcom109       -2.298669e-38 -5.657774e-01
bigcom110        9.874574e-37  2.947306e+00
bigcom125       -2.301662e-38 -1.949363e-01
bigcom133       -2.297922e-38 -2.914826e-01
bigcom141       -2.305415e-38 -2.733132e-01
bigcom142       -2.297176e-38 -4.744317e-01
bigcom143       -2.297176e-38 -4.764446e-01
bigcom145       -2.297176e-38 -3.010779e-01
bigcom158       -2.306167e-38 -3.257922e-01
bigcom162       -2.300913e-38 -3.806169e-01
bigcom177        1.035674e-37  6.177719e-01
bigcom194       -2.297176e-38 -4.134547e-01
bigcom208       -2.297176e-38 -2.760390e-01
bigcom220       -2.297176e-38 -3.880490e-01
bigcom227       -2.297176e-38 -3.789332e-01
bigcom229        0.000000e+00  0.000000e+00
bigcom247       -2.297176e-38 -3.235275e-01
bigcom252        0.000000e+00  0.000000e+00
bigcom255       -2.297922e-38 -3.822637e-01
bigcom258       -2.299417e-38 -4.312741e-01
bigcom266       -2.300913e-38 -4.286854e-01
bigcom269       -2.297176e-38 -3.396823e-01
bigcom273        0.000000e+00  0.000000e+00
bigcom274       -2.297176e-38 -2.096751e-01
bigcom276        0.000000e+00  0.000000e+00
bigcom284       -2.297176e-38 -1.118433e-01
bigcom290       -2.297176e-38 -6.720376e-01
bigcom292       -2.297922e-38 -4.065134e-01
bigcom294        0.000000e+00  0.000000e+00
bigcom295        3.140420e-37  1.316772e+00
bigcom296       -2.298669e-38 -2.461711e-01
bigcom297        0.000000e+00  0.000000e+00
bigcom302       -2.297176e-38 -3.849500e-01
bigcom303        0.000000e+00  0.000000e+00
bigcom307       -2.297176e-38 -3.184510e-01
bigcom311       -2.297176e-38 -3.003347e-01
bigcom313        0.000000e+00  0.000000e+00
bigcom318        0.000000e+00  0.000000e+00
bigcom326       -2.297176e-38 -2.854808e-01
bigcom332       -2.297176e-38 -4.423068e-01
bigcom340       -2.297176e-38 -2.333220e-01
bigcom341        0.000000e+00  0.000000e+00
bigcom345        0.000000e+00  0.000000e+00
bigcom347       -2.298669e-38 -1.965320e-01
bigcom360       -2.300165e-38 -3.260806e-01
bigcom365       -2.297176e-38 -4.596787e-01
bigcom366       -2.297176e-38 -2.690749e-01
bigcom370       -2.297176e-38 -1.899877e-01
bigcom387       -2.300165e-38 -3.213514e-01
bigcom390        0.000000e+00  0.000000e+00
bigcom398        0.000000e+00  0.000000e+00
bigcom408       -2.299417e-38 -3.001972e-01
bigcom417       -2.297176e-38 -6.192333e-01
bigcom419        0.000000e+00  0.000000e+00
bigcom424       -2.297176e-38 -2.946027e-01
bigcom441       -2.299417e-38 -2.431068e-01
bigcom445       -2.297922e-38 -2.653419e-01
bigcom468       -2.297176e-38 -5.376155e-01
spin_vertex     -3.153029e-38 -3.456789e-01
membership_s1   -2.297176e-38 -1.952291e-01
membership_s3   -2.355332e-38 -3.644481e-01
membership_s4    5.457943e-38  4.097163e-01
membership_s5    0.000000e+00  0.000000e+00
membership_s6   -2.297922e-38 -3.925649e-01
membership_s7   -2.306167e-38 -2.964618e-01
membership_s8   -1.711420e-38 -1.003817e-01
membership_s9   -2.309934e-38 -3.326552e-01
membership_s10  -2.044471e-38 -2.576209e-01
membership_s11  -2.302412e-38 -4.907105e-01
membership_s12   1.419671e-38  1.196683e-01
membership_s13  -2.303162e-38 -3.438858e-01
membership_s14  -2.299417e-38 -3.397708e-01
membership_s16   1.897287e-38  7.215388e-02
membership_s17  -2.300913e-38 -2.274759e-01
membership_s18  -2.299417e-38 -2.783012e-01
membership_s19   3.866838e-38  3.711486e-01
membership_s20  -1.971112e-38  3.436518e-02
membership_s21   1.347572e-38  1.408533e-01
membership_s22  -2.297176e-38 -1.578260e-01
membership_s23  -2.315228e-38 -3.198747e-01
membership_s24  -2.297922e-38 -2.909894e-01
membership_s25  -2.300165e-38 -4.355820e-01
membership_s26   1.694882e-39 -2.286765e-01
membership_s27  -2.305415e-38 -2.731386e-01
membership_s28  -2.307672e-38 -3.596630e-01
membership_s30  -2.307672e-38 -3.353095e-01
membership_s31  -8.829053e-39 -1.082802e-01
membership_s32   1.081107e-38  3.567993e-01
membership_s33  -2.831325e-39 -1.230769e-01
membership_s34   0.000000e+00  0.000000e+00
membership_s35  -2.297176e-38 -4.109432e-01
membership_s36   0.000000e+00  0.000000e+00
membership_s37  -2.325890e-38 -5.568278e-01
membership_s38   6.327158e-39  9.362357e-02
adhesion         1.000547e-41  6.033384e-06
cohesion        -2.001096e-41 -1.225277e-05
inner            2.533248e-42  5.515135e-05
outer            1.214929e-41  4.061039e-05
ioratio          1.044102e-37  3.197624e-02
comsize          1.572615e-41  8.088649e-05
[1] "Dataset: med_targets Model GBM, run: 6 of 10 2015-06-08 10:49:14"
Iter   TrainDeviance   ValidDeviance   StepSize   Improve
     1        0.2952             nan     0.0100   -0.0000
     2        0.2949             nan     0.0100   -0.0001
     3        0.2946             nan     0.0100    0.0001
     4        0.2942             nan     0.0100    0.0000
     5        0.2939             nan     0.0100    0.0000
     6        0.2937             nan     0.0100   -0.0000
     7        0.2934             nan     0.0100    0.0001
     8        0.2932             nan     0.0100   -0.0000
     9        0.2931             nan     0.0100    0.0000
    10        0.2930             nan     0.0100   -0.0001
    20        0.2908             nan     0.0100   -0.0002
    40        0.2865             nan     0.0100   -0.0000
    60        0.2819             nan     0.0100   -0.0001
    80        0.2776             nan     0.0100   -0.0001
   100        0.2737             nan     0.0100    0.0000
   120        0.2704             nan     0.0100   -0.0001
   140        0.2663             nan     0.0100   -0.0001
   160        0.2630             nan     0.0100    0.0000
   180        0.2597             nan     0.0100   -0.0000
   200        0.2562             nan     0.0100    0.0000
   208        0.2548             nan     0.0100    0.0001

[1] "GBM variable coefficients"
                            var    rel.inf
spin_vertex         spin_vertex 5.65305630
membership_s4     membership_s4 4.48807423
V2                           V2 4.38804215
bigcom48               bigcom48 3.12650605
comsize                 comsize 3.04112838
ratio5                   ratio5 2.92359636
orbit45                 orbit45 2.87774786
walktrap_vertex walktrap_vertex 2.71202608
ecc                         ecc 2.50412742
graph20                 graph20 2.10999129
bet                         bet 2.07090396
cohesion               cohesion 1.89591252
upto_sixth           upto_sixth 1.84804717
graph4                   graph4 1.75147291
constraint           constraint 1.72916964
graph11                 graph11 1.67955875
graph21                 graph21 1.54363822
bigcom11               bigcom11 1.53406335
graph15                 graph15 1.51902155
ratio2                   ratio2 1.49706675
orbit18                 orbit18 1.46142858
knn                         knn 1.46105592
orbit35                 orbit35 1.43057649
orbit52                 orbit52 1.40552863
graph14                 graph14 1.37772692
ratio4                   ratio4 1.28114956
graph5                   graph5 1.23297079
pagerank               pagerank 1.23155833
orbit20                 orbit20 1.21975530
orbit36                 orbit36 1.11681466
orbit38                 orbit38 1.11679698
inner                     inner 1.10839965
adhesion               adhesion 1.08964208
coreness               coreness 1.03282991
fourth                   fourth 1.00992561
ratio1                   ratio1 1.00221012
bigcom18               bigcom18 0.99227299
orbit1                   orbit1 0.94240655
orbit42                 orbit42 0.92618054
orbit47                 orbit47 0.87978956
V1                           V1 0.84800618
orbit53                 orbit53 0.84709437
orbit30                 orbit30 0.84258056
ioratio                 ioratio 0.84194866
graph6                   graph6 0.82178081
orbit51                 orbit51 0.81274694
graph10                 graph10 0.80395486
orbit2                   orbit2 0.78912799
outer                     outer 0.72697396
graph23                 graph23 0.69636629
orbit11                 orbit11 0.68912591
orbit56                 orbit56 0.68262933
orbit37                 orbit37 0.68221114
orbit10                 orbit10 0.64711195
graph17                 graph17 0.63847536
graph16                 graph16 0.60937322
close                     close 0.59748669
orbit4                   orbit4 0.57648966
orbit22                 orbit22 0.56174845
orbit64                 orbit64 0.56069545
orbit33                 orbit33 0.54130446
graph13                 graph13 0.53788570
orbit15                 orbit15 0.51465630
orbit16                 orbit16 0.47678523
orbit21                 orbit21 0.45835094
graph19                 graph19 0.44077677
evcent                   evcent 0.42065649
upto_fifth           upto_fifth 0.41656787
orbit6                   orbit6 0.38554414
fifth                     fifth 0.34551677
trans                     trans 0.32585340
upto_fourth         upto_fourth 0.31648041
orbit40                 orbit40 0.30097357
orbit32                 orbit32 0.29941681
orbit39                 orbit39 0.29097541
orbit43                 orbit43 0.28090037
orbit31                 orbit31 0.26646998
ratio3                   ratio3 0.26285115
graph9                   graph9 0.24973334
membership_s21   membership_s21 0.24025242
orbit49                 orbit49 0.23020374
graph3                   graph3 0.22510518
membership_s18   membership_s18 0.22089648
graph18                 graph18 0.20736817
hubscore               hubscore 0.19947513
orbit63                 orbit63 0.19783422
orbit28                 orbit28 0.19340841
orbit62                 orbit62 0.18119670
ratio6                   ratio6 0.17250923
orbit24                 orbit24 0.16831947
orbit19                 orbit19 0.15951468
orbit66                 orbit66 0.15339552
bigcom25               bigcom25 0.13329312
orbit54                 orbit54 0.11455808
membership_s12   membership_s12 0.11441549
orbit9                   orbit9 0.10842961
graph26                 graph26 0.10538814
bigcom79               bigcom79 0.10242153
orbit26                 orbit26 0.09086426
third                     third 0.09038110
orbit29                 orbit29 0.08948171
orbit41                 orbit41 0.08866708
bigcom88               bigcom88 0.08863482
AP                           AP 0.08658545
orbit17                 orbit17 0.08272717
orbit23                 orbit23 0.07493508
bigcom33               bigcom33 0.06133181
graph12                 graph12 0.05948499
orbit27                 orbit27 0.05900815
graph22                 graph22 0.05784198
graph24                 graph24 0.05694547
orbit25                 orbit25 0.05565274
orbit7                   orbit7 0.04909902
orbit65                 orbit65 0.03374985
bigcom10               bigcom10 0.02682697
graph0                   graph0 0.00000000
graph1                   graph1 0.00000000
graph2                   graph2 0.00000000
graph7                   graph7 0.00000000
graph8                   graph8 0.00000000
graph25                 graph25 0.00000000
graph27                 graph27 0.00000000
graph28                 graph28 0.00000000
graph29                 graph29 0.00000000
orbit0                   orbit0 0.00000000
orbit3                   orbit3 0.00000000
orbit5                   orbit5 0.00000000
orbit8                   orbit8 0.00000000
orbit12                 orbit12 0.00000000
orbit13                 orbit13 0.00000000
orbit14                 orbit14 0.00000000
orbit34                 orbit34 0.00000000
orbit44                 orbit44 0.00000000
orbit46                 orbit46 0.00000000
orbit48                 orbit48 0.00000000
orbit50                 orbit50 0.00000000
orbit55                 orbit55 0.00000000
orbit57                 orbit57 0.00000000
orbit58                 orbit58 0.00000000
orbit59                 orbit59 0.00000000
orbit60                 orbit60 0.00000000
orbit61                 orbit61 0.00000000
orbit67                 orbit67 0.00000000
orbit68                 orbit68 0.00000000
orbit69                 orbit69 0.00000000
orbit70                 orbit70 0.00000000
orbit71                 orbit71 0.00000000
orbit72                 orbit72 0.00000000
eccrad                   eccrad 0.00000000
first                     first 0.00000000
second                   second 0.00000000
sixth                     sixth 0.00000000
selfinter             selfinter 0.00000000
upto_second         upto_second 0.00000000
upto_third           upto_third 0.00000000
bigcom1                 bigcom1 0.00000000
bigcom2                 bigcom2 0.00000000
bigcom3                 bigcom3 0.00000000
bigcom4                 bigcom4 0.00000000
bigcom5                 bigcom5 0.00000000
bigcom6                 bigcom6 0.00000000
bigcom8                 bigcom8 0.00000000
bigcom9                 bigcom9 0.00000000
bigcom12               bigcom12 0.00000000
bigcom13               bigcom13 0.00000000
bigcom14               bigcom14 0.00000000
bigcom15               bigcom15 0.00000000
bigcom16               bigcom16 0.00000000
bigcom17               bigcom17 0.00000000
bigcom21               bigcom21 0.00000000
bigcom22               bigcom22 0.00000000
bigcom23               bigcom23 0.00000000
bigcom24               bigcom24 0.00000000
bigcom26               bigcom26 0.00000000
bigcom27               bigcom27 0.00000000
bigcom29               bigcom29 0.00000000
bigcom31               bigcom31 0.00000000
bigcom34               bigcom34 0.00000000
bigcom35               bigcom35 0.00000000
bigcom36               bigcom36 0.00000000
bigcom39               bigcom39 0.00000000
bigcom40               bigcom40 0.00000000
bigcom43               bigcom43 0.00000000
bigcom46               bigcom46 0.00000000
bigcom49               bigcom49 0.00000000
bigcom50               bigcom50 0.00000000
bigcom52               bigcom52 0.00000000
bigcom54               bigcom54 0.00000000
bigcom56               bigcom56 0.00000000
bigcom57               bigcom57 0.00000000
bigcom58               bigcom58 0.00000000
bigcom62               bigcom62 0.00000000
bigcom63               bigcom63 0.00000000
bigcom64               bigcom64 0.00000000
bigcom65               bigcom65 0.00000000
bigcom66               bigcom66 0.00000000
bigcom68               bigcom68 0.00000000
bigcom69               bigcom69 0.00000000
bigcom70               bigcom70 0.00000000
bigcom71               bigcom71 0.00000000
bigcom72               bigcom72 0.00000000
bigcom77               bigcom77 0.00000000
bigcom80               bigcom80 0.00000000
bigcom82               bigcom82 0.00000000
bigcom83               bigcom83 0.00000000
bigcom86               bigcom86 0.00000000
bigcom87               bigcom87 0.00000000
bigcom90               bigcom90 0.00000000
bigcom92               bigcom92 0.00000000
bigcom94               bigcom94 0.00000000
bigcom96               bigcom96 0.00000000
bigcom98               bigcom98 0.00000000
bigcom99               bigcom99 0.00000000
bigcom100             bigcom100 0.00000000
bigcom102             bigcom102 0.00000000
bigcom103             bigcom103 0.00000000
bigcom104             bigcom104 0.00000000
bigcom107             bigcom107 0.00000000
bigcom108             bigcom108 0.00000000
bigcom109             bigcom109 0.00000000
bigcom110             bigcom110 0.00000000
bigcom125             bigcom125 0.00000000
bigcom133             bigcom133 0.00000000
bigcom141             bigcom141 0.00000000
bigcom142             bigcom142 0.00000000
bigcom143             bigcom143 0.00000000
bigcom145             bigcom145 0.00000000
bigcom158             bigcom158 0.00000000
bigcom162             bigcom162 0.00000000
bigcom177             bigcom177 0.00000000
bigcom194             bigcom194 0.00000000
bigcom208             bigcom208 0.00000000
bigcom220             bigcom220 0.00000000
bigcom227             bigcom227 0.00000000
bigcom229             bigcom229 0.00000000
bigcom247             bigcom247 0.00000000
bigcom252             bigcom252 0.00000000
bigcom255             bigcom255 0.00000000
bigcom258             bigcom258 0.00000000
bigcom266             bigcom266 0.00000000
bigcom269             bigcom269 0.00000000
bigcom273             bigcom273 0.00000000
bigcom274             bigcom274 0.00000000
bigcom276             bigcom276 0.00000000
bigcom284             bigcom284 0.00000000
bigcom290             bigcom290 0.00000000
bigcom292             bigcom292 0.00000000
bigcom294             bigcom294 0.00000000
bigcom295             bigcom295 0.00000000
bigcom296             bigcom296 0.00000000
bigcom297             bigcom297 0.00000000
bigcom302             bigcom302 0.00000000
bigcom303             bigcom303 0.00000000
bigcom307             bigcom307 0.00000000
bigcom311             bigcom311 0.00000000
bigcom313             bigcom313 0.00000000
bigcom318             bigcom318 0.00000000
bigcom326             bigcom326 0.00000000
bigcom332             bigcom332 0.00000000
bigcom340             bigcom340 0.00000000
bigcom341             bigcom341 0.00000000
bigcom345             bigcom345 0.00000000
bigcom347             bigcom347 0.00000000
bigcom360             bigcom360 0.00000000
bigcom365             bigcom365 0.00000000
bigcom366             bigcom366 0.00000000
bigcom370             bigcom370 0.00000000
bigcom387             bigcom387 0.00000000
bigcom390             bigcom390 0.00000000
bigcom398             bigcom398 0.00000000
bigcom408             bigcom408 0.00000000
bigcom417             bigcom417 0.00000000
bigcom419             bigcom419 0.00000000
bigcom424             bigcom424 0.00000000
bigcom441             bigcom441 0.00000000
bigcom445             bigcom445 0.00000000
bigcom468             bigcom468 0.00000000
membership_s1     membership_s1 0.00000000
membership_s3     membership_s3 0.00000000
membership_s5     membership_s5 0.00000000
membership_s6     membership_s6 0.00000000
membership_s7     membership_s7 0.00000000
membership_s8     membership_s8 0.00000000
membership_s9     membership_s9 0.00000000
membership_s10   membership_s10 0.00000000
membership_s11   membership_s11 0.00000000
membership_s13   membership_s13 0.00000000
membership_s14   membership_s14 0.00000000
membership_s16   membership_s16 0.00000000
membership_s17   membership_s17 0.00000000
membership_s19   membership_s19 0.00000000
membership_s20   membership_s20 0.00000000
membership_s22   membership_s22 0.00000000
membership_s23   membership_s23 0.00000000
membership_s24   membership_s24 0.00000000
membership_s25   membership_s25 0.00000000
membership_s26   membership_s26 0.00000000
membership_s27   membership_s27 0.00000000
membership_s28   membership_s28 0.00000000
membership_s30   membership_s30 0.00000000
membership_s31   membership_s31 0.00000000
membership_s32   membership_s32 0.00000000
membership_s33   membership_s33 0.00000000
membership_s34   membership_s34 0.00000000
membership_s35   membership_s35 0.00000000
membership_s36   membership_s36 0.00000000
membership_s37   membership_s37 0.00000000
membership_s38   membership_s38 0.00000000
[1] "Dataset: med_targets Model RF, run: 6 of 10 2015-06-08 10:49:32"
     |      Out-of-bag   |
Tree |      MSE  %Var(y) |
   1 |  0.04699   215.30 |
   2 |  0.04376   200.52 |
   3 |  0.04075   186.73 |
   4 |  0.03966   181.73 |
   5 |  0.03863   177.01 |
   6 |  0.03596   164.79 |
   7 |  0.03437   157.47 |
   8 |   0.0317   145.23 |
   9 |  0.03049   139.68 |
  10 |  0.03093   141.73 |
  11 |  0.02993   137.16 |
  12 |  0.02917   133.67 |
  13 |  0.02857   130.89 |
  14 |  0.02881   131.99 |
  15 |  0.02834   129.85 |
  16 |  0.02777   127.22 |
  17 |  0.02746   125.83 |
  18 |  0.02731   125.12 |
  19 |  0.02681   122.82 |
  20 |  0.02637   120.83 |
  21 |  0.02619   120.02 |
  22 |  0.02621   120.09 |
  23 |  0.02587   118.55 |
  24 |  0.02565   117.55 |
  25 |  0.02541   116.44 |
  26 |   0.0252   115.45 |
  27 |  0.02499   114.49 |
  28 |  0.02476   113.46 |
  29 |  0.02469   113.15 |
  30 |  0.02449   112.22 |
  31 |  0.02448   112.15 |
  32 |   0.0244   111.81 |
  33 |  0.02426   111.15 |
  34 |  0.02421   110.92 |
  35 |  0.02421   110.91 |
  36 |  0.02415   110.65 |
  37 |  0.02405   110.21 |
  38 |  0.02401   110.03 |
  39 |  0.02394   109.67 |
  40 |  0.02393   109.63 |
  41 |  0.02387   109.39 |
  42 |  0.02374   108.79 |
  43 |  0.02374   108.80 |
  44 |  0.02359   108.11 |
  45 |  0.02359   108.10 |
  46 |  0.02356   107.97 |
  47 |  0.02348   107.58 |
  48 |  0.02342   107.33 |
  49 |  0.02331   106.83 |
  50 |  0.02324   106.49 |
  51 |  0.02327   106.61 |
  52 |  0.02319   106.25 |
  53 |  0.02317   106.19 |
  54 |  0.02314   106.04 |
  55 |  0.02303   105.54 |
  56 |  0.02293   105.06 |
  57 |  0.02289   104.86 |
  58 |  0.02291   104.99 |
  59 |  0.02292   105.01 |
  60 |  0.02293   105.06 |
  61 |   0.0229   104.94 |
  62 |  0.02281   104.51 |
  63 |  0.02281   104.49 |
  64 |  0.02277   104.32 |
  65 |  0.02276   104.27 |
  66 |  0.02276   104.27 |
  67 |  0.02276   104.26 |
  68 |  0.02276   104.29 |
  69 |  0.02274   104.18 |
  70 |  0.02272   104.09 |
  71 |  0.02271   104.06 |
  72 |   0.0227   104.02 |
  73 |  0.02269   103.98 |
  74 |   0.0227   104.01 |
  75 |  0.02269   103.98 |
  76 |  0.02269   103.95 |
  77 |  0.02261   103.59 |
  78 |  0.02263   103.67 |
  79 |  0.02262   103.66 |
  80 |  0.02261   103.58 |
  81 |  0.02257   103.41 |
  82 |  0.02254   103.27 |
  83 |  0.02256   103.35 |
  84 |  0.02256   103.36 |
  85 |  0.02255   103.33 |
  86 |  0.02258   103.48 |
  87 |  0.02259   103.52 |
  88 |  0.02258   103.45 |
  89 |  0.02258   103.48 |
  90 |  0.02256   103.39 |
  91 |  0.02256   103.38 |
  92 |  0.02257   103.43 |
  93 |  0.02256   103.36 |
  94 |  0.02259   103.49 |
  95 |  0.02259   103.52 |
  96 |   0.0226   103.57 |
  97 |  0.02263   103.67 |
  98 |  0.02258   103.48 |
  99 |  0.02259   103.50 |
 100 |  0.02257   103.41 |
[1] "Random Forest variable coefficients"
                      %IncMSE IncNodePurity
graph5           1.274138e-03  3.058691e-01
graph6           2.068833e-03  4.986304e-01
graph7           1.164609e-03  1.720735e-01
graph8           1.585353e-04  2.036739e-02
graph9           1.706292e-03  2.525075e-01
graph10          5.181961e-03  3.689795e-01
graph11          5.595789e-03  8.656775e-01
graph12          5.841499e-03  4.449924e-01
graph13          3.867561e-03  3.552747e-01
graph14          2.562607e-03  4.463635e-01
graph15          2.440311e-03  5.341205e-01
graph16          1.904845e-03  3.528035e-01
graph17          3.094408e-03  5.190731e-01
graph18          3.665354e-03  1.864605e-01
graph19          1.547295e-03  5.691077e-01
graph20          2.999521e-03  3.719602e-01
graph21          5.678404e-03  5.724367e-01
graph22          1.070734e-03  3.119759e-01
graph23          3.292132e-03  5.330179e-01
graph24          8.759112e-03  1.628861e-01
graph25          5.964444e-04  3.800169e-01
graph26          1.591460e-03  9.437660e-02
graph27          9.679896e-05  2.961578e-02
graph28          1.225490e-04  2.581044e-02
graph29          1.143269e-04  2.781986e-03
orbit0           4.437318e-04  1.035926e-01
orbit1           9.333483e-04  2.447822e-01
orbit2           4.500928e-04  3.360767e-01
orbit3           1.425945e-04  1.545200e-01
orbit4           1.142032e-03  3.132984e-01
orbit5           5.138910e-04  2.305024e-01
orbit6           4.059586e-03  4.800088e-01
orbit7           9.036488e-04  2.997596e-01
orbit8           7.938228e-04  3.178495e-01
orbit9           1.610052e-03  4.190116e-01
orbit10          4.000831e-03  1.964614e-01
orbit11          2.999681e-04  8.463113e-02
orbit12          1.091738e-03  2.351233e-01
orbit13          1.221547e-04  1.354318e-01
orbit14          1.261090e-04  1.234759e-01
orbit15          2.343089e-03  3.622901e-01
orbit16          8.259554e-04  1.810509e-01
orbit17          2.023596e-03  3.514629e-01
orbit18          3.055096e-03  6.338230e-01
orbit19          5.553102e-03  4.717647e-01
orbit20          3.383791e-03  4.741809e-01
orbit21          2.223036e-03  3.401933e-01
orbit22          5.552983e-03  6.182583e-01
orbit23          1.617319e-03  2.951402e-01
orbit24          2.845591e-03  4.038045e-01
orbit25          3.375714e-03  2.730103e-01
orbit26          1.863712e-03  1.782504e-01
orbit27          5.416152e-03  2.798419e-01
orbit28          1.890280e-03  3.791321e-01
orbit29          5.969659e-03  2.702000e-01
orbit30          3.150953e-03  4.297638e-01
orbit31          3.280454e-03  4.575567e-01
orbit32          2.579185e-03  2.278979e-01
orbit33          2.063023e-03  3.098641e-01
orbit34          1.670755e-03  3.240197e-01
orbit35          2.757470e-03  7.001142e-01
orbit36          2.918305e-03  6.013158e-01
orbit37          1.111903e-03  5.847485e-01
orbit38          3.011110e-03  4.264174e-01
orbit39          3.157058e-03  5.203972e-01
orbit40          1.362355e-03  3.164656e-01
orbit41          7.236225e-04  1.263117e-01
orbit42          9.923930e-04  2.562154e-01
orbit43          2.586003e-03  3.159998e-01
orbit44          1.164025e-03  1.242504e-01
orbit45          3.542799e-03  9.255551e-01
orbit46          1.122297e-03  2.351232e-01
orbit47          1.587270e-03  2.126038e-01
orbit48          1.214851e-03  1.401928e-01
orbit49          2.540891e-03  4.202013e-01
orbit50          1.250129e-03  4.032131e-01
orbit51          2.748365e-03  5.031591e-01
orbit52          3.337795e-03  5.940004e-01
orbit53          2.968137e-03  4.937164e-01
orbit54          2.469388e-03  3.245948e-01
orbit55          1.199858e-04  9.472506e-02
orbit56          4.329351e-03  7.428718e-01
orbit57          8.313179e-04  1.306765e-01
orbit58          1.456582e-04  8.400429e-02
orbit59          4.866889e-03  1.832293e-01
orbit60          1.462351e-03  1.775969e-01
orbit61          2.009286e-04  6.558580e-02
orbit62          1.797004e-03  3.442485e-01
orbit63          2.519803e-03  1.245868e-01
orbit64          1.468185e-03  2.123067e-01
orbit65          2.202167e-03  4.083890e-02
orbit66          7.542509e-04  8.506688e-02
orbit67          4.856434e-05  2.714793e-02
orbit68          2.475136e-04  6.453611e-02
orbit69          5.315810e-05  1.316152e-01
orbit70          4.363223e-04  2.052472e-02
orbit71          1.079950e-04  1.623691e-02
orbit72          1.936328e-04  1.846358e-02
AP              -3.495948e-05  6.380039e-02
bet              5.954698e-04  5.055049e-01
ecc              2.456499e-04  5.096091e-01
eccrad           1.862748e-04  3.434043e-01
close            2.747789e-04  2.617310e-01
constraint       1.450370e-03  5.049467e-01
coreness         8.835799e-04  1.759809e-01
knn              5.558804e-03  7.713482e-01
hubscore         3.308312e-03  3.540294e-01
pagerank         9.979899e-04  8.970030e-01
trans            1.524374e-03  2.318740e-01
first            8.194122e-04  1.193983e-01
second           1.615993e-03  2.530556e-01
third            1.404022e-03  3.616092e-01
fourth           1.765080e-03  6.762941e-01
fifth            1.074366e-03  3.190915e-01
sixth            4.645818e-03  3.553400e-01
selfinter        1.030534e-04  5.160108e-02
V1               4.222046e-03  8.495410e-01
V2               3.667254e-03  1.383379e+00
evcent           3.355901e-03  3.485408e-01
upto_second      1.019065e-03  3.158351e-01
upto_third       3.926187e-03  3.376717e-01
upto_fourth      1.513575e-03  2.125599e-01
upto_fifth       3.328568e-03  4.314504e-01
upto_sixth       1.841183e-03  4.035950e-01
ratio1           3.766207e-03  6.439294e-01
ratio2           4.153073e-03  1.032844e+00
ratio3           6.112254e-03  4.511673e-01
ratio4           2.748593e-03  4.624973e-01
ratio5           1.964702e-03  1.905082e+00
ratio6           4.253036e-03  5.933152e-01
walktrap_vertex  7.476987e-04  1.036641e+00
bigcom1          1.742160e-05  3.196581e-02
bigcom2          2.976715e-05  1.825439e-02
bigcom3          0.000000e+00  4.163336e-19
bigcom4         -3.744315e-05  3.188178e-02
bigcom5          0.000000e+00  0.000000e+00
bigcom6          0.000000e+00  0.000000e+00
bigcom8          0.000000e+00  0.000000e+00
bigcom9          0.000000e+00  0.000000e+00
bigcom10        -3.340095e-05  2.951238e-01
bigcom11         1.165786e-04  8.018786e-01
bigcom12         0.000000e+00  0.000000e+00
bigcom13         0.000000e+00  2.775558e-19
bigcom14         0.000000e+00  0.000000e+00
bigcom15         0.000000e+00  0.000000e+00
bigcom16         0.000000e+00  0.000000e+00
bigcom17         0.000000e+00  0.000000e+00
bigcom18         2.244625e-04  4.681032e-01
bigcom21         0.000000e+00  0.000000e+00
bigcom22         0.000000e+00  2.775558e-19
bigcom23         0.000000e+00  1.110223e-18
bigcom24         0.000000e+00  0.000000e+00
bigcom25         5.190840e-04  1.010886e-01
bigcom26         0.000000e+00  0.000000e+00
bigcom27         0.000000e+00  1.387779e-19
bigcom29         0.000000e+00  0.000000e+00
bigcom31         0.000000e+00  1.387779e-19
bigcom33         6.712220e-04  3.513768e-01
bigcom34         0.000000e+00  5.551115e-19
bigcom35         0.000000e+00  0.000000e+00
bigcom36         0.000000e+00  0.000000e+00
bigcom39         0.000000e+00  0.000000e+00
bigcom40         0.000000e+00  0.000000e+00
bigcom43         0.000000e+00  5.551115e-19
bigcom46         0.000000e+00  2.775558e-19
bigcom48         2.837467e-05  4.542319e-01
bigcom49         0.000000e+00  0.000000e+00
bigcom50         0.000000e+00  6.938894e-19
bigcom52         0.000000e+00  0.000000e+00
bigcom54         0.000000e+00  2.775558e-19
bigcom56         0.000000e+00  2.775558e-19
bigcom57         0.000000e+00  0.000000e+00
bigcom58         0.000000e+00  2.775558e-19
bigcom62         0.000000e+00  0.000000e+00
bigcom63         0.000000e+00  0.000000e+00
bigcom64         0.000000e+00  0.000000e+00
bigcom65         1.160267e-04  3.257814e-01
bigcom66         0.000000e+00  0.000000e+00
bigcom68         0.000000e+00  0.000000e+00
bigcom69         0.000000e+00  0.000000e+00
bigcom70         0.000000e+00  0.000000e+00
bigcom71         0.000000e+00  0.000000e+00
bigcom72         0.000000e+00  0.000000e+00
bigcom77         0.000000e+00  2.775558e-19
bigcom79         8.607451e-05  1.331998e-01
bigcom80         0.000000e+00  0.000000e+00
bigcom82         0.000000e+00  2.775558e-19
bigcom83         0.000000e+00  0.000000e+00
bigcom86         0.000000e+00  0.000000e+00
bigcom87         0.000000e+00  0.000000e+00
bigcom88         2.896630e-06  2.514920e-01
bigcom90         0.000000e+00  0.000000e+00
bigcom92         0.000000e+00  2.775558e-19
bigcom94         0.000000e+00  0.000000e+00
bigcom96         0.000000e+00  2.775558e-19
bigcom98         0.000000e+00  0.000000e+00
bigcom99         0.000000e+00  0.000000e+00
bigcom100        0.000000e+00  2.775558e-19
bigcom102        0.000000e+00  0.000000e+00
bigcom103        0.000000e+00  0.000000e+00
bigcom104        0.000000e+00  0.000000e+00
bigcom107        0.000000e+00  2.775558e-19
bigcom108        0.000000e+00  0.000000e+00
bigcom109        0.000000e+00  0.000000e+00
bigcom110        0.000000e+00  8.671295e-01
bigcom125        0.000000e+00  2.775558e-19
bigcom133        0.000000e+00  2.775558e-19
bigcom141        0.000000e+00  0.000000e+00
bigcom142        0.000000e+00  0.000000e+00
bigcom143        0.000000e+00  0.000000e+00
bigcom145        0.000000e+00  2.775558e-19
bigcom158        0.000000e+00  0.000000e+00
bigcom162        0.000000e+00  2.775558e-19
bigcom177        0.000000e+00  0.000000e+00
bigcom194        0.000000e+00  0.000000e+00
bigcom208        0.000000e+00  1.110223e-18
bigcom220        0.000000e+00  0.000000e+00
bigcom227        0.000000e+00  0.000000e+00
bigcom229        0.000000e+00  0.000000e+00
bigcom247        0.000000e+00  0.000000e+00
bigcom252        0.000000e+00  0.000000e+00
bigcom255        0.000000e+00  1.387779e-19
bigcom258        0.000000e+00  0.000000e+00
bigcom266        0.000000e+00  5.551115e-19
bigcom269        0.000000e+00  0.000000e+00
bigcom273        0.000000e+00  0.000000e+00
bigcom274        0.000000e+00  2.775558e-19
bigcom276        0.000000e+00  0.000000e+00
bigcom284        0.000000e+00  0.000000e+00
bigcom290        0.000000e+00  0.000000e+00
bigcom292        0.000000e+00  0.000000e+00
bigcom294        0.000000e+00  0.000000e+00
bigcom295       -1.317783e-05  4.146375e-01
bigcom296        0.000000e+00  0.000000e+00
bigcom297        0.000000e+00  0.000000e+00
bigcom302        0.000000e+00  0.000000e+00
bigcom303        0.000000e+00  0.000000e+00
bigcom307        0.000000e+00  0.000000e+00
bigcom311        0.000000e+00  0.000000e+00
bigcom313        0.000000e+00  0.000000e+00
bigcom318        0.000000e+00  0.000000e+00
bigcom326        0.000000e+00  0.000000e+00
bigcom332        0.000000e+00  0.000000e+00
bigcom340        0.000000e+00  0.000000e+00
bigcom341        0.000000e+00  0.000000e+00
bigcom345        0.000000e+00  0.000000e+00
bigcom347        0.000000e+00  2.775558e-19
bigcom360        0.000000e+00  0.000000e+00
bigcom365        0.000000e+00  0.000000e+00
bigcom366        0.000000e+00  0.000000e+00
bigcom370        0.000000e+00  0.000000e+00
bigcom387        0.000000e+00  2.775558e-19
bigcom390        0.000000e+00  0.000000e+00
bigcom398        0.000000e+00  0.000000e+00
bigcom408        0.000000e+00  0.000000e+00
bigcom417        0.000000e+00  0.000000e+00
bigcom419        0.000000e+00  0.000000e+00
bigcom424        0.000000e+00  0.000000e+00
bigcom441        0.000000e+00  8.326673e-19
bigcom445        0.000000e+00  0.000000e+00
bigcom468        0.000000e+00  0.000000e+00
spin_vertex      1.811671e-03  1.360905e+00
membership_s1    0.000000e+00  0.000000e+00
membership_s3    0.000000e+00  4.163336e-19
membership_s4    8.709618e-04  4.240187e-01
membership_s5    0.000000e+00  0.000000e+00
membership_s6    0.000000e+00  0.000000e+00
membership_s7    0.000000e+00  2.775558e-19
membership_s8   -1.053518e-06  4.988366e-02
membership_s9    0.000000e+00  2.775558e-19
membership_s10   0.000000e+00  1.666667e-02
membership_s11   0.000000e+00  2.775558e-19
membership_s12   3.726975e-04  2.297107e-01
membership_s13   0.000000e+00  0.000000e+00
membership_s14   0.000000e+00  1.387779e-19
membership_s16   2.890169e-05  2.324928e-02
membership_s17   0.000000e+00  0.000000e+00
membership_s18  -7.177422e-07  2.076617e-01
membership_s19   3.997178e-05  9.993367e-02
membership_s20   3.489255e-04  9.972590e-02
membership_s21   1.060673e-04  1.413685e-01
membership_s22   0.000000e+00  0.000000e+00
membership_s23   0.000000e+00  5.551115e-19
membership_s24   0.000000e+00  0.000000e+00
membership_s25   0.000000e+00  5.551115e-19
membership_s26   4.235579e-06  2.651342e-02
membership_s27   0.000000e+00  2.775558e-19
membership_s28   0.000000e+00  0.000000e+00
membership_s30   0.000000e+00  1.387779e-19
membership_s31  -2.747120e-05  1.559351e-02
membership_s32   9.446824e-05  1.634188e-01
membership_s33  -2.352270e-05  2.006941e-02
membership_s34   0.000000e+00  0.000000e+00
membership_s35   0.000000e+00  0.000000e+00
membership_s36   0.000000e+00  0.000000e+00
membership_s37   0.000000e+00  2.775558e-19
membership_s38   9.869426e-05  1.059856e-01
adhesion         6.845856e-03  6.630097e-01
cohesion         1.012265e-02  8.560375e-01
inner            1.461345e-03  7.582471e-01
outer            3.126462e-03  9.470253e-01
ioratio          2.065103e-03  6.177555e-01
comsize          2.811142e-03  8.961204e-01
[1] "Dataset: med_targets Model GLM, run: 6 of 10 2015-06-08 10:50:46"
[1] "glmnet variable coefficients"
                         [,1]          [,2]
(Intercept)     -3.779568e+00 -7.872502e+01
graph0           2.657983e-40  5.774772e-04
graph1          -1.188719e-41 -2.748086e-05
graph2          -2.408118e-40  1.117505e-03
graph3          -2.990129e-43 -4.213723e-07
graph4          -1.878795e-43  1.460430e-07
graph5          -1.431358e-41 -1.586821e-05
graph6          -3.913007e-42 -9.553498e-06
graph7          -2.373634e-41 -8.470935e-05
graph8          -5.057007e-41  1.134023e-04
graph9          -8.449944e-45 -3.716844e-08
graph10         -3.175823e-45 -1.125215e-09
graph11         -2.501329e-45  3.895916e-09
graph12         -8.881223e-44 -1.858983e-07
graph13         -1.604928e-43  2.867952e-08
graph14         -5.490327e-44 -1.340152e-07
graph15         -3.145276e-42 -7.563608e-06
graph16         -5.470655e-44 -1.052570e-07
graph17         -1.436418e-43 -1.596924e-07
graph18         -8.953207e-42 -3.667029e-05
graph19         -6.761777e-43 -2.365162e-06
graph20         -7.389974e-43  2.516188e-06
graph21         -2.530623e-42  1.209017e-06
graph22         -9.337852e-43 -2.922364e-06
graph23         -7.552670e-43  3.770841e-07
graph24         -3.520527e-42 -7.510676e-06
graph25         -7.734612e-42 -2.089078e-05
graph26         -3.952557e-42 -1.392338e-05
graph27         -1.663084e-41 -6.034707e-05
graph28         -9.687149e-42 -2.876584e-05
graph29         -2.275891e-41 -6.888197e-05
orbit0           2.657983e-40  5.977497e-04
orbit1          -1.575634e-41 -3.292143e-05
orbit2           1.770876e-41 -2.858089e-05
orbit3          -2.408118e-40  1.118176e-03
orbit4          -6.640554e-43 -1.608140e-06
orbit5          -4.140874e-43  3.504735e-07
orbit6          -1.903838e-43  1.468840e-07
orbit7           2.265107e-42  2.979762e-06
orbit8          -1.431358e-41 -1.570471e-05
orbit9          -1.495546e-41 -1.635418e-05
orbit10         -4.188427e-42 -1.458496e-05
orbit11         -2.802231e-41  7.103124e-05
orbit12         -2.792560e-41 -1.167132e-04
orbit13         -4.867716e-41  9.109770e-06
orbit14         -5.057007e-41  1.131978e-04
orbit15         -2.343568e-44 -1.252496e-07
orbit16         -1.626663e-44 -7.535958e-08
orbit17         -1.927198e-44 -4.699077e-08
orbit18         -1.389535e-44 -6.331724e-08
orbit19         -5.656765e-45 -1.442027e-09
orbit20         -8.541951e-45  2.232905e-08
orbit21         -2.228100e-44  4.548100e-08
orbit22         -2.503226e-45  3.914541e-09
orbit23          4.379384e-43  2.717606e-06
orbit24         -1.744337e-43 -2.273172e-07
orbit25         -1.564939e-43 -4.867526e-07
orbit26         -3.651514e-43 -1.078658e-06
orbit27         -1.141571e-42 -4.475853e-06
orbit28         -7.272791e-43 -6.406689e-07
orbit29         -2.011632e-43  4.301009e-07
orbit30         -7.785510e-43 -7.701407e-08
orbit31         -9.537496e-44  9.089672e-08
orbit32         -7.469762e-44 -4.696034e-07
orbit33         -2.691052e-42  1.056176e-05
orbit34         -3.145276e-42 -7.501746e-06
orbit35         -2.841883e-43  1.127578e-07
orbit36         -5.347871e-43 -2.280691e-06
orbit37         -6.889639e-44 -1.966702e-07
orbit38         -6.295107e-43  3.796029e-06
orbit39         -6.445181e-43  3.377303e-06
orbit40         -1.548987e-43 -4.479234e-07
orbit41         -1.310218e-42 -7.416362e-06
orbit42         -9.564510e-42  3.750824e-05
orbit43         -9.156022e-42 -3.645422e-05
orbit44         -1.011626e-40 -8.747839e-04
orbit45         -5.079311e-42 -1.774886e-05
orbit46         -1.501178e-42 -6.321927e-06
orbit47         -2.993319e-42 -1.091126e-06
orbit48         -8.178564e-43 -3.121159e-06
orbit49         -7.858220e-43  3.115408e-06
orbit50         -5.656718e-42 -5.560329e-05
orbit51         -5.760750e-42 -1.497099e-05
orbit52         -6.512023e-42  2.792569e-05
orbit53         -5.556370e-42  2.179543e-05
orbit54         -9.291660e-43 -2.876075e-06
orbit55         -1.258828e-41 -7.868885e-05
orbit56         -8.642772e-42  3.769279e-05
orbit57         -6.203745e-43 -6.608233e-08
orbit58         -1.361954e-41 -1.183204e-04
orbit59         -6.322332e-42 -1.467825e-05
orbit60         -5.412516e-42 -1.074871e-05
orbit61         -5.625242e-41  1.557026e-04
orbit62         -3.553668e-41 -1.575645e-04
orbit63         -1.754306e-41 -4.197405e-05
orbit64         -9.640982e-42 -1.242762e-05
orbit65         -1.831594e-41 -8.837886e-05
orbit66         -3.899216e-42 -8.092237e-06
orbit67         -2.017631e-41 -1.141921e-04
orbit68         -1.805855e-41 -7.150138e-05
orbit69         -5.204149e-41  9.823251e-05
orbit70         -1.857528e-41 -8.993238e-05
orbit71         -9.677954e-42  9.507453e-06
orbit72         -2.275891e-41 -6.874266e-05
AP              -3.052100e-39 -1.070586e-01
bet              1.357699e-43  1.082626e-06
ecc              1.738599e-40 -1.664430e-02
eccrad           1.217020e-39 -1.166341e-01
close           -1.092183e-37  4.402776e-01
constraint      -8.357048e-38 -7.958397e-01
coreness        -9.580558e-40  8.092499e-03
knn             -2.764845e-40 -1.334350e-03
hubscore        -2.277087e-37 -7.466316e-01
pagerank        -3.705163e-35 -6.778001e+02
trans           -4.013420e-38  5.191055e-02
first            2.657983e-40  6.051884e-04
second          -2.206401e-41 -5.918900e-05
third            1.174440e-43  3.205444e-05
fourth           2.376799e-42 -6.455281e-05
fifth            1.012146e-43  7.364324e-06
sixth           -1.811529e-41 -1.535235e-04
selfinter       -1.540110e-38 -2.197327e-01
V1              -5.425605e-38  7.358059e-02
V2              -1.265954e-37 -1.801515e+00
evcent          -2.287580e-37 -7.133768e-01
upto_second     -2.136951e-41 -5.757831e-05
upto_third      -7.579449e-43  1.993841e-05
upto_fourth      8.502177e-44 -4.270318e-06
upto_fifth       1.672482e-41  1.701755e-04
upto_sixth       1.930684e-40  6.614675e-03
ratio1          -3.379860e-40 -1.412363e-03
ratio2           1.020486e-39  8.094019e-03
ratio3          -1.852284e-39 -5.174507e-02
ratio4          -2.417140e-39  1.563333e-01
ratio5          -3.149464e-37 -2.275640e+00
ratio6          -2.233182e-40 -2.223835e-03
walktrap_vertex  5.330409e-39  2.560438e-01
bigcom1         -2.058364e-38 -8.622319e-02
bigcom2          9.243179e-39  5.498830e-02
bigcom3         -2.343543e-38 -3.303275e-01
bigcom4         -6.954125e-39 -9.120549e-02
bigcom5         -2.256296e-38 -4.781671e-01
bigcom6         -2.260687e-38 -3.058229e-01
bigcom8         -2.273221e-38 -3.853420e-01
bigcom9         -2.258489e-38 -4.707512e-01
bigcom10         1.220281e-37  1.161722e+00
bigcom11         3.147630e-37  1.385140e+00
bigcom12        -2.265831e-38 -5.290061e-01
bigcom13        -2.273221e-38 -3.770249e-01
bigcom14        -2.256296e-38 -2.647153e-01
bigcom15        -2.255565e-38 -2.015262e-01
bigcom16        -2.259221e-38 -4.145879e-01
bigcom17        -2.257026e-38 -4.056553e-01
bigcom18         5.273458e-38  6.769573e-01
bigcom21        -2.255565e-38 -2.506640e-01
bigcom22        -2.255565e-38 -1.437449e-01
bigcom23        -2.259954e-38 -3.245721e-01
bigcom24        -2.255565e-38 -2.865943e-01
bigcom25         3.334079e-38  5.023336e-01
bigcom26        -2.255565e-38 -2.618946e-01
bigcom27        -2.257026e-38 -2.746222e-01
bigcom29        -2.260687e-38 -1.929322e-01
bigcom31        -2.256296e-38 -4.600372e-01
bigcom33         1.763916e-38  2.018696e-01
bigcom34        -2.274705e-38 -3.351801e-01
bigcom35        -2.255565e-38 -2.243883e-01
bigcom36        -2.255565e-38 -5.978054e-02
bigcom39        -2.257757e-38 -3.869164e-01
bigcom40         0.000000e+00  0.000000e+00
bigcom43        -2.260687e-38 -3.756351e-01
bigcom46        -2.257757e-38 -2.123350e-01
bigcom48         1.463701e-37  1.174158e+00
bigcom49        -2.255565e-38 -3.954887e-01
bigcom50        -2.259221e-38 -2.262016e-01
bigcom52        -2.257757e-38 -2.649541e-01
bigcom54        -2.256296e-38 -2.754171e-01
bigcom56        -2.259221e-38 -4.043880e-01
bigcom57        -2.270260e-38 -2.362807e-01
bigcom58        -2.256296e-38 -2.903982e-01
bigcom62        -2.257757e-38 -3.084923e-01
bigcom63        -2.257026e-38 -5.921846e-01
bigcom64        -2.255565e-38 -6.806567e-02
bigcom65         7.871641e-38  7.857735e-01
bigcom66        -2.256296e-38 -1.764882e-01
bigcom68         0.000000e+00  0.000000e+00
bigcom69        -2.255565e-38 -5.022377e-02
bigcom70        -2.262154e-38 -2.297856e-01
bigcom71        -2.256296e-38 -3.152981e-01
bigcom72        -2.257026e-38 -2.408193e-01
bigcom77        -2.255565e-38 -2.627351e-01
bigcom79         4.501014e-38  5.353788e-01
bigcom80        -2.255565e-38 -1.678069e-01
bigcom82        -2.256296e-38 -3.912040e-01
bigcom83        -2.257757e-38 -2.815537e-01
bigcom86        -2.256296e-38 -3.118748e-01
bigcom87        -2.255565e-38 -2.521535e-01
bigcom88         1.797626e-37  1.094158e+00
bigcom90         0.000000e+00  0.000000e+00
bigcom92        -2.256296e-38 -2.195563e-01
bigcom94         0.000000e+00  0.000000e+00
bigcom96        -2.256296e-38 -3.702932e-01
bigcom98        -2.256296e-38 -4.326735e-01
bigcom99        -2.258489e-38 -1.584681e-01
bigcom100       -2.256296e-38 -2.355034e-01
bigcom102       -2.255565e-38 -2.659642e-01
bigcom103       -2.255565e-38 -1.879871e-01
bigcom104        0.000000e+00  0.000000e+00
bigcom107       -2.255565e-38 -1.325473e-01
bigcom108       -2.255565e-38 -2.134595e-01
bigcom109       -2.258489e-38 -4.950239e-01
bigcom110        9.878723e-37  3.062905e+00
bigcom125       -2.259221e-38 -1.448743e-01
bigcom133       -2.256296e-38 -3.400790e-01
bigcom141       -2.264359e-38 -2.361518e-01
bigcom142       -2.255565e-38 -4.803453e-01
bigcom143        0.000000e+00  0.000000e+00
bigcom145       -2.255565e-38 -2.301266e-01
bigcom158       -2.262889e-38 -3.143628e-01
bigcom162       -2.258489e-38 -3.648919e-01
bigcom177       -2.258489e-38 -4.657659e-01
bigcom194       -2.255565e-38 -3.692695e-01
bigcom208       -2.256296e-38 -4.181467e-01
bigcom220       -2.255565e-38 -3.970158e-01
bigcom227       -2.255565e-38 -3.218526e-01
bigcom229        0.000000e+00  0.000000e+00
bigcom247       -2.255565e-38 -2.973578e-01
bigcom252       -2.255565e-38 -3.849729e-01
bigcom255       -2.256296e-38 -3.992870e-01
bigcom258       -2.258489e-38 -3.174496e-01
bigcom266       -2.259221e-38 -4.172417e-01
bigcom269        0.000000e+00  0.000000e+00
bigcom273       -2.255565e-38 -6.115090e-01
bigcom274       -2.255565e-38 -2.517630e-01
bigcom276        0.000000e+00  0.000000e+00
bigcom284        0.000000e+00  0.000000e+00
bigcom290       -2.255565e-38 -6.093654e-01
bigcom292       -2.255565e-38 -3.839422e-01
bigcom294        0.000000e+00  0.000000e+00
bigcom295        3.144572e-37  1.393140e+00
bigcom296       -2.257026e-38 -2.549653e-01
bigcom297        0.000000e+00  0.000000e+00
bigcom302       -2.255565e-38 -2.926756e-01
bigcom303        0.000000e+00  0.000000e+00
bigcom307        0.000000e+00  0.000000e+00
bigcom311       -2.255565e-38 -2.833234e-01
bigcom313        0.000000e+00  0.000000e+00
bigcom318        0.000000e+00  0.000000e+00
bigcom326        0.000000e+00  0.000000e+00
bigcom332       -2.255565e-38 -3.965161e-01
bigcom340        0.000000e+00  0.000000e+00
bigcom341        0.000000e+00  0.000000e+00
bigcom345        0.000000e+00  0.000000e+00
bigcom347       -2.257026e-38 -1.767242e-01
bigcom360       -2.257026e-38 -2.770456e-01
bigcom365       -2.255565e-38 -5.161882e-01
bigcom366       -2.255565e-38 -2.208070e-01
bigcom370       -2.255565e-38 -1.327174e-01
bigcom387       -2.258489e-38 -2.997501e-01
bigcom390        0.000000e+00  0.000000e+00
bigcom398        0.000000e+00  0.000000e+00
bigcom408       -2.259221e-38 -3.614224e-01
bigcom417       -2.255565e-38 -6.176340e-01
bigcom419        0.000000e+00  0.000000e+00
bigcom424        0.000000e+00  0.000000e+00
bigcom441       -2.257757e-38 -2.050838e-01
bigcom445       -2.256296e-38 -2.228848e-01
bigcom468       -2.255565e-38 -4.594418e-01
spin_vertex     -2.887252e-38 -2.430280e-01
membership_s1   -2.255565e-38 -1.879449e-01
membership_s3   -2.308611e-38 -3.263110e-01
membership_s4    5.149034e-38  4.389454e-01
membership_s5    0.000000e+00  0.000000e+00
membership_s6   -2.256296e-38 -3.705261e-01
membership_s7   -2.263624e-38 -2.805347e-01
membership_s8   -1.687793e-38 -8.680588e-02
membership_s9   -2.268043e-38 -3.182596e-01
membership_s10  -2.457580e-38 -3.580678e-01
membership_s11  -2.262154e-38 -4.305795e-01
membership_s12   2.201903e-38  2.264054e-01
membership_s13  -2.260687e-38 -3.043735e-01
membership_s14  -2.257757e-38 -2.835121e-01
membership_s16   9.104784e-39 -1.146745e-01
membership_s17  -2.258489e-38 -1.649403e-01
membership_s18   1.797626e-37  1.411802e+00
membership_s19   3.396393e-38  3.485794e-01
membership_s20  -2.155858e-38 -3.361958e-02
membership_s21   1.746411e-38  2.016536e-01
membership_s22  -2.255565e-38 -1.539652e-01
membership_s23  -2.273963e-38 -2.861213e-01
membership_s24  -2.255565e-38 -2.657908e-01
membership_s25  -2.258489e-38 -3.991248e-01
membership_s26   2.708412e-38 -8.220016e-02
membership_s27  -2.264359e-38 -2.359904e-01
membership_s28  -2.264359e-38 -3.376648e-01
membership_s30  -2.265831e-38 -3.009630e-01
membership_s31  -9.461904e-40  5.835820e-02
membership_s32   1.013721e-38  4.161303e-01
membership_s33  -6.262857e-39 -1.528819e-01
membership_s34   0.000000e+00  0.000000e+00
membership_s35  -2.255565e-38 -3.788258e-01
membership_s36   0.000000e+00  0.000000e+00
membership_s37  -2.280660e-38 -5.767522e-01
membership_s38   3.985451e-39  8.635631e-02
adhesion         9.203659e-42  2.342129e-06
cohesion        -1.840736e-41 -4.916237e-06
inner            3.069065e-42  4.774714e-05
outer            1.138048e-41  4.124912e-05
ioratio          9.547222e-38 -2.988932e-02
comsize          1.439976e-41  7.202441e-05
[1] "Dataset: med_targets Model GBM, run: 7 of 10 2015-06-08 10:51:30"
Iter   TrainDeviance   ValidDeviance   StepSize   Improve
     1        0.2918             nan     0.0100    0.0000
     2        0.2915             nan     0.0100    0.0000
     3        0.2912             nan     0.0100    0.0000
     4        0.2910             nan     0.0100   -0.0000
     5        0.2909             nan     0.0100   -0.0000
     6        0.2908             nan     0.0100   -0.0002
     7        0.2906             nan     0.0100   -0.0002
     8        0.2903             nan     0.0100    0.0000
     9        0.2901             nan     0.0100   -0.0000
    10        0.2900             nan     0.0100   -0.0002
    20        0.2882             nan     0.0100    0.0000
    40        0.2840             nan     0.0100    0.0001
    60        0.2798             nan     0.0100   -0.0001
    80        0.2759             nan     0.0100   -0.0000
   100        0.2720             nan     0.0100   -0.0000
   120        0.2684             nan     0.0100    0.0000
   140        0.2646             nan     0.0100    0.0000
   160        0.2614             nan     0.0100    0.0001
   180        0.2578             nan     0.0100   -0.0003
   200        0.2546             nan     0.0100   -0.0000
   208        0.2533             nan     0.0100   -0.0000

[1] "GBM variable coefficients"
                            var    rel.inf
comsize                 comsize 5.43583035
membership_s4     membership_s4 4.71695067
walktrap_vertex walktrap_vertex 4.37485934
V1                           V1 4.04249894
V2                           V2 3.80242195
spin_vertex         spin_vertex 3.67082004
outer                     outer 2.63759853
ratio5                   ratio5 2.35412676
ratio2                   ratio2 2.32873226
orbit45                 orbit45 1.89008067
orbit33                 orbit33 1.73973104
orbit51                 orbit51 1.62151695
orbit46                 orbit46 1.61576408
knn                         knn 1.61381324
graph4                   graph4 1.58707351
pagerank               pagerank 1.48919203
graph11                 graph11 1.44571172
ratio3                   ratio3 1.43065565
orbit31                 orbit31 1.42099947
orbit15                 orbit15 1.36491055
graph15                 graph15 1.32663170
sixth                     sixth 1.32491305
constraint           constraint 1.25977967
graph20                 graph20 1.20113183
orbit36                 orbit36 1.20014221
orbit28                 orbit28 1.19388393
graph17                 graph17 1.16512457
orbit18                 orbit18 1.16189835
orbit47                 orbit47 1.15879054
orbit17                 orbit17 1.13848710
ecc                         ecc 1.08909440
ratio6                   ratio6 1.06017827
bigcom11               bigcom11 1.03476664
orbit20                 orbit20 1.00612912
graph23                 graph23 1.00205669
bet                         bet 0.94403321
inner                     inner 0.94273084
graph10                 graph10 0.93974720
upto_sixth           upto_sixth 0.93816967
graph16                 graph16 0.91858888
graph13                 graph13 0.90238749
orbit19                 orbit19 0.89682390
orbit59                 orbit59 0.85314748
adhesion               adhesion 0.83413592
orbit9                   orbit9 0.80441605
orbit5                   orbit5 0.78974939
graph21                 graph21 0.77971505
graph12                 graph12 0.77317567
ratio1                   ratio1 0.76733971
orbit50                 orbit50 0.75125479
orbit38                 orbit38 0.72127979
orbit24                 orbit24 0.68666856
orbit37                 orbit37 0.64381357
graph7                   graph7 0.62175092
bigcom33               bigcom33 0.57699165
graph19                 graph19 0.56196323
graph22                 graph22 0.53272360
orbit21                 orbit21 0.48935570
membership_s21   membership_s21 0.45393308
orbit27                 orbit27 0.45375292
second                   second 0.43867982
graph3                   graph3 0.43405038
orbit53                 orbit53 0.43200639
bigcom2                 bigcom2 0.43196758
orbit40                 orbit40 0.43039873
orbit39                 orbit39 0.42752512
orbit52                 orbit52 0.41334765
graph14                 graph14 0.40489045
graph5                   graph5 0.40479425
graph1                   graph1 0.39588536
orbit1                   orbit1 0.38322101
orbit13                 orbit13 0.37291260
third                     third 0.36824278
graph6                   graph6 0.36118821
orbit4                   orbit4 0.34915595
orbit2                   orbit2 0.33261296
orbit30                 orbit30 0.32945036
orbit23                 orbit23 0.32715418
orbit35                 orbit35 0.31573890
upto_second         upto_second 0.31479737
ratio4                   ratio4 0.29712038
orbit64                 orbit64 0.28573548
cohesion               cohesion 0.28389020
membership_s38   membership_s38 0.26544294
close                     close 0.25060319
graph24                 graph24 0.23740449
upto_fourth         upto_fourth 0.23398911
orbit56                 orbit56 0.23193334
graph18                 graph18 0.23082331
bigcom25               bigcom25 0.21421511
graph9                   graph9 0.21131235
trans                     trans 0.21050446
fourth                   fourth 0.20250239
orbit63                 orbit63 0.20187309
orbit41                 orbit41 0.19260606
orbit26                 orbit26 0.19033891
orbit22                 orbit22 0.18304847
orbit49                 orbit49 0.16335909
orbit60                 orbit60 0.14522719
graph26                 graph26 0.13700948
bigcom88               bigcom88 0.12934984
orbit55                 orbit55 0.12430491
upto_fifth           upto_fifth 0.10707706
orbit32                 orbit32 0.10386102
orbit43                 orbit43 0.10288092
graph27                 graph27 0.10022836
graph0                   graph0 0.09628082
hubscore               hubscore 0.09433231
coreness               coreness 0.08070771
orbit58                 orbit58 0.07240937
ioratio                 ioratio 0.06916321
orbit25                 orbit25 0.06890979
membership_s12   membership_s12 0.06721721
orbit29                 orbit29 0.05476653
evcent                   evcent 0.04652487
orbit10                 orbit10 0.03561989
bigcom79               bigcom79 0.03266238
bigcom177             bigcom177 0.03231419
bigcom65               bigcom65 0.03035911
bigcom48               bigcom48 0.03012731
graph2                   graph2 0.00000000
graph8                   graph8 0.00000000
graph25                 graph25 0.00000000
graph28                 graph28 0.00000000
graph29                 graph29 0.00000000
orbit0                   orbit0 0.00000000
orbit3                   orbit3 0.00000000
orbit6                   orbit6 0.00000000
orbit7                   orbit7 0.00000000
orbit8                   orbit8 0.00000000
orbit11                 orbit11 0.00000000
orbit12                 orbit12 0.00000000
orbit14                 orbit14 0.00000000
orbit16                 orbit16 0.00000000
orbit34                 orbit34 0.00000000
orbit42                 orbit42 0.00000000
orbit44                 orbit44 0.00000000
orbit48                 orbit48 0.00000000
orbit54                 orbit54 0.00000000
orbit57                 orbit57 0.00000000
orbit61                 orbit61 0.00000000
orbit62                 orbit62 0.00000000
orbit65                 orbit65 0.00000000
orbit66                 orbit66 0.00000000
orbit67                 orbit67 0.00000000
orbit68                 orbit68 0.00000000
orbit69                 orbit69 0.00000000
orbit70                 orbit70 0.00000000
orbit71                 orbit71 0.00000000
orbit72                 orbit72 0.00000000
AP                           AP 0.00000000
eccrad                   eccrad 0.00000000
first                     first 0.00000000
fifth                     fifth 0.00000000
selfinter             selfinter 0.00000000
upto_third           upto_third 0.00000000
bigcom1                 bigcom1 0.00000000
bigcom3                 bigcom3 0.00000000
bigcom4                 bigcom4 0.00000000
bigcom5                 bigcom5 0.00000000
bigcom6                 bigcom6 0.00000000
bigcom8                 bigcom8 0.00000000
bigcom9                 bigcom9 0.00000000
bigcom10               bigcom10 0.00000000
bigcom12               bigcom12 0.00000000
bigcom13               bigcom13 0.00000000
bigcom14               bigcom14 0.00000000
bigcom15               bigcom15 0.00000000
bigcom16               bigcom16 0.00000000
bigcom17               bigcom17 0.00000000
bigcom18               bigcom18 0.00000000
bigcom21               bigcom21 0.00000000
bigcom22               bigcom22 0.00000000
bigcom23               bigcom23 0.00000000
bigcom24               bigcom24 0.00000000
bigcom26               bigcom26 0.00000000
bigcom27               bigcom27 0.00000000
bigcom29               bigcom29 0.00000000
bigcom31               bigcom31 0.00000000
bigcom34               bigcom34 0.00000000
bigcom35               bigcom35 0.00000000
bigcom36               bigcom36 0.00000000
bigcom39               bigcom39 0.00000000
bigcom40               bigcom40 0.00000000
bigcom43               bigcom43 0.00000000
bigcom46               bigcom46 0.00000000
bigcom49               bigcom49 0.00000000
bigcom50               bigcom50 0.00000000
bigcom52               bigcom52 0.00000000
bigcom54               bigcom54 0.00000000
bigcom56               bigcom56 0.00000000
bigcom57               bigcom57 0.00000000
bigcom58               bigcom58 0.00000000
bigcom62               bigcom62 0.00000000
bigcom63               bigcom63 0.00000000
bigcom64               bigcom64 0.00000000
bigcom66               bigcom66 0.00000000
bigcom68               bigcom68 0.00000000
bigcom69               bigcom69 0.00000000
bigcom70               bigcom70 0.00000000
bigcom71               bigcom71 0.00000000
bigcom72               bigcom72 0.00000000
bigcom77               bigcom77 0.00000000
bigcom80               bigcom80 0.00000000
bigcom82               bigcom82 0.00000000
bigcom83               bigcom83 0.00000000
bigcom86               bigcom86 0.00000000
bigcom87               bigcom87 0.00000000
bigcom90               bigcom90 0.00000000
bigcom92               bigcom92 0.00000000
bigcom94               bigcom94 0.00000000
bigcom96               bigcom96 0.00000000
bigcom98               bigcom98 0.00000000
bigcom99               bigcom99 0.00000000
bigcom100             bigcom100 0.00000000
bigcom102             bigcom102 0.00000000
bigcom103             bigcom103 0.00000000
bigcom104             bigcom104 0.00000000
bigcom107             bigcom107 0.00000000
bigcom108             bigcom108 0.00000000
bigcom109             bigcom109 0.00000000
bigcom110             bigcom110 0.00000000
bigcom125             bigcom125 0.00000000
bigcom133             bigcom133 0.00000000
bigcom141             bigcom141 0.00000000
bigcom142             bigcom142 0.00000000
bigcom143             bigcom143 0.00000000
bigcom145             bigcom145 0.00000000
bigcom158             bigcom158 0.00000000
bigcom162             bigcom162 0.00000000
bigcom194             bigcom194 0.00000000
bigcom208             bigcom208 0.00000000
bigcom220             bigcom220 0.00000000
bigcom227             bigcom227 0.00000000
bigcom229             bigcom229 0.00000000
bigcom247             bigcom247 0.00000000
bigcom252             bigcom252 0.00000000
bigcom255             bigcom255 0.00000000
bigcom258             bigcom258 0.00000000
bigcom266             bigcom266 0.00000000
bigcom269             bigcom269 0.00000000
bigcom273             bigcom273 0.00000000
bigcom274             bigcom274 0.00000000
bigcom276             bigcom276 0.00000000
bigcom284             bigcom284 0.00000000
bigcom290             bigcom290 0.00000000
bigcom292             bigcom292 0.00000000
bigcom294             bigcom294 0.00000000
bigcom295             bigcom295 0.00000000
bigcom296             bigcom296 0.00000000
bigcom297             bigcom297 0.00000000
bigcom302             bigcom302 0.00000000
bigcom303             bigcom303 0.00000000
bigcom307             bigcom307 0.00000000
bigcom311             bigcom311 0.00000000
bigcom313             bigcom313 0.00000000
bigcom318             bigcom318 0.00000000
bigcom326             bigcom326 0.00000000
bigcom332             bigcom332 0.00000000
bigcom340             bigcom340 0.00000000
bigcom341             bigcom341 0.00000000
bigcom345             bigcom345 0.00000000
bigcom347             bigcom347 0.00000000
bigcom360             bigcom360 0.00000000
bigcom365             bigcom365 0.00000000
bigcom366             bigcom366 0.00000000
bigcom370             bigcom370 0.00000000
bigcom387             bigcom387 0.00000000
bigcom390             bigcom390 0.00000000
bigcom398             bigcom398 0.00000000
bigcom408             bigcom408 0.00000000
bigcom417             bigcom417 0.00000000
bigcom419             bigcom419 0.00000000
bigcom424             bigcom424 0.00000000
bigcom441             bigcom441 0.00000000
bigcom445             bigcom445 0.00000000
bigcom468             bigcom468 0.00000000
membership_s1     membership_s1 0.00000000
membership_s3     membership_s3 0.00000000
membership_s5     membership_s5 0.00000000
membership_s6     membership_s6 0.00000000
membership_s7     membership_s7 0.00000000
membership_s8     membership_s8 0.00000000
membership_s9     membership_s9 0.00000000
membership_s10   membership_s10 0.00000000
membership_s11   membership_s11 0.00000000
membership_s13   membership_s13 0.00000000
membership_s14   membership_s14 0.00000000
membership_s16   membership_s16 0.00000000
membership_s17   membership_s17 0.00000000
membership_s18   membership_s18 0.00000000
membership_s19   membership_s19 0.00000000
membership_s20   membership_s20 0.00000000
membership_s22   membership_s22 0.00000000
membership_s23   membership_s23 0.00000000
membership_s24   membership_s24 0.00000000
membership_s25   membership_s25 0.00000000
membership_s26   membership_s26 0.00000000
membership_s27   membership_s27 0.00000000
membership_s28   membership_s28 0.00000000
membership_s30   membership_s30 0.00000000
membership_s31   membership_s31 0.00000000
membership_s32   membership_s32 0.00000000
membership_s33   membership_s33 0.00000000
membership_s34   membership_s34 0.00000000
membership_s35   membership_s35 0.00000000
membership_s36   membership_s36 0.00000000
membership_s37   membership_s37 0.00000000
[1] "Dataset: med_targets Model RF, run: 7 of 10 2015-06-08 10:51:47"
     |      Out-of-bag   |
Tree |      MSE  %Var(y) |
   1 |  0.04274   200.17 |
   2 |  0.03811   178.47 |
   3 |  0.03762   176.17 |
   4 |  0.03688   172.73 |
   5 |  0.03407   159.54 |
   6 |  0.03197   149.71 |
   7 |  0.03245   151.96 |
   8 |  0.03127   146.46 |
   9 |  0.03026   141.69 |
  10 |  0.02944   137.87 |
  11 |  0.02893   135.48 |
  12 |  0.02818   131.98 |
  13 |  0.02758   129.14 |
  14 |  0.02745   128.53 |
  15 |  0.02711   126.94 |
  16 |  0.02684   125.67 |
  17 |  0.02668   124.97 |
  18 |  0.02658   124.50 |
  19 |   0.0263   123.15 |
  20 |  0.02603   121.92 |
  21 |  0.02579   120.79 |
  22 |  0.02569   120.29 |
  23 |  0.02569   120.30 |
  24 |  0.02567   120.22 |
  25 |  0.02556   119.71 |
  26 |  0.02536   118.76 |
  27 |   0.0253   118.48 |
  28 |  0.02502   117.17 |
  29 |  0.02494   116.80 |
  30 |  0.02486   116.41 |
  31 |  0.02476   115.97 |
  32 |  0.02478   116.06 |
  33 |  0.02477   116.01 |
  34 |  0.02462   115.30 |
  35 |  0.02467   115.53 |
  36 |  0.02463   115.37 |
  37 |  0.02456   115.03 |
  38 |   0.0246   115.19 |
  39 |  0.02448   114.66 |
  40 |  0.02447   114.62 |
  41 |  0.02446   114.57 |
  42 |  0.02448   114.62 |
  43 |  0.02438   114.16 |
  44 |  0.02426   113.62 |
  45 |  0.02418   113.25 |
  46 |  0.02415   113.08 |
  47 |  0.02409   112.82 |
  48 |  0.02407   112.71 |
  49 |    0.024   112.38 |
  50 |  0.02392   112.01 |
  51 |  0.02387   111.80 |
  52 |  0.02379   111.40 |
  53 |  0.02379   111.41 |
  54 |  0.02377   111.30 |
  55 |  0.02376   111.26 |
  56 |   0.0237   111.00 |
  57 |  0.02375   111.21 |
  58 |   0.0237   110.97 |
  59 |  0.02371   111.02 |
  60 |  0.02369   110.96 |
  61 |  0.02366   110.82 |
  62 |  0.02364   110.71 |
  63 |   0.0236   110.52 |
  64 |  0.02357   110.37 |
  65 |   0.0235   110.07 |
  66 |   0.0234   109.59 |
  67 |  0.02337   109.43 |
  68 |  0.02335   109.36 |
  69 |  0.02336   109.39 |
  70 |  0.02333   109.26 |
  71 |  0.02328   109.02 |
  72 |  0.02331   109.16 |
  73 |  0.02329   109.07 |
  74 |   0.0233   109.14 |
  75 |  0.02329   109.08 |
  76 |   0.0233   109.11 |
  77 |  0.02331   109.17 |
  78 |  0.02332   109.21 |
  79 |  0.02325   108.89 |
  80 |   0.0232   108.67 |
  81 |  0.02321   108.71 |
  82 |  0.02319   108.60 |
  83 |  0.02315   108.42 |
  84 |  0.02314   108.35 |
  85 |  0.02312   108.27 |
  86 |  0.02312   108.26 |
  87 |  0.02314   108.35 |
  88 |  0.02312   108.27 |
  89 |   0.0231   108.17 |
  90 |  0.02307   108.03 |
  91 |  0.02306   108.01 |
  92 |  0.02308   108.10 |
  93 |  0.02308   108.07 |
  94 |   0.0231   108.16 |
  95 |  0.02307   108.05 |
  96 |  0.02306   108.00 |
  97 |  0.02307   108.05 |
  98 |  0.02308   108.11 |
  99 |  0.02306   108.01 |
 100 |  0.02305   107.93 |
[1] "Random Forest variable coefficients"
                      %IncMSE IncNodePurity
graph5           1.570826e-03  3.659698e-01
graph6           2.418390e-03  3.539689e-01
graph7           1.175236e-03  1.432702e-01
graph8           1.022604e-04  2.945105e-02
graph9           3.452494e-03  2.377395e-01
graph10          4.222121e-03  3.691987e-01
graph11          3.928221e-03  4.368253e-01
graph12          7.113232e-04  2.868689e-01
graph13          2.658434e-03  2.645647e-01
graph14          2.319513e-03  4.208447e-01
graph15          2.956394e-03  4.714769e-01
graph16          1.857218e-03  2.510801e-01
graph17          5.706779e-03  4.059862e-01
graph18          7.954047e-04  2.547456e-01
graph19          3.216607e-03  5.161761e-01
graph20          3.359428e-03  4.548383e-01
graph21          2.433477e-03  4.705055e-01
graph22          2.865121e-03  3.937123e-01
graph23          3.671259e-03  5.218590e-01
graph24          3.795557e-03  1.384261e-01
graph25          7.027404e-04  2.112550e-01
graph26          2.049208e-03  1.325977e-01
graph27          3.111012e-04  9.927261e-02
graph28          2.457437e-04  5.084008e-02
graph29          1.742160e-05  3.869300e-04
orbit0           5.820918e-04  1.160041e-01
orbit1           9.076890e-04  2.724978e-01
orbit2           2.265617e-03  2.863276e-01
orbit3           1.075811e-04  1.289912e-01
orbit4           7.610863e-04  2.021451e-01
orbit5           1.472948e-03  1.825103e-01
orbit6           2.833724e-03  2.973831e-01
orbit7           2.020455e-03  2.910731e-01
orbit8           2.291954e-03  3.204182e-01
orbit9           3.284707e-03  4.558824e-01
orbit10          2.862338e-03  1.486599e-01
orbit11          2.090861e-04  1.048803e-01
orbit12          1.657832e-03  1.349788e-01
orbit13          1.488734e-04  1.033783e-01
orbit14          8.880938e-06  5.186848e-02
orbit15          3.820558e-03  5.074364e-01
orbit16          3.340824e-03  3.167217e-01
orbit17          3.221737e-03  4.266594e-01
orbit18          6.026516e-03  5.720561e-01
orbit19          3.652024e-03  4.271300e-01
orbit20          2.916442e-03  3.368827e-01
orbit21          1.887518e-03  3.245115e-01
orbit22          2.236967e-03  4.699214e-01
orbit23          2.767524e-03  4.432460e-01
orbit24          2.848107e-03  3.632887e-01
orbit25          1.289129e-03  3.179988e-01
orbit26          1.755183e-03  1.952482e-01
orbit27          5.243351e-03  5.128629e-01
orbit28          1.106038e-03  1.844477e-01
orbit29          2.010674e-03  2.036555e-01
orbit30          1.678211e-03  2.136579e-01
orbit31          3.287976e-03  4.010774e-01
orbit32          5.885016e-03  3.883238e-01
orbit33          9.533966e-04  3.376515e-01
orbit34          7.143515e-04  3.573671e-01
orbit35          4.244619e-03  8.623716e-01
orbit36          2.326232e-03  6.402213e-01
orbit37          2.376096e-03  6.422371e-01
orbit38          1.397942e-03  3.616034e-01
orbit39          4.073854e-03  4.804568e-01
orbit40          2.696980e-03  3.358224e-01
orbit41          2.032556e-03  1.007588e-01
orbit42          3.749709e-04  2.502795e-01
orbit43          3.264246e-03  1.882124e-01
orbit44          1.921386e-04  1.534987e-01
orbit45          2.499199e-03  4.497578e-01
orbit46          1.405482e-03  2.666275e-01
orbit47          1.980704e-03  3.067977e-01
orbit48          1.071397e-03  2.545085e-01
orbit49          2.973337e-03  3.202111e-01
orbit50          9.795379e-04  4.409344e-01
orbit51          1.829110e-03  4.150495e-01
orbit52          3.290968e-03  3.341484e-01
orbit53          3.372507e-03  3.615981e-01
orbit54          2.556306e-03  3.240900e-01
orbit55          1.915482e-04  7.849294e-02
orbit56          3.533826e-03  5.530366e-01
orbit57          4.407245e-04  5.807033e-02
orbit58          1.608050e-04  3.872840e-02
orbit59          3.156911e-03  1.798278e-01
orbit60          6.098262e-04  2.529641e-01
orbit61          2.368243e-04  2.030612e-01
orbit62          2.336713e-03  3.719307e-01
orbit63          1.685111e-03  1.917643e-01
orbit64          1.743470e-03  1.565744e-01
orbit65          3.557129e-03  1.895526e-01
orbit66          2.492790e-03  1.531641e-01
orbit67          0.000000e+00  1.428571e-02
orbit68          8.312130e-05  5.646781e-02
orbit69          3.799402e-04  2.439978e-01
orbit70          1.534679e-04  9.970527e-03
orbit71          2.100848e-04  4.501120e-02
orbit72          2.078904e-04  1.326305e-02
AP               1.023175e-04  9.660016e-02
bet              1.004689e-03  7.842525e-01
ecc              5.560902e-04  3.284628e-01
eccrad           1.780226e-04  5.249174e-01
close            1.886667e-03  2.078588e-01
constraint       1.960482e-03  5.841563e-01
coreness         7.287634e-04  1.456997e-01
knn              3.483526e-03  6.681020e-01
hubscore         3.578899e-03  3.505170e-01
pagerank         1.706137e-03  7.320093e-01
trans            1.740998e-03  2.223454e-01
first            7.546179e-05  7.306538e-02
second           1.434739e-03  1.643648e-01
third            4.583765e-03  2.703741e-01
fourth           1.300403e-03  5.430785e-01
fifth            1.160993e-03  4.750893e-01
sixth            2.798244e-03  5.221687e-01
selfinter       -1.736985e-05  6.935418e-02
V1               4.025638e-03  1.120168e+00
V2               2.414037e-03  1.381152e+00
evcent           3.297743e-03  2.713727e-01
upto_second      1.844875e-04  1.742450e-01
upto_third       2.662637e-03  4.264799e-01
upto_fourth      2.358025e-03  3.761777e-01
upto_fifth       4.979509e-03  3.605924e-01
upto_sixth       1.148464e-03  2.407004e-01
ratio1           2.199488e-03  6.904771e-01
ratio2           1.391649e-03  6.589036e-01
ratio3           1.603061e-03  4.983038e-01
ratio4           1.505986e-03  6.456962e-01
ratio5           8.119956e-04  1.913497e+00
ratio6           4.485314e-03  6.433021e-01
walktrap_vertex  7.047857e-04  9.316375e-01
bigcom1          8.547009e-06  3.111111e-02
bigcom2          2.189223e-04  1.002769e-01
bigcom3          0.000000e+00  0.000000e+00
bigcom4          3.147967e-05  5.346027e-02
bigcom5          0.000000e+00  0.000000e+00
bigcom6          0.000000e+00  0.000000e+00
bigcom8          0.000000e+00  0.000000e+00
bigcom9          0.000000e+00  0.000000e+00
bigcom10        -3.334653e-05  3.001280e-01
bigcom11         1.344006e-04  6.032023e-01
bigcom12         0.000000e+00  0.000000e+00
bigcom13         0.000000e+00  6.938894e-20
bigcom14         0.000000e+00  0.000000e+00
bigcom15         0.000000e+00  0.000000e+00
bigcom16         0.000000e+00  0.000000e+00
bigcom17         0.000000e+00  0.000000e+00
bigcom18         1.496963e-05  2.028797e-01
bigcom21         0.000000e+00  0.000000e+00
bigcom22         0.000000e+00  0.000000e+00
bigcom23         0.000000e+00  0.000000e+00
bigcom24         0.000000e+00  0.000000e+00
bigcom25         3.435262e-04  1.635071e-01
bigcom26         0.000000e+00  0.000000e+00
bigcom27         0.000000e+00  0.000000e+00
bigcom29         0.000000e+00  0.000000e+00
bigcom31         0.000000e+00  0.000000e+00
bigcom33         8.773733e-04  4.101071e-01
bigcom34         0.000000e+00  0.000000e+00
bigcom35         0.000000e+00  0.000000e+00
bigcom36         0.000000e+00  0.000000e+00
bigcom39         0.000000e+00  0.000000e+00
bigcom40         0.000000e+00  0.000000e+00
bigcom43         0.000000e+00  0.000000e+00
bigcom46         0.000000e+00  0.000000e+00
bigcom48        -2.894868e-05  1.912708e-01
bigcom49         0.000000e+00  0.000000e+00
bigcom50         0.000000e+00  0.000000e+00
bigcom52         0.000000e+00  0.000000e+00
bigcom54         0.000000e+00  1.387779e-19
bigcom56         0.000000e+00  0.000000e+00
bigcom57         0.000000e+00  1.387779e-19
bigcom58         0.000000e+00  0.000000e+00
bigcom62         0.000000e+00  0.000000e+00
bigcom63         0.000000e+00  0.000000e+00
bigcom64         0.000000e+00  0.000000e+00
bigcom65        -1.234896e-05  3.166702e-01
bigcom66         0.000000e+00  0.000000e+00
bigcom68         0.000000e+00  0.000000e+00
bigcom69         0.000000e+00  0.000000e+00
bigcom70         0.000000e+00  0.000000e+00
bigcom71         0.000000e+00  0.000000e+00
bigcom72         0.000000e+00  0.000000e+00
bigcom77         0.000000e+00  0.000000e+00
bigcom79         6.870349e-05  1.705869e-01
bigcom80         0.000000e+00  0.000000e+00
bigcom82         0.000000e+00  0.000000e+00
bigcom83         0.000000e+00  6.938894e-20
bigcom86         0.000000e+00  0.000000e+00
bigcom87         0.000000e+00  6.938894e-20
bigcom88         2.847996e-05  2.618965e-01
bigcom90         0.000000e+00  0.000000e+00
bigcom92         0.000000e+00  0.000000e+00
bigcom94         0.000000e+00  0.000000e+00
bigcom96         0.000000e+00  3.469447e-20
bigcom98         0.000000e+00  0.000000e+00
bigcom99         0.000000e+00  0.000000e+00
bigcom100        0.000000e+00  0.000000e+00
bigcom102        0.000000e+00  0.000000e+00
bigcom103        0.000000e+00  0.000000e+00
bigcom104        0.000000e+00  0.000000e+00
bigcom107        0.000000e+00  0.000000e+00
bigcom108        0.000000e+00  0.000000e+00
bigcom109        0.000000e+00  0.000000e+00
bigcom110        0.000000e+00  0.000000e+00
bigcom125        0.000000e+00  0.000000e+00
bigcom133        0.000000e+00  0.000000e+00
bigcom141        0.000000e+00  0.000000e+00
bigcom142        0.000000e+00  0.000000e+00
bigcom143        0.000000e+00  0.000000e+00
bigcom145        0.000000e+00  0.000000e+00
bigcom158        0.000000e+00  6.938894e-20
bigcom162        0.000000e+00  2.775558e-19
bigcom177        1.361831e-04  6.344255e-01
bigcom194        0.000000e+00  0.000000e+00
bigcom208        0.000000e+00  0.000000e+00
bigcom220        0.000000e+00  0.000000e+00
bigcom227        0.000000e+00  0.000000e+00
bigcom229        0.000000e+00  0.000000e+00
bigcom247        0.000000e+00  0.000000e+00
bigcom252        0.000000e+00  0.000000e+00
bigcom255        0.000000e+00  6.938894e-20
bigcom258        0.000000e+00  2.775558e-19
bigcom266        0.000000e+00  1.387779e-19
bigcom269        0.000000e+00  0.000000e+00
bigcom273        0.000000e+00  0.000000e+00
bigcom274        0.000000e+00  0.000000e+00
bigcom276        0.000000e+00  0.000000e+00
bigcom284        0.000000e+00  0.000000e+00
bigcom290        0.000000e+00  0.000000e+00
bigcom292        0.000000e+00  0.000000e+00
bigcom294        0.000000e+00  0.000000e+00
bigcom295       -3.398705e-05  3.894133e-01
bigcom296        0.000000e+00  0.000000e+00
bigcom297        0.000000e+00  0.000000e+00
bigcom302        0.000000e+00  0.000000e+00
bigcom303        0.000000e+00  0.000000e+00
bigcom307        0.000000e+00  0.000000e+00
bigcom311        0.000000e+00  0.000000e+00
bigcom313        0.000000e+00  0.000000e+00
bigcom318        0.000000e+00  0.000000e+00
bigcom326        0.000000e+00  2.775558e-19
bigcom332        0.000000e+00  0.000000e+00
bigcom340        0.000000e+00  0.000000e+00
bigcom341        0.000000e+00  0.000000e+00
bigcom345        0.000000e+00  0.000000e+00
bigcom347        0.000000e+00  0.000000e+00
bigcom360        0.000000e+00  2.775558e-19
bigcom365        0.000000e+00  0.000000e+00
bigcom366        0.000000e+00  0.000000e+00
bigcom370        0.000000e+00  6.938894e-20
bigcom387        0.000000e+00  0.000000e+00
bigcom390        0.000000e+00  0.000000e+00
bigcom398        0.000000e+00  0.000000e+00
bigcom408        0.000000e+00  0.000000e+00
bigcom417        0.000000e+00  0.000000e+00
bigcom419        0.000000e+00  0.000000e+00
bigcom424        0.000000e+00  0.000000e+00
bigcom441        0.000000e+00  0.000000e+00
bigcom445        0.000000e+00  0.000000e+00
bigcom468        0.000000e+00  0.000000e+00
spin_vertex      2.553576e-03  1.255243e+00
membership_s1    0.000000e+00  2.775558e-19
membership_s3    0.000000e+00  0.000000e+00
membership_s4    1.606156e-03  5.693789e-01
membership_s5    0.000000e+00  0.000000e+00
membership_s6    0.000000e+00  0.000000e+00
membership_s7    0.000000e+00  0.000000e+00
membership_s8    2.480413e-05  2.701496e-02
membership_s9    0.000000e+00  3.469447e-20
membership_s10   5.180102e-05  5.261992e-02
membership_s11   0.000000e+00  0.000000e+00
membership_s12   8.482581e-05  1.404350e-01
membership_s13   0.000000e+00  3.469447e-20
membership_s14   0.000000e+00  3.469447e-20
membership_s16  -1.955034e-05  1.230297e-01
membership_s17   0.000000e+00  0.000000e+00
membership_s18  -2.933172e-05  4.943637e-01
membership_s19   6.689035e-05  9.447198e-02
membership_s20   3.541942e-04  1.453332e-01
membership_s21   4.126829e-04  2.880612e-01
membership_s22   0.000000e+00  0.000000e+00
membership_s23   0.000000e+00  1.387779e-19
membership_s24   0.000000e+00  0.000000e+00
membership_s25   0.000000e+00  6.938894e-20
membership_s26  -2.035204e-05  1.421626e-02
membership_s27   0.000000e+00  0.000000e+00
membership_s28   0.000000e+00  0.000000e+00
membership_s30   0.000000e+00  0.000000e+00
membership_s31   2.543427e-05  7.884232e-02
membership_s32   0.000000e+00  6.938894e-20
membership_s33  -1.028914e-04  5.403019e-02
membership_s34   0.000000e+00  0.000000e+00
membership_s35   0.000000e+00  0.000000e+00
membership_s36   0.000000e+00  0.000000e+00
membership_s37   0.000000e+00  0.000000e+00
membership_s38  -5.310761e-05  7.938784e-02
adhesion         6.793646e-03  7.711279e-01
cohesion         6.731998e-03  8.021387e-01
inner            1.411855e-03  1.010173e+00
outer            3.293392e-03  9.747275e-01
ioratio          7.204167e-03  8.875484e-01
comsize          7.521557e-03  1.571164e+00
[1] "Dataset: med_targets Model GLM, run: 7 of 10 2015-06-08 10:52:42"
[1] "glmnet variable coefficients"
                         [,1]          [,2]
(Intercept)     -3.802405e+00 -1.110988e+02
graph0           4.578801e-40  2.685756e-03
graph1          -9.715661e-42 -2.140434e-05
graph2          -2.285311e-40  1.226475e-03
graph3          -2.521765e-43 -5.913782e-07
graph4          -1.690402e-43  2.144178e-07
graph5          -1.320109e-41 -1.287338e-05
graph6          -3.673569e-42 -9.812078e-06
graph7          -2.341680e-41 -7.255296e-05
graph8          -4.969357e-41  6.753241e-05
graph9          -7.465267e-45 -4.639277e-08
graph10         -2.877644e-45 -1.185798e-09
graph11         -2.242159e-45  5.549401e-09
graph12         -8.168399e-44 -2.080799e-07
graph13         -1.516421e-43  3.626791e-08
graph14         -5.084113e-44 -1.775616e-07
graph15         -2.962039e-42 -1.437679e-05
graph16         -5.065879e-44 -8.654472e-08
graph17         -1.319497e-43 -5.832102e-08
graph18         -8.424186e-42 -3.794016e-05
graph19         -6.544300e-43 -2.494913e-06
graph20         -6.986503e-43  2.916313e-06
graph21         -2.422582e-42  4.245791e-07
graph22         -8.845152e-43 -2.939406e-06
graph23         -7.333919e-43  3.388630e-07
graph24         -3.569134e-42 -6.565656e-06
graph25         -7.522190e-42 -3.380850e-05
graph26         -4.129560e-42 -1.556018e-05
graph27         -1.685138e-41 -6.638110e-05
graph28         -9.917128e-42 -3.331810e-05
graph29         -2.163992e-41 -6.311016e-05
orbit0           4.578801e-40  2.710605e-03
orbit1          -1.375463e-41 -2.914095e-05
orbit2           3.243143e-41  5.260886e-05
orbit3          -2.285311e-40  1.227066e-03
orbit4          -5.993435e-43 -2.338865e-06
orbit5          -3.000843e-43  5.929465e-07
orbit6          -1.721624e-43  2.136448e-07
orbit7           4.169200e-42  1.010134e-05
orbit8          -1.320109e-41 -1.267526e-05
orbit9          -1.297404e-41  4.913303e-06
orbit10         -4.143577e-42 -1.828291e-05
orbit11         -2.617965e-41  4.745545e-05
orbit12         -2.689703e-41 -9.662723e-05
orbit13         -5.095439e-41 -6.302303e-06
orbit14         -4.969357e-41  6.735933e-05
orbit15         -2.076405e-44 -1.488420e-07
orbit16         -1.179925e-44 -1.127816e-07
orbit17         -1.871201e-44 -5.890898e-08
orbit18         -1.310678e-44 -7.074257e-08
orbit19         -5.245549e-45 -3.275051e-09
orbit20         -7.243925e-45  3.681617e-08
orbit21         -1.182017e-44 -4.014755e-08
orbit22         -2.244751e-45  5.571794e-09
orbit23          7.684405e-43  4.256432e-06
orbit24         -1.537559e-43 -9.111695e-08
orbit25         -1.542170e-43 -7.651309e-07
orbit26         -3.366337e-43 -1.304885e-06
orbit27         -1.036016e-42 -5.476380e-06
orbit28         -5.875837e-43  1.117662e-06
orbit29         -2.050057e-43  3.925704e-07
orbit30         -6.719748e-43 -2.354932e-08
orbit31         -8.677487e-44  5.435174e-08
orbit32         -7.163864e-44 -5.519744e-07
orbit33         -2.423550e-42 -2.705075e-07
orbit34         -2.962039e-42 -1.428700e-05
orbit35         -2.438548e-43  3.447254e-07
orbit36         -4.969871e-43 -2.149391e-06
orbit37         -6.619457e-44 -1.969900e-07
orbit38         -5.442464e-43  5.737346e-06
orbit39         -5.090556e-43  5.170018e-06
orbit40         -1.478793e-43 -4.287677e-07
orbit41         -1.755532e-42 -1.127107e-05
orbit42         -9.687803e-42  4.295937e-05
orbit43         -8.631574e-42 -3.787928e-05
orbit44         -9.771606e-41 -8.707971e-04
orbit45         -4.464583e-42 -1.388348e-05
orbit46         -1.627796e-42 -8.976797e-06
orbit47         -2.725028e-42  7.000282e-06
orbit48         -8.050703e-43 -3.705377e-06
orbit49         -7.416897e-43  3.699929e-06
orbit50         -5.362003e-42 -8.288582e-05
orbit51         -5.521688e-42 -1.702629e-05
orbit52         -6.978212e-42  2.363979e-05
orbit53         -5.164444e-42  2.114968e-05
orbit54         -8.795458e-43 -2.879383e-06
orbit55         -1.351642e-41 -1.073573e-04
orbit56         -5.689277e-42  9.418462e-05
orbit57         -6.529683e-43 -1.303259e-06
orbit58         -1.388330e-41 -1.520205e-04
orbit59         -6.276603e-42 -1.484946e-05
orbit60         -5.495163e-42 -5.023706e-06
orbit61         -6.417719e-41  2.156107e-04
orbit62         -3.478376e-41 -3.042724e-04
orbit63         -1.654459e-41 -2.861999e-05
orbit64         -9.750273e-42 -2.506724e-05
orbit65         -1.670991e-41 -6.688198e-05
orbit66         -4.193685e-42 -1.241631e-05
orbit67         -2.568358e-41 -1.984252e-04
orbit68         -1.808894e-41 -7.774433e-05
orbit69         -4.800708e-41  6.985624e-05
orbit70         -1.894298e-41 -1.176294e-04
orbit71         -9.143349e-42  2.228745e-05
orbit72         -2.163992e-41 -6.286430e-05
AP              -2.812184e-39 -1.522136e-01
bet              1.967499e-43  1.690669e-06
ecc             -4.397692e-40 -1.244113e-02
eccrad          -3.078384e-39 -8.719093e-02
close           -8.756514e-38 -2.404811e-01
constraint      -9.123217e-38 -1.022938e+00
coreness        -5.902966e-40  9.850468e-03
knn             -2.651054e-40 -1.768079e-03
hubscore        -2.040373e-37 -6.571371e-01
pagerank        -3.616909e-35 -1.044242e+03
trans           -3.296363e-38  2.666747e-01
first            4.578801e-40  2.719625e-03
second          -1.862640e-41 -7.150722e-05
third            1.011876e-43  2.064213e-05
fourth           2.395053e-42 -4.333470e-05
fifth           -3.673439e-43  1.117817e-05
sixth           -1.714183e-41 -9.525997e-06
selfinter       -1.206322e-38 -1.762916e-01
V1              -4.541844e-38  1.647946e-01
V2              -1.220225e-37 -2.104269e+00
evcent          -2.049192e-37 -6.107594e-01
upto_second     -1.790750e-41 -6.813094e-05
upto_third      -6.388697e-43  1.160008e-05
upto_fourth      4.629701e-43 -8.332146e-06
upto_fifth       1.626734e-41  6.445196e-05
upto_sixth       2.608611e-40  9.631700e-03
ratio1          -3.361586e-40 -2.303459e-03
ratio2           6.187886e-40  3.270543e-04
ratio3          -1.532596e-39 -4.624471e-02
ratio4          -5.060469e-39  1.634904e-01
ratio5          -2.220863e-37 -6.237003e-01
ratio6          -2.194276e-40 -2.792024e-03
walktrap_vertex -1.122042e-39  1.411352e-01
bigcom1         -2.006745e-38 -1.429178e-01
bigcom2          9.577740e-39  7.936802e-02
bigcom3         -2.290326e-38 -3.711791e-01
bigcom4         -6.487117e-39 -9.225403e-02
bigcom5         -2.207162e-38 -4.926713e-01
bigcom6         -2.210714e-38 -3.148568e-01
bigcom8         -2.222876e-38 -4.372230e-01
bigcom9         -2.207871e-38 -4.550212e-01
bigcom10         9.044440e-38  1.019233e+00
bigcom11         3.152572e-37  1.426661e+00
bigcom12        -2.214277e-38 -2.501495e-01
bigcom13        -2.222157e-38 -4.311582e-01
bigcom14        -2.206453e-38 -2.578696e-01
bigcom15        -2.205744e-38 -3.084958e-01
bigcom16        -2.209291e-38 -4.516178e-01
bigcom17        -2.207162e-38 -4.811542e-01
bigcom18         2.202974e-38  4.304995e-01
bigcom21        -2.205744e-38 -2.333578e-01
bigcom22         0.000000e+00  0.000000e+00
bigcom23        -2.210714e-38 -3.919981e-01
bigcom24        -2.205744e-38 -3.426405e-01
bigcom25         3.098145e-38  3.542264e-01
bigcom26        -2.205744e-38 -2.932238e-01
bigcom27        -2.207162e-38 -3.200840e-01
bigcom29        -2.210002e-38 -2.579345e-01
bigcom31        -2.205744e-38 -4.496721e-01
bigcom33         2.834198e-38  3.696574e-01
bigcom34        -2.225036e-38 -3.941005e-01
bigcom35         0.000000e+00  0.000000e+00
bigcom36        -2.205744e-38 -8.263231e-02
bigcom39        -2.207162e-38 -4.108967e-01
bigcom40        -2.205744e-38 -3.438542e-01
bigcom43        -2.210714e-38 -3.910886e-01
bigcom46        -2.207871e-38 -2.515277e-01
bigcom48         6.236498e-38  8.195782e-01
bigcom49        -2.205744e-38 -1.851527e-01
bigcom50        -2.209291e-38 -2.746079e-01
bigcom52        -2.207162e-38 -2.762233e-01
bigcom54        -2.206453e-38 -3.075619e-01
bigcom56        -2.208581e-38 -2.810731e-01
bigcom57        -2.219285e-38 -2.517172e-01
bigcom58        -2.206453e-38 -3.040058e-01
bigcom62        -2.207162e-38 -3.833260e-01
bigcom63        -2.206453e-38 -1.088812e+00
bigcom64        -2.205744e-38 -1.249790e-01
bigcom65         7.921404e-38  7.947266e-01
bigcom66        -2.206453e-38 -1.933756e-01
bigcom68         0.000000e+00  0.000000e+00
bigcom69        -2.205744e-38 -9.268797e-02
bigcom70        -2.212850e-38 -2.631310e-01
bigcom71        -2.206453e-38 -3.250708e-01
bigcom72        -2.206453e-38 -2.578000e-01
bigcom77        -2.206453e-38 -3.390553e-01
bigcom79         4.550885e-38  6.233321e-01
bigcom80        -2.205744e-38 -2.246186e-01
bigcom82        -2.206453e-38 -3.731901e-01
bigcom83        -2.207871e-38 -3.109234e-01
bigcom86        -2.206453e-38 -3.246331e-01
bigcom87        -2.206453e-38 -3.149596e-01
bigcom88         1.465822e-37  1.092420e+00
bigcom90         0.000000e+00  0.000000e+00
bigcom92        -2.206453e-38 -2.433151e-01
bigcom94         0.000000e+00  0.000000e+00
bigcom96        -2.206453e-38 -4.545613e-01
bigcom98        -2.206453e-38 -4.592672e-01
bigcom99        -2.207871e-38 -2.085308e-01
bigcom100       -2.207162e-38 -2.602678e-01
bigcom102       -2.205744e-38 -2.847897e-01
bigcom103       -2.205744e-38 -2.165902e-01
bigcom104        0.000000e+00  0.000000e+00
bigcom107       -2.206453e-38 -2.017759e-01
bigcom108       -2.205744e-38 -2.579537e-01
bigcom109       -2.207871e-38 -5.039846e-01
bigcom110        0.000000e+00  0.000000e+00
bigcom125       -2.210002e-38 -2.149770e-01
bigcom133        0.000000e+00  0.000000e+00
bigcom141       -2.213563e-38 -3.031113e-01
bigcom142        0.000000e+00  0.000000e+00
bigcom143       -2.205744e-38 -5.384022e-01
bigcom145       -2.205744e-38 -3.331413e-01
bigcom158       -2.216420e-38 -3.533812e-01
bigcom162       -2.208581e-38 -4.539800e-01
bigcom177        1.225251e-37  7.981519e-01
bigcom194       -2.205744e-38 -3.161036e-01
bigcom208       -2.206453e-38 -5.050849e-01
bigcom220       -2.206453e-38 -3.937372e-01
bigcom227       -2.205744e-38 -3.633002e-01
bigcom229        0.000000e+00  0.000000e+00
bigcom247       -2.205744e-38 -3.533124e-01
bigcom252       -2.205744e-38 -3.683791e-01
bigcom255       -2.206453e-38 -4.368666e-01
bigcom258       -2.207871e-38 -4.499125e-01
bigcom266       -2.207871e-38 -4.537854e-01
bigcom269       -2.205744e-38 -3.274831e-01
bigcom273       -2.205744e-38 -6.799901e-01
bigcom274       -2.205744e-38 -2.417473e-01
bigcom276        0.000000e+00  0.000000e+00
bigcom284       -2.205744e-38 -1.064500e-01
bigcom290       -2.205744e-38 -7.467648e-01
bigcom292       -2.206453e-38 -4.491416e-01
bigcom294        0.000000e+00  0.000000e+00
bigcom295        3.149533e-37  1.374892e+00
bigcom296       -2.206453e-38 -2.743116e-01
bigcom297        0.000000e+00  0.000000e+00
bigcom302       -2.205744e-38 -4.878140e-01
bigcom303        0.000000e+00  0.000000e+00
bigcom307       -2.205744e-38 -2.891404e-01
bigcom311       -2.205744e-38 -3.486303e-01
bigcom313        0.000000e+00  0.000000e+00
bigcom318        0.000000e+00  0.000000e+00
bigcom326       -2.205744e-38 -2.640791e-01
bigcom332       -2.205744e-38 -4.855743e-01
bigcom340       -2.205744e-38 -2.638001e-01
bigcom341        0.000000e+00  0.000000e+00
bigcom345        0.000000e+00  0.000000e+00
bigcom347       -2.207162e-38 -2.011771e-01
bigcom360       -2.208581e-38 -3.349850e-01
bigcom365       -2.205744e-38 -5.644207e-01
bigcom366       -2.205744e-38 -3.074198e-01
bigcom370       -2.205744e-38 -2.321403e-01
bigcom387       -2.208581e-38 -3.480042e-01
bigcom390        0.000000e+00  0.000000e+00
bigcom398        0.000000e+00  0.000000e+00
bigcom408       -2.208581e-38 -3.647237e-01
bigcom417       -2.205744e-38 -3.313968e-01
bigcom419        0.000000e+00  0.000000e+00
bigcom424       -2.205744e-38 -3.288623e-01
bigcom441       -2.207871e-38 -2.337925e-01
bigcom445       -2.206453e-38 -2.770953e-01
bigcom468       -2.205744e-38 -4.700648e-01
spin_vertex     -2.575453e-38 -2.545635e-01
membership_s1   -2.205744e-38 -2.165199e-01
membership_s3   -2.258693e-38 -3.891168e-01
membership_s4    4.989706e-38  4.484147e-01
membership_s5    0.000000e+00  0.000000e+00
membership_s6   -2.206453e-38 -4.178050e-01
membership_s7   -2.214991e-38 -3.380102e-01
membership_s8   -1.634699e-38 -8.707785e-02
membership_s9   -2.217136e-38 -3.842042e-01
membership_s10  -1.955704e-38 -2.825038e-01
membership_s11  -2.209291e-38 -4.844986e-01
membership_s12   1.495066e-38  1.692325e-01
membership_s13  -2.211425e-38 -3.678099e-01
membership_s14  -2.207871e-38 -3.724313e-01
membership_s16   1.944616e-38  7.103940e-02
membership_s17  -2.209291e-38 -2.189764e-01
membership_s18   3.149533e-37  2.128703e+00
membership_s19   8.650404e-39  1.045249e-01
membership_s20  -1.888434e-38  3.210421e-02
membership_s21   1.886851e-38  1.678970e-01
membership_s22  -2.205744e-38 -1.658806e-01
membership_s23  -2.222876e-38 -3.293652e-01
membership_s24  -2.206453e-38 -2.868898e-01
membership_s25  -2.208581e-38 -4.656564e-01
membership_s26   3.898476e-39 -2.174312e-01
membership_s27  -2.213563e-38 -3.029273e-01
membership_s28  -2.217852e-38 -3.842530e-01
membership_s30  -2.217136e-38 -3.564463e-01
membership_s31  -7.640389e-39 -1.197857e-01
membership_s32  -2.224316e-38 -3.347525e-01
membership_s33  -6.024833e-39 -1.350513e-01
membership_s34   0.000000e+00  0.000000e+00
membership_s35  -2.205744e-38 -4.462093e-01
membership_s36   0.000000e+00  0.000000e+00
membership_s37  -2.233719e-38 -6.225450e-01
membership_s38   7.041011e-39  1.248517e-01
adhesion         7.748692e-42 -1.020454e-05
cohesion        -1.549740e-41  2.001333e-05
inner            4.880676e-42  5.952314e-05
outer            1.027041e-41  2.960556e-05
ioratio          7.936808e-38 -1.005579e-01
comsize          1.360608e-41  9.664971e-05
[1] "Dataset: med_targets Model GBM, run: 8 of 10 2015-06-08 10:53:26"
Iter   TrainDeviance   ValidDeviance   StepSize   Improve
     1        0.2945             nan     0.0100    0.0002
     2        0.2944             nan     0.0100    0.0001
     3        0.2941             nan     0.0100    0.0000
     4        0.2939             nan     0.0100    0.0000
     5        0.2937             nan     0.0100    0.0001
     6        0.2934             nan     0.0100    0.0000
     7        0.2931             nan     0.0100    0.0000
     8        0.2929             nan     0.0100   -0.0001
     9        0.2927             nan     0.0100    0.0001
    10        0.2926             nan     0.0100    0.0000
    20        0.2904             nan     0.0100    0.0001
    40        0.2860             nan     0.0100   -0.0000
    60        0.2825             nan     0.0100    0.0000
    80        0.2780             nan     0.0100    0.0000
   100        0.2748             nan     0.0100   -0.0001
   120        0.2709             nan     0.0100   -0.0002
   140        0.2672             nan     0.0100   -0.0000
   160        0.2639             nan     0.0100   -0.0001
   180        0.2605             nan     0.0100    0.0000
   200        0.2566             nan     0.0100   -0.0000
   208        0.2550             nan     0.0100   -0.0001

[1] "GBM variable coefficients"
                            var    rel.inf
ratio5                   ratio5 6.92171412
membership_s4     membership_s4 6.02912578
spin_vertex         spin_vertex 6.01642478
walktrap_vertex walktrap_vertex 4.23254472
V2                           V2 3.54605595
V1                           V1 3.12261187
bigcom48               bigcom48 3.11317664
comsize                 comsize 3.06967702
ecc                         ecc 2.75417804
graph21                 graph21 2.67739764
graph11                 graph11 2.30769363
orbit18                 orbit18 1.89555242
orbit47                 orbit47 1.83911576
cohesion               cohesion 1.83078654
outer                     outer 1.76655167
graph13                 graph13 1.56014519
orbit19                 orbit19 1.44748782
orbit27                 orbit27 1.43785461
orbit33                 orbit33 1.43470339
graph20                 graph20 1.36342802
adhesion               adhesion 1.33615465
graph15                 graph15 1.32036066
orbit36                 orbit36 1.29817202
orbit11                 orbit11 1.28782216
orbit35                 orbit35 1.27201806
orbit56                 orbit56 1.12157673
knn                         knn 1.11082337
inner                     inner 1.08880717
orbit50                 orbit50 1.05730115
ratio1                   ratio1 0.96573885
pagerank               pagerank 0.93702791
orbit28                 orbit28 0.91034983
orbit10                 orbit10 0.89042501
orbit31                 orbit31 0.85971631
sixth                     sixth 0.75993176
orbit24                 orbit24 0.75368907
orbit17                 orbit17 0.73039081
orbit51                 orbit51 0.72573188
orbit46                 orbit46 0.72489260
graph10                 graph10 0.71159627
bet                         bet 0.63750626
graph4                   graph4 0.63205836
graph7                   graph7 0.62347486
orbit38                 orbit38 0.62210601
graph5                   graph5 0.59795915
orbit37                 orbit37 0.59552467
graph23                 graph23 0.57974199
graph17                 graph17 0.57470859
fifth                     fifth 0.57161777
orbit63                 orbit63 0.56163031
orbit39                 orbit39 0.53928567
upto_fifth           upto_fifth 0.51214500
bigcom18               bigcom18 0.47076533
second                   second 0.46804889
graph12                 graph12 0.46444825
ratio2                   ratio2 0.44728723
orbit53                 orbit53 0.44420609
orbit20                 orbit20 0.43903245
coreness               coreness 0.43027988
graph16                 graph16 0.41635173
hubscore               hubscore 0.40831689
graph26                 graph26 0.39416748
graph9                   graph9 0.38809044
membership_s19   membership_s19 0.38543949
fourth                   fourth 0.37279397
orbit5                   orbit5 0.37205602
ioratio                 ioratio 0.35643752
orbit9                   orbit9 0.35488867
orbit52                 orbit52 0.33743052
orbit45                 orbit45 0.32068711
orbit49                 orbit49 0.31617611
orbit65                 orbit65 0.30221955
bigcom88               bigcom88 0.29740115
graph24                 graph24 0.29689898
graph18                 graph18 0.29333832
orbit13                 orbit13 0.28423110
orbit26                 orbit26 0.28276553
orbit1                   orbit1 0.28136395
graph25                 graph25 0.27936208
membership_s16   membership_s16 0.25600388
orbit29                 orbit29 0.25465308
bigcom33               bigcom33 0.25181677
membership_s12   membership_s12 0.22683425
constraint           constraint 0.21085443
upto_fourth         upto_fourth 0.20656081
orbit43                 orbit43 0.19827759
orbit54                 orbit54 0.19315583
orbit42                 orbit42 0.18819655
membership_s18   membership_s18 0.18521314
graph19                 graph19 0.18392965
orbit64                 orbit64 0.17224877
trans                     trans 0.16841247
graph14                 graph14 0.16503222
orbit4                   orbit4 0.16292884
evcent                   evcent 0.15475940
orbit6                   orbit6 0.14536533
orbit32                 orbit32 0.14162736
orbit61                 orbit61 0.14150536
orbit21                 orbit21 0.13780959
orbit25                 orbit25 0.13298803
orbit22                 orbit22 0.11845476
upto_third           upto_third 0.11763609
orbit40                 orbit40 0.11556970
bigcom177             bigcom177 0.11298941
graph3                   graph3 0.08289238
orbit15                 orbit15 0.06983032
third                     third 0.06656647
orbit41                 orbit41 0.05415213
ratio6                   ratio6 0.05101442
membership_s10   membership_s10 0.04251841
bigcom79               bigcom79 0.04109515
orbit2                   orbit2 0.03865382
bigcom65               bigcom65 0.02945835
graph0                   graph0 0.00000000
graph1                   graph1 0.00000000
graph2                   graph2 0.00000000
graph6                   graph6 0.00000000
graph8                   graph8 0.00000000
graph22                 graph22 0.00000000
graph27                 graph27 0.00000000
graph28                 graph28 0.00000000
graph29                 graph29 0.00000000
orbit0                   orbit0 0.00000000
orbit3                   orbit3 0.00000000
orbit7                   orbit7 0.00000000
orbit8                   orbit8 0.00000000
orbit12                 orbit12 0.00000000
orbit14                 orbit14 0.00000000
orbit16                 orbit16 0.00000000
orbit23                 orbit23 0.00000000
orbit30                 orbit30 0.00000000
orbit34                 orbit34 0.00000000
orbit44                 orbit44 0.00000000
orbit48                 orbit48 0.00000000
orbit55                 orbit55 0.00000000
orbit57                 orbit57 0.00000000
orbit58                 orbit58 0.00000000
orbit59                 orbit59 0.00000000
orbit60                 orbit60 0.00000000
orbit62                 orbit62 0.00000000
orbit66                 orbit66 0.00000000
orbit67                 orbit67 0.00000000
orbit68                 orbit68 0.00000000
orbit69                 orbit69 0.00000000
orbit70                 orbit70 0.00000000
orbit71                 orbit71 0.00000000
orbit72                 orbit72 0.00000000
AP                           AP 0.00000000
eccrad                   eccrad 0.00000000
close                     close 0.00000000
first                     first 0.00000000
selfinter             selfinter 0.00000000
upto_second         upto_second 0.00000000
upto_sixth           upto_sixth 0.00000000
ratio3                   ratio3 0.00000000
ratio4                   ratio4 0.00000000
bigcom1                 bigcom1 0.00000000
bigcom2                 bigcom2 0.00000000
bigcom3                 bigcom3 0.00000000
bigcom4                 bigcom4 0.00000000
bigcom5                 bigcom5 0.00000000
bigcom6                 bigcom6 0.00000000
bigcom8                 bigcom8 0.00000000
bigcom9                 bigcom9 0.00000000
bigcom10               bigcom10 0.00000000
bigcom11               bigcom11 0.00000000
bigcom12               bigcom12 0.00000000
bigcom13               bigcom13 0.00000000
bigcom14               bigcom14 0.00000000
bigcom15               bigcom15 0.00000000
bigcom16               bigcom16 0.00000000
bigcom17               bigcom17 0.00000000
bigcom21               bigcom21 0.00000000
bigcom22               bigcom22 0.00000000
bigcom23               bigcom23 0.00000000
bigcom24               bigcom24 0.00000000
bigcom25               bigcom25 0.00000000
bigcom26               bigcom26 0.00000000
bigcom27               bigcom27 0.00000000
bigcom29               bigcom29 0.00000000
bigcom31               bigcom31 0.00000000
bigcom34               bigcom34 0.00000000
bigcom35               bigcom35 0.00000000
bigcom36               bigcom36 0.00000000
bigcom39               bigcom39 0.00000000
bigcom40               bigcom40 0.00000000
bigcom43               bigcom43 0.00000000
bigcom46               bigcom46 0.00000000
bigcom49               bigcom49 0.00000000
bigcom50               bigcom50 0.00000000
bigcom52               bigcom52 0.00000000
bigcom54               bigcom54 0.00000000
bigcom56               bigcom56 0.00000000
bigcom57               bigcom57 0.00000000
bigcom58               bigcom58 0.00000000
bigcom62               bigcom62 0.00000000
bigcom63               bigcom63 0.00000000
bigcom64               bigcom64 0.00000000
bigcom66               bigcom66 0.00000000
bigcom68               bigcom68 0.00000000
bigcom69               bigcom69 0.00000000
bigcom70               bigcom70 0.00000000
bigcom71               bigcom71 0.00000000
bigcom72               bigcom72 0.00000000
bigcom77               bigcom77 0.00000000
bigcom80               bigcom80 0.00000000
bigcom82               bigcom82 0.00000000
bigcom83               bigcom83 0.00000000
bigcom86               bigcom86 0.00000000
bigcom87               bigcom87 0.00000000
bigcom90               bigcom90 0.00000000
bigcom92               bigcom92 0.00000000
bigcom94               bigcom94 0.00000000
bigcom96               bigcom96 0.00000000
bigcom98               bigcom98 0.00000000
bigcom99               bigcom99 0.00000000
bigcom100             bigcom100 0.00000000
bigcom102             bigcom102 0.00000000
bigcom103             bigcom103 0.00000000
bigcom104             bigcom104 0.00000000
bigcom107             bigcom107 0.00000000
bigcom108             bigcom108 0.00000000
bigcom109             bigcom109 0.00000000
bigcom110             bigcom110 0.00000000
bigcom125             bigcom125 0.00000000
bigcom133             bigcom133 0.00000000
bigcom141             bigcom141 0.00000000
bigcom142             bigcom142 0.00000000
bigcom143             bigcom143 0.00000000
bigcom145             bigcom145 0.00000000
bigcom158             bigcom158 0.00000000
bigcom162             bigcom162 0.00000000
bigcom194             bigcom194 0.00000000
bigcom208             bigcom208 0.00000000
bigcom220             bigcom220 0.00000000
bigcom227             bigcom227 0.00000000
bigcom229             bigcom229 0.00000000
bigcom247             bigcom247 0.00000000
bigcom252             bigcom252 0.00000000
bigcom255             bigcom255 0.00000000
bigcom258             bigcom258 0.00000000
bigcom266             bigcom266 0.00000000
bigcom269             bigcom269 0.00000000
bigcom273             bigcom273 0.00000000
bigcom274             bigcom274 0.00000000
bigcom276             bigcom276 0.00000000
bigcom284             bigcom284 0.00000000
bigcom290             bigcom290 0.00000000
bigcom292             bigcom292 0.00000000
bigcom294             bigcom294 0.00000000
bigcom295             bigcom295 0.00000000
bigcom296             bigcom296 0.00000000
bigcom297             bigcom297 0.00000000
bigcom302             bigcom302 0.00000000
bigcom303             bigcom303 0.00000000
bigcom307             bigcom307 0.00000000
bigcom311             bigcom311 0.00000000
bigcom313             bigcom313 0.00000000
bigcom318             bigcom318 0.00000000
bigcom326             bigcom326 0.00000000
bigcom332             bigcom332 0.00000000
bigcom340             bigcom340 0.00000000
bigcom341             bigcom341 0.00000000
bigcom345             bigcom345 0.00000000
bigcom347             bigcom347 0.00000000
bigcom360             bigcom360 0.00000000
bigcom365             bigcom365 0.00000000
bigcom366             bigcom366 0.00000000
bigcom370             bigcom370 0.00000000
bigcom387             bigcom387 0.00000000
bigcom390             bigcom390 0.00000000
bigcom398             bigcom398 0.00000000
bigcom408             bigcom408 0.00000000
bigcom417             bigcom417 0.00000000
bigcom419             bigcom419 0.00000000
bigcom424             bigcom424 0.00000000
bigcom441             bigcom441 0.00000000
bigcom445             bigcom445 0.00000000
bigcom468             bigcom468 0.00000000
membership_s1     membership_s1 0.00000000
membership_s3     membership_s3 0.00000000
membership_s5     membership_s5 0.00000000
membership_s6     membership_s6 0.00000000
membership_s7     membership_s7 0.00000000
membership_s8     membership_s8 0.00000000
membership_s9     membership_s9 0.00000000
membership_s11   membership_s11 0.00000000
membership_s13   membership_s13 0.00000000
membership_s14   membership_s14 0.00000000
membership_s17   membership_s17 0.00000000
membership_s20   membership_s20 0.00000000
membership_s21   membership_s21 0.00000000
membership_s22   membership_s22 0.00000000
membership_s23   membership_s23 0.00000000
membership_s24   membership_s24 0.00000000
membership_s25   membership_s25 0.00000000
membership_s26   membership_s26 0.00000000
membership_s27   membership_s27 0.00000000
membership_s28   membership_s28 0.00000000
membership_s30   membership_s30 0.00000000
membership_s31   membership_s31 0.00000000
membership_s32   membership_s32 0.00000000
membership_s33   membership_s33 0.00000000
membership_s34   membership_s34 0.00000000
membership_s35   membership_s35 0.00000000
membership_s36   membership_s36 0.00000000
membership_s37   membership_s37 0.00000000
membership_s38   membership_s38 0.00000000
[1] "Dataset: med_targets Model RF, run: 8 of 10 2015-06-08 10:53:45"
     |      Out-of-bag   |
Tree |      MSE  %Var(y) |
   1 |  0.04948   227.51 |
   2 |  0.04824   221.82 |
   3 |  0.04436   203.97 |
   4 |  0.03913   179.91 |
   5 |  0.03722   171.11 |
   6 |  0.03497   160.77 |
   7 |  0.03428   157.61 |
   8 |  0.03316   152.49 |
   9 |  0.03218   147.98 |
  10 |  0.03086   141.88 |
  11 |  0.03026   139.11 |
  12 |  0.02958   136.02 |
  13 |  0.02874   132.13 |
  14 |  0.02834   130.31 |
  15 |  0.02754   126.65 |
  16 |  0.02734   125.69 |
  17 |  0.02717   124.91 |
  18 |   0.0267   122.76 |
  19 |   0.0265   121.84 |
  20 |   0.0264   121.36 |
  21 |  0.02631   120.95 |
  22 |  0.02603   119.67 |
  23 |  0.02551   117.29 |
  24 |  0.02535   116.57 |
  25 |  0.02532   116.40 |
  26 |  0.02532   116.41 |
  27 |   0.0251   115.39 |
  28 |  0.02477   113.88 |
  29 |  0.02465   113.35 |
  30 |   0.0247   113.58 |
  31 |  0.02464   113.31 |
  32 |  0.02457   112.97 |
  33 |  0.02437   112.03 |
  34 |   0.0244   112.18 |
  35 |  0.02433   111.88 |
  36 |  0.02421   111.33 |
  37 |  0.02422   111.38 |
  38 |  0.02413   110.94 |
  39 |  0.02409   110.79 |
  40 |  0.02403   110.51 |
  41 |  0.02398   110.28 |
  42 |  0.02391   109.92 |
  43 |   0.0239   109.87 |
  44 |  0.02383   109.55 |
  45 |  0.02378   109.36 |
  46 |  0.02374   109.17 |
  47 |  0.02366   108.78 |
  48 |  0.02363   108.64 |
  49 |  0.02356   108.34 |
  50 |  0.02361   108.55 |
  51 |  0.02359   108.45 |
  52 |  0.02356   108.31 |
  53 |  0.02357   108.37 |
  54 |  0.02354   108.23 |
  55 |  0.02354   108.23 |
  56 |  0.02347   107.92 |
  57 |  0.02351   108.08 |
  58 |  0.02345   107.84 |
  59 |  0.02336   107.40 |
  60 |  0.02332   107.22 |
  61 |  0.02333   107.27 |
  62 |  0.02332   107.21 |
  63 |   0.0233   107.12 |
  64 |  0.02326   106.94 |
  65 |  0.02323   106.79 |
  66 |  0.02318   106.57 |
  67 |  0.02311   106.27 |
  68 |  0.02314   106.38 |
  69 |  0.02313   106.37 |
  70 |  0.02315   106.44 |
  71 |  0.02313   106.37 |
  72 |  0.02316   106.51 |
  73 |  0.02316   106.50 |
  74 |  0.02314   106.38 |
  75 |  0.02316   106.47 |
  76 |  0.02311   106.24 |
  77 |  0.02311   106.28 |
  78 |  0.02314   106.38 |
  79 |  0.02312   106.32 |
  80 |  0.02315   106.45 |
  81 |  0.02313   106.33 |
  82 |  0.02313   106.35 |
  83 |  0.02313   106.37 |
  84 |  0.02316   106.49 |
  85 |  0.02314   106.42 |
  86 |  0.02311   106.25 |
  87 |  0.02308   106.12 |
  88 |  0.02307   106.09 |
  89 |  0.02307   106.08 |
  90 |  0.02309   106.15 |
  91 |  0.02308   106.11 |
  92 |  0.02306   106.02 |
  93 |  0.02304   105.93 |
  94 |  0.02303   105.88 |
  95 |    0.023   105.74 |
  96 |  0.02299   105.70 |
  97 |  0.02297   105.63 |
  98 |  0.02298   105.64 |
  99 |  0.02295   105.52 |
 100 |  0.02292   105.40 |
[1] "Random Forest variable coefficients"
                      %IncMSE IncNodePurity
graph5           1.358258e-03  2.916949e-01
graph6           2.919540e-03  4.118616e-01
graph7           4.990248e-04  1.183039e-01
graph8           3.532835e-04  5.051526e-02
graph9           1.430807e-03  2.549804e-01
graph10          3.151579e-03  3.360013e-01
graph11          5.951151e-03  7.628241e-01
graph12          3.576975e-03  3.280612e-01
graph13          1.005539e-02  7.318742e-01
graph14          1.039565e-03  3.566579e-01
graph15          3.866415e-03  6.638966e-01
graph16          3.171228e-03  4.911604e-01
graph17          5.300456e-03  3.474357e-01
graph18          1.641486e-03  1.795309e-01
graph19          2.942752e-03  6.405325e-01
graph20          1.522938e-03  2.272130e-01
graph21          5.267082e-03  5.418199e-01
graph22          1.140567e-03  3.913806e-01
graph23          1.486352e-03  5.572062e-01
graph24          4.644935e-03  1.689027e-01
graph25          3.503621e-04  2.646854e-01
graph26          8.951936e-04  1.932644e-01
graph27          7.072290e-05  6.606588e-02
graph28          2.650177e-05  9.000000e-03
graph29          2.611665e-04  3.363826e-02
orbit0           7.554303e-04  7.767761e-02
orbit1           4.020154e-04  2.830348e-01
orbit2           8.063504e-04  2.406080e-01
orbit3           4.314530e-05  5.028388e-02
orbit4           4.306653e-03  2.521089e-01
orbit5           1.447157e-03  2.557497e-01
orbit6           1.307895e-03  3.084065e-01
orbit7           7.140763e-04  2.650435e-01
orbit8           2.317356e-03  2.425612e-01
orbit9           1.030247e-03  3.824419e-01
orbit10          3.391938e-03  1.863435e-01
orbit11          1.009183e-03  3.096084e-01
orbit12          1.205248e-03  1.391314e-01
orbit13          7.845064e-05  8.578381e-02
orbit14          1.555264e-08  1.073402e-02
orbit15          1.905561e-03  2.142643e-01
orbit16          2.442798e-03  3.407137e-01
orbit17          1.919017e-03  2.352601e-01
orbit18          2.044214e-03  5.638945e-01
orbit19          6.007652e-03  5.893585e-01
orbit20          4.203352e-03  3.548569e-01
orbit21          9.030155e-04  2.744096e-01
orbit22          5.121951e-03  5.755641e-01
orbit23          6.539082e-04  2.511132e-01
orbit24          3.884484e-03  5.016877e-01
orbit25          3.551168e-03  2.215965e-01
orbit26          1.973632e-03  2.073166e-01
orbit27          3.622205e-03  3.720633e-01
orbit28          2.253292e-03  2.535956e-01
orbit29          2.270431e-03  4.296623e-01
orbit30          3.569332e-03  4.151613e-01
orbit31          3.026134e-03  3.921582e-01
orbit32          1.019895e-03  2.636468e-01
orbit33          2.583823e-03  3.228205e-01
orbit34          6.030973e-03  6.221007e-01
orbit35          5.379102e-03  8.162636e-01
orbit36          3.090033e-03  5.989872e-01
orbit37          2.120260e-03  4.101257e-01
orbit38          2.579673e-03  5.632489e-01
orbit39          5.142281e-03  5.872611e-01
orbit40          2.232674e-03  3.497948e-01
orbit41          1.611523e-03  1.981226e-01
orbit42          6.705938e-04  2.306319e-01
orbit43          1.771274e-03  2.856457e-01
orbit44          1.093476e-03  9.206560e-02
orbit45          4.769403e-03  7.467994e-01
orbit46          6.792976e-04  3.099679e-01
orbit47          1.868480e-03  2.792640e-01
orbit48          6.801963e-04  1.306829e-01
orbit49          2.520537e-03  3.106601e-01
orbit50          1.092753e-03  3.786551e-01
orbit51          5.593446e-03  3.502767e-01
orbit52          2.545714e-03  4.020447e-01
orbit53          4.337934e-03  3.404574e-01
orbit54          3.093316e-03  2.947341e-01
orbit55          3.515989e-05  6.467503e-02
orbit56          2.343195e-03  5.973472e-01
orbit57          6.741979e-04  5.977440e-02
orbit58          6.314967e-04  8.796540e-02
orbit59          3.881942e-03  1.799798e-01
orbit60          3.625810e-04  2.015249e-01
orbit61          2.055838e-04  9.122521e-02
orbit62          3.470166e-03  4.462541e-01
orbit63          8.065899e-04  1.091233e-01
orbit64          7.427509e-04  1.269200e-01
orbit65          4.349435e-03  1.397518e-01
orbit66          1.425233e-03  1.311520e-01
orbit67          0.000000e+00  4.987330e-19
orbit68          5.311700e-04  9.407660e-02
orbit69          3.106583e-04  1.664142e-01
orbit70          1.468035e-04  1.994196e-02
orbit71          8.972855e-05  6.320947e-02
orbit72          1.739130e-05  6.231979e-04
AP               3.867873e-05  8.238258e-02
bet              4.860481e-04  4.891199e-01
ecc              1.884723e-04  2.204469e-01
eccrad           1.450606e-04  1.687445e-01
close            2.940694e-03  2.494845e-01
constraint       1.172201e-03  4.063120e-01
coreness         8.813627e-04  1.751489e-01
knn              5.385167e-03  4.748982e-01
hubscore         5.128138e-03  5.483790e-01
pagerank         1.303132e-03  5.571264e-01
trans            2.491926e-04  2.516747e-01
first            1.319585e-04  2.072947e-01
second           7.968422e-04  2.398168e-01
third            6.663107e-03  2.540830e-01
fourth           2.130608e-03  5.328668e-01
fifth            3.079217e-04  3.259119e-01
sixth            2.057183e-03  5.090974e-01
selfinter       -2.395925e-05  1.094838e-01
V1               5.276620e-03  1.070765e+00
V2               3.708844e-03  1.904642e+00
evcent           2.092324e-03  2.364762e-01
upto_second      1.338430e-03  2.687520e-01
upto_third       5.605141e-03  3.491372e-01
upto_fourth      2.310019e-03  3.720924e-01
upto_fifth       8.242147e-04  2.681901e-01
upto_sixth       2.398486e-03  3.529783e-01
ratio1           5.834231e-03  7.547018e-01
ratio2           2.631285e-03  7.874732e-01
ratio3           7.159483e-03  5.074598e-01
ratio4           3.250398e-03  5.631148e-01
ratio5           8.884000e-04  1.781530e+00
ratio6           2.177626e-03  4.077017e-01
walktrap_vertex  1.035408e-03  1.263568e+00
bigcom1          2.592913e-05  1.666667e-02
bigcom2          3.122597e-04  5.613478e-02
bigcom3          0.000000e+00  6.071532e-20
bigcom4          0.000000e+00  1.734723e-19
bigcom5          0.000000e+00  8.673617e-21
bigcom6          0.000000e+00  0.000000e+00
bigcom8          0.000000e+00  8.673617e-21
bigcom9          0.000000e+00  6.938894e-20
bigcom10        -6.013360e-05  2.737250e-01
bigcom11         1.958596e-04  1.036792e+00
bigcom12         0.000000e+00  0.000000e+00
bigcom13         0.000000e+00  3.469447e-20
bigcom14         0.000000e+00  0.000000e+00
bigcom15         0.000000e+00  0.000000e+00
bigcom16         0.000000e+00  0.000000e+00
bigcom17         0.000000e+00  0.000000e+00
bigcom18         3.196607e-04  3.698515e-01
bigcom21         0.000000e+00  0.000000e+00
bigcom22         0.000000e+00  0.000000e+00
bigcom23         0.000000e+00  3.469447e-20
bigcom24         0.000000e+00  0.000000e+00
bigcom25         8.594048e-05  3.918441e-02
bigcom26         0.000000e+00  0.000000e+00
bigcom27         0.000000e+00  0.000000e+00
bigcom29         0.000000e+00  0.000000e+00
bigcom31         0.000000e+00  1.387779e-19
bigcom33         2.718928e-04  2.862685e-01
bigcom34         0.000000e+00  1.734723e-20
bigcom35         0.000000e+00  0.000000e+00
bigcom36         0.000000e+00  2.602085e-20
bigcom39         0.000000e+00  1.387779e-19
bigcom40         0.000000e+00  8.673617e-21
bigcom43         0.000000e+00  9.000000e-03
bigcom46         0.000000e+00  0.000000e+00
bigcom48         2.050492e-04  6.597814e-01
bigcom49         0.000000e+00  0.000000e+00
bigcom50         0.000000e+00  0.000000e+00
bigcom52         0.000000e+00  0.000000e+00
bigcom54         0.000000e+00  0.000000e+00
bigcom56         0.000000e+00  5.204170e-20
bigcom57         0.000000e+00  1.734723e-20
bigcom58         0.000000e+00  0.000000e+00
bigcom62         0.000000e+00  0.000000e+00
bigcom63         0.000000e+00  0.000000e+00
bigcom64         0.000000e+00  0.000000e+00
bigcom65        -9.835079e-05  2.549315e-01
bigcom66         0.000000e+00  0.000000e+00
bigcom68         0.000000e+00  0.000000e+00
bigcom69         0.000000e+00  8.673617e-21
bigcom70         0.000000e+00  1.734723e-20
bigcom71         0.000000e+00  0.000000e+00
bigcom72         0.000000e+00  0.000000e+00
bigcom77         0.000000e+00  0.000000e+00
bigcom79        -8.711375e-05  2.380195e-01
bigcom80         0.000000e+00  0.000000e+00
bigcom82         0.000000e+00  0.000000e+00
bigcom83         0.000000e+00  2.602085e-20
bigcom86         0.000000e+00  0.000000e+00
bigcom87         0.000000e+00  0.000000e+00
bigcom88         5.162075e-05  2.084856e-01
bigcom90         0.000000e+00  0.000000e+00
bigcom92         0.000000e+00  0.000000e+00
bigcom94         0.000000e+00  0.000000e+00
bigcom96         0.000000e+00  0.000000e+00
bigcom98         0.000000e+00  1.734723e-20
bigcom99         0.000000e+00  0.000000e+00
bigcom100        0.000000e+00  0.000000e+00
bigcom102        0.000000e+00  0.000000e+00
bigcom103        0.000000e+00  0.000000e+00
bigcom104        0.000000e+00  0.000000e+00
bigcom107        0.000000e+00  0.000000e+00
bigcom108        0.000000e+00  0.000000e+00
bigcom109        0.000000e+00  1.734723e-20
bigcom110        0.000000e+00  9.185731e-01
bigcom125        0.000000e+00  0.000000e+00
bigcom133        0.000000e+00  6.938894e-20
bigcom141        0.000000e+00  3.903128e-20
bigcom142        0.000000e+00  0.000000e+00
bigcom143        0.000000e+00  0.000000e+00
bigcom145        0.000000e+00  0.000000e+00
bigcom158        0.000000e+00  3.469447e-20
bigcom162        0.000000e+00  8.673617e-21
bigcom177        1.910683e-04  5.938069e-01
bigcom194        0.000000e+00  0.000000e+00
bigcom208        0.000000e+00  0.000000e+00
bigcom220        0.000000e+00  0.000000e+00
bigcom227        0.000000e+00  0.000000e+00
bigcom229        0.000000e+00  0.000000e+00
bigcom247        0.000000e+00  0.000000e+00
bigcom252        0.000000e+00  0.000000e+00
bigcom255        0.000000e+00  0.000000e+00
bigcom258        0.000000e+00  2.602085e-20
bigcom266        0.000000e+00  0.000000e+00
bigcom269        0.000000e+00  0.000000e+00
bigcom273        0.000000e+00  0.000000e+00
bigcom274        0.000000e+00  0.000000e+00
bigcom276        0.000000e+00  0.000000e+00
bigcom284        0.000000e+00  0.000000e+00
bigcom290        0.000000e+00  0.000000e+00
bigcom292        0.000000e+00  1.734723e-20
bigcom294        0.000000e+00  0.000000e+00
bigcom295       -3.643677e-05  6.027809e-01
bigcom296        0.000000e+00  1.387779e-19
bigcom297        0.000000e+00  0.000000e+00
bigcom302        0.000000e+00  0.000000e+00
bigcom303        0.000000e+00  0.000000e+00
bigcom307        0.000000e+00  0.000000e+00
bigcom311        0.000000e+00  2.602085e-20
bigcom313        0.000000e+00  0.000000e+00
bigcom318        0.000000e+00  0.000000e+00
bigcom326        0.000000e+00  0.000000e+00
bigcom332        0.000000e+00  0.000000e+00
bigcom340        0.000000e+00  0.000000e+00
bigcom341        0.000000e+00  0.000000e+00
bigcom345        0.000000e+00  0.000000e+00
bigcom347        0.000000e+00  0.000000e+00
bigcom360        0.000000e+00  0.000000e+00
bigcom365        0.000000e+00  0.000000e+00
bigcom366        0.000000e+00  0.000000e+00
bigcom370        0.000000e+00  0.000000e+00
bigcom387        0.000000e+00  0.000000e+00
bigcom390        0.000000e+00  0.000000e+00
bigcom398        0.000000e+00  0.000000e+00
bigcom408        0.000000e+00  0.000000e+00
bigcom417        0.000000e+00  0.000000e+00
bigcom419        0.000000e+00  0.000000e+00
bigcom424        0.000000e+00  0.000000e+00
bigcom441        0.000000e+00  0.000000e+00
bigcom445        0.000000e+00  4.336809e-20
bigcom468        0.000000e+00  0.000000e+00
spin_vertex      3.609352e-03  1.518937e+00
membership_s1    0.000000e+00  0.000000e+00
membership_s3    0.000000e+00  1.994932e-19
membership_s4    2.072993e-03  5.256121e-01
membership_s5    0.000000e+00  0.000000e+00
membership_s6    0.000000e+00  0.000000e+00
membership_s7    0.000000e+00  1.734723e-20
membership_s8    2.462964e-05  5.303682e-02
membership_s9    0.000000e+00  8.673617e-21
membership_s10   1.336477e-05  1.977501e-02
membership_s11   0.000000e+00  3.469447e-20
membership_s12   4.084298e-05  3.213080e-01
membership_s13   0.000000e+00  0.000000e+00
membership_s14   0.000000e+00  0.000000e+00
membership_s16   1.404633e-05  8.223632e-02
membership_s17   0.000000e+00  0.000000e+00
membership_s18  -2.845283e-05  3.566423e-01
membership_s19   1.605065e-04  1.088685e-01
membership_s20   1.442144e-04  8.148559e-02
membership_s21   7.149814e-05  1.830110e-01
membership_s22   0.000000e+00  0.000000e+00
membership_s23   0.000000e+00  6.938894e-20
membership_s24   0.000000e+00  0.000000e+00
membership_s25   0.000000e+00  0.000000e+00
membership_s26   2.962574e-07  1.288268e-02
membership_s27   0.000000e+00  5.204170e-20
membership_s28   0.000000e+00  8.333333e-03
membership_s30   0.000000e+00  2.602085e-20
membership_s31   5.470063e-06  7.558157e-02
membership_s32   6.398782e-05  1.566307e-01
membership_s33  -5.748638e-06  5.725800e-02
membership_s34   0.000000e+00  0.000000e+00
membership_s35   0.000000e+00  0.000000e+00
membership_s36   0.000000e+00  0.000000e+00
membership_s37   0.000000e+00  2.168404e-19
membership_s38   6.552012e-05  2.096706e-02
adhesion         8.116889e-03  7.330454e-01
cohesion         8.795417e-03  7.523715e-01
inner            1.103009e-03  1.208276e+00
outer            6.799482e-03  7.593493e-01
ioratio          4.831932e-03  9.713326e-01
comsize          3.160714e-03  1.024034e+00
[1] "Dataset: med_targets Model GLM, run: 8 of 10 2015-06-08 10:55:01"
[1] "glmnet variable coefficients"
                         [,1]          [,2]
(Intercept)     -3.783201e+00 -8.988175e+01
graph0          -7.107612e-41  1.107809e-03
graph1          -1.344782e-41 -3.549583e-05
graph2          -2.605344e-40  8.306802e-04
graph3          -3.543893e-43 -6.867201e-07
graph4          -1.741842e-43  2.108952e-07
graph5          -1.679989e-41 -4.720671e-05
graph6          -3.718662e-42 -7.518316e-06
graph7          -2.348088e-41 -7.994183e-05
graph8          -5.058697e-41  1.172555e-04
graph9          -9.002149e-45 -3.536124e-08
graph10         -3.137305e-45  4.972289e-10
graph11         -2.193861e-45  6.345888e-09
graph12         -8.110603e-44 -9.601050e-08
graph13         -1.615746e-43  7.471031e-08
graph14         -4.862341e-44 -7.322052e-08
graph15         -3.294629e-42 -1.153314e-05
graph16         -5.253747e-44 -9.469640e-08
graph17         -1.322352e-43 -8.505208e-08
graph18         -8.203170e-42 -2.432434e-05
graph19         -6.370670e-43 -1.923564e-06
graph20         -8.063761e-43 -8.148555e-08
graph21         -2.412522e-42 -4.539530e-07
graph22         -8.984200e-43 -3.016677e-06
graph23         -7.232389e-43  4.912711e-07
graph24         -3.363376e-42 -7.174572e-06
graph25         -7.622382e-42 -2.598696e-05
graph26         -3.875892e-42 -1.269499e-05
graph27         -1.674782e-41 -6.302955e-05
graph28         -9.763105e-42 -2.852460e-05
graph29         -2.210288e-41 -6.641432e-05
orbit0          -7.107612e-41  1.118412e-03
orbit1          -1.648739e-41 -4.110668e-05
orbit2          -7.196545e-42 -7.063509e-05
orbit3          -2.605344e-40  8.309250e-04
orbit4          -7.350885e-43 -1.550097e-06
orbit5          -5.675248e-43 -9.143099e-07
orbit6          -1.753914e-43  2.171879e-07
orbit7          -1.008479e-42 -1.011125e-05
orbit8          -1.679989e-41 -4.708760e-05
orbit9          -1.327834e-41  1.386951e-06
orbit10         -4.125057e-42 -1.306707e-05
orbit11         -3.631539e-41 -1.665667e-05
orbit12         -2.728010e-41 -1.068445e-04
orbit13         -5.089651e-41 -2.530119e-05
orbit14         -5.058697e-41  1.172129e-04
orbit15         -2.327132e-44 -9.952800e-08
orbit16         -2.339476e-44 -7.127399e-08
orbit17         -2.044693e-44 -7.690754e-08
orbit18         -1.623287e-44 -6.266746e-08
orbit19         -5.310440e-45  3.287153e-09
orbit20         -8.693952e-45  2.269457e-08
orbit21         -4.285282e-44 -1.813704e-07
orbit22         -2.194363e-45  6.374849e-09
orbit23         -1.591922e-43 -7.854974e-07
orbit24         -1.559652e-43  5.136747e-08
orbit25         -1.486857e-43 -4.798206e-07
orbit26         -3.705090e-43 -5.697139e-07
orbit27         -1.201445e-42 -5.141952e-06
orbit28         -7.105083e-43  1.285504e-06
orbit29         -2.044311e-43  4.643885e-07
orbit30         -7.707897e-43 -7.502691e-07
orbit31         -8.235972e-44  1.815661e-07
orbit32         -6.932862e-44 -3.546043e-07
orbit33         -4.575987e-42 -1.515165e-05
orbit34         -3.294629e-42 -1.147462e-05
orbit35         -2.511493e-43  5.786411e-07
orbit36         -6.028969e-43 -1.479822e-06
orbit37         -6.690518e-44 -2.276720e-07
orbit38         -8.272821e-43  2.331031e-06
orbit39         -5.160088e-43  4.116503e-06
orbit40         -1.489849e-43 -3.895763e-07
orbit41         -1.329703e-42 -6.430036e-06
orbit42         -1.064448e-41  4.037857e-05
orbit43         -8.375468e-42 -2.430120e-05
orbit44         -1.076151e-40 -5.563020e-04
orbit45         -4.490410e-42 -6.692559e-06
orbit46         -1.485167e-42 -6.743905e-06
orbit47         -2.830552e-42  2.984978e-06
orbit48         -8.215998e-43 -3.190535e-06
orbit49         -8.490718e-43  2.295840e-07
orbit50         -8.084310e-42 -5.803229e-05
orbit51         -5.479451e-42 -1.405558e-05
orbit52         -6.526074e-42  1.171403e-05
orbit53         -5.374897e-42  1.651457e-05
orbit54         -8.933924e-43 -2.971623e-06
orbit55         -1.346083e-41 -8.308996e-05
orbit56         -6.614350e-42  5.889717e-05
orbit57         -6.280072e-43 -4.478590e-07
orbit58         -1.429413e-41 -9.026032e-05
orbit59         -5.999507e-42 -1.600198e-05
orbit60         -5.367745e-42 -6.672747e-06
orbit61         -5.843730e-41  1.886529e-04
orbit62         -3.570626e-41 -2.246444e-04
orbit63         -1.709446e-41 -2.955722e-05
orbit64         -9.753281e-42 -1.941830e-05
orbit65         -1.715484e-41 -6.962648e-05
orbit66         -3.932747e-42 -8.738602e-06
orbit67         -2.087647e-41 -1.217034e-04
orbit68         -1.808930e-41 -7.322643e-05
orbit69         -4.869909e-41  2.528550e-05
orbit70         -1.876826e-41 -8.885941e-05
orbit71         -9.262099e-42  6.619915e-06
orbit72         -2.210288e-41 -6.621869e-05
AP              -1.490038e-39 -6.873522e-02
bet              5.823326e-44  2.689086e-07
ecc              5.418853e-39  1.590597e-02
eccrad           3.793197e-38  1.111019e-01
close           -1.801983e-37  1.339629e-02
constraint      -4.819408e-38 -9.849735e-01
coreness        -1.517946e-39  5.497566e-03
knn             -2.578781e-40 -1.514625e-03
hubscore        -2.061301e-37 -4.036986e-01
pagerank        -4.610856e-35 -8.263635e+02
trans           -3.514386e-38  1.095061e-01
first           -7.107612e-41  1.137348e-03
second          -2.291938e-41 -6.467483e-05
third           -1.197416e-42  2.144001e-05
fourth           4.365528e-42 -4.338584e-05
fifth            1.172175e-42  8.906547e-06
sixth           -8.893061e-42 -8.684043e-05
selfinter       -1.233902e-38 -1.586598e-01
V1              -4.510451e-38  1.264873e-01
V2              -1.277886e-37 -1.942611e+00
evcent          -2.072190e-37 -3.641480e-01
upto_second     -2.238015e-41 -6.241588e-05
upto_third      -1.725256e-42  1.232873e-05
upto_fourth     -8.827512e-43 -6.015066e-06
upto_fifth       8.271421e-42  1.191573e-04
upto_sixth       1.055693e-40  7.656449e-03
ratio1          -2.932391e-40 -1.590890e-03
ratio2           7.851757e-40  1.432684e-03
ratio3          -7.675136e-40 -4.081810e-02
ratio4           1.260633e-39  1.273990e-01
ratio5          -3.034707e-37 -2.261543e+00
ratio6          -1.595182e-40 -3.030337e-03
walktrap_vertex  8.114011e-40  1.897605e-01
bigcom1         -2.047117e-38 -1.122987e-01
bigcom2          1.286168e-38  1.141182e-01
bigcom3         -2.334125e-38 -2.944905e-01
bigcom4         -1.579834e-38 -1.997859e-01
bigcom5         -2.249015e-38 -5.206734e-01
bigcom6         -2.254106e-38 -3.006192e-01
bigcom8         -2.265095e-38 -4.168769e-01
bigcom9         -2.251194e-38 -4.593116e-01
bigcom10         1.040626e-37  1.055023e+00
bigcom11         4.832052e-37  1.733429e+00
bigcom12        -2.255565e-38 -5.684141e-01
bigcom13        -2.262889e-38 -3.829712e-01
bigcom14        -2.248289e-38 -2.550542e-01
bigcom15        -2.247564e-38 -2.262977e-01
bigcom16        -2.251194e-38 -3.986612e-01
bigcom17        -2.248289e-38 -4.642761e-01
bigcom18         5.281359e-38  6.445141e-01
bigcom21        -2.247564e-38 -2.771658e-01
bigcom22        -2.247564e-38 -1.662174e-01
bigcom23        -2.252649e-38 -3.386646e-01
bigcom24        -2.247564e-38 -2.944981e-01
bigcom25         2.115571e-38  2.816955e-01
bigcom26        -2.247564e-38 -2.515570e-01
bigcom27        -2.248289e-38 -2.707059e-01
bigcom29        -2.251194e-38 -2.028802e-01
bigcom31        -2.248289e-38 -4.518538e-01
bigcom33         1.562265e-38  2.570870e-01
bigcom34        -2.266568e-38 -3.110657e-01
bigcom35        -2.247564e-38 -2.524105e-01
bigcom36        -2.247564e-38 -7.493448e-02
bigcom39        -2.249741e-38 -3.989082e-01
bigcom40        -2.247564e-38 -3.383255e-01
bigcom43        -2.251921e-38 -3.675230e-01
bigcom46        -2.249741e-38 -2.015322e-01
bigcom48         1.464483e-37  1.235847e+00
bigcom49        -2.247564e-38 -4.640793e-01
bigcom50        -2.251921e-38 -2.433710e-01
bigcom52        -2.249741e-38 -2.732636e-01
bigcom54        -2.248289e-38 -2.424066e-01
bigcom56        -2.251921e-38 -3.796619e-01
bigcom57        -2.260687e-38 -2.307711e-01
bigcom58        -2.248289e-38 -2.840977e-01
bigcom62        -2.250467e-38 -3.179140e-01
bigcom63        -2.249015e-38 -6.014765e-01
bigcom64         0.000000e+00  0.000000e+00
bigcom65         9.002625e-38  8.225000e-01
bigcom66        -2.247564e-38 -1.632379e-01
bigcom68         0.000000e+00  0.000000e+00
bigcom69        -2.247564e-38 -5.885010e-02
bigcom70        -2.254836e-38 -2.335614e-01
bigcom71        -2.248289e-38 -3.787768e-01
bigcom72        -2.249015e-38 -2.546980e-01
bigcom77        -2.247564e-38 -2.827461e-01
bigcom79         5.546412e-38  6.245738e-01
bigcom80        -2.247564e-38 -2.092194e-01
bigcom82        -2.248289e-38 -3.865428e-01
bigcom83        -2.249015e-38 -2.174871e-01
bigcom86        -2.247564e-38 -2.518230e-01
bigcom87        -2.248289e-38 -2.961891e-01
bigcom88         1.221073e-37  8.143661e-01
bigcom90         0.000000e+00  0.000000e+00
bigcom92        -2.248289e-38 -2.273430e-01
bigcom94         0.000000e+00  0.000000e+00
bigcom96        -2.247564e-38 -4.048521e-01
bigcom98        -2.248289e-38 -3.991507e-01
bigcom99        -2.250467e-38 -1.511984e-01
bigcom100       -2.249015e-38 -2.272834e-01
bigcom102       -2.247564e-38 -2.738885e-01
bigcom103       -2.247564e-38 -2.113990e-01
bigcom104        0.000000e+00  0.000000e+00
bigcom107       -2.248289e-38 -1.836694e-01
bigcom108       -2.247564e-38 -2.066667e-01
bigcom109       -2.250467e-38 -4.553900e-01
bigcom110        9.879511e-37  3.051525e+00
bigcom125       -2.251194e-38 -1.760652e-01
bigcom133       -2.248289e-38 -3.278111e-01
bigcom141       -2.257026e-38 -2.398989e-01
bigcom142       -2.247564e-38 -4.934945e-01
bigcom143       -2.247564e-38 -4.194003e-01
bigcom145       -2.247564e-38 -2.737859e-01
bigcom158       -2.257757e-38 -2.927611e-01
bigcom162       -2.250467e-38 -3.822437e-01
bigcom177        1.040626e-37  6.890497e-01
bigcom194       -2.247564e-38 -3.370526e-01
bigcom208       -2.247564e-38 -4.792846e-01
bigcom220       -2.248289e-38 -3.214636e-01
bigcom227       -2.247564e-38 -3.339653e-01
bigcom229        0.000000e+00  0.000000e+00
bigcom247       -2.247564e-38 -2.779687e-01
bigcom252       -2.247564e-38 -3.428846e-01
bigcom255       -2.248289e-38 -3.720968e-01
bigcom258       -2.250467e-38 -4.077569e-01
bigcom266       -2.251194e-38 -3.623524e-01
bigcom269       -2.247564e-38 -2.956686e-01
bigcom273       -2.247564e-38 -6.011444e-01
bigcom274       -2.247564e-38 -2.685465e-01
bigcom276        0.000000e+00  0.000000e+00
bigcom284       -2.247564e-38 -1.032257e-01
bigcom290        0.000000e+00  0.000000e+00
bigcom292       -2.248289e-38 -3.306026e-01
bigcom294        0.000000e+00  0.000000e+00
bigcom295        4.828935e-37  1.995223e+00
bigcom296       -2.249015e-38 -2.558823e-01
bigcom297        0.000000e+00  0.000000e+00
bigcom302        0.000000e+00  0.000000e+00
bigcom303        0.000000e+00  0.000000e+00
bigcom307       -2.247564e-38 -2.584026e-01
bigcom311       -2.247564e-38 -2.350979e-01
bigcom313        0.000000e+00  0.000000e+00
bigcom318        0.000000e+00  0.000000e+00
bigcom326       -2.247564e-38 -2.224075e-01
bigcom332       -2.247564e-38 -3.491950e-01
bigcom340       -2.247564e-38 -2.227849e-01
bigcom341        0.000000e+00  0.000000e+00
bigcom345        0.000000e+00  0.000000e+00
bigcom347       -2.249015e-38 -1.716402e-01
bigcom360       -2.250467e-38 -2.899265e-01
bigcom365        0.000000e+00  0.000000e+00
bigcom366        0.000000e+00  0.000000e+00
bigcom370       -2.247564e-38 -1.708991e-01
bigcom387       -2.249741e-38 -3.024241e-01
bigcom390        0.000000e+00  0.000000e+00
bigcom398        0.000000e+00  0.000000e+00
bigcom408       -2.251194e-38 -3.064287e-01
bigcom417       -2.247564e-38 -6.131324e-01
bigcom419        0.000000e+00  0.000000e+00
bigcom424       -2.247564e-38 -2.798230e-01
bigcom441       -2.248289e-38 -2.345643e-01
bigcom445       -2.248289e-38 -2.493691e-01
bigcom468       -2.247564e-38 -3.965725e-01
spin_vertex     -3.269068e-38 -2.596509e-01
membership_s1   -2.247564e-38 -2.113532e-01
membership_s3   -2.300230e-38 -3.492617e-01
membership_s4    5.508158e-38  4.156182e-01
membership_s5    0.000000e+00  0.000000e+00
membership_s6   -2.248289e-38 -4.052606e-01
membership_s7   -2.257757e-38 -3.010193e-01
membership_s8   -1.703387e-38 -1.054908e-01
membership_s9   -2.257757e-38 -2.965108e-01
membership_s10  -1.991874e-38 -2.575857e-01
membership_s11  -2.253378e-38 -4.450888e-01
membership_s12   1.847899e-38  1.711098e-01
membership_s13  -2.252649e-38 -3.294026e-01
membership_s14  -2.248289e-38 -3.473672e-01
membership_s16   1.460916e-38  8.557307e-02
membership_s17  -2.250467e-38 -2.196789e-01
membership_s18   1.798417e-37  1.337481e+00
membership_s19   4.108676e-38  3.988431e-01
membership_s20  -1.937683e-38 -1.521969e-02
membership_s21   8.795725e-39  8.919836e-02
membership_s22  -2.247564e-38 -1.932834e-01
membership_s23  -2.265831e-38 -2.907414e-01
membership_s24  -2.248289e-38 -2.660962e-01
membership_s25  -2.249741e-38 -4.437413e-01
membership_s26   2.485762e-38 -1.393857e-01
membership_s27  -2.257026e-38 -2.397634e-01
membership_s28  -2.259221e-38 -3.165681e-01
membership_s30  -2.259221e-38 -3.225534e-01
membership_s31  -1.646731e-39  3.087082e-02
membership_s32   1.373058e-38  4.142370e-01
membership_s33  -3.026542e-39 -1.114253e-01
membership_s34   0.000000e+00  0.000000e+00
membership_s35  -2.247564e-38 -4.212947e-01
membership_s36   0.000000e+00  0.000000e+00
membership_s37  -2.275448e-38 -5.635026e-01
membership_s38  -1.371072e-39  3.693742e-02
adhesion         7.417410e-42  6.551560e-06
cohesion        -1.483484e-41 -1.321751e-05
inner            2.710681e-42  5.315156e-05
outer            9.097025e-42  3.523684e-05
ioratio          7.775749e-38  4.066313e-02
comsize          1.228160e-41  7.370896e-05
[1] "Dataset: med_targets Model GBM, run: 9 of 10 2015-06-08 10:55:44"
Iter   TrainDeviance   ValidDeviance   StepSize   Improve
     1        0.3000             nan     0.0100   -0.0003
     2        0.2999             nan     0.0100   -0.0000
     3        0.2996             nan     0.0100    0.0001
     4        0.2994             nan     0.0100   -0.0000
     5        0.2993             nan     0.0100   -0.0000
     6        0.2990             nan     0.0100    0.0001
     7        0.2988             nan     0.0100    0.0001
     8        0.2986             nan     0.0100   -0.0000
     9        0.2983             nan     0.0100    0.0001
    10        0.2981             nan     0.0100    0.0000
    20        0.2955             nan     0.0100    0.0001
    40        0.2911             nan     0.0100    0.0002
    60        0.2864             nan     0.0100   -0.0001
    80        0.2825             nan     0.0100   -0.0000
   100        0.2789             nan     0.0100   -0.0000
   120        0.2746             nan     0.0100    0.0001
   140        0.2704             nan     0.0100   -0.0000
   160        0.2672             nan     0.0100    0.0000
   180        0.2641             nan     0.0100   -0.0000
   200        0.2613             nan     0.0100    0.0001
   208        0.2602             nan     0.0100   -0.0000

[1] "GBM variable coefficients"
                            var    rel.inf
spin_vertex         spin_vertex 6.70720127
ratio5                   ratio5 6.06061805
membership_s4     membership_s4 5.45461657
comsize                 comsize 5.12942648
V2                           V2 4.57208981
knn                         knn 4.26077906
V1                           V1 3.83776882
ecc                         ecc 3.41872658
bigcom48               bigcom48 3.31568785
walktrap_vertex walktrap_vertex 3.03240443
outer                     outer 1.95725953
orbit47                 orbit47 1.92245094
orbit18                 orbit18 1.81110259
adhesion               adhesion 1.41585771
graph10                 graph10 1.38167217
orbit51                 orbit51 1.36618452
graph21                 graph21 1.35384126
orbit28                 orbit28 1.34130629
ratio1                   ratio1 1.25893944
orbit35                 orbit35 1.20894666
orbit24                 orbit24 1.14325138
orbit53                 orbit53 1.13584262
graph17                 graph17 1.12825042
bigcom11               bigcom11 1.12755262
orbit36                 orbit36 1.08295602
graph11                 graph11 1.07845434
pagerank               pagerank 1.07489936
cohesion               cohesion 1.05865484
inner                     inner 1.04299502
graph5                   graph5 0.94277870
graph23                 graph23 0.92182841
orbit27                 orbit27 0.89731622
orbit19                 orbit19 0.86172962
graph15                 graph15 0.78749778
bigcom18               bigcom18 0.78035300
bet                         bet 0.70999744
orbit46                 orbit46 0.67498305
graph4                   graph4 0.66978197
graph3                   graph3 0.66545525
graph20                 graph20 0.65176651
orbit49                 orbit49 0.63032987
orbit37                 orbit37 0.60741496
ratio6                   ratio6 0.60423656
orbit5                   orbit5 0.59343175
graph12                 graph12 0.58493699
graph16                 graph16 0.56115455
graph13                 graph13 0.55957401
orbit59                 orbit59 0.53105338
orbit50                 orbit50 0.53083360
upto_fourth         upto_fourth 0.51406457
orbit17                 orbit17 0.48531017
ioratio                 ioratio 0.48191436
bigcom33               bigcom33 0.47257518
orbit26                 orbit26 0.46984580
ratio2                   ratio2 0.46632724
orbit56                 orbit56 0.45287773
orbit31                 orbit31 0.44307538
constraint           constraint 0.43715409
orbit30                 orbit30 0.42303629
sixth                     sixth 0.42079596
orbit10                 orbit10 0.40273423
orbit33                 orbit33 0.39821995
upto_second         upto_second 0.38248156
orbit25                 orbit25 0.35982062
orbit9                   orbit9 0.33974954
orbit22                 orbit22 0.33233433
hubscore               hubscore 0.32371859
bigcom88               bigcom88 0.31613615
orbit45                 orbit45 0.31045363
graph22                 graph22 0.30661485
graph25                 graph25 0.30425148
graph1                   graph1 0.29675871
orbit21                 orbit21 0.27539536
orbit6                   orbit6 0.27376156
membership_s21   membership_s21 0.26889826
graph18                 graph18 0.26742923
orbit29                 orbit29 0.26270576
graph2                   graph2 0.25257543
graph9                   graph9 0.25219875
orbit20                 orbit20 0.24980798
orbit16                 orbit16 0.24891537
ratio3                   ratio3 0.24681017
coreness               coreness 0.24399864
orbit4                   orbit4 0.23267741
orbit52                 orbit52 0.22056845
fourth                   fourth 0.20995716
upto_sixth           upto_sixth 0.20490927
orbit39                 orbit39 0.19290688
orbit64                 orbit64 0.17420262
orbit38                 orbit38 0.17231291
orbit40                 orbit40 0.17020888
orbit23                 orbit23 0.16563040
orbit41                 orbit41 0.15805529
graph0                   graph0 0.14351168
upto_third           upto_third 0.12501459
membership_s19   membership_s19 0.11796268
selfinter             selfinter 0.11090392
orbit11                 orbit11 0.10927341
bigcom177             bigcom177 0.10657140
graph24                 graph24 0.10656729
orbit63                 orbit63 0.10296949
graph6                   graph6 0.09675202
trans                     trans 0.09609045
fifth                     fifth 0.09142133
orbit48                 orbit48 0.08786299
orbit54                 orbit54 0.07167020
orbit65                 orbit65 0.06779001
orbit66                 orbit66 0.06361477
orbit2                   orbit2 0.05856035
orbit13                 orbit13 0.04179596
graph7                   graph7 0.03657798
bigcom65               bigcom65 0.03472303
graph8                   graph8 0.00000000
graph14                 graph14 0.00000000
graph19                 graph19 0.00000000
graph26                 graph26 0.00000000
graph27                 graph27 0.00000000
graph28                 graph28 0.00000000
graph29                 graph29 0.00000000
orbit0                   orbit0 0.00000000
orbit1                   orbit1 0.00000000
orbit3                   orbit3 0.00000000
orbit7                   orbit7 0.00000000
orbit8                   orbit8 0.00000000
orbit12                 orbit12 0.00000000
orbit14                 orbit14 0.00000000
orbit15                 orbit15 0.00000000
orbit32                 orbit32 0.00000000
orbit34                 orbit34 0.00000000
orbit42                 orbit42 0.00000000
orbit43                 orbit43 0.00000000
orbit44                 orbit44 0.00000000
orbit55                 orbit55 0.00000000
orbit57                 orbit57 0.00000000
orbit58                 orbit58 0.00000000
orbit60                 orbit60 0.00000000
orbit61                 orbit61 0.00000000
orbit62                 orbit62 0.00000000
orbit67                 orbit67 0.00000000
orbit68                 orbit68 0.00000000
orbit69                 orbit69 0.00000000
orbit70                 orbit70 0.00000000
orbit71                 orbit71 0.00000000
orbit72                 orbit72 0.00000000
AP                           AP 0.00000000
eccrad                   eccrad 0.00000000
close                     close 0.00000000
first                     first 0.00000000
second                   second 0.00000000
third                     third 0.00000000
evcent                   evcent 0.00000000
upto_fifth           upto_fifth 0.00000000
ratio4                   ratio4 0.00000000
bigcom1                 bigcom1 0.00000000
bigcom2                 bigcom2 0.00000000
bigcom3                 bigcom3 0.00000000
bigcom4                 bigcom4 0.00000000
bigcom5                 bigcom5 0.00000000
bigcom6                 bigcom6 0.00000000
bigcom8                 bigcom8 0.00000000
bigcom9                 bigcom9 0.00000000
bigcom10               bigcom10 0.00000000
bigcom12               bigcom12 0.00000000
bigcom13               bigcom13 0.00000000
bigcom14               bigcom14 0.00000000
bigcom15               bigcom15 0.00000000
bigcom16               bigcom16 0.00000000
bigcom17               bigcom17 0.00000000
bigcom21               bigcom21 0.00000000
bigcom22               bigcom22 0.00000000
bigcom23               bigcom23 0.00000000
bigcom24               bigcom24 0.00000000
bigcom25               bigcom25 0.00000000
bigcom26               bigcom26 0.00000000
bigcom27               bigcom27 0.00000000
bigcom29               bigcom29 0.00000000
bigcom31               bigcom31 0.00000000
bigcom34               bigcom34 0.00000000
bigcom35               bigcom35 0.00000000
bigcom36               bigcom36 0.00000000
bigcom39               bigcom39 0.00000000
bigcom40               bigcom40 0.00000000
bigcom43               bigcom43 0.00000000
bigcom46               bigcom46 0.00000000
bigcom49               bigcom49 0.00000000
bigcom50               bigcom50 0.00000000
bigcom52               bigcom52 0.00000000
bigcom54               bigcom54 0.00000000
bigcom56               bigcom56 0.00000000
bigcom57               bigcom57 0.00000000
bigcom58               bigcom58 0.00000000
bigcom62               bigcom62 0.00000000
bigcom63               bigcom63 0.00000000
bigcom64               bigcom64 0.00000000
bigcom66               bigcom66 0.00000000
bigcom68               bigcom68 0.00000000
bigcom69               bigcom69 0.00000000
bigcom70               bigcom70 0.00000000
bigcom71               bigcom71 0.00000000
bigcom72               bigcom72 0.00000000
bigcom77               bigcom77 0.00000000
bigcom79               bigcom79 0.00000000
bigcom80               bigcom80 0.00000000
bigcom82               bigcom82 0.00000000
bigcom83               bigcom83 0.00000000
bigcom86               bigcom86 0.00000000
bigcom87               bigcom87 0.00000000
bigcom90               bigcom90 0.00000000
bigcom92               bigcom92 0.00000000
bigcom94               bigcom94 0.00000000
bigcom96               bigcom96 0.00000000
bigcom98               bigcom98 0.00000000
bigcom99               bigcom99 0.00000000
bigcom100             bigcom100 0.00000000
bigcom102             bigcom102 0.00000000
bigcom103             bigcom103 0.00000000
bigcom104             bigcom104 0.00000000
bigcom107             bigcom107 0.00000000
bigcom108             bigcom108 0.00000000
bigcom109             bigcom109 0.00000000
bigcom110             bigcom110 0.00000000
bigcom125             bigcom125 0.00000000
bigcom133             bigcom133 0.00000000
bigcom141             bigcom141 0.00000000
bigcom142             bigcom142 0.00000000
bigcom143             bigcom143 0.00000000
bigcom145             bigcom145 0.00000000
bigcom158             bigcom158 0.00000000
bigcom162             bigcom162 0.00000000
bigcom194             bigcom194 0.00000000
bigcom208             bigcom208 0.00000000
bigcom220             bigcom220 0.00000000
bigcom227             bigcom227 0.00000000
bigcom229             bigcom229 0.00000000
bigcom247             bigcom247 0.00000000
bigcom252             bigcom252 0.00000000
bigcom255             bigcom255 0.00000000
bigcom258             bigcom258 0.00000000
bigcom266             bigcom266 0.00000000
bigcom269             bigcom269 0.00000000
bigcom273             bigcom273 0.00000000
bigcom274             bigcom274 0.00000000
bigcom276             bigcom276 0.00000000
bigcom284             bigcom284 0.00000000
bigcom290             bigcom290 0.00000000
bigcom292             bigcom292 0.00000000
bigcom294             bigcom294 0.00000000
bigcom295             bigcom295 0.00000000
bigcom296             bigcom296 0.00000000
bigcom297             bigcom297 0.00000000
bigcom302             bigcom302 0.00000000
bigcom303             bigcom303 0.00000000
bigcom307             bigcom307 0.00000000
bigcom311             bigcom311 0.00000000
bigcom313             bigcom313 0.00000000
bigcom318             bigcom318 0.00000000
bigcom326             bigcom326 0.00000000
bigcom332             bigcom332 0.00000000
bigcom340             bigcom340 0.00000000
bigcom341             bigcom341 0.00000000
bigcom345             bigcom345 0.00000000
bigcom347             bigcom347 0.00000000
bigcom360             bigcom360 0.00000000
bigcom365             bigcom365 0.00000000
bigcom366             bigcom366 0.00000000
bigcom370             bigcom370 0.00000000
bigcom387             bigcom387 0.00000000
bigcom390             bigcom390 0.00000000
bigcom398             bigcom398 0.00000000
bigcom408             bigcom408 0.00000000
bigcom417             bigcom417 0.00000000
bigcom419             bigcom419 0.00000000
bigcom424             bigcom424 0.00000000
bigcom441             bigcom441 0.00000000
bigcom445             bigcom445 0.00000000
bigcom468             bigcom468 0.00000000
membership_s1     membership_s1 0.00000000
membership_s3     membership_s3 0.00000000
membership_s5     membership_s5 0.00000000
membership_s6     membership_s6 0.00000000
membership_s7     membership_s7 0.00000000
membership_s8     membership_s8 0.00000000
membership_s9     membership_s9 0.00000000
membership_s10   membership_s10 0.00000000
membership_s11   membership_s11 0.00000000
membership_s12   membership_s12 0.00000000
membership_s13   membership_s13 0.00000000
membership_s14   membership_s14 0.00000000
membership_s16   membership_s16 0.00000000
membership_s17   membership_s17 0.00000000
membership_s18   membership_s18 0.00000000
membership_s20   membership_s20 0.00000000
membership_s22   membership_s22 0.00000000
membership_s23   membership_s23 0.00000000
membership_s24   membership_s24 0.00000000
membership_s25   membership_s25 0.00000000
membership_s26   membership_s26 0.00000000
membership_s27   membership_s27 0.00000000
membership_s28   membership_s28 0.00000000
membership_s30   membership_s30 0.00000000
membership_s31   membership_s31 0.00000000
membership_s32   membership_s32 0.00000000
membership_s33   membership_s33 0.00000000
membership_s34   membership_s34 0.00000000
membership_s35   membership_s35 0.00000000
membership_s36   membership_s36 0.00000000
membership_s37   membership_s37 0.00000000
membership_s38   membership_s38 0.00000000
[1] "Dataset: med_targets Model RF, run: 9 of 10 2015-06-08 10:56:03"
     |      Out-of-bag   |
Tree |      MSE  %Var(y) |
   1 |  0.05145   228.35 |
   2 |  0.04758   211.19 |
   3 |  0.03956   175.57 |
   4 |  0.03952   175.42 |
   5 |  0.03681   163.38 |
   6 |   0.0358   158.88 |
   7 |  0.03478   154.39 |
   8 |   0.0334   148.27 |
   9 |  0.03256   144.54 |
  10 |  0.03177   141.00 |
  11 |  0.03197   141.88 |
  12 |  0.03141   139.41 |
  13 |  0.03081   136.75 |
  14 |  0.03012   133.70 |
  15 |  0.02955   131.18 |
  16 |  0.02906   128.96 |
  17 |   0.0286   126.92 |
  18 |    0.028   124.26 |
  19 |  0.02767   122.80 |
  20 |  0.02745   121.85 |
  21 |  0.02712   120.36 |
  22 |  0.02704   120.03 |
  23 |  0.02693   119.52 |
  24 |  0.02676   118.79 |
  25 |  0.02669   118.47 |
  26 |   0.0266   118.06 |
  27 |  0.02642   117.27 |
  28 |  0.02617   116.16 |
  29 |  0.02604   115.58 |
  30 |  0.02598   115.32 |
  31 |  0.02597   115.27 |
  32 |   0.0258   114.53 |
  33 |  0.02575   114.28 |
  34 |  0.02571   114.12 |
  35 |  0.02555   113.42 |
  36 |  0.02545   112.97 |
  37 |  0.02517   111.72 |
  38 |  0.02516   111.69 |
  39 |  0.02509   111.38 |
  40 |  0.02509   111.38 |
  41 |  0.02505   111.19 |
  42 |  0.02497   110.84 |
  43 |  0.02496   110.80 |
  44 |  0.02492   110.60 |
  45 |  0.02482   110.18 |
  46 |  0.02479   110.05 |
  47 |  0.02479   110.03 |
  48 |  0.02483   110.19 |
  49 |  0.02476   109.88 |
  50 |   0.0247   109.65 |
  51 |  0.02466   109.47 |
  52 |  0.02462   109.29 |
  53 |  0.02464   109.36 |
  54 |  0.02463   109.31 |
  55 |  0.02462   109.26 |
  56 |  0.02456   109.00 |
  57 |   0.0245   108.75 |
  58 |  0.02443   108.44 |
  59 |  0.02444   108.47 |
  60 |  0.02448   108.67 |
  61 |  0.02447   108.59 |
  62 |  0.02445   108.53 |
  63 |  0.02441   108.33 |
  64 |   0.0244   108.31 |
  65 |  0.02436   108.13 |
  66 |  0.02431   107.92 |
  67 |  0.02429   107.80 |
  68 |   0.0243   107.85 |
  69 |  0.02429   107.83 |
  70 |  0.02428   107.75 |
  71 |  0.02433   107.97 |
  72 |  0.02422   107.49 |
  73 |  0.02423   107.52 |
  74 |  0.02414   107.15 |
  75 |  0.02413   107.10 |
  76 |  0.02409   106.94 |
  77 |   0.0241   106.95 |
  78 |  0.02408   106.86 |
  79 |  0.02401   106.56 |
  80 |  0.02396   106.35 |
  81 |  0.02394   106.24 |
  82 |  0.02395   106.28 |
  83 |  0.02391   106.15 |
  84 |  0.02391   106.12 |
  85 |  0.02392   106.17 |
  86 |  0.02396   106.32 |
  87 |  0.02395   106.32 |
  88 |  0.02393   106.21 |
  89 |  0.02397   106.37 |
  90 |  0.02397   106.40 |
  91 |  0.02397   106.39 |
  92 |  0.02393   106.23 |
  93 |  0.02394   106.24 |
  94 |  0.02392   106.18 |
  95 |  0.02395   106.31 |
  96 |  0.02395   106.32 |
  97 |  0.02396   106.36 |
  98 |  0.02397   106.39 |
  99 |  0.02399   106.47 |
 100 |    0.024   106.51 |
[1] "Random Forest variable coefficients"
                      %IncMSE IncNodePurity
graph5           1.392327e-03  4.853091e-01
graph6           2.492767e-03  4.282528e-01
graph7           3.147514e-04  2.038675e-01
graph8           2.783687e-04  1.105809e-02
graph9           1.164371e-03  2.634951e-01
graph10          2.061615e-03  3.436891e-01
graph11          4.298742e-03  8.889310e-01
graph12          1.417646e-03  3.863146e-01
graph13          5.285395e-03  4.063574e-01
graph14          1.130638e-03  4.035731e-01
graph15          5.077740e-03  5.313624e-01
graph16          1.224779e-03  3.083214e-01
graph17          4.117256e-03  6.811725e-01
graph18          5.178772e-04  2.111908e-01
graph19          3.896682e-03  3.556623e-01
graph20          3.607783e-03  4.318217e-01
graph21          7.173100e-04  4.261621e-01
graph22          3.482283e-03  2.493256e-01
graph23          3.144431e-03  8.467511e-01
graph24          2.846446e-03  3.249117e-01
graph25          7.825520e-04  4.347643e-01
graph26          2.186489e-03  2.649361e-01
graph27          1.356183e-04  3.895957e-02
graph28          2.492831e-04  3.146066e-02
graph29          6.336992e-04  5.182141e-03
orbit0           3.607220e-05  1.437437e-01
orbit1           1.376860e-03  2.985040e-01
orbit2           1.545375e-03  3.942675e-01
orbit3           6.013862e-04  1.892807e-01
orbit4           1.122491e-03  1.714648e-01
orbit5           1.434437e-03  2.620952e-01
orbit6           4.443767e-03  5.674671e-01
orbit7           1.721246e-03  2.925237e-01
orbit8           1.751034e-03  4.219910e-01
orbit9           8.828918e-04  2.590665e-01
orbit10          2.109522e-03  2.427392e-01
orbit11          1.202611e-03  1.580777e-01
orbit12          3.528826e-04  2.300123e-01
orbit13          1.981931e-04  2.281827e-02
orbit14          2.637156e-05  1.075615e-02
orbit15          3.279203e-03  4.938099e-01
orbit16          1.326828e-03  2.943725e-01
orbit17          1.530491e-03  3.884507e-01
orbit18          3.924669e-03  5.713259e-01
orbit19          2.919823e-03  4.440597e-01
orbit20          3.469488e-03  4.265681e-01
orbit21          8.742199e-04  2.198661e-01
orbit22          7.610075e-03  4.375720e-01
orbit23          1.923155e-03  4.202639e-01
orbit24          1.219628e-03  4.573319e-01
orbit25          1.057988e-03  4.134995e-01
orbit26          1.430722e-03  1.515636e-01
orbit27          1.651376e-03  3.387114e-01
orbit28          1.764042e-03  4.310904e-01
orbit29          4.836712e-03  3.213074e-01
orbit30          1.106496e-03  3.304518e-01
orbit31          3.508035e-03  4.322688e-01
orbit32          2.538974e-03  3.720934e-01
orbit33          1.384644e-03  2.502212e-01
orbit34          2.331905e-03  6.353614e-01
orbit35          3.717867e-03  7.186143e-01
orbit36          1.280723e-03  6.362158e-01
orbit37          5.411819e-03  4.689936e-01
orbit38          3.259115e-03  4.645592e-01
orbit39          4.864754e-03  7.038385e-01
orbit40          2.188969e-03  3.023863e-01
orbit41          3.025024e-04  9.625546e-02
orbit42          3.016285e-04  1.887450e-01
orbit43          1.048813e-03  2.146690e-01
orbit44          1.174890e-03  2.096245e-01
orbit45          2.475897e-03  6.337181e-01
orbit46          1.993456e-03  1.866055e-01
orbit47          1.785639e-03  3.164568e-01
orbit48          3.184197e-04  1.300892e-01
orbit49          3.225809e-03  3.477885e-01
orbit50          1.123482e-03  1.632803e-01
orbit51          3.286340e-03  3.230417e-01
orbit52          3.300743e-03  5.518910e-01
orbit53          3.417615e-03  4.078330e-01
orbit54          3.363147e-03  4.484206e-01
orbit55          6.468709e-05  4.254314e-02
orbit56          5.161522e-03  6.250091e-01
orbit57          8.022006e-04  6.914894e-02
orbit58          3.359267e-04  6.818733e-02
orbit59          3.259073e-03  1.166083e-01
orbit60          3.821537e-04  1.474655e-01
orbit61          2.548223e-05  8.592842e-02
orbit62          1.966854e-03  3.849248e-01
orbit63          2.033880e-03  3.644249e-01
orbit64          5.546605e-04  9.496956e-02
orbit65          3.350342e-03  1.823647e-01
orbit66          3.404093e-03  1.602256e-01
orbit67          2.602303e-05  3.361111e-02
orbit68          1.924865e-04  7.681649e-02
orbit69          9.582638e-05  1.198994e-01
orbit70          3.621964e-04  5.240575e-02
orbit71          1.129564e-04  6.166706e-02
orbit72          3.791496e-04  4.085186e-02
AP               1.402142e-04  6.087821e-02
bet              1.037155e-03  4.509788e-01
ecc              1.783790e-04  3.041454e-01
eccrad           1.438498e-04  2.858738e-01
close            2.235009e-03  3.559245e-01
constraint       1.575718e-03  5.894129e-01
coreness         1.424527e-03  1.653056e-01
knn              2.002903e-03  6.630761e-01
hubscore         1.533743e-03  3.734701e-01
pagerank         2.092905e-03  8.271589e-01
trans            9.572320e-04  3.479617e-01
first            2.670113e-04  6.495056e-02
second           1.275122e-03  2.347407e-01
third            5.775916e-03  2.137110e-01
fourth           2.069181e-03  4.920564e-01
fifth            1.769039e-03  3.378072e-01
sixth            4.995940e-03  4.990631e-01
selfinter       -4.931885e-05  5.398005e-02
V1               2.533204e-03  9.931648e-01
V2               3.244177e-03  1.564424e+00
evcent           1.780596e-03  3.896962e-01
upto_second      2.163948e-03  1.392405e-01
upto_third       3.311704e-03  4.393115e-01
upto_fourth      4.249755e-03  3.183662e-01
upto_fifth       3.950867e-03  5.136623e-01
upto_sixth       1.181662e-03  3.027161e-01
ratio1           3.509818e-03  8.134214e-01
ratio2           2.671600e-03  7.327474e-01
ratio3           1.146900e-02  5.961999e-01
ratio4           1.545150e-03  5.020395e-01
ratio5           1.166521e-03  2.092060e+00
ratio6           1.945020e-03  5.407786e-01
walktrap_vertex  1.198421e-03  1.508628e+00
bigcom1         -6.255430e-06  1.055000e-02
bigcom2          1.093854e-04  4.078619e-02
bigcom3          0.000000e+00  6.071532e-20
bigcom4          8.189168e-06  2.494624e-02
bigcom5          0.000000e+00  2.081668e-19
bigcom6          0.000000e+00  2.775558e-19
bigcom8          0.000000e+00  5.724587e-19
bigcom9          0.000000e+00  1.387779e-19
bigcom10         1.034398e-05  2.088305e-01
bigcom11         1.755348e-05  5.574870e-01
bigcom12         0.000000e+00  0.000000e+00
bigcom13         0.000000e+00  8.673617e-21
bigcom14         0.000000e+00  0.000000e+00
bigcom15         0.000000e+00  0.000000e+00
bigcom16         0.000000e+00  6.938894e-19
bigcom17         0.000000e+00  0.000000e+00
bigcom18         1.030918e-04  4.251860e-01
bigcom21         0.000000e+00  2.775558e-19
bigcom22         0.000000e+00  0.000000e+00
bigcom23         0.000000e+00  2.602085e-20
bigcom24         0.000000e+00  0.000000e+00
bigcom25        -2.748742e-05  4.246477e-02
bigcom26         0.000000e+00  0.000000e+00
bigcom27         0.000000e+00  0.000000e+00
bigcom29         0.000000e+00  0.000000e+00
bigcom31         0.000000e+00  2.775558e-19
bigcom33         9.636902e-04  3.308327e-01
bigcom34         0.000000e+00  6.938894e-20
bigcom35         0.000000e+00  0.000000e+00
bigcom36         0.000000e+00  8.673617e-21
bigcom39         0.000000e+00  0.000000e+00
bigcom40         0.000000e+00  0.000000e+00
bigcom43         0.000000e+00  8.673617e-21
bigcom46         0.000000e+00  0.000000e+00
bigcom48        -6.070374e-05  3.848653e-01
bigcom49         0.000000e+00  0.000000e+00
bigcom50         0.000000e+00  0.000000e+00
bigcom52         0.000000e+00  0.000000e+00
bigcom54         0.000000e+00  0.000000e+00
bigcom56         0.000000e+00  6.938894e-20
bigcom57         0.000000e+00  4.163336e-19
bigcom58         0.000000e+00  0.000000e+00
bigcom62         0.000000e+00  2.862294e-19
bigcom63         0.000000e+00  8.750000e-03
bigcom64         0.000000e+00  0.000000e+00
bigcom65         6.502407e-05  2.704290e-01
bigcom66         0.000000e+00  0.000000e+00
bigcom68         0.000000e+00  0.000000e+00
bigcom69         0.000000e+00  0.000000e+00
bigcom70         0.000000e+00  0.000000e+00
bigcom71         0.000000e+00  8.673617e-21
bigcom72         0.000000e+00  4.163336e-19
bigcom77         0.000000e+00  0.000000e+00
bigcom79         0.000000e+00  5.724587e-19
bigcom80         0.000000e+00  0.000000e+00
bigcom82         0.000000e+00  3.122502e-19
bigcom83         0.000000e+00  0.000000e+00
bigcom86         0.000000e+00  1.387779e-19
bigcom87         0.000000e+00  0.000000e+00
bigcom88         3.967756e-05  3.308030e-01
bigcom90         0.000000e+00  0.000000e+00
bigcom92         0.000000e+00  0.000000e+00
bigcom94         0.000000e+00  0.000000e+00
bigcom96         0.000000e+00  0.000000e+00
bigcom98         0.000000e+00  2.602085e-20
bigcom99         0.000000e+00  0.000000e+00
bigcom100        0.000000e+00  0.000000e+00
bigcom102        0.000000e+00  3.469447e-20
bigcom103        0.000000e+00  1.387779e-19
bigcom104        0.000000e+00  0.000000e+00
bigcom107        0.000000e+00  0.000000e+00
bigcom108        0.000000e+00  0.000000e+00
bigcom109        0.000000e+00  0.000000e+00
bigcom110        0.000000e+00  7.728037e-01
bigcom125        0.000000e+00  2.775558e-19
bigcom133        0.000000e+00  0.000000e+00
bigcom141        0.000000e+00  4.336809e-20
bigcom142        0.000000e+00  0.000000e+00
bigcom143        0.000000e+00  2.775558e-19
bigcom145        0.000000e+00  0.000000e+00
bigcom158        0.000000e+00  1.734723e-20
bigcom162        0.000000e+00  0.000000e+00
bigcom177        2.132084e-04  6.599368e-01
bigcom194        0.000000e+00  0.000000e+00
bigcom208        0.000000e+00  0.000000e+00
bigcom220        0.000000e+00  0.000000e+00
bigcom227        0.000000e+00  3.469447e-20
bigcom229        0.000000e+00  0.000000e+00
bigcom247        0.000000e+00  0.000000e+00
bigcom252        0.000000e+00  0.000000e+00
bigcom255        0.000000e+00  0.000000e+00
bigcom258        0.000000e+00  0.000000e+00
bigcom266        0.000000e+00  2.775558e-19
bigcom269        0.000000e+00  0.000000e+00
bigcom273        0.000000e+00  0.000000e+00
bigcom274        0.000000e+00  0.000000e+00
bigcom276        0.000000e+00  0.000000e+00
bigcom284        0.000000e+00  0.000000e+00
bigcom290        0.000000e+00  0.000000e+00
bigcom292        0.000000e+00  0.000000e+00
bigcom294        0.000000e+00  0.000000e+00
bigcom295        2.158340e-05  4.394824e-01
bigcom296        0.000000e+00  0.000000e+00
bigcom297        0.000000e+00  0.000000e+00
bigcom302        0.000000e+00  0.000000e+00
bigcom303        0.000000e+00  0.000000e+00
bigcom307        0.000000e+00  0.000000e+00
bigcom311        0.000000e+00  0.000000e+00
bigcom313        0.000000e+00  0.000000e+00
bigcom318        0.000000e+00  0.000000e+00
bigcom326        0.000000e+00  2.775558e-19
bigcom332        0.000000e+00  0.000000e+00
bigcom340        0.000000e+00  0.000000e+00
bigcom341        0.000000e+00  0.000000e+00
bigcom345        0.000000e+00  0.000000e+00
bigcom347        0.000000e+00  5.551115e-19
bigcom360        0.000000e+00  0.000000e+00
bigcom365        0.000000e+00  0.000000e+00
bigcom366        0.000000e+00  0.000000e+00
bigcom370        0.000000e+00  0.000000e+00
bigcom387        0.000000e+00  0.000000e+00
bigcom390        0.000000e+00  0.000000e+00
bigcom398        0.000000e+00  0.000000e+00
bigcom408        0.000000e+00  0.000000e+00
bigcom417        0.000000e+00  0.000000e+00
bigcom419        0.000000e+00  0.000000e+00
bigcom424        0.000000e+00  0.000000e+00
bigcom441        0.000000e+00  0.000000e+00
bigcom445        0.000000e+00  0.000000e+00
bigcom468        0.000000e+00  0.000000e+00
spin_vertex      3.998609e-03  1.675884e+00
membership_s1    0.000000e+00  0.000000e+00
membership_s3    0.000000e+00  1.821460e-19
membership_s4    1.406288e-03  6.494096e-01
membership_s5    0.000000e+00  0.000000e+00
membership_s6    0.000000e+00  0.000000e+00
membership_s7    0.000000e+00  0.000000e+00
membership_s8    1.063177e-06  1.360807e-02
membership_s9    0.000000e+00  0.000000e+00
membership_s10  -4.436718e-05  1.993936e-02
membership_s11   0.000000e+00  5.551115e-19
membership_s12   1.091111e-04  1.453529e-01
membership_s13   0.000000e+00  0.000000e+00
membership_s14   0.000000e+00  0.000000e+00
membership_s16  -8.238775e-08  3.038770e-02
membership_s17   0.000000e+00  0.000000e+00
membership_s18  -9.649688e-06  3.583429e-01
membership_s19   3.396612e-05  7.025030e-02
membership_s20   3.542531e-04  1.309002e-01
membership_s21   1.069862e-04  2.145623e-01
membership_s22   0.000000e+00  0.000000e+00
membership_s23   0.000000e+00  3.556183e-19
membership_s24   0.000000e+00  2.949030e-19
membership_s25   0.000000e+00  3.469447e-20
membership_s26   4.222902e-05  2.069249e-02
membership_s27   0.000000e+00  0.000000e+00
membership_s28   0.000000e+00  8.673617e-21
membership_s30   0.000000e+00  1.110223e-18
membership_s31   1.077829e-05  5.853759e-02
membership_s32   5.673717e-05  1.480350e-01
membership_s33  -5.171380e-05  6.512912e-02
membership_s34   0.000000e+00  0.000000e+00
membership_s35   0.000000e+00  0.000000e+00
membership_s36   0.000000e+00  0.000000e+00
membership_s37   0.000000e+00  6.938894e-20
membership_s38  -1.976516e-05  9.071066e-02
adhesion         1.445136e-02  1.036890e+00
cohesion         1.212817e-02  1.192821e+00
inner            1.812818e-03  1.176240e+00
outer            6.178275e-03  1.153096e+00
ioratio          8.641779e-03  8.062511e-01
comsize          5.401405e-03  1.225076e+00
[1] "Dataset: med_targets Model GLM, run: 9 of 10 2015-06-08 10:57:04"
[1] "glmnet variable coefficients"
                         [,1]          [,2]
(Intercept)     -3.746231e+00 -9.990826e+01
graph0           2.305112e-40  6.779001e-04
graph1          -1.108328e-41 -1.713521e-05
graph2          -2.742302e-40  1.063022e-03
graph3          -2.877233e-43 -4.292022e-07
graph4          -1.704281e-43  1.456057e-07
graph5          -1.471168e-41  7.443941e-06
graph6          -3.922980e-42 -9.023803e-06
graph7          -2.567212e-41 -8.369409e-05
graph8          -5.114367e-41  1.263470e-04
graph9          -7.967682e-45 -3.290925e-08
graph10         -2.918284e-45  4.004449e-11
graph11         -2.263419e-45  2.998862e-09
graph12         -8.460820e-44 -1.669219e-07
graph13         -1.637041e-43 -3.062916e-08
graph14         -5.158049e-44 -1.060744e-07
graph15         -3.096467e-42 -1.108495e-05
graph16         -5.064501e-44 -5.721196e-08
graph17         -1.428875e-43 -1.233020e-07
graph18         -8.569604e-42 -2.416165e-05
graph19         -6.902763e-43 -2.418409e-06
graph20         -7.256382e-43  2.128649e-06
graph21         -2.526345e-42 -1.471011e-06
graph22         -9.539130e-43 -2.971624e-06
graph23         -7.390290e-43  9.247799e-07
graph24         -3.688946e-42 -8.287086e-06
graph25         -8.316913e-42 -3.583535e-05
graph26         -4.206927e-42 -1.359108e-05
graph27         -1.805500e-41 -7.172033e-05
graph28         -1.011221e-41 -2.468459e-05
graph29         -2.201903e-41 -4.800378e-05
orbit0           2.305112e-40  6.919566e-04
orbit1          -1.457619e-41 -1.810820e-05
orbit2           1.521405e-41 -7.030692e-05
orbit3          -2.742302e-40  1.062520e-03
orbit4          -6.481876e-43 -1.883992e-06
orbit5          -3.942223e-43  6.495019e-07
orbit6          -1.727124e-43  1.463845e-07
orbit7           2.106594e-42  2.318379e-06
orbit8          -1.471168e-41  7.546919e-06
orbit9          -1.314174e-41  5.383474e-06
orbit10         -4.415072e-42 -1.627931e-05
orbit11         -3.733096e-41 -4.291005e-05
orbit12         -2.968685e-41 -1.099638e-04
orbit13         -5.470094e-41 -4.609088e-05
orbit14         -5.114367e-41  1.260950e-04
orbit15         -2.171942e-44 -1.037628e-07
orbit16         -1.682213e-44 -1.086964e-07
orbit17         -1.830025e-44 -3.408236e-08
orbit18         -1.478422e-44 -1.135383e-07
orbit19         -5.113844e-45  4.810831e-09
orbit20         -7.677092e-45  2.664890e-08
orbit21         -2.250018e-44  1.870916e-08
orbit22         -2.265265e-45  3.007370e-09
orbit23          4.548603e-43  4.687177e-06
orbit24         -1.569033e-43 -4.494627e-08
orbit25         -1.614697e-43 -6.176272e-07
orbit26         -3.931733e-43 -1.471998e-06
orbit27         -1.114017e-42 -5.686808e-06
orbit28         -6.300761e-43  9.877914e-07
orbit29         -2.164142e-43  2.418673e-07
orbit30         -8.172444e-43 -2.568068e-08
orbit31         -8.438891e-44  1.334660e-07
orbit32         -7.486628e-44 -4.269140e-07
orbit33         -4.047348e-42 -1.469225e-05
orbit34         -3.096467e-42 -1.102700e-05
orbit35         -2.503318e-43  6.439833e-07
orbit36         -5.531131e-43 -2.002010e-06
orbit37         -6.469454e-44 -1.619638e-07
orbit38         -6.554499e-43  5.023056e-06
orbit39         -5.430927e-43  3.447567e-06
orbit40         -1.613558e-43 -4.184848e-07
orbit41         -1.388682e-42 -6.989212e-06
orbit42         -1.284231e-41 -2.154127e-05
orbit43         -8.760550e-42 -2.441434e-05
orbit44         -1.284575e-40 -5.084505e-04
orbit45         -4.638631e-42 -1.467051e-05
orbit46         -1.626888e-42 -6.671944e-06
orbit47         -3.111066e-42  1.040887e-06
orbit48         -8.598236e-43 -3.875774e-06
orbit49         -7.669881e-43  2.545770e-06
orbit50         -6.480306e-42 -3.274125e-05
orbit51         -5.514381e-42 -1.738716e-05
orbit52         -6.833777e-42  1.652557e-05
orbit53         -6.065452e-42  1.241732e-05
orbit54         -9.482472e-43 -2.938355e-06
orbit55         -1.443499e-41 -6.661046e-05
orbit56         -6.576191e-42  7.708876e-05
orbit57         -6.364942e-43 -3.976880e-07
orbit58         -1.641657e-41 -1.210771e-04
orbit59         -6.533820e-42 -1.680081e-05
orbit60         -5.808151e-42 -9.678909e-06
orbit61         -6.576190e-41  2.367869e-05
orbit62         -3.608432e-41 -2.543625e-04
orbit63         -1.983941e-41 -4.732408e-05
orbit64         -1.039082e-41 -3.276069e-05
orbit65         -1.824317e-41 -7.529434e-05
orbit66         -4.161976e-42 -8.094398e-06
orbit67         -2.156096e-41 -1.334779e-04
orbit68         -1.965252e-41 -8.504961e-05
orbit69         -5.080504e-41  5.624831e-05
orbit70         -2.062245e-41 -1.015012e-04
orbit71         -9.255507e-42  2.207263e-05
orbit72         -2.201903e-41 -4.777504e-05
AP              -7.800950e-40 -8.072616e-02
bet              1.924989e-43  1.391443e-06
ecc              5.092030e-39  3.115496e-02
eccrad           3.564421e-38  2.178348e-01
close           -8.099766e-38  1.625918e-01
constraint      -8.610420e-38 -9.396446e-01
coreness        -1.115791e-39  6.911328e-03
knn             -2.595802e-40 -1.466320e-03
hubscore        -2.103525e-37 -5.868576e-01
pagerank        -3.581369e-35 -7.748914e+02
trans           -4.046328e-38  1.651817e-01
first            2.305112e-40  7.030781e-04
second          -1.949496e-41 -4.563750e-05
third            2.675753e-43  1.963695e-05
fourth           2.706773e-42 -3.328629e-05
fifth           -9.801077e-43 -8.996450e-07
sixth           -2.624538e-41 -1.652855e-04
selfinter       -1.354026e-38 -1.528888e-01
V1              -4.777777e-38  1.006407e-01
V2              -1.270214e-37 -1.774559e+00
evcent          -2.112825e-37 -5.453377e-01
upto_second     -1.888107e-41 -4.404481e-05
upto_third      -5.685373e-43  1.182937e-05
upto_fourth      1.035560e-42  2.627509e-06
upto_fifth       2.446257e-41  1.927611e-04
upto_sixth       3.183729e-40  8.475321e-03
ratio1          -3.111124e-40 -1.948077e-03
ratio2           7.663492e-40  3.964393e-03
ratio3          -2.135868e-39 -4.645759e-02
ratio4          -8.816675e-39  8.093403e-02
ratio5          -3.337645e-37 -2.836737e+00
ratio6          -2.944732e-40 -3.995528e-03
walktrap_vertex  7.465823e-41  2.154732e-01
bigcom1         -2.140256e-38 -1.112316e-01
bigcom2          1.248574e-38  9.867431e-02
bigcom3         -2.421014e-38 -3.192775e-01
bigcom4         -7.357458e-39 -8.798221e-02
bigcom5         -2.331750e-38 -5.340524e-01
bigcom6         -2.336995e-38 -2.887368e-01
bigcom8         -2.348314e-38 -4.318615e-01
bigcom9         -2.333246e-38 -4.640067e-01
bigcom10         8.919548e-38  9.623083e-01
bigcom11         3.140087e-37  1.357584e+00
bigcom12        -2.338498e-38 -5.384073e-01
bigcom13        -2.346041e-38 -3.747370e-01
bigcom14        -2.331002e-38 -2.255427e-01
bigcom15        -2.330255e-38 -1.625815e-01
bigcom16        -2.332498e-38 -4.217064e-01
bigcom17        -2.331002e-38 -4.662823e-01
bigcom18         5.197672e-38  6.394064e-01
bigcom21        -2.330255e-38 -2.693918e-01
bigcom22        -2.330255e-38 -1.434149e-01
bigcom23        -2.335494e-38 -3.598194e-01
bigcom24        -2.330255e-38 -2.281904e-01
bigcom25         6.334307e-39  1.116031e-01
bigcom26        -2.330255e-38 -1.497857e-01
bigcom27        -2.330255e-38 -3.211918e-01
bigcom29        -2.335494e-38 -2.004968e-01
bigcom31        -2.331002e-38 -4.389821e-01
bigcom33         2.223687e-38  2.767511e-01
bigcom34        -2.347556e-38 -3.339917e-01
bigcom35        -2.330255e-38 -2.435317e-01
bigcom36        -2.330255e-38 -5.094943e-02
bigcom39        -2.331750e-38 -3.869820e-01
bigcom40        -2.330255e-38 -2.755215e-01
bigcom43        -2.334744e-38 -3.525117e-01
bigcom46        -2.331750e-38 -2.328867e-01
bigcom48         1.609266e-37  1.279884e+00
bigcom49         0.000000e+00  0.000000e+00
bigcom50        -2.333995e-38 -2.529308e-01
bigcom52        -2.331750e-38 -2.891152e-01
bigcom54        -2.331002e-38 -2.153342e-01
bigcom56        -2.334744e-38 -3.769624e-01
bigcom57        -2.343773e-38 -2.292418e-01
bigcom58        -2.331002e-38 -2.364550e-01
bigcom62        -2.333246e-38 -3.062557e-01
bigcom63        -2.331750e-38 -5.917318e-01
bigcom64        -2.330255e-38 -7.042075e-02
bigcom65         7.796474e-38  7.482855e-01
bigcom66        -2.331002e-38 -2.008238e-01
bigcom68         0.000000e+00  0.000000e+00
bigcom69         0.000000e+00  0.000000e+00
bigcom70        -2.336244e-38 -2.491347e-01
bigcom71        -2.331002e-38 -3.414511e-01
bigcom72        -2.331750e-38 -2.271676e-01
bigcom77        -2.331002e-38 -2.754564e-01
bigcom79        -2.339250e-38 -3.198759e-01
bigcom80        -2.330255e-38 -1.977602e-01
bigcom82        -2.331002e-38 -3.939260e-01
bigcom83        -2.332498e-38 -2.393489e-01
bigcom86        -2.331002e-38 -3.470603e-01
bigcom87        -2.331002e-38 -2.878495e-01
bigcom88         1.212770e-37  8.047716e-01
bigcom90         0.000000e+00  0.000000e+00
bigcom92        -2.330255e-38 -2.094216e-01
bigcom94         0.000000e+00  0.000000e+00
bigcom96        -2.331002e-38 -3.560761e-01
bigcom98        -2.331002e-38 -3.783063e-01
bigcom99        -2.333246e-38 -1.700034e-01
bigcom100       -2.331002e-38 -2.731457e-01
bigcom102       -2.330255e-38 -2.864571e-01
bigcom103       -2.330255e-38 -2.116512e-01
bigcom104        0.000000e+00  0.000000e+00
bigcom107       -2.331002e-38 -1.794412e-01
bigcom108       -2.330255e-38 -1.823014e-01
bigcom109       -2.333246e-38 -4.494632e-01
bigcom110        9.871221e-37  3.015202e+00
bigcom125       -2.333995e-38 -1.773223e-01
bigcom133       -2.331002e-38 -3.164179e-01
bigcom141       -2.339250e-38 -2.386884e-01
bigcom142       -2.330255e-38 -4.870115e-01
bigcom143       -2.330255e-38 -4.456357e-01
bigcom145        0.000000e+00  0.000000e+00
bigcom158       -2.340002e-38 -3.042176e-01
bigcom162       -2.333246e-38 -3.763147e-01
bigcom177        1.212770e-37  7.229515e-01
bigcom194       -2.330255e-38 -3.501269e-01
bigcom208       -2.331002e-38 -4.344788e-01
bigcom220       -2.331002e-38 -3.320897e-01
bigcom227       -2.330255e-38 -3.609895e-01
bigcom229        0.000000e+00  0.000000e+00
bigcom247       -2.330255e-38 -3.113478e-01
bigcom252       -2.330255e-38 -3.732928e-01
bigcom255       -2.331002e-38 -4.143481e-01
bigcom258       -2.333246e-38 -4.091407e-01
bigcom266       -2.333995e-38 -3.903551e-01
bigcom269       -2.330255e-38 -2.827318e-01
bigcom273       -2.330255e-38 -6.219684e-01
bigcom274       -2.330255e-38 -2.480467e-01
bigcom276        0.000000e+00  0.000000e+00
bigcom284       -2.330255e-38 -1.027391e-01
bigcom290       -2.330255e-38 -6.069255e-01
bigcom292       -2.331002e-38 -3.701611e-01
bigcom294        0.000000e+00  0.000000e+00
bigcom295        3.137067e-37  1.341292e+00
bigcom296       -2.331750e-38 -2.444794e-01
bigcom297        0.000000e+00  0.000000e+00
bigcom302       -2.330255e-38 -4.003127e-01
bigcom303        0.000000e+00  0.000000e+00
bigcom307       -2.330255e-38 -2.599905e-01
bigcom311       -2.330255e-38 -2.913955e-01
bigcom313        0.000000e+00  0.000000e+00
bigcom318        0.000000e+00  0.000000e+00
bigcom326       -2.330255e-38 -1.880440e-01
bigcom332        0.000000e+00  0.000000e+00
bigcom340       -2.330255e-38 -2.535250e-01
bigcom341        0.000000e+00  0.000000e+00
bigcom345        0.000000e+00  0.000000e+00
bigcom347       -2.331750e-38 -1.583685e-01
bigcom360       -2.333246e-38 -2.772122e-01
bigcom365       -2.330255e-38 -5.620611e-01
bigcom366       -2.330255e-38 -2.264619e-01
bigcom370       -2.330255e-38 -1.367448e-01
bigcom387       -2.331750e-38 -3.006840e-01
bigcom390        0.000000e+00  0.000000e+00
bigcom398        0.000000e+00  0.000000e+00
bigcom408       -2.333995e-38 -2.893653e-01
bigcom417       -2.330255e-38 -5.578284e-01
bigcom419        0.000000e+00  0.000000e+00
bigcom424       -2.330255e-38 -2.723629e-01
bigcom441       -2.332498e-38 -2.053191e-01
[truncated: 111,197 more chars]
