# Supplementary material for: Distinctive Behaviors of Druggable Proteins in Cellular Networks
Source: PLoS Comput Biol. 2015 Dec 23;11(12):e1004597. doi: 10.1371/journal.pcbi.1004597 (PMC4689399; doi:10.1371/journal.pcbi.1004597)
Supplement: S1 File — (ZIP) [file pcbi.1004597.s004.zip › S1_File/y2h_binary.ppi.csv.Target_results_med_TnotC.txt]

[[1]]
[1] "med_TnotC"

[1] "Dataset: med_TnotC Model GBM, run: 1 of 10 2015-06-08 10:41:02"
Iter   TrainDeviance   ValidDeviance   StepSize   Improve
     1        0.1099             nan     0.0100   -0.0001
     2        0.1088             nan     0.0100   -0.0001
     3        0.1058             nan     0.0100   -0.0001
     4        0.1047             nan     0.0100   -0.0000
     5        0.1030             nan     0.0100   -0.0000
     6        0.1008             nan     0.0100   -0.0001
     7        0.0990             nan     0.0100    0.0001
     8        0.0977             nan     0.0100   -0.0001
     9        0.0961             nan     0.0100    0.0002
    10        0.0947             nan     0.0100   -0.0000
    20        0.0850             nan     0.0100   -0.0001
    40        0.0723             nan     0.0100   -0.0000
    60        0.0648             nan     0.0100    0.0000
    80        0.0577             nan     0.0100   -0.0000
   100        0.0527             nan     0.0100   -0.0000
   120        0.0485             nan     0.0100   -0.0000
   140        0.0448             nan     0.0100   -0.0000
   143        0.0444             nan     0.0100   -0.0000

[1] "GBM variable coefficients"
                            var     rel.inf
ratio5                   ratio5 10.71075607
spin_vertex         spin_vertex  3.63578584
pagerank               pagerank  3.56500434
graph6                   graph6  3.18184099
graph15                 graph15  3.16207298
outer                     outer  3.15301042
inner                     inner  2.87571271
walktrap_vertex walktrap_vertex  2.60245922
orbit18                 orbit18  2.32095473
graph17                 graph17  2.30265089
V1                           V1  2.06530836
V2                           V2  2.02836612
knn                         knn  1.84802829
membership_s18   membership_s18  1.74882760
graph5                   graph5  1.58148570
graph9                   graph9  1.58098685
graph0                   graph0  1.42311874
bigcom10               bigcom10  1.38848141
bigcom88               bigcom88  1.37337643
orbit35                 orbit35  1.32202965
graph3                   graph3  1.31124059
bigcom48               bigcom48  1.28561992
graph4                   graph4  1.17703589
bigcom65               bigcom65  1.17380278
membership_s16   membership_s16  1.15216299
fourth                   fourth  1.12771812
graph11                 graph11  1.10593112
ratio2                   ratio2  1.10294494
comsize                 comsize  1.05588673
graph1                   graph1  1.03730632
orbit31                 orbit31  0.93764908
bigcom79               bigcom79  0.92618699
graph12                 graph12  0.91738325
fifth                     fifth  0.90924607
orbit16                 orbit16  0.90529038
orbit5                   orbit5  0.85516053
orbit37                 orbit37  0.81779365
graph13                 graph13  0.81402192
graph25                 graph25  0.75941375
graph23                 graph23  0.74816837
ecc                         ecc  0.74650334
orbit50                 orbit50  0.73145011
graph19                 graph19  0.73066358
adhesion               adhesion  0.71849497
cohesion               cohesion  0.71679172
orbit36                 orbit36  0.70591838
sixth                     sixth  0.70068092
bet                         bet  0.69094408
orbit56                 orbit56  0.65662896
orbit15                 orbit15  0.65402601
bigcom295             bigcom295  0.63756551
graph2                   graph2  0.59421575
constraint           constraint  0.59153843
upto_fifth           upto_fifth  0.57368567
graph14                 graph14  0.56833430
graph21                 graph21  0.54099531
ratio1                   ratio1  0.53267437
orbit27                 orbit27  0.53216591
membership_s19   membership_s19  0.50997616
orbit62                 orbit62  0.48391179
orbit52                 orbit52  0.47525807
graph18                 graph18  0.45908454
membership_s12   membership_s12  0.45198207
orbit40                 orbit40  0.45095604
orbit20                 orbit20  0.42152296
third                     third  0.41805660
graph26                 graph26  0.40850579
bigcom18               bigcom18  0.39756775
membership_s32   membership_s32  0.39536741
orbit30                 orbit30  0.37416738
orbit39                 orbit39  0.36657218
orbit21                 orbit21  0.36575141
graph20                 graph20  0.36142913
ratio6                   ratio6  0.32034824
orbit43                 orbit43  0.31601062
orbit10                 orbit10  0.28588786
orbit33                 orbit33  0.27802065
upto_sixth           upto_sixth  0.25986857
orbit38                 orbit38  0.24666054
orbit28                 orbit28  0.24467908
trans                     trans  0.24420523
orbit24                 orbit24  0.24079763
orbit17                 orbit17  0.23379777
orbit32                 orbit32  0.23309431
orbit49                 orbit49  0.22555970
ratio3                   ratio3  0.21925905
upto_second         upto_second  0.21255289
orbit69                 orbit69  0.20472659
orbit53                 orbit53  0.19157269
orbit25                 orbit25  0.18057067
hubscore               hubscore  0.16977115
evcent                   evcent  0.16917171
graph7                   graph7  0.15827513
bigcom33               bigcom33  0.14275104
orbit6                   orbit6  0.13934752
orbit47                 orbit47  0.13798487
ioratio                 ioratio  0.13610108
orbit22                 orbit22  0.13586519
orbit11                 orbit11  0.12972696
orbit64                 orbit64  0.12839978
orbit19                 orbit19  0.12609637
orbit1                   orbit1  0.12382162
graph16                 graph16  0.11262334
orbit51                 orbit51  0.10868964
orbit65                 orbit65  0.10056464
bigcom2                 bigcom2  0.09743740
graph24                 graph24  0.09465279
graph10                 graph10  0.09037328
membership_s8     membership_s8  0.09000651
orbit59                 orbit59  0.08900453
orbit63                 orbit63  0.08800262
orbit44                 orbit44  0.08704350
orbit26                 orbit26  0.08649316
membership_s38   membership_s38  0.08304061
AP                           AP  0.07638890
membership_s33   membership_s33  0.07237359
second                   second  0.06817187
upto_fourth         upto_fourth  0.06488496
ratio4                   ratio4  0.05884775
orbit55                 orbit55  0.05361598
orbit71                 orbit71  0.05022445
orbit45                 orbit45  0.04883962
orbit29                 orbit29  0.04727242
orbit23                 orbit23  0.04574729
orbit70                 orbit70  0.04500719
close                     close  0.04377800
orbit41                 orbit41  0.04347070
orbit9                   orbit9  0.03775413
orbit54                 orbit54  0.03660570
graph22                 graph22  0.03602709
orbit61                 orbit61  0.03434827
membership_s10   membership_s10  0.03399939
graph29                 graph29  0.03372783
orbit46                 orbit46  0.03320556
orbit48                 orbit48  0.02969697
membership_s4     membership_s4  0.02209810
graph27                 graph27  0.02190282
orbit2                   orbit2  0.01732062
bigcom4                 bigcom4  0.01491039
orbit42                 orbit42  0.01331653
graph8                   graph8  0.00000000
graph28                 graph28  0.00000000
orbit0                   orbit0  0.00000000
orbit3                   orbit3  0.00000000
orbit4                   orbit4  0.00000000
orbit7                   orbit7  0.00000000
orbit8                   orbit8  0.00000000
orbit12                 orbit12  0.00000000
orbit13                 orbit13  0.00000000
orbit14                 orbit14  0.00000000
orbit34                 orbit34  0.00000000
orbit57                 orbit57  0.00000000
orbit58                 orbit58  0.00000000
orbit60                 orbit60  0.00000000
orbit66                 orbit66  0.00000000
orbit67                 orbit67  0.00000000
orbit68                 orbit68  0.00000000
orbit72                 orbit72  0.00000000
eccrad                   eccrad  0.00000000
coreness               coreness  0.00000000
first                     first  0.00000000
selfinter             selfinter  0.00000000
upto_third           upto_third  0.00000000
bigcom1                 bigcom1  0.00000000
bigcom3                 bigcom3  0.00000000
bigcom5                 bigcom5  0.00000000
bigcom6                 bigcom6  0.00000000
bigcom8                 bigcom8  0.00000000
bigcom9                 bigcom9  0.00000000
bigcom11               bigcom11  0.00000000
bigcom12               bigcom12  0.00000000
bigcom13               bigcom13  0.00000000
bigcom14               bigcom14  0.00000000
bigcom15               bigcom15  0.00000000
bigcom16               bigcom16  0.00000000
bigcom17               bigcom17  0.00000000
bigcom21               bigcom21  0.00000000
bigcom22               bigcom22  0.00000000
bigcom23               bigcom23  0.00000000
bigcom24               bigcom24  0.00000000
bigcom25               bigcom25  0.00000000
bigcom26               bigcom26  0.00000000
bigcom27               bigcom27  0.00000000
bigcom29               bigcom29  0.00000000
bigcom31               bigcom31  0.00000000
bigcom34               bigcom34  0.00000000
bigcom35               bigcom35  0.00000000
bigcom36               bigcom36  0.00000000
bigcom39               bigcom39  0.00000000
bigcom40               bigcom40  0.00000000
bigcom43               bigcom43  0.00000000
bigcom46               bigcom46  0.00000000
bigcom49               bigcom49  0.00000000
bigcom50               bigcom50  0.00000000
bigcom52               bigcom52  0.00000000
bigcom54               bigcom54  0.00000000
bigcom56               bigcom56  0.00000000
bigcom57               bigcom57  0.00000000
bigcom58               bigcom58  0.00000000
bigcom62               bigcom62  0.00000000
bigcom63               bigcom63  0.00000000
bigcom64               bigcom64  0.00000000
bigcom66               bigcom66  0.00000000
bigcom68               bigcom68  0.00000000
bigcom69               bigcom69  0.00000000
bigcom70               bigcom70  0.00000000
bigcom71               bigcom71  0.00000000
bigcom72               bigcom72  0.00000000
bigcom77               bigcom77  0.00000000
bigcom80               bigcom80  0.00000000
bigcom82               bigcom82  0.00000000
bigcom83               bigcom83  0.00000000
bigcom86               bigcom86  0.00000000
bigcom87               bigcom87  0.00000000
bigcom90               bigcom90  0.00000000
bigcom92               bigcom92  0.00000000
bigcom94               bigcom94  0.00000000
bigcom96               bigcom96  0.00000000
bigcom98               bigcom98  0.00000000
bigcom99               bigcom99  0.00000000
bigcom100             bigcom100  0.00000000
bigcom102             bigcom102  0.00000000
bigcom103             bigcom103  0.00000000
bigcom104             bigcom104  0.00000000
bigcom107             bigcom107  0.00000000
bigcom108             bigcom108  0.00000000
bigcom109             bigcom109  0.00000000
bigcom110             bigcom110  0.00000000
bigcom125             bigcom125  0.00000000
bigcom133             bigcom133  0.00000000
bigcom141             bigcom141  0.00000000
bigcom142             bigcom142  0.00000000
bigcom143             bigcom143  0.00000000
bigcom145             bigcom145  0.00000000
bigcom158             bigcom158  0.00000000
bigcom162             bigcom162  0.00000000
bigcom177             bigcom177  0.00000000
bigcom194             bigcom194  0.00000000
bigcom208             bigcom208  0.00000000
bigcom220             bigcom220  0.00000000
bigcom227             bigcom227  0.00000000
bigcom229             bigcom229  0.00000000
bigcom247             bigcom247  0.00000000
bigcom252             bigcom252  0.00000000
bigcom255             bigcom255  0.00000000
bigcom258             bigcom258  0.00000000
bigcom266             bigcom266  0.00000000
bigcom269             bigcom269  0.00000000
bigcom273             bigcom273  0.00000000
bigcom274             bigcom274  0.00000000
bigcom276             bigcom276  0.00000000
bigcom284             bigcom284  0.00000000
bigcom290             bigcom290  0.00000000
bigcom292             bigcom292  0.00000000
bigcom294             bigcom294  0.00000000
bigcom296             bigcom296  0.00000000
bigcom297             bigcom297  0.00000000
bigcom302             bigcom302  0.00000000
bigcom303             bigcom303  0.00000000
bigcom307             bigcom307  0.00000000
bigcom311             bigcom311  0.00000000
bigcom313             bigcom313  0.00000000
bigcom318             bigcom318  0.00000000
bigcom326             bigcom326  0.00000000
bigcom332             bigcom332  0.00000000
bigcom340             bigcom340  0.00000000
bigcom341             bigcom341  0.00000000
bigcom345             bigcom345  0.00000000
bigcom347             bigcom347  0.00000000
bigcom360             bigcom360  0.00000000
bigcom365             bigcom365  0.00000000
bigcom366             bigcom366  0.00000000
bigcom370             bigcom370  0.00000000
bigcom387             bigcom387  0.00000000
bigcom390             bigcom390  0.00000000
bigcom398             bigcom398  0.00000000
bigcom408             bigcom408  0.00000000
bigcom417             bigcom417  0.00000000
bigcom419             bigcom419  0.00000000
bigcom424             bigcom424  0.00000000
bigcom441             bigcom441  0.00000000
bigcom445             bigcom445  0.00000000
bigcom468             bigcom468  0.00000000
membership_s1     membership_s1  0.00000000
membership_s3     membership_s3  0.00000000
membership_s5     membership_s5  0.00000000
membership_s6     membership_s6  0.00000000
membership_s7     membership_s7  0.00000000
membership_s9     membership_s9  0.00000000
membership_s11   membership_s11  0.00000000
membership_s13   membership_s13  0.00000000
membership_s14   membership_s14  0.00000000
membership_s17   membership_s17  0.00000000
membership_s20   membership_s20  0.00000000
membership_s21   membership_s21  0.00000000
membership_s22   membership_s22  0.00000000
membership_s23   membership_s23  0.00000000
membership_s24   membership_s24  0.00000000
membership_s25   membership_s25  0.00000000
membership_s26   membership_s26  0.00000000
membership_s27   membership_s27  0.00000000
membership_s28   membership_s28  0.00000000
membership_s30   membership_s30  0.00000000
membership_s31   membership_s31  0.00000000
membership_s34   membership_s34  0.00000000
membership_s35   membership_s35  0.00000000
membership_s36   membership_s36  0.00000000
membership_s37   membership_s37  0.00000000
[1] "Dataset: med_TnotC Model RF, run: 1 of 10 2015-06-08 10:41:32"
     |      Out-of-bag   |
Tree |      MSE  %Var(y) |
   1 |  0.01959   197.44 |
   2 |  0.01833   184.76 |
   3 |  0.01703   171.65 |
   4 |  0.01499   151.08 |
   5 |  0.01657   167.02 |
   6 |  0.01691   170.41 |
   7 |  0.01632   164.53 |
   8 |  0.01582   159.46 |
   9 |  0.01525   153.68 |
  10 |  0.01493   150.47 |
  11 |  0.01451   146.23 |
  12 |  0.01407   141.81 |
  13 |  0.01371   138.15 |
  14 |  0.01355   136.55 |
  15 |  0.01308   131.79 |
  16 |  0.01294   130.46 |
  17 |  0.01258   126.81 |
  18 |  0.01241   125.09 |
  19 |  0.01223   123.25 |
  20 |  0.01205   121.48 |
  21 |  0.01191   120.08 |
  22 |  0.01176   118.57 |
  23 |  0.01169   117.82 |
  24 |  0.01168   117.72 |
  25 |  0.01157   116.59 |
  26 |  0.01151   115.97 |
  27 |  0.01155   116.45 |
  28 |  0.01145   115.41 |
  29 |  0.01138   114.70 |
  30 |  0.01134   114.34 |
  31 |  0.01134   114.32 |
  32 |  0.01133   114.17 |
  33 |  0.01127   113.59 |
  34 |  0.01119   112.83 |
  35 |  0.01121   112.94 |
  36 |  0.01122   113.03 |
  37 |  0.01126   113.53 |
  38 |  0.01125   113.41 |
  39 |  0.01124   113.27 |
  40 |  0.01122   113.12 |
  41 |  0.01119   112.76 |
  42 |  0.01118   112.72 |
  43 |  0.01114   112.32 |
  44 |  0.01118   112.63 |
  45 |  0.01113   112.19 |
  46 |  0.01114   112.26 |
  47 |  0.01107   111.56 |
  48 |  0.01106   111.43 |
  49 |  0.01104   111.28 |
  50 |  0.01103   111.20 |
  51 |  0.01105   111.33 |
  52 |  0.01102   111.02 |
  53 |  0.01101   110.95 |
  54 |    0.011   110.84 |
  55 |  0.01096   110.45 |
  56 |  0.01095   110.41 |
  57 |  0.01093   110.16 |
  58 |  0.01092   110.03 |
  59 |  0.01092   110.10 |
  60 |  0.01091   109.92 |
  61 |  0.01089   109.77 |
  62 |  0.01088   109.62 |
  63 |  0.01089   109.80 |
  64 |   0.0109   109.83 |
  65 |   0.0109   109.86 |
  66 |  0.01091   109.94 |
  67 |  0.01091   109.92 |
  68 |  0.01089   109.77 |
  69 |  0.01088   109.62 |
  70 |  0.01087   109.50 |
  71 |  0.01086   109.48 |
  72 |  0.01086   109.49 |
  73 |  0.01085   109.38 |
  74 |  0.01087   109.50 |
  75 |  0.01087   109.56 |
  76 |  0.01087   109.51 |
  77 |  0.01088   109.64 |
  78 |  0.01088   109.65 |
  79 |  0.01086   109.49 |
  80 |  0.01086   109.42 |
  81 |  0.01087   109.57 |
  82 |  0.01085   109.35 |
  83 |  0.01084   109.26 |
  84 |  0.01085   109.33 |
  85 |  0.01083   109.11 |
  86 |  0.01083   109.12 |
  87 |  0.01084   109.20 |
  88 |  0.01082   109.01 |
  89 |  0.01082   109.02 |
  90 |  0.01081   108.93 |
  91 |  0.01081   108.93 |
  92 |   0.0108   108.83 |
  93 |  0.01079   108.74 |
  94 |  0.01078   108.61 |
  95 |  0.01079   108.78 |
  96 |   0.0108   108.85 |
  97 |  0.01081   108.91 |
  98 |  0.01079   108.75 |
  99 |  0.01078   108.67 |
 100 |  0.01078   108.64 |
[1] "Random Forest variable coefficients"
                      %IncMSE IncNodePurity
graph5           2.388016e-04  1.510445e-01
graph6           1.979099e-03  1.721132e-01
graph7           1.053552e-03  8.591126e-02
graph8           1.259031e-04  1.349171e-02
graph9           1.993190e-04  1.290530e-01
graph10          2.298691e-04  3.838950e-02
graph11          4.766290e-03  3.505577e-01
graph12          1.408613e-03  2.197390e-01
graph13          3.224780e-04  5.913563e-02
graph14          1.606348e-03  2.564957e-01
graph15          1.928199e-03  1.961300e-01
graph16          1.444401e-03  5.817152e-02
graph17          2.558488e-03  2.458002e-01
graph18          7.066438e-04  1.570461e-01
graph19          3.959387e-03  4.731340e-01
graph20          6.665435e-03  2.513734e-01
graph21          4.639568e-03  1.524295e-01
graph22          1.220298e-03  1.266545e-01
graph23          8.756747e-04  1.096161e-01
graph24          2.367461e-03  8.455812e-02
graph25          1.975978e-03  1.845374e-01
graph26          9.896721e-05  3.956108e-02
graph27          6.050850e-05  4.237013e-02
graph28          0.000000e+00  5.130952e-02
graph29          5.272408e-05  5.315012e-04
orbit0           4.586500e-05  8.166231e-02
orbit1           7.358626e-04  1.590009e-01
orbit2           3.140313e-04  7.303434e-02
orbit3           7.931713e-05  1.291594e-02
orbit4           1.936354e-03  1.230290e-01
orbit5           7.987005e-04  2.953215e-02
orbit6           1.189737e-03  2.114153e-01
orbit7           7.120134e-05  6.673200e-02
orbit8           1.205375e-03  2.200254e-01
orbit9           3.310046e-04  9.939308e-02
orbit10          2.545537e-04  7.498904e-02
orbit11          2.609164e-04  9.022142e-02
orbit12          3.839436e-04  1.032499e-01
orbit13          7.670908e-06  5.431339e-02
orbit14          2.423864e-04  3.436725e-02
orbit15          1.513553e-03  9.268586e-02
orbit16          6.007557e-04  1.641724e-01
orbit17          7.842473e-04  1.566091e-01
orbit18          1.514293e-03  1.821849e-01
orbit19          1.514769e-03  1.943391e-01
orbit20          1.373445e-03  1.489119e-01
orbit21          8.391203e-04  7.787786e-02
orbit22          4.080604e-03  2.854534e-01
orbit23         -2.180465e-05  8.975792e-02
orbit24          1.612550e-03  2.032959e-01
orbit25          3.097626e-03  1.288922e-01
orbit26          2.346939e-04  1.121098e-01
orbit27          2.933065e-03  1.257436e-01
orbit28          2.285900e-03  2.176658e-01
orbit29          1.230650e-03  1.220863e-01
orbit30          1.148715e-04  8.190071e-02
orbit31          2.333074e-04  1.089037e-01
orbit32          1.254888e-03  1.888167e-01
orbit33          3.029627e-04  6.424799e-02
orbit34          2.787741e-03  2.737817e-01
orbit35          1.572732e-03  2.293791e-01
orbit36          4.394168e-04  2.378970e-01
orbit37          8.828747e-04  2.891862e-01
orbit38          1.600094e-03  2.548010e-01
orbit39          1.359690e-03  1.147177e-01
orbit40          1.633474e-03  1.125534e-01
orbit41          5.728190e-04  7.146400e-02
orbit42          7.225668e-05  3.058203e-02
orbit43          1.721286e-04  8.083564e-02
orbit44         -3.982740e-07  3.745012e-02
orbit45          1.461525e-03  1.947520e-01
orbit46          1.306069e-04  1.287774e-01
orbit47          1.416011e-03  1.281075e-01
orbit48          4.990697e-05  8.864511e-02
orbit49          5.139454e-03  1.361839e-01
orbit50          6.424509e-04  1.746988e-01
orbit51          1.659936e-03  9.828242e-02
orbit52          1.276951e-03  9.938562e-02
orbit53          1.714094e-03  6.984753e-02
orbit54          3.326693e-03  1.061511e-01
orbit55          1.123035e-04  9.510109e-02
orbit56          1.100020e-03  1.438309e-01
orbit57          2.614687e-05  6.106083e-02
orbit58          0.000000e+00  1.051676e-19
orbit59          5.702532e-05  8.763860e-02
orbit60          1.504056e-04  1.953824e-02
orbit61          2.590674e-05  4.043651e-02
orbit62          2.304197e-03  1.792231e-01
orbit63          1.242163e-03  2.970347e-02
orbit64          3.517471e-04  7.037611e-02
orbit65          1.226530e-03  5.784187e-02
orbit66          5.219093e-04  6.174510e-02
orbit67          0.000000e+00  9.974660e-20
orbit68         -9.712510e-07  3.085470e-03
orbit69          2.301947e-04  1.393906e-01
orbit70          2.380952e-05  8.974359e-03
orbit71          2.204449e-04  6.145754e-02
orbit72          2.039007e-04  6.596766e-03
AP               7.280677e-05  1.605676e-02
bet              8.313625e-05  3.036094e-01
ecc              8.092889e-05  1.691799e-01
eccrad           9.720036e-05  1.802690e-01
close            5.622689e-04  3.105081e-01
constraint       1.238674e-03  2.043130e-01
coreness         5.002763e-04  1.895682e-01
knn              2.688291e-03  3.187036e-01
hubscore         1.131367e-03  1.392942e-01
pagerank         6.540189e-04  5.231233e-01
trans            2.746818e-04  1.045624e-01
first           -8.909082e-06  2.720238e-02
second           1.106587e-03  1.001381e-01
third            2.913330e-03  1.815839e-01
fourth           6.210906e-04  3.837808e-01
fifth            5.117270e-04  1.869774e-01
sixth            3.642180e-03  2.321014e-01
selfinter        0.000000e+00  1.912964e-02
V1               8.131570e-04  4.934764e-01
V2               1.511321e-03  5.954872e-01
evcent           8.229374e-04  2.109870e-01
upto_second      2.015990e-04  9.879664e-02
upto_third       3.435565e-03  1.752481e-01
upto_fourth      1.066055e-03  1.488253e-01
upto_fifth       2.026926e-03  1.830718e-01
upto_sixth       1.625538e-03  1.817197e-01
ratio1           1.567071e-03  2.453724e-01
ratio2           2.991855e-03  5.896866e-01
ratio3           4.656868e-03  3.351607e-01
ratio4           7.994583e-04  1.796284e-01
ratio5           4.465660e-04  1.237215e+00
ratio6           9.359076e-04  2.406622e-01
walktrap_vertex  5.774313e-04  6.387121e-01
bigcom1          0.000000e+00  5.095750e-20
bigcom2          0.000000e+00  1.398621e-19
bigcom3          0.000000e+00  3.469447e-20
bigcom4          6.125503e-06  9.831549e-03
bigcom5          0.000000e+00  4.011548e-20
bigcom6          0.000000e+00  0.000000e+00
bigcom8          0.000000e+00  3.252607e-21
bigcom9          0.000000e+00  0.000000e+00
bigcom10        -7.559538e-05  2.219532e-01
bigcom11         0.000000e+00  0.000000e+00
bigcom12         0.000000e+00  0.000000e+00
bigcom13         0.000000e+00  3.469447e-20
bigcom14         0.000000e+00  0.000000e+00
bigcom15         0.000000e+00  0.000000e+00
bigcom16         0.000000e+00  3.469447e-20
bigcom17         0.000000e+00  0.000000e+00
bigcom18         2.012569e-04  1.314732e-01
bigcom21         0.000000e+00  0.000000e+00
bigcom22         0.000000e+00  0.000000e+00
bigcom23         0.000000e+00  3.469447e-20
bigcom24         0.000000e+00  0.000000e+00
bigcom25        -8.779631e-06  3.701587e-02
bigcom26         0.000000e+00  0.000000e+00
bigcom27         0.000000e+00  0.000000e+00
bigcom29         0.000000e+00  0.000000e+00
bigcom31         0.000000e+00  0.000000e+00
bigcom33         2.864795e-04  1.238843e-01
bigcom34         0.000000e+00  5.204170e-20
bigcom35         0.000000e+00  0.000000e+00
bigcom36         0.000000e+00  0.000000e+00
bigcom39         0.000000e+00  0.000000e+00
bigcom40         0.000000e+00  0.000000e+00
bigcom43         0.000000e+00  1.734723e-20
bigcom46         0.000000e+00  0.000000e+00
bigcom48        -1.494996e-04  2.193211e-01
bigcom49         0.000000e+00  0.000000e+00
bigcom50         0.000000e+00  1.734723e-20
bigcom52         0.000000e+00  3.469447e-20
bigcom54         0.000000e+00  0.000000e+00
bigcom56         0.000000e+00  0.000000e+00
bigcom57         0.000000e+00  0.000000e+00
bigcom58         0.000000e+00  0.000000e+00
bigcom62         0.000000e+00  4.336809e-21
bigcom63         0.000000e+00  0.000000e+00
bigcom64         0.000000e+00  0.000000e+00
bigcom65         2.319137e-05  2.650561e-01
bigcom66         0.000000e+00  0.000000e+00
bigcom68         0.000000e+00  0.000000e+00
bigcom69         0.000000e+00  0.000000e+00
bigcom70         0.000000e+00  0.000000e+00
bigcom71         0.000000e+00  0.000000e+00
bigcom72         0.000000e+00  5.204170e-20
bigcom77         0.000000e+00  0.000000e+00
bigcom79         4.894865e-05  1.794414e-01
bigcom80         0.000000e+00  0.000000e+00
bigcom82         0.000000e+00  3.469447e-20
bigcom83         0.000000e+00  0.000000e+00
bigcom86         0.000000e+00  0.000000e+00
bigcom87         0.000000e+00  0.000000e+00
bigcom88         6.275643e-05  1.959703e-01
bigcom90         0.000000e+00  0.000000e+00
bigcom92         0.000000e+00  0.000000e+00
bigcom94         0.000000e+00  0.000000e+00
bigcom96         0.000000e+00  0.000000e+00
bigcom98         0.000000e+00  0.000000e+00
bigcom99         0.000000e+00  1.734723e-20
bigcom100        0.000000e+00  0.000000e+00
bigcom102        0.000000e+00  0.000000e+00
bigcom103        0.000000e+00  0.000000e+00
bigcom104        0.000000e+00  0.000000e+00
bigcom107        0.000000e+00  0.000000e+00
bigcom108        0.000000e+00  0.000000e+00
bigcom109        0.000000e+00  0.000000e+00
bigcom110        0.000000e+00  0.000000e+00
bigcom125        0.000000e+00  0.000000e+00
bigcom133        0.000000e+00  0.000000e+00
bigcom141        0.000000e+00  3.469447e-20
bigcom142        0.000000e+00  3.469447e-20
bigcom143        0.000000e+00  0.000000e+00
bigcom145        0.000000e+00  0.000000e+00
bigcom158        0.000000e+00  1.734723e-20
bigcom162        0.000000e+00  0.000000e+00
bigcom177        0.000000e+00  0.000000e+00
bigcom194        0.000000e+00  0.000000e+00
bigcom208        0.000000e+00  0.000000e+00
bigcom220        0.000000e+00  0.000000e+00
bigcom227        0.000000e+00  0.000000e+00
bigcom229        0.000000e+00  0.000000e+00
bigcom247        0.000000e+00  0.000000e+00
bigcom252        0.000000e+00  0.000000e+00
bigcom255        0.000000e+00  3.469447e-20
bigcom258        0.000000e+00  0.000000e+00
bigcom266        0.000000e+00  0.000000e+00
bigcom269        0.000000e+00  0.000000e+00
bigcom273        0.000000e+00  0.000000e+00
bigcom274        0.000000e+00  0.000000e+00
bigcom276        0.000000e+00  0.000000e+00
bigcom284        0.000000e+00  0.000000e+00
bigcom290        0.000000e+00  0.000000e+00
bigcom292        0.000000e+00  0.000000e+00
bigcom294        0.000000e+00  0.000000e+00
bigcom295       -1.416055e-05  6.434727e-01
bigcom296        0.000000e+00  0.000000e+00
bigcom297        0.000000e+00  0.000000e+00
bigcom302        0.000000e+00  0.000000e+00
bigcom303        0.000000e+00  0.000000e+00
bigcom307        0.000000e+00  0.000000e+00
bigcom311        0.000000e+00  0.000000e+00
bigcom313        0.000000e+00  0.000000e+00
bigcom318        0.000000e+00  0.000000e+00
bigcom326        0.000000e+00  0.000000e+00
bigcom332        0.000000e+00  0.000000e+00
bigcom340        0.000000e+00  0.000000e+00
bigcom341        0.000000e+00  0.000000e+00
bigcom345        0.000000e+00  0.000000e+00
bigcom347        0.000000e+00  0.000000e+00
bigcom360        0.000000e+00  0.000000e+00
bigcom365        0.000000e+00  0.000000e+00
bigcom366        0.000000e+00  0.000000e+00
bigcom370        0.000000e+00  0.000000e+00
bigcom387        0.000000e+00  6.938894e-20
bigcom390        0.000000e+00  0.000000e+00
bigcom398        0.000000e+00  0.000000e+00
bigcom408        0.000000e+00  1.734723e-20
bigcom417        0.000000e+00  0.000000e+00
bigcom419        0.000000e+00  0.000000e+00
bigcom424        0.000000e+00  0.000000e+00
bigcom441        0.000000e+00  0.000000e+00
bigcom445        0.000000e+00  0.000000e+00
bigcom468        0.000000e+00  5.421011e-21
spin_vertex      1.854835e-03  7.404754e-01
membership_s1    0.000000e+00  0.000000e+00
membership_s3    0.000000e+00  6.505213e-21
membership_s4   -3.045679e-06  6.413301e-02
membership_s5    0.000000e+00  0.000000e+00
membership_s6    0.000000e+00  0.000000e+00
membership_s7    0.000000e+00  4.336809e-20
membership_s8    4.472778e-05  5.849712e-02
membership_s9    0.000000e+00  3.469447e-20
membership_s10   0.000000e+00  2.602085e-20
membership_s11   0.000000e+00  5.204170e-20
membership_s12  -1.269467e-04  8.701158e-02
membership_s13   0.000000e+00  1.734723e-20
membership_s14   0.000000e+00  1.734723e-20
membership_s16  -8.833922e-06  8.331806e-02
membership_s17   0.000000e+00  1.734723e-20
membership_s18   5.395934e-05  2.935214e-01
membership_s19   1.118997e-04  1.005835e-01
membership_s20   3.096430e-04  2.992793e-02
membership_s21   7.945372e-06  1.503715e-02
membership_s22   0.000000e+00  0.000000e+00
membership_s23   0.000000e+00  0.000000e+00
membership_s24   0.000000e+00  0.000000e+00
membership_s25   0.000000e+00  0.000000e+00
membership_s26  -1.658843e-06  3.135750e-02
membership_s27   0.000000e+00  1.734723e-20
membership_s28   0.000000e+00  8.673617e-21
membership_s30   0.000000e+00  0.000000e+00
membership_s31   0.000000e+00  9.375000e-03
membership_s32   1.216621e-05  1.062328e-01
membership_s33   2.762511e-04  2.104134e-02
membership_s34   0.000000e+00  0.000000e+00
membership_s35   0.000000e+00  0.000000e+00
membership_s36   0.000000e+00  0.000000e+00
membership_s37   0.000000e+00  1.428571e-02
membership_s38  -7.603962e-06  2.623620e-02
adhesion         7.880819e-03  3.177853e-01
cohesion         8.427073e-03  4.264893e-01
inner            9.466294e-05  5.644736e-01
outer            2.292923e-03  5.245811e-01
ioratio          1.394856e-03  4.554491e-01
comsize          2.732106e-03  4.179759e-01
[1] "Dataset: med_TnotC Model GLM, run: 1 of 10 2015-06-08 10:42:19"
[1] "glmnet variable coefficients"
                     [,1]          [,2]
(Intercept)     -4.592836 -8.195708e+02
graph0           0.000000 -1.255887e-01
graph1           0.000000  0.000000e+00
graph2           0.000000 -3.158558e-02
graph3           0.000000  3.557208e-06
graph4           0.000000 -3.947615e-06
graph5           0.000000  0.000000e+00
graph6           0.000000  0.000000e+00
graph7           0.000000  0.000000e+00
graph8           0.000000  0.000000e+00
graph9           0.000000 -1.414961e-06
graph10          0.000000  0.000000e+00
graph11          0.000000 -3.935163e-09
graph12          0.000000  0.000000e+00
graph13          0.000000  3.710241e-05
graph14          0.000000 -4.882203e-06
graph15          0.000000  1.307537e-05
graph16          0.000000  0.000000e+00
graph17          0.000000  0.000000e+00
graph18          0.000000  0.000000e+00
graph19          0.000000 -3.941325e-05
graph20          0.000000 -1.086671e-05
graph21          0.000000  0.000000e+00
graph22          0.000000 -7.745136e-05
graph23          0.000000  8.602391e-05
graph24          0.000000  0.000000e+00
graph25          0.000000  0.000000e+00
graph26          0.000000  0.000000e+00
graph27          0.000000  0.000000e+00
graph28          0.000000  0.000000e+00
graph29          0.000000  2.052596e-03
orbit0           0.000000 -1.812109e-02
orbit1           0.000000  4.942604e-04
orbit2           0.000000 -2.877623e-04
orbit3           0.000000 -3.620955e-02
orbit4           0.000000  1.078546e-04
orbit5           0.000000  4.173271e-07
orbit6           0.000000 -1.461988e-06
orbit7           0.000000  2.995815e-05
orbit8           0.000000  0.000000e+00
orbit9           0.000000  5.519157e-04
orbit10          0.000000  0.000000e+00
orbit11          0.000000 -5.822584e-05
orbit12          0.000000 -2.192078e-03
orbit13          0.000000  0.000000e+00
orbit14          0.000000  0.000000e+00
orbit15          0.000000 -2.035776e-06
orbit16          0.000000 -3.985508e-06
orbit17          0.000000 -6.262610e-07
orbit18          0.000000 -1.948293e-06
orbit19          0.000000  9.898700e-07
orbit20          0.000000  1.334725e-07
orbit21          0.000000 -8.572136e-09
orbit22          0.000000 -1.813875e-08
orbit23          0.000000  5.730894e-05
orbit24          0.000000  2.049908e-09
orbit25          0.000000 -2.177514e-05
orbit26          0.000000 -3.556807e-05
orbit27          0.000000  0.000000e+00
orbit28          0.000000  8.197544e-05
orbit29          0.000000  6.408722e-05
orbit30          0.000000  3.527885e-05
orbit31          0.000000 -1.883460e-05
orbit32          0.000000 -6.459667e-07
orbit33          0.000000 -5.943057e-04
orbit34          0.000000  3.321988e-05
orbit35          0.000000  2.163275e-05
orbit36          0.000000  2.525113e-05
orbit37          0.000000 -1.320641e-05
orbit38          0.000000  1.577215e-04
orbit39          0.000000 -2.083880e-06
orbit40          0.000000  0.000000e+00
orbit41          0.000000 -7.825764e-04
orbit42          0.000000  2.839901e-03
orbit43          0.000000  1.789666e-04
orbit44          0.000000 -6.700666e-02
orbit45          0.000000 -3.392421e-04
orbit46          0.000000  0.000000e+00
orbit47          0.000000 -8.800956e-05
orbit48          0.000000  0.000000e+00
orbit49          0.000000 -1.535818e-08
orbit50          0.000000 -7.563331e-04
orbit51          0.000000 -1.584579e-04
orbit52          0.000000  1.702356e-04
orbit53          0.000000 -1.713857e-05
orbit54          0.000000 -3.015647e-07
orbit55          0.000000 -6.680092e-06
orbit56          0.000000  4.582137e-04
orbit57          0.000000  1.757762e-04
orbit58          0.000000 -3.801176e-04
orbit59          0.000000  5.450489e-04
orbit60          0.000000  0.000000e+00
orbit61          0.000000  3.900751e-03
orbit62          0.000000  0.000000e+00
orbit63          0.000000  0.000000e+00
orbit64          0.000000  0.000000e+00
orbit65          0.000000 -3.122075e-03
orbit66          0.000000  0.000000e+00
orbit67          0.000000 -3.524516e-02
orbit68          0.000000 -6.935414e-03
orbit69          0.000000  1.567912e-02
orbit70          0.000000  0.000000e+00
orbit71          0.000000  2.776294e-03
orbit72          0.000000  4.012575e-05
AP               0.000000 -4.598237e-01
bet              0.000000  2.811725e-05
ecc              0.000000  4.736384e-02
eccrad           0.000000  2.875141e-11
close            0.000000 -3.642024e+01
constraint       0.000000 -8.433499e-01
coreness         0.000000  6.777376e-02
knn              0.000000 -1.261171e-02
hubscore         0.000000  0.000000e+00
pagerank         0.000000 -7.736966e+02
trans            0.000000 -1.798272e+00
first            0.000000 -2.369742e-02
second           0.000000 -7.085517e-07
third            0.000000  5.106197e-05
fourth           0.000000 -8.103028e-04
fifth            0.000000  0.000000e+00
sixth            0.000000 -1.502106e-03
selfinter        0.000000 -8.505301e-01
V1               0.000000  1.169550e+01
V2               0.000000 -2.721721e+01
evcent           0.000000  0.000000e+00
upto_second      0.000000 -9.755932e-05
upto_third       0.000000  4.009432e-09
upto_fourth      0.000000  0.000000e+00
upto_fifth       0.000000  1.878238e-04
upto_sixth       0.000000  7.494092e-02
ratio1           0.000000 -4.417253e-02
ratio2           0.000000 -6.709634e-03
ratio3           0.000000 -4.329877e-01
ratio4           0.000000 -4.360844e-03
ratio5           0.000000 -1.075704e+00
ratio6           0.000000 -1.124135e-02
walktrap_vertex  0.000000  1.828212e+00
bigcom1          0.000000 -1.405904e-02
bigcom2          0.000000  9.040537e-01
bigcom3          0.000000 -9.826222e-01
bigcom4          0.000000  1.100281e+00
bigcom5          0.000000  0.000000e+00
bigcom6          0.000000 -9.384639e-01
bigcom8          0.000000 -9.338209e-01
bigcom9          0.000000 -9.904396e-01
bigcom10         0.000000  4.769480e+00
bigcom11         0.000000 -1.292026e-01
bigcom12         0.000000 -6.791810e-01
bigcom13         0.000000 -3.056792e-01
bigcom14         0.000000  0.000000e+00
bigcom15         0.000000  0.000000e+00
bigcom16         0.000000 -1.585364e-01
bigcom17         0.000000 -7.954751e-02
bigcom18         0.000000  2.652562e+00
bigcom21         0.000000  0.000000e+00
bigcom22         0.000000  0.000000e+00
bigcom23         0.000000 -9.741771e-02
bigcom24         0.000000  0.000000e+00
bigcom25         0.000000  9.866727e-01
bigcom26         0.000000  0.000000e+00
bigcom27         0.000000  0.000000e+00
bigcom29         0.000000  0.000000e+00
bigcom31         0.000000 -1.023073e-02
bigcom33         0.000000  1.771107e+00
bigcom34         0.000000  0.000000e+00
bigcom35         0.000000  0.000000e+00
bigcom36         0.000000  0.000000e+00
bigcom39         0.000000 -3.025393e-04
bigcom40         0.000000 -9.191689e-02
bigcom43         0.000000 -1.033229e-01
bigcom46         0.000000  0.000000e+00
bigcom48         0.000000  4.405210e+00
bigcom49         0.000000 -2.435086e-01
bigcom50         0.000000  0.000000e+00
bigcom52         0.000000  0.000000e+00
bigcom54         0.000000  0.000000e+00
bigcom56         0.000000 -3.585663e-01
bigcom57         0.000000  0.000000e+00
bigcom58         0.000000  0.000000e+00
bigcom62         0.000000  0.000000e+00
bigcom63         0.000000 -1.158549e+00
bigcom64         0.000000  0.000000e+00
bigcom65         0.000000  3.359192e+00
bigcom66         0.000000  0.000000e+00
bigcom68         0.000000  0.000000e+00
bigcom69         0.000000  0.000000e+00
bigcom70         0.000000  0.000000e+00
bigcom71         0.000000  0.000000e+00
bigcom72         0.000000  0.000000e+00
bigcom77         0.000000 -1.548255e-03
bigcom79         0.000000  3.942017e+00
bigcom80         0.000000 -4.867890e-01
bigcom82         0.000000  0.000000e+00
bigcom83         0.000000 -1.693079e-01
bigcom86         0.000000 -2.054114e-01
bigcom87         0.000000  0.000000e+00
bigcom88         0.000000  2.846237e+00
bigcom90         0.000000  0.000000e+00
bigcom92         0.000000  0.000000e+00
bigcom94         0.000000  0.000000e+00
bigcom96         0.000000  0.000000e+00
bigcom98         0.000000  0.000000e+00
bigcom99         0.000000  0.000000e+00
bigcom100        0.000000  0.000000e+00
bigcom102        0.000000 -1.206477e-01
bigcom103        0.000000  0.000000e+00
bigcom104        0.000000  0.000000e+00
bigcom107        0.000000  0.000000e+00
bigcom108        0.000000  0.000000e+00
bigcom109        0.000000  0.000000e+00
bigcom110        0.000000 -3.588829e-01
bigcom125        0.000000  0.000000e+00
bigcom133        0.000000  0.000000e+00
bigcom141        0.000000  0.000000e+00
bigcom142        0.000000  0.000000e+00
bigcom143        0.000000  0.000000e+00
bigcom145        0.000000  0.000000e+00
bigcom158        0.000000  0.000000e+00
bigcom162        0.000000  0.000000e+00
bigcom177        0.000000 -2.698236e-02
bigcom194        0.000000 -3.643148e-01
bigcom208        0.000000  0.000000e+00
bigcom220        0.000000  0.000000e+00
bigcom227        0.000000  0.000000e+00
bigcom229        0.000000  0.000000e+00
bigcom247        0.000000 -9.372934e-03
bigcom252        0.000000  0.000000e+00
bigcom255        0.000000 -2.915541e-01
bigcom258        0.000000  0.000000e+00
bigcom266        0.000000  0.000000e+00
bigcom269        0.000000  0.000000e+00
bigcom273        0.000000  0.000000e+00
bigcom274        0.000000  0.000000e+00
bigcom276        0.000000  0.000000e+00
bigcom284        0.000000  0.000000e+00
bigcom290        0.000000  0.000000e+00
bigcom292        0.000000 -3.625318e-01
bigcom294        0.000000  0.000000e+00
bigcom295        0.000000  5.108017e+00
bigcom296        0.000000  0.000000e+00
bigcom297        0.000000  0.000000e+00
bigcom302        0.000000  0.000000e+00
bigcom303        0.000000  0.000000e+00
bigcom307        0.000000  0.000000e+00
bigcom311        0.000000  0.000000e+00
bigcom313        0.000000  0.000000e+00
bigcom318        0.000000  0.000000e+00
bigcom326        0.000000  0.000000e+00
bigcom332        0.000000  0.000000e+00
bigcom340        0.000000 -6.081407e-01
bigcom341        0.000000  0.000000e+00
bigcom345        0.000000  0.000000e+00
bigcom347        0.000000  0.000000e+00
bigcom360        0.000000 -2.072295e-02
bigcom365        0.000000 -4.509439e-01
bigcom366        0.000000  0.000000e+00
bigcom370        0.000000  0.000000e+00
bigcom387        0.000000  0.000000e+00
bigcom390        0.000000  0.000000e+00
bigcom398        0.000000  0.000000e+00
bigcom408        0.000000  0.000000e+00
bigcom417        0.000000 -1.030953e+00
bigcom419        0.000000  0.000000e+00
bigcom424        0.000000  0.000000e+00
bigcom441        0.000000  0.000000e+00
bigcom445        0.000000  0.000000e+00
bigcom468        0.000000  0.000000e+00
spin_vertex      0.000000 -1.107527e+00
membership_s1    0.000000  0.000000e+00
membership_s3    0.000000 -1.319014e+00
membership_s4    0.000000  5.828483e-01
membership_s5    0.000000  0.000000e+00
membership_s6    0.000000 -2.703339e-03
membership_s7    0.000000 -6.849922e-01
membership_s8    0.000000  6.040144e-01
membership_s9    0.000000 -7.360296e-01
membership_s10   0.000000 -2.207016e+00
membership_s11   0.000000 -1.448092e+00
membership_s12   0.000000  5.472761e-01
membership_s13   0.000000 -8.012599e-01
membership_s14   0.000000 -4.998658e-01
membership_s16   0.000000  1.465625e-01
membership_s17   0.000000 -9.733957e-03
membership_s18   0.000000  4.724448e+00
membership_s19   0.000000  1.760785e+00
membership_s20   0.000000  4.263593e-01
membership_s21   0.000000 -1.054449e-01
membership_s22   0.000000  0.000000e+00
membership_s23   0.000000 -6.332707e-01
membership_s24   0.000000 -1.072845e-01
membership_s25   0.000000 -6.795097e-01
membership_s26   0.000000 -8.784993e-01
membership_s27   0.000000  0.000000e+00
membership_s28   0.000000 -2.927766e-01
membership_s30   0.000000 -5.206040e-01
membership_s31   0.000000  2.809538e-01
membership_s32   0.000000  2.210215e+00
membership_s33   0.000000  1.878104e-02
membership_s34   0.000000  0.000000e+00
membership_s35   0.000000 -1.053106e+00
membership_s36   0.000000  0.000000e+00
membership_s37   0.000000 -2.955538e+00
membership_s38   0.000000 -2.514008e-01
adhesion         0.000000 -2.832501e-04
cohesion         0.000000  0.000000e+00
inner            0.000000 -1.046233e-04
outer            0.000000  4.253947e-04
ioratio          0.000000  1.624309e-02
comsize          0.000000 -1.445012e-05
[1] "Dataset: med_TnotC Model GBM, run: 2 of 10 2015-06-08 10:43:16"
Iter   TrainDeviance   ValidDeviance   StepSize   Improve
     1        0.1158             nan     0.0100   -0.0001
     2        0.1143             nan     0.0100    0.0001
     3        0.1108             nan     0.0100   -0.0001
     4        0.1081             nan     0.0100    0.0002
     5        0.1061             nan     0.0100    0.0001
     6        0.1048             nan     0.0100   -0.0001
     7        0.1038             nan     0.0100   -0.0001
     8        0.1022             nan     0.0100    0.0001
     9        0.1012             nan     0.0100   -0.0000
    10        0.1000             nan     0.0100    0.0001
    20        0.0899             nan     0.0100    0.0001
    40        0.0764             nan     0.0100   -0.0000
    60        0.0664             nan     0.0100    0.0001
    80        0.0602             nan     0.0100   -0.0000
   100        0.0550             nan     0.0100   -0.0000
   120        0.0499             nan     0.0100   -0.0000
   140        0.0460             nan     0.0100   -0.0000
   143        0.0454             nan     0.0100   -0.0000

[1] "GBM variable coefficients"
                            var     rel.inf
ratio5                   ratio5 5.537980596
graph15                 graph15 4.330131458
bigcom48               bigcom48 4.000206686
outer                     outer 3.898133150
spin_vertex         spin_vertex 2.847412435
walktrap_vertex walktrap_vertex 2.454758697
V2                           V2 2.257956803
V1                           V1 2.206461531
knn                         knn 2.184204477
ratio2                   ratio2 2.156747443
inner                     inner 2.057026222
graph6                   graph6 1.962557653
graph1                   graph1 1.937483620
graph19                 graph19 1.898613976
pagerank               pagerank 1.860943901
graph11                 graph11 1.856289346
bigcom10               bigcom10 1.725710653
graph13                 graph13 1.712305381
orbit18                 orbit18 1.629255956
bigcom88               bigcom88 1.617186298
membership_s18   membership_s18 1.525869712
graph23                 graph23 1.520885275
graph17                 graph17 1.505337853
bigcom18               bigcom18 1.438679574
orbit50                 orbit50 1.405745166
orbit15                 orbit15 1.289058706
orbit27                 orbit27 1.265202204
bigcom65               bigcom65 1.231710076
graph18                 graph18 1.180362751
graph5                   graph5 1.150038403
ratio6                   ratio6 1.131461750
adhesion               adhesion 1.059854279
bigcom295             bigcom295 1.053315139
orbit37                 orbit37 1.036236969
orbit35                 orbit35 0.995677343
trans                     trans 0.979090516
membership_s16   membership_s16 0.974703768
fourth                   fourth 0.946586807
graph16                 graph16 0.930307896
orbit46                 orbit46 0.916343964
bigcom79               bigcom79 0.863055936
orbit39                 orbit39 0.856422561
ecc                         ecc 0.847004199
comsize                 comsize 0.766384953
fifth                     fifth 0.756734815
bet                         bet 0.723817710
orbit17                 orbit17 0.668496816
graph25                 graph25 0.639920586
orbit36                 orbit36 0.630637697
orbit56                 orbit56 0.613282294
sixth                     sixth 0.591924386
orbit31                 orbit31 0.589747358
graph14                 graph14 0.572033193
graph7                   graph7 0.554660113
constraint           constraint 0.526272579
bigcom33               bigcom33 0.524772312
ratio4                   ratio4 0.511926920
orbit20                 orbit20 0.501051667
graph2                   graph2 0.480748881
orbit22                 orbit22 0.478960984
graph4                   graph4 0.477654562
orbit25                 orbit25 0.464282687
third                     third 0.450760189
orbit43                 orbit43 0.432856725
ratio1                   ratio1 0.432172958
graph3                   graph3 0.428855323
hubscore               hubscore 0.399352892
cohesion               cohesion 0.395394459
orbit21                 orbit21 0.393354289
orbit1                   orbit1 0.375580504
coreness               coreness 0.359807260
orbit29                 orbit29 0.344439069
ioratio                 ioratio 0.337468428
membership_s19   membership_s19 0.333335178
close                     close 0.329126406
graph0                   graph0 0.316908417
orbit45                 orbit45 0.301231114
orbit52                 orbit52 0.298285304
orbit32                 orbit32 0.293469878
orbit63                 orbit63 0.289398324
orbit38                 orbit38 0.288454334
orbit16                 orbit16 0.266083210
membership_s32   membership_s32 0.259885105
graph20                 graph20 0.259115157
orbit60                 orbit60 0.246926828
orbit69                 orbit69 0.236553217
orbit24                 orbit24 0.231026147
orbit53                 orbit53 0.211720230
orbit5                   orbit5 0.203687529
graph10                 graph10 0.198610580
orbit51                 orbit51 0.191603880
graph12                 graph12 0.188429347
orbit6                   orbit6 0.185778821
membership_s33   membership_s33 0.183139596
orbit64                 orbit64 0.181045458
orbit40                 orbit40 0.176083497
graph21                 graph21 0.175177807
membership_s8     membership_s8 0.172666813
bigcom4                 bigcom4 0.165503903
orbit4                   orbit4 0.164555088
orbit28                 orbit28 0.152720159
orbit33                 orbit33 0.149706065
graph9                   graph9 0.140571558
orbit10                 orbit10 0.140459071
orbit62                 orbit62 0.131596658
orbit54                 orbit54 0.116844490
orbit19                 orbit19 0.114197536
membership_s38   membership_s38 0.106902400
upto_sixth           upto_sixth 0.101392034
orbit26                 orbit26 0.087769709
orbit41                 orbit41 0.072963837
orbit59                 orbit59 0.066577381
orbit55                 orbit55 0.061802885
membership_s31   membership_s31 0.060527175
membership_s12   membership_s12 0.060433484
orbit11                 orbit11 0.050254099
orbit67                 orbit67 0.050142792
orbit48                 orbit48 0.047607320
orbit49                 orbit49 0.045297587
orbit61                 orbit61 0.041021889
membership_s4     membership_s4 0.032038194
orbit2                   orbit2 0.029258575
orbit71                 orbit71 0.029056737
ratio3                   ratio3 0.027833956
orbit44                 orbit44 0.026877452
graph27                 graph27 0.022080136
orbit66                 orbit66 0.018934580
graph24                 graph24 0.009661333
graph8                   graph8 0.000000000
graph22                 graph22 0.000000000
graph26                 graph26 0.000000000
graph28                 graph28 0.000000000
graph29                 graph29 0.000000000
orbit0                   orbit0 0.000000000
orbit3                   orbit3 0.000000000
orbit7                   orbit7 0.000000000
orbit8                   orbit8 0.000000000
orbit9                   orbit9 0.000000000
orbit12                 orbit12 0.000000000
orbit13                 orbit13 0.000000000
orbit14                 orbit14 0.000000000
orbit23                 orbit23 0.000000000
orbit30                 orbit30 0.000000000
orbit34                 orbit34 0.000000000
orbit42                 orbit42 0.000000000
orbit47                 orbit47 0.000000000
orbit57                 orbit57 0.000000000
orbit58                 orbit58 0.000000000
orbit65                 orbit65 0.000000000
orbit68                 orbit68 0.000000000
orbit70                 orbit70 0.000000000
orbit72                 orbit72 0.000000000
AP                           AP 0.000000000
eccrad                   eccrad 0.000000000
first                     first 0.000000000
second                   second 0.000000000
selfinter             selfinter 0.000000000
evcent                   evcent 0.000000000
upto_second         upto_second 0.000000000
upto_third           upto_third 0.000000000
upto_fourth         upto_fourth 0.000000000
upto_fifth           upto_fifth 0.000000000
bigcom1                 bigcom1 0.000000000
bigcom2                 bigcom2 0.000000000
bigcom3                 bigcom3 0.000000000
bigcom5                 bigcom5 0.000000000
bigcom6                 bigcom6 0.000000000
bigcom8                 bigcom8 0.000000000
bigcom9                 bigcom9 0.000000000
bigcom11               bigcom11 0.000000000
bigcom12               bigcom12 0.000000000
bigcom13               bigcom13 0.000000000
bigcom14               bigcom14 0.000000000
bigcom15               bigcom15 0.000000000
bigcom16               bigcom16 0.000000000
bigcom17               bigcom17 0.000000000
bigcom21               bigcom21 0.000000000
bigcom22               bigcom22 0.000000000
bigcom23               bigcom23 0.000000000
bigcom24               bigcom24 0.000000000
bigcom25               bigcom25 0.000000000
bigcom26               bigcom26 0.000000000
bigcom27               bigcom27 0.000000000
bigcom29               bigcom29 0.000000000
bigcom31               bigcom31 0.000000000
bigcom34               bigcom34 0.000000000
bigcom35               bigcom35 0.000000000
bigcom36               bigcom36 0.000000000
bigcom39               bigcom39 0.000000000
bigcom40               bigcom40 0.000000000
bigcom43               bigcom43 0.000000000
bigcom46               bigcom46 0.000000000
bigcom49               bigcom49 0.000000000
bigcom50               bigcom50 0.000000000
bigcom52               bigcom52 0.000000000
bigcom54               bigcom54 0.000000000
bigcom56               bigcom56 0.000000000
bigcom57               bigcom57 0.000000000
bigcom58               bigcom58 0.000000000
bigcom62               bigcom62 0.000000000
bigcom63               bigcom63 0.000000000
bigcom64               bigcom64 0.000000000
bigcom66               bigcom66 0.000000000
bigcom68               bigcom68 0.000000000
bigcom69               bigcom69 0.000000000
bigcom70               bigcom70 0.000000000
bigcom71               bigcom71 0.000000000
bigcom72               bigcom72 0.000000000
bigcom77               bigcom77 0.000000000
bigcom80               bigcom80 0.000000000
bigcom82               bigcom82 0.000000000
bigcom83               bigcom83 0.000000000
bigcom86               bigcom86 0.000000000
bigcom87               bigcom87 0.000000000
bigcom90               bigcom90 0.000000000
bigcom92               bigcom92 0.000000000
bigcom94               bigcom94 0.000000000
bigcom96               bigcom96 0.000000000
bigcom98               bigcom98 0.000000000
bigcom99               bigcom99 0.000000000
bigcom100             bigcom100 0.000000000
bigcom102             bigcom102 0.000000000
bigcom103             bigcom103 0.000000000
bigcom104             bigcom104 0.000000000
bigcom107             bigcom107 0.000000000
bigcom108             bigcom108 0.000000000
bigcom109             bigcom109 0.000000000
bigcom110             bigcom110 0.000000000
bigcom125             bigcom125 0.000000000
bigcom133             bigcom133 0.000000000
bigcom141             bigcom141 0.000000000
bigcom142             bigcom142 0.000000000
bigcom143             bigcom143 0.000000000
bigcom145             bigcom145 0.000000000
bigcom158             bigcom158 0.000000000
bigcom162             bigcom162 0.000000000
bigcom177             bigcom177 0.000000000
bigcom194             bigcom194 0.000000000
bigcom208             bigcom208 0.000000000
bigcom220             bigcom220 0.000000000
bigcom227             bigcom227 0.000000000
bigcom229             bigcom229 0.000000000
bigcom247             bigcom247 0.000000000
bigcom252             bigcom252 0.000000000
bigcom255             bigcom255 0.000000000
bigcom258             bigcom258 0.000000000
bigcom266             bigcom266 0.000000000
bigcom269             bigcom269 0.000000000
bigcom273             bigcom273 0.000000000
bigcom274             bigcom274 0.000000000
bigcom276             bigcom276 0.000000000
bigcom284             bigcom284 0.000000000
bigcom290             bigcom290 0.000000000
bigcom292             bigcom292 0.000000000
bigcom294             bigcom294 0.000000000
bigcom296             bigcom296 0.000000000
bigcom297             bigcom297 0.000000000
bigcom302             bigcom302 0.000000000
bigcom303             bigcom303 0.000000000
bigcom307             bigcom307 0.000000000
bigcom311             bigcom311 0.000000000
bigcom313             bigcom313 0.000000000
bigcom318             bigcom318 0.000000000
bigcom326             bigcom326 0.000000000
bigcom332             bigcom332 0.000000000
bigcom340             bigcom340 0.000000000
bigcom341             bigcom341 0.000000000
bigcom345             bigcom345 0.000000000
bigcom347             bigcom347 0.000000000
bigcom360             bigcom360 0.000000000
bigcom365             bigcom365 0.000000000
bigcom366             bigcom366 0.000000000
bigcom370             bigcom370 0.000000000
bigcom387             bigcom387 0.000000000
bigcom390             bigcom390 0.000000000
bigcom398             bigcom398 0.000000000
bigcom408             bigcom408 0.000000000
bigcom417             bigcom417 0.000000000
bigcom419             bigcom419 0.000000000
bigcom424             bigcom424 0.000000000
bigcom441             bigcom441 0.000000000
bigcom445             bigcom445 0.000000000
bigcom468             bigcom468 0.000000000
membership_s1     membership_s1 0.000000000
membership_s3     membership_s3 0.000000000
membership_s5     membership_s5 0.000000000
membership_s6     membership_s6 0.000000000
membership_s7     membership_s7 0.000000000
membership_s9     membership_s9 0.000000000
membership_s10   membership_s10 0.000000000
membership_s11   membership_s11 0.000000000
membership_s13   membership_s13 0.000000000
membership_s14   membership_s14 0.000000000
membership_s17   membership_s17 0.000000000
membership_s20   membership_s20 0.000000000
membership_s21   membership_s21 0.000000000
membership_s22   membership_s22 0.000000000
membership_s23   membership_s23 0.000000000
membership_s24   membership_s24 0.000000000
membership_s25   membership_s25 0.000000000
membership_s26   membership_s26 0.000000000
membership_s27   membership_s27 0.000000000
membership_s28   membership_s28 0.000000000
membership_s30   membership_s30 0.000000000
membership_s34   membership_s34 0.000000000
membership_s35   membership_s35 0.000000000
membership_s36   membership_s36 0.000000000
membership_s37   membership_s37 0.000000000
[1] "Dataset: med_TnotC Model RF, run: 2 of 10 2015-06-08 10:43:46"
     |      Out-of-bag   |
Tree |      MSE  %Var(y) |
   1 |  0.02143   202.82 |
   2 |  0.01596   151.02 |
   3 |  0.01643   155.54 |
   4 |  0.01682   159.24 |
   5 |  0.01597   151.13 |
   6 |   0.0154   145.77 |
   7 |  0.01517   143.59 |
   8 |  0.01491   141.12 |
   9 |  0.01419   134.29 |
  10 |  0.01424   134.76 |
  11 |  0.01419   134.28 |
  12 |   0.0137   129.69 |
  13 |  0.01341   126.92 |
  14 |  0.01323   125.18 |
  15 |  0.01324   125.27 |
  16 |  0.01306   123.65 |
  17 |  0.01307   123.74 |
  18 |  0.01292   122.27 |
  19 |  0.01275   120.71 |
  20 |  0.01261   119.34 |
  21 |  0.01255   118.81 |
  22 |   0.0125   118.29 |
  23 |  0.01242   117.59 |
  24 |  0.01239   117.30 |
  25 |  0.01235   116.89 |
  26 |  0.01238   117.16 |
  27 |  0.01229   116.32 |
  28 |  0.01231   116.49 |
  29 |  0.01227   116.09 |
  30 |  0.01232   116.62 |
  31 |  0.01228   116.20 |
  32 |   0.0122   115.49 |
  33 |  0.01216   115.06 |
  34 |  0.01211   114.65 |
  35 |  0.01205   114.06 |
  36 |    0.012   113.55 |
  37 |  0.01195   113.07 |
  38 |  0.01194   112.96 |
  39 |   0.0119   112.60 |
  40 |   0.0119   112.67 |
  41 |  0.01184   112.08 |
  42 |   0.0118   111.70 |
  43 |  0.01181   111.73 |
  44 |  0.01182   111.83 |
  45 |  0.01181   111.77 |
  46 |  0.01174   111.08 |
  47 |  0.01171   110.84 |
  48 |  0.01168   110.59 |
  49 |  0.01169   110.60 |
  50 |  0.01168   110.54 |
  51 |  0.01169   110.67 |
  52 |  0.01169   110.64 |
  53 |  0.01172   110.89 |
  54 |  0.01171   110.81 |
  55 |  0.01173   111.02 |
  56 |  0.01174   111.16 |
  57 |  0.01172   110.97 |
  58 |  0.01172   110.93 |
  59 |   0.0117   110.72 |
  60 |  0.01169   110.66 |
  61 |  0.01168   110.55 |
  62 |  0.01167   110.44 |
  63 |  0.01167   110.45 |
  64 |  0.01166   110.39 |
  65 |  0.01167   110.45 |
  66 |  0.01167   110.45 |
  67 |  0.01166   110.37 |
  68 |  0.01166   110.37 |
  69 |  0.01165   110.31 |
  70 |  0.01164   110.22 |
  71 |  0.01162   110.02 |
  72 |   0.0116   109.79 |
  73 |  0.01156   109.40 |
  74 |  0.01156   109.37 |
  75 |  0.01156   109.38 |
  76 |  0.01152   109.00 |
  77 |  0.01148   108.70 |
  78 |  0.01146   108.48 |
  79 |  0.01147   108.54 |
  80 |  0.01146   108.45 |
  81 |  0.01147   108.54 |
  82 |  0.01144   108.31 |
  83 |  0.01144   108.26 |
  84 |  0.01143   108.19 |
  85 |  0.01141   108.01 |
  86 |  0.01142   108.11 |
  87 |  0.01141   107.95 |
  88 |  0.01142   108.06 |
  89 |  0.01139   107.81 |
  90 |  0.01138   107.75 |
  91 |  0.01138   107.68 |
  92 |  0.01134   107.37 |
  93 |  0.01134   107.34 |
  94 |  0.01134   107.30 |
  95 |  0.01134   107.33 |
  96 |  0.01134   107.36 |
  97 |  0.01134   107.30 |
  98 |  0.01133   107.27 |
  99 |  0.01132   107.18 |
 100 |   0.0113   106.93 |
[1] "Random Forest variable coefficients"
                      %IncMSE IncNodePurity
graph5           1.030931e-04  7.721680e-02
graph6           1.417911e-03  3.738554e-01
graph7           4.182668e-04  7.016484e-02
graph8           0.000000e+00  1.720027e-03
graph9           8.600284e-04  1.160259e-01
graph10          4.643081e-04  8.183671e-02
graph11          5.580057e-03  2.155175e-01
graph12          4.811302e-03  2.941212e-01
graph13          9.042692e-04  2.020394e-01
graph14          7.213075e-04  9.377380e-02
graph15          2.670287e-03  3.278378e-01
graph16          5.253106e-03  2.440264e-01
graph17          6.628419e-03  4.654327e-01
graph18          2.268464e-03  2.066336e-01
graph19          9.322257e-03  3.797211e-01
graph20          7.245904e-03  1.560606e-01
graph21          3.357425e-04  1.360993e-01
graph22          8.366209e-04  1.524439e-01
graph23          8.405608e-04  1.940789e-01
graph24         -8.489611e-06  5.205484e-02
graph25          3.000773e-04  1.061901e-01
graph26          1.021881e-03  7.079273e-02
graph27          8.710801e-06  5.964286e-02
graph28          0.000000e+00  1.192622e-20
graph29          5.897658e-05  2.295461e-03
orbit0           3.760021e-05  7.640218e-02
orbit1           2.643767e-03  6.294091e-02
orbit2           9.845901e-04  1.142209e-01
orbit3           1.595709e-04  5.600708e-02
orbit4           8.140668e-04  1.460552e-01
orbit5           2.719029e-04  1.442125e-01
orbit6           2.563326e-03  1.636544e-01
orbit7           5.686851e-04  6.194410e-02
orbit8           7.869014e-04  9.632200e-02
orbit9           1.164092e-03  2.680721e-01
orbit10          9.340499e-05  4.899768e-02
orbit11          1.586616e-04  6.130034e-02
orbit12          4.442942e-04  2.373686e-01
orbit13          1.568275e-04  1.137190e-01
orbit14          7.936470e-09  2.269657e-02
orbit15          1.763886e-03  1.026950e-01
orbit16          3.123316e-04  8.088982e-02
orbit17          2.651101e-03  6.141753e-02
orbit18          8.787650e-05  2.251740e-01
orbit19          4.403294e-05  1.350981e-01
orbit20          1.149021e-03  1.016149e-01
orbit21          1.231828e-04  3.893079e-02
orbit22          8.039557e-03  3.138936e-01
orbit23          3.838999e-05  7.076574e-02
orbit24          7.192083e-03  2.688978e-01
orbit25          4.240593e-03  1.358700e-01
orbit26          6.707410e-04  1.542233e-01
orbit27          8.042026e-04  2.430023e-01
orbit28          4.190025e-03  3.023983e-01
orbit29          9.439948e-04  1.041163e-01
orbit30          2.387281e-04  7.243895e-02
orbit31          3.735078e-04  9.773257e-02
orbit32          2.527631e-03  1.150481e-01
orbit33          9.929235e-04  8.163007e-02
orbit34          3.685269e-03  2.650700e-01
orbit35          1.192058e-03  2.508686e-01
orbit36          4.054235e-04  3.710034e-01
orbit37          7.884422e-04  2.243479e-01
orbit38          1.109556e-03  1.667601e-01
orbit39          3.538639e-03  4.447581e-01
orbit40          4.503084e-04  4.957949e-02
orbit41          8.485979e-06  1.035633e-01
orbit42          1.514499e-04  4.103351e-02
orbit43          1.524537e-03  1.636004e-01
orbit44          5.429074e-05  4.986466e-02
orbit45          4.064966e-03  3.981326e-01
orbit46          7.812025e-05  6.089142e-02
orbit47          3.256562e-04  1.500038e-01
orbit48          1.354168e-04  1.161160e-01
orbit49          4.092500e-03  1.617486e-01
orbit50          7.051223e-04  2.124372e-01
orbit51          2.791608e-03  1.125311e-01
orbit52          1.161117e-03  9.519687e-02
orbit53          1.481885e-03  6.543929e-02
orbit54          1.319313e-03  1.569500e-01
orbit55          1.115925e-04  9.729108e-02
orbit56          1.119989e-03  2.970861e-01
orbit57          1.321586e-04  9.761905e-03
orbit58          1.752848e-05  8.267196e-03
orbit59          1.159973e-03  7.603959e-02
orbit60          1.738878e-04  7.081256e-02
orbit61         -8.710801e-06  2.526316e-02
orbit62          7.957902e-04  1.934145e-01
orbit63         -1.627747e-05  4.286349e-02
orbit64          9.983512e-04  1.165989e-01
orbit65          4.902418e-04  4.555132e-02
orbit66          6.582368e-04  4.084110e-02
orbit67          0.000000e+00  1.409463e-20
orbit68          3.531288e-05  1.888571e-02
orbit69          5.860534e-04  1.083933e-01
orbit70          0.000000e+00  2.710505e-20
orbit71          8.262220e-05  1.225672e-02
orbit72          8.639516e-05  9.489123e-03
AP              -5.383290e-07  7.044814e-05
bet              6.382224e-04  3.244097e-01
ecc              2.037288e-04  2.777212e-01
eccrad           1.366772e-04  1.714119e-01
close            4.876602e-03  1.110855e-01
constraint       3.686183e-05  1.503936e-01
coreness         4.747726e-04  5.509117e-02
knn              6.000254e-03  5.646214e-01
hubscore         3.772708e-03  2.773816e-01
pagerank         6.996860e-04  4.480827e-01
trans            2.280365e-04  1.080746e-01
first            3.111863e-05  6.934952e-02
second           1.977600e-03  7.092439e-02
third            4.373642e-03  2.045678e-01
fourth           8.875851e-04  2.322209e-01
fifth            2.633390e-04  1.642380e-01
sixth            3.924221e-03  2.640551e-01
selfinter        8.650519e-06  2.687879e-02
V1               8.584972e-04  4.766411e-01
V2               1.076782e-03  7.641836e-01
evcent           1.671531e-03  1.317265e-01
upto_second      2.706811e-04  1.025779e-01
upto_third       2.124826e-03  1.007327e-01
upto_fourth      2.759677e-03  1.525218e-01
upto_fifth       5.957205e-03  3.192986e-01
upto_sixth       1.096554e-03  9.938309e-02
ratio1           1.256311e-03  3.712505e-01
ratio2           3.969223e-03  5.363871e-01
ratio3           2.311136e-03  2.683193e-01
ratio4           4.422347e-04  2.164536e-01
ratio5           1.119043e-03  9.995897e-01
ratio6           6.212825e-04  1.492200e-01
walktrap_vertex  3.868859e-04  5.046688e-01
bigcom1          0.000000e+00  3.122611e-17
bigcom2          0.000000e+00  9.104599e-03
bigcom3          0.000000e+00  4.336809e-21
bigcom4         -1.793228e-05  8.501273e-02
bigcom5          0.000000e+00  1.084202e-21
bigcom6          0.000000e+00  0.000000e+00
bigcom8          0.000000e+00  0.000000e+00
bigcom9          0.000000e+00  0.000000e+00
bigcom10        -3.945277e-05  2.761337e-01
bigcom11         0.000000e+00  0.000000e+00
bigcom12         0.000000e+00  0.000000e+00
bigcom13         0.000000e+00  0.000000e+00
bigcom14         0.000000e+00  0.000000e+00
bigcom15         0.000000e+00  0.000000e+00
bigcom16         0.000000e+00  0.000000e+00
bigcom17         0.000000e+00  0.000000e+00
bigcom18         2.332435e-04  3.596565e-01
bigcom21         0.000000e+00  0.000000e+00
bigcom22         0.000000e+00  0.000000e+00
bigcom23         0.000000e+00  0.000000e+00
bigcom24         0.000000e+00  0.000000e+00
bigcom25         5.774739e-05  5.623127e-03
bigcom26         0.000000e+00  0.000000e+00
bigcom27         0.000000e+00  0.000000e+00
bigcom29         0.000000e+00  0.000000e+00
bigcom31         0.000000e+00  0.000000e+00
bigcom33         5.575166e-04  2.674457e-01
bigcom34         0.000000e+00  2.168404e-21
bigcom35         0.000000e+00  0.000000e+00
bigcom36         0.000000e+00  4.336809e-21
bigcom39         0.000000e+00  0.000000e+00
bigcom40         0.000000e+00  0.000000e+00
bigcom43         0.000000e+00  4.336809e-21
bigcom46         0.000000e+00  4.336809e-21
bigcom48         5.951511e-05  4.875525e-01
bigcom49         0.000000e+00  0.000000e+00
bigcom50         0.000000e+00  0.000000e+00
bigcom52         0.000000e+00  0.000000e+00
bigcom54         0.000000e+00  0.000000e+00
bigcom56         0.000000e+00  2.168404e-21
bigcom57         0.000000e+00  3.252607e-21
bigcom58         0.000000e+00  0.000000e+00
bigcom62         0.000000e+00  0.000000e+00
bigcom63         0.000000e+00  0.000000e+00
bigcom64         0.000000e+00  0.000000e+00
bigcom65         4.040043e-06  2.744601e-01
bigcom66         0.000000e+00  0.000000e+00
bigcom68         0.000000e+00  0.000000e+00
bigcom69         0.000000e+00  0.000000e+00
bigcom70         0.000000e+00  4.336809e-21
bigcom71         0.000000e+00  0.000000e+00
bigcom72         0.000000e+00  0.000000e+00
bigcom77         0.000000e+00  0.000000e+00
bigcom79         7.756783e-05  2.640072e-01
bigcom80         0.000000e+00  0.000000e+00
bigcom82         0.000000e+00  0.000000e+00
bigcom83         0.000000e+00  0.000000e+00
bigcom86         0.000000e+00  0.000000e+00
bigcom87         0.000000e+00  0.000000e+00
bigcom88         6.628135e-05  1.432864e-01
bigcom90         0.000000e+00  0.000000e+00
bigcom92         0.000000e+00  0.000000e+00
bigcom94         0.000000e+00  0.000000e+00
bigcom96         0.000000e+00  0.000000e+00
bigcom98         0.000000e+00  0.000000e+00
bigcom99         0.000000e+00  0.000000e+00
bigcom100        0.000000e+00  0.000000e+00
bigcom102        0.000000e+00  0.000000e+00
bigcom103        0.000000e+00  0.000000e+00
bigcom104        0.000000e+00  0.000000e+00
bigcom107        0.000000e+00  0.000000e+00
bigcom108        0.000000e+00  0.000000e+00
bigcom109        0.000000e+00  0.000000e+00
bigcom110        0.000000e+00  0.000000e+00
bigcom125        0.000000e+00  4.336809e-21
bigcom133        0.000000e+00  0.000000e+00
bigcom141        0.000000e+00  0.000000e+00
bigcom142        0.000000e+00  0.000000e+00
bigcom143        0.000000e+00  0.000000e+00
bigcom145        0.000000e+00  0.000000e+00
bigcom158        0.000000e+00  0.000000e+00
bigcom162        0.000000e+00  0.000000e+00
bigcom177        0.000000e+00  1.084202e-21
bigcom194        0.000000e+00  0.000000e+00
bigcom208        0.000000e+00  0.000000e+00
bigcom220        0.000000e+00  0.000000e+00
bigcom227        0.000000e+00  0.000000e+00
bigcom229        0.000000e+00  0.000000e+00
bigcom247        0.000000e+00  0.000000e+00
bigcom252        0.000000e+00  0.000000e+00
bigcom255        0.000000e+00  0.000000e+00
bigcom258        0.000000e+00  0.000000e+00
bigcom266        0.000000e+00  0.000000e+00
bigcom269        0.000000e+00  0.000000e+00
bigcom273        0.000000e+00  0.000000e+00
bigcom274        0.000000e+00  0.000000e+00
bigcom276        0.000000e+00  0.000000e+00
bigcom284        0.000000e+00  0.000000e+00
bigcom290        0.000000e+00  0.000000e+00
bigcom292        0.000000e+00  0.000000e+00
bigcom294        0.000000e+00  0.000000e+00
bigcom295        3.516891e-06  5.615626e-01
bigcom296        0.000000e+00  0.000000e+00
bigcom297        0.000000e+00  0.000000e+00
bigcom302        0.000000e+00  0.000000e+00
bigcom303        0.000000e+00  0.000000e+00
bigcom307        0.000000e+00  0.000000e+00
bigcom311        0.000000e+00  0.000000e+00
bigcom313        0.000000e+00  0.000000e+00
bigcom318        0.000000e+00  0.000000e+00
bigcom326        0.000000e+00  0.000000e+00
bigcom332        0.000000e+00  0.000000e+00
bigcom340        0.000000e+00  0.000000e+00
bigcom341        0.000000e+00  0.000000e+00
bigcom345        0.000000e+00  0.000000e+00
bigcom347        0.000000e+00  0.000000e+00
bigcom360        0.000000e+00  0.000000e+00
bigcom365        0.000000e+00  0.000000e+00
bigcom366        0.000000e+00  0.000000e+00
bigcom370        0.000000e+00  0.000000e+00
bigcom387        0.000000e+00  0.000000e+00
bigcom390        0.000000e+00  0.000000e+00
bigcom398        0.000000e+00  0.000000e+00
bigcom408        0.000000e+00  0.000000e+00
bigcom417        0.000000e+00  0.000000e+00
bigcom419        0.000000e+00  0.000000e+00
bigcom424        0.000000e+00  0.000000e+00
bigcom441        0.000000e+00  0.000000e+00
bigcom445        0.000000e+00  0.000000e+00
bigcom468        0.000000e+00  0.000000e+00
spin_vertex      2.326798e-03  1.007782e+00
membership_s1    0.000000e+00  0.000000e+00
membership_s3    0.000000e+00  1.428571e-02
membership_s4   -4.732852e-05  4.521049e-02
membership_s5    0.000000e+00  0.000000e+00
membership_s6    0.000000e+00  0.000000e+00
membership_s7    0.000000e+00  0.000000e+00
membership_s8    2.545012e-05  2.988213e-02
membership_s9    0.000000e+00  1.084202e-21
membership_s10   0.000000e+00  1.192622e-20
membership_s11   0.000000e+00  4.336809e-21
membership_s12   8.407577e-05  5.245198e-02
membership_s13   0.000000e+00  4.336809e-21
membership_s14   0.000000e+00  0.000000e+00
membership_s16  -2.627915e-05  1.151664e-01
membership_s17   0.000000e+00  0.000000e+00
membership_s18   8.435225e-06  2.998227e-01
membership_s19   4.955398e-05  1.043822e-01
membership_s20   2.900073e-04  6.789440e-02
membership_s21   6.375696e-08  5.900683e-02
membership_s22   0.000000e+00  0.000000e+00
membership_s23   0.000000e+00  0.000000e+00
membership_s24   0.000000e+00  0.000000e+00
membership_s25   0.000000e+00  0.000000e+00
membership_s26   4.478076e-05  3.668084e-02
membership_s27   0.000000e+00  0.000000e+00
membership_s28   0.000000e+00  4.336809e-21
membership_s30   0.000000e+00  1.084202e-21
membership_s31   1.549408e-05  1.118408e-02
membership_s32   7.003022e-05  9.049580e-02
membership_s33   4.946999e-05  5.790267e-02
membership_s34   0.000000e+00  0.000000e+00
membership_s35   0.000000e+00  0.000000e+00
membership_s36   0.000000e+00  0.000000e+00
membership_s37   0.000000e+00  4.336809e-21
membership_s38   1.468368e-05  1.738243e-02
adhesion         7.277316e-03  4.697877e-01
cohesion         6.494619e-03  3.066018e-01
inner            1.189424e-03  5.316168e-01
outer            8.964021e-04  8.680249e-01
ioratio          3.501203e-03  4.297438e-01
comsize          2.207840e-04  3.590503e-01
[1] "Dataset: med_TnotC Model GLM, run: 2 of 10 2015-06-08 10:44:30"
[1] "glmnet variable coefficients"
                     [,1]          [,2]
(Intercept)     -4.528682 -8.016494e+02
graph0           0.000000 -6.811699e-02
graph1           0.000000  0.000000e+00
graph2           0.000000 -8.390816e-03
graph3           0.000000  0.000000e+00
graph4           0.000000  0.000000e+00
graph5           0.000000  0.000000e+00
graph6           0.000000  0.000000e+00
graph7           0.000000 -2.504677e-04
graph8           0.000000  3.565372e-05
graph9           0.000000 -5.287401e-07
graph10          0.000000  0.000000e+00
graph11          0.000000  0.000000e+00
graph12          0.000000  0.000000e+00
graph13          0.000000  8.110020e-06
graph14          0.000000 -4.305718e-06
graph15          0.000000  0.000000e+00
graph16          0.000000  0.000000e+00
graph17          0.000000  0.000000e+00
graph18          0.000000  0.000000e+00
graph19          0.000000 -4.792253e-05
graph20          0.000000 -1.173329e-06
graph21          0.000000  0.000000e+00
graph22          0.000000  0.000000e+00
graph23          0.000000  0.000000e+00
graph24          0.000000  0.000000e+00
graph25          0.000000  0.000000e+00
graph26          0.000000  0.000000e+00
graph27          0.000000  0.000000e+00
graph28          0.000000  0.000000e+00
graph29          0.000000  0.000000e+00
orbit0           0.000000 -2.211945e-06
orbit1           0.000000  0.000000e+00
orbit2           0.000000 -1.768330e-03
orbit3           0.000000 -6.500779e-04
orbit4           0.000000  1.312942e-05
orbit5           0.000000  0.000000e+00
orbit6           0.000000  0.000000e+00
orbit7           0.000000  0.000000e+00
orbit8           0.000000  0.000000e+00
orbit9           0.000000  6.972504e-04
orbit10          0.000000 -8.077905e-05
orbit11          0.000000 -8.612333e-05
orbit12          0.000000 -2.539339e-03
orbit13          0.000000  0.000000e+00
orbit14          0.000000  1.372814e-04
orbit15          0.000000 -5.097812e-07
orbit16          0.000000 -4.366054e-07
orbit17          0.000000 -1.963066e-06
orbit18          0.000000 -1.866485e-07
orbit19          0.000000  1.725304e-07
orbit20          0.000000  0.000000e+00
orbit21          0.000000 -2.254125e-07
orbit22          0.000000  0.000000e+00
orbit23          0.000000  2.991448e-05
orbit24          0.000000  2.445494e-07
orbit25          0.000000 -3.310675e-05
orbit26          0.000000  0.000000e+00
orbit27          0.000000  0.000000e+00
orbit28          0.000000  3.496453e-05
orbit29          0.000000  3.405346e-05
orbit30          0.000000  3.229788e-05
orbit31          0.000000 -5.136114e-06
orbit32          0.000000 -9.945109e-07
orbit33          0.000000 -4.093754e-04
orbit34          0.000000  0.000000e+00
orbit35          0.000000  2.145387e-05
orbit36          0.000000  8.635627e-06
orbit37          0.000000 -2.924405e-06
orbit38          0.000000  9.310885e-05
orbit39          0.000000  0.000000e+00
orbit40          0.000000  0.000000e+00
orbit41          0.000000 -4.431349e-05
orbit42          0.000000  5.675754e-05
orbit43          0.000000  4.254399e-04
orbit44          0.000000 -4.256927e-02
orbit45          0.000000 -2.666126e-04
orbit46          0.000000 -2.228938e-05
orbit47          0.000000  0.000000e+00
orbit48          0.000000  0.000000e+00
orbit49          0.000000 -8.987040e-10
orbit50          0.000000 -2.805072e-04
orbit51          0.000000 -6.223817e-05
orbit52          0.000000  1.104951e-04
orbit53          0.000000 -8.582767e-05
orbit54          0.000000  0.000000e+00
orbit55          0.000000 -6.782388e-06
orbit56          0.000000  3.699448e-04
orbit57          0.000000  0.000000e+00
orbit58          0.000000  0.000000e+00
orbit59          0.000000  0.000000e+00
orbit60          0.000000  0.000000e+00
orbit61          0.000000  0.000000e+00
orbit62          0.000000 -4.047364e-05
orbit63          0.000000  0.000000e+00
orbit64          0.000000  0.000000e+00
orbit65          0.000000 -7.375050e-04
orbit66          0.000000  0.000000e+00
orbit67          0.000000 -1.333726e-04
orbit68          0.000000  0.000000e+00
orbit69          0.000000  6.154881e-04
orbit70          0.000000  0.000000e+00
orbit71          0.000000  2.221826e-05
orbit72          0.000000  0.000000e+00
AP               0.000000 -7.948193e-01
bet              0.000000  2.722845e-05
ecc              0.000000 -3.538977e-03
eccrad           0.000000 -2.813486e-12
close            0.000000 -3.720414e+00
constraint       0.000000 -4.700022e+00
coreness         0.000000  3.198893e-03
knn              0.000000 -1.743563e-02
hubscore         0.000000 -9.157247e-01
pagerank         0.000000 -4.513556e+02
trans            0.000000 -5.522390e-01
first            0.000000 -4.678451e-02
second           0.000000  2.526250e-05
third            0.000000  0.000000e+00
fourth           0.000000 -3.227097e-04
fifth            0.000000  1.939240e-04
sixth            0.000000 -7.393984e-07
selfinter        0.000000 -8.069187e-01
V1               0.000000  3.116213e+00
V2               0.000000 -1.453812e+01
evcent           0.000000  0.000000e+00
upto_second      0.000000 -1.526473e-04
upto_third       0.000000  0.000000e+00
upto_fourth      0.000000  0.000000e+00
upto_fifth       0.000000  1.690414e-03
upto_sixth       0.000000  7.129579e-02
ratio1           0.000000 -1.930793e-02
ratio2           0.000000  7.646391e-04
ratio3           0.000000 -1.941455e-01
ratio4           0.000000  2.622199e-01
ratio5           0.000000 -2.639475e-02
ratio6           0.000000  0.000000e+00
walktrap_vertex  0.000000  8.405443e-01
bigcom1          0.000000  2.103275e-02
bigcom2          0.000000  7.441656e-01
bigcom3          0.000000 -7.846107e-01
bigcom4          0.000000  8.858878e-01
bigcom5          0.000000  0.000000e+00
bigcom6          0.000000 -1.710205e-01
bigcom8          0.000000 -6.739541e-01
bigcom9          0.000000 -2.337498e-03
bigcom10         0.000000  4.000866e+00
bigcom11         0.000000 -1.006803e-01
bigcom12         0.000000 -5.456248e-01
bigcom13         0.000000 -2.198908e-01
bigcom14         0.000000  0.000000e+00
bigcom15         0.000000  0.000000e+00
bigcom16         0.000000 -1.962270e-01
bigcom17         0.000000 -1.647428e-02
bigcom18         0.000000  2.763521e+00
bigcom21         0.000000  0.000000e+00
bigcom22         0.000000  0.000000e+00
bigcom23         0.000000 -3.507192e-02
bigcom24         0.000000  0.000000e+00
bigcom25         0.000000  8.601684e-01
bigcom26         0.000000  0.000000e+00
bigcom27         0.000000  0.000000e+00
bigcom29         0.000000  0.000000e+00
bigcom31         0.000000  0.000000e+00
bigcom33         0.000000  1.665611e+00
bigcom34         0.000000 -5.101266e-02
bigcom35         0.000000 -3.509016e-02
bigcom36         0.000000  0.000000e+00
bigcom39         0.000000 -9.810465e-04
bigcom40         0.000000  0.000000e+00
bigcom43         0.000000 -1.435394e-01
bigcom46         0.000000  0.000000e+00
bigcom48         0.000000  4.722506e+00
bigcom49         0.000000  0.000000e+00
bigcom50         0.000000  0.000000e+00
bigcom52         0.000000  0.000000e+00
bigcom54         0.000000 -2.641396e-02
bigcom56         0.000000 -1.488705e-01
bigcom57         0.000000  0.000000e+00
bigcom58         0.000000  0.000000e+00
bigcom62         0.000000  0.000000e+00
bigcom63         0.000000 -1.080922e+00
bigcom64         0.000000  0.000000e+00
bigcom65         0.000000  2.763359e+00
bigcom66         0.000000  0.000000e+00
bigcom68         0.000000  0.000000e+00
bigcom69         0.000000  0.000000e+00
bigcom70         0.000000  0.000000e+00
bigcom71         0.000000  0.000000e+00
bigcom72         0.000000  0.000000e+00
bigcom77         0.000000 -1.395287e-02
bigcom79         0.000000  3.128654e+00
bigcom80         0.000000  0.000000e+00
bigcom82         0.000000  0.000000e+00
bigcom83         0.000000  0.000000e+00
bigcom86         0.000000  0.000000e+00
bigcom87         0.000000  0.000000e+00
bigcom88         0.000000  2.785032e+00
bigcom90         0.000000  0.000000e+00
bigcom92         0.000000  0.000000e+00
bigcom94         0.000000  0.000000e+00
bigcom96         0.000000  0.000000e+00
bigcom98         0.000000  0.000000e+00
bigcom99         0.000000  0.000000e+00
bigcom100        0.000000  0.000000e+00
bigcom102        0.000000  0.000000e+00
bigcom103        0.000000  0.000000e+00
bigcom104        0.000000  0.000000e+00
bigcom107        0.000000  0.000000e+00
bigcom108        0.000000  0.000000e+00
bigcom109        0.000000  0.000000e+00
bigcom110        0.000000 -4.340115e-01
bigcom125        0.000000  0.000000e+00
bigcom133        0.000000  0.000000e+00
bigcom141        0.000000  0.000000e+00
bigcom142        0.000000  0.000000e+00
bigcom143        0.000000  0.000000e+00
bigcom145        0.000000  0.000000e+00
bigcom158        0.000000  0.000000e+00
bigcom162        0.000000  0.000000e+00
bigcom177        0.000000  0.000000e+00
bigcom194        0.000000 -3.178823e-01
bigcom208        0.000000  0.000000e+00
bigcom220        0.000000  0.000000e+00
bigcom227        0.000000  0.000000e+00
bigcom229        0.000000  0.000000e+00
bigcom247        0.000000  0.000000e+00
bigcom252        0.000000 -5.149059e-02
bigcom255        0.000000 -1.071459e-01
bigcom258        0.000000  0.000000e+00
bigcom266        0.000000  0.000000e+00
bigcom269        0.000000  0.000000e+00
bigcom273        0.000000  0.000000e+00
bigcom274        0.000000  0.000000e+00
bigcom276        0.000000  0.000000e+00
bigcom284        0.000000  0.000000e+00
bigcom290        0.000000  0.000000e+00
bigcom292        0.000000 -7.086202e-01
bigcom294        0.000000  0.000000e+00
bigcom295        0.000000  4.556089e+00
bigcom296        0.000000  0.000000e+00
bigcom297        0.000000  0.000000e+00
bigcom302        0.000000  0.000000e+00
bigcom303        0.000000  0.000000e+00
bigcom307        0.000000  0.000000e+00
bigcom311        0.000000  0.000000e+00
bigcom313        0.000000  0.000000e+00
bigcom318        0.000000  0.000000e+00
bigcom326        0.000000  0.000000e+00
bigcom332        0.000000  0.000000e+00
bigcom340        0.000000 -8.483471e-01
bigcom341        0.000000  0.000000e+00
bigcom345        0.000000  0.000000e+00
bigcom347        0.000000  0.000000e+00
bigcom360        0.000000 -3.951021e-02
bigcom365        0.000000 -2.164807e-01
bigcom366        0.000000  0.000000e+00
bigcom370        0.000000  0.000000e+00
bigcom387        0.000000  0.000000e+00
bigcom390        0.000000  0.000000e+00
bigcom398        0.000000  0.000000e+00
bigcom408        0.000000  0.000000e+00
bigcom417        0.000000  0.000000e+00
bigcom419        0.000000  0.000000e+00
bigcom424        0.000000  0.000000e+00
bigcom441        0.000000  0.000000e+00
bigcom445        0.000000  0.000000e+00
bigcom468        0.000000  0.000000e+00
spin_vertex      0.000000 -1.026979e+00
membership_s1    0.000000  0.000000e+00
membership_s3    0.000000 -1.154905e+00
membership_s4    0.000000  3.448384e-01
membership_s5    0.000000  0.000000e+00
membership_s6    0.000000 -2.676896e-01
membership_s7    0.000000 -6.392189e-01
membership_s8    0.000000  3.989116e-01
membership_s9    0.000000 -6.315701e-01
membership_s10   0.000000 -1.664569e+00
membership_s11   0.000000 -1.324966e+00
membership_s12   0.000000  2.779488e-01
membership_s13   0.000000 -2.918116e-01
membership_s14   0.000000 -5.189935e-01
membership_s16   0.000000  2.707867e-02
membership_s17   0.000000  0.000000e+00
membership_s18   0.000000  4.129488e+00
membership_s19   0.000000  1.249969e+00
membership_s20   0.000000  1.440494e-01
membership_s21   0.000000 -2.175341e-01
membership_s22   0.000000  0.000000e+00
membership_s23   0.000000 -8.913050e-01
membership_s24   0.000000 -2.254040e-01
membership_s25   0.000000  0.000000e+00
membership_s26   0.000000 -8.520561e-01
membership_s27   0.000000  0.000000e+00
membership_s28   0.000000 -3.635002e-01
membership_s30   0.000000 -5.441997e-01
membership_s31   0.000000  3.074749e-04
membership_s32   0.000000  1.636247e+00
membership_s33   0.000000  6.656161e-02
membership_s34   0.000000  0.000000e+00
membership_s35   0.000000 -7.257261e-01
membership_s36   0.000000  0.000000e+00
membership_s37   0.000000 -2.522348e+00
membership_s38   0.000000 -2.176456e-01
adhesion         0.000000  0.000000e+00
cohesion         0.000000  0.000000e+00
inner            0.000000  1.512291e-06
outer            0.000000  4.339374e-05
ioratio          0.000000  4.127649e-02
comsize          0.000000  1.349734e-06
[1] "Dataset: med_TnotC Model GBM, run: 3 of 10 2015-06-08 10:44:59"
Iter   TrainDeviance   ValidDeviance   StepSize   Improve
     1        0.1158             nan     0.0100    0.0002
     2        0.1139             nan     0.0100    0.0000
     3        0.1106             nan     0.0100    0.0001
     4        0.1092             nan     0.0100   -0.0001
     5        0.1080             nan     0.0100    0.0001
     6        0.1064             nan     0.0100   -0.0001
     7        0.1056             nan     0.0100   -0.0000
     8        0.1049             nan     0.0100   -0.0000
     9        0.1035             nan     0.0100   -0.0000
    10        0.1006             nan     0.0100   -0.0001
    20        0.0918             nan     0.0100   -0.0000
    40        0.0783             nan     0.0100   -0.0000
    60        0.0700             nan     0.0100   -0.0000
    80        0.0631             nan     0.0100   -0.0000
   100        0.0568             nan     0.0100    0.0000
   120        0.0517             nan     0.0100   -0.0000
   140        0.0476             nan     0.0100   -0.0000
   143        0.0472             nan     0.0100   -0.0000

[1] "GBM variable coefficients"
                            var    rel.inf
ratio5                   ratio5 7.85902806
bigcom48               bigcom48 3.19993203
graph15                 graph15 3.13895998
ratio2                   ratio2 3.08727612
outer                     outer 2.82442320
inner                     inner 2.69655172
V2                           V2 2.68508792
spin_vertex         spin_vertex 2.62394122
pagerank               pagerank 2.44040651
orbit36                 orbit36 2.26962933
graph6                   graph6 2.25919510
walktrap_vertex walktrap_vertex 2.18003341
graph19                 graph19 1.89951116
bigcom88               bigcom88 1.80949654
graph14                 graph14 1.78696448
membership_s18   membership_s18 1.67946644
orbit45                 orbit45 1.65852093
orbit62                 orbit62 1.60887579
bigcom10               bigcom10 1.54713277
bigcom18               bigcom18 1.54500009
knn                         knn 1.42606333
graph23                 graph23 1.40393591
V1                           V1 1.38673911
bigcom65               bigcom65 1.34995242
ecc                         ecc 1.29159701
graph1                   graph1 1.24085732
orbit18                 orbit18 1.13840570
comsize                 comsize 1.09813984
fifth                     fifth 1.08665435
graph12                 graph12 1.06376697
ratio1                   ratio1 1.01395706
graph3                   graph3 1.01036879
bigcom33               bigcom33 0.94664404
bigcom295             bigcom295 0.93866053
graph20                 graph20 0.92354332
graph13                 graph13 0.91966511
graph9                   graph9 0.90993333
bigcom79               bigcom79 0.87798209
graph11                 graph11 0.87795149
fourth                   fourth 0.84592074
constraint           constraint 0.83367480
graph5                   graph5 0.81729676
third                     third 0.78786871
orbit50                 orbit50 0.77896062
bet                         bet 0.73649102
adhesion               adhesion 0.70908515
graph4                   graph4 0.69208332
orbit19                 orbit19 0.67386391
graph17                 graph17 0.64586962
orbit37                 orbit37 0.61725446
orbit30                 orbit30 0.58854012
orbit9                   orbit9 0.58183594
orbit28                 orbit28 0.56494098
cohesion               cohesion 0.55816717
graph10                 graph10 0.54864487
graph18                 graph18 0.54257420
sixth                     sixth 0.52006944
orbit38                 orbit38 0.50668767
ratio3                   ratio3 0.49761457
trans                     trans 0.48458471
graph2                   graph2 0.48293546
graph0                   graph0 0.47608385
membership_s16   membership_s16 0.45773043
graph21                 graph21 0.44764135
graph16                 graph16 0.43853505
orbit35                 orbit35 0.43066544
orbit29                 orbit29 0.42498632
orbit15                 orbit15 0.40584951
membership_s32   membership_s32 0.40051568
second                   second 0.39527064
orbit27                 orbit27 0.39120882
orbit24                 orbit24 0.36145631
orbit39                 orbit39 0.35510769
orbit20                 orbit20 0.35026732
membership_s12   membership_s12 0.34377999
ioratio                 ioratio 0.33990140
orbit56                 orbit56 0.31961985
upto_sixth           upto_sixth 0.31702975
ratio6                   ratio6 0.30197702
ratio4                   ratio4 0.29827287
graph7                   graph7 0.29200777
orbit25                 orbit25 0.28446475
orbit49                 orbit49 0.28359018
orbit51                 orbit51 0.28291746
orbit22                 orbit22 0.27731363
orbit32                 orbit32 0.27300301
membership_s19   membership_s19 0.27149455
upto_third           upto_third 0.27018084
orbit17                 orbit17 0.26280408
orbit11                 orbit11 0.26207464
orbit5                   orbit5 0.25481910
orbit69                 orbit69 0.25263120
orbit63                 orbit63 0.22165084
orbit2                   orbit2 0.21804794
hubscore               hubscore 0.21579044
orbit52                 orbit52 0.21066151
orbit6                   orbit6 0.20726861
bigcom4                 bigcom4 0.19318023
membership_s33   membership_s33 0.17369324
orbit21                 orbit21 0.16524861
orbit31                 orbit31 0.15993638
graph26                 graph26 0.15851949
upto_fifth           upto_fifth 0.15308915
graph25                 graph25 0.13864528
orbit33                 orbit33 0.13523275
orbit13                 orbit13 0.13485480
orbit43                 orbit43 0.12038570
orbit16                 orbit16 0.11631176
orbit47                 orbit47 0.11254568
orbit1                   orbit1 0.11093541
orbit57                 orbit57 0.10278699
membership_s21   membership_s21 0.10160545
orbit42                 orbit42 0.09259372
orbit71                 orbit71 0.08380036
orbit40                 orbit40 0.07245764
orbit4                   orbit4 0.04663193
orbit64                 orbit64 0.04656989
orbit54                 orbit54 0.04557579
orbit55                 orbit55 0.04192272
membership_s8     membership_s8 0.03974387
graph27                 graph27 0.03550690
orbit26                 orbit26 0.03397804
membership_s26   membership_s26 0.02656197
orbit65                 orbit65 0.02123321
close                     close 0.02061847
graph8                   graph8 0.00000000
graph22                 graph22 0.00000000
graph24                 graph24 0.00000000
graph28                 graph28 0.00000000
graph29                 graph29 0.00000000
orbit0                   orbit0 0.00000000
orbit3                   orbit3 0.00000000
orbit7                   orbit7 0.00000000
orbit8                   orbit8 0.00000000
orbit10                 orbit10 0.00000000
orbit12                 orbit12 0.00000000
orbit14                 orbit14 0.00000000
orbit23                 orbit23 0.00000000
orbit34                 orbit34 0.00000000
orbit41                 orbit41 0.00000000
orbit44                 orbit44 0.00000000
orbit46                 orbit46 0.00000000
orbit48                 orbit48 0.00000000
orbit53                 orbit53 0.00000000
orbit58                 orbit58 0.00000000
orbit59                 orbit59 0.00000000
orbit60                 orbit60 0.00000000
orbit61                 orbit61 0.00000000
orbit66                 orbit66 0.00000000
orbit67                 orbit67 0.00000000
orbit68                 orbit68 0.00000000
orbit70                 orbit70 0.00000000
orbit72                 orbit72 0.00000000
AP                           AP 0.00000000
eccrad                   eccrad 0.00000000
coreness               coreness 0.00000000
first                     first 0.00000000
selfinter             selfinter 0.00000000
evcent                   evcent 0.00000000
upto_second         upto_second 0.00000000
upto_fourth         upto_fourth 0.00000000
bigcom1                 bigcom1 0.00000000
bigcom2                 bigcom2 0.00000000
bigcom3                 bigcom3 0.00000000
bigcom5                 bigcom5 0.00000000
bigcom6                 bigcom6 0.00000000
bigcom8                 bigcom8 0.00000000
bigcom9                 bigcom9 0.00000000
bigcom11               bigcom11 0.00000000
bigcom12               bigcom12 0.00000000
bigcom13               bigcom13 0.00000000
bigcom14               bigcom14 0.00000000
bigcom15               bigcom15 0.00000000
bigcom16               bigcom16 0.00000000
bigcom17               bigcom17 0.00000000
bigcom21               bigcom21 0.00000000
bigcom22               bigcom22 0.00000000
bigcom23               bigcom23 0.00000000
bigcom24               bigcom24 0.00000000
bigcom25               bigcom25 0.00000000
bigcom26               bigcom26 0.00000000
bigcom27               bigcom27 0.00000000
bigcom29               bigcom29 0.00000000
bigcom31               bigcom31 0.00000000
bigcom34               bigcom34 0.00000000
bigcom35               bigcom35 0.00000000
bigcom36               bigcom36 0.00000000
bigcom39               bigcom39 0.00000000
bigcom40               bigcom40 0.00000000
bigcom43               bigcom43 0.00000000
bigcom46               bigcom46 0.00000000
bigcom49               bigcom49 0.00000000
bigcom50               bigcom50 0.00000000
bigcom52               bigcom52 0.00000000
bigcom54               bigcom54 0.00000000
bigcom56               bigcom56 0.00000000
bigcom57               bigcom57 0.00000000
bigcom58               bigcom58 0.00000000
bigcom62               bigcom62 0.00000000
bigcom63               bigcom63 0.00000000
bigcom64               bigcom64 0.00000000
bigcom66               bigcom66 0.00000000
bigcom68               bigcom68 0.00000000
bigcom69               bigcom69 0.00000000
bigcom70               bigcom70 0.00000000
bigcom71               bigcom71 0.00000000
bigcom72               bigcom72 0.00000000
bigcom77               bigcom77 0.00000000
bigcom80               bigcom80 0.00000000
bigcom82               bigcom82 0.00000000
bigcom83               bigcom83 0.00000000
bigcom86               bigcom86 0.00000000
bigcom87               bigcom87 0.00000000
bigcom90               bigcom90 0.00000000
bigcom92               bigcom92 0.00000000
bigcom94               bigcom94 0.00000000
bigcom96               bigcom96 0.00000000
bigcom98               bigcom98 0.00000000
bigcom99               bigcom99 0.00000000
bigcom100             bigcom100 0.00000000
bigcom102             bigcom102 0.00000000
bigcom103             bigcom103 0.00000000
bigcom104             bigcom104 0.00000000
bigcom107             bigcom107 0.00000000
bigcom108             bigcom108 0.00000000
bigcom109             bigcom109 0.00000000
bigcom110             bigcom110 0.00000000
bigcom125             bigcom125 0.00000000
bigcom133             bigcom133 0.00000000
bigcom141             bigcom141 0.00000000
bigcom142             bigcom142 0.00000000
bigcom143             bigcom143 0.00000000
bigcom145             bigcom145 0.00000000
bigcom158             bigcom158 0.00000000
bigcom162             bigcom162 0.00000000
bigcom177             bigcom177 0.00000000
bigcom194             bigcom194 0.00000000
bigcom208             bigcom208 0.00000000
bigcom220             bigcom220 0.00000000
bigcom227             bigcom227 0.00000000
bigcom229             bigcom229 0.00000000
bigcom247             bigcom247 0.00000000
bigcom252             bigcom252 0.00000000
bigcom255             bigcom255 0.00000000
bigcom258             bigcom258 0.00000000
bigcom266             bigcom266 0.00000000
bigcom269             bigcom269 0.00000000
bigcom273             bigcom273 0.00000000
bigcom274             bigcom274 0.00000000
bigcom276             bigcom276 0.00000000
bigcom284             bigcom284 0.00000000
bigcom290             bigcom290 0.00000000
bigcom292             bigcom292 0.00000000
bigcom294             bigcom294 0.00000000
bigcom296             bigcom296 0.00000000
bigcom297             bigcom297 0.00000000
bigcom302             bigcom302 0.00000000
bigcom303             bigcom303 0.00000000
bigcom307             bigcom307 0.00000000
bigcom311             bigcom311 0.00000000
bigcom313             bigcom313 0.00000000
bigcom318             bigcom318 0.00000000
bigcom326             bigcom326 0.00000000
bigcom332             bigcom332 0.00000000
bigcom340             bigcom340 0.00000000
bigcom341             bigcom341 0.00000000
bigcom345             bigcom345 0.00000000
bigcom347             bigcom347 0.00000000
bigcom360             bigcom360 0.00000000
bigcom365             bigcom365 0.00000000
bigcom366             bigcom366 0.00000000
bigcom370             bigcom370 0.00000000
bigcom387             bigcom387 0.00000000
bigcom390             bigcom390 0.00000000
bigcom398             bigcom398 0.00000000
bigcom408             bigcom408 0.00000000
bigcom417             bigcom417 0.00000000
bigcom419             bigcom419 0.00000000
bigcom424             bigcom424 0.00000000
bigcom441             bigcom441 0.00000000
bigcom445             bigcom445 0.00000000
bigcom468             bigcom468 0.00000000
membership_s1     membership_s1 0.00000000
membership_s3     membership_s3 0.00000000
membership_s4     membership_s4 0.00000000
membership_s5     membership_s5 0.00000000
membership_s6     membership_s6 0.00000000
membership_s7     membership_s7 0.00000000
membership_s9     membership_s9 0.00000000
membership_s10   membership_s10 0.00000000
membership_s11   membership_s11 0.00000000
membership_s13   membership_s13 0.00000000
membership_s14   membership_s14 0.00000000
membership_s17   membership_s17 0.00000000
membership_s20   membership_s20 0.00000000
membership_s22   membership_s22 0.00000000
membership_s23   membership_s23 0.00000000
membership_s24   membership_s24 0.00000000
membership_s25   membership_s25 0.00000000
membership_s27   membership_s27 0.00000000
membership_s28   membership_s28 0.00000000
membership_s30   membership_s30 0.00000000
membership_s31   membership_s31 0.00000000
membership_s34   membership_s34 0.00000000
membership_s35   membership_s35 0.00000000
membership_s36   membership_s36 0.00000000
membership_s37   membership_s37 0.00000000
membership_s38   membership_s38 0.00000000
[1] "Dataset: med_TnotC Model RF, run: 3 of 10 2015-06-08 10:45:27"
     |      Out-of-bag   |
Tree |      MSE  %Var(y) |
   1 |   0.0263   249.92 |
   2 |  0.01924   182.86 |
   3 |  0.01748   166.14 |
   4 |  0.01763   167.57 |
   5 |  0.01728   164.22 |
   6 |  0.01564   148.65 |
   7 |  0.01485   141.17 |
   8 |  0.01392   132.25 |
   9 |  0.01418   134.76 |
  10 |  0.01482   140.85 |
  11 |  0.01456   138.35 |
  12 |  0.01463   139.00 |
  13 |  0.01407   133.69 |
  14 |  0.01393   132.37 |
  15 |  0.01344   127.76 |
  16 |  0.01327   126.13 |
  17 |  0.01297   123.31 |
  18 |  0.01297   123.28 |
  19 |  0.01281   121.71 |
  20 |  0.01265   120.18 |
  21 |  0.01255   119.25 |
  22 |  0.01256   119.41 |
  23 |  0.01249   118.73 |
  24 |  0.01245   118.35 |
  25 |  0.01235   117.37 |
  26 |  0.01224   116.28 |
  27 |  0.01223   116.21 |
  28 |  0.01223   116.19 |
  29 |  0.01199   113.92 |
  30 |  0.01194   113.47 |
  31 |  0.01194   113.52 |
  32 |   0.0119   113.12 |
  33 |  0.01187   112.78 |
  34 |  0.01187   112.83 |
  35 |  0.01174   111.60 |
  36 |  0.01173   111.50 |
  37 |  0.01167   110.94 |
  38 |  0.01167   110.96 |
  39 |  0.01163   110.58 |
  40 |  0.01156   109.88 |
  41 |  0.01157   109.96 |
  42 |  0.01159   110.12 |
  43 |  0.01158   110.08 |
  44 |  0.01156   109.86 |
  45 |  0.01155   109.78 |
  46 |  0.01153   109.55 |
  47 |   0.0115   109.32 |
  48 |   0.0115   109.28 |
  49 |  0.01151   109.36 |
  50 |   0.0115   109.32 |
  51 |  0.01147   108.97 |
  52 |  0.01148   109.09 |
  53 |  0.01149   109.23 |
  54 |  0.01151   109.37 |
  55 |  0.01156   109.84 |
  56 |  0.01156   109.89 |
  57 |  0.01157   109.98 |
  58 |  0.01156   109.84 |
  59 |  0.01151   109.39 |
  60 |  0.01151   109.43 |
  61 |  0.01149   109.22 |
  62 |   0.0115   109.26 |
  63 |  0.01148   109.12 |
  64 |  0.01143   108.64 |
  65 |  0.01142   108.51 |
  66 |  0.01141   108.40 |
  67 |  0.01139   108.26 |
  68 |  0.01139   108.21 |
  69 |  0.01137   108.11 |
  70 |  0.01137   108.07 |
  71 |  0.01139   108.29 |
  72 |  0.01138   108.12 |
  73 |  0.01137   108.11 |
  74 |  0.01139   108.21 |
  75 |  0.01132   107.63 |
  76 |  0.01126   107.04 |
  77 |  0.01126   107.06 |
  78 |  0.01126   107.00 |
  79 |  0.01125   106.96 |
  80 |  0.01126   107.03 |
  81 |  0.01121   106.55 |
  82 |   0.0112   106.48 |
  83 |  0.01121   106.58 |
  84 |  0.01122   106.62 |
  85 |  0.01122   106.68 |
  86 |  0.01122   106.67 |
  87 |  0.01124   106.82 |
  88 |  0.01123   106.70 |
  89 |   0.0112   106.41 |
  90 |  0.01122   106.64 |
  91 |   0.0112   106.47 |
  92 |  0.01119   106.34 |
  93 |  0.01119   106.33 |
  94 |  0.01118   106.25 |
  95 |  0.01116   106.10 |
  96 |  0.01116   106.06 |
  97 |  0.01116   106.03 |
  98 |  0.01113   105.75 |
  99 |  0.01112   105.64 |
 100 |  0.01112   105.64 |
[1] "Random Forest variable coefficients"
                      %IncMSE IncNodePurity
graph5           4.712628e-04  1.496090e-01
graph6           1.802221e-03  3.664163e-01
graph7           9.086643e-05  7.508974e-02
graph8           1.414415e-04  2.364820e-02
graph9           9.092192e-04  1.219051e-01
graph10          8.041491e-04  1.231497e-01
graph11          3.848102e-03  3.548982e-01
graph12          5.303781e-04  1.902260e-01
graph13          1.901356e-03  1.358494e-01
graph14          4.190616e-04  2.238737e-01
graph15          3.123106e-03  2.151641e-01
graph16          1.825561e-03  1.617660e-01
graph17          3.416543e-03  2.458065e-01
graph18          3.153646e-03  1.586398e-01
graph19          1.114058e-02  3.524744e-01
graph20          4.220495e-03  2.527073e-01
graph21          5.726672e-04  1.548343e-01
graph22          8.190699e-04  1.636699e-01
graph23          9.836848e-04  1.344332e-01
graph24          7.242482e-04  1.693745e-01
graph25          3.068406e-04  1.314955e-01
graph26          5.629276e-05  2.816299e-02
graph27          2.469136e-04  2.589744e-02
graph28          8.730429e-05  2.814286e-02
graph29          1.732495e-05  6.756394e-03
orbit0           7.016750e-05  1.416452e-01
orbit1           1.691636e-03  5.154142e-02
orbit2           3.328045e-04  6.809694e-02
orbit3           2.411250e-04  5.491264e-02
orbit4           1.985310e-03  3.100526e-01
orbit5           3.621456e-04  8.588186e-02
orbit6           4.771827e-04  1.541569e-01
orbit7           1.623106e-04  1.234667e-01
orbit8           1.501080e-03  1.405475e-01
orbit9           1.241703e-03  1.469724e-01
orbit10          1.932705e-04  9.740043e-02
orbit11          2.080770e-04  8.593229e-02
orbit12          1.462647e-04  9.125157e-02
orbit13          4.262763e-05  3.594565e-02
orbit14          9.616284e-05  1.665451e-02
orbit15          6.516247e-04  1.459605e-01
orbit16          3.330652e-04  1.544753e-01
orbit17          1.203959e-03  8.368741e-02
orbit18          1.677901e-03  2.564044e-01
orbit19          8.764242e-06  5.985576e-02
orbit20          3.518677e-03  2.097985e-01
orbit21          1.139734e-03  1.936997e-01
orbit22          4.513695e-03  2.988654e-01
orbit23          1.196202e-04  6.215549e-02
orbit24          6.844176e-03  2.089864e-01
orbit25          2.406929e-03  1.144476e-01
orbit26          4.326921e-04  9.403385e-02
orbit27          1.399195e-03  2.254183e-01
orbit28          2.948508e-03  3.169150e-01
orbit29          9.493641e-04  2.078038e-01
orbit30          9.034051e-04  1.348661e-01
orbit31          5.273744e-03  2.581707e-01
orbit32          1.699355e-03  1.741640e-01
orbit33          3.606351e-04  8.946699e-02
orbit34          4.369360e-03  2.903245e-01
orbit35          3.824462e-03  3.378485e-01
orbit36          3.655337e-03  3.685657e-01
orbit37          2.315616e-03  1.920020e-01
orbit38          6.285725e-04  1.185500e-01
orbit39          2.368201e-03  2.249710e-01
orbit40          8.196795e-04  1.534284e-01
orbit41          7.207782e-04  1.417801e-01
orbit42          3.536941e-05  2.535453e-02
orbit43          2.050948e-03  1.766528e-01
orbit44          9.744458e-05  5.418499e-02
orbit45          9.218663e-03  4.597118e-01
orbit46          1.111247e-04  5.422222e-02
orbit47          3.808506e-04  6.548929e-02
orbit48          4.133178e-05  7.246628e-02
orbit49          5.708028e-03  1.897574e-01
orbit50          4.191976e-04  2.462627e-01
orbit51          4.447101e-03  1.926344e-01
orbit52          1.673412e-03  1.843246e-01
orbit53          1.502239e-03  1.503356e-01
orbit54          2.405520e-03  8.309905e-02
orbit55          8.787346e-06  3.407407e-02
orbit56          3.292384e-03  2.629380e-01
orbit57          2.309892e-04  2.906005e-02
orbit58          2.640845e-05  1.818182e-02
orbit59          1.169779e-03  6.394726e-02
orbit60          9.501559e-05  8.168971e-02
orbit61         -8.695652e-06  3.483333e-02
orbit62          4.511164e-03  2.193387e-01
orbit63          8.329173e-04  2.999987e-02
orbit64          4.367674e-04  7.636374e-02
orbit65          1.400810e-03  5.733255e-02
orbit66          1.330617e-03  8.778675e-02
orbit67         -2.624672e-05  9.760544e-03
orbit68          4.370629e-06  4.545455e-03
orbit69          5.979032e-04  1.356033e-01
orbit70          1.064774e-04  9.642857e-03
orbit71          2.545995e-04  4.811879e-02
orbit72          8.113235e-05  5.439619e-02
AP               9.229397e-05  4.553047e-02
bet              2.644816e-04  2.621635e-01
ecc              8.167630e-05  1.436397e-01
eccrad           4.879195e-05  2.726258e-01
close            9.969392e-04  8.836616e-02
constraint       3.042117e-04  3.474299e-01
coreness         7.349907e-05  4.492258e-02
knn              3.185054e-03  4.261737e-01
hubscore         4.775937e-03  1.789148e-01
pagerank         6.588580e-04  4.362772e-01
trans            8.698449e-06  5.460415e-02
first            1.748252e-05  1.602669e-02
second           7.403174e-04  1.039334e-01
third            3.080323e-03  7.816017e-02
fourth           1.209539e-03  2.848367e-01
fifth            1.734481e-03  2.955532e-01
sixth            6.036551e-03  2.812834e-01
selfinter        0.000000e+00  1.500000e-02
V1               1.738508e-03  5.398246e-01
V2               9.745144e-04  7.279964e-01
evcent           3.171121e-03  1.743154e-01
upto_second      1.295744e-03  9.591607e-02
upto_third       3.136010e-03  1.922895e-01
upto_fourth      2.479201e-04  1.978412e-01
upto_fifth       3.668807e-03  1.278686e-01
upto_sixth       1.986343e-03  6.136849e-02
ratio1           2.220088e-03  3.432406e-01
ratio2           2.088123e-03  5.440241e-01
ratio3           8.847686e-03  6.554093e-01
ratio4           3.504667e-03  2.793784e-01
ratio5           1.801907e-03  1.375339e+00
ratio6           3.811547e-04  2.531890e-01
walktrap_vertex  2.142983e-04  4.652468e-01
bigcom1          8.928571e-06  8.571429e-03
bigcom2          3.097174e-05  1.173333e-02
bigcom3          0.000000e+00  0.000000e+00
bigcom4         -5.308085e-07  1.441583e-02
bigcom5          0.000000e+00  0.000000e+00
bigcom6          0.000000e+00  0.000000e+00
bigcom8          0.000000e+00  0.000000e+00
bigcom9          0.000000e+00  0.000000e+00
bigcom10        -2.962481e-06  2.789062e-01
bigcom11         0.000000e+00  0.000000e+00
bigcom12         0.000000e+00  0.000000e+00
bigcom13         0.000000e+00  0.000000e+00
bigcom14         0.000000e+00  0.000000e+00
bigcom15         0.000000e+00  0.000000e+00
bigcom16         0.000000e+00  0.000000e+00
bigcom17         0.000000e+00  0.000000e+00
bigcom18         2.792415e-04  3.397885e-01
bigcom21         0.000000e+00  0.000000e+00
bigcom22         0.000000e+00  0.000000e+00
bigcom23         0.000000e+00  0.000000e+00
bigcom24         0.000000e+00  0.000000e+00
bigcom25         6.751543e-06  3.510636e-03
bigcom26         0.000000e+00  0.000000e+00
bigcom27         0.000000e+00  0.000000e+00
bigcom29         0.000000e+00  0.000000e+00
bigcom31         0.000000e+00  0.000000e+00
bigcom33         6.338087e-04  2.291838e-01
bigcom34         0.000000e+00  0.000000e+00
bigcom35         0.000000e+00  0.000000e+00
bigcom36         0.000000e+00  0.000000e+00
bigcom39         0.000000e+00  0.000000e+00
bigcom40         0.000000e+00  0.000000e+00
bigcom43         0.000000e+00  0.000000e+00
bigcom46         0.000000e+00  0.000000e+00
bigcom48         1.756201e-04  4.290304e-01
bigcom49         0.000000e+00  0.000000e+00
bigcom50         0.000000e+00  0.000000e+00
bigcom52         0.000000e+00  0.000000e+00
bigcom54         0.000000e+00  1.387779e-19
bigcom56         0.000000e+00  0.000000e+00
bigcom57         0.000000e+00  0.000000e+00
bigcom58         0.000000e+00  0.000000e+00
bigcom62         0.000000e+00  0.000000e+00
bigcom63         0.000000e+00  0.000000e+00
bigcom64         0.000000e+00  0.000000e+00
bigcom65        -2.676538e-05  1.579485e-01
bigcom66         0.000000e+00  0.000000e+00
bigcom68         0.000000e+00  0.000000e+00
bigcom69         0.000000e+00  0.000000e+00
bigcom70         0.000000e+00  0.000000e+00
bigcom71         0.000000e+00  0.000000e+00
bigcom72         0.000000e+00  1.387779e-19
bigcom77         0.000000e+00  1.387779e-19
bigcom79         1.268004e-04  1.789394e-01
bigcom80         0.000000e+00  0.000000e+00
bigcom82         0.000000e+00  0.000000e+00
bigcom83         0.000000e+00  0.000000e+00
bigcom86         0.000000e+00  1.387779e-19
bigcom87         0.000000e+00  0.000000e+00
bigcom88         4.275466e-05  2.513932e-01
bigcom90         0.000000e+00  0.000000e+00
bigcom92         0.000000e+00  0.000000e+00
bigcom94         0.000000e+00  0.000000e+00
bigcom96         0.000000e+00  0.000000e+00
bigcom98         0.000000e+00  0.000000e+00
bigcom99         0.000000e+00  0.000000e+00
bigcom100        0.000000e+00  0.000000e+00
bigcom102        0.000000e+00  0.000000e+00
bigcom103        0.000000e+00  0.000000e+00
bigcom104        0.000000e+00  0.000000e+00
bigcom107        0.000000e+00  0.000000e+00
bigcom108        0.000000e+00  0.000000e+00
bigcom109        0.000000e+00  0.000000e+00
bigcom110        0.000000e+00  0.000000e+00
bigcom125        0.000000e+00  0.000000e+00
bigcom133        0.000000e+00  0.000000e+00
bigcom141        0.000000e+00  0.000000e+00
bigcom142        0.000000e+00  0.000000e+00
bigcom143        0.000000e+00  0.000000e+00
bigcom145        0.000000e+00  1.387779e-19
bigcom158        0.000000e+00  0.000000e+00
bigcom162        0.000000e+00  0.000000e+00
bigcom177        0.000000e+00  0.000000e+00
bigcom194        0.000000e+00  0.000000e+00
bigcom208        0.000000e+00  0.000000e+00
bigcom220        0.000000e+00  0.000000e+00
bigcom227        0.000000e+00  0.000000e+00
bigcom229        0.000000e+00  0.000000e+00
bigcom247        0.000000e+00  0.000000e+00
bigcom252        0.000000e+00  0.000000e+00
bigcom255        0.000000e+00  0.000000e+00
bigcom258        0.000000e+00  0.000000e+00
bigcom266        0.000000e+00  0.000000e+00
bigcom269        0.000000e+00  0.000000e+00
bigcom273        0.000000e+00  0.000000e+00
bigcom274        0.000000e+00  0.000000e+00
bigcom276        0.000000e+00  0.000000e+00
bigcom284        0.000000e+00  0.000000e+00
bigcom290        0.000000e+00  0.000000e+00
bigcom292        0.000000e+00  0.000000e+00
bigcom294        0.000000e+00  0.000000e+00
bigcom295       -1.902359e-05  4.356014e-01
bigcom296        0.000000e+00  0.000000e+00
bigcom297        0.000000e+00  0.000000e+00
bigcom302        0.000000e+00  0.000000e+00
bigcom303        0.000000e+00  0.000000e+00
bigcom307        0.000000e+00  0.000000e+00
bigcom311        0.000000e+00  0.000000e+00
bigcom313        0.000000e+00  0.000000e+00
bigcom318        0.000000e+00  0.000000e+00
bigcom326        0.000000e+00  0.000000e+00
bigcom332        0.000000e+00  0.000000e+00
bigcom340        0.000000e+00  1.387779e-19
bigcom341        0.000000e+00  0.000000e+00
bigcom345        0.000000e+00  0.000000e+00
bigcom347        0.000000e+00  0.000000e+00
bigcom360        0.000000e+00  0.000000e+00
bigcom365        0.000000e+00  0.000000e+00
bigcom366        0.000000e+00  0.000000e+00
bigcom370        0.000000e+00  0.000000e+00
bigcom387        0.000000e+00  0.000000e+00
bigcom390        0.000000e+00  0.000000e+00
bigcom398        0.000000e+00  0.000000e+00
bigcom408        0.000000e+00  0.000000e+00
bigcom417        0.000000e+00  0.000000e+00
bigcom419        0.000000e+00  0.000000e+00
bigcom424        0.000000e+00  1.387779e-19
bigcom441        0.000000e+00  0.000000e+00
bigcom445        0.000000e+00  1.387779e-19
bigcom468        0.000000e+00  0.000000e+00
spin_vertex      1.400319e-03  5.951670e-01
membership_s1    0.000000e+00  0.000000e+00
membership_s3    0.000000e+00  0.000000e+00
membership_s4   -2.620973e-05  2.942998e-02
membership_s5    0.000000e+00  0.000000e+00
membership_s6    0.000000e+00  0.000000e+00
membership_s7    0.000000e+00  0.000000e+00
membership_s8    1.459023e-05  7.396042e-02
membership_s9    0.000000e+00  0.000000e+00
membership_s10   0.000000e+00  0.000000e+00
membership_s11   0.000000e+00  0.000000e+00
membership_s12  -2.843638e-05  7.543214e-02
membership_s13   0.000000e+00  0.000000e+00
membership_s14   0.000000e+00  0.000000e+00
membership_s16  -5.663717e-06  5.185019e-02
membership_s17   0.000000e+00  0.000000e+00
membership_s18  -4.749331e-06  3.528028e-01
membership_s19   5.326239e-05  6.549460e-02
membership_s20   1.316200e-04  4.182499e-02
membership_s21  -5.492091e-07  1.114011e-02
membership_s22   0.000000e+00  0.000000e+00
membership_s23   0.000000e+00  0.000000e+00
membership_s24   0.000000e+00  0.000000e+00
membership_s25   0.000000e+00  0.000000e+00
membership_s26   5.449425e-05  4.906814e-02
membership_s27   0.000000e+00  0.000000e+00
membership_s28   0.000000e+00  0.000000e+00
membership_s30   0.000000e+00  2.775558e-19
membership_s31  -1.091341e-05  1.044608e-02
membership_s32   5.175200e-05  8.010781e-02
membership_s33  -1.048009e-05  4.176634e-02
membership_s34   0.000000e+00  0.000000e+00
membership_s35   0.000000e+00  0.000000e+00
membership_s36   0.000000e+00  0.000000e+00
membership_s37   0.000000e+00  0.000000e+00
membership_s38  -3.033889e-05  2.035055e-02
adhesion         3.150438e-03  3.480148e-01
cohesion         4.896624e-03  3.381882e-01
inner            5.106942e-04  3.814197e-01
outer            1.402929e-03  5.894886e-01
ioratio          1.598398e-03  3.053677e-01
comsize          7.450782e-04  5.129269e-01
[1] "Dataset: med_TnotC Model GLM, run: 3 of 10 2015-06-08 10:46:06"
[1] "glmnet variable coefficients"
                     [,1]          [,2]
(Intercept)     -4.532925 -6.631675e+02
graph0           0.000000 -6.602025e-02
graph1           0.000000  0.000000e+00
graph2           0.000000 -4.954630e-03
graph3           0.000000  0.000000e+00
graph4           0.000000  0.000000e+00
graph5           0.000000  0.000000e+00
graph6           0.000000  0.000000e+00
graph7           0.000000 -8.225470e-04
graph8           0.000000  2.010546e-08
graph9           0.000000 -8.135088e-07
graph10          0.000000  0.000000e+00
graph11          0.000000 -1.531036e-12
graph12          0.000000  0.000000e+00
graph13          0.000000  1.051013e-05
graph14          0.000000 -5.441893e-07
graph15          0.000000  3.168571e-06
graph16          0.000000  0.000000e+00
graph17          0.000000  0.000000e+00
graph18          0.000000  0.000000e+00
graph19          0.000000 -9.396275e-05
graph20          0.000000 -1.691959e-08
graph21          0.000000  0.000000e+00
graph22          0.000000  0.000000e+00
graph23          0.000000  7.486474e-07
graph24          0.000000  0.000000e+00
graph25          0.000000  0.000000e+00
graph26          0.000000  0.000000e+00
graph27          0.000000  0.000000e+00
graph28          0.000000  0.000000e+00
graph29          0.000000  0.000000e+00
orbit0           0.000000 -1.476426e-03
orbit1           0.000000  7.785215e-05
orbit2           0.000000 -2.106628e-03
orbit3           0.000000 -4.073111e-06
orbit4           0.000000  8.398265e-05
orbit5           0.000000  0.000000e+00
orbit6           0.000000  0.000000e+00
orbit7           0.000000  0.000000e+00
orbit8           0.000000  0.000000e+00
orbit9           0.000000  1.481506e-04
orbit10          0.000000  0.000000e+00
orbit11          0.000000 -7.204813e-05
orbit12          0.000000 -1.264844e-03
orbit13          0.000000  0.000000e+00
orbit14          0.000000  1.506716e-05
orbit15          0.000000 -1.234377e-06
orbit16          0.000000 -1.179787e-06
orbit17          0.000000 -5.423302e-07
orbit18          0.000000 -6.739407e-07
orbit19          0.000000  6.483403e-08
orbit20          0.000000  0.000000e+00
orbit21          0.000000 -1.955823e-08
orbit22          0.000000 -7.596095e-10
orbit23          0.000000  4.016542e-05
orbit24          0.000000  1.303834e-08
orbit25          0.000000 -1.237156e-05
orbit26          0.000000 -9.816754e-06
orbit27          0.000000  1.631466e-10
orbit28          0.000000  3.303262e-05
orbit29          0.000000  5.099883e-05
orbit30          0.000000  2.462131e-05
orbit31          0.000000 -4.281973e-06
orbit32          0.000000 -1.555412e-07
orbit33          0.000000 -6.068309e-04
orbit34          0.000000  5.273320e-07
orbit35          0.000000  1.909220e-05
orbit36          0.000000  2.440333e-11
orbit37          0.000000 -4.719083e-06
orbit38          0.000000  8.247805e-05
orbit39          0.000000 -1.335040e-05
orbit40          0.000000  0.000000e+00
orbit41          0.000000 -4.317384e-04
orbit42          0.000000  5.785798e-04
orbit43          0.000000  9.690324e-05
orbit44          0.000000 -4.574526e-02
orbit45          0.000000 -2.093175e-04
orbit46          0.000000 -5.772460e-07
orbit47          0.000000  0.000000e+00
orbit48          0.000000  0.000000e+00
orbit49          0.000000  0.000000e+00
orbit50          0.000000 -2.768925e-04
orbit51          0.000000 -1.222572e-05
orbit52          0.000000  0.000000e+00
orbit53          0.000000  0.000000e+00
orbit54          0.000000  0.000000e+00
orbit55          0.000000 -1.272786e-04
orbit56          0.000000  2.908449e-04
orbit57          0.000000  0.000000e+00
orbit58          0.000000  2.524318e-06
orbit59          0.000000  2.693471e-05
orbit60          0.000000  0.000000e+00
orbit61          0.000000  0.000000e+00
orbit62          0.000000  0.000000e+00
orbit63          0.000000  0.000000e+00
orbit64          0.000000  0.000000e+00
orbit65          0.000000 -5.276905e-04
orbit66          0.000000  0.000000e+00
orbit67          0.000000 -1.036687e-04
orbit68          0.000000 -1.253254e-05
orbit69          0.000000  0.000000e+00
orbit70          0.000000  0.000000e+00
orbit71          0.000000  0.000000e+00
orbit72          0.000000  0.000000e+00
AP               0.000000 -5.546901e-01
bet              0.000000  2.393038e-05
ecc              0.000000  1.815109e-02
eccrad           0.000000  7.988833e-16
close            0.000000 -2.371494e+00
constraint       0.000000 -2.224259e+00
coreness         0.000000  2.071344e-02
knn              0.000000 -5.292367e-03
hubscore         0.000000  0.000000e+00
pagerank         0.000000 -4.574465e+02
trans            0.000000 -1.766277e+00
first            0.000000 -3.931995e-02
second           0.000000  0.000000e+00
third            0.000000  0.000000e+00
fourth           0.000000 -3.044998e-04
fifth            0.000000  2.509279e-04
sixth            0.000000 -1.624464e-03
selfinter        0.000000 -8.984133e-01
V1               0.000000  5.044820e+00
V2               0.000000 -1.632568e+01
evcent           0.000000  0.000000e+00
upto_second      0.000000 -2.182898e-05
upto_third       0.000000  0.000000e+00
upto_fourth      0.000000  0.000000e+00
upto_fifth       0.000000  5.690366e-04
upto_sixth       0.000000  5.972634e-02
ratio1           0.000000 -3.578255e-02
ratio2           0.000000  7.030267e-04
ratio3           0.000000 -2.455994e-01
ratio4           0.000000  0.000000e+00
ratio5           0.000000 -1.148868e+01
ratio6           0.000000 -1.518512e-03
walktrap_vertex  0.000000  5.522836e-01
bigcom1          0.000000 -1.302679e-02
bigcom2          0.000000  7.395879e-01
bigcom3          0.000000 -8.038940e-01
bigcom4          0.000000  8.164423e-01
bigcom5          0.000000  0.000000e+00
bigcom6          0.000000 -2.535297e-01
bigcom8          0.000000 -7.997110e-01
bigcom9          0.000000 -7.434377e-01
bigcom10         0.000000  3.867469e+00
bigcom11         0.000000 -1.033710e-01
bigcom12         0.000000 -9.520193e-01
bigcom13         0.000000 -3.773777e-01
bigcom14         0.000000  0.000000e+00
bigcom15         0.000000  0.000000e+00
bigcom16         0.000000 -2.153601e-01
bigcom17         0.000000  0.000000e+00
bigcom18         0.000000  2.593268e+00
bigcom21         0.000000  0.000000e+00
bigcom22         0.000000  0.000000e+00
bigcom23         0.000000 -6.196273e-02
bigcom24         0.000000  0.000000e+00
bigcom25         0.000000  6.909883e-01
bigcom26         0.000000  0.000000e+00
bigcom27         0.000000  0.000000e+00
bigcom29         0.000000  0.000000e+00
bigcom31         0.000000 -5.801740e-02
bigcom33         0.000000  1.701972e+00
bigcom34         0.000000 -1.201774e-01
bigcom35         0.000000 -6.083993e-04
bigcom36         0.000000  0.000000e+00
bigcom39         0.000000 -1.358399e-02
bigcom40         0.000000 -3.053552e-03
bigcom43         0.000000 -2.815678e-01
bigcom46         0.000000  0.000000e+00
bigcom48         0.000000  4.512322e+00
bigcom49         0.000000 -1.515667e-01
bigcom50         0.000000  0.000000e+00
bigcom52         0.000000  0.000000e+00
bigcom54         0.000000  0.000000e+00
bigcom56         0.000000 -2.423165e-01
bigcom57         0.000000  0.000000e+00
bigcom58         0.000000  0.000000e+00
bigcom62         0.000000 -3.484604e-03
bigcom63         0.000000 -1.319137e+00
bigcom64         0.000000  0.000000e+00
bigcom65         0.000000  2.432629e+00
bigcom66         0.000000  0.000000e+00
bigcom68         0.000000  0.000000e+00
bigcom69         0.000000  0.000000e+00
bigcom70         0.000000  0.000000e+00
bigcom71         0.000000  0.000000e+00
bigcom72         0.000000  0.000000e+00
bigcom77         0.000000  0.000000e+00
bigcom79         0.000000  3.528560e+00
bigcom80         0.000000  0.000000e+00
bigcom82         0.000000  0.000000e+00
bigcom83         0.000000 -8.207756e-02
bigcom86         0.000000 -4.937767e-02
bigcom87         0.000000  0.000000e+00
bigcom88         0.000000  3.070593e+00
bigcom90         0.000000  0.000000e+00
bigcom92         0.000000  0.000000e+00
bigcom94         0.000000  0.000000e+00
bigcom96         0.000000  0.000000e+00
bigcom98         0.000000  0.000000e+00
bigcom99         0.000000  0.000000e+00
bigcom100        0.000000  0.000000e+00
bigcom102        0.000000 -8.068860e-02
bigcom103        0.000000  0.000000e+00
bigcom104        0.000000  0.000000e+00
bigcom107        0.000000  0.000000e+00
bigcom108        0.000000  0.000000e+00
bigcom109        0.000000  0.000000e+00
bigcom110        0.000000  0.000000e+00
bigcom125        0.000000  0.000000e+00
bigcom133        0.000000  0.000000e+00
bigcom141        0.000000  0.000000e+00
bigcom142        0.000000  0.000000e+00
bigcom143        0.000000  0.000000e+00
bigcom145        0.000000  0.000000e+00
bigcom158        0.000000  0.000000e+00
bigcom162        0.000000 -7.471344e-03
bigcom177        0.000000  0.000000e+00
bigcom194        0.000000 -3.918594e-01
bigcom208        0.000000  0.000000e+00
bigcom220        0.000000  0.000000e+00
bigcom227        0.000000  0.000000e+00
bigcom229        0.000000  0.000000e+00
bigcom247        0.000000  0.000000e+00
bigcom252        0.000000 -2.330160e-02
bigcom255        0.000000 -2.335635e-01
bigcom258        0.000000 -2.638208e-03
bigcom266        0.000000  0.000000e+00
bigcom269        0.000000  0.000000e+00
bigcom273        0.000000  0.000000e+00
bigcom274        0.000000  0.000000e+00
bigcom276        0.000000  0.000000e+00
bigcom284        0.000000  0.000000e+00
bigcom290        0.000000  0.000000e+00
bigcom292        0.000000 -5.175285e-01
bigcom294        0.000000  0.000000e+00
bigcom295        0.000000  4.574455e+00
bigcom296        0.000000  0.000000e+00
bigcom297        0.000000  0.000000e+00
bigcom302        0.000000  0.000000e+00
bigcom303        0.000000  0.000000e+00
bigcom307        0.000000  0.000000e+00
bigcom311        0.000000  0.000000e+00
bigcom313        0.000000  0.000000e+00
bigcom318        0.000000  0.000000e+00
bigcom326        0.000000  0.000000e+00
bigcom332        0.000000  0.000000e+00
bigcom340        0.000000 -7.060074e-01
bigcom341        0.000000  0.000000e+00
bigcom345        0.000000  0.000000e+00
bigcom347        0.000000  0.000000e+00
bigcom360        0.000000 -4.121247e-02
bigcom365        0.000000 -1.207094e-01
bigcom366        0.000000  0.000000e+00
bigcom370        0.000000  0.000000e+00
bigcom387        0.000000  0.000000e+00
bigcom390        0.000000  0.000000e+00
bigcom398        0.000000  0.000000e+00
bigcom408        0.000000  0.000000e+00
bigcom417        0.000000 -8.527001e-01
bigcom419        0.000000  0.000000e+00
bigcom424        0.000000  0.000000e+00
bigcom441        0.000000  0.000000e+00
bigcom445        0.000000  0.000000e+00
bigcom468        0.000000  0.000000e+00
spin_vertex      0.000000 -5.167112e-01
membership_s1    0.000000  0.000000e+00
membership_s3    0.000000 -1.136278e+00
membership_s4    0.000000  1.840565e-01
membership_s5    0.000000  0.000000e+00
membership_s6    0.000000 -1.269929e-01
membership_s7    0.000000 -5.913537e-01
membership_s8    0.000000  3.152450e-01
membership_s9    0.000000 -5.667781e-01
membership_s10   0.000000 -1.586978e+00
membership_s11   0.000000 -1.048186e+00
membership_s12   0.000000  4.350831e-01
membership_s13   0.000000 -5.606485e-01
membership_s14   0.000000 -2.092720e-01
membership_s16   0.000000  2.059549e-02
membership_s17   0.000000  0.000000e+00
membership_s18   0.000000  4.565974e+00
membership_s19   0.000000  1.289732e+00
membership_s20   0.000000  1.229854e-01
membership_s21   0.000000 -2.000884e-01
membership_s22   0.000000  0.000000e+00
membership_s23   0.000000 -6.469656e-01
membership_s24   0.000000 -1.514103e-02
membership_s25   0.000000 -4.936382e-01
membership_s26   0.000000 -7.898649e-01
membership_s27   0.000000  0.000000e+00
membership_s28   0.000000 -3.911021e-01
membership_s30   0.000000 -5.927128e-01
membership_s31   0.000000  8.461300e-02
membership_s32   0.000000  1.744941e+00
membership_s33   0.000000  7.467459e-02
membership_s34   0.000000  0.000000e+00
membership_s35   0.000000 -7.129217e-01
membership_s36   0.000000  0.000000e+00
membership_s37   0.000000 -2.254055e+00
membership_s38   0.000000 -2.056048e-01
adhesion         0.000000  0.000000e+00
cohesion         0.000000  0.000000e+00
inner            0.000000  3.284314e-06
outer            0.000000  9.397442e-05
ioratio          0.000000  1.294148e-01
comsize          0.000000  2.431053e-05
[1] "Dataset: med_TnotC Model GBM, run: 4 of 10 2015-06-08 10:46:46"
Iter   TrainDeviance   ValidDeviance   StepSize   Improve
     1        0.1063             nan     0.0100    0.0000
     2        0.1040             nan     0.0100   -0.0000
     3        0.1027             nan     0.0100   -0.0001
     4        0.1016             nan     0.0100    0.0001
     5        0.1004             nan     0.0100    0.0000
     6        0.0993             nan     0.0100    0.0000
     7        0.0978             nan     0.0100   -0.0001
     8        0.0966             nan     0.0100   -0.0000
     9        0.0956             nan     0.0100   -0.0000
    10        0.0939             nan     0.0100   -0.0000
    20        0.0849             nan     0.0100    0.0000
    40        0.0750             nan     0.0100   -0.0000
    60        0.0664             nan     0.0100    0.0000
    80        0.0596             nan     0.0100   -0.0000
   100        0.0547             nan     0.0100   -0.0000
   120        0.0506             nan     0.0100   -0.0000
   140        0.0450             nan     0.0100   -0.0000
   143        0.0444             nan     0.0100   -0.0000

[1] "GBM variable coefficients"
                            var    rel.inf
ratio5                   ratio5 6.86166334
outer                     outer 4.04296952
bigcom48               bigcom48 3.32243065
spin_vertex         spin_vertex 3.29905930
inner                     inner 3.08774204
V2                           V2 3.02752547
V1                           V1 2.61797978
membership_s18   membership_s18 2.43041264
ratio2                   ratio2 2.29116223
bigcom10               bigcom10 2.23965147
graph15                 graph15 2.13435660
bigcom18               bigcom18 1.84684284
bigcom65               bigcom65 1.75924058
fifth                     fifth 1.70424182
bigcom88               bigcom88 1.64378211
graph23                 graph23 1.62139621
ratio1                   ratio1 1.58396479
orbit45                 orbit45 1.56741063
pagerank               pagerank 1.47656162
walktrap_vertex walktrap_vertex 1.47337912
orbit36                 orbit36 1.41088858
orbit56                 orbit56 1.38895609
graph16                 graph16 1.32070021
orbit50                 orbit50 1.29331178
orbit35                 orbit35 1.23114308
bigcom79               bigcom79 1.17595388
orbit27                 orbit27 1.09505663
membership_s16   membership_s16 1.07594001
graph0                   graph0 1.07419505
bigcom295             bigcom295 1.02463019
graph6                   graph6 1.01673011
orbit38                 orbit38 0.99079906
graph4                   graph4 0.98322938
orbit62                 orbit62 0.98287941
bet                         bet 0.92343647
orbit37                 orbit37 0.88532221
knn                         knn 0.87704007
graph3                   graph3 0.87464247
graph19                 graph19 0.85850513
sixth                     sixth 0.83907666
orbit28                 orbit28 0.83213960
orbit24                 orbit24 0.83006908
graph11                 graph11 0.81847251
graph1                   graph1 0.76727095
orbit39                 orbit39 0.75813666
orbit9                   orbit9 0.75593544
fourth                   fourth 0.73533136
orbit21                 orbit21 0.72422992
graph20                 graph20 0.71521523
orbit20                 orbit20 0.71148193
graph18                 graph18 0.68186362
graph17                 graph17 0.67057191
orbit32                 orbit32 0.64755391
bigcom33               bigcom33 0.64694454
orbit17                 orbit17 0.62726485
graph2                   graph2 0.62174769
graph12                 graph12 0.61537884
orbit16                 orbit16 0.61170719
adhesion               adhesion 0.60633425
orbit18                 orbit18 0.60458352
orbit5                   orbit5 0.60351744
ratio3                   ratio3 0.59261071
trans                     trans 0.59126810
constraint           constraint 0.55814039
graph5                   graph5 0.53893760
graph25                 graph25 0.53807737
graph13                 graph13 0.52238780
orbit15                 orbit15 0.48952402
graph14                 graph14 0.46897034
orbit22                 orbit22 0.45884548
graph9                   graph9 0.44181220
orbit2                   orbit2 0.42881716
orbit69                 orbit69 0.42588567
orbit11                 orbit11 0.40577819
orbit64                 orbit64 0.40410981
graph7                   graph7 0.39292608
membership_s19   membership_s19 0.38343455
upto_sixth           upto_sixth 0.37572172
ecc                         ecc 0.37524367
orbit49                 orbit49 0.32747027
comsize                 comsize 0.31812907
cohesion               cohesion 0.31199804
orbit25                 orbit25 0.30954651
membership_s32   membership_s32 0.28333092
orbit52                 orbit52 0.27656588
graph27                 graph27 0.27325680
hubscore               hubscore 0.26348283
orbit19                 orbit19 0.23519712
orbit63                 orbit63 0.22700748
upto_fourth         upto_fourth 0.18962627
upto_second         upto_second 0.18430552
graph21                 graph21 0.18001821
orbit53                 orbit53 0.16141039
ratio4                   ratio4 0.14120926
membership_s12   membership_s12 0.13711946
orbit13                 orbit13 0.13363845
orbit40                 orbit40 0.11585257
orbit29                 orbit29 0.11248259
orbit30                 orbit30 0.10159258
ioratio                 ioratio 0.10109902
orbit4                   orbit4 0.08726834
membership_s38   membership_s38 0.07084557
orbit51                 orbit51 0.06793051
orbit46                 orbit46 0.06769660
upto_fifth           upto_fifth 0.06669419
orbit43                 orbit43 0.06402565
second                   second 0.06107600
orbit26                 orbit26 0.05908036
orbit55                 orbit55 0.05682961
orbit61                 orbit61 0.05597467
membership_s21   membership_s21 0.05512597
graph10                 graph10 0.04822261
orbit23                 orbit23 0.04808668
AP                           AP 0.04806071
orbit41                 orbit41 0.04716750
upto_third           upto_third 0.04693906
orbit44                 orbit44 0.04427797
orbit68                 orbit68 0.04014815
orbit7                   orbit7 0.03992342
membership_s8     membership_s8 0.03820110
orbit71                 orbit71 0.03276260
orbit33                 orbit33 0.03137957
orbit66                 orbit66 0.03134265
orbit65                 orbit65 0.02338793
membership_s26   membership_s26 0.02280023
bigcom2                 bigcom2 0.01428621
membership_s33   membership_s33 0.01367635
graph8                   graph8 0.00000000
graph22                 graph22 0.00000000
graph24                 graph24 0.00000000
graph26                 graph26 0.00000000
graph28                 graph28 0.00000000
graph29                 graph29 0.00000000
orbit0                   orbit0 0.00000000
orbit1                   orbit1 0.00000000
orbit3                   orbit3 0.00000000
orbit6                   orbit6 0.00000000
orbit8                   orbit8 0.00000000
orbit10                 orbit10 0.00000000
orbit12                 orbit12 0.00000000
orbit14                 orbit14 0.00000000
orbit31                 orbit31 0.00000000
orbit34                 orbit34 0.00000000
orbit42                 orbit42 0.00000000
orbit47                 orbit47 0.00000000
orbit48                 orbit48 0.00000000
orbit54                 orbit54 0.00000000
orbit57                 orbit57 0.00000000
orbit58                 orbit58 0.00000000
orbit59                 orbit59 0.00000000
orbit60                 orbit60 0.00000000
orbit67                 orbit67 0.00000000
orbit70                 orbit70 0.00000000
orbit72                 orbit72 0.00000000
eccrad                   eccrad 0.00000000
close                     close 0.00000000
coreness               coreness 0.00000000
first                     first 0.00000000
third                     third 0.00000000
selfinter             selfinter 0.00000000
evcent                   evcent 0.00000000
ratio6                   ratio6 0.00000000
bigcom1                 bigcom1 0.00000000
bigcom3                 bigcom3 0.00000000
bigcom4                 bigcom4 0.00000000
bigcom5                 bigcom5 0.00000000
bigcom6                 bigcom6 0.00000000
bigcom8                 bigcom8 0.00000000
bigcom9                 bigcom9 0.00000000
bigcom11               bigcom11 0.00000000
bigcom12               bigcom12 0.00000000
bigcom13               bigcom13 0.00000000
bigcom14               bigcom14 0.00000000
bigcom15               bigcom15 0.00000000
bigcom16               bigcom16 0.00000000
bigcom17               bigcom17 0.00000000
bigcom21               bigcom21 0.00000000
bigcom22               bigcom22 0.00000000
bigcom23               bigcom23 0.00000000
bigcom24               bigcom24 0.00000000
bigcom25               bigcom25 0.00000000
bigcom26               bigcom26 0.00000000
bigcom27               bigcom27 0.00000000
bigcom29               bigcom29 0.00000000
bigcom31               bigcom31 0.00000000
bigcom34               bigcom34 0.00000000
bigcom35               bigcom35 0.00000000
bigcom36               bigcom36 0.00000000
bigcom39               bigcom39 0.00000000
bigcom40               bigcom40 0.00000000
bigcom43               bigcom43 0.00000000
bigcom46               bigcom46 0.00000000
bigcom49               bigcom49 0.00000000
bigcom50               bigcom50 0.00000000
bigcom52               bigcom52 0.00000000
bigcom54               bigcom54 0.00000000
bigcom56               bigcom56 0.00000000
bigcom57               bigcom57 0.00000000
bigcom58               bigcom58 0.00000000
bigcom62               bigcom62 0.00000000
bigcom63               bigcom63 0.00000000
bigcom64               bigcom64 0.00000000
bigcom66               bigcom66 0.00000000
bigcom68               bigcom68 0.00000000
bigcom69               bigcom69 0.00000000
bigcom70               bigcom70 0.00000000
bigcom71               bigcom71 0.00000000
bigcom72               bigcom72 0.00000000
bigcom77               bigcom77 0.00000000
bigcom80               bigcom80 0.00000000
bigcom82               bigcom82 0.00000000
bigcom83               bigcom83 0.00000000
bigcom86               bigcom86 0.00000000
bigcom87               bigcom87 0.00000000
bigcom90               bigcom90 0.00000000
bigcom92               bigcom92 0.00000000
bigcom94               bigcom94 0.00000000
bigcom96               bigcom96 0.00000000
bigcom98               bigcom98 0.00000000
bigcom99               bigcom99 0.00000000
bigcom100             bigcom100 0.00000000
bigcom102             bigcom102 0.00000000
bigcom103             bigcom103 0.00000000
bigcom104             bigcom104 0.00000000
bigcom107             bigcom107 0.00000000
bigcom108             bigcom108 0.00000000
bigcom109             bigcom109 0.00000000
bigcom110             bigcom110 0.00000000
bigcom125             bigcom125 0.00000000
bigcom133             bigcom133 0.00000000
bigcom141             bigcom141 0.00000000
bigcom142             bigcom142 0.00000000
bigcom143             bigcom143 0.00000000
bigcom145             bigcom145 0.00000000
bigcom158             bigcom158 0.00000000
bigcom162             bigcom162 0.00000000
bigcom177             bigcom177 0.00000000
bigcom194             bigcom194 0.00000000
bigcom208             bigcom208 0.00000000
bigcom220             bigcom220 0.00000000
bigcom227             bigcom227 0.00000000
bigcom229             bigcom229 0.00000000
bigcom247             bigcom247 0.00000000
bigcom252             bigcom252 0.00000000
bigcom255             bigcom255 0.00000000
bigcom258             bigcom258 0.00000000
bigcom266             bigcom266 0.00000000
bigcom269             bigcom269 0.00000000
bigcom273             bigcom273 0.00000000
bigcom274             bigcom274 0.00000000
bigcom276             bigcom276 0.00000000
bigcom284             bigcom284 0.00000000
bigcom290             bigcom290 0.00000000
bigcom292             bigcom292 0.00000000
bigcom294             bigcom294 0.00000000
bigcom296             bigcom296 0.00000000
bigcom297             bigcom297 0.00000000
bigcom302             bigcom302 0.00000000
bigcom303             bigcom303 0.00000000
bigcom307             bigcom307 0.00000000
bigcom311             bigcom311 0.00000000
bigcom313             bigcom313 0.00000000
bigcom318             bigcom318 0.00000000
bigcom326             bigcom326 0.00000000
bigcom332             bigcom332 0.00000000
bigcom340             bigcom340 0.00000000
bigcom341             bigcom341 0.00000000
bigcom345             bigcom345 0.00000000
bigcom347             bigcom347 0.00000000
bigcom360             bigcom360 0.00000000
bigcom365             bigcom365 0.00000000
bigcom366             bigcom366 0.00000000
bigcom370             bigcom370 0.00000000
bigcom387             bigcom387 0.00000000
bigcom390             bigcom390 0.00000000
bigcom398             bigcom398 0.00000000
bigcom408             bigcom408 0.00000000
bigcom417             bigcom417 0.00000000
bigcom419             bigcom419 0.00000000
bigcom424             bigcom424 0.00000000
bigcom441             bigcom441 0.00000000
bigcom445             bigcom445 0.00000000
bigcom468             bigcom468 0.00000000
membership_s1     membership_s1 0.00000000
membership_s3     membership_s3 0.00000000
membership_s4     membership_s4 0.00000000
membership_s5     membership_s5 0.00000000
membership_s6     membership_s6 0.00000000
membership_s7     membership_s7 0.00000000
membership_s9     membership_s9 0.00000000
membership_s10   membership_s10 0.00000000
membership_s11   membership_s11 0.00000000
membership_s13   membership_s13 0.00000000
membership_s14   membership_s14 0.00000000
membership_s17   membership_s17 0.00000000
membership_s20   membership_s20 0.00000000
membership_s22   membership_s22 0.00000000
membership_s23   membership_s23 0.00000000
membership_s24   membership_s24 0.00000000
membership_s25   membership_s25 0.00000000
membership_s27   membership_s27 0.00000000
membership_s28   membership_s28 0.00000000
membership_s30   membership_s30 0.00000000
membership_s31   membership_s31 0.00000000
membership_s34   membership_s34 0.00000000
membership_s35   membership_s35 0.00000000
membership_s36   membership_s36 0.00000000
membership_s37   membership_s37 0.00000000
[1] "Dataset: med_TnotC Model RF, run: 4 of 10 2015-06-08 10:47:15"
     |      Out-of-bag   |
Tree |      MSE  %Var(y) |
   1 |  0.02366   244.40 |
   2 |  0.02312   238.78 |
   3 |   0.0213   219.94 |
   4 |  0.01992   205.75 |
   5 |   0.0178   183.86 |
   6 |  0.01667   172.20 |
   7 |  0.01568   161.99 |
   8 |  0.01503   155.26 |
   9 |  0.01503   155.21 |
  10 |  0.01425   147.14 |
  11 |  0.01382   142.70 |
  12 |   0.0135   139.40 |
  13 |   0.0129   133.24 |
  14 |  0.01269   131.05 |
  15 |  0.01246   128.68 |
  16 |  0.01237   127.76 |
  17 |  0.01231   127.14 |
  18 |  0.01215   125.49 |
  19 |  0.01214   125.41 |
  20 |  0.01208   124.73 |
  21 |  0.01184   122.26 |
  22 |  0.01174   121.23 |
  23 |  0.01162   120.05 |
  24 |  0.01154   119.21 |
  25 |   0.0114   117.69 |
  26 |  0.01134   117.09 |
  27 |  0.01134   117.11 |
  28 |  0.01147   118.41 |
  29 |   0.0114   117.73 |
  30 |  0.01135   117.24 |
  31 |  0.01123   116.03 |
  32 |   0.0111   114.60 |
  33 |  0.01107   114.30 |
  34 |  0.01107   114.30 |
  35 |  0.01107   114.34 |
  36 |  0.01103   113.95 |
  37 |  0.01106   114.22 |
  38 |  0.01101   113.73 |
  39 |  0.01101   113.74 |
  40 |    0.011   113.62 |
  41 |  0.01094   113.02 |
  42 |  0.01094   113.00 |
  43 |  0.01091   112.71 |
  44 |  0.01091   112.71 |
  45 |  0.01089   112.46 |
  46 |  0.01082   111.79 |
  47 |  0.01079   111.46 |
  48 |  0.01081   111.66 |
  49 |  0.01084   111.91 |
  50 |  0.01079   111.39 |
  51 |  0.01075   111.03 |
  52 |  0.01073   110.79 |
  53 |   0.0107   110.49 |
  54 |  0.01068   110.30 |
  55 |  0.01067   110.18 |
  56 |  0.01068   110.27 |
  57 |  0.01062   109.73 |
  58 |  0.01061   109.53 |
  59 |   0.0106   109.42 |
  60 |  0.01061   109.55 |
  61 |  0.01062   109.68 |
  62 |  0.01061   109.53 |
  63 |  0.01057   109.21 |
  64 |  0.01056   109.04 |
  65 |  0.01055   108.97 |
  66 |  0.01055   108.95 |
  67 |  0.01053   108.75 |
  68 |  0.01051   108.50 |
  69 |  0.01052   108.70 |
  70 |   0.0105   108.46 |
  71 |  0.01048   108.25 |
  72 |  0.01045   107.91 |
  73 |  0.01044   107.78 |
  74 |  0.01038   107.22 |
  75 |   0.0104   107.37 |
  76 |  0.01039   107.35 |
  77 |  0.01037   107.14 |
  78 |  0.01038   107.16 |
  79 |  0.01038   107.23 |
  80 |  0.01034   106.82 |
  81 |  0.01037   107.10 |
  82 |  0.01037   107.07 |
  83 |  0.01037   107.07 |
  84 |  0.01037   107.06 |
  85 |  0.01035   106.89 |
  86 |  0.01033   106.68 |
  87 |  0.01032   106.58 |
  88 |  0.01033   106.65 |
  89 |  0.01033   106.64 |
  90 |  0.01033   106.74 |
  91 |  0.01033   106.70 |
  92 |  0.01033   106.68 |
  93 |  0.01035   106.93 |
  94 |  0.01035   106.89 |
  95 |  0.01036   107.00 |
  96 |  0.01035   106.94 |
  97 |  0.01035   106.92 |
  98 |  0.01036   106.97 |
  99 |  0.01036   107.02 |
 100 |  0.01036   107.01 |
[1] "Random Forest variable coefficients"
                      %IncMSE IncNodePurity
graph5           1.761027e-03  1.305965e-01
graph6           1.157071e-03  1.955128e-01
graph7           1.891105e-04  8.267577e-02
graph8           3.532641e-05  5.373200e-04
graph9           2.027357e-03  1.030533e-01
graph10          1.907242e-03  8.200327e-02
graph11          1.001932e-02  2.958428e-01
graph12          5.627675e-03  9.600264e-02
graph13          2.725457e-04  1.175379e-01
graph14          7.960299e-04  1.620139e-01
graph15          1.769329e-03  1.147043e-01
graph16          3.332889e-03  1.602450e-01
graph17          1.395768e-03  2.006349e-01
graph18          1.102403e-04  6.788866e-02
graph19          1.114604e-02  2.869335e-01
graph20          1.114424e-03  8.524798e-02
graph21          2.005983e-03  1.450240e-01
graph22          5.048442e-05  1.756474e-02
graph23          3.154598e-04  1.560685e-01
graph24          3.453264e-07  4.041667e-02
graph25          1.604735e-03  8.010051e-02
graph26          9.897506e-05  3.494605e-02
graph27          5.643739e-05  2.866667e-02
graph28          0.000000e+00  9.444444e-03
graph29          5.332853e-05  2.571604e-03
orbit0           1.790510e-05  4.916971e-02
orbit1           1.349829e-04  1.007110e-01
orbit2           6.454679e-05  1.140774e-01
orbit3           8.795075e-06  2.357143e-02
orbit4           1.236131e-03  2.872960e-01
orbit5           5.330210e-04  8.430845e-02
orbit6           3.957454e-04  1.721085e-01
orbit7           2.408120e-04  8.914961e-02
orbit8           3.752808e-04  2.317646e-01
orbit9           1.361876e-03  1.025983e-01
orbit10          8.925156e-04  1.262007e-01
orbit11          1.314463e-04  1.030664e-01
orbit12          8.952551e-06  3.658654e-02
orbit13          4.110918e-04  9.126184e-02
orbit14          7.142857e-05  2.985846e-04
orbit15          9.042381e-04  8.615711e-02
orbit16         -9.201222e-06  8.535194e-02
orbit17          2.658733e-03  1.602895e-01
orbit18          9.237202e-04  1.318686e-01
orbit19          2.276884e-03  1.939035e-01
orbit20          4.074772e-03  2.219885e-01
orbit21          1.991532e-04  7.798693e-02
orbit22          6.918582e-03  1.699069e-01
orbit23          2.764933e-04  7.059306e-02
orbit24          3.599370e-03  2.171741e-01
orbit25          4.170378e-03  1.348534e-01
orbit26          2.275686e-04  1.222938e-01
orbit27          4.215821e-04  2.340328e-01
orbit28          1.618665e-03  1.972670e-01
orbit29          3.173891e-03  1.465466e-01
orbit30          1.600325e-03  1.075228e-01
orbit31         -9.981675e-06  7.916251e-02
orbit32          1.540832e-03  4.971035e-02
orbit33          3.676683e-04  9.859710e-02
orbit34          5.671514e-03  1.300176e-01
orbit35          3.910848e-03  2.492258e-01
orbit36          7.252325e-04  2.946616e-01
orbit37          2.156684e-03  3.022504e-01
orbit38          5.180450e-04  1.655266e-01
orbit39          2.386150e-03  2.677672e-01
orbit40          2.200981e-03  2.474109e-01
orbit41          1.936655e-04  9.904368e-02
orbit42          1.415662e-04  6.763041e-02
orbit43          5.609837e-04  1.218856e-01
orbit44          1.795332e-05  5.099379e-02
orbit45          6.669562e-03  4.433099e-01
orbit46          4.734972e-04  2.277193e-02
orbit47          1.410792e-03  1.037261e-01
orbit48          2.610776e-05  8.632395e-02
orbit49          1.519456e-03  1.129620e-01
orbit50          2.415191e-04  7.433894e-02
orbit51          1.543563e-03  1.405152e-01
orbit52          1.142933e-03  1.019330e-01
orbit53          2.560588e-03  1.035439e-01
orbit54          2.346613e-03  1.057381e-01
orbit55         -3.338287e-06  1.879545e-02
orbit56          3.533843e-04  1.077037e-01
orbit57          2.773690e-04  5.245948e-02
orbit58          1.937517e-04  1.950707e-02
orbit59          1.564744e-03  9.437212e-02
orbit60          3.631255e-05  7.827273e-02
orbit61         -2.680982e-05  5.595395e-02
orbit62          3.614621e-03  1.186046e-01
orbit63          6.524913e-04  5.899406e-02
orbit64          2.618548e-03  8.189000e-02
orbit65          1.085091e-03  4.133435e-02
orbit66          2.354062e-04  5.105266e-02
orbit67          9.033424e-06  2.437500e-02
orbit68          8.779631e-06  1.261905e-03
orbit69          3.718613e-04  7.483555e-02
orbit70         -8.857396e-06  1.666667e-02
orbit71          3.123106e-04  5.820399e-02
orbit72          9.425147e-06  1.128842e-02
AP               1.743015e-05  5.924435e-02
bet              1.761313e-04  1.698694e-01
ecc              6.328954e-05  2.045253e-01
eccrad          -2.033518e-05  1.472799e-01
close            6.457799e-04  6.567507e-02
constraint       2.974849e-04  2.641072e-01
coreness         6.258856e-05  7.559280e-02
knn              3.301686e-03  3.341973e-01
hubscore         3.279870e-03  1.229913e-01
pagerank         5.477433e-04  3.773477e-01
trans            2.840683e-04  1.491283e-01
first            2.127327e-04  1.385335e-01
second           2.037823e-03  8.942450e-02
third            9.331291e-04  1.740963e-01
fourth           2.300997e-04  2.681747e-01
fifth            1.647658e-03  1.697797e-01
sixth            2.299825e-03  3.861365e-01
selfinter       -1.768347e-05  1.230952e-02
V1               8.558127e-04  5.728746e-01
V2               8.871479e-04  7.794044e-01
evcent           3.877627e-03  8.875063e-02
upto_second      1.429133e-03  5.926333e-02
upto_third       1.264430e-03  6.765856e-02
upto_fourth      5.037036e-04  5.667985e-02
upto_fifth       6.437209e-04  9.550276e-02
upto_sixth       7.126546e-04  6.577561e-02
ratio1           1.387642e-03  2.984503e-01
ratio2           9.715626e-04  4.395799e-01
ratio3           2.478981e-03  3.965368e-01
ratio4           1.341576e-03  2.776909e-01
ratio5           8.196081e-04  1.149019e+00
ratio6           4.865112e-04  3.484763e-01
walktrap_vertex  5.724235e-04  4.302022e-01
bigcom1          0.000000e+00  0.000000e+00
bigcom2          7.020935e-05  4.792182e-02
bigcom3          0.000000e+00  0.000000e+00
bigcom4          0.000000e+00  0.000000e+00
bigcom5          0.000000e+00  1.387779e-19
bigcom6          0.000000e+00  0.000000e+00
bigcom8          0.000000e+00  0.000000e+00
bigcom9          0.000000e+00  0.000000e+00
bigcom10        -2.031973e-05  3.192735e-01
bigcom11         0.000000e+00  0.000000e+00
bigcom12         0.000000e+00  0.000000e+00
bigcom13         0.000000e+00  0.000000e+00
bigcom14         0.000000e+00  0.000000e+00
bigcom15         0.000000e+00  0.000000e+00
bigcom16         0.000000e+00  0.000000e+00
bigcom17         0.000000e+00  0.000000e+00
bigcom18         3.214338e-04  4.390819e-01
bigcom21         0.000000e+00  0.000000e+00
bigcom22         0.000000e+00  0.000000e+00
bigcom23         0.000000e+00  0.000000e+00
bigcom24         0.000000e+00  1.387779e-19
bigcom25         4.967533e-05  4.551537e-02
bigcom26         0.000000e+00  0.000000e+00
bigcom27         0.000000e+00  0.000000e+00
bigcom29         0.000000e+00  0.000000e+00
bigcom31         0.000000e+00  0.000000e+00
bigcom33         1.097746e-04  1.715711e-01
bigcom34         0.000000e+00  1.387779e-19
bigcom35         0.000000e+00  0.000000e+00
bigcom36         0.000000e+00  0.000000e+00
bigcom39         0.000000e+00  0.000000e+00
bigcom40         0.000000e+00  0.000000e+00
bigcom43         0.000000e+00  0.000000e+00
bigcom46         0.000000e+00  1.387779e-19
bigcom48         3.343424e-04  3.870202e-01
bigcom49         0.000000e+00  0.000000e+00
bigcom50         0.000000e+00  0.000000e+00
bigcom52         0.000000e+00  0.000000e+00
bigcom54         0.000000e+00  0.000000e+00
bigcom56         0.000000e+00  0.000000e+00
bigcom57         0.000000e+00  0.000000e+00
bigcom58         0.000000e+00  0.000000e+00
bigcom62         0.000000e+00  0.000000e+00
bigcom63         0.000000e+00  0.000000e+00
bigcom64         0.000000e+00  1.387779e-19
bigcom65         1.117865e-04  2.119527e-01
bigcom66         0.000000e+00  0.000000e+00
bigcom68         0.000000e+00  0.000000e+00
bigcom69         0.000000e+00  0.000000e+00
bigcom70         0.000000e+00  0.000000e+00
bigcom71         0.000000e+00  0.000000e+00
bigcom72         0.000000e+00  1.387779e-19
bigcom77         0.000000e+00  1.387779e-19
bigcom79         1.092850e-04  1.808601e-01
bigcom80         0.000000e+00  0.000000e+00
bigcom82         0.000000e+00  0.000000e+00
bigcom83         0.000000e+00  1.387779e-19
bigcom86         0.000000e+00  0.000000e+00
bigcom87         0.000000e+00  0.000000e+00
bigcom88         1.099394e-04  2.887689e-01
bigcom90         0.000000e+00  0.000000e+00
bigcom92         0.000000e+00  0.000000e+00
bigcom94         0.000000e+00  0.000000e+00
bigcom96         0.000000e+00  1.387779e-19
bigcom98         0.000000e+00  0.000000e+00
bigcom99         0.000000e+00  0.000000e+00
bigcom100        0.000000e+00  1.387779e-19
bigcom102        0.000000e+00  0.000000e+00
bigcom103        0.000000e+00  0.000000e+00
bigcom104        0.000000e+00  0.000000e+00
bigcom107        0.000000e+00  2.775558e-19
bigcom108        0.000000e+00  0.000000e+00
bigcom109        0.000000e+00  0.000000e+00
bigcom110        0.000000e+00  0.000000e+00
bigcom125        0.000000e+00  1.387779e-19
bigcom133        0.000000e+00  0.000000e+00
bigcom141        0.000000e+00  0.000000e+00
bigcom142        0.000000e+00  0.000000e+00
bigcom143        0.000000e+00  0.000000e+00
bigcom145        0.000000e+00  0.000000e+00
bigcom158        0.000000e+00  0.000000e+00
bigcom162        0.000000e+00  1.387779e-19
bigcom177        0.000000e+00  0.000000e+00
bigcom194        0.000000e+00  0.000000e+00
bigcom208        0.000000e+00  6.938894e-20
bigcom220        0.000000e+00  0.000000e+00
bigcom227        0.000000e+00  0.000000e+00
bigcom229        0.000000e+00  0.000000e+00
bigcom247        0.000000e+00  0.000000e+00
bigcom252        0.000000e+00  0.000000e+00
bigcom255        0.000000e+00  0.000000e+00
bigcom258        0.000000e+00  1.387779e-19
bigcom266        0.000000e+00  0.000000e+00
bigcom269        0.000000e+00  0.000000e+00
bigcom273        0.000000e+00  0.000000e+00
bigcom274        0.000000e+00  0.000000e+00
bigcom276        0.000000e+00  0.000000e+00
bigcom284        0.000000e+00  0.000000e+00
bigcom290        0.000000e+00  1.387779e-19
bigcom292        0.000000e+00  0.000000e+00
bigcom294        0.000000e+00  0.000000e+00
bigcom295        9.423632e-06  5.111918e-01
bigcom296        0.000000e+00  0.000000e+00
bigcom297        0.000000e+00  0.000000e+00
bigcom302        0.000000e+00  0.000000e+00
bigcom303        0.000000e+00  0.000000e+00
bigcom307        0.000000e+00  0.000000e+00
bigcom311        0.000000e+00  0.000000e+00
bigcom313        0.000000e+00  0.000000e+00
bigcom318        0.000000e+00  0.000000e+00
bigcom326        0.000000e+00  0.000000e+00
bigcom332        0.000000e+00  0.000000e+00
bigcom340        0.000000e+00  0.000000e+00
bigcom341        0.000000e+00  0.000000e+00
bigcom345        0.000000e+00  0.000000e+00
bigcom347        0.000000e+00  0.000000e+00
bigcom360        0.000000e+00  0.000000e+00
bigcom365        0.000000e+00  1.387779e-19
bigcom366        0.000000e+00  0.000000e+00
bigcom370        0.000000e+00  0.000000e+00
bigcom387        0.000000e+00  0.000000e+00
bigcom390        0.000000e+00  0.000000e+00
bigcom398        0.000000e+00  0.000000e+00
bigcom408        0.000000e+00  0.000000e+00
bigcom417        0.000000e+00  0.000000e+00
bigcom419        0.000000e+00  0.000000e+00
bigcom424        0.000000e+00  0.000000e+00
bigcom441        0.000000e+00  0.000000e+00
bigcom445        0.000000e+00  0.000000e+00
bigcom468        0.000000e+00  0.000000e+00
spin_vertex      1.112672e-03  6.507342e-01
membership_s1    0.000000e+00  0.000000e+00
membership_s3    0.000000e+00  0.000000e+00
membership_s4    2.260666e-07  1.886632e-02
membership_s5    0.000000e+00  0.000000e+00
membership_s6    0.000000e+00  0.000000e+00
membership_s7    0.000000e+00  0.000000e+00
membership_s8    2.305992e-05  5.451016e-02
membership_s9    0.000000e+00  0.000000e+00
membership_s10   0.000000e+00  0.000000e+00
membership_s11   0.000000e+00  0.000000e+00
membership_s12   3.968009e-05  1.415987e-01
membership_s13   0.000000e+00  1.387779e-19
membership_s14   0.000000e+00  0.000000e+00
membership_s16  -5.748073e-05  1.265483e-01
membership_s17   0.000000e+00  1.387779e-19
membership_s18   7.184650e-05  3.641563e-01
membership_s19   5.287471e-05  4.995221e-02
membership_s20   0.000000e+00  0.000000e+00
membership_s21   0.000000e+00  0.000000e+00
membership_s22   0.000000e+00  0.000000e+00
membership_s23   0.000000e+00  0.000000e+00
membership_s24   0.000000e+00  1.387779e-19
membership_s25   0.000000e+00  0.000000e+00
membership_s26  -8.747177e-06  2.865382e-02
membership_s27   0.000000e+00  0.000000e+00
membership_s28   0.000000e+00  0.000000e+00
membership_s30   0.000000e+00  1.387779e-19
membership_s31   2.059582e-05  8.027893e-02
membership_s32   1.248672e-04  5.865684e-02
membership_s33   2.973956e-05  1.238961e-02
membership_s34   0.000000e+00  0.000000e+00
membership_s35   0.000000e+00  0.000000e+00
membership_s36   0.000000e+00  0.000000e+00
membership_s37   1.779359e-05  8.571429e-03
membership_s38   0.000000e+00  0.000000e+00
adhesion         8.475687e-03  5.509300e-01
cohesion         9.791601e-03  4.097465e-01
inner            4.562631e-04  5.309438e-01
outer            1.269685e-03  7.772873e-01
ioratio          3.039543e-03  4.151089e-01
comsize          3.530525e-04  1.878620e-01
[1] "Dataset: med_TnotC Model GLM, run: 4 of 10 2015-06-08 10:48:00"
[1] "glmnet variable coefficients"
                     [,1]          [,2]
(Intercept)     -4.617757 -6.885366e+02
graph0           0.000000 -8.583601e-02
graph1           0.000000  0.000000e+00
graph2           0.000000 -2.268850e-02
graph3           0.000000  0.000000e+00
graph4           0.000000 -1.603882e-07
graph5           0.000000  0.000000e+00
graph6           0.000000  0.000000e+00
graph7           0.000000 -1.365074e-04
graph8           0.000000  0.000000e+00
graph9           0.000000 -8.731059e-07
graph10          0.000000  0.000000e+00
graph11          0.000000  0.000000e+00
graph12          0.000000 -2.129899e-06
graph13          0.000000  4.609778e-05
graph14          0.000000 -1.843708e-07
graph15          0.000000  0.000000e+00
graph16          0.000000  0.000000e+00
graph17          0.000000  0.000000e+00
graph18          0.000000  0.000000e+00
graph19          0.000000 -6.611024e-05
graph20          0.000000 -7.265529e-07
graph21          0.000000  0.000000e+00
graph22          0.000000  0.000000e+00
graph23          0.000000  0.000000e+00
graph24          0.000000  0.000000e+00
graph25          0.000000  0.000000e+00
graph26          0.000000  0.000000e+00
graph27          0.000000 -6.943613e-05
graph28          0.000000  0.000000e+00
graph29          0.000000  2.830964e-04
orbit0           0.000000 -3.823121e-04
orbit1           0.000000  6.986810e-04
orbit2           0.000000  0.000000e+00
orbit3           0.000000 -3.326553e-03
orbit4           0.000000  1.170505e-04
orbit5           0.000000  0.000000e+00
orbit6           0.000000 -4.920298e-07
orbit7           0.000000  0.000000e+00
orbit8           0.000000  0.000000e+00
orbit9           0.000000  1.618586e-03
orbit10          0.000000  0.000000e+00
orbit11          0.000000 -4.124663e-04
orbit12          0.000000 -3.311693e-03
orbit13          0.000000  0.000000e+00
orbit14          0.000000  0.000000e+00
orbit15          0.000000 -3.079163e-06
orbit16          0.000000 -1.882845e-06
orbit17          0.000000 -2.292023e-07
orbit18          0.000000 -1.055012e-06
orbit19          0.000000  3.157855e-07
orbit20          0.000000  0.000000e+00
orbit21          0.000000 -2.711172e-07
orbit22          0.000000 -2.982715e-08
orbit23          0.000000  6.278837e-05
orbit24          0.000000 -6.402112e-09
orbit25          0.000000 -2.088064e-05
orbit26          0.000000 -3.461327e-06
orbit27          0.000000  2.470725e-05
orbit28          0.000000  3.851163e-06
orbit29          0.000000  4.180455e-05
orbit30          0.000000  1.636799e-05
orbit31          0.000000 -1.699419e-05
orbit32          0.000000  0.000000e+00
orbit33          0.000000 -6.664840e-04
orbit34          0.000000  0.000000e+00
orbit35          0.000000  2.667899e-05
orbit36          0.000000  3.805120e-06
orbit37          0.000000 -3.425157e-06
orbit38          0.000000  7.179441e-05
orbit39          0.000000 -1.753162e-08
orbit40          0.000000  0.000000e+00
orbit41          0.000000 -5.710935e-04
orbit42          0.000000  8.669330e-04
orbit43          0.000000  0.000000e+00
orbit44          0.000000 -5.134999e-02
orbit45          0.000000 -4.353661e-04
orbit46          0.000000  0.000000e+00
orbit47          0.000000 -4.704209e-07
orbit48          0.000000 -3.290896e-06
orbit49          0.000000 -5.785723e-07
orbit50          0.000000 -3.989063e-04
orbit51          0.000000 -2.335192e-04
orbit52          0.000000  1.310931e-04
orbit53          0.000000  0.000000e+00
orbit54          0.000000  0.000000e+00
orbit55          0.000000 -3.019288e-04
orbit56          0.000000  2.847482e-04
orbit57          0.000000  0.000000e+00
orbit58          0.000000 -5.471494e-05
orbit59          0.000000  3.996399e-06
orbit60          0.000000  0.000000e+00
orbit61          0.000000  0.000000e+00
orbit62          0.000000  2.291698e-05
orbit63          0.000000  0.000000e+00
orbit64          0.000000  0.000000e+00
orbit65          0.000000 -8.769338e-04
orbit66          0.000000  0.000000e+00
orbit67          0.000000 -2.620695e-03
orbit68          0.000000 -1.233277e-03
orbit69          0.000000  0.000000e+00
orbit70          0.000000  0.000000e+00
orbit71          0.000000  6.225639e-04
orbit72          0.000000  5.117775e-05
AP               0.000000 -4.684374e-01
bet              0.000000  1.737338e-05
ecc              0.000000 -3.371104e-02
eccrad           0.000000 -2.838666e-14
close            0.000000 -8.448638e+00
constraint       0.000000 -2.048186e+00
coreness         0.000000  3.740911e-02
knn              0.000000 -9.225004e-03
hubscore         0.000000 -2.584741e+00
pagerank         0.000000 -2.802920e+02
trans            0.000000 -1.910951e+00
first            0.000000 -1.979924e-02
second           0.000000  0.000000e+00
third            0.000000  0.000000e+00
fourth           0.000000 -1.081922e-04
fifth            0.000000  3.305682e-05
sixth            0.000000  0.000000e+00
selfinter        0.000000 -7.823213e-01
V1               0.000000  6.994274e+00
V2               0.000000 -2.204968e+01
evcent           0.000000  0.000000e+00
upto_second      0.000000  0.000000e+00
upto_third       0.000000  0.000000e+00
upto_fourth      0.000000  0.000000e+00
upto_fifth       0.000000  0.000000e+00
upto_sixth       0.000000  6.262074e-02
ratio1           0.000000 -2.716533e-02
ratio2           0.000000  5.665775e-04
ratio3           0.000000 -1.102346e-01
ratio4           0.000000 -1.251179e-03
ratio5           0.000000 -1.891581e+01
ratio6           0.000000  0.000000e+00
walktrap_vertex  0.000000  1.155949e+00
bigcom1          0.000000  1.837512e-01
bigcom2          0.000000  7.729649e-01
bigcom3          0.000000 -9.964051e-01
bigcom4          0.000000  3.947157e-01
bigcom5          0.000000 -5.207189e-02
bigcom6          0.000000 -3.093715e-01
bigcom8          0.000000 -9.138321e-01
bigcom9          0.000000 -1.111311e+00
bigcom10         0.000000  6.868050e+00
bigcom11         0.000000  0.000000e+00
bigcom12         0.000000 -1.003022e+00
bigcom13         0.000000 -3.545372e-01
bigcom14         0.000000  0.000000e+00
bigcom15         0.000000  0.000000e+00
bigcom16         0.000000  0.000000e+00
bigcom17         0.000000 -1.041350e-01
bigcom18         0.000000  2.747062e+00
bigcom21         0.000000  0.000000e+00
bigcom22         0.000000  0.000000e+00
bigcom23         0.000000 -2.920683e-01
bigcom24         0.000000  0.000000e+00
bigcom25         0.000000  4.869503e-01
bigcom26         0.000000  0.000000e+00
bigcom27         0.000000  0.000000e+00
bigcom29         0.000000  0.000000e+00
bigcom31         0.000000 -4.635196e-03
bigcom33         0.000000  1.586358e+00
bigcom34         0.000000 -1.532600e-01
bigcom35         0.000000  0.000000e+00
bigcom36         0.000000  0.000000e+00
bigcom39         0.000000 -6.745006e-02
bigcom40         0.000000  0.000000e+00
bigcom43         0.000000 -3.087486e-01
bigcom46         0.000000  0.000000e+00
bigcom48         0.000000  4.526642e+00
bigcom49         0.000000 -2.665296e-01
bigcom50         0.000000  0.000000e+00
bigcom52         0.000000  0.000000e+00
bigcom54         0.000000  0.000000e+00
bigcom56         0.000000 -8.221756e-02
bigcom57         0.000000  0.000000e+00
bigcom58         0.000000  0.000000e+00
bigcom62         0.000000 -7.478711e-06
bigcom63         0.000000 -1.114466e+00
bigcom64         0.000000  0.000000e+00
bigcom65         0.000000  2.690139e+00
bigcom66         0.000000  0.000000e+00
bigcom68         0.000000  0.000000e+00
bigcom69         0.000000  0.000000e+00
bigcom70         0.000000  0.000000e+00
bigcom71         0.000000 -3.349834e-03
bigcom72         0.000000  0.000000e+00
bigcom77         0.000000  0.000000e+00
bigcom79         0.000000  3.186995e+00
bigcom80         0.000000  0.000000e+00
bigcom82         0.000000  0.000000e+00
bigcom83         0.000000  0.000000e+00
bigcom86         0.000000 -2.328709e-01
bigcom87         0.000000 -2.217562e-02
bigcom88         0.000000  2.877296e+00
bigcom90         0.000000  0.000000e+00
bigcom92         0.000000  0.000000e+00
bigcom94         0.000000  0.000000e+00
bigcom96         0.000000  0.000000e+00
bigcom98         0.000000  0.000000e+00
bigcom99         0.000000  0.000000e+00
bigcom100        0.000000  0.000000e+00
bigcom102        0.000000  0.000000e+00
bigcom103        0.000000  0.000000e+00
bigcom104        0.000000  0.000000e+00
bigcom107        0.000000  0.000000e+00
bigcom108        0.000000  0.000000e+00
bigcom109        0.000000  0.000000e+00
bigcom110        0.000000 -1.727226e-01
bigcom125        0.000000  0.000000e+00
bigcom133        0.000000 -1.047353e-03
bigcom141        0.000000  0.000000e+00
bigcom142        0.000000  0.000000e+00
bigcom143        0.000000  0.000000e+00
bigcom145        0.000000  0.000000e+00
bigcom158        0.000000  0.000000e+00
bigcom162        0.000000  0.000000e+00
bigcom177        0.000000  0.000000e+00
bigcom194        0.000000 -2.604027e-01
bigcom208        0.000000  0.000000e+00
bigcom220        0.000000  0.000000e+00
bigcom227        0.000000  0.000000e+00
bigcom229        0.000000  0.000000e+00
bigcom247        0.000000  0.000000e+00
bigcom252        0.000000 -3.330931e-02
bigcom255        0.000000 -4.456484e-01
bigcom258        0.000000  0.000000e+00
bigcom266        0.000000  0.000000e+00
bigcom269        0.000000  0.000000e+00
bigcom273        0.000000  0.000000e+00
bigcom274        0.000000  0.000000e+00
bigcom276        0.000000  0.000000e+00
bigcom284        0.000000  0.000000e+00
bigcom290        0.000000  0.000000e+00
bigcom292        0.000000 -4.967261e-01
bigcom294        0.000000  0.000000e+00
bigcom295        0.000000  4.964679e+00
bigcom296        0.000000  0.000000e+00
bigcom297        0.000000  0.000000e+00
bigcom302        0.000000  0.000000e+00
bigcom303        0.000000  0.000000e+00
bigcom307        0.000000  0.000000e+00
bigcom311        0.000000  0.000000e+00
bigcom313        0.000000  0.000000e+00
bigcom318        0.000000  0.000000e+00
bigcom326        0.000000  0.000000e+00
bigcom332        0.000000  0.000000e+00
bigcom340        0.000000 -1.683296e-01
bigcom341        0.000000  0.000000e+00
bigcom345        0.000000  0.000000e+00
bigcom347        0.000000  0.000000e+00
bigcom360        0.000000  0.000000e+00
bigcom365        0.000000  0.000000e+00
bigcom366        0.000000  0.000000e+00
bigcom370        0.000000  0.000000e+00
bigcom387        0.000000  0.000000e+00
bigcom390        0.000000  0.000000e+00
bigcom398        0.000000  0.000000e+00
bigcom408        0.000000  0.000000e+00
bigcom417        0.000000 -9.244831e-01
bigcom419        0.000000  0.000000e+00
bigcom424        0.000000 -6.544127e-04
bigcom441        0.000000  0.000000e+00
bigcom445        0.000000  0.000000e+00
bigcom468        0.000000  0.000000e+00
spin_vertex      0.000000 -8.735253e-01
membership_s1    0.000000  0.000000e+00
membership_s3    0.000000 -9.781528e-01
membership_s4    0.000000  3.435156e-01
membership_s5    0.000000  0.000000e+00
membership_s6    0.000000 -1.593432e-02
membership_s7    0.000000 -4.759797e-01
membership_s8    0.000000  5.002452e-01
membership_s9    0.000000 -2.625903e-01
membership_s10   0.000000 -1.665281e+00
membership_s11   0.000000 -9.399466e-01
membership_s12   0.000000  5.276779e-01
membership_s13   0.000000 -1.697249e-01
membership_s14   0.000000 -1.924146e-01
membership_s16   0.000000  2.832903e-01
membership_s17   0.000000  0.000000e+00
membership_s18   0.000000  4.313267e+00
membership_s19   0.000000  1.827559e+00
membership_s20   0.000000 -1.138372e+00
membership_s21   0.000000 -2.617956e-01
membership_s22   0.000000  0.000000e+00
membership_s23   0.000000 -4.748749e-01
membership_s24   0.000000  0.000000e+00
membership_s25   0.000000 -3.084670e-01
membership_s26   0.000000 -6.195194e-01
membership_s27   0.000000  0.000000e+00
membership_s28   0.000000 -2.969273e-01
membership_s30   0.000000  0.000000e+00
membership_s31   0.000000  5.319129e-01
membership_s32   0.000000  2.086767e+00
membership_s33   0.000000  4.163128e-01
membership_s34   0.000000  0.000000e+00
membership_s35   0.000000 -5.435320e-01
membership_s36   0.000000  0.000000e+00
membership_s37   0.000000 -4.911196e+00
membership_s38   0.000000  0.000000e+00
adhesion         0.000000 -6.283728e-07
cohesion         0.000000  0.000000e+00
inner            0.000000  8.861120e-06
outer            0.000000  2.044274e-04
ioratio          0.000000  1.111704e-01
comsize          0.000000 -2.451038e-04
[1] "Dataset: med_TnotC Model GBM, run: 5 of 10 2015-06-08 10:48:44"
Iter   TrainDeviance   ValidDeviance   StepSize   Improve
     1        0.1053             nan     0.0100    0.0010
     2        0.1025             nan     0.0100   -0.0000
     3        0.0999             nan     0.0100    0.0000
     4        0.0986             nan     0.0100    0.0003
     5        0.0968             nan     0.0100    0.0001
     6        0.0959             nan     0.0100    0.0001
     7        0.0948             nan     0.0100   -0.0000
     8        0.0937             nan     0.0100    0.0000
     9        0.0927             nan     0.0100   -0.0001
    10        0.0918             nan     0.0100   -0.0000
    20        0.0802             nan     0.0100   -0.0000
    40        0.0686             nan     0.0100   -0.0000
    60        0.0606             nan     0.0100   -0.0000
    80        0.0547             nan     0.0100   -0.0000
   100        0.0494             nan     0.0100   -0.0000
   120        0.0449             nan     0.0100   -0.0000
   140        0.0408             nan     0.0100    0.0000
   143        0.0403             nan     0.0100   -0.0000

[1] "GBM variable coefficients"
                            var    rel.inf
ratio5                   ratio5 7.05939294
graph15                 graph15 5.59109119
walktrap_vertex walktrap_vertex 4.07254046
V2                           V2 3.81660854
spin_vertex         spin_vertex 3.22103629
bigcom48               bigcom48 2.75433172
V1                           V1 2.60699850
graph19                 graph19 2.58450959
orbit36                 orbit36 2.30674649
graph3                   graph3 2.25578378
ratio2                   ratio2 2.01001945
membership_s18   membership_s18 1.95212922
pagerank               pagerank 1.94394555
comsize                 comsize 1.89799501
knn                         knn 1.72989169
bigcom88               bigcom88 1.69570465
bet                         bet 1.63174614
bigcom18               bigcom18 1.56929311
bigcom10               bigcom10 1.55528016
orbit35                 orbit35 1.46879334
outer                     outer 1.39223996
constraint           constraint 1.36159692
bigcom65               bigcom65 1.33989629
inner                     inner 1.31447244
graph17                 graph17 1.23334249
orbit18                 orbit18 1.22621199
graph6                   graph6 1.22602994
ecc                         ecc 1.14079124
ioratio                 ioratio 1.12047673
orbit27                 orbit27 1.12032813
ratio1                   ratio1 1.06401452
graph23                 graph23 1.03082621
graph4                   graph4 1.02868608
graph16                 graph16 0.90923292
graph14                 graph14 0.87450685
fourth                   fourth 0.87438907
orbit5                   orbit5 0.86374933
trans                     trans 0.86189678
graph20                 graph20 0.84657956
orbit37                 orbit37 0.79460630
bigcom79               bigcom79 0.75542569
bigcom295             bigcom295 0.73971639
orbit25                 orbit25 0.73213031
orbit62                 orbit62 0.72647824
orbit39                 orbit39 0.71514115
ratio6                   ratio6 0.71374714
fifth                     fifth 0.67427226
graph5                   graph5 0.65764872
cohesion               cohesion 0.65336311
graph25                 graph25 0.65327408
orbit50                 orbit50 0.65025651
orbit19                 orbit19 0.64357528
graph1                   graph1 0.59968831
orbit30                 orbit30 0.59790707
orbit52                 orbit52 0.58374503
adhesion               adhesion 0.54329399
orbit54                 orbit54 0.54249609
orbit38                 orbit38 0.51201963
orbit11                 orbit11 0.49049739
upto_sixth           upto_sixth 0.46422530
orbit16                 orbit16 0.46036959
orbit49                 orbit49 0.45577838
orbit15                 orbit15 0.44547213
orbit69                 orbit69 0.43626209
graph10                 graph10 0.40276730
graph13                 graph13 0.39644768
orbit26                 orbit26 0.39199175
orbit51                 orbit51 0.36299612
orbit9                   orbit9 0.36006374
sixth                     sixth 0.35396477
orbit31                 orbit31 0.34400513
graph9                   graph9 0.33959885
ratio4                   ratio4 0.33865241
graph18                 graph18 0.33121824
AP                           AP 0.30539299
orbit47                 orbit47 0.30185865
orbit1                   orbit1 0.29570468
orbit28                 orbit28 0.28925577
orbit56                 orbit56 0.28384541
hubscore               hubscore 0.26748297
orbit63                 orbit63 0.25415338
graph21                 graph21 0.25188004
upto_fifth           upto_fifth 0.24824165
membership_s12   membership_s12 0.23278282
bigcom33               bigcom33 0.23246869
graph0                   graph0 0.22626165
membership_s33   membership_s33 0.21034658
membership_s19   membership_s19 0.20945966
orbit21                 orbit21 0.19202389
graph2                   graph2 0.15997805
membership_s8     membership_s8 0.14567889
orbit17                 orbit17 0.13608270
bigcom4                 bigcom4 0.13544155
orbit64                 orbit64 0.13514650
close                     close 0.13463549
graph27                 graph27 0.12991381
orbit29                 orbit29 0.12705868
membership_s38   membership_s38 0.12695570
orbit46                 orbit46 0.12310751
orbit40                 orbit40 0.11092366
upto_fourth         upto_fourth 0.10461500
graph7                   graph7 0.09505151
orbit43                 orbit43 0.09126867
orbit45                 orbit45 0.09017302
orbit33                 orbit33 0.08905563
orbit23                 orbit23 0.08502322
orbit57                 orbit57 0.08304273
orbit71                 orbit71 0.07009318
orbit13                 orbit13 0.06860029
graph12                 graph12 0.06801458
orbit22                 orbit22 0.06797170
membership_s20   membership_s20 0.06602240
orbit2                   orbit2 0.05092700
graph24                 graph24 0.04380605
orbit44                 orbit44 0.04190924
orbit67                 orbit67 0.04005235
orbit65                 orbit65 0.03755750
graph8                   graph8 0.03645337
graph11                 graph11 0.03188266
orbit24                 orbit24 0.03067757
orbit20                 orbit20 0.01496205
bigcom2                 bigcom2 0.01055747
graph22                 graph22 0.00000000
graph26                 graph26 0.00000000
graph28                 graph28 0.00000000
graph29                 graph29 0.00000000
orbit0                   orbit0 0.00000000
orbit3                   orbit3 0.00000000
orbit4                   orbit4 0.00000000
orbit6                   orbit6 0.00000000
orbit7                   orbit7 0.00000000
orbit8                   orbit8 0.00000000
orbit10                 orbit10 0.00000000
orbit12                 orbit12 0.00000000
orbit14                 orbit14 0.00000000
orbit32                 orbit32 0.00000000
orbit34                 orbit34 0.00000000
orbit41                 orbit41 0.00000000
orbit42                 orbit42 0.00000000
orbit48                 orbit48 0.00000000
orbit53                 orbit53 0.00000000
orbit55                 orbit55 0.00000000
orbit58                 orbit58 0.00000000
orbit59                 orbit59 0.00000000
orbit60                 orbit60 0.00000000
orbit61                 orbit61 0.00000000
orbit66                 orbit66 0.00000000
orbit68                 orbit68 0.00000000
orbit70                 orbit70 0.00000000
orbit72                 orbit72 0.00000000
eccrad                   eccrad 0.00000000
coreness               coreness 0.00000000
first                     first 0.00000000
second                   second 0.00000000
third                     third 0.00000000
selfinter             selfinter 0.00000000
evcent                   evcent 0.00000000
upto_second         upto_second 0.00000000
upto_third           upto_third 0.00000000
ratio3                   ratio3 0.00000000
bigcom1                 bigcom1 0.00000000
bigcom3                 bigcom3 0.00000000
bigcom5                 bigcom5 0.00000000
bigcom6                 bigcom6 0.00000000
bigcom8                 bigcom8 0.00000000
bigcom9                 bigcom9 0.00000000
bigcom11               bigcom11 0.00000000
bigcom12               bigcom12 0.00000000
bigcom13               bigcom13 0.00000000
bigcom14               bigcom14 0.00000000
bigcom15               bigcom15 0.00000000
bigcom16               bigcom16 0.00000000
bigcom17               bigcom17 0.00000000
bigcom21               bigcom21 0.00000000
bigcom22               bigcom22 0.00000000
bigcom23               bigcom23 0.00000000
bigcom24               bigcom24 0.00000000
bigcom25               bigcom25 0.00000000
bigcom26               bigcom26 0.00000000
bigcom27               bigcom27 0.00000000
bigcom29               bigcom29 0.00000000
bigcom31               bigcom31 0.00000000
bigcom34               bigcom34 0.00000000
bigcom35               bigcom35 0.00000000
bigcom36               bigcom36 0.00000000
bigcom39               bigcom39 0.00000000
bigcom40               bigcom40 0.00000000
bigcom43               bigcom43 0.00000000
bigcom46               bigcom46 0.00000000
bigcom49               bigcom49 0.00000000
bigcom50               bigcom50 0.00000000
bigcom52               bigcom52 0.00000000
bigcom54               bigcom54 0.00000000
bigcom56               bigcom56 0.00000000
bigcom57               bigcom57 0.00000000
bigcom58               bigcom58 0.00000000
bigcom62               bigcom62 0.00000000
bigcom63               bigcom63 0.00000000
bigcom64               bigcom64 0.00000000
bigcom66               bigcom66 0.00000000
bigcom68               bigcom68 0.00000000
bigcom69               bigcom69 0.00000000
bigcom70               bigcom70 0.00000000
bigcom71               bigcom71 0.00000000
bigcom72               bigcom72 0.00000000
bigcom77               bigcom77 0.00000000
bigcom80               bigcom80 0.00000000
bigcom82               bigcom82 0.00000000
bigcom83               bigcom83 0.00000000
bigcom86               bigcom86 0.00000000
bigcom87               bigcom87 0.00000000
bigcom90               bigcom90 0.00000000
bigcom92               bigcom92 0.00000000
bigcom94               bigcom94 0.00000000
bigcom96               bigcom96 0.00000000
bigcom98               bigcom98 0.00000000
bigcom99               bigcom99 0.00000000
bigcom100             bigcom100 0.00000000
bigcom102             bigcom102 0.00000000
bigcom103             bigcom103 0.00000000
bigcom104             bigcom104 0.00000000
bigcom107             bigcom107 0.00000000
bigcom108             bigcom108 0.00000000
bigcom109             bigcom109 0.00000000
bigcom110             bigcom110 0.00000000
bigcom125             bigcom125 0.00000000
bigcom133             bigcom133 0.00000000
bigcom141             bigcom141 0.00000000
bigcom142             bigcom142 0.00000000
bigcom143             bigcom143 0.00000000
bigcom145             bigcom145 0.00000000
bigcom158             bigcom158 0.00000000
bigcom162             bigcom162 0.00000000
bigcom177             bigcom177 0.00000000
bigcom194             bigcom194 0.00000000
bigcom208             bigcom208 0.00000000
bigcom220             bigcom220 0.00000000
bigcom227             bigcom227 0.00000000
bigcom229             bigcom229 0.00000000
bigcom247             bigcom247 0.00000000
bigcom252             bigcom252 0.00000000
bigcom255             bigcom255 0.00000000
bigcom258             bigcom258 0.00000000
bigcom266             bigcom266 0.00000000
bigcom269             bigcom269 0.00000000
bigcom273             bigcom273 0.00000000
bigcom274             bigcom274 0.00000000
bigcom276             bigcom276 0.00000000
bigcom284             bigcom284 0.00000000
bigcom290             bigcom290 0.00000000
bigcom292             bigcom292 0.00000000
bigcom294             bigcom294 0.00000000
bigcom296             bigcom296 0.00000000
bigcom297             bigcom297 0.00000000
bigcom302             bigcom302 0.00000000
bigcom303             bigcom303 0.00000000
bigcom307             bigcom307 0.00000000
bigcom311             bigcom311 0.00000000
bigcom313             bigcom313 0.00000000
bigcom318             bigcom318 0.00000000
bigcom326             bigcom326 0.00000000
bigcom332             bigcom332 0.00000000
bigcom340             bigcom340 0.00000000
bigcom341             bigcom341 0.00000000
bigcom345             bigcom345 0.00000000
bigcom347             bigcom347 0.00000000
bigcom360             bigcom360 0.00000000
bigcom365             bigcom365 0.00000000
bigcom366             bigcom366 0.00000000
bigcom370             bigcom370 0.00000000
bigcom387             bigcom387 0.00000000
bigcom390             bigcom390 0.00000000
bigcom398             bigcom398 0.00000000
bigcom408             bigcom408 0.00000000
bigcom417             bigcom417 0.00000000
bigcom419             bigcom419 0.00000000
bigcom424             bigcom424 0.00000000
bigcom441             bigcom441 0.00000000
bigcom445             bigcom445 0.00000000
bigcom468             bigcom468 0.00000000
membership_s1     membership_s1 0.00000000
membership_s3     membership_s3 0.00000000
membership_s4     membership_s4 0.00000000
membership_s5     membership_s5 0.00000000
membership_s6     membership_s6 0.00000000
membership_s7     membership_s7 0.00000000
membership_s9     membership_s9 0.00000000
membership_s10   membership_s10 0.00000000
membership_s11   membership_s11 0.00000000
membership_s13   membership_s13 0.00000000
membership_s14   membership_s14 0.00000000
membership_s16   membership_s16 0.00000000
membership_s17   membership_s17 0.00000000
membership_s21   membership_s21 0.00000000
membership_s22   membership_s22 0.00000000
membership_s23   membership_s23 0.00000000
membership_s24   membership_s24 0.00000000
membership_s25   membership_s25 0.00000000
membership_s26   membership_s26 0.00000000
membership_s27   membership_s27 0.00000000
membership_s28   membership_s28 0.00000000
membership_s30   membership_s30 0.00000000
membership_s31   membership_s31 0.00000000
membership_s32   membership_s32 0.00000000
membership_s34   membership_s34 0.00000000
membership_s35   membership_s35 0.00000000
membership_s36   membership_s36 0.00000000
membership_s37   membership_s37 0.00000000
[1] "Dataset: med_TnotC Model RF, run: 5 of 10 2015-06-08 10:49:13"
     |      Out-of-bag   |
Tree |      MSE  %Var(y) |
   1 |  0.01674   175.70 |
   2 |  0.01868   196.03 |
   3 |  0.01973   207.10 |
   4 |  0.01924   201.92 |
   5 |  0.01724   180.90 |
   6 |  0.01577   165.48 |
   7 |   0.0153   160.61 |
   8 |  0.01481   155.41 |
   9 |  0.01451   152.29 |
  10 |  0.01305   136.97 |
  11 |  0.01248   131.01 |
  12 |  0.01269   133.21 |
  13 |  0.01234   129.48 |
  14 |  0.01189   124.76 |
  15 |  0.01192   125.13 |
  16 |  0.01174   123.23 |
  17 |  0.01157   121.39 |
  18 |  0.01138   119.48 |
  19 |  0.01134   119.01 |
  20 |  0.01128   118.43 |
  21 |   0.0113   118.55 |
  22 |  0.01132   118.78 |
  23 |   0.0112   117.50 |
  24 |   0.0111   116.50 |
  25 |  0.01108   116.29 |
  26 |  0.01104   115.86 |
  27 |  0.01092   114.64 |
  28 |    0.011   115.40 |
  29 |  0.01095   114.90 |
  30 |  0.01097   115.08 |
  31 |   0.0108   113.37 |
  32 |  0.01074   112.66 |
  33 |  0.01073   112.61 |
  34 |  0.01071   112.42 |
  35 |  0.01072   112.51 |
  36 |  0.01076   112.91 |
  37 |  0.01075   112.79 |
  38 |  0.01068   112.04 |
  39 |   0.0106   111.29 |
  40 |  0.01061   111.36 |
  41 |  0.01047   109.85 |
  42 |  0.01048   109.99 |
  43 |  0.01047   109.86 |
  44 |  0.01043   109.42 |
  45 |   0.0104   109.11 |
  46 |  0.01039   109.05 |
  47 |  0.01037   108.85 |
  48 |  0.01035   108.58 |
  49 |  0.01034   108.54 |
  50 |  0.01031   108.22 |
  51 |  0.01027   107.83 |
  52 |  0.01029   108.01 |
  53 |  0.01028   107.85 |
  54 |  0.01027   107.78 |
  55 |  0.01029   108.00 |
  56 |   0.0103   108.13 |
  57 |  0.01033   108.41 |
  58 |  0.01032   108.26 |
  59 |  0.01035   108.66 |
  60 |  0.01032   108.35 |
  61 |  0.01028   107.91 |
  62 |  0.01026   107.67 |
  63 |  0.01026   107.68 |
  64 |  0.01026   107.71 |
  65 |  0.01026   107.70 |
  66 |  0.01031   108.17 |
  67 |  0.01031   108.18 |
  68 |  0.01031   108.15 |
  69 |  0.01029   108.04 |
  70 |   0.0103   108.06 |
  71 |  0.01027   107.73 |
  72 |  0.01028   107.86 |
  73 |  0.01029   107.99 |
  74 |  0.01029   107.95 |
  75 |   0.0103   108.06 |
  76 |   0.0103   108.05 |
  77 |  0.01032   108.28 |
  78 |  0.01032   108.34 |
  79 |  0.01033   108.40 |
  80 |  0.01032   108.33 |
  81 |  0.01032   108.28 |
  82 |  0.01031   108.23 |
  83 |  0.01032   108.32 |
  84 |  0.01032   108.26 |
  85 |  0.01031   108.20 |
  86 |  0.01029   107.98 |
  87 |  0.01029   107.97 |
  88 |  0.01028   107.87 |
  89 |  0.01028   107.90 |
  90 |  0.01023   107.34 |
  91 |   0.0102   107.08 |
  92 |  0.01018   106.87 |
  93 |  0.01017   106.78 |
  94 |  0.01015   106.50 |
  95 |  0.01016   106.64 |
  96 |  0.01016   106.66 |
  97 |  0.01018   106.87 |
  98 |  0.01018   106.86 |
  99 |  0.01016   106.66 |
 100 |  0.01015   106.49 |
[1] "Random Forest variable coefficients"
                      %IncMSE IncNodePurity
graph5           3.326183e-03  2.017686e-01
graph6           2.332882e-03  5.326268e-01
graph7           3.266316e-04  8.830891e-02
graph8           7.467311e-05  2.187927e-02
graph9           2.459504e-03  9.290990e-02
graph10          4.740696e-04  9.834203e-02
graph11          1.638218e-03  1.565847e-01
graph12          6.376569e-04  1.582373e-01
graph13          2.158014e-03  1.551777e-01
graph14          2.103241e-03  2.061847e-01
graph15          4.848586e-03  3.899615e-01
graph16          2.978940e-03  2.236090e-01
graph17          2.833182e-03  2.267460e-01
graph18          1.722945e-04  7.787824e-02
graph19          4.463394e-03  3.797886e-01
graph20          6.901739e-04  1.106018e-01
graph21          8.014976e-04  7.093340e-02
graph22          1.351912e-03  1.199426e-01
graph23          1.989382e-03  1.435086e-01
graph24          5.664944e-04  5.234036e-02
graph25          3.028352e-04  1.239988e-01
graph26          1.715198e-04  5.185384e-02
graph27          3.524328e-05  1.857143e-02
graph28          0.000000e+00  0.000000e+00
graph29          1.313187e-04  2.588730e-03
orbit0           1.590303e-04  9.076257e-02
orbit1           2.515997e-05  7.514871e-02
orbit2           5.174236e-05  5.891640e-02
orbit3           4.674264e-04  1.469614e-01
orbit4           6.770128e-04  3.157047e-02
orbit5           1.987821e-03  1.548083e-01
orbit6           3.893715e-03  8.463220e-02
orbit7           8.578034e-05  6.216757e-02
orbit8           8.993285e-04  1.606198e-01
orbit9           1.881736e-04  7.552345e-02
orbit10          3.073475e-04  4.221545e-02
orbit11          8.239145e-05  4.135676e-03
orbit12          3.903729e-04  1.018305e-01
orbit13          4.031344e-05  4.960082e-02
orbit14          1.252290e-04  1.230951e-02
orbit15          1.653603e-03  2.665791e-01
orbit16          3.991448e-04  1.193745e-01
orbit17          3.305973e-03  7.737164e-02
orbit18          2.709199e-03  2.365028e-01
orbit19          5.840182e-05  8.297651e-02
orbit20          2.384899e-03  1.355444e-01
orbit21          6.799713e-04  1.117365e-01
orbit22          5.649521e-04  2.828331e-01
orbit23          1.704858e-04  1.443742e-01
orbit24          1.431000e-03  3.128006e-01
orbit25          8.545787e-04  5.664381e-02
orbit26          1.329498e-04  4.401332e-02
orbit27          9.297835e-04  2.095470e-01
orbit28          1.222010e-03  1.617622e-01
orbit29          1.413175e-03  4.272617e-02
orbit30          2.154666e-04  7.200086e-02
orbit31          3.200921e-04  8.584212e-02
orbit32          1.063129e-03  5.886361e-02
orbit33          1.113960e-04  3.362826e-02
orbit34          3.717892e-03  4.182175e-01
orbit35          2.083292e-03  1.262591e-01
orbit36          1.142260e-03  3.444898e-01
orbit37          2.488593e-03  2.897523e-01
orbit38          2.630121e-03  1.969603e-01
orbit39          1.552540e-03  2.210083e-01
orbit40          1.834143e-04  9.217072e-02
orbit41          1.403330e-03  1.012977e-01
orbit42          3.958172e-04  1.787428e-02
orbit43          2.395667e-03  1.487009e-01
orbit44          1.917286e-05  1.848889e-02
orbit45          2.199727e-03  3.686417e-01
orbit46          5.568504e-04  9.073916e-02
orbit47          7.251369e-04  7.352881e-02
orbit48          6.253231e-04  8.030346e-02
orbit49          2.457838e-03  2.238892e-01
orbit50          7.988819e-04  8.493563e-02
orbit51          1.576318e-03  8.968231e-02
orbit52          1.018809e-03  3.041131e-01
orbit53          2.799300e-04  8.988952e-02
orbit54          8.004110e-04  4.175455e-02
orbit55          1.670807e-04  3.172245e-02
orbit56          1.089642e-03  3.261513e-01
orbit57          2.351586e-04  5.500936e-02
orbit58          2.659574e-05  8.750000e-03
orbit59          8.330866e-05  8.750773e-02
orbit60          1.445504e-05  1.252288e-02
orbit61          3.508100e-04  2.897590e-02
orbit62          5.548904e-04  2.171265e-01
orbit63          5.294911e-05  2.425495e-02
orbit64          2.101438e-03  6.565932e-02
orbit65          4.401408e-05  2.605114e-02
orbit66          6.348787e-04  5.273462e-02
orbit67          0.000000e+00  0.000000e+00
orbit68          0.000000e+00  2.116363e-18
orbit69          5.252947e-04  1.259108e-01
orbit70          0.000000e+00  1.257675e-19
orbit71          2.106292e-04  5.045987e-03
orbit72          1.055299e-04  1.070655e-02
AP               1.320260e-04  5.073723e-02
bet              1.464299e-04  2.159744e-01
ecc              5.044087e-04  2.285953e-01
eccrad           2.999705e-04  2.614429e-01
close            8.462881e-04  7.443489e-02
constraint       1.179375e-03  1.900811e-01
coreness         9.636261e-05  7.520162e-02
knn              3.883166e-03  4.170693e-01
hubscore         1.775734e-04  2.003340e-01
pagerank         3.669460e-04  4.922772e-01
trans            7.892249e-05  1.280545e-01
first            4.799399e-05  4.695192e-02
second           2.379508e-04  8.605548e-02
third            1.665030e-03  1.654514e-01
fourth           4.483871e-04  2.690060e-01
fifth            2.956073e-03  3.115096e-01
sixth            4.462060e-03  2.576031e-01
selfinter        0.000000e+00  0.000000e+00
V1               1.756151e-03  5.494985e-01
V2               1.406517e-03  7.966312e-01
evcent           1.110463e-03  2.379749e-01
upto_second      3.146882e-04  6.588222e-02
upto_third       1.554709e-03  2.175257e-01
upto_fourth      2.717668e-04  5.960906e-02
upto_fifth       4.501255e-03  3.536697e-01
upto_sixth       1.518796e-03  1.089398e-01
ratio1           8.882137e-04  2.961983e-01
ratio2           3.531022e-03  4.579472e-01
ratio3           1.565198e-03  4.179677e-01
ratio4           2.538923e-03  1.482299e-01
ratio5           1.719604e-03  1.242958e+00
ratio6           1.245249e-03  2.378880e-01
walktrap_vertex  3.597454e-04  4.854383e-01
bigcom1          0.000000e+00  0.000000e+00
bigcom2          0.000000e+00  0.000000e+00
bigcom3          0.000000e+00  0.000000e+00
bigcom4          3.085109e-05  6.875672e-02
bigcom5          0.000000e+00  0.000000e+00
bigcom6          0.000000e+00  0.000000e+00
bigcom8          0.000000e+00  0.000000e+00
bigcom9          0.000000e+00  0.000000e+00
bigcom10        -1.354245e-04  2.439533e-01
bigcom11         0.000000e+00  2.775558e-19
bigcom12         0.000000e+00  0.000000e+00
bigcom13         0.000000e+00  0.000000e+00
bigcom14         0.000000e+00  0.000000e+00
bigcom15         0.000000e+00  0.000000e+00
bigcom16         0.000000e+00  0.000000e+00
bigcom17         0.000000e+00  0.000000e+00
bigcom18         3.369763e-04  3.673320e-01
bigcom21         0.000000e+00  0.000000e+00
bigcom22         0.000000e+00  0.000000e+00
bigcom23         0.000000e+00  0.000000e+00
bigcom24         0.000000e+00  0.000000e+00
bigcom25         0.000000e+00  0.000000e+00
bigcom26         0.000000e+00  0.000000e+00
bigcom27         0.000000e+00  0.000000e+00
bigcom29         0.000000e+00  0.000000e+00
bigcom31         0.000000e+00  1.387779e-19
bigcom33         3.566316e-04  2.209463e-01
bigcom34         0.000000e+00  0.000000e+00
bigcom35         0.000000e+00  0.000000e+00
bigcom36         0.000000e+00  0.000000e+00
bigcom39         0.000000e+00  0.000000e+00
bigcom40         0.000000e+00  0.000000e+00
bigcom43         0.000000e+00  0.000000e+00
bigcom46         0.000000e+00  2.775558e-19
bigcom48         1.908817e-04  3.438150e-01
bigcom49         0.000000e+00  0.000000e+00
bigcom50         0.000000e+00  0.000000e+00
bigcom52         0.000000e+00  0.000000e+00
bigcom54         0.000000e+00  0.000000e+00
bigcom56         0.000000e+00  0.000000e+00
bigcom57         0.000000e+00  0.000000e+00
bigcom58         0.000000e+00  0.000000e+00
bigcom62         0.000000e+00  2.775558e-19
bigcom63         0.000000e+00  0.000000e+00
bigcom64         0.000000e+00  0.000000e+00
bigcom65         3.726041e-05  2.018705e-01
bigcom66         0.000000e+00  2.775558e-19
bigcom68         0.000000e+00  0.000000e+00
bigcom69         0.000000e+00  0.000000e+00
bigcom70         0.000000e+00  0.000000e+00
bigcom71         0.000000e+00  0.000000e+00
bigcom72         0.000000e+00  0.000000e+00
bigcom77         0.000000e+00  0.000000e+00
bigcom79         2.767688e-04  1.526451e-01
bigcom80         0.000000e+00  0.000000e+00
bigcom82         0.000000e+00  0.000000e+00
bigcom83         0.000000e+00  0.000000e+00
bigcom86         0.000000e+00  0.000000e+00
bigcom87         0.000000e+00  0.000000e+00
bigcom88         6.418341e-05  2.224611e-01
bigcom90         0.000000e+00  0.000000e+00
bigcom92         0.000000e+00  0.000000e+00
bigcom94         0.000000e+00  0.000000e+00
bigcom96         0.000000e+00  0.000000e+00
bigcom98         0.000000e+00  0.000000e+00
bigcom99         0.000000e+00  0.000000e+00
bigcom100        0.000000e+00  0.000000e+00
bigcom102        0.000000e+00  0.000000e+00
bigcom103        0.000000e+00  0.000000e+00
bigcom104        0.000000e+00  0.000000e+00
bigcom107        0.000000e+00  0.000000e+00
bigcom108        0.000000e+00  0.000000e+00
bigcom109        0.000000e+00  0.000000e+00
bigcom110        0.000000e+00  0.000000e+00
bigcom125        0.000000e+00  0.000000e+00
bigcom133        0.000000e+00  0.000000e+00
bigcom141        0.000000e+00  0.000000e+00
bigcom142        0.000000e+00  0.000000e+00
bigcom143        0.000000e+00  0.000000e+00
bigcom145        0.000000e+00  0.000000e+00
bigcom158        0.000000e+00  0.000000e+00
bigcom162        0.000000e+00  0.000000e+00
bigcom177        0.000000e+00  0.000000e+00
bigcom194        0.000000e+00  0.000000e+00
bigcom208        0.000000e+00  0.000000e+00
bigcom220        0.000000e+00  0.000000e+00
bigcom227        0.000000e+00  0.000000e+00
bigcom229        0.000000e+00  0.000000e+00
bigcom247        0.000000e+00  0.000000e+00
bigcom252        0.000000e+00  0.000000e+00
bigcom255        0.000000e+00  2.775558e-19
bigcom258        0.000000e+00  0.000000e+00
bigcom266        0.000000e+00  0.000000e+00
bigcom269        0.000000e+00  0.000000e+00
bigcom273        0.000000e+00  0.000000e+00
bigcom274        0.000000e+00  0.000000e+00
bigcom276        0.000000e+00  0.000000e+00
bigcom284        0.000000e+00  0.000000e+00
bigcom290        0.000000e+00  0.000000e+00
bigcom292        0.000000e+00  0.000000e+00
bigcom294        0.000000e+00  0.000000e+00
bigcom295        1.649294e-07  4.437538e-01
bigcom296        0.000000e+00  0.000000e+00
bigcom297        0.000000e+00  0.000000e+00
bigcom302        0.000000e+00  0.000000e+00
bigcom303        0.000000e+00  0.000000e+00
bigcom307        0.000000e+00  0.000000e+00
bigcom311        0.000000e+00  0.000000e+00
bigcom313        0.000000e+00  0.000000e+00
bigcom318        0.000000e+00  0.000000e+00
bigcom326        0.000000e+00  0.000000e+00
bigcom332        0.000000e+00  0.000000e+00
bigcom340        0.000000e+00  0.000000e+00
bigcom341        0.000000e+00  0.000000e+00
bigcom345        0.000000e+00  0.000000e+00
bigcom347        0.000000e+00  0.000000e+00
bigcom360        0.000000e+00  0.000000e+00
bigcom365        0.000000e+00  0.000000e+00
bigcom366        0.000000e+00  0.000000e+00
bigcom370        0.000000e+00  0.000000e+00
bigcom387        0.000000e+00  0.000000e+00
bigcom390        0.000000e+00  0.000000e+00
bigcom398        0.000000e+00  0.000000e+00
bigcom408        0.000000e+00  0.000000e+00
bigcom417        0.000000e+00  0.000000e+00
bigcom419        0.000000e+00  0.000000e+00
bigcom424        0.000000e+00  0.000000e+00
bigcom441        0.000000e+00  0.000000e+00
bigcom445        0.000000e+00  0.000000e+00
bigcom468        0.000000e+00  0.000000e+00
spin_vertex      2.303222e-03  8.937065e-01
membership_s1    0.000000e+00  0.000000e+00
membership_s3    0.000000e+00  0.000000e+00
membership_s4   -2.018881e-05  1.752881e-02
membership_s5    0.000000e+00  0.000000e+00
membership_s6    0.000000e+00  0.000000e+00
membership_s7    0.000000e+00  0.000000e+00
membership_s8    1.239070e-05  4.455657e-02
membership_s9    0.000000e+00  0.000000e+00
membership_s10   0.000000e+00  0.000000e+00
membership_s11   0.000000e+00  0.000000e+00
membership_s12   2.611632e-04  4.240151e-02
membership_s13   0.000000e+00  0.000000e+00
membership_s14   0.000000e+00  2.775558e-19
membership_s16   0.000000e+00  0.000000e+00
membership_s17   0.000000e+00  0.000000e+00
membership_s18  -3.623481e-05  4.055479e-01
membership_s19   1.869770e-04  1.031719e-01
membership_s20   1.598122e-04  2.986090e-02
membership_s21   8.695652e-06  1.864630e-02
membership_s22   0.000000e+00  0.000000e+00
membership_s23   0.000000e+00  0.000000e+00
membership_s24   0.000000e+00  0.000000e+00
membership_s25   0.000000e+00  0.000000e+00
membership_s26   8.453289e-05  5.737302e-02
membership_s27   0.000000e+00  0.000000e+00
membership_s28   0.000000e+00  0.000000e+00
membership_s30   0.000000e+00  0.000000e+00
membership_s31   1.299979e-05  1.078437e-02
membership_s32   0.000000e+00  0.000000e+00
membership_s33   9.182627e-05  4.796396e-02
membership_s34   0.000000e+00  0.000000e+00
membership_s35   0.000000e+00  0.000000e+00
membership_s36   0.000000e+00  0.000000e+00
membership_s37   0.000000e+00  0.000000e+00
membership_s38  -2.017039e-05  3.777715e-02
adhesion         1.804665e-03  2.705489e-01
cohesion         2.228376e-03  3.956092e-01
inner            1.078441e-04  4.693897e-01
outer            1.989824e-03  3.308814e-01
ioratio          2.484751e-03  2.036441e-01
comsize          3.852812e-04  3.275157e-01
[1] "Dataset: med_TnotC Model GLM, run: 5 of 10 2015-06-08 10:49:59"
[1] "glmnet variable coefficients"
                     [,1]          [,2]
(Intercept)     -4.634082 -9.288622e+02
graph0           0.000000 -1.415472e-01
graph1           0.000000  6.902304e-10
graph2           0.000000 -2.580860e-02
graph3           0.000000  8.999669e-08
graph4           0.000000 -2.512058e-09
graph5           0.000000  0.000000e+00
graph6           0.000000  0.000000e+00
graph7           0.000000  0.000000e+00
graph8           0.000000  9.386911e-04
graph9           0.000000 -1.779624e-06
graph10          0.000000  0.000000e+00
graph11          0.000000  0.000000e+00
graph12          0.000000  0.000000e+00
graph13          0.000000  1.520256e-05
graph14          0.000000 -1.529400e-07
graph15          0.000000  1.676398e-05
graph16          0.000000  0.000000e+00
graph17          0.000000  0.000000e+00
graph18          0.000000  0.000000e+00
graph19          0.000000 -1.210673e-04
graph20          0.000000 -8.000283e-06
graph21          0.000000  0.000000e+00
graph22          0.000000 -1.448836e-05
graph23          0.000000  0.000000e+00
graph24          0.000000  0.000000e+00
graph25          0.000000  0.000000e+00
graph26          0.000000  0.000000e+00
graph27          0.000000  0.000000e+00
graph28          0.000000  0.000000e+00
graph29          0.000000  0.000000e+00
orbit0           0.000000 -2.643431e-04
orbit1           0.000000  2.699976e-04
orbit2           0.000000 -2.448243e-05
orbit3           0.000000 -2.077184e-02
orbit4           0.000000  6.283444e-05
orbit5           0.000000  0.000000e+00
orbit6           0.000000 -3.456241e-08
orbit7           0.000000  1.591634e-04
orbit8           0.000000  0.000000e+00
orbit9           0.000000  9.435208e-05
orbit10          0.000000  0.000000e+00
orbit11          0.000000 -2.688927e-03
orbit12          0.000000  0.000000e+00
orbit13          0.000000  0.000000e+00
orbit14          0.000000  3.853460e-04
orbit15          0.000000 -5.105251e-07
orbit16          0.000000 -2.757386e-06
orbit17          0.000000 -2.410118e-07
orbit18          0.000000 -4.114733e-07
orbit19          0.000000  1.504795e-08
orbit20          0.000000  3.818417e-08
orbit21          0.000000  0.000000e+00
orbit22          0.000000  0.000000e+00
orbit23          0.000000  4.424787e-05
orbit24          0.000000  0.000000e+00
orbit25          0.000000 -2.678209e-05
orbit26          0.000000 -6.775024e-06
orbit27          0.000000  0.000000e+00
orbit28          0.000000  6.886377e-05
orbit29          0.000000  1.227617e-04
orbit30          0.000000  5.030481e-05
orbit31          0.000000 -4.323917e-06
orbit32          0.000000 -2.419914e-07
orbit33          0.000000 -5.105710e-04
orbit34          0.000000  6.405439e-05
orbit35          0.000000  2.034425e-05
orbit36          0.000000 -8.945900e-06
orbit37          0.000000 -2.480008e-06
orbit38          0.000000  1.713415e-04
orbit39          0.000000 -3.509025e-05
orbit40          0.000000  0.000000e+00
orbit41          0.000000 -9.324386e-04
orbit42          0.000000  1.556949e-03
orbit43          0.000000  0.000000e+00
orbit44          0.000000 -7.740632e-02
orbit45          0.000000 -2.314398e-04
orbit46          0.000000 -7.352616e-07
orbit47          0.000000  0.000000e+00
orbit48          0.000000 -1.348224e-07
orbit49          0.000000 -2.199744e-06
orbit50          0.000000 -2.788467e-04
orbit51          0.000000 -9.983598e-05
orbit52          0.000000  5.007972e-05
orbit53          0.000000  0.000000e+00
orbit54          0.000000  0.000000e+00
orbit55          0.000000 -1.707537e-04
orbit56          0.000000  6.384101e-04
orbit57          0.000000  0.000000e+00
orbit58          0.000000  0.000000e+00
orbit59          0.000000  1.716313e-04
orbit60          0.000000  0.000000e+00
orbit61          0.000000  1.290048e-03
orbit62          0.000000 -1.215596e-04
orbit63          0.000000  0.000000e+00
orbit64          0.000000  0.000000e+00
orbit65          0.000000 -5.449034e-04
orbit66          0.000000  0.000000e+00
orbit67          0.000000 -6.274674e-03
orbit68          0.000000 -3.205722e-03
orbit69          0.000000  9.046312e-03
orbit70          0.000000  0.000000e+00
orbit71          0.000000  9.416503e-04
orbit72          0.000000  0.000000e+00
AP               0.000000 -7.001764e-01
bet              0.000000  2.854312e-05
ecc              0.000000  1.681076e-01
eccrad           0.000000  1.563243e-02
close            0.000000 -1.673815e+01
constraint       0.000000 -2.520525e+00
coreness         0.000000 -3.845250e-04
knn              0.000000 -8.684580e-03
hubscore         0.000000 -1.728383e+01
pagerank         0.000000 -5.315702e+02
trans            0.000000 -3.524804e+00
first            0.000000 -2.061837e-02
second           0.000000 -2.774443e-08
third            0.000000  0.000000e+00
fourth           0.000000 -5.017047e-04
fifth            0.000000  0.000000e+00
sixth            0.000000 -3.798582e-04
selfinter        0.000000 -6.929723e-01
V1               0.000000  1.039708e+01
V2               0.000000 -2.311699e+01
evcent           0.000000  0.000000e+00
upto_second      0.000000 -2.473234e-04
upto_third       0.000000  0.000000e+00
upto_fourth      0.000000  0.000000e+00
upto_fifth       0.000000  6.465579e-04
upto_sixth       0.000000  8.430072e-02
ratio1           0.000000 -4.709132e-02
ratio2           0.000000 -4.988238e-02
ratio3           0.000000 -3.666580e-01
ratio4           0.000000  6.287343e-01
ratio5           0.000000 -1.547524e+01
ratio6           0.000000  0.000000e+00
walktrap_vertex  0.000000  9.038859e-01
bigcom1          0.000000  2.551207e-01
bigcom2          0.000000  1.067231e+00
bigcom3          0.000000 -9.265590e-01
bigcom4          0.000000  1.374670e+00
bigcom5          0.000000  0.000000e+00
bigcom6          0.000000 -1.653647e+00
bigcom8          0.000000 -7.571612e-01
bigcom9          0.000000  0.000000e+00
bigcom10         0.000000  4.770340e+00
bigcom11         0.000000  0.000000e+00
bigcom12         0.000000  0.000000e+00
bigcom13         0.000000 -3.263839e-01
bigcom14         0.000000  0.000000e+00
bigcom15         0.000000  0.000000e+00
bigcom16         0.000000 -9.097357e-02
bigcom17         0.000000  0.000000e+00
bigcom18         0.000000  3.466847e+00
bigcom21         0.000000  0.000000e+00
bigcom22         0.000000  0.000000e+00
bigcom23         0.000000  0.000000e+00
bigcom24         0.000000  0.000000e+00
bigcom25         0.000000 -1.127794e+00
bigcom26         0.000000  0.000000e+00
bigcom27         0.000000  0.000000e+00
bigcom29         0.000000  0.000000e+00
bigcom31         0.000000  0.000000e+00
bigcom33         0.000000  1.976729e+00
bigcom34         0.000000  0.000000e+00
bigcom35         0.000000  0.000000e+00
bigcom36         0.000000  0.000000e+00
bigcom39         0.000000  0.000000e+00
bigcom40         0.000000  0.000000e+00
bigcom43         0.000000 -1.477797e-01
bigcom46         0.000000  0.000000e+00
bigcom48         0.000000  5.110574e+00
bigcom49         0.000000  0.000000e+00
bigcom50         0.000000  0.000000e+00
bigcom52         0.000000  0.000000e+00
bigcom54         0.000000  0.000000e+00
bigcom56         0.000000 -2.272845e-01
bigcom57         0.000000  0.000000e+00
bigcom58         0.000000  0.000000e+00
bigcom62         0.000000  0.000000e+00
bigcom63         0.000000 -1.173556e+00
bigcom64         0.000000  0.000000e+00
bigcom65         0.000000  3.235444e+00
bigcom66         0.000000  0.000000e+00
bigcom68         0.000000  0.000000e+00
bigcom69         0.000000  0.000000e+00
bigcom70         0.000000  0.000000e+00
bigcom71         0.000000  0.000000e+00
bigcom72         0.000000  0.000000e+00
bigcom77         0.000000  0.000000e+00
bigcom79         0.000000  3.928039e+00
bigcom80         0.000000 -3.741720e-02
bigcom82         0.000000  0.000000e+00
bigcom83         0.000000  0.000000e+00
bigcom86         0.000000 -2.706194e-01
bigcom87         0.000000 -5.847045e-02
bigcom88         0.000000  2.990913e+00
bigcom90         0.000000  0.000000e+00
bigcom92         0.000000  0.000000e+00
bigcom94         0.000000  0.000000e+00
bigcom96         0.000000  0.000000e+00
bigcom98         0.000000  0.000000e+00
bigcom99         0.000000  0.000000e+00
bigcom100        0.000000  0.000000e+00
bigcom102        0.000000  0.000000e+00
bigcom103        0.000000  0.000000e+00
bigcom104        0.000000  0.000000e+00
bigcom107        0.000000  0.000000e+00
bigcom108        0.000000  0.000000e+00
bigcom109        0.000000  0.000000e+00
bigcom110        0.000000 -3.452356e-01
bigcom125        0.000000  0.000000e+00
bigcom133        0.000000  0.000000e+00
bigcom141        0.000000  0.000000e+00
bigcom142        0.000000  0.000000e+00
bigcom143        0.000000  0.000000e+00
bigcom145        0.000000  0.000000e+00
bigcom158        0.000000  0.000000e+00
bigcom162        0.000000  0.000000e+00
bigcom177        0.000000 -2.798841e-03
bigcom194        0.000000  0.000000e+00
bigcom208        0.000000  0.000000e+00
bigcom220        0.000000  0.000000e+00
bigcom227        0.000000  0.000000e+00
bigcom229        0.000000  0.000000e+00
bigcom247        0.000000  0.000000e+00
bigcom252        0.000000  0.000000e+00
bigcom255        0.000000 -3.278469e-01
bigcom258        0.000000  0.000000e+00
bigcom266        0.000000  0.000000e+00
bigcom269        0.000000  0.000000e+00
bigcom273        0.000000  0.000000e+00
bigcom274        0.000000  0.000000e+00
bigcom276        0.000000  0.000000e+00
bigcom284        0.000000  0.000000e+00
bigcom290        0.000000  0.000000e+00
bigcom292        0.000000 -2.739407e-01
bigcom294        0.000000  0.000000e+00
bigcom295        0.000000  5.166488e+00
bigcom296        0.000000  0.000000e+00
bigcom297        0.000000  0.000000e+00
bigcom302        0.000000 -1.266494e-02
bigcom303        0.000000  0.000000e+00
bigcom307        0.000000  0.000000e+00
bigcom311        0.000000  0.000000e+00
bigcom313        0.000000  0.000000e+00
bigcom318        0.000000  0.000000e+00
bigcom326        0.000000  0.000000e+00
bigcom332        0.000000  0.000000e+00
bigcom340        0.000000 -6.909948e-01
bigcom341        0.000000  0.000000e+00
bigcom345        0.000000  0.000000e+00
bigcom347        0.000000  0.000000e+00
bigcom360        0.000000  0.000000e+00
bigcom365        0.000000 -4.029778e-01
bigcom366        0.000000  0.000000e+00
bigcom370        0.000000  0.000000e+00
bigcom387        0.000000  0.000000e+00
bigcom390        0.000000  0.000000e+00
bigcom398        0.000000  0.000000e+00
bigcom408        0.000000  0.000000e+00
bigcom417        0.000000  0.000000e+00
bigcom419        0.000000  0.000000e+00
bigcom424        0.000000  0.000000e+00
bigcom441        0.000000  0.000000e+00
bigcom445        0.000000  0.000000e+00
bigcom468        0.000000  0.000000e+00
spin_vertex      0.000000 -4.749322e-01
membership_s1    0.000000  0.000000e+00
membership_s3    0.000000 -1.324276e+00
membership_s4    0.000000  7.049697e-01
membership_s5    0.000000  0.000000e+00
membership_s6    0.000000  0.000000e+00
membership_s7    0.000000  0.000000e+00
membership_s8    0.000000  4.857686e-01
membership_s9    0.000000 -6.826126e-01
membership_s10   0.000000 -1.828505e+00
membership_s11   0.000000 -9.058452e-01
membership_s12   0.000000  5.995559e-01
membership_s13   0.000000 -5.949158e-01
membership_s14   0.000000 -1.265446e+00
membership_s16   0.000000  7.511417e-02
membership_s17   0.000000  0.000000e+00
membership_s18   0.000000  4.854845e+00
membership_s19   0.000000  1.686940e+00
membership_s20   0.000000  4.074669e-01
membership_s21   0.000000 -4.229109e-01
membership_s22   0.000000  0.000000e+00
membership_s23   0.000000 -5.645915e-01
membership_s24   0.000000  0.000000e+00
membership_s25   0.000000 -3.466068e-01
membership_s26   0.000000 -8.352023e-01
membership_s27   0.000000  0.000000e+00
membership_s28   0.000000 -2.125954e-01
membership_s30   0.000000 -7.183987e-01
membership_s31   0.000000  2.466448e-01
membership_s32   0.000000 -4.606203e-01
membership_s33   0.000000  3.767922e-03
membership_s34   0.000000  0.000000e+00
membership_s35   0.000000 -4.382573e-01
membership_s36   0.000000  0.000000e+00
membership_s37   0.000000 -2.675800e+00
membership_s38   0.000000 -2.135324e-01
adhesion         0.000000 -8.615162e-05
cohesion         0.000000  0.000000e+00
inner            0.000000 -5.205660e-05
outer            0.000000  5.462239e-07
ioratio          0.000000  0.000000e+00
comsize          0.000000  2.547081e-04
[1] "Dataset: med_TnotC Model GBM, run: 6 of 10 2015-06-08 10:50:40"
Iter   TrainDeviance   ValidDeviance   StepSize   Improve
     1        0.1040             nan     0.0100   -0.0001
     2        0.1008             nan     0.0100   -0.0000
     3        0.0989             nan     0.0100    0.0001
     4        0.0973             nan     0.0100    0.0002
     5        0.0958             nan     0.0100   -0.0000
     6        0.0937             nan     0.0100   -0.0000
     7        0.0918             nan     0.0100    0.0000
     8        0.0908             nan     0.0100    0.0000
     9        0.0895             nan     0.0100    0.0000
    10        0.0882             nan     0.0100    0.0001
    20        0.0803             nan     0.0100   -0.0000
    40        0.0661             nan     0.0100   -0.0000
    60        0.0567             nan     0.0100   -0.0000
    80        0.0503             nan     0.0100   -0.0000
   100        0.0453             nan     0.0100   -0.0000
   120        0.0415             nan     0.0100   -0.0000
   140        0.0378             nan     0.0100   -0.0000
   143        0.0372             nan     0.0100    0.0000

[1] "GBM variable coefficients"
                            var    rel.inf
ratio5                   ratio5 5.76360462
graph15                 graph15 4.48421834
inner                     inner 4.26291579
bigcom48               bigcom48 4.13923588
walktrap_vertex walktrap_vertex 3.73486842
graph3                   graph3 3.60210262
spin_vertex         spin_vertex 2.99470177
outer                     outer 2.87956782
V1                           V1 2.57375757
V2                           V2 2.47886549
graph6                   graph6 2.13410021
comsize                 comsize 1.73395687
orbit18                 orbit18 1.68732142
bigcom88               bigcom88 1.64266314
pagerank               pagerank 1.63627071
graph14                 graph14 1.61370703
orbit35                 orbit35 1.56598142
membership_s18   membership_s18 1.51929670
bigcom18               bigcom18 1.50648096
orbit36                 orbit36 1.49526380
knn                         knn 1.45229841
graph17                 graph17 1.44645811
ratio2                   ratio2 1.42484427
graph1                   graph1 1.39682884
orbit30                 orbit30 1.27355784
graph5                   graph5 1.25344075
orbit15                 orbit15 1.22367863
ecc                         ecc 1.20825115
orbit56                 orbit56 1.16955967
ratio1                   ratio1 1.14372219
graph23                 graph23 1.13426447
orbit45                 orbit45 1.10378616
bet                         bet 1.07967028
graph20                 graph20 1.06160313
fifth                     fifth 1.04474948
graph19                 graph19 0.99816385
fourth                   fourth 0.98240897
orbit9                   orbit9 0.92038894
orbit27                 orbit27 0.91978375
graph9                   graph9 0.86919347
hubscore               hubscore 0.77800312
orbit37                 orbit37 0.75501157
bigcom33               bigcom33 0.73571058
orbit31                 orbit31 0.71553183
graph11                 graph11 0.71316207
constraint           constraint 0.70002173
membership_s16   membership_s16 0.69469920
trans                     trans 0.67105753
graph4                   graph4 0.63696936
orbit38                 orbit38 0.62969615
sixth                     sixth 0.59737331
orbit16                 orbit16 0.52369597
graph12                 graph12 0.50354508
upto_sixth           upto_sixth 0.47677684
orbit4                   orbit4 0.47669639
adhesion               adhesion 0.46175899
orbit39                 orbit39 0.46132513
orbit19                 orbit19 0.45830330
orbit69                 orbit69 0.44646211
close                     close 0.41936369
orbit20                 orbit20 0.41235041
orbit62                 orbit62 0.40788742
graph2                   graph2 0.38961884
orbit50                 orbit50 0.37732587
graph22                 graph22 0.37704780
orbit25                 orbit25 0.37218899
cohesion               cohesion 0.37099113
orbit33                 orbit33 0.34537719
orbit5                   orbit5 0.34098839
orbit1                   orbit1 0.32078633
ratio3                   ratio3 0.31618777
membership_s4     membership_s4 0.31302015
orbit10                 orbit10 0.31218291
ioratio                 ioratio 0.29498446
orbit52                 orbit52 0.29157967
orbit54                 orbit54 0.27742936
membership_s12   membership_s12 0.26681285
graph13                 graph13 0.26616025
graph0                   graph0 0.26320448
membership_s38   membership_s38 0.24889230
orbit21                 orbit21 0.24852218
orbit22                 orbit22 0.24489779
orbit17                 orbit17 0.24196906
orbit43                 orbit43 0.23996929
upto_fifth           upto_fifth 0.23983961
orbit29                 orbit29 0.23418268
graph18                 graph18 0.21229356
orbit63                 orbit63 0.20345901
orbit11                 orbit11 0.19573667
membership_s32   membership_s32 0.18201904
upto_fourth         upto_fourth 0.18046137
orbit24                 orbit24 0.17991817
orbit49                 orbit49 0.16655915
membership_s8     membership_s8 0.16275259
orbit12                 orbit12 0.15967636
graph25                 graph25 0.15157134
graph10                 graph10 0.15081759
orbit59                 orbit59 0.14834601
membership_s33   membership_s33 0.11645276
graph7                   graph7 0.10193146
graph16                 graph16 0.10084355
third                     third 0.10073034
graph21                 graph21 0.10004425
orbit28                 orbit28 0.09760017
graph26                 graph26 0.08922631
orbit64                 orbit64 0.07939489
second                   second 0.07066779
graph24                 graph24 0.06237429
orbit23                 orbit23 0.05794992
orbit51                 orbit51 0.05493642
bigcom4                 bigcom4 0.05199983
orbit57                 orbit57 0.05120975
orbit53                 orbit53 0.04467135
orbit44                 orbit44 0.04034598
ratio6                   ratio6 0.03588314
selfinter             selfinter 0.03547274
orbit2                   orbit2 0.03508424
orbit41                 orbit41 0.03265393
ratio4                   ratio4 0.03219692
orbit71                 orbit71 0.03149921
graph8                   graph8 0.02952830
orbit6                   orbit6 0.02859754
graph27                 graph27 0.00000000
graph28                 graph28 0.00000000
graph29                 graph29 0.00000000
orbit0                   orbit0 0.00000000
orbit3                   orbit3 0.00000000
orbit7                   orbit7 0.00000000
orbit8                   orbit8 0.00000000
orbit13                 orbit13 0.00000000
orbit14                 orbit14 0.00000000
orbit26                 orbit26 0.00000000
orbit32                 orbit32 0.00000000
orbit34                 orbit34 0.00000000
orbit40                 orbit40 0.00000000
orbit42                 orbit42 0.00000000
orbit46                 orbit46 0.00000000
orbit47                 orbit47 0.00000000
orbit48                 orbit48 0.00000000
orbit55                 orbit55 0.00000000
orbit58                 orbit58 0.00000000
orbit60                 orbit60 0.00000000
orbit61                 orbit61 0.00000000
orbit65                 orbit65 0.00000000
orbit66                 orbit66 0.00000000
orbit67                 orbit67 0.00000000
orbit68                 orbit68 0.00000000
orbit70                 orbit70 0.00000000
orbit72                 orbit72 0.00000000
AP                           AP 0.00000000
eccrad                   eccrad 0.00000000
coreness               coreness 0.00000000
first                     first 0.00000000
evcent                   evcent 0.00000000
upto_second         upto_second 0.00000000
upto_third           upto_third 0.00000000
bigcom1                 bigcom1 0.00000000
bigcom2                 bigcom2 0.00000000
bigcom3                 bigcom3 0.00000000
bigcom5                 bigcom5 0.00000000
bigcom6                 bigcom6 0.00000000
bigcom8                 bigcom8 0.00000000
bigcom9                 bigcom9 0.00000000
bigcom10               bigcom10 0.00000000
bigcom11               bigcom11 0.00000000
bigcom12               bigcom12 0.00000000
bigcom13               bigcom13 0.00000000
bigcom14               bigcom14 0.00000000
bigcom15               bigcom15 0.00000000
bigcom16               bigcom16 0.00000000
bigcom17               bigcom17 0.00000000
bigcom21               bigcom21 0.00000000
bigcom22               bigcom22 0.00000000
bigcom23               bigcom23 0.00000000
bigcom24               bigcom24 0.00000000
bigcom25               bigcom25 0.00000000
bigcom26               bigcom26 0.00000000
bigcom27               bigcom27 0.00000000
bigcom29               bigcom29 0.00000000
bigcom31               bigcom31 0.00000000
bigcom34               bigcom34 0.00000000
bigcom35               bigcom35 0.00000000
bigcom36               bigcom36 0.00000000
bigcom39               bigcom39 0.00000000
bigcom40               bigcom40 0.00000000
bigcom43               bigcom43 0.00000000
bigcom46               bigcom46 0.00000000
bigcom49               bigcom49 0.00000000
bigcom50               bigcom50 0.00000000
bigcom52               bigcom52 0.00000000
bigcom54               bigcom54 0.00000000
bigcom56               bigcom56 0.00000000
bigcom57               bigcom57 0.00000000
bigcom58               bigcom58 0.00000000
bigcom62               bigcom62 0.00000000
bigcom63               bigcom63 0.00000000
bigcom64               bigcom64 0.00000000
bigcom65               bigcom65 0.00000000
bigcom66               bigcom66 0.00000000
bigcom68               bigcom68 0.00000000
bigcom69               bigcom69 0.00000000
bigcom70               bigcom70 0.00000000
bigcom71               bigcom71 0.00000000
bigcom72               bigcom72 0.00000000
bigcom77               bigcom77 0.00000000
bigcom79               bigcom79 0.00000000
bigcom80               bigcom80 0.00000000
bigcom82               bigcom82 0.00000000
bigcom83               bigcom83 0.00000000
bigcom86               bigcom86 0.00000000
bigcom87               bigcom87 0.00000000
bigcom90               bigcom90 0.00000000
bigcom92               bigcom92 0.00000000
bigcom94               bigcom94 0.00000000
bigcom96               bigcom96 0.00000000
bigcom98               bigcom98 0.00000000
bigcom99               bigcom99 0.00000000
bigcom100             bigcom100 0.00000000
bigcom102             bigcom102 0.00000000
bigcom103             bigcom103 0.00000000
bigcom104             bigcom104 0.00000000
bigcom107             bigcom107 0.00000000
bigcom108             bigcom108 0.00000000
bigcom109             bigcom109 0.00000000
bigcom110             bigcom110 0.00000000
bigcom125             bigcom125 0.00000000
bigcom133             bigcom133 0.00000000
bigcom141             bigcom141 0.00000000
bigcom142             bigcom142 0.00000000
bigcom143             bigcom143 0.00000000
bigcom145             bigcom145 0.00000000
bigcom158             bigcom158 0.00000000
bigcom162             bigcom162 0.00000000
bigcom177             bigcom177 0.00000000
bigcom194             bigcom194 0.00000000
bigcom208             bigcom208 0.00000000
bigcom220             bigcom220 0.00000000
bigcom227             bigcom227 0.00000000
bigcom229             bigcom229 0.00000000
bigcom247             bigcom247 0.00000000
bigcom252             bigcom252 0.00000000
bigcom255             bigcom255 0.00000000
bigcom258             bigcom258 0.00000000
bigcom266             bigcom266 0.00000000
bigcom269             bigcom269 0.00000000
bigcom273             bigcom273 0.00000000
bigcom274             bigcom274 0.00000000
bigcom276             bigcom276 0.00000000
bigcom284             bigcom284 0.00000000
bigcom290             bigcom290 0.00000000
bigcom292             bigcom292 0.00000000
bigcom294             bigcom294 0.00000000
bigcom295             bigcom295 0.00000000
bigcom296             bigcom296 0.00000000
bigcom297             bigcom297 0.00000000
bigcom302             bigcom302 0.00000000
bigcom303             bigcom303 0.00000000
bigcom307             bigcom307 0.00000000
bigcom311             bigcom311 0.00000000
bigcom313             bigcom313 0.00000000
bigcom318             bigcom318 0.00000000
bigcom326             bigcom326 0.00000000
bigcom332             bigcom332 0.00000000
bigcom340             bigcom340 0.00000000
bigcom341             bigcom341 0.00000000
bigcom345             bigcom345 0.00000000
bigcom347             bigcom347 0.00000000
bigcom360             bigcom360 0.00000000
bigcom365             bigcom365 0.00000000
bigcom366             bigcom366 0.00000000
bigcom370             bigcom370 0.00000000
bigcom387             bigcom387 0.00000000
bigcom390             bigcom390 0.00000000
bigcom398             bigcom398 0.00000000
bigcom408             bigcom408 0.00000000
bigcom417             bigcom417 0.00000000
bigcom419             bigcom419 0.00000000
bigcom424             bigcom424 0.00000000
bigcom441             bigcom441 0.00000000
bigcom445             bigcom445 0.00000000
bigcom468             bigcom468 0.00000000
membership_s1     membership_s1 0.00000000
membership_s3     membership_s3 0.00000000
membership_s5     membership_s5 0.00000000
membership_s6     membership_s6 0.00000000
membership_s7     membership_s7 0.00000000
membership_s9     membership_s9 0.00000000
membership_s10   membership_s10 0.00000000
membership_s11   membership_s11 0.00000000
membership_s13   membership_s13 0.00000000
membership_s14   membership_s14 0.00000000
membership_s17   membership_s17 0.00000000
membership_s19   membership_s19 0.00000000
membership_s20   membership_s20 0.00000000
membership_s21   membership_s21 0.00000000
membership_s22   membership_s22 0.00000000
membership_s23   membership_s23 0.00000000
membership_s24   membership_s24 0.00000000
membership_s25   membership_s25 0.00000000
membership_s26   membership_s26 0.00000000
membership_s27   membership_s27 0.00000000
membership_s28   membership_s28 0.00000000
membership_s30   membership_s30 0.00000000
membership_s31   membership_s31 0.00000000
membership_s34   membership_s34 0.00000000
membership_s35   membership_s35 0.00000000
membership_s36   membership_s36 0.00000000
membership_s37   membership_s37 0.00000000
[1] "Dataset: med_TnotC Model RF, run: 6 of 10 2015-06-08 10:51:08"
     |      Out-of-bag   |
Tree |      MSE  %Var(y) |
   1 |   0.0164   176.34 |
   2 |  0.01347   144.81 |
   3 |  0.01751   188.27 |
   4 |  0.01818   195.48 |
   5 |  0.01739   186.99 |
   6 |  0.01607   172.79 |
   7 |  0.01512   162.57 |
   8 |  0.01411   151.74 |
   9 |  0.01372   147.54 |
  10 |  0.01334   143.41 |
  11 |  0.01307   140.51 |
  12 |  0.01259   135.35 |
  13 |  0.01231   132.33 |
  14 |  0.01233   132.58 |
  15 |  0.01225   131.76 |
  16 |  0.01207   129.80 |
  17 |  0.01186   127.54 |
  18 |  0.01193   128.28 |
  19 |  0.01187   127.63 |
  20 |  0.01188   127.75 |
  21 |  0.01181   127.04 |
  22 |  0.01172   125.99 |
  23 |  0.01153   123.98 |
  24 |  0.01135   122.04 |
  25 |  0.01129   121.44 |
  26 |  0.01126   121.05 |
  27 |  0.01122   120.64 |
  28 |  0.01119   120.31 |
  29 |  0.01113   119.70 |
  30 |  0.01111   119.48 |
  31 |  0.01095   117.71 |
  32 |  0.01089   117.12 |
  33 |  0.01073   115.34 |
  34 |  0.01071   115.17 |
  35 |  0.01061   114.13 |
  36 |  0.01063   114.26 |
  37 |  0.01059   113.92 |
  38 |  0.01062   114.16 |
  39 |  0.01058   113.76 |
  40 |  0.01053   113.19 |
  41 |  0.01054   113.30 |
  42 |  0.01052   113.15 |
  43 |  0.01047   112.54 |
  44 |  0.01045   112.41 |
  45 |   0.0104   111.88 |
  46 |  0.01045   112.35 |
  47 |  0.01042   112.09 |
  48 |  0.01044   112.29 |
  49 |  0.01038   111.61 |
  50 |   0.0104   111.80 |
  51 |  0.01039   111.70 |
  52 |  0.01037   111.48 |
  53 |  0.01035   111.32 |
  54 |  0.01033   111.06 |
  55 |  0.01032   110.92 |
  56 |  0.01026   110.35 |
  57 |  0.01022   109.91 |
  58 |  0.01023   110.04 |
  59 |  0.01022   109.94 |
  60 |  0.01021   109.83 |
  61 |  0.01021   109.76 |
  62 |  0.01023   109.96 |
  63 |  0.01019   109.61 |
  64 |  0.01019   109.56 |
  65 |   0.0102   109.66 |
  66 |  0.01019   109.62 |
  67 |  0.01017   109.36 |
  68 |  0.01018   109.48 |
  69 |  0.01014   109.08 |
  70 |  0.01014   109.01 |
  71 |  0.01014   108.99 |
  72 |  0.01013   108.89 |
  73 |  0.01011   108.67 |
  74 |  0.01011   108.71 |
  75 |  0.01009   108.52 |
  76 |  0.01004   108.00 |
  77 |  0.01002   107.70 |
  78 |  0.01002   107.78 |
  79 |  0.01002   107.72 |
  80 |  0.01002   107.73 |
  81 |  0.01001   107.67 |
  82 |  0.01002   107.79 |
  83 |  0.01001   107.63 |
  84 |  0.01001   107.64 |
  85 |  0.01001   107.66 |
  86 |     0.01   107.53 |
  87 |     0.01   107.55 |
  88 | 0.009998   107.51 |
  89 |     0.01   107.53 |
  90 | 0.009981   107.32 |
  91 | 0.009969   107.20 |
  92 | 0.009958   107.08 |
  93 | 0.009961   107.10 |
  94 | 0.009952   107.01 |
  95 | 0.009928   106.75 |
  96 | 0.009937   106.84 |
  97 | 0.009933   106.80 |
  98 | 0.009923   106.69 |
  99 | 0.009906   106.51 |
 100 |   0.0099   106.45 |
[1] "Random Forest variable coefficients"
                      %IncMSE IncNodePurity
graph5           1.578544e-03  1.068899e-01
graph6           1.144793e-03  1.820404e-01
graph7           3.063735e-04  1.026715e-01
graph8           6.650512e-05  3.689205e-02
graph9           4.471987e-04  1.348881e-01
graph10          1.094657e-03  4.845540e-02
graph11          1.486482e-02  2.911715e-01
graph12          4.971171e-03  2.124374e-01
graph13          3.648057e-04  1.286881e-01
graph14          6.308003e-04  1.721216e-01
graph15          3.758443e-03  2.987575e-01
graph16          1.952980e-03  9.235077e-02
graph17          2.239824e-03  2.411959e-01
graph18          9.073087e-04  5.844428e-02
graph19          3.073076e-03  3.178472e-01
graph20          3.934909e-04  1.380508e-01
graph21          5.068427e-04  7.601486e-02
graph22          9.627682e-04  4.070111e-02
graph23          1.794560e-04  2.413106e-01
graph24          5.469615e-05  3.136861e-02
graph25          2.663978e-04  1.331810e-01
graph26          1.571781e-04  5.392574e-02
graph27          0.000000e+00  7.113776e-17
graph28         -8.726003e-06  2.549451e-02
graph29          8.744371e-05  1.729252e-03
orbit0           2.698083e-05  1.847242e-02
orbit1           4.855653e-04  7.076499e-02
orbit2           2.834332e-04  4.114412e-02
orbit3           4.574801e-04  1.156175e-01
orbit4           7.086280e-04  1.285900e-01
orbit5           1.679363e-04  5.106613e-02
orbit6           3.025370e-03  9.997502e-02
orbit7           2.952634e-04  1.072893e-01
orbit8           1.309281e-04  1.842447e-01
orbit9           9.253800e-04  2.493884e-01
orbit10          1.846121e-05  5.464035e-02
orbit11          1.755199e-04  6.685022e-02
orbit12          3.709690e-04  5.752662e-02
orbit13          3.496503e-05  2.854519e-02
orbit14          1.115263e-04  3.613813e-02
orbit15          1.359580e-04  1.692177e-01
orbit16          9.825966e-04  1.192581e-01
orbit17          7.826303e-05  7.338412e-02
orbit18          8.104394e-04  6.408103e-02
orbit19          2.709799e-03  2.304718e-01
orbit20          2.184780e-03  1.412101e-01
orbit21          6.320297e-04  7.191047e-02
orbit22          1.201865e-02  2.747418e-01
orbit23          1.650055e-04  8.620999e-02
orbit24          1.742175e-03  2.211454e-01
orbit25          6.228216e-04  6.854349e-02
orbit26          8.911158e-05  3.744295e-02
orbit27          1.021093e-03  3.190035e-01
orbit28          2.340679e-03  1.959002e-01
orbit29          1.324436e-03  1.119609e-01
orbit30          2.071053e-04  7.149737e-02
orbit31          1.279758e-03  1.361629e-01
orbit32          3.321287e-03  1.892229e-01
orbit33          1.555738e-03  6.718128e-02
orbit34          1.788386e-03  2.118741e-01
orbit35          1.870143e-03  2.170719e-01
orbit36          1.640167e-03  2.245917e-01
orbit37          1.779901e-03  1.079036e-01
orbit38          5.004231e-04  2.059696e-01
orbit39          2.090611e-03  2.508448e-01
orbit40          3.139506e-03  1.269409e-01
orbit41          1.508589e-04  8.629491e-02
orbit42          7.100219e-05  5.699587e-02
orbit43          9.425067e-04  1.262304e-01
orbit44          1.302083e-05  4.761905e-03
orbit45          3.514110e-03  3.998133e-01
orbit46          7.894737e-05  3.460317e-02
orbit47          3.409957e-04  6.483081e-02
orbit48          5.525101e-04  7.297524e-02
orbit49          1.617601e-03  6.935057e-02
orbit50          8.917657e-04  6.489583e-02
orbit51          2.947189e-03  1.949062e-01
orbit52          1.280646e-03  1.717429e-01
orbit53          1.934537e-04  5.252530e-02
orbit54          2.402796e-03  1.255007e-01
orbit55          7.005078e-05  7.179373e-02
orbit56          1.124389e-03  1.867398e-01
orbit57          1.433640e-04  1.147332e-01
orbit58         -8.680556e-06  1.870122e-02
orbit59          1.773050e-05  1.333333e-02
orbit60          1.959699e-04  2.175290e-03
orbit61         -8.650519e-06  1.777778e-02
orbit62          5.904973e-04  1.858937e-01
orbit63          1.464752e-04  6.989377e-02
orbit64          1.380109e-03  5.980322e-02
orbit65          1.070375e-03  2.449505e-02
orbit66          1.550939e-04  1.210837e-01
orbit67         -2.622378e-05  1.666667e-02
orbit68          8.665511e-06  3.191919e-02
orbit69          4.023259e-04  9.106498e-02
orbit70          0.000000e+00  2.602085e-20
orbit71          4.338031e-04  1.573508e-02
orbit72          5.304611e-05  4.694397e-03
AP               6.222420e-05  7.344552e-02
bet              8.467702e-04  4.472785e-01
ecc              2.911945e-04  1.882323e-01
eccrad           2.986645e-04  3.043109e-01
close            6.226197e-04  2.374035e-01
constraint       2.992198e-04  1.988151e-01
coreness         2.452748e-04  4.647847e-02
knn              6.200699e-03  4.516725e-01
hubscore         1.236304e-03  1.134553e-01
pagerank         1.192632e-03  4.215617e-01
trans            6.708742e-04  4.695187e-02
first           -4.118847e-05  3.151232e-02
second           1.424295e-03  1.014749e-01
third            4.014742e-03  1.006116e-01
fourth           4.038820e-04  2.392535e-01
fifth            4.381727e-04  2.171604e-01
sixth            2.497991e-03  2.178156e-01
selfinter        1.529158e-05  4.252002e-02
V1               7.620208e-04  4.721317e-01
V2               1.374305e-03  6.537892e-01
evcent           5.458308e-04  1.434216e-01
upto_second      3.420363e-04  1.790638e-01
upto_third       3.715308e-03  8.502261e-02
upto_fourth      5.883769e-04  1.177870e-01
upto_fifth       2.815530e-03  2.168263e-01
upto_sixth       7.587825e-04  9.915861e-02
ratio1           2.099014e-03  2.819223e-01
ratio2           3.583694e-03  4.417706e-01
ratio3           1.527775e-03  2.395671e-01
ratio4           1.868046e-03  8.781218e-02
ratio5           5.617793e-04  9.146162e-01
ratio6           1.717789e-03  1.360412e-01
walktrap_vertex  2.420711e-04  4.315338e-01
bigcom1          0.000000e+00  2.168404e-20
bigcom2          6.119738e-05  1.785714e-02
bigcom3          0.000000e+00  8.673617e-21
bigcom4         -1.611326e-05  4.754152e-02
bigcom5          0.000000e+00  0.000000e+00
bigcom6          0.000000e+00  3.469447e-20
bigcom8          0.000000e+00  5.204170e-20
bigcom9          0.000000e+00  0.000000e+00
bigcom10         0.000000e+00  0.000000e+00
bigcom11         0.000000e+00  0.000000e+00
bigcom12         0.000000e+00  3.469447e-20
bigcom13         0.000000e+00  0.000000e+00
bigcom14         0.000000e+00  0.000000e+00
bigcom15         0.000000e+00  0.000000e+00
bigcom16         0.000000e+00  0.000000e+00
bigcom17         0.000000e+00  0.000000e+00
bigcom18         3.267773e-04  3.878467e-01
bigcom21         0.000000e+00  0.000000e+00
bigcom22         0.000000e+00  0.000000e+00
bigcom23         0.000000e+00  0.000000e+00
bigcom24         0.000000e+00  0.000000e+00
bigcom25         2.225057e-05  2.008064e-02
bigcom26         0.000000e+00  0.000000e+00
bigcom27         0.000000e+00  0.000000e+00
bigcom29         0.000000e+00  0.000000e+00
bigcom31         0.000000e+00  0.000000e+00
bigcom33         7.355611e-04  2.147622e-01
bigcom34         0.000000e+00  8.673617e-21
bigcom35         0.000000e+00  0.000000e+00
bigcom36         0.000000e+00  0.000000e+00
bigcom39         0.000000e+00  1.734723e-20
bigcom40         0.000000e+00  0.000000e+00
bigcom43         0.000000e+00  0.000000e+00
bigcom46         0.000000e+00  0.000000e+00
bigcom48         2.481496e-04  4.334814e-01
bigcom49         0.000000e+00  0.000000e+00
bigcom50         0.000000e+00  0.000000e+00
bigcom52         0.000000e+00  0.000000e+00
bigcom54         0.000000e+00  0.000000e+00
bigcom56         0.000000e+00  0.000000e+00
bigcom57         0.000000e+00  2.168404e-20
bigcom58         0.000000e+00  0.000000e+00
bigcom62         0.000000e+00  1.734723e-20
bigcom63         0.000000e+00  8.673617e-21
bigcom64         0.000000e+00  0.000000e+00
bigcom65         0.000000e+00  0.000000e+00
bigcom66         0.000000e+00  0.000000e+00
bigcom68         0.000000e+00  0.000000e+00
bigcom69         0.000000e+00  0.000000e+00
bigcom70         0.000000e+00  0.000000e+00
bigcom71         0.000000e+00  0.000000e+00
bigcom72         0.000000e+00  0.000000e+00
bigcom77         0.000000e+00  0.000000e+00
bigcom79         0.000000e+00  0.000000e+00
bigcom80         0.000000e+00  0.000000e+00
bigcom82         0.000000e+00  0.000000e+00
bigcom83         0.000000e+00  0.000000e+00
bigcom86         0.000000e+00  0.000000e+00
bigcom87         0.000000e+00  0.000000e+00
bigcom88         4.753707e-05  1.694528e-01
bigcom90         0.000000e+00  0.000000e+00
bigcom92         0.000000e+00  0.000000e+00
bigcom94         0.000000e+00  0.000000e+00
bigcom96         0.000000e+00  8.673617e-21
bigcom98         0.000000e+00  0.000000e+00
bigcom99         0.000000e+00  0.000000e+00
bigcom100        0.000000e+00  0.000000e+00
bigcom102        0.000000e+00  0.000000e+00
bigcom103        0.000000e+00  0.000000e+00
bigcom104        0.000000e+00  0.000000e+00
bigcom107        0.000000e+00  0.000000e+00
bigcom108        0.000000e+00  0.000000e+00
bigcom109        0.000000e+00  0.000000e+00
bigcom110        0.000000e+00  0.000000e+00
bigcom125        0.000000e+00  0.000000e+00
bigcom133        0.000000e+00  0.000000e+00
bigcom141        0.000000e+00  0.000000e+00
bigcom142        0.000000e+00  0.000000e+00
bigcom143        0.000000e+00  0.000000e+00
bigcom145        0.000000e+00  0.000000e+00
bigcom158        0.000000e+00  8.673617e-21
bigcom162        0.000000e+00  1.734723e-20
bigcom177        0.000000e+00  0.000000e+00
bigcom194        0.000000e+00  0.000000e+00
bigcom208        0.000000e+00  0.000000e+00
bigcom220        0.000000e+00  0.000000e+00
bigcom227        0.000000e+00  0.000000e+00
bigcom229        0.000000e+00  0.000000e+00
bigcom247        0.000000e+00  0.000000e+00
bigcom252        0.000000e+00  0.000000e+00
bigcom255        0.000000e+00  0.000000e+00
bigcom258        0.000000e+00  1.734723e-20
bigcom266        0.000000e+00  0.000000e+00
bigcom269        0.000000e+00  0.000000e+00
bigcom273        0.000000e+00  0.000000e+00
bigcom274        0.000000e+00  0.000000e+00
bigcom276        0.000000e+00  0.000000e+00
bigcom284        0.000000e+00  0.000000e+00
bigcom290        0.000000e+00  0.000000e+00
bigcom292        0.000000e+00  0.000000e+00
bigcom294        0.000000e+00  0.000000e+00
bigcom295       -8.833922e-06  6.160202e-01
bigcom296        0.000000e+00  0.000000e+00
bigcom297        0.000000e+00  0.000000e+00
bigcom302        0.000000e+00  0.000000e+00
bigcom303        0.000000e+00  0.000000e+00
bigcom307        0.000000e+00  3.469447e-20
bigcom311        0.000000e+00  0.000000e+00
bigcom313        0.000000e+00  0.000000e+00
bigcom318        0.000000e+00  0.000000e+00
bigcom326        0.000000e+00  0.000000e+00
bigcom332        0.000000e+00  0.000000e+00
bigcom340        0.000000e+00  0.000000e+00
bigcom341        0.000000e+00  0.000000e+00
bigcom345        0.000000e+00  0.000000e+00
bigcom347        0.000000e+00  0.000000e+00
bigcom360        0.000000e+00  4.336809e-21
bigcom365        0.000000e+00  0.000000e+00
bigcom366        0.000000e+00  0.000000e+00
bigcom370        0.000000e+00  0.000000e+00
bigcom387        0.000000e+00  0.000000e+00
bigcom390        0.000000e+00  0.000000e+00
bigcom398        0.000000e+00  0.000000e+00
bigcom408        0.000000e+00  1.734723e-20
bigcom417        0.000000e+00  0.000000e+00
bigcom419        0.000000e+00  0.000000e+00
bigcom424        0.000000e+00  0.000000e+00
bigcom441        0.000000e+00  3.469447e-20
bigcom445        0.000000e+00  0.000000e+00
bigcom468        0.000000e+00  0.000000e+00
spin_vertex      1.411493e-03  5.741525e-01
membership_s1    0.000000e+00  0.000000e+00
membership_s3    0.000000e+00  0.000000e+00
membership_s4    7.097798e-05  4.914200e-02
membership_s5    0.000000e+00  0.000000e+00
membership_s6    0.000000e+00  0.000000e+00
membership_s7    0.000000e+00  8.673617e-21
membership_s8    1.049886e-04  7.540848e-02
membership_s9    0.000000e+00  1.734723e-20
membership_s10   0.000000e+00  4.336809e-21
membership_s11   0.000000e+00  1.734723e-20
membership_s12   1.996804e-05  4.071039e-02
membership_s13   0.000000e+00  8.673617e-21
membership_s14   0.000000e+00  1.734723e-20
membership_s16  -5.851012e-06  7.093151e-02
membership_s17   0.000000e+00  0.000000e+00
membership_s18   2.002977e-05  4.338191e-01
membership_s19   4.432753e-05  6.415059e-02
membership_s20   2.532070e-04  6.675054e-02
membership_s21   0.000000e+00  9.230769e-03
membership_s22   0.000000e+00  0.000000e+00
membership_s23   0.000000e+00  0.000000e+00
membership_s24   0.000000e+00  0.000000e+00
membership_s25   0.000000e+00  0.000000e+00
membership_s26   6.752022e-05  2.562741e-02
membership_s27   0.000000e+00  0.000000e+00
membership_s28   0.000000e+00  0.000000e+00
membership_s30   0.000000e+00  0.000000e+00
membership_s31  -3.871467e-06  5.170507e-03
membership_s32  -3.614271e-05  7.458527e-02
membership_s33  -1.384495e-06  1.026400e-01
membership_s34   0.000000e+00  0.000000e+00
membership_s35   0.000000e+00  0.000000e+00
membership_s36   0.000000e+00  0.000000e+00
membership_s37   0.000000e+00  0.000000e+00
membership_s38   8.710801e-06  3.233333e-02
adhesion         1.477011e-03  2.759917e-01
cohesion         2.409917e-03  3.656795e-01
inner            1.284251e-03  5.242982e-01
outer            6.889442e-04  4.291243e-01
ioratio          2.872708e-03  3.538000e-01
comsize          1.928673e-04  4.161059e-01
[1] "Dataset: med_TnotC Model GLM, run: 6 of 10 2015-06-08 10:51:51"
[1] "glmnet variable coefficients"
                     [,1]          [,2]
(Intercept)     -4.658874 -1.074081e+03
graph0           0.000000 -9.234725e-02
graph1           0.000000  5.068608e-06
graph2           0.000000  1.252795e-03
graph3           0.000000  0.000000e+00
graph4           0.000000  0.000000e+00
graph5           0.000000  0.000000e+00
graph6           0.000000  0.000000e+00
graph7           0.000000  0.000000e+00
graph8           0.000000  1.777529e-05
graph9           0.000000 -1.657373e-06
graph10          0.000000  0.000000e+00
graph11          0.000000  0.000000e+00
graph12          0.000000 -8.527467e-07
graph13          0.000000  7.709663e-06
graph14          0.000000 -4.757441e-07
graph15          0.000000  2.469857e-06
graph16          0.000000  0.000000e+00
graph17          0.000000  0.000000e+00
graph18          0.000000  0.000000e+00
graph19          0.000000 -7.963143e-05
graph20          0.000000 -7.588956e-05
graph21          0.000000  0.000000e+00
graph22          0.000000 -2.231938e-05
graph23          0.000000  0.000000e+00
graph24          0.000000  0.000000e+00
graph25          0.000000  0.000000e+00
graph26          0.000000  0.000000e+00
graph27          0.000000  0.000000e+00
graph28          0.000000  0.000000e+00
graph29          0.000000  0.000000e+00
orbit0           0.000000 -1.788989e-07
orbit1           0.000000  1.616215e-03
orbit2           0.000000 -1.740867e-03
orbit3           0.000000  3.442732e-03
orbit4           0.000000  2.050138e-04
orbit5           0.000000  0.000000e+00
orbit6           0.000000  0.000000e+00
orbit7           0.000000  8.838645e-06
orbit8           0.000000  0.000000e+00
orbit9           0.000000  7.081941e-04
orbit10          0.000000 -2.577507e-04
orbit11          0.000000 -1.140685e-05
orbit12          0.000000 -3.969417e-04
orbit13          0.000000  2.182861e-04
orbit14          0.000000  2.735836e-04
orbit15          0.000000 -2.777971e-06
orbit16          0.000000 -1.467792e-06
orbit17          0.000000 -5.125533e-07
orbit18          0.000000 -1.866601e-06
orbit19          0.000000  6.142200e-07
orbit20          0.000000  0.000000e+00
orbit21          0.000000 -4.966058e-06
orbit22          0.000000  0.000000e+00
orbit23          0.000000  8.100190e-05
orbit24          0.000000  0.000000e+00
orbit25          0.000000 -9.894544e-06
orbit26          0.000000 -2.201547e-05
orbit27          0.000000 -8.160548e-06
orbit28          0.000000  7.673613e-05
orbit29          0.000000  6.486333e-05
orbit30          0.000000  4.625522e-05
orbit31          0.000000 -1.837633e-05
orbit32          0.000000 -2.007433e-07
orbit33          0.000000 -2.994474e-04
orbit34          0.000000  1.169058e-05
orbit35          0.000000  1.257453e-05
orbit36          0.000000  6.580065e-07
orbit37          0.000000 -5.762811e-06
orbit38          0.000000  1.716726e-04
orbit39          0.000000  7.604041e-07
orbit40          0.000000  0.000000e+00
orbit41          0.000000 -4.428699e-04
orbit42          0.000000  1.255215e-03
orbit43          0.000000  9.595656e-05
orbit44          0.000000 -7.700337e-02
orbit45          0.000000 -1.157452e-04
orbit46          0.000000  0.000000e+00
orbit47          0.000000 -1.636048e-04
orbit48          0.000000 -1.945829e-05
orbit49          0.000000 -4.719378e-07
orbit50          0.000000 -8.921875e-04
orbit51          0.000000 -3.218259e-04
orbit52          0.000000  1.104007e-04
orbit53          0.000000  0.000000e+00
orbit54          0.000000 -8.038837e-11
orbit55          0.000000 -3.186726e-04
orbit56          0.000000  3.206452e-04
orbit57          0.000000  0.000000e+00
orbit58          0.000000 -1.453913e-03
orbit59          0.000000  7.339696e-05
orbit60          0.000000  0.000000e+00
orbit61          0.000000  6.036602e-03
orbit62          0.000000 -6.495046e-05
orbit63          0.000000  0.000000e+00
orbit64          0.000000  0.000000e+00
orbit65          0.000000 -2.397721e-03
orbit66          0.000000  0.000000e+00
orbit67          0.000000 -7.030406e-03
orbit68          0.000000 -3.629182e-03
orbit69          0.000000  5.107025e-03
orbit70          0.000000  0.000000e+00
orbit71          0.000000  1.309794e-03
orbit72          0.000000  0.000000e+00
AP               0.000000 -3.791977e-01
bet              0.000000  2.318846e-05
ecc              0.000000  4.705857e-02
eccrad           0.000000  3.244295e-11
close            0.000000 -5.581541e+00
constraint       0.000000  7.903957e+00
coreness         0.000000  4.147175e-02
knn              0.000000 -2.488511e-03
hubscore         0.000000 -3.715223e-01
pagerank         0.000000 -4.664757e+03
trans            0.000000 -3.730862e+00
first            0.000000 -4.111853e-02
second           0.000000 -2.846207e-05
third            0.000000  0.000000e+00
fourth           0.000000 -2.016321e-04
fifth            0.000000  1.075116e-03
sixth            0.000000  0.000000e+00
selfinter        0.000000 -7.903624e-01
V1               0.000000  1.171126e+01
V2               0.000000 -2.773451e+01
evcent           0.000000  0.000000e+00
upto_second      0.000000 -1.056890e-04
upto_third       0.000000  0.000000e+00
upto_fourth      0.000000  0.000000e+00
upto_fifth       0.000000  0.000000e+00
upto_sixth       0.000000  9.756911e-02
ratio1           0.000000 -7.616702e-02
ratio2           0.000000 -3.103188e-02
ratio3           0.000000 -6.624704e-01
ratio4           0.000000  5.190042e-01
ratio5           0.000000  6.859716e+00
ratio6           0.000000 -7.086376e-02
walktrap_vertex  0.000000  6.545347e-01
bigcom1          0.000000  2.012396e-01
bigcom2          0.000000  8.756582e-01
bigcom3          0.000000 -6.514109e-01
bigcom4          0.000000  1.024786e+00
bigcom5          0.000000  0.000000e+00
bigcom6          0.000000 -4.881399e-02
bigcom8          0.000000 -3.411946e-01
bigcom9          0.000000 -9.837758e-01
bigcom10         0.000000  0.000000e+00
bigcom11         0.000000 -2.733623e-01
bigcom12         0.000000 -6.894205e-01
bigcom13         0.000000 -2.318231e-01
bigcom14         0.000000  0.000000e+00
bigcom15         0.000000  0.000000e+00
bigcom16         0.000000 -1.062103e-01
bigcom17         0.000000 -2.709155e-01
bigcom18         0.000000  2.760688e+00
bigcom21         0.000000  0.000000e+00
bigcom22         0.000000  0.000000e+00
bigcom23         0.000000 -1.136833e-01
bigcom24         0.000000  0.000000e+00
bigcom25         0.000000  1.164167e+00
bigcom26         0.000000  0.000000e+00
bigcom27         0.000000  0.000000e+00
bigcom29         0.000000  0.000000e+00
bigcom31         0.000000 -1.233783e-02
bigcom33         0.000000  2.141143e+00
bigcom34         0.000000 -2.804823e-01
bigcom35         0.000000  0.000000e+00
bigcom36         0.000000  0.000000e+00
bigcom39         0.000000 -1.288833e-03
bigcom40         0.000000 -1.074758e-01
bigcom43         0.000000 -3.079626e-01
bigcom46         0.000000  0.000000e+00
bigcom48         0.000000  5.444490e+00
bigcom49         0.000000  0.000000e+00
bigcom50         0.000000  0.000000e+00
bigcom52         0.000000  0.000000e+00
bigcom54         0.000000  0.000000e+00
bigcom56         0.000000 -3.114222e-01
bigcom57         0.000000  0.000000e+00
bigcom58         0.000000  0.000000e+00
bigcom62         0.000000  0.000000e+00
bigcom63         0.000000 -1.557913e+00
bigcom64         0.000000  0.000000e+00
bigcom65         0.000000 -2.232903e-01
bigcom66         0.000000  0.000000e+00
bigcom68         0.000000  0.000000e+00
bigcom69         0.000000  0.000000e+00
bigcom70         0.000000  0.000000e+00
bigcom71         0.000000  0.000000e+00
bigcom72         0.000000  0.000000e+00
bigcom77         0.000000 -5.078499e-02
bigcom79         0.000000  0.000000e+00
bigcom80         0.000000 -1.433966e-01
bigcom82         0.000000  0.000000e+00
bigcom83         0.000000 -2.897796e-01
bigcom86         0.000000  0.000000e+00
bigcom87         0.000000 -1.560300e-01
bigcom88         0.000000  3.545802e+00
bigcom90         0.000000  0.000000e+00
bigcom92         0.000000  0.000000e+00
bigcom94         0.000000  0.000000e+00
bigcom96         0.000000  0.000000e+00
bigcom98         0.000000  0.000000e+00
bigcom99         0.000000  0.000000e+00
bigcom100        0.000000  0.000000e+00
bigcom102        0.000000 -2.472275e-01
bigcom103        0.000000  0.000000e+00
bigcom104        0.000000  0.000000e+00
bigcom107        0.000000  0.000000e+00
bigcom108        0.000000  0.000000e+00
bigcom109        0.000000  0.000000e+00
bigcom110        0.000000 -5.035163e-01
bigcom125        0.000000  0.000000e+00
bigcom133        0.000000  0.000000e+00
bigcom141        0.000000  0.000000e+00
bigcom142        0.000000 -3.448049e-03
bigcom143        0.000000 -2.470347e-02
bigcom145        0.000000  0.000000e+00
bigcom158        0.000000 -9.638557e-04
bigcom162        0.000000  0.000000e+00
bigcom177        0.000000  0.000000e+00
bigcom194        0.000000  0.000000e+00
bigcom208        0.000000  0.000000e+00
bigcom220        0.000000  0.000000e+00
bigcom227        0.000000  0.000000e+00
bigcom229        0.000000  0.000000e+00
bigcom247        0.000000  0.000000e+00
bigcom252        0.000000  0.000000e+00
bigcom255        0.000000 -1.294010e-02
bigcom258        0.000000  0.000000e+00
bigcom266        0.000000  0.000000e+00
bigcom269        0.000000  0.000000e+00
bigcom273        0.000000  0.000000e+00
bigcom274        0.000000  0.000000e+00
bigcom276        0.000000  0.000000e+00
bigcom284        0.000000  0.000000e+00
bigcom290        0.000000  0.000000e+00
bigcom292        0.000000 -5.336767e-01
bigcom294        0.000000  0.000000e+00
bigcom295        0.000000  6.043648e+00
bigcom296        0.000000  0.000000e+00
bigcom297        0.000000  0.000000e+00
bigcom302        0.000000  0.000000e+00
bigcom303        0.000000  0.000000e+00
bigcom307        0.000000  0.000000e+00
bigcom311        0.000000  0.000000e+00
bigcom313        0.000000  0.000000e+00
bigcom318        0.000000  0.000000e+00
bigcom326        0.000000  0.000000e+00
bigcom332        0.000000  0.000000e+00
bigcom340        0.000000 -7.126395e-01
bigcom341        0.000000  0.000000e+00
bigcom345        0.000000  0.000000e+00
bigcom347        0.000000  0.000000e+00
bigcom360        0.000000  0.000000e+00
bigcom365        0.000000 -1.639893e-01
bigcom366        0.000000  0.000000e+00
bigcom370        0.000000  0.000000e+00
bigcom387        0.000000  0.000000e+00
bigcom390        0.000000  0.000000e+00
bigcom398        0.000000  0.000000e+00
bigcom408        0.000000  0.000000e+00
bigcom417        0.000000 -5.629778e-01
bigcom419        0.000000  0.000000e+00
bigcom424        0.000000  0.000000e+00
bigcom441        0.000000  0.000000e+00
bigcom445        0.000000  0.000000e+00
bigcom468        0.000000  0.000000e+00
spin_vertex      0.000000 -1.396717e+00
membership_s1    0.000000  0.000000e+00
membership_s3    0.000000 -1.339892e+00
membership_s4    0.000000  5.585414e-01
membership_s5    0.000000  0.000000e+00
membership_s6    0.000000 -4.535160e-02
membership_s7    0.000000 -1.125510e+00
membership_s8    0.000000  3.479293e-01
membership_s9    0.000000 -7.971891e-01
membership_s10   0.000000 -2.060384e+00
membership_s11   0.000000 -1.155130e+00
membership_s12   0.000000  4.091223e-01
membership_s13   0.000000 -5.908915e-01
membership_s14   0.000000 -7.288003e-01
membership_s16   0.000000  1.292847e-02
membership_s17   0.000000  0.000000e+00
membership_s18   0.000000  4.959039e+00
membership_s19   0.000000  1.011936e-01
membership_s20   0.000000  2.132469e-01
membership_s21   0.000000 -4.608426e-01
membership_s22   0.000000  0.000000e+00
membership_s23   0.000000 -7.078875e-01
membership_s24   0.000000  0.000000e+00
membership_s25   0.000000 -6.499334e-01
membership_s26   0.000000 -1.010819e+00
membership_s27   0.000000  0.000000e+00
membership_s28   0.000000 -6.792575e-01
membership_s30   0.000000 -8.428240e-01
membership_s31   0.000000  9.080840e-02
membership_s32   0.000000  1.825973e+00
membership_s33   0.000000  1.699568e-01
membership_s34   0.000000  0.000000e+00
membership_s35   0.000000 -9.969144e-01
membership_s36   0.000000  0.000000e+00
membership_s37   0.000000 -1.673676e+00
membership_s38   0.000000 -4.628366e-02
adhesion         0.000000 -1.084729e-04
cohesion         0.000000  0.000000e+00
inner            0.000000 -1.646974e-05
outer            0.000000 -5.025463e-06
ioratio          0.000000  4.354068e-01
comsize          0.000000 -2.421791e-05
[1] "Dataset: med_TnotC Model GBM, run: 7 of 10 2015-06-08 10:52:50"
Iter   TrainDeviance   ValidDeviance   StepSize   Improve
     1        0.1093             nan     0.0100    0.0002
     2        0.1081             nan     0.0100    0.0002
     3        0.1048             nan     0.0100   -0.0001
     4        0.1038             nan     0.0100    0.0001
     5        0.1021             nan     0.0100    0.0000
     6        0.0999             nan     0.0100   -0.0000
     7        0.0990             nan     0.0100    0.0000
     8        0.0978             nan     0.0100   -0.0001
     9        0.0968             nan     0.0100   -0.0001
    10        0.0959             nan     0.0100    0.0000
    20        0.0866             nan     0.0100   -0.0001
    40        0.0757             nan     0.0100   -0.0001
    60        0.0655             nan     0.0100    0.0000
    80        0.0591             nan     0.0100   -0.0000
   100        0.0536             nan     0.0100   -0.0000
   120        0.0485             nan     0.0100   -0.0000
   140        0.0440             nan     0.0100   -0.0000
   143        0.0437             nan     0.0100    0.0000

[1] "GBM variable coefficients"
                            var    rel.inf
ratio5                   ratio5 6.33832136
walktrap_vertex walktrap_vertex 4.09922162
graph15                 graph15 4.02335070
spin_vertex         spin_vertex 3.18808444
outer                     outer 3.09475331
V1                           V1 3.07259869
bigcom48               bigcom48 2.90043721
inner                     inner 2.77533720
graph17                 graph17 2.47517703
graph19                 graph19 2.34175556
orbit36                 orbit36 2.16549720
pagerank               pagerank 2.15624428
orbit50                 orbit50 1.91509606
bigcom10               bigcom10 1.86064956
graph3                   graph3 1.84991741
bigcom65               bigcom65 1.67036078
graph6                   graph6 1.64395174
bigcom88               bigcom88 1.60092990
V2                           V2 1.53617363
graph1                   graph1 1.53209536
fifth                     fifth 1.53028803
membership_s18   membership_s18 1.51352061
ratio2                   ratio2 1.50326481
knn                         knn 1.48125822
bigcom18               bigcom18 1.46857807
fourth                   fourth 1.46527361
membership_s16   membership_s16 1.42384730
orbit18                 orbit18 1.40636881
graph23                 graph23 1.36048574
orbit56                 orbit56 1.31226077
orbit45                 orbit45 1.28840690
comsize                 comsize 0.97689790
orbit27                 orbit27 0.97045958
bigcom33               bigcom33 0.95163099
orbit17                 orbit17 0.80187530
upto_sixth           upto_sixth 0.80008059
graph13                 graph13 0.78666271
cohesion               cohesion 0.78604830
orbit31                 orbit31 0.77846644
ratio1                   ratio1 0.75239526
orbit35                 orbit35 0.73716050
graph9                   graph9 0.73604400
graph12                 graph12 0.73062335
graph4                   graph4 0.72902951
bigcom295             bigcom295 0.72689833
graph5                   graph5 0.69664690
graph20                 graph20 0.69595136
bigcom79               bigcom79 0.69393272
orbit5                   orbit5 0.67981215
sixth                     sixth 0.65125483
orbit62                 orbit62 0.64875819
adhesion               adhesion 0.61629041
orbit20                 orbit20 0.59449133
ecc                         ecc 0.55479036
orbit16                 orbit16 0.52040007
ratio6                   ratio6 0.51666454
orbit38                 orbit38 0.51173125
orbit6                   orbit6 0.50576622
hubscore               hubscore 0.49705571
orbit28                 orbit28 0.48728358
bet                         bet 0.48569345
orbit39                 orbit39 0.45905040
orbit11                 orbit11 0.44544980
membership_s12   membership_s12 0.41264293
graph11                 graph11 0.40753497
orbit48                 orbit48 0.40385679
orbit25                 orbit25 0.40330345
trans                     trans 0.39292393
graph21                 graph21 0.38971376
orbit52                 orbit52 0.35388188
orbit24                 orbit24 0.35346287
graph16                 graph16 0.34180281
constraint           constraint 0.33445469
membership_s32   membership_s32 0.32725060
graph25                 graph25 0.32397376
graph7                   graph7 0.32009326
orbit21                 orbit21 0.30417794
AP                           AP 0.29359288
orbit37                 orbit37 0.28659919
orbit2                   orbit2 0.28615486
graph10                 graph10 0.28020354
membership_s19   membership_s19 0.26773376
orbit49                 orbit49 0.25915228
orbit29                 orbit29 0.21491948
orbit15                 orbit15 0.18985463
close                     close 0.18340736
orbit22                 orbit22 0.17906895
third                     third 0.17700597
graph0                   graph0 0.17619484
ratio4                   ratio4 0.15350445
orbit51                 orbit51 0.15281483
graph14                 graph14 0.14256119
graph2                   graph2 0.14182392
orbit10                 orbit10 0.13587538
ratio3                   ratio3 0.13453119
graph18                 graph18 0.13278511
orbit1                   orbit1 0.13002968
orbit26                 orbit26 0.12641970
orbit60                 orbit60 0.11880069
orbit30                 orbit30 0.11859996
orbit12                 orbit12 0.11655366
graph24                 graph24 0.10751566
upto_fifth           upto_fifth 0.10230408
coreness               coreness 0.10041170
orbit32                 orbit32 0.09688368
orbit46                 orbit46 0.09419850
orbit13                 orbit13 0.06670724
orbit63                 orbit63 0.05775599
orbit33                 orbit33 0.05656389
orbit69                 orbit69 0.04960263
orbit65                 orbit65 0.04745432
orbit7                   orbit7 0.03882445
membership_s33   membership_s33 0.03654068
evcent                   evcent 0.03473498
orbit59                 orbit59 0.03086123
orbit42                 orbit42 0.02513531
ioratio                 ioratio 0.02352796
membership_s8     membership_s8 0.01974645
orbit23                 orbit23 0.01677379
membership_s4     membership_s4 0.00839440
graph8                   graph8 0.00000000
graph22                 graph22 0.00000000
graph26                 graph26 0.00000000
graph27                 graph27 0.00000000
graph28                 graph28 0.00000000
graph29                 graph29 0.00000000
orbit0                   orbit0 0.00000000
orbit3                   orbit3 0.00000000
orbit4                   orbit4 0.00000000
orbit8                   orbit8 0.00000000
orbit9                   orbit9 0.00000000
orbit14                 orbit14 0.00000000
orbit19                 orbit19 0.00000000
orbit34                 orbit34 0.00000000
orbit40                 orbit40 0.00000000
orbit41                 orbit41 0.00000000
orbit43                 orbit43 0.00000000
orbit44                 orbit44 0.00000000
orbit47                 orbit47 0.00000000
orbit53                 orbit53 0.00000000
orbit54                 orbit54 0.00000000
orbit55                 orbit55 0.00000000
orbit57                 orbit57 0.00000000
orbit58                 orbit58 0.00000000
orbit61                 orbit61 0.00000000
orbit64                 orbit64 0.00000000
orbit66                 orbit66 0.00000000
orbit67                 orbit67 0.00000000
orbit68                 orbit68 0.00000000
orbit70                 orbit70 0.00000000
orbit71                 orbit71 0.00000000
orbit72                 orbit72 0.00000000
eccrad                   eccrad 0.00000000
first                     first 0.00000000
second                   second 0.00000000
selfinter             selfinter 0.00000000
upto_second         upto_second 0.00000000
upto_third           upto_third 0.00000000
upto_fourth         upto_fourth 0.00000000
bigcom1                 bigcom1 0.00000000
bigcom2                 bigcom2 0.00000000
bigcom3                 bigcom3 0.00000000
bigcom4                 bigcom4 0.00000000
bigcom5                 bigcom5 0.00000000
bigcom6                 bigcom6 0.00000000
bigcom8                 bigcom8 0.00000000
bigcom9                 bigcom9 0.00000000
bigcom11               bigcom11 0.00000000
bigcom12               bigcom12 0.00000000
bigcom13               bigcom13 0.00000000
bigcom14               bigcom14 0.00000000
bigcom15               bigcom15 0.00000000
bigcom16               bigcom16 0.00000000
bigcom17               bigcom17 0.00000000
bigcom21               bigcom21 0.00000000
bigcom22               bigcom22 0.00000000
bigcom23               bigcom23 0.00000000
bigcom24               bigcom24 0.00000000
bigcom25               bigcom25 0.00000000
bigcom26               bigcom26 0.00000000
bigcom27               bigcom27 0.00000000
bigcom29               bigcom29 0.00000000
bigcom31               bigcom31 0.00000000
bigcom34               bigcom34 0.00000000
bigcom35               bigcom35 0.00000000
bigcom36               bigcom36 0.00000000
bigcom39               bigcom39 0.00000000
bigcom40               bigcom40 0.00000000
bigcom43               bigcom43 0.00000000
bigcom46               bigcom46 0.00000000
bigcom49               bigcom49 0.00000000
bigcom50               bigcom50 0.00000000
bigcom52               bigcom52 0.00000000
bigcom54               bigcom54 0.00000000
bigcom56               bigcom56 0.00000000
bigcom57               bigcom57 0.00000000
bigcom58               bigcom58 0.00000000
bigcom62               bigcom62 0.00000000
bigcom63               bigcom63 0.00000000
bigcom64               bigcom64 0.00000000
bigcom66               bigcom66 0.00000000
bigcom68               bigcom68 0.00000000
bigcom69               bigcom69 0.00000000
bigcom70               bigcom70 0.00000000
bigcom71               bigcom71 0.00000000
bigcom72               bigcom72 0.00000000
bigcom77               bigcom77 0.00000000
bigcom80               bigcom80 0.00000000
bigcom82               bigcom82 0.00000000
bigcom83               bigcom83 0.00000000
bigcom86               bigcom86 0.00000000
bigcom87               bigcom87 0.00000000
bigcom90               bigcom90 0.00000000
bigcom92               bigcom92 0.00000000
bigcom94               bigcom94 0.00000000
bigcom96               bigcom96 0.00000000
bigcom98               bigcom98 0.00000000
bigcom99               bigcom99 0.00000000
bigcom100             bigcom100 0.00000000
bigcom102             bigcom102 0.00000000
bigcom103             bigcom103 0.00000000
bigcom104             bigcom104 0.00000000
bigcom107             bigcom107 0.00000000
bigcom108             bigcom108 0.00000000
bigcom109             bigcom109 0.00000000
bigcom110             bigcom110 0.00000000
bigcom125             bigcom125 0.00000000
bigcom133             bigcom133 0.00000000
bigcom141             bigcom141 0.00000000
bigcom142             bigcom142 0.00000000
bigcom143             bigcom143 0.00000000
bigcom145             bigcom145 0.00000000
bigcom158             bigcom158 0.00000000
bigcom162             bigcom162 0.00000000
bigcom177             bigcom177 0.00000000
bigcom194             bigcom194 0.00000000
bigcom208             bigcom208 0.00000000
bigcom220             bigcom220 0.00000000
bigcom227             bigcom227 0.00000000
bigcom229             bigcom229 0.00000000
bigcom247             bigcom247 0.00000000
bigcom252             bigcom252 0.00000000
bigcom255             bigcom255 0.00000000
bigcom258             bigcom258 0.00000000
bigcom266             bigcom266 0.00000000
bigcom269             bigcom269 0.00000000
bigcom273             bigcom273 0.00000000
bigcom274             bigcom274 0.00000000
bigcom276             bigcom276 0.00000000
bigcom284             bigcom284 0.00000000
bigcom290             bigcom290 0.00000000
bigcom292             bigcom292 0.00000000
bigcom294             bigcom294 0.00000000
bigcom296             bigcom296 0.00000000
bigcom297             bigcom297 0.00000000
bigcom302             bigcom302 0.00000000
bigcom303             bigcom303 0.00000000
bigcom307             bigcom307 0.00000000
bigcom311             bigcom311 0.00000000
bigcom313             bigcom313 0.00000000
bigcom318             bigcom318 0.00000000
bigcom326             bigcom326 0.00000000
bigcom332             bigcom332 0.00000000
bigcom340             bigcom340 0.00000000
bigcom341             bigcom341 0.00000000
bigcom345             bigcom345 0.00000000
bigcom347             bigcom347 0.00000000
bigcom360             bigcom360 0.00000000
bigcom365             bigcom365 0.00000000
bigcom366             bigcom366 0.00000000
bigcom370             bigcom370 0.00000000
bigcom387             bigcom387 0.00000000
bigcom390             bigcom390 0.00000000
bigcom398             bigcom398 0.00000000
bigcom408             bigcom408 0.00000000
bigcom417             bigcom417 0.00000000
bigcom419             bigcom419 0.00000000
bigcom424             bigcom424 0.00000000
bigcom441             bigcom441 0.00000000
bigcom445             bigcom445 0.00000000
bigcom468             bigcom468 0.00000000
membership_s1     membership_s1 0.00000000
membership_s3     membership_s3 0.00000000
membership_s5     membership_s5 0.00000000
membership_s6     membership_s6 0.00000000
membership_s7     membership_s7 0.00000000
membership_s9     membership_s9 0.00000000
membership_s10   membership_s10 0.00000000
membership_s11   membership_s11 0.00000000
membership_s13   membership_s13 0.00000000
membership_s14   membership_s14 0.00000000
membership_s17   membership_s17 0.00000000
membership_s20   membership_s20 0.00000000
membership_s21   membership_s21 0.00000000
membership_s22   membership_s22 0.00000000
membership_s23   membership_s23 0.00000000
membership_s24   membership_s24 0.00000000
membership_s25   membership_s25 0.00000000
membership_s26   membership_s26 0.00000000
membership_s27   membership_s27 0.00000000
membership_s28   membership_s28 0.00000000
membership_s30   membership_s30 0.00000000
membership_s31   membership_s31 0.00000000
membership_s34   membership_s34 0.00000000
membership_s35   membership_s35 0.00000000
membership_s36   membership_s36 0.00000000
membership_s37   membership_s37 0.00000000
membership_s38   membership_s38 0.00000000
[1] "Dataset: med_TnotC Model RF, run: 7 of 10 2015-06-08 10:53:16"
     |      Out-of-bag   |
Tree |      MSE  %Var(y) |
   1 |  0.02579   261.05 |
   2 |  0.02101   212.63 |
   3 |  0.01895   191.82 |
   4 |  0.01568   158.72 |
   5 |  0.01567   158.54 |
   6 |  0.01526   154.39 |
   7 |  0.01423   143.97 |
   8 |  0.01419   143.63 |
   9 |  0.01416   143.27 |
  10 |  0.01333   134.92 |
  11 |  0.01301   131.63 |
  12 |  0.01281   129.60 |
  13 |  0.01254   126.87 |
  14 |  0.01245   126.03 |
  15 |  0.01238   125.27 |
  16 |  0.01224   123.86 |
  17 |  0.01209   122.40 |
  18 |  0.01193   120.69 |
  19 |  0.01188   120.19 |
  20 |  0.01175   118.91 |
  21 |  0.01181   119.48 |
  22 |  0.01176   119.04 |
  23 |  0.01168   118.20 |
  24 |  0.01156   117.02 |
  25 |   0.0115   116.39 |
  26 |  0.01146   115.94 |
  27 |  0.01141   115.46 |
  28 |  0.01135   114.82 |
  29 |  0.01127   114.05 |
  30 |  0.01131   114.51 |
  31 |  0.01129   114.30 |
  32 |  0.01126   113.97 |
  33 |  0.01127   114.06 |
  34 |  0.01114   112.78 |
  35 |  0.01109   112.22 |
  36 |  0.01096   110.91 |
  37 |  0.01095   110.85 |
  38 |  0.01092   110.55 |
  39 |  0.01091   110.37 |
  40 |  0.01086   109.90 |
  41 |  0.01082   109.51 |
  42 |  0.01079   109.16 |
  43 |  0.01076   108.93 |
  44 |  0.01073   108.63 |
  45 |  0.01078   109.11 |
  46 |  0.01077   108.98 |
  47 |  0.01079   109.25 |
  48 |  0.01084   109.70 |
  49 |  0.01081   109.41 |
  50 |  0.01081   109.42 |
  51 |  0.01078   109.07 |
  52 |  0.01069   108.22 |
  53 |  0.01067   107.95 |
  54 |  0.01065   107.80 |
  55 |  0.01065   107.80 |
  56 |  0.01069   108.17 |
  57 |  0.01068   108.06 |
  58 |  0.01065   107.78 |
  59 |  0.01064   107.64 |
  60 |  0.01064   107.68 |
  61 |  0.01062   107.52 |
  62 |  0.01063   107.62 |
  63 |   0.0106   107.25 |
  64 |  0.01061   107.42 |
  65 |  0.01059   107.17 |
  66 |  0.01058   107.12 |
  67 |  0.01057   106.99 |
  68 |  0.01056   106.91 |
  69 |  0.01058   107.11 |
  70 |  0.01058   107.05 |
  71 |   0.0106   107.26 |
  72 |  0.01058   107.11 |
  73 |  0.01058   107.12 |
  74 |   0.0106   107.24 |
  75 |  0.01056   106.87 |
  76 |  0.01055   106.78 |
  77 |  0.01053   106.58 |
  78 |  0.01052   106.47 |
  79 |  0.01052   106.46 |
  80 |  0.01048   106.10 |
  81 |   0.0105   106.28 |
  82 |  0.01049   106.20 |
  83 |  0.01047   106.01 |
  84 |  0.01047   106.00 |
  85 |  0.01045   105.78 |
  86 |  0.01045   105.71 |
  87 |  0.01041   105.33 |
  88 |   0.0104   105.22 |
  89 |  0.01034   104.63 |
  90 |  0.01034   104.66 |
  91 |  0.01034   104.67 |
  92 |  0.01034   104.61 |
  93 |  0.01034   104.60 |
  94 |  0.01031   104.35 |
  95 |  0.01031   104.30 |
  96 |   0.0103   104.24 |
  97 |  0.01029   104.12 |
  98 |  0.01031   104.30 |
  99 |  0.01031   104.37 |
 100 |  0.01032   104.49 |
[1] "Random Forest variable coefficients"
                      %IncMSE IncNodePurity
graph5           1.706557e-04  1.492340e-01
graph6           4.487505e-03  2.851608e-01
graph7           3.484714e-04  9.633224e-02
graph8           0.000000e+00  3.321995e-18
graph9           7.884819e-04  2.412328e-01
graph10          7.174846e-04  4.616898e-02
graph11          3.196507e-03  1.642359e-01
graph12          2.220194e-03  2.947212e-01
graph13          4.669489e-03  2.803349e-01
graph14          2.193880e-03  8.624410e-02
graph15          2.589213e-03  2.645436e-01
graph16          1.762434e-03  1.618102e-01
graph17          2.908777e-03  5.046983e-01
graph18          1.734546e-03  1.040724e-01
graph19          5.232913e-03  3.036743e-01
graph20          1.037128e-03  1.149118e-01
graph21          1.400383e-03  1.195454e-01
graph22          2.342416e-03  6.509581e-02
graph23          6.780024e-04  2.021722e-01
graph24          2.193607e-03  9.969070e-02
graph25          1.395721e-03  1.375963e-01
graph26          2.402549e-04  6.694523e-02
graph27          0.000000e+00  5.898060e-18
graph28          0.000000e+00  3.252607e-18
graph29          0.000000e+00  7.806256e-20
orbit0           4.832511e-04  7.079660e-02
orbit1           1.787097e-03  1.257614e-01
orbit2           3.859825e-04  1.556400e-01
orbit3          -1.321443e-05  3.084040e-02
orbit4           6.704984e-04  1.100933e-01
orbit5           1.866978e-03  1.112252e-01
orbit6           7.233084e-04  1.568555e-01
orbit7           2.163141e-04  2.838613e-02
orbit8           6.023352e-04  1.375690e-01
orbit9           1.310378e-03  1.176083e-01
orbit10          2.553730e-03  1.140210e-01
orbit11          1.604152e-04  9.774318e-02
orbit12          1.500032e-03  3.632032e-02
orbit13          8.613264e-06  4.236928e-02
orbit14          0.000000e+00  4.189357e-18
orbit15          1.445644e-03  1.399862e-01
orbit16          3.369882e-04  8.081164e-02
orbit17          3.513782e-05  5.649939e-02
orbit18          2.041545e-03  2.453666e-01
orbit19          7.343256e-04  2.157445e-01
orbit20          1.775417e-03  6.367527e-02
orbit21          2.411447e-04  9.769454e-02
orbit22          4.008159e-03  2.286404e-01
orbit23          2.488469e-04  1.384780e-01
orbit24          4.560050e-03  1.940430e-01
orbit25          3.098788e-04  1.358256e-01
orbit26          3.389920e-03  8.269161e-02
orbit27          2.103085e-03  2.241578e-01
orbit28          2.259406e-03  2.661609e-01
orbit29          1.003511e-03  1.433776e-01
orbit30          1.447955e-03  5.841167e-02
orbit31          4.167856e-04  1.316317e-01
orbit32          2.498934e-03  1.175538e-01
orbit33          5.389795e-04  1.053178e-01
orbit34          6.018850e-03  3.989143e-01
orbit35          9.459869e-04  1.451572e-01
orbit36          7.039951e-04  3.713708e-01
orbit37          7.009582e-04  1.976257e-01
orbit38          2.822253e-04  7.538268e-02
orbit39          1.762982e-03  2.727600e-01
orbit40          9.562653e-05  7.050052e-02
orbit41          2.525334e-04  2.597894e-03
orbit42          3.281779e-04  4.503616e-02
orbit43          5.033161e-04  9.019247e-02
orbit44          1.408965e-04  3.050282e-02
orbit45          7.038244e-03  4.055092e-01
orbit46          1.710939e-04  1.127843e-01
orbit47          4.207900e-04  6.992546e-02
orbit48          1.241090e-04  4.162405e-02
orbit49          1.331193e-03  1.369125e-01
orbit50          8.885716e-04  2.071033e-01
orbit51          1.171310e-03  1.354212e-01
orbit52          2.646869e-03  8.545684e-02
orbit53          1.184632e-03  7.352009e-02
orbit54          6.762037e-04  4.241870e-02
orbit55          7.939742e-05  9.853227e-02
orbit56          3.467251e-04  9.964605e-02
orbit57          0.000000e+00  2.343237e-03
orbit58          0.000000e+00  5.741935e-18
orbit59          3.062318e-04  8.348224e-02
orbit60         -1.142857e-05  3.302564e-02
orbit61         -8.748906e-06  3.473009e-02
orbit62          2.785451e-03  1.727321e-01
orbit63          3.510975e-04  1.837879e-02
orbit64          6.160309e-05  7.074956e-02
orbit65          1.436514e-03  7.986801e-02
orbit66          7.686713e-05  3.420213e-02
orbit67          0.000000e+00  1.714286e-02
orbit68          0.000000e+00  1.428571e-02
orbit69          0.000000e+00  4.423797e-02
orbit70          0.000000e+00  7.151398e-18
orbit71          8.748906e-06  5.157895e-02
orbit72          0.000000e+00  1.188286e-18
AP               1.649366e-05  2.546008e-02
bet              5.802632e-04  2.837716e-01
ecc              1.819874e-04  1.903698e-01
eccrad           2.651091e-04  1.891000e-01
close            2.541148e-04  1.433270e-01
constraint       3.863706e-04  2.106404e-01
coreness         2.228829e-05  4.900082e-02
knn              1.831520e-03  3.356633e-01
hubscore         9.542007e-04  3.031139e-01
pagerank         4.115917e-04  3.802262e-01
trans            1.584155e-03  9.422478e-02
first            6.113537e-05  5.078996e-04
second           1.383041e-03  7.798702e-02
third            4.381250e-03  2.807358e-01
fourth           1.515509e-04  2.356986e-01
fifth            1.221719e-03  2.280336e-01
sixth            5.044204e-03  3.421070e-01
selfinter        0.000000e+00  1.023487e-18
V1               8.866640e-04  6.605021e-01
V2               7.165802e-04  6.031213e-01
evcent           1.090515e-03  1.505332e-01
upto_second      4.691536e-04  1.728205e-01
upto_third       2.826822e-03  3.315000e-01
upto_fourth      1.569781e-04  1.962516e-02
upto_fifth       5.976891e-03  3.823949e-01
upto_sixth       8.574313e-04  9.083635e-02
ratio1           1.026609e-03  2.137358e-01
ratio2           2.091758e-03  3.167984e-01
ratio3           3.513837e-03  2.302901e-01
ratio4           2.265739e-03  2.281339e-01
ratio5           1.011742e-03  1.145154e+00
ratio6           1.656011e-03  2.653100e-01
walktrap_vertex  7.091917e-04  6.078132e-01
bigcom1          0.000000e+00  2.016616e-18
bigcom2          4.351663e-05  2.649496e-02
bigcom3          0.000000e+00  6.938894e-20
bigcom4          2.210433e-06  4.597492e-03
bigcom5          0.000000e+00  0.000000e+00
bigcom6          0.000000e+00  0.000000e+00
bigcom8          0.000000e+00  3.469447e-20
bigcom9          0.000000e+00  0.000000e+00
bigcom10        -8.029394e-05  3.284667e-01
bigcom11         0.000000e+00  0.000000e+00
bigcom12         0.000000e+00  0.000000e+00
bigcom13         0.000000e+00  3.469447e-20
bigcom14         0.000000e+00  0.000000e+00
bigcom15         0.000000e+00  0.000000e+00
bigcom16         0.000000e+00  0.000000e+00
bigcom17         0.000000e+00  0.000000e+00
bigcom18         2.748574e-04  3.813421e-01
bigcom21         0.000000e+00  0.000000e+00
bigcom22         0.000000e+00  1.734723e-20
bigcom23         0.000000e+00  8.673617e-21
bigcom24         0.000000e+00  0.000000e+00
bigcom25         6.998679e-05  2.764261e-02
bigcom26         0.000000e+00  0.000000e+00
bigcom27         0.000000e+00  0.000000e+00
bigcom29         0.000000e+00  0.000000e+00
bigcom31         0.000000e+00  0.000000e+00
bigcom33        -7.014642e-05  2.618284e-01
bigcom34         0.000000e+00  1.734723e-20
bigcom35         0.000000e+00  0.000000e+00
bigcom36         0.000000e+00  0.000000e+00
bigcom39         0.000000e+00  0.000000e+00
bigcom40         0.000000e+00  0.000000e+00
bigcom43         0.000000e+00  0.000000e+00
bigcom46         0.000000e+00  0.000000e+00
bigcom48         2.103460e-05  4.163154e-01
bigcom49         0.000000e+00  0.000000e+00
bigcom50         0.000000e+00  0.000000e+00
bigcom52         0.000000e+00  0.000000e+00
bigcom54         0.000000e+00  0.000000e+00
bigcom56         0.000000e+00  0.000000e+00
bigcom57         0.000000e+00  0.000000e+00
bigcom58         0.000000e+00  0.000000e+00
bigcom62         0.000000e+00  0.000000e+00
bigcom63         0.000000e+00  0.000000e+00
bigcom64         0.000000e+00  0.000000e+00
bigcom65         9.686200e-05  2.544630e-01
bigcom66         0.000000e+00  0.000000e+00
bigcom68         0.000000e+00  0.000000e+00
bigcom69         0.000000e+00  0.000000e+00
bigcom70         0.000000e+00  0.000000e+00
bigcom71         0.000000e+00  0.000000e+00
bigcom72         0.000000e+00  3.469447e-20
bigcom77         0.000000e+00  0.000000e+00
bigcom79         1.609004e-04  1.743755e-01
bigcom80         0.000000e+00  0.000000e+00
bigcom82         0.000000e+00  0.000000e+00
bigcom83         0.000000e+00  0.000000e+00
bigcom86         0.000000e+00  0.000000e+00
bigcom87         0.000000e+00  0.000000e+00
bigcom88         3.769843e-05  1.745883e-01
bigcom90         0.000000e+00  0.000000e+00
bigcom92         0.000000e+00  0.000000e+00
bigcom94         0.000000e+00  0.000000e+00
bigcom96         0.000000e+00  0.000000e+00
bigcom98         0.000000e+00  0.000000e+00
bigcom99         0.000000e+00  0.000000e+00
bigcom100        0.000000e+00  8.673617e-21
bigcom102        0.000000e+00  0.000000e+00
bigcom103        0.000000e+00  0.000000e+00
bigcom104        0.000000e+00  0.000000e+00
bigcom107        0.000000e+00  0.000000e+00
bigcom108        0.000000e+00  0.000000e+00
bigcom109        0.000000e+00  8.673617e-21
bigcom110        0.000000e+00  0.000000e+00
bigcom125        0.000000e+00  4.336809e-21
bigcom133        0.000000e+00  0.000000e+00
bigcom141        0.000000e+00  0.000000e+00
bigcom142        0.000000e+00  0.000000e+00
bigcom143        0.000000e+00  0.000000e+00
bigcom145        0.000000e+00  0.000000e+00
bigcom158        0.000000e+00  0.000000e+00
bigcom162        0.000000e+00  0.000000e+00
bigcom177        0.000000e+00  0.000000e+00
bigcom194        0.000000e+00  0.000000e+00
bigcom208        0.000000e+00  0.000000e+00
bigcom220        0.000000e+00  0.000000e+00
bigcom227        0.000000e+00  0.000000e+00
bigcom229        0.000000e+00  0.000000e+00
bigcom247        0.000000e+00  0.000000e+00
bigcom252        0.000000e+00  0.000000e+00
bigcom255        0.000000e+00  0.000000e+00
bigcom258        0.000000e+00  0.000000e+00
bigcom266        0.000000e+00  0.000000e+00
bigcom269        0.000000e+00  0.000000e+00
bigcom273        0.000000e+00  0.000000e+00
bigcom274        0.000000e+00  0.000000e+00
bigcom276        0.000000e+00  0.000000e+00
bigcom284        0.000000e+00  0.000000e+00
bigcom290        0.000000e+00  0.000000e+00
bigcom292        0.000000e+00  0.000000e+00
bigcom294        0.000000e+00  0.000000e+00
bigcom295        7.065217e-06  4.283536e-01
bigcom296        0.000000e+00  0.000000e+00
bigcom297        0.000000e+00  0.000000e+00
bigcom302        0.000000e+00  0.000000e+00
bigcom303        0.000000e+00  0.000000e+00
bigcom307        0.000000e+00  0.000000e+00
bigcom311        0.000000e+00  0.000000e+00
bigcom313        0.000000e+00  0.000000e+00
bigcom318        0.000000e+00  0.000000e+00
bigcom326        0.000000e+00  0.000000e+00
bigcom332        0.000000e+00  0.000000e+00
bigcom340        0.000000e+00  0.000000e+00
bigcom341        0.000000e+00  0.000000e+00
bigcom345        0.000000e+00  0.000000e+00
bigcom347        0.000000e+00  0.000000e+00
bigcom360        0.000000e+00  0.000000e+00
bigcom365        0.000000e+00  0.000000e+00
bigcom366        0.000000e+00  8.673617e-21
bigcom370        0.000000e+00  0.000000e+00
bigcom387        0.000000e+00  0.000000e+00
bigcom390        0.000000e+00  0.000000e+00
bigcom398        0.000000e+00  0.000000e+00
bigcom408        0.000000e+00  0.000000e+00
bigcom417        0.000000e+00  0.000000e+00
bigcom419        0.000000e+00  0.000000e+00
bigcom424        0.000000e+00  0.000000e+00
bigcom441        0.000000e+00  0.000000e+00
bigcom445        0.000000e+00  0.000000e+00
bigcom468        0.000000e+00  0.000000e+00
spin_vertex      2.330807e-03  7.160543e-01
membership_s1    0.000000e+00  0.000000e+00
membership_s3    0.000000e+00  2.602085e-20
membership_s4   -2.050837e-05  3.911894e-02
membership_s5    0.000000e+00  0.000000e+00
membership_s6    0.000000e+00  0.000000e+00
membership_s7    0.000000e+00  1.734723e-20
membership_s8    2.228608e-05  6.785653e-03
membership_s9    0.000000e+00  0.000000e+00
membership_s10   0.000000e+00  8.673617e-21
membership_s11   0.000000e+00  8.673617e-21
membership_s12   1.385097e-04  8.415848e-02
membership_s13   0.000000e+00  8.673617e-21
membership_s14   0.000000e+00  0.000000e+00
membership_s16   0.000000e+00  8.166807e-02
membership_s17   0.000000e+00  3.469447e-20
membership_s18   1.277236e-05  4.687805e-01
membership_s19   8.286615e-05  8.565938e-02
membership_s20   0.000000e+00  2.777778e-03
membership_s21   0.000000e+00  1.057692e-02
membership_s22   0.000000e+00  1.734723e-20
membership_s23   0.000000e+00  2.602085e-20
membership_s24   0.000000e+00  0.000000e+00
membership_s25   0.000000e+00  0.000000e+00
membership_s26  -1.465448e-05  9.846509e-02
membership_s27   0.000000e+00  0.000000e+00
membership_s28   0.000000e+00  8.673617e-21
membership_s30   0.000000e+00  0.000000e+00
membership_s31  -8.748906e-06  2.023765e-02
membership_s32  -1.282222e-04  1.409394e-01
membership_s33   2.008297e-04  5.796359e-02
membership_s34   0.000000e+00  0.000000e+00
membership_s35   0.000000e+00  0.000000e+00
membership_s36   0.000000e+00  0.000000e+00
membership_s37   0.000000e+00  1.734723e-20
membership_s38  -5.401901e-07  2.181869e-04
adhesion         6.734639e-03  3.394594e-01
cohesion         7.739172e-03  3.681149e-01
inner            7.030075e-04  4.948686e-01
outer            4.306463e-04  5.242948e-01
ioratio          3.298531e-03  2.886327e-01
comsize          3.664256e-04  5.168705e-01
[1] "Dataset: med_TnotC Model GLM, run: 7 of 10 2015-06-08 10:54:24"
[1] "glmnet variable coefficients"
                     [,1]          [,2]
(Intercept)     -4.597073 -8.008309e+02
graph0           0.000000 -1.061419e-01
graph1           0.000000  0.000000e+00
graph2           0.000000 -4.129364e-02
graph3           0.000000  1.256265e-10
graph4           0.000000  0.000000e+00
graph5           0.000000  0.000000e+00
graph6           0.000000  0.000000e+00
graph7           0.000000 -1.177475e-03
graph8           0.000000  0.000000e+00
graph9           0.000000 -7.482762e-07
graph10          0.000000  0.000000e+00
graph11          0.000000 -4.362039e-08
graph12          0.000000  0.000000e+00
graph13          0.000000  0.000000e+00
graph14          0.000000 -1.744922e-07
graph15          0.000000  0.000000e+00
graph16          0.000000  0.000000e+00
graph17          0.000000  0.000000e+00
graph18          0.000000  0.000000e+00
graph19          0.000000 -1.040692e-06
graph20          0.000000 -1.990359e-06
graph21          0.000000  0.000000e+00
graph22          0.000000 -3.420316e-06
graph23          0.000000  0.000000e+00
graph24          0.000000  0.000000e+00
graph25          0.000000  0.000000e+00
graph26          0.000000  0.000000e+00
graph27          0.000000  0.000000e+00
graph28          0.000000  0.000000e+00
graph29          0.000000  0.000000e+00
orbit0           0.000000 -7.073902e-05
orbit1           0.000000  3.787523e-05
orbit2           0.000000 -1.470659e-04
orbit3           0.000000 -1.010976e-04
orbit4           0.000000  8.918049e-05
orbit5           0.000000  0.000000e+00
orbit6           0.000000  0.000000e+00
orbit7           0.000000  0.000000e+00
orbit8           0.000000  0.000000e+00
orbit9           0.000000  3.186141e-04
orbit10          0.000000 -4.282348e-05
orbit11          0.000000 -1.523369e-03
orbit12          0.000000 -2.362475e-03
orbit13          0.000000  0.000000e+00
orbit14          0.000000  0.000000e+00
orbit15          0.000000 -1.092637e-06
orbit16          0.000000 -2.183089e-06
orbit17          0.000000 -4.770611e-07
orbit18          0.000000 -6.150207e-07
orbit19          0.000000  3.548718e-07
orbit20          0.000000  0.000000e+00
orbit21          0.000000 -3.576073e-08
orbit22          0.000000 -8.660926e-09
orbit23          0.000000  2.599761e-05
orbit24          0.000000  3.508091e-06
orbit25          0.000000 -1.965426e-06
orbit26          0.000000 -2.404495e-07
orbit27          0.000000 -2.005875e-05
orbit28          0.000000  4.302785e-05
orbit29          0.000000  3.233258e-05
orbit30          0.000000 -2.194465e-05
orbit31          0.000000 -9.947191e-06
orbit32          0.000000  0.000000e+00
orbit33          0.000000 -8.680169e-06
orbit34          0.000000  0.000000e+00
orbit35          0.000000  1.506837e-05
orbit36          0.000000  8.047876e-09
orbit37          0.000000 -6.016664e-06
orbit38          0.000000  1.198077e-04
orbit39          0.000000  0.000000e+00
orbit40          0.000000  0.000000e+00
orbit41          0.000000 -1.597307e-04
orbit42          0.000000  4.255275e-04
orbit43          0.000000  3.011121e-05
orbit44          0.000000 -1.774078e-02
orbit45          0.000000 -2.429236e-04
orbit46          0.000000 -7.081554e-09
orbit47          0.000000 -4.259004e-05
orbit48          0.000000  0.000000e+00
orbit49          0.000000 -4.219973e-10
orbit50          0.000000 -3.444388e-04
orbit51          0.000000  0.000000e+00
orbit52          0.000000  0.000000e+00
orbit53          0.000000  0.000000e+00
orbit54          0.000000 -2.602219e-06
orbit55          0.000000  0.000000e+00
orbit56          0.000000  6.229109e-05
orbit57          0.000000  0.000000e+00
orbit58          0.000000  0.000000e+00
orbit59          0.000000  0.000000e+00
orbit60          0.000000  0.000000e+00
orbit61          0.000000  1.061227e-03
orbit62          0.000000  0.000000e+00
orbit63          0.000000  0.000000e+00
orbit64          0.000000  0.000000e+00
orbit65          0.000000 -7.980404e-05
orbit66          0.000000  0.000000e+00
orbit67          0.000000  0.000000e+00
orbit68          0.000000  0.000000e+00
orbit69          0.000000  0.000000e+00
orbit70          0.000000  0.000000e+00
orbit71          0.000000  0.000000e+00
orbit72          0.000000  0.000000e+00
AP               0.000000 -4.595362e-01
bet              0.000000  2.583660e-05
ecc              0.000000  1.407568e-01
eccrad           0.000000  9.484423e-03
close            0.000000 -8.029844e-01
constraint       0.000000 -1.750753e+00
coreness         0.000000  6.485271e-02
knn              0.000000 -2.474181e-02
hubscore         0.000000  0.000000e+00
pagerank         0.000000 -7.429403e+02
trans            0.000000 -1.711499e+00
first            0.000000 -3.151513e-02
second           0.000000  0.000000e+00
third            0.000000  2.723587e-05
fourth           0.000000 -2.843684e-04
fifth            0.000000  1.243696e-05
sixth            0.000000 -3.742802e-05
selfinter        0.000000 -2.369808e+00
V1               0.000000  7.117081e+00
V2               0.000000 -2.039406e+01
evcent           0.000000  0.000000e+00
upto_second      0.000000  0.000000e+00
upto_third       0.000000  0.000000e+00
upto_fourth      0.000000  0.000000e+00
upto_fifth       0.000000  3.790197e-04
upto_sixth       0.000000  7.218008e-02
ratio1           0.000000 -1.571358e-02
ratio2           0.000000  6.265499e-03
ratio3           0.000000 -8.854615e-02
ratio4           0.000000  0.000000e+00
ratio5           0.000000 -1.256563e+01
ratio6           0.000000 -3.479001e-03
walktrap_vertex  0.000000  1.428670e+00
bigcom1          0.000000 -1.398528e-02
bigcom2          0.000000  1.105976e+00
bigcom3          0.000000 -1.830917e-01
bigcom4          0.000000  1.302496e+00
bigcom5          0.000000 -3.488592e-02
bigcom6          0.000000  0.000000e+00
bigcom8          0.000000 -2.487269e-01
bigcom9          0.000000 -3.978609e-01
bigcom10         0.000000  4.916867e+00
bigcom11         0.000000  0.000000e+00
bigcom12         0.000000 -9.786203e-02
bigcom13         0.000000  0.000000e+00
bigcom14         0.000000  0.000000e+00
bigcom15         0.000000  0.000000e+00
bigcom16         0.000000  0.000000e+00
bigcom17         0.000000  0.000000e+00
bigcom18         0.000000  3.648610e+00
bigcom21         0.000000  0.000000e+00
bigcom22         0.000000  0.000000e+00
bigcom23         0.000000  0.000000e+00
bigcom24         0.000000  0.000000e+00
bigcom25         0.000000  1.390901e+00
bigcom26         0.000000  0.000000e+00
bigcom27         0.000000  0.000000e+00
bigcom29         0.000000  0.000000e+00
bigcom31         0.000000  0.000000e+00
bigcom33         0.000000  2.416022e+00
bigcom34         0.000000  0.000000e+00
bigcom35         0.000000  0.000000e+00
bigcom36         0.000000  0.000000e+00
bigcom39         0.000000  0.000000e+00
bigcom40         0.000000  0.000000e+00
bigcom43         0.000000  0.000000e+00
bigcom46         0.000000  0.000000e+00
bigcom48         0.000000  5.297615e+00
bigcom49         0.000000 -3.345360e-02
bigcom50         0.000000  0.000000e+00
bigcom52         0.000000  0.000000e+00
bigcom54         0.000000  0.000000e+00
bigcom56         0.000000  0.000000e+00
bigcom57         0.000000  0.000000e+00
bigcom58         0.000000  0.000000e+00
bigcom62         0.000000  0.000000e+00
bigcom63         0.000000 -1.650916e+00
bigcom64         0.000000  0.000000e+00
bigcom65         0.000000  3.766815e+00
bigcom66         0.000000  0.000000e+00
bigcom68         0.000000  0.000000e+00
bigcom69         0.000000  0.000000e+00
bigcom70         0.000000  0.000000e+00
bigcom71         0.000000  0.000000e+00
bigcom72         0.000000  0.000000e+00
bigcom77         0.000000  0.000000e+00
bigcom79         0.000000  4.127411e+00
bigcom80         0.000000  0.000000e+00
bigcom82         0.000000  0.000000e+00
bigcom83         0.000000 -8.104444e-02
bigcom86         0.000000  0.000000e+00
bigcom87         0.000000  0.000000e+00
bigcom88         0.000000  3.254462e+00
bigcom90         0.000000  0.000000e+00
bigcom92         0.000000  0.000000e+00
bigcom94         0.000000  0.000000e+00
bigcom96         0.000000  0.000000e+00
bigcom98         0.000000  0.000000e+00
bigcom99         0.000000  0.000000e+00
bigcom100        0.000000  0.000000e+00
bigcom102        0.000000  0.000000e+00
bigcom103        0.000000  0.000000e+00
bigcom104        0.000000  0.000000e+00
bigcom107        0.000000  0.000000e+00
bigcom108        0.000000  0.000000e+00
bigcom109        0.000000  0.000000e+00
bigcom110        0.000000 -4.141789e-03
bigcom125        0.000000  0.000000e+00
bigcom133        0.000000  0.000000e+00
bigcom141        0.000000  0.000000e+00
bigcom142        0.000000  0.000000e+00
bigcom143        0.000000  0.000000e+00
bigcom145        0.000000  0.000000e+00
bigcom158        0.000000  0.000000e+00
bigcom162        0.000000  0.000000e+00
bigcom177        0.000000  0.000000e+00
bigcom194        0.000000  0.000000e+00
bigcom208        0.000000  0.000000e+00
bigcom220        0.000000  0.000000e+00
bigcom227        0.000000  0.000000e+00
bigcom229        0.000000  0.000000e+00
bigcom247        0.000000  0.000000e+00
bigcom252        0.000000  0.000000e+00
bigcom255        0.000000 -8.947634e-05
bigcom258        0.000000  0.000000e+00
bigcom266        0.000000  0.000000e+00
bigcom269        0.000000  0.000000e+00
bigcom273        0.000000  0.000000e+00
bigcom274        0.000000  0.000000e+00
bigcom276        0.000000  0.000000e+00
bigcom284        0.000000  0.000000e+00
bigcom290        0.000000  0.000000e+00
bigcom292        0.000000 -3.775075e-03
bigcom294        0.000000  0.000000e+00
bigcom295        0.000000  5.506720e+00
bigcom296        0.000000  0.000000e+00
bigcom297        0.000000  0.000000e+00
bigcom302        0.000000  0.000000e+00
bigcom303        0.000000  0.000000e+00
bigcom307        0.000000  0.000000e+00
bigcom311        0.000000  0.000000e+00
bigcom313        0.000000  0.000000e+00
bigcom318        0.000000  0.000000e+00
bigcom326        0.000000  0.000000e+00
bigcom332        0.000000  0.000000e+00
bigcom340        0.000000 -1.684079e-01
bigcom341        0.000000  0.000000e+00
bigcom345        0.000000  0.000000e+00
bigcom347        0.000000  0.000000e+00
bigcom360        0.000000  0.000000e+00
bigcom365        0.000000  0.000000e+00
bigcom366        0.000000  0.000000e+00
bigcom370        0.000000  0.000000e+00
bigcom387        0.000000  0.000000e+00
bigcom390        0.000000  0.000000e+00
bigcom398        0.000000  0.000000e+00
bigcom408        0.000000  0.000000e+00
bigcom417        0.000000 -4.669993e-01
bigcom419        0.000000  0.000000e+00
bigcom424        0.000000  0.000000e+00
bigcom441        0.000000  0.000000e+00
bigcom445        0.000000  0.000000e+00
bigcom468        0.000000  0.000000e+00
spin_vertex      0.000000 -1.258466e+00
membership_s1    0.000000  0.000000e+00
membership_s3    0.000000 -8.381830e-01
membership_s4    0.000000  6.383909e-01
membership_s5    0.000000  0.000000e+00
membership_s6    0.000000 -5.839637e-02
membership_s7    0.000000  0.000000e+00
membership_s8    0.000000  3.905392e-01
membership_s9    0.000000 -2.694433e-01
membership_s10   0.000000 -1.401446e+00
membership_s11   0.000000 -1.056395e+00
membership_s12   0.000000  6.088812e-01
membership_s13   0.000000 -1.772784e-01
membership_s14   0.000000 -5.176552e-01
membership_s16   0.000000  2.077521e-01
membership_s17   0.000000  0.000000e+00
membership_s18   0.000000  5.554203e+00
membership_s19   0.000000  1.608779e+00
membership_s20   0.000000  4.731168e-01
membership_s21   0.000000 -2.712281e-01
membership_s22   0.000000  0.000000e+00
membership_s23   0.000000 -4.677936e-01
membership_s24   0.000000  0.000000e+00
membership_s25   0.000000 -2.563733e-01
membership_s26   0.000000 -7.449168e-01
membership_s27   0.000000  0.000000e+00
membership_s28   0.000000 -4.612268e-02
membership_s30   0.000000 -4.336861e-01
membership_s31   0.000000  2.627248e-01
membership_s32   0.000000  2.271601e+00
membership_s33   0.000000  0.000000e+00
membership_s34   0.000000  0.000000e+00
membership_s35   0.000000 -7.806901e-01
membership_s36   0.000000  0.000000e+00
membership_s37   0.000000 -2.251615e+00
membership_s38   0.000000 -2.659030e-01
adhesion         0.000000 -6.331255e-06
cohesion         0.000000  0.000000e+00
inner            0.000000  4.394575e-05
outer            0.000000  2.819304e-05
ioratio          0.000000  0.000000e+00
comsize          0.000000  7.639139e-05
[1] "Dataset: med_TnotC Model GBM, run: 8 of 10 2015-06-08 10:54:54"
Iter   TrainDeviance   ValidDeviance   StepSize   Improve
     1        0.1107             nan     0.0100   -0.0001
     2        0.1077             nan     0.0100    0.0005
     3        0.1055             nan     0.0100   -0.0000
     4        0.1031             nan     0.0100   -0.0000
     5        0.1021             nan     0.0100    0.0001
     6        0.1007             nan     0.0100   -0.0000
     7        0.0994             nan     0.0100    0.0002
     8        0.0975             nan     0.0100   -0.0001
     9        0.0967             nan     0.0100    0.0000
    10        0.0959             nan     0.0100    0.0000
    20        0.0865             nan     0.0100   -0.0000
    40        0.0748             nan     0.0100    0.0000
    60        0.0659             nan     0.0100    0.0002
    80        0.0598             nan     0.0100    0.0000
   100        0.0540             nan     0.0100   -0.0000
   120        0.0499             nan     0.0100   -0.0000
   140        0.0457             nan     0.0100   -0.0000
   143        0.0451             nan     0.0100   -0.0000

[1] "GBM variable coefficients"
                            var     rel.inf
graph15                 graph15 8.459800776
ratio5                   ratio5 6.219835981
bigcom48               bigcom48 3.788357705
outer                     outer 3.212897001
walktrap_vertex walktrap_vertex 3.132876384
inner                     inner 2.544697917
spin_vertex         spin_vertex 2.438563455
graph3                   graph3 2.285292479
V2                           V2 2.271082762
knn                         knn 2.265775474
bigcom10               bigcom10 2.109608265
graph1                   graph1 2.102693114
membership_s18   membership_s18 1.839075666
graph6                   graph6 1.789245176
bigcom88               bigcom88 1.787834680
V1                           V1 1.776545447
bigcom65               bigcom65 1.616496493
orbit50                 orbit50 1.465178876
orbit16                 orbit16 1.348379722
orbit36                 orbit36 1.289420745
pagerank               pagerank 1.268070282
cohesion               cohesion 1.226995278
orbit38                 orbit38 1.216912844
ecc                         ecc 1.163564100
orbit37                 orbit37 1.123702452
graph23                 graph23 1.120558868
graph11                 graph11 1.119598463
graph19                 graph19 1.086941776
bigcom295             bigcom295 1.049933342
graph17                 graph17 0.949378375
orbit28                 orbit28 0.931101800
orbit27                 orbit27 0.916424841
ratio1                   ratio1 0.904572867
orbit18                 orbit18 0.902122610
fifth                     fifth 0.849898994
bet                         bet 0.849233044
orbit32                 orbit32 0.846901663
graph16                 graph16 0.831504923
bigcom79               bigcom79 0.826899593
adhesion               adhesion 0.818825634
graph4                   graph4 0.799387407
bigcom33               bigcom33 0.758574375
ratio6                   ratio6 0.750835027
orbit56                 orbit56 0.732891778
orbit51                 orbit51 0.732321306
bigcom18               bigcom18 0.729783000
graph20                 graph20 0.729532539
orbit24                 orbit24 0.712153261
upto_sixth           upto_sixth 0.699560158
ratio2                   ratio2 0.679281871
upto_fifth           upto_fifth 0.664034268
orbit69                 orbit69 0.653695541
membership_s16   membership_s16 0.648249836
trans                     trans 0.637194339
graph2                   graph2 0.616918595
orbit49                 orbit49 0.605966272
constraint           constraint 0.602631534
graph14                 graph14 0.595714762
comsize                 comsize 0.584546969
orbit35                 orbit35 0.579793890
orbit25                 orbit25 0.578400085
orbit17                 orbit17 0.573556134
hubscore               hubscore 0.548307563
orbit45                 orbit45 0.520336438
graph10                 graph10 0.490836750
graph0                   graph0 0.467811217
graph5                   graph5 0.456411056
orbit44                 orbit44 0.432103566
orbit39                 orbit39 0.422600781
orbit20                 orbit20 0.403450615
ratio3                   ratio3 0.388498888
graph13                 graph13 0.369493362
graph12                 graph12 0.368411731
orbit62                 orbit62 0.365801093
membership_s8     membership_s8 0.352427423
fourth                   fourth 0.331518576
orbit15                 orbit15 0.281698148
membership_s32   membership_s32 0.274480417
orbit22                 orbit22 0.274318084
graph7                   graph7 0.263585646
graph22                 graph22 0.250398232
ratio4                   ratio4 0.246452262
second                   second 0.241461419
graph24                 graph24 0.228868743
membership_s19   membership_s19 0.228528466
orbit52                 orbit52 0.222775857
orbit30                 orbit30 0.210929910
orbit19                 orbit19 0.208646682
orbit1                   orbit1 0.200192709
orbit40                 orbit40 0.194796506
orbit21                 orbit21 0.179072518
orbit11                 orbit11 0.160493665
orbit7                   orbit7 0.160458093
coreness               coreness 0.143460077
graph21                 graph21 0.121472491
orbit26                 orbit26 0.117307106
graph25                 graph25 0.115388011
orbit66                 orbit66 0.103896411
graph18                 graph18 0.094312493
membership_s12   membership_s12 0.093549313
membership_s38   membership_s38 0.089694492
membership_s4     membership_s4 0.088699679
membership_s33   membership_s33 0.083335236
orbit2                   orbit2 0.081039788
orbit47                 orbit47 0.079249112
orbit71                 orbit71 0.070612925
upto_fourth         upto_fourth 0.062718171
orbit23                 orbit23 0.062025005
orbit57                 orbit57 0.057816755
orbit68                 orbit68 0.051381444
orbit61                 orbit61 0.049530195
orbit63                 orbit63 0.048144835
orbit12                 orbit12 0.040064796
graph9                   graph9 0.038600484
orbit43                 orbit43 0.038462853
AP                           AP 0.034640913
orbit64                 orbit64 0.030276472
membership_s21   membership_s21 0.020750963
third                     third 0.017157955
orbit33                 orbit33 0.009422796
graph8                   graph8 0.000000000
graph26                 graph26 0.000000000
graph27                 graph27 0.000000000
graph28                 graph28 0.000000000
graph29                 graph29 0.000000000
orbit0                   orbit0 0.000000000
orbit3                   orbit3 0.000000000
orbit4                   orbit4 0.000000000
orbit5                   orbit5 0.000000000
orbit6                   orbit6 0.000000000
orbit8                   orbit8 0.000000000
orbit9                   orbit9 0.000000000
orbit10                 orbit10 0.000000000
orbit13                 orbit13 0.000000000
orbit14                 orbit14 0.000000000
orbit29                 orbit29 0.000000000
orbit31                 orbit31 0.000000000
orbit34                 orbit34 0.000000000
orbit41                 orbit41 0.000000000
orbit42                 orbit42 0.000000000
orbit46                 orbit46 0.000000000
orbit48                 orbit48 0.000000000
orbit53                 orbit53 0.000000000
orbit54                 orbit54 0.000000000
orbit55                 orbit55 0.000000000
orbit58                 orbit58 0.000000000
orbit59                 orbit59 0.000000000
orbit60                 orbit60 0.000000000
orbit65                 orbit65 0.000000000
orbit67                 orbit67 0.000000000
orbit70                 orbit70 0.000000000
orbit72                 orbit72 0.000000000
eccrad                   eccrad 0.000000000
close                     close 0.000000000
first                     first 0.000000000
sixth                     sixth 0.000000000
selfinter             selfinter 0.000000000
evcent                   evcent 0.000000000
upto_second         upto_second 0.000000000
upto_third           upto_third 0.000000000
bigcom1                 bigcom1 0.000000000
bigcom2                 bigcom2 0.000000000
bigcom3                 bigcom3 0.000000000
bigcom4                 bigcom4 0.000000000
bigcom5                 bigcom5 0.000000000
bigcom6                 bigcom6 0.000000000
bigcom8                 bigcom8 0.000000000
bigcom9                 bigcom9 0.000000000
bigcom11               bigcom11 0.000000000
bigcom12               bigcom12 0.000000000
bigcom13               bigcom13 0.000000000
bigcom14               bigcom14 0.000000000
bigcom15               bigcom15 0.000000000
bigcom16               bigcom16 0.000000000
bigcom17               bigcom17 0.000000000
bigcom21               bigcom21 0.000000000
bigcom22               bigcom22 0.000000000
bigcom23               bigcom23 0.000000000
bigcom24               bigcom24 0.000000000
bigcom25               bigcom25 0.000000000
bigcom26               bigcom26 0.000000000
bigcom27               bigcom27 0.000000000
bigcom29               bigcom29 0.000000000
bigcom31               bigcom31 0.000000000
bigcom34               bigcom34 0.000000000
bigcom35               bigcom35 0.000000000
bigcom36               bigcom36 0.000000000
bigcom39               bigcom39 0.000000000
bigcom40               bigcom40 0.000000000
bigcom43               bigcom43 0.000000000
bigcom46               bigcom46 0.000000000
bigcom49               bigcom49 0.000000000
bigcom50               bigcom50 0.000000000
bigcom52               bigcom52 0.000000000
bigcom54               bigcom54 0.000000000
bigcom56               bigcom56 0.000000000
bigcom57               bigcom57 0.000000000
bigcom58               bigcom58 0.000000000
bigcom62               bigcom62 0.000000000
bigcom63               bigcom63 0.000000000
bigcom64               bigcom64 0.000000000
bigcom66               bigcom66 0.000000000
bigcom68               bigcom68 0.000000000
bigcom69               bigcom69 0.000000000
bigcom70               bigcom70 0.000000000
bigcom71               bigcom71 0.000000000
bigcom72               bigcom72 0.000000000
bigcom77               bigcom77 0.000000000
bigcom80               bigcom80 0.000000000
bigcom82               bigcom82 0.000000000
bigcom83               bigcom83 0.000000000
bigcom86               bigcom86 0.000000000
bigcom87               bigcom87 0.000000000
bigcom90               bigcom90 0.000000000
bigcom92               bigcom92 0.000000000
bigcom94               bigcom94 0.000000000
bigcom96               bigcom96 0.000000000
bigcom98               bigcom98 0.000000000
bigcom99               bigcom99 0.000000000
bigcom100             bigcom100 0.000000000
bigcom102             bigcom102 0.000000000
bigcom103             bigcom103 0.000000000
bigcom104             bigcom104 0.000000000
bigcom107             bigcom107 0.000000000
bigcom108             bigcom108 0.000000000
bigcom109             bigcom109 0.000000000
bigcom110             bigcom110 0.000000000
bigcom125             bigcom125 0.000000000
bigcom133             bigcom133 0.000000000
bigcom141             bigcom141 0.000000000
bigcom142             bigcom142 0.000000000
bigcom143             bigcom143 0.000000000
bigcom145             bigcom145 0.000000000
bigcom158             bigcom158 0.000000000
bigcom162             bigcom162 0.000000000
bigcom177             bigcom177 0.000000000
bigcom194             bigcom194 0.000000000
bigcom208             bigcom208 0.000000000
bigcom220             bigcom220 0.000000000
bigcom227             bigcom227 0.000000000
bigcom229             bigcom229 0.000000000
bigcom247             bigcom247 0.000000000
bigcom252             bigcom252 0.000000000
bigcom255             bigcom255 0.000000000
bigcom258             bigcom258 0.000000000
bigcom266             bigcom266 0.000000000
bigcom269             bigcom269 0.000000000
bigcom273             bigcom273 0.000000000
bigcom274             bigcom274 0.000000000
bigcom276             bigcom276 0.000000000
bigcom284             bigcom284 0.000000000
bigcom290             bigcom290 0.000000000
bigcom292             bigcom292 0.000000000
bigcom294             bigcom294 0.000000000
bigcom296             bigcom296 0.000000000
bigcom297             bigcom297 0.000000000
bigcom302             bigcom302 0.000000000
bigcom303             bigcom303 0.000000000
bigcom307             bigcom307 0.000000000
bigcom311             bigcom311 0.000000000
bigcom313             bigcom313 0.000000000
bigcom318             bigcom318 0.000000000
bigcom326             bigcom326 0.000000000
bigcom332             bigcom332 0.000000000
bigcom340             bigcom340 0.000000000
bigcom341             bigcom341 0.000000000
bigcom345             bigcom345 0.000000000
bigcom347             bigcom347 0.000000000
bigcom360             bigcom360 0.000000000
bigcom365             bigcom365 0.000000000
bigcom366             bigcom366 0.000000000
bigcom370             bigcom370 0.000000000
bigcom387             bigcom387 0.000000000
bigcom390             bigcom390 0.000000000
bigcom398             bigcom398 0.000000000
bigcom408             bigcom408 0.000000000
bigcom417             bigcom417 0.000000000
bigcom419             bigcom419 0.000000000
bigcom424             bigcom424 0.000000000
bigcom441             bigcom441 0.000000000
bigcom445             bigcom445 0.000000000
bigcom468             bigcom468 0.000000000
membership_s1     membership_s1 0.000000000
membership_s3     membership_s3 0.000000000
membership_s5     membership_s5 0.000000000
membership_s6     membership_s6 0.000000000
membership_s7     membership_s7 0.000000000
membership_s9     membership_s9 0.000000000
membership_s10   membership_s10 0.000000000
membership_s11   membership_s11 0.000000000
membership_s13   membership_s13 0.000000000
membership_s14   membership_s14 0.000000000
membership_s17   membership_s17 0.000000000
membership_s20   membership_s20 0.000000000
membership_s22   membership_s22 0.000000000
membership_s23   membership_s23 0.000000000
membership_s24   membership_s24 0.000000000
membership_s25   membership_s25 0.000000000
membership_s26   membership_s26 0.000000000
membership_s27   membership_s27 0.000000000
membership_s28   membership_s28 0.000000000
membership_s30   membership_s30 0.000000000
membership_s31   membership_s31 0.000000000
membership_s34   membership_s34 0.000000000
membership_s35   membership_s35 0.000000000
membership_s36   membership_s36 0.000000000
membership_s37   membership_s37 0.000000000
ioratio                 ioratio 0.000000000
[1] "Dataset: med_TnotC Model RF, run: 8 of 10 2015-06-08 10:55:20"
     |      Out-of-bag   |
Tree |      MSE  %Var(y) |
   1 |  0.02434   244.78 |
   2 |  0.01961   197.21 |
   3 |  0.01644   165.31 |
   4 |  0.01606   161.50 |
   5 |  0.01674   168.30 |
   6 |  0.01581   159.01 |
   7 |  0.01495   150.31 |
   8 |  0.01582   159.04 |
   9 |  0.01533   154.11 |
  10 |  0.01433   144.06 |
  11 |  0.01397   140.45 |
  12 |  0.01287   129.42 |
  13 |  0.01241   124.84 |
  14 |  0.01244   125.05 |
  15 |  0.01278   128.51 |
  16 |  0.01251   125.78 |
  17 |  0.01241   124.75 |
  18 |  0.01232   123.89 |
  19 |  0.01224   123.08 |
  20 |  0.01216   122.30 |
  21 |  0.01221   122.74 |
  22 |   0.0121   121.66 |
  23 |  0.01201   120.76 |
  24 |  0.01193   120.01 |
  25 |  0.01185   119.11 |
  26 |  0.01178   118.45 |
  27 |  0.01168   117.48 |
  28 |  0.01159   116.60 |
  29 |  0.01155   116.17 |
  30 |  0.01153   115.95 |
  31 |  0.01145   115.13 |
  32 |  0.01139   114.53 |
  33 |  0.01139   114.51 |
  34 |  0.01134   113.99 |
  35 |  0.01129   113.54 |
  36 |  0.01129   113.56 |
  37 |  0.01128   113.44 |
  38 |  0.01125   113.14 |
  39 |   0.0112   112.64 |
  40 |  0.01116   112.24 |
  41 |  0.01115   112.15 |
  42 |  0.01117   112.30 |
  43 |  0.01119   112.52 |
  44 |  0.01114   112.03 |
  45 |  0.01115   112.16 |
  46 |  0.01112   111.77 |
  47 |  0.01112   111.78 |
  48 |   0.0111   111.62 |
  49 |  0.01109   111.51 |
  50 |  0.01107   111.34 |
  51 |  0.01106   111.22 |
  52 |  0.01107   111.32 |
  53 |  0.01103   110.96 |
  54 |  0.01102   110.82 |
  55 |    0.011   110.57 |
  56 |  0.01099   110.48 |
  57 |  0.01095   110.07 |
  58 |  0.01094   109.99 |
  59 |  0.01094   110.03 |
  60 |  0.01094   109.97 |
  61 |  0.01092   109.76 |
  62 |  0.01091   109.69 |
  63 |  0.01093   109.90 |
  64 |  0.01093   109.90 |
  65 |  0.01091   109.74 |
  66 |  0.01092   109.77 |
  67 |  0.01092   109.84 |
  68 |  0.01092   109.80 |
  69 |  0.01092   109.80 |
  70 |  0.01093   109.90 |
  71 |  0.01092   109.78 |
  72 |  0.01091   109.72 |
  73 |  0.01091   109.66 |
  74 |   0.0109   109.64 |
  75 |  0.01088   109.38 |
  76 |  0.01086   109.23 |
  77 |  0.01086   109.18 |
  78 |  0.01086   109.20 |
  79 |  0.01083   108.86 |
  80 |  0.01081   108.68 |
  81 |  0.01081   108.66 |
  82 |   0.0108   108.58 |
  83 |  0.01079   108.51 |
  84 |  0.01079   108.45 |
  85 |  0.01076   108.18 |
  86 |  0.01075   108.11 |
  87 |  0.01076   108.23 |
  88 |  0.01076   108.24 |
  89 |  0.01076   108.20 |
  90 |  0.01075   108.10 |
  91 |  0.01076   108.16 |
  92 |  0.01074   108.05 |
  93 |  0.01076   108.22 |
  94 |  0.01077   108.33 |
  95 |  0.01077   108.27 |
  96 |  0.01076   108.20 |
  97 |  0.01076   108.22 |
  98 |  0.01076   108.15 |
  99 |  0.01077   108.35 |
 100 |  0.01075   108.09 |
[1] "Random Forest variable coefficients"
                      %IncMSE IncNodePurity
graph5           1.106232e-03  1.744159e-01
graph6           8.944596e-04  1.448330e-01
graph7           3.135189e-04  8.441066e-02
graph8           3.542008e-04  1.590087e-02
graph9           8.503269e-04  6.606346e-02
graph10          5.655642e-04  8.434209e-02
graph11          7.423820e-03  2.252298e-01
graph12          1.761868e-03  1.455444e-01
graph13          3.211072e-03  1.833920e-01
graph14          8.022745e-04  1.472685e-01
graph15          7.834547e-03  5.153896e-01
graph16          3.788562e-05  5.038945e-02
graph17          3.376129e-03  3.295778e-01
graph18          4.486588e-04  1.055267e-01
graph19          8.938873e-03  2.980616e-01
graph20          3.568763e-04  1.915234e-01
graph21          1.541299e-04  2.075019e-01
graph22          3.576546e-04  8.288994e-02
graph23          5.599636e-04  1.453226e-01
graph24          1.659917e-05  5.709451e-02
graph25          2.809502e-04  2.011646e-01
graph26          6.110898e-04  1.220765e-01
graph27          1.170456e-04  4.823902e-02
graph28          1.818901e-04  9.812132e-04
graph29          1.240541e-04  2.037327e-03
orbit0           1.578375e-04  7.834165e-02
orbit1           7.616703e-04  1.223326e-01
orbit2           4.382898e-05  4.437787e-02
orbit3           1.155816e-04  6.162141e-02
orbit4           9.190116e-04  9.966085e-02
orbit5           8.418839e-04  1.181454e-01
orbit6           1.413217e-03  2.569156e-01
orbit7           7.792789e-05  6.799835e-02
orbit8           5.322077e-04  1.251952e-01
orbit9           9.135065e-04  1.354592e-01
orbit10          7.087754e-04  8.843313e-02
orbit11          1.087620e-04  1.912440e-02
orbit12          1.348579e-04  3.178917e-02
orbit13          2.726394e-04  7.259955e-02
orbit14          6.311009e-05  3.984777e-02
orbit15          2.268685e-03  1.244750e-01
orbit16          6.151605e-04  2.405319e-01
orbit17          8.614436e-04  1.079100e-01
orbit18          2.033233e-03  1.469608e-01
orbit19          1.967058e-03  2.189102e-01
orbit20          1.702826e-03  1.270287e-01
orbit21          9.951962e-04  6.959316e-02
orbit22          7.088964e-03  2.080906e-01
orbit23          1.670775e-04  6.226739e-02
orbit24          3.470390e-03  1.774154e-01
orbit25          3.136078e-03  1.345458e-01
orbit26          2.560049e-04  8.095358e-02
orbit27          1.674003e-04  3.095590e-02
orbit28          2.998369e-03  1.645308e-01
orbit29          1.799817e-04  1.252554e-01
orbit30          3.352309e-05  3.875939e-02
orbit31          3.127900e-04  8.431742e-02
orbit32          2.582686e-03  1.416774e-01
orbit33          4.666943e-04  5.293274e-02
orbit34          4.292213e-03  2.197089e-01
orbit35          1.584102e-03  2.744053e-01
orbit36          8.670435e-04  2.550462e-01
orbit37          6.348136e-04  2.051459e-01
orbit38          6.950487e-04  1.236049e-01
orbit39          2.712788e-03  2.361658e-01
orbit40          3.997430e-04  1.388405e-01
orbit41         -4.459517e-05  5.128309e-02
orbit42          5.409959e-04  1.378305e-01
orbit43          7.041706e-04  1.759640e-01
orbit44          1.547303e-05  1.094289e-02
orbit45          8.404659e-04  2.373907e-01
orbit46          5.205226e-04  1.187212e-01
orbit47          8.665366e-04  2.822403e-02
orbit48          3.238547e-04  6.852421e-02
orbit49          1.615982e-03  9.264578e-02
orbit50          2.507115e-04  2.256748e-01
orbit51          3.094817e-03  2.062281e-01
orbit52          4.471813e-03  1.308514e-01
orbit53          3.806086e-03  9.277631e-02
orbit54          1.210256e-03  8.217259e-02
orbit55          8.163073e-05  1.427458e-02
orbit56          1.062990e-03  2.228781e-01
orbit57          3.704960e-04  1.890035e-01
orbit58          1.568572e-04  1.020078e-01
orbit59          1.696071e-03  4.447190e-02
orbit60          1.244016e-04  7.770400e-02
orbit61          0.000000e+00  2.320193e-19
orbit62          9.444828e-04  1.505690e-01
orbit63          2.562369e-03  9.771037e-02
orbit64          6.366985e-04  8.002727e-02
orbit65          1.342924e-03  4.614783e-02
orbit66          8.203158e-04  8.051261e-02
orbit67          0.000000e+00  8.673617e-21
orbit68          1.739130e-05  1.561404e-03
orbit69          6.698148e-04  1.791664e-01
orbit70          0.000000e+00  6.071532e-20
orbit71          5.661137e-04  2.162269e-02
orbit72          1.445781e-04  1.036871e-02
AP               3.719468e-05  9.608171e-02
bet              7.866865e-04  3.197881e-01
ecc              3.043618e-04  1.723876e-01
eccrad           3.316334e-04  3.780964e-01
close            1.158897e-03  1.093890e-01
constraint       3.651344e-04  1.987025e-01
coreness        -4.932811e-06  1.893103e-02
knn              1.779358e-03  3.457401e-01
hubscore         4.090460e-04  2.429128e-01
pagerank         4.792086e-04  2.167545e-01
trans            4.827684e-04  1.299638e-01
first            4.401237e-04  5.465113e-02
second           4.615846e-04  1.072701e-01
third            1.295465e-03  2.035402e-01
fourth           7.064169e-04  2.820427e-01
fifth            1.185115e-03  2.716466e-01
sixth            7.109698e-03  4.891170e-01
selfinter        2.183406e-06  4.777778e-03
V1               1.745032e-03  3.505020e-01
V2               7.625077e-04  4.628260e-01
evcent           1.033673e-03  1.409425e-01
upto_second      4.979305e-04  7.128778e-02
upto_third       3.610253e-03  1.747687e-01
upto_fourth      1.449727e-03  7.718099e-02
upto_fifth       4.590405e-03  1.698131e-01
upto_sixth       8.604806e-04  2.107722e-01
ratio1           4.631873e-04  1.235125e-01
ratio2           3.138667e-03  3.152443e-01
ratio3           8.030786e-03  2.589259e-01
ratio4           2.046009e-03  2.460384e-01
ratio5           1.006703e-03  1.237627e+00
ratio6           1.725740e-03  1.899591e-01
walktrap_vertex  4.199339e-04  5.589312e-01
bigcom1          0.000000e+00  1.084202e-20
bigcom2          8.701490e-06  4.349206e-02
bigcom3          0.000000e+00  0.000000e+00
bigcom4         -1.192046e-05  3.668828e-02
bigcom5          0.000000e+00  0.000000e+00
bigcom6          0.000000e+00  0.000000e+00
bigcom8          0.000000e+00  3.903128e-20
bigcom9          0.000000e+00  0.000000e+00
bigcom10        -5.211497e-05  3.353584e-01
bigcom11         0.000000e+00  0.000000e+00
bigcom12         0.000000e+00  0.000000e+00
bigcom13         0.000000e+00  1.387779e-19
bigcom14         0.000000e+00  0.000000e+00
bigcom15         0.000000e+00  0.000000e+00
bigcom16         0.000000e+00  0.000000e+00
bigcom17         0.000000e+00  1.084202e-21
bigcom18         7.619743e-05  2.199048e-01
bigcom21         0.000000e+00  0.000000e+00
bigcom22         0.000000e+00  0.000000e+00
bigcom23         0.000000e+00  0.000000e+00
bigcom24         0.000000e+00  0.000000e+00
bigcom25         3.388799e-05  5.868929e-02
bigcom26         0.000000e+00  0.000000e+00
bigcom27         0.000000e+00  0.000000e+00
bigcom29         0.000000e+00  0.000000e+00
bigcom31         0.000000e+00  0.000000e+00
bigcom33         4.143134e-04  1.266801e-01
bigcom34         0.000000e+00  4.119968e-20
bigcom35         0.000000e+00  0.000000e+00
bigcom36         0.000000e+00  3.469447e-20
bigcom39         0.000000e+00  0.000000e+00
bigcom40         0.000000e+00  0.000000e+00
bigcom43         0.000000e+00  1.040834e-19
bigcom46         0.000000e+00  6.938894e-20
bigcom48         1.368172e-04  3.515359e-01
bigcom49         0.000000e+00  6.938894e-20
bigcom50         0.000000e+00  0.000000e+00
bigcom52         0.000000e+00  0.000000e+00
bigcom54         0.000000e+00  0.000000e+00
bigcom56         0.000000e+00  0.000000e+00
bigcom57         0.000000e+00  2.168404e-21
bigcom58         0.000000e+00  6.938894e-20
bigcom62         0.000000e+00  0.000000e+00
bigcom63         0.000000e+00  3.469447e-20
bigcom64         0.000000e+00  0.000000e+00
bigcom65         3.992378e-05  1.599885e-01
bigcom66         0.000000e+00  0.000000e+00
bigcom68         0.000000e+00  0.000000e+00
bigcom69         0.000000e+00  0.000000e+00
bigcom70         0.000000e+00  1.387779e-19
bigcom71         0.000000e+00  0.000000e+00
bigcom72         0.000000e+00  6.938894e-20
bigcom77         0.000000e+00  0.000000e+00
bigcom79         1.023726e-04  1.999801e-01
bigcom80         0.000000e+00  3.469447e-20
bigcom82         0.000000e+00  0.000000e+00
bigcom83         0.000000e+00  7.155734e-20
bigcom86         0.000000e+00  0.000000e+00
bigcom87         0.000000e+00  0.000000e+00
bigcom88         7.796494e-05  1.603397e-01
bigcom90         0.000000e+00  0.000000e+00
bigcom92         0.000000e+00  0.000000e+00
bigcom94         0.000000e+00  0.000000e+00
bigcom96         0.000000e+00  0.000000e+00
bigcom98         0.000000e+00  1.084202e-21
bigcom99         0.000000e+00  6.505213e-21
bigcom100        0.000000e+00  0.000000e+00
bigcom102        0.000000e+00  0.000000e+00
bigcom103        0.000000e+00  0.000000e+00
bigcom104        0.000000e+00  0.000000e+00
bigcom107        0.000000e+00  1.387779e-19
bigcom108        0.000000e+00  0.000000e+00
bigcom109        0.000000e+00  0.000000e+00
bigcom110        0.000000e+00  0.000000e+00
bigcom125        0.000000e+00  1.387779e-19
bigcom133        0.000000e+00  1.387779e-19
bigcom141        0.000000e+00  0.000000e+00
bigcom142        0.000000e+00  0.000000e+00
bigcom143        0.000000e+00  0.000000e+00
bigcom145        0.000000e+00  0.000000e+00
bigcom158        0.000000e+00  0.000000e+00
bigcom162        0.000000e+00  0.000000e+00
bigcom177        0.000000e+00  6.938894e-20
bigcom194        0.000000e+00  0.000000e+00
bigcom208        0.000000e+00  0.000000e+00
bigcom220        0.000000e+00  0.000000e+00
bigcom227        0.000000e+00  0.000000e+00
bigcom229        0.000000e+00  0.000000e+00
bigcom247        0.000000e+00  0.000000e+00
bigcom252        0.000000e+00  0.000000e+00
bigcom255        0.000000e+00  0.000000e+00
bigcom258        0.000000e+00  1.084202e-21
bigcom266        0.000000e+00  1.734723e-19
bigcom269        0.000000e+00  0.000000e+00
bigcom273        0.000000e+00  0.000000e+00
bigcom274        0.000000e+00  3.469447e-20
bigcom276        0.000000e+00  0.000000e+00
bigcom284        0.000000e+00  0.000000e+00
bigcom290        0.000000e+00  0.000000e+00
bigcom292        0.000000e+00  0.000000e+00
bigcom294        0.000000e+00  0.000000e+00
bigcom295       -2.651829e-05  4.753692e-01
bigcom296        0.000000e+00  0.000000e+00
bigcom297        0.000000e+00  0.000000e+00
bigcom302        0.000000e+00  0.000000e+00
bigcom303        0.000000e+00  0.000000e+00
bigcom307        0.000000e+00  0.000000e+00
bigcom311        0.000000e+00  0.000000e+00
bigcom313        0.000000e+00  0.000000e+00
bigcom318        0.000000e+00  0.000000e+00
bigcom326        0.000000e+00  0.000000e+00
bigcom332        0.000000e+00  0.000000e+00
bigcom340        0.000000e+00  0.000000e+00
bigcom341        0.000000e+00  0.000000e+00
bigcom345        0.000000e+00  0.000000e+00
bigcom347        0.000000e+00  0.000000e+00
bigcom360        0.000000e+00  0.000000e+00
bigcom365        0.000000e+00  0.000000e+00
bigcom366        0.000000e+00  6.938894e-20
bigcom370        0.000000e+00  0.000000e+00
bigcom387        0.000000e+00  3.469447e-20
bigcom390        0.000000e+00  0.000000e+00
bigcom398        0.000000e+00  0.000000e+00
bigcom408        0.000000e+00  0.000000e+00
bigcom417        0.000000e+00  0.000000e+00
bigcom419        0.000000e+00  0.000000e+00
bigcom424        0.000000e+00  0.000000e+00
bigcom441        0.000000e+00  1.431147e-19
bigcom445        0.000000e+00  1.387779e-19
bigcom468        0.000000e+00  0.000000e+00
spin_vertex      1.999566e-03  5.912170e-01
membership_s1    0.000000e+00  0.000000e+00
membership_s3    0.000000e+00  4.336809e-21
membership_s4   -3.490610e-05  2.145498e-02
membership_s5    0.000000e+00  0.000000e+00
membership_s6    0.000000e+00  3.469447e-20
membership_s7    0.000000e+00  3.469447e-20
membership_s8    1.200335e-04  7.836866e-02
membership_s9    0.000000e+00  1.734723e-19
membership_s10   0.000000e+00  0.000000e+00
membership_s11   0.000000e+00  6.505213e-21
membership_s12   1.329906e-05  3.562727e-02
membership_s13   0.000000e+00  0.000000e+00
membership_s14   0.000000e+00  0.000000e+00
membership_s16   2.039107e-05  6.498066e-02
membership_s17   0.000000e+00  3.469447e-20
membership_s18   4.547571e-05  3.636517e-01
membership_s19  -2.585249e-05  1.322935e-01
membership_s20   4.094469e-04  1.184486e-01
membership_s21  -1.753084e-05  8.376909e-02
membership_s22   0.000000e+00  0.000000e+00
membership_s23   0.000000e+00  1.387779e-19
membership_s24   0.000000e+00  2.168404e-21
membership_s25   0.000000e+00  3.469447e-20
membership_s26  -7.581018e-05  6.475569e-02
membership_s27   0.000000e+00  4.987330e-20
membership_s28   0.000000e+00  4.228388e-20
membership_s30   0.000000e+00  8.673617e-21
membership_s31   0.000000e+00  2.168404e-20
membership_s32   1.184241e-05  7.649675e-02
membership_s33  -8.998401e-05  3.355170e-02
membership_s34   0.000000e+00  0.000000e+00
membership_s35   0.000000e+00  0.000000e+00
membership_s36   0.000000e+00  0.000000e+00
membership_s37   0.000000e+00  1.084202e-21
membership_s38   0.000000e+00  2.385245e-20
adhesion         1.368403e-03  4.409665e-01
cohesion         3.128535e-03  3.704689e-01
inner            1.220960e-04  6.643463e-01
outer            3.111538e-04  4.669094e-01
ioratio          2.611993e-03  4.048450e-01
comsize          2.718388e-04  3.485814e-01
[1] "Dataset: med_TnotC Model GLM, run: 8 of 10 2015-06-08 10:56:08"
[1] "glmnet variable coefficients"
                     [,1]          [,2]
(Intercept)     -4.590548 -7.136590e+02
graph0           0.000000 -2.515955e-04
graph1           0.000000  0.000000e+00
graph2           0.000000 -7.605913e-04
graph3           0.000000  0.000000e+00
graph4           0.000000  0.000000e+00
graph5           0.000000  0.000000e+00
graph6           0.000000  0.000000e+00
graph7           0.000000  0.000000e+00
graph8           0.000000  0.000000e+00
graph9           0.000000 -9.471486e-07
graph10          0.000000  0.000000e+00
graph11          0.000000  0.000000e+00
graph12          0.000000  0.000000e+00
graph13          0.000000  0.000000e+00
graph14          0.000000 -9.114816e-07
graph15          0.000000  3.426804e-06
graph16          0.000000  0.000000e+00
graph17          0.000000  0.000000e+00
graph18          0.000000  0.000000e+00
graph19          0.000000 -9.398660e-05
graph20          0.000000 -2.257792e-05
graph21          0.000000  0.000000e+00
graph22          0.000000  0.000000e+00
graph23          0.000000  2.492345e-06
graph24          0.000000  0.000000e+00
graph25          0.000000  0.000000e+00
graph26          0.000000  0.000000e+00
graph27          0.000000  0.000000e+00
graph28          0.000000  0.000000e+00
graph29          0.000000  0.000000e+00
orbit0           0.000000  0.000000e+00
orbit1           0.000000  2.928775e-04
orbit2           0.000000 -9.858115e-03
orbit3           0.000000 -3.285078e-04
orbit4           0.000000  5.104257e-05
orbit5           0.000000  0.000000e+00
orbit6           0.000000  0.000000e+00
orbit7           0.000000  0.000000e+00
orbit8           0.000000  0.000000e+00
orbit9           0.000000  1.099046e-03
orbit10          0.000000 -2.731724e-04
orbit11          0.000000 -1.287353e-03
orbit12          0.000000  0.000000e+00
orbit13          0.000000  0.000000e+00
orbit14          0.000000  0.000000e+00
orbit15          0.000000 -4.118832e-08
orbit16          0.000000 -2.806295e-07
orbit17          0.000000 -1.165014e-06
orbit18          0.000000 -2.817165e-07
orbit19          0.000000  3.720226e-07
orbit20          0.000000  0.000000e+00
orbit21          0.000000 -1.054725e-06
orbit22          0.000000 -3.886489e-10
orbit23          0.000000  7.412755e-05
orbit24          0.000000  2.020053e-07
orbit25          0.000000 -1.293876e-05
orbit26          0.000000 -1.004676e-05
orbit27          0.000000  0.000000e+00
orbit28          0.000000  4.270698e-05
orbit29          0.000000  7.201702e-05
orbit30          0.000000 -6.192148e-06
orbit31          0.000000 -1.171202e-05
orbit32          0.000000 -1.282905e-06
orbit33          0.000000 -4.802059e-04
orbit34          0.000000  7.921032e-07
orbit35          0.000000  1.487969e-05
orbit36          0.000000  3.306602e-06
orbit37          0.000000 -5.720739e-06
orbit38          0.000000  1.262491e-04
orbit39          0.000000  0.000000e+00
orbit40          0.000000  0.000000e+00
orbit41          0.000000 -3.006119e-04
orbit42          0.000000  3.582332e-04
orbit43          0.000000  4.373808e-07
orbit44          0.000000 -4.587641e-02
orbit45          0.000000 -3.929646e-04
orbit46          0.000000 -3.783475e-05
orbit47          0.000000  0.000000e+00
orbit48          0.000000 -1.570727e-06
orbit49          0.000000  0.000000e+00
orbit50          0.000000 -4.248674e-04
orbit51          0.000000  0.000000e+00
orbit52          0.000000  1.552079e-05
orbit53          0.000000  0.000000e+00
orbit54          0.000000  0.000000e+00
orbit55          0.000000 -1.887511e-04
orbit56          0.000000  4.014181e-04
orbit57          0.000000  0.000000e+00
orbit58          0.000000 -1.308778e-05
orbit59          0.000000  9.646184e-06
orbit60          0.000000  0.000000e+00
orbit61          0.000000  0.000000e+00
orbit62          0.000000 -9.521790e-06
orbit63          0.000000  0.000000e+00
orbit64          0.000000  0.000000e+00
orbit65          0.000000 -8.164795e-04
orbit66          0.000000  0.000000e+00
orbit67          0.000000 -5.088378e-04
orbit68          0.000000 -6.937836e-04
orbit69          0.000000  0.000000e+00
orbit70          0.000000  0.000000e+00
orbit71          0.000000  1.820402e-08
orbit72          0.000000  0.000000e+00
AP               0.000000 -5.477056e-01
bet              0.000000  2.731729e-05
ecc              0.000000 -6.686904e-02
eccrad           0.000000 -1.646878e-11
close            0.000000 -6.939715e+00
constraint       0.000000 -2.742515e+00
coreness         0.000000  1.333106e-02
knn              0.000000 -1.746445e-03
hubscore         0.000000  0.000000e+00
pagerank         0.000000 -4.677822e+02
trans            0.000000 -1.538613e+00
first            0.000000 -5.363721e-04
second           0.000000  0.000000e+00
third            0.000000  0.000000e+00
fourth           0.000000 -1.091364e-04
fifth            0.000000  4.507751e-04
sixth            0.000000 -1.439500e-06
selfinter        0.000000 -7.876507e-01
V1               0.000000  4.810658e+00
V2               0.000000 -1.536028e+01
evcent           0.000000  0.000000e+00
upto_second      0.000000  0.000000e+00
upto_third       0.000000  0.000000e+00
upto_fourth      0.000000  0.000000e+00
upto_fifth       0.000000  9.698151e-04
upto_sixth       0.000000  6.393146e-02
ratio1           0.000000 -3.781174e-02
ratio2           0.000000 -1.392255e-02
ratio3           0.000000 -2.597740e-01
ratio4           0.000000  5.199185e-02
ratio5           0.000000 -6.784086e+00
ratio6           0.000000  0.000000e+00
walktrap_vertex  0.000000  8.385843e-01
bigcom1          0.000000  2.960664e-02
bigcom2          0.000000  8.065714e-01
bigcom3          0.000000 -8.799618e-01
bigcom4          0.000000  8.370681e-01
bigcom5          0.000000  0.000000e+00
bigcom6          0.000000 -8.002171e-02
bigcom8          0.000000 -9.158581e-01
bigcom9          0.000000 -7.013483e-01
bigcom10         0.000000  4.296256e+00
bigcom11         0.000000 -1.089979e-01
bigcom12         0.000000 -1.251128e+00
bigcom13         0.000000 -3.750940e-01
bigcom14         0.000000  0.000000e+00
bigcom15         0.000000  0.000000e+00
bigcom16         0.000000 -1.479237e-01
bigcom17         0.000000 -5.981345e-02
bigcom18         0.000000  2.021997e+00
bigcom21         0.000000  0.000000e+00
bigcom22         0.000000  0.000000e+00
bigcom23         0.000000  0.000000e+00
bigcom24         0.000000  0.000000e+00
bigcom25         0.000000  6.675470e-01
bigcom26         0.000000  0.000000e+00
bigcom27         0.000000  0.000000e+00
bigcom29         0.000000  0.000000e+00
bigcom31         0.000000  0.000000e+00
bigcom33         0.000000  1.880562e+00
bigcom34         0.000000 -6.402988e-02
bigcom35         0.000000 -1.566335e-01
bigcom36         0.000000  0.000000e+00
bigcom39         0.000000  0.000000e+00
bigcom40         0.000000  0.000000e+00
bigcom43         0.000000  0.000000e+00
bigcom46         0.000000  0.000000e+00
bigcom48         0.000000  4.738531e+00
bigcom49         0.000000 -3.808934e-01
bigcom50         0.000000  0.000000e+00
bigcom52         0.000000  0.000000e+00
bigcom54         0.000000  0.000000e+00
bigcom56         0.000000 -6.265408e-02
bigcom57         0.000000  0.000000e+00
bigcom58         0.000000  0.000000e+00
bigcom62         0.000000 -2.555861e-05
bigcom63         0.000000 -1.137654e+00
bigcom64         0.000000  0.000000e+00
bigcom65         0.000000  2.773942e+00
bigcom66         0.000000  0.000000e+00
bigcom68         0.000000  0.000000e+00
bigcom69         0.000000  0.000000e+00
bigcom70         0.000000  0.000000e+00
bigcom71         0.000000  0.000000e+00
bigcom72         0.000000  0.000000e+00
bigcom77         0.000000  0.000000e+00
bigcom79         0.000000  4.229899e+00
bigcom80         0.000000 -2.012086e-01
bigcom82         0.000000  0.000000e+00
bigcom83         0.000000 -3.779585e-01
bigcom86         0.000000 -1.607732e-01
bigcom87         0.000000 -6.680224e-02
bigcom88         0.000000  2.711871e+00
bigcom90         0.000000  0.000000e+00
bigcom92         0.000000  0.000000e+00
bigcom94         0.000000  0.000000e+00
bigcom96         0.000000  0.000000e+00
bigcom98         0.000000  0.000000e+00
bigcom99         0.000000  0.000000e+00
bigcom100        0.000000  0.000000e+00
bigcom102        0.000000  0.000000e+00
bigcom103        0.000000  0.000000e+00
bigcom104        0.000000  0.000000e+00
bigcom107        0.000000  0.000000e+00
bigcom108        0.000000  0.000000e+00
bigcom109        0.000000  0.000000e+00
bigcom110        0.000000 -3.946679e-01
bigcom125        0.000000  0.000000e+00
bigcom133        0.000000  0.000000e+00
bigcom141        0.000000  0.000000e+00
bigcom142        0.000000  0.000000e+00
bigcom143        0.000000 -7.455228e-03
bigcom145        0.000000  0.000000e+00
bigcom158        0.000000  0.000000e+00
bigcom162        0.000000  0.000000e+00
bigcom177        0.000000 -2.247978e-02
bigcom194        0.000000 -2.147782e-01
bigcom208        0.000000  0.000000e+00
bigcom220        0.000000  0.000000e+00
bigcom227        0.000000  0.000000e+00
bigcom229        0.000000  0.000000e+00
bigcom247        0.000000  0.000000e+00
bigcom252        0.000000  0.000000e+00
bigcom255        0.000000  0.000000e+00
bigcom258        0.000000  0.000000e+00
bigcom266        0.000000  0.000000e+00
bigcom269        0.000000  0.000000e+00
bigcom273        0.000000  0.000000e+00
bigcom274        0.000000  0.000000e+00
bigcom276        0.000000  0.000000e+00
bigcom284        0.000000  0.000000e+00
bigcom290        0.000000  0.000000e+00
bigcom292        0.000000 -5.904258e-01
bigcom294        0.000000  0.000000e+00
bigcom295        0.000000  4.949284e+00
bigcom296        0.000000  0.000000e+00
bigcom297        0.000000  0.000000e+00
bigcom302        0.000000  0.000000e+00
bigcom303        0.000000  0.000000e+00
bigcom307        0.000000  0.000000e+00
bigcom311        0.000000  0.000000e+00
bigcom313        0.000000  0.000000e+00
bigcom318        0.000000  0.000000e+00
bigcom326        0.000000  0.000000e+00
bigcom332        0.000000  0.000000e+00
bigcom340        0.000000 -2.534687e-01
bigcom341        0.000000  0.000000e+00
bigcom345        0.000000  0.000000e+00
bigcom347        0.000000  0.000000e+00
bigcom360        0.000000 -1.286984e-02
bigcom365        0.000000  0.000000e+00
bigcom366        0.000000  0.000000e+00
bigcom370        0.000000  0.000000e+00
bigcom387        0.000000  0.000000e+00
bigcom390        0.000000  0.000000e+00
bigcom398        0.000000  0.000000e+00
bigcom408        0.000000  0.000000e+00
bigcom417        0.000000 -8.615167e-01
bigcom419        0.000000  0.000000e+00
bigcom424        0.000000  0.000000e+00
bigcom441        0.000000  0.000000e+00
bigcom445        0.000000  0.000000e+00
bigcom468        0.000000  0.000000e+00
spin_vertex      0.000000 -7.291632e-01
membership_s1    0.000000  0.000000e+00
membership_s3    0.000000 -9.188062e-01
membership_s4    0.000000  8.083608e-01
membership_s5    0.000000  0.000000e+00
membership_s6    0.000000  0.000000e+00
membership_s7    0.000000 -1.924482e-01
membership_s8    0.000000  7.447514e-01
membership_s9    0.000000 -3.675991e-01
membership_s10   0.000000 -1.415088e+00
membership_s11   0.000000 -9.017908e-01
membership_s12   0.000000  8.408081e-01
membership_s13   0.000000  0.000000e+00
membership_s14   0.000000 -3.353548e-01
membership_s16   0.000000  3.945114e-01
membership_s17   0.000000  0.000000e+00
membership_s18   0.000000  4.556918e+00
membership_s19   0.000000  1.946760e+00
membership_s20   0.000000  4.342896e-01
membership_s21   0.000000  0.000000e+00
membership_s22   0.000000  0.000000e+00
membership_s23   0.000000 -3.140258e-01
membership_s24   0.000000  0.000000e+00
membership_s25   0.000000 -2.477811e-01
membership_s26   0.000000 -5.276075e-01
membership_s27   0.000000  0.000000e+00
membership_s28   0.000000 -6.098188e-01
membership_s30   0.000000 -3.239537e-01
membership_s31   0.000000 -8.187285e-01
membership_s32   0.000000  2.026757e+00
membership_s33   0.000000  4.416144e-01
membership_s34   0.000000  0.000000e+00
membership_s35   0.000000 -7.124753e-01
membership_s36   0.000000  0.000000e+00
membership_s37   0.000000 -2.070400e+00
membership_s38   0.000000 -6.174269e-02
adhesion         0.000000  0.000000e+00
cohesion         0.000000  0.000000e+00
inner            0.000000 -3.204526e-05
outer            0.000000  5.054598e-06
ioratio          0.000000  2.989289e-02
comsize          0.000000  2.255433e-05
[1] "Dataset: med_TnotC Model GBM, run: 9 of 10 2015-06-08 10:56:32"
Iter   TrainDeviance   ValidDeviance   StepSize   Improve
     1        0.1101             nan     0.0100   -0.0000
     2        0.1053             nan     0.0100    0.0003
     3        0.1022             nan     0.0100   -0.0001
     4        0.1002             nan     0.0100   -0.0001
     5        0.0986             nan     0.0100    0.0002
     6        0.0973             nan     0.0100    0.0001
     7        0.0955             nan     0.0100    0.0002
     8        0.0942             nan     0.0100    0.0000
     9        0.0930             nan     0.0100    0.0001
    10        0.0922             nan     0.0100   -0.0000
    20        0.0839             nan     0.0100   -0.0000
    40        0.0735             nan     0.0100    0.0000
    60        0.0651             nan     0.0100    0.0000
    80        0.0579             nan     0.0100   -0.0000
   100        0.0524             nan     0.0100   -0.0000
   120        0.0473             nan     0.0100   -0.0000
   140        0.0432             nan     0.0100   -0.0000
   143        0.0427             nan     0.0100   -0.0000

[1] "GBM variable coefficients"
                            var    rel.inf
ratio5                   ratio5 8.09802083
graph15                 graph15 5.88629295
walktrap_vertex walktrap_vertex 3.57445802
spin_vertex         spin_vertex 3.53160686
graph6                   graph6 2.89829415
V2                           V2 2.86462533
inner                     inner 2.42413674
orbit18                 orbit18 2.24141939
graph17                 graph17 2.11549195
outer                     outer 2.08550100
ratio2                   ratio2 2.02168742
bigcom88               bigcom88 1.95422223
orbit45                 orbit45 1.93428177
V1                           V1 1.89795239
pagerank               pagerank 1.80449488
graph20                 graph20 1.63411237
bigcom10               bigcom10 1.55427925
orbit35                 orbit35 1.35726475
knn                         knn 1.35226660
orbit56                 orbit56 1.27793680
bigcom48               bigcom48 1.26754945
orbit37                 orbit37 1.22381022
bigcom18               bigcom18 1.22379574
third                     third 1.20378193
graph11                 graph11 1.17192018
comsize                 comsize 1.13915552
orbit33                 orbit33 1.11998336
bigcom65               bigcom65 1.00397625
cohesion               cohesion 1.00395526
bigcom295             bigcom295 0.96294411
orbit39                 orbit39 0.91831591
bigcom79               bigcom79 0.89468116
ratio1                   ratio1 0.88802115
hubscore               hubscore 0.88459945
graph1                   graph1 0.85454883
graph3                   graph3 0.84286747
upto_sixth           upto_sixth 0.83834262
graph23                 graph23 0.81664646
graph12                 graph12 0.79406895
graph16                 graph16 0.79190390
upto_fifth           upto_fifth 0.75099387
graph19                 graph19 0.74803923
graph18                 graph18 0.74034584
graph4                   graph4 0.72426986
orbit5                   orbit5 0.71272498
orbit16                 orbit16 0.70443336
fifth                     fifth 0.69696275
membership_s19   membership_s19 0.68083306
bet                         bet 0.65933378
orbit62                 orbit62 0.65448009
sixth                     sixth 0.63218769
orbit31                 orbit31 0.62464887
graph13                 graph13 0.62356167
graph0                   graph0 0.60759319
orbit30                 orbit30 0.59314846
fourth                   fourth 0.58575688
ecc                         ecc 0.57129420
adhesion               adhesion 0.56277751
orbit2                   orbit2 0.54289874
graph9                   graph9 0.49895560
orbit69                 orbit69 0.49016779
ioratio                 ioratio 0.48243885
graph5                   graph5 0.46706267
graph10                 graph10 0.46480193
graph26                 graph26 0.46276040
orbit27                 orbit27 0.43203633
ratio3                   ratio3 0.41969577
orbit51                 orbit51 0.41280882
orbit25                 orbit25 0.40435553
graph14                 graph14 0.39934957
orbit21                 orbit21 0.38686257
orbit28                 orbit28 0.37989629
orbit13                 orbit13 0.37868738
orbit9                   orbit9 0.37330195
graph21                 graph21 0.35921229
orbit24                 orbit24 0.35671026
membership_s32   membership_s32 0.35589906
orbit22                 orbit22 0.35572453
orbit11                 orbit11 0.33221011
second                   second 0.31389346
bigcom4                 bigcom4 0.30722602
graph25                 graph25 0.28914134
bigcom33               bigcom33 0.27332155
orbit20                 orbit20 0.25992869
membership_s12   membership_s12 0.25784778
orbit52                 orbit52 0.25604111
graph7                   graph7 0.25300904
orbit26                 orbit26 0.25249104
orbit36                 orbit36 0.22716813
orbit44                 orbit44 0.21553873
orbit43                 orbit43 0.21320898
close                     close 0.20676087
orbit4                   orbit4 0.20393384
orbit29                 orbit29 0.20011754
graph8                   graph8 0.18875316
orbit40                 orbit40 0.18264932
ratio4                   ratio4 0.16658941
graph2                   graph2 0.16105964
constraint           constraint 0.15783316
orbit1                   orbit1 0.15204422
graph24                 graph24 0.15049817
trans                     trans 0.13982921
orbit49                 orbit49 0.11075388
membership_s31   membership_s31 0.10899142
membership_s33   membership_s33 0.10768363
orbit59                 orbit59 0.10521192
membership_s21   membership_s21 0.10458940
orbit46                 orbit46 0.09750576
orbit64                 orbit64 0.09131773
evcent                   evcent 0.08694794
orbit15                 orbit15 0.07927511
orbit53                 orbit53 0.07684357
orbit47                 orbit47 0.07315084
orbit38                 orbit38 0.06689178
orbit41                 orbit41 0.06172896
coreness               coreness 0.05629010
orbit32                 orbit32 0.05480775
ratio6                   ratio6 0.05425450
orbit10                 orbit10 0.05301473
upto_fourth         upto_fourth 0.05017250
selfinter             selfinter 0.05016156
orbit57                 orbit57 0.04765602
orbit6                   orbit6 0.04631512
membership_s26   membership_s26 0.04415028
orbit71                 orbit71 0.04152632
orbit55                 orbit55 0.04116295
membership_s20   membership_s20 0.03946590
orbit61                 orbit61 0.03930144
orbit54                 orbit54 0.03800201
graph22                 graph22 0.03181111
membership_s4     membership_s4 0.03035305
orbit58                 orbit58 0.02554326
orbit23                 orbit23 0.02236064
bigcom25               bigcom25 0.02181543
membership_s8     membership_s8 0.01959574
graph29                 graph29 0.01002793
graph27                 graph27 0.00000000
graph28                 graph28 0.00000000
orbit0                   orbit0 0.00000000
orbit3                   orbit3 0.00000000
orbit7                   orbit7 0.00000000
orbit8                   orbit8 0.00000000
orbit12                 orbit12 0.00000000
orbit14                 orbit14 0.00000000
orbit17                 orbit17 0.00000000
orbit19                 orbit19 0.00000000
orbit34                 orbit34 0.00000000
orbit42                 orbit42 0.00000000
orbit48                 orbit48 0.00000000
orbit50                 orbit50 0.00000000
orbit60                 orbit60 0.00000000
orbit63                 orbit63 0.00000000
orbit65                 orbit65 0.00000000
orbit66                 orbit66 0.00000000
orbit67                 orbit67 0.00000000
orbit68                 orbit68 0.00000000
orbit70                 orbit70 0.00000000
orbit72                 orbit72 0.00000000
AP                           AP 0.00000000
eccrad                   eccrad 0.00000000
first                     first 0.00000000
upto_second         upto_second 0.00000000
upto_third           upto_third 0.00000000
bigcom1                 bigcom1 0.00000000
bigcom2                 bigcom2 0.00000000
bigcom3                 bigcom3 0.00000000
bigcom5                 bigcom5 0.00000000
bigcom6                 bigcom6 0.00000000
bigcom8                 bigcom8 0.00000000
bigcom9                 bigcom9 0.00000000
bigcom11               bigcom11 0.00000000
bigcom12               bigcom12 0.00000000
bigcom13               bigcom13 0.00000000
bigcom14               bigcom14 0.00000000
bigcom15               bigcom15 0.00000000
bigcom16               bigcom16 0.00000000
bigcom17               bigcom17 0.00000000
bigcom21               bigcom21 0.00000000
bigcom22               bigcom22 0.00000000
bigcom23               bigcom23 0.00000000
bigcom24               bigcom24 0.00000000
bigcom26               bigcom26 0.00000000
bigcom27               bigcom27 0.00000000
bigcom29               bigcom29 0.00000000
bigcom31               bigcom31 0.00000000
bigcom34               bigcom34 0.00000000
bigcom35               bigcom35 0.00000000
bigcom36               bigcom36 0.00000000
bigcom39               bigcom39 0.00000000
bigcom40               bigcom40 0.00000000
bigcom43               bigcom43 0.00000000
bigcom46               bigcom46 0.00000000
bigcom49               bigcom49 0.00000000
bigcom50               bigcom50 0.00000000
bigcom52               bigcom52 0.00000000
bigcom54               bigcom54 0.00000000
bigcom56               bigcom56 0.00000000
bigcom57               bigcom57 0.00000000
bigcom58               bigcom58 0.00000000
bigcom62               bigcom62 0.00000000
bigcom63               bigcom63 0.00000000
bigcom64               bigcom64 0.00000000
bigcom66               bigcom66 0.00000000
bigcom68               bigcom68 0.00000000
bigcom69               bigcom69 0.00000000
bigcom70               bigcom70 0.00000000
bigcom71               bigcom71 0.00000000
bigcom72               bigcom72 0.00000000
bigcom77               bigcom77 0.00000000
bigcom80               bigcom80 0.00000000
bigcom82               bigcom82 0.00000000
bigcom83               bigcom83 0.00000000
bigcom86               bigcom86 0.00000000
bigcom87               bigcom87 0.00000000
bigcom90               bigcom90 0.00000000
bigcom92               bigcom92 0.00000000
bigcom94               bigcom94 0.00000000
bigcom96               bigcom96 0.00000000
bigcom98               bigcom98 0.00000000
bigcom99               bigcom99 0.00000000
bigcom100             bigcom100 0.00000000
bigcom102             bigcom102 0.00000000
bigcom103             bigcom103 0.00000000
bigcom104             bigcom104 0.00000000
bigcom107             bigcom107 0.00000000
bigcom108             bigcom108 0.00000000
bigcom109             bigcom109 0.00000000
bigcom110             bigcom110 0.00000000
bigcom125             bigcom125 0.00000000
bigcom133             bigcom133 0.00000000
bigcom141             bigcom141 0.00000000
bigcom142             bigcom142 0.00000000
bigcom143             bigcom143 0.00000000
bigcom145             bigcom145 0.00000000
bigcom158             bigcom158 0.00000000
bigcom162             bigcom162 0.00000000
bigcom177             bigcom177 0.00000000
bigcom194             bigcom194 0.00000000
bigcom208             bigcom208 0.00000000
bigcom220             bigcom220 0.00000000
bigcom227             bigcom227 0.00000000
bigcom229             bigcom229 0.00000000
bigcom247             bigcom247 0.00000000
bigcom252             bigcom252 0.00000000
bigcom255             bigcom255 0.00000000
bigcom258             bigcom258 0.00000000
bigcom266             bigcom266 0.00000000
bigcom269             bigcom269 0.00000000
bigcom273             bigcom273 0.00000000
bigcom274             bigcom274 0.00000000
bigcom276             bigcom276 0.00000000
bigcom284             bigcom284 0.00000000
bigcom290             bigcom290 0.00000000
bigcom292             bigcom292 0.00000000
bigcom294             bigcom294 0.00000000
bigcom296             bigcom296 0.00000000
bigcom297             bigcom297 0.00000000
bigcom302             bigcom302 0.00000000
bigcom303             bigcom303 0.00000000
bigcom307             bigcom307 0.00000000
bigcom311             bigcom311 0.00000000
bigcom313             bigcom313 0.00000000
bigcom318             bigcom318 0.00000000
bigcom326             bigcom326 0.00000000
bigcom332             bigcom332 0.00000000
bigcom340             bigcom340 0.00000000
bigcom341             bigcom341 0.00000000
bigcom345             bigcom345 0.00000000
bigcom347             bigcom347 0.00000000
bigcom360             bigcom360 0.00000000
bigcom365             bigcom365 0.00000000
bigcom366             bigcom366 0.00000000
bigcom370             bigcom370 0.00000000
bigcom387             bigcom387 0.00000000
bigcom390             bigcom390 0.00000000
bigcom398             bigcom398 0.00000000
bigcom408             bigcom408 0.00000000
bigcom417             bigcom417 0.00000000
bigcom419             bigcom419 0.00000000
bigcom424             bigcom424 0.00000000
bigcom441             bigcom441 0.00000000
bigcom445             bigcom445 0.00000000
bigcom468             bigcom468 0.00000000
membership_s1     membership_s1 0.00000000
membership_s3     membership_s3 0.00000000
membership_s5     membership_s5 0.00000000
membership_s6     membership_s6 0.00000000
membership_s7     membership_s7 0.00000000
membership_s9     membership_s9 0.00000000
membership_s10   membership_s10 0.00000000
membership_s11   membership_s11 0.00000000
membership_s13   membership_s13 0.00000000
membership_s14   membership_s14 0.00000000
membership_s16   membership_s16 0.00000000
membership_s17   membership_s17 0.00000000
membership_s18   membership_s18 0.00000000
membership_s22   membership_s22 0.00000000
membership_s23   membership_s23 0.00000000
membership_s24   membership_s24 0.00000000
membership_s25   membership_s25 0.00000000
membership_s27   membership_s27 0.00000000
membership_s28   membership_s28 0.00000000
membership_s30   membership_s30 0.00000000
membership_s34   membership_s34 0.00000000
membership_s35   membership_s35 0.00000000
membership_s36   membership_s36 0.00000000
membership_s37   membership_s37 0.00000000
membership_s38   membership_s38 0.00000000
[1] "Dataset: med_TnotC Model RF, run: 9 of 10 2015-06-08 10:56:57"
     |      Out-of-bag   |
Tree |      MSE  %Var(y) |
   1 |   0.0181   183.15 |
   2 |  0.01824   184.61 |
   3 |  0.01891   191.37 |
   4 |  0.01813   183.47 |
   5 |  0.01798   181.99 |
   6 |  0.01773   179.41 |
   7 |  0.01638   165.78 |
   8 |  0.01557   157.59 |
   9 |  0.01484   150.16 |
  10 |  0.01468   148.57 |
  11 |  0.01393   140.96 |
  12 |  0.01344   136.05 |
  13 |  0.01279   129.47 |
  14 |  0.01235   125.01 |
  15 |  0.01208   122.26 |
  16 |  0.01187   120.08 |
  17 |  0.01174   118.82 |
  18 |  0.01169   118.27 |
  19 |  0.01158   117.17 |
  20 |  0.01141   115.47 |
  21 |  0.01125   113.84 |
  22 |   0.0112   113.33 |
  23 |  0.01107   112.05 |
  24 |  0.01099   111.23 |
  25 |  0.01092   110.53 |
  26 |  0.01085   109.83 |
  27 |  0.01079   109.19 |
  28 |  0.01078   109.08 |
  29 |  0.01075   108.74 |
  30 |  0.01067   107.98 |
  31 |  0.01063   107.54 |
  32 |  0.01064   107.69 |
  33 |  0.01065   107.75 |
  34 |  0.01062   107.52 |
  35 |   0.0106   107.30 |
  36 |  0.01063   107.60 |
  37 |  0.01062   107.45 |
  38 |  0.01063   107.59 |
  39 |  0.01064   107.66 |
  40 |  0.01059   107.21 |
  41 |  0.01058   107.08 |
  42 |  0.01053   106.53 |
  43 |   0.0105   106.30 |
  44 |  0.01052   106.42 |
  45 |   0.0105   106.25 |
  46 |  0.01048   106.06 |
  47 |   0.0105   106.25 |
  48 |  0.01051   106.36 |
  49 |  0.01051   106.32 |
  50 |   0.0105   106.25 |
  51 |  0.01053   106.52 |
  52 |  0.01054   106.62 |
  53 |   0.0105   106.29 |
  54 |  0.01048   106.03 |
  55 |  0.01047   105.94 |
  56 |  0.01046   105.88 |
  57 |  0.01043   105.52 |
  58 |  0.01042   105.50 |
  59 |  0.01043   105.58 |
  60 |  0.01043   105.58 |
  61 |  0.01043   105.60 |
  62 |  0.01045   105.75 |
  63 |  0.01046   105.88 |
  64 |  0.01046   105.82 |
  65 |  0.01044   105.69 |
  66 |  0.01043   105.55 |
  67 |  0.01042   105.46 |
  68 |  0.01043   105.54 |
  69 |  0.01043   105.55 |
  70 |   0.0104   105.22 |
  71 |  0.01043   105.58 |
  72 |  0.01043   105.59 |
  73 |  0.01044   105.67 |
  74 |  0.01045   105.79 |
  75 |  0.01043   105.56 |
  76 |  0.01043   105.59 |
  77 |   0.0104   105.29 |
  78 |   0.0104   105.21 |
  79 |   0.0104   105.22 |
  80 |   0.0104   105.21 |
  81 |  0.01038   105.06 |
  82 |  0.01038   105.02 |
  83 |  0.01036   104.85 |
  84 |  0.01036   104.83 |
  85 |  0.01034   104.68 |
  86 |  0.01035   104.75 |
  87 |  0.01036   104.82 |
  88 |  0.01035   104.75 |
  89 |  0.01036   104.82 |
  90 |  0.01036   104.87 |
  91 |  0.01034   104.60 |
  92 |  0.01034   104.66 |
  93 |  0.01035   104.73 |
  94 |  0.01036   104.83 |
  95 |  0.01035   104.72 |
  96 |  0.01035   104.74 |
  97 |  0.01035   104.77 |
  98 |  0.01037   104.90 |
  99 |  0.01036   104.88 |
 100 |  0.01036   104.86 |
[1] "Random Forest variable coefficients"
                      %IncMSE IncNodePurity
graph5           2.164089e-03  5.858276e-02
graph6           3.866771e-03  3.571825e-01
graph7           2.530543e-04  5.255030e-02
graph8           7.870196e-05  8.838864e-03
graph9           2.938429e-03  1.379765e-01
graph10          2.310345e-03  1.312202e-01
graph11          3.780416e-03  4.138882e-01
graph12          6.076413e-03  2.064382e-01
graph13          1.038448e-03  1.127910e-01
graph14          1.728985e-03  2.979592e-01
graph15          4.542189e-03  3.156877e-01
graph16          2.354100e-03  9.969548e-02
graph17          1.241222e-03  2.777720e-01
graph18          1.312786e-03  8.823566e-02
graph19          3.505675e-03  2.208885e-01
graph20          3.199731e-03  1.172237e-01
graph21          5.039018e-04  1.564099e-01
graph22          9.347688e-04  1.010310e-01
graph23          1.539330e-03  2.746408e-01
graph24          2.341037e-04  9.058914e-02
graph25          1.830277e-04  1.189195e-01
graph26          3.991287e-04  3.444862e-02
graph27          0.000000e+00  6.097553e-18
graph28          6.129597e-05  2.750958e-02
graph29          1.062125e-04  1.131439e-03
orbit0           2.676331e-05  2.119590e-02
orbit1           1.326848e-03  9.326845e-02
orbit2           3.557954e-04  1.246829e-01
orbit3           1.221870e-04  3.324885e-02
orbit4           1.494543e-03  1.206088e-01
orbit5           1.989739e-04  7.569701e-02
orbit6           4.158904e-03  2.079338e-01
orbit7           6.455279e-04  3.895702e-02
orbit8           1.274714e-03  1.487942e-01
orbit9           2.235797e-03  1.850904e-01
orbit10          2.693599e-04  1.381992e-01
orbit11          1.985526e-04  9.818012e-02
orbit12          1.482254e-04  7.510351e-02
orbit13          5.006201e-05  2.147368e-02
orbit14          0.000000e+00  2.000000e-02
orbit15          1.026076e-03  1.656342e-01
orbit16          2.645380e-04  1.513891e-01
orbit17          2.944040e-03  2.402601e-01
orbit18          6.615465e-04  1.339289e-01
orbit19          3.271804e-03  2.012286e-01
orbit20          3.792414e-03  1.738539e-01
orbit21          4.169838e-04  1.570396e-01
orbit22          3.713892e-03  2.340648e-01
orbit23          1.368453e-04  5.655986e-02
orbit24          6.067828e-03  2.112335e-01
orbit25          2.451750e-04  5.734310e-02
orbit26          7.080060e-04  2.135964e-02
orbit27          1.770446e-03  1.582233e-01
orbit28          3.608671e-03  2.393795e-01
orbit29          1.437217e-03  1.367998e-01
orbit30          6.578104e-04  6.831701e-02
orbit31          1.585252e-03  3.432221e-01
orbit32          2.054728e-03  1.486004e-01
orbit33          4.149671e-04  6.235759e-02
orbit34          5.724215e-03  4.032545e-01
orbit35          3.643437e-03  2.707411e-01
orbit36          1.223762e-03  2.106913e-01
orbit37          1.782392e-03  3.013533e-01
orbit38          5.643855e-04  1.471384e-01
orbit39          1.047219e-03  3.208736e-01
orbit40          2.052324e-04  1.291689e-01
orbit41          2.509895e-04  9.612205e-04
orbit42          3.551169e-05  6.341325e-02
orbit43          1.549546e-03  1.360074e-01
orbit44          3.498712e-05  1.866135e-02
orbit45          3.763814e-03  2.757157e-01
orbit46          7.686197e-05  6.022835e-02
orbit47          3.498251e-05  5.804486e-02
orbit48          8.650519e-06  1.777778e-02
orbit49          2.789146e-03  1.441890e-01
orbit50          6.785146e-04  1.841439e-01
orbit51          5.492539e-03  2.331130e-01
orbit52          1.857488e-03  7.908335e-02
orbit53          2.914750e-03  1.086927e-01
orbit54          1.391854e-03  1.426505e-01
orbit55          2.908373e-04  1.132750e-01
orbit56          1.589222e-03  3.628457e-01
orbit57          1.805932e-04  8.861931e-02
orbit58          1.027778e-04  1.258239e-02
orbit59          7.941143e-05  8.811213e-02
orbit60          3.449920e-05  6.612662e-02
orbit61          1.731602e-05  1.962542e-04
orbit62          4.720853e-03  2.438509e-01
orbit63          4.418536e-05  4.858333e-02
orbit64          7.418612e-04  6.033061e-02
orbit65          7.743363e-05  1.182894e-02
orbit66          3.949054e-04  7.120391e-02
orbit67          0.000000e+00  2.801578e-18
orbit68          3.529009e-05  3.034436e-02
orbit69          1.568552e-04  8.116186e-02
orbit70          0.000000e+00  1.856154e-18
orbit71          2.073032e-04  5.540572e-02
orbit72          0.000000e+00  1.613293e-18
AP               4.181665e-05  3.685233e-02
bet              6.172899e-04  3.178126e-01
ecc              1.660614e-04  2.102312e-01
eccrad           2.175979e-05  2.763966e-01
close            1.520398e-03  1.184426e-01
constraint       5.137400e-04  2.186961e-01
coreness        -8.663087e-06  2.034074e-02
knn              2.419026e-03  3.330512e-01
hubscore         5.475070e-03  2.210828e-01
pagerank         7.005744e-04  3.134935e-01
trans            1.556568e-04  5.379143e-02
first            6.085314e-05  7.835038e-02
second           1.359030e-03  1.463535e-01
third            4.545730e-03  1.674384e-01
fourth           1.089932e-03  3.550994e-01
fifth            1.274289e-03  1.336214e-01
sixth            7.955398e-03  5.648074e-01
selfinter        2.617801e-05  7.282472e-04
V1               8.532422e-04  3.602550e-01
V2               1.403120e-03  3.965839e-01
evcent           4.749656e-03  1.730627e-01
upto_second      1.369156e-03  1.274901e-01
upto_third       2.838878e-03  2.391125e-01
upto_fourth      4.953228e-04  1.323874e-01
upto_fifth       2.337700e-03  3.938727e-01
upto_sixth       2.021505e-03  7.919542e-02
ratio1           1.506305e-03  2.922951e-01
ratio2           2.052879e-03  3.551348e-01
ratio3           6.526941e-03  3.209646e-01
ratio4           3.868507e-03  1.286881e-01
ratio5           1.191480e-03  1.244903e+00
ratio6           1.148090e-03  2.444652e-01
walktrap_vertex  6.619878e-04  5.653293e-01
bigcom1          0.000000e+00  3.955170e-18
bigcom2          0.000000e+00  5.351622e-18
bigcom3          0.000000e+00  5.204170e-20
bigcom4          2.426444e-05  3.824994e-02
bigcom5          0.000000e+00  0.000000e+00
bigcom6          0.000000e+00  0.000000e+00
bigcom8          0.000000e+00  1.734723e-20
bigcom9          0.000000e+00  0.000000e+00
bigcom10        -7.037646e-05  2.349445e-01
bigcom11         0.000000e+00  8.673617e-21
bigcom12         0.000000e+00  8.673617e-21
bigcom13         0.000000e+00  0.000000e+00
bigcom14         0.000000e+00  0.000000e+00
bigcom15         0.000000e+00  0.000000e+00
bigcom16         0.000000e+00  0.000000e+00
bigcom17         0.000000e+00  8.673617e-21
bigcom18         2.834861e-04  3.316285e-01
bigcom21         0.000000e+00  0.000000e+00
bigcom22         0.000000e+00  0.000000e+00
bigcom23         0.000000e+00  0.000000e+00
bigcom24         0.000000e+00  0.000000e+00
bigcom25        -3.528229e-06  2.913600e-02
bigcom26         0.000000e+00  0.000000e+00
bigcom27         0.000000e+00  0.000000e+00
bigcom29         0.000000e+00  0.000000e+00
bigcom31         0.000000e+00  0.000000e+00
bigcom33         3.080614e-04  1.930924e-01
bigcom34         0.000000e+00  1.734723e-20
bigcom35         0.000000e+00  0.000000e+00
bigcom36         0.000000e+00  0.000000e+00
bigcom39         0.000000e+00  8.673617e-21
bigcom40         0.000000e+00  0.000000e+00
bigcom43         0.000000e+00  0.000000e+00
bigcom46         0.000000e+00  0.000000e+00
bigcom48         7.324357e-05  2.501604e-01
bigcom49         0.000000e+00  0.000000e+00
bigcom50         0.000000e+00  1.734723e-20
bigcom52         0.000000e+00  0.000000e+00
bigcom54         0.000000e+00  0.000000e+00
bigcom56         0.000000e+00  0.000000e+00
bigcom57         0.000000e+00  3.469447e-20
bigcom58         0.000000e+00  0.000000e+00
bigcom62         0.000000e+00  3.469447e-20
bigcom63         0.000000e+00  0.000000e+00
bigcom64         0.000000e+00  0.000000e+00
bigcom65         5.874507e-05  2.261574e-01
bigcom66         0.000000e+00  0.000000e+00
bigcom68         0.000000e+00  0.000000e+00
bigcom69         0.000000e+00  0.000000e+00
bigcom70         0.000000e+00  3.469447e-20
bigcom71         0.000000e+00  0.000000e+00
bigcom72         0.000000e+00  0.000000e+00
bigcom77         0.000000e+00  1.734723e-20
bigcom79         1.086162e-04  1.453088e-01
bigcom80         0.000000e+00  0.000000e+00
bigcom82         0.000000e+00  0.000000e+00
bigcom83         0.000000e+00  0.000000e+00
bigcom86         0.000000e+00  0.000000e+00
bigcom87         0.000000e+00  0.000000e+00
bigcom88         1.823951e-05  2.903004e-01
bigcom90         0.000000e+00  0.000000e+00
bigcom92         0.000000e+00  0.000000e+00
bigcom94         0.000000e+00  0.000000e+00
bigcom96         0.000000e+00  0.000000e+00
bigcom98         0.000000e+00  1.734723e-20
bigcom99         0.000000e+00  0.000000e+00
bigcom100        0.000000e+00  0.000000e+00
bigcom102        0.000000e+00  0.000000e+00
bigcom103        0.000000e+00  0.000000e+00
bigcom104        0.000000e+00  0.000000e+00
bigcom107        0.000000e+00  0.000000e+00
bigcom108        0.000000e+00  0.000000e+00
bigcom109        0.000000e+00  0.000000e+00
bigcom110        0.000000e+00  0.000000e+00
bigcom125        0.000000e+00  1.734723e-20
bigcom133        0.000000e+00  0.000000e+00
bigcom141        0.000000e+00  0.000000e+00
bigcom142        0.000000e+00  0.000000e+00
bigcom143        0.000000e+00  0.000000e+00
bigcom145        0.000000e+00  4.336809e-21
bigcom158        0.000000e+00  8.673617e-21
bigcom162        0.000000e+00  0.000000e+00
bigcom177        0.000000e+00  0.000000e+00
bigcom194        0.000000e+00  0.000000e+00
bigcom208        0.000000e+00  0.000000e+00
bigcom220        0.000000e+00  8.673617e-21
bigcom227        0.000000e+00  0.000000e+00
bigcom229        0.000000e+00  0.000000e+00
bigcom247        0.000000e+00  0.000000e+00
bigcom252        0.000000e+00  0.000000e+00
bigcom255        0.000000e+00  1.734723e-20
bigcom258        0.000000e+00  0.000000e+00
bigcom266        0.000000e+00  0.000000e+00
bigcom269        0.000000e+00  0.000000e+00
bigcom273        0.000000e+00  0.000000e+00
bigcom274        0.000000e+00  0.000000e+00
bigcom276        0.000000e+00  0.000000e+00
bigcom284        0.000000e+00  0.000000e+00
bigcom290        0.000000e+00  0.000000e+00
bigcom292        0.000000e+00  0.000000e+00
bigcom294        0.000000e+00  0.000000e+00
bigcom295       -8.688097e-06  3.764295e-01
bigcom296        0.000000e+00  0.000000e+00
bigcom297        0.000000e+00  0.000000e+00
bigcom302        0.000000e+00  0.000000e+00
bigcom303        0.000000e+00  0.000000e+00
bigcom307        0.000000e+00  4.336809e-20
bigcom311        0.000000e+00  0.000000e+00
bigcom313        0.000000e+00  0.000000e+00
bigcom318        0.000000e+00  0.000000e+00
bigcom326        0.000000e+00  0.000000e+00
bigcom332        0.000000e+00  0.000000e+00
bigcom340        0.000000e+00  0.000000e+00
bigcom341        0.000000e+00  0.000000e+00
bigcom345        0.000000e+00  0.000000e+00
bigcom347        0.000000e+00  0.000000e+00
bigcom360        0.000000e+00  0.000000e+00
bigcom365        0.000000e+00  0.000000e+00
bigcom366        0.000000e+00  0.000000e+00
bigcom370        0.000000e+00  0.000000e+00
bigcom387        0.000000e+00  0.000000e+00
bigcom390        0.000000e+00  0.000000e+00
bigcom398        0.000000e+00  0.000000e+00
bigcom408        0.000000e+00  1.734723e-20
bigcom417        0.000000e+00  8.673617e-21
bigcom419        0.000000e+00  0.000000e+00
bigcom424        0.000000e+00  0.000000e+00
bigcom441        0.000000e+00  0.000000e+00
bigcom445        0.000000e+00  0.000000e+00
bigcom468        0.000000e+00  0.000000e+00
spin_vertex      1.402146e-03  8.365375e-01
membership_s1    0.000000e+00  0.000000e+00
membership_s3    0.000000e+00  1.118897e-18
membership_s4   -4.633962e-05  2.881239e-02
membership_s5    0.000000e+00  0.000000e+00
membership_s6    0.000000e+00  0.000000e+00
membership_s7    0.000000e+00  0.000000e+00
membership_s8    2.772283e-05  4.046610e-02
membership_s9    0.000000e+00  0.000000e+00
membership_s10   0.000000e+00  8.543513e-19
membership_s11   0.000000e+00  0.000000e+00
membership_s12  -7.889682e-05  8.377192e-02
membership_s13   0.000000e+00  1.734723e-20
membership_s14   0.000000e+00  8.673617e-21
membership_s16   4.313870e-05  1.882932e-02
membership_s17   0.000000e+00  0.000000e+00
membership_s18   0.000000e+00  0.000000e+00
membership_s19   1.913651e-05  4.488693e-02
membership_s20   3.871833e-04  1.923360e-01
membership_s21   1.381961e-05  4.286553e-02
membership_s22   0.000000e+00  0.000000e+00
membership_s23   0.000000e+00  1.214306e-19
membership_s24   0.000000e+00  0.000000e+00
membership_s25   0.000000e+00  0.000000e+00
membership_s26  -2.127180e-05  2.268894e-02
membership_s27   0.000000e+00  0.000000e+00
membership_s28   0.000000e+00  2.602085e-20
membership_s30   0.000000e+00  1.734723e-20
membership_s31   2.862018e-07  1.899767e-02
membership_s32   4.631940e-05  5.829408e-02
membership_s33   2.775054e-05  3.731262e-02
membership_s34   0.000000e+00  0.000000e+00
membership_s35   0.000000e+00  0.000000e+00
membership_s36   0.000000e+00  0.000000e+00
membership_s37   8.810573e-06  1.636364e-02
membership_s38   4.352522e-05  4.177025e-02
adhesion         2.605967e-03  4.721700e-01
cohesion         1.815333e-03  3.235162e-01
inner            2.305430e-04  4.919396e-01
outer            6.889548e-04  4.746637e-01
ioratio          1.487518e-03  3.597025e-01
comsize          1.201957e-03  3.561411e-01
[1] "Dataset: med_TnotC Model GLM, run: 9 of 10 2015-06-08 10:58:05"
[1] "glmnet variable coefficients"
                     [,1]          [,2]
(Intercept)     -4.597073 -1.020079e+03
graph0           0.000000 -5.923045e-02
graph1           0.000000  0.000000e+00
graph2           0.000000 -8.903287e-02
graph3           0.000000  0.000000e+00
graph4           0.000000 -2.160382e-06
graph5           0.000000  0.000000e+00
graph6           0.000000  0.000000e+00
graph7           0.000000  0.000000e+00
graph8           0.000000  0.000000e+00
graph9           0.000000 -1.482209e-06
graph10          0.000000  0.000000e+00
graph11          0.000000 -8.433226e-09
graph12          0.000000  0.000000e+00
graph13          0.000000  4.644454e-05
graph14          0.000000 -1.949937e-07
graph15          0.000000  1.932479e-04
graph16          0.000000  0.000000e+00
graph17          0.000000  0.000000e+00
graph18          0.000000  0.000000e+00
graph19          0.000000 -1.277344e-04
graph20          0.000000 -2.962811e-05
graph21          0.000000  0.000000e+00
graph22          0.000000 -1.592949e-05
graph23          0.000000  0.000000e+00
graph24          0.000000  0.000000e+00
graph25          0.000000  0.000000e+00
graph26          0.000000  0.000000e+00
graph27          0.000000  0.000000e+00
graph28          0.000000  0.000000e+00
graph29          0.000000  0.000000e+00
orbit0           0.000000 -3.365370e-07
orbit1           0.000000  4.941668e-04
orbit2           0.000000 -1.202213e-02
orbit3           0.000000 -5.668555e-04
orbit4           0.000000  1.487779e-04
orbit5           0.000000  0.000000e+00
orbit6           0.000000 -2.194700e-06
orbit7           0.000000 -1.501617e-05
orbit8           0.000000  0.000000e+00
orbit9           0.000000  1.311354e-04
orbit10          0.000000  0.000000e+00
orbit11          0.000000  4.703444e-04
orbit12          0.000000 -5.953915e-04
orbit13          0.000000  0.000000e+00
orbit14          0.000000  1.581450e-08
orbit15          0.000000 -3.254205e-07
orbit16          0.000000 -2.163019e-06
orbit17          0.000000 -4.744031e-06
orbit18          0.000000 -2.475751e-06
orbit19          0.000000  8.479474e-07
orbit20          0.000000  1.528579e-06
orbit21          0.000000 -2.087598e-06
orbit22          0.000000 -2.882211e-07
orbit23          0.000000 -3.770107e-06
orbit24          0.000000  3.551985e-08
orbit25          0.000000 -2.801414e-05
orbit26          0.000000 -5.179324e-05
orbit27          0.000000  4.003794e-05
orbit28          0.000000  1.264984e-04
orbit29          0.000000  5.707533e-05
orbit30          0.000000  3.231264e-06
orbit31          0.000000 -1.976755e-05
orbit32          0.000000  8.698424e-07
orbit33          0.000000  8.710005e-05
orbit34          0.000000  1.726110e-04
orbit35          0.000000  2.004245e-05
orbit36          0.000000  6.559665e-06
orbit37          0.000000 -1.176482e-05
orbit38          0.000000  1.666605e-04
orbit39          0.000000  0.000000e+00
orbit40          0.000000  0.000000e+00
orbit41          0.000000 -1.084846e-03
orbit42          0.000000  5.425009e-03
orbit43          0.000000  5.356669e-04
orbit44          0.000000 -1.137505e-01
orbit45          0.000000 -3.728334e-04
orbit46          0.000000 -2.642199e-07
orbit47          0.000000 -6.049968e-07
orbit48          0.000000 -1.977387e-05
orbit49          0.000000  1.412373e-07
orbit50          0.000000 -2.166086e-04
orbit51          0.000000 -2.847316e-04
orbit52          0.000000  1.237207e-04
orbit53          0.000000  0.000000e+00
orbit54          0.000000  0.000000e+00
orbit55          0.000000 -1.330500e-03
orbit56          0.000000 -5.553489e-05
orbit57          0.000000  2.273829e-04
orbit58          0.000000 -2.538964e-03
orbit59          0.000000  8.984642e-04
orbit60          0.000000  0.000000e+00
orbit61          0.000000  0.000000e+00
orbit62          0.000000  9.202556e-04
orbit63          0.000000  0.000000e+00
orbit64          0.000000 -4.227392e-04
orbit65          0.000000 -3.182420e-03
orbit66          0.000000  1.145125e-03
orbit67          0.000000 -3.869993e-02
orbit68          0.000000 -1.525641e-02
orbit69          0.000000  3.277139e-02
orbit70          0.000000  0.000000e+00
orbit71          0.000000  4.981658e-03
orbit72          0.000000  0.000000e+00
AP               0.000000 -7.319494e-01
bet              0.000000  3.349320e-05
ecc              0.000000 -2.573336e-01
eccrad           0.000000 -9.995133e-11
close            0.000000 -7.150691e+01
constraint       0.000000  1.937696e+00
coreness         0.000000  3.087294e-02
knn              0.000000 -3.511187e-02
hubscore         0.000000 -3.146335e+01
pagerank         0.000000  2.624958e-01
trans            0.000000 -7.734857e-01
first            0.000000 -1.782910e-04
second           0.000000  0.000000e+00
third            0.000000  7.131302e-05
fourth           0.000000 -1.253828e-03
fifth            0.000000 -2.055900e-06
sixth            0.000000 -6.331047e-03
selfinter        0.000000 -1.029244e+00
V1               0.000000  1.276932e+01
V2               0.000000 -4.362685e+01
evcent           0.000000  0.000000e+00
upto_second      0.000000 -3.582374e-05
upto_third       0.000000  2.672307e-10
upto_fourth      0.000000  0.000000e+00
upto_fifth       0.000000  8.890845e-05
upto_sixth       0.000000  9.465571e-02
ratio1           0.000000 -3.235751e-02
ratio2           0.000000 -2.039607e-02
ratio3           0.000000 -1.005380e-01
ratio4           0.000000  5.590704e-01
ratio5           0.000000  5.178450e+00
ratio6           0.000000 -3.609913e-02
walktrap_vertex  0.000000  1.392208e+00
bigcom1          0.000000 -7.600345e-01
bigcom2          0.000000  1.299233e+00
bigcom3          0.000000 -7.862384e-01
bigcom4          0.000000  1.568242e+00
bigcom5          0.000000  0.000000e+00
bigcom6          0.000000 -1.044091e+00
bigcom8          0.000000 -8.642864e-01
bigcom9          0.000000 -1.030581e+00
bigcom10         0.000000  5.421252e+00
bigcom11         0.000000  0.000000e+00
bigcom12         0.000000 -6.161788e-01
bigcom13         0.000000 -5.689177e-02
bigcom14         0.000000  0.000000e+00
bigcom15         0.000000  0.000000e+00
bigcom16         0.000000  0.000000e+00
bigcom17         0.000000 -4.739198e-02
bigcom18         0.000000  3.497882e+00
bigcom21         0.000000  0.000000e+00
bigcom22         0.000000  0.000000e+00
bigcom23         0.000000  0.000000e+00
bigcom24         0.000000  0.000000e+00
bigcom25         0.000000  3.491805e+00
bigcom26         0.000000  0.000000e+00
bigcom27         0.000000  0.000000e+00
bigcom29         0.000000  0.000000e+00
bigcom31         0.000000  0.000000e+00
bigcom33         0.000000  2.770842e+00
bigcom34         0.000000 -1.601011e-01
bigcom35         0.000000 -2.304201e-01
bigcom36         0.000000  0.000000e+00
bigcom39         0.000000  0.000000e+00
bigcom40         0.000000 -1.705810e-01
bigcom43         0.000000 -1.338563e-01
bigcom46         0.000000  0.000000e+00
bigcom48         0.000000  4.825318e+00
bigcom49         0.000000 -8.605133e-03
bigcom50         0.000000  0.000000e+00
bigcom52         0.000000  0.000000e+00
bigcom54         0.000000  0.000000e+00
bigcom56         0.000000  0.000000e+00
bigcom57         0.000000  0.000000e+00
bigcom58         0.000000 -4.812496e-02
bigcom62         0.000000 -4.234124e-05
bigcom63         0.000000  0.000000e+00
bigcom64         0.000000  0.000000e+00
bigcom65         0.000000  3.165295e+00
bigcom66         0.000000  0.000000e+00
bigcom68         0.000000  0.000000e+00
bigcom69         0.000000  0.000000e+00
bigcom70         0.000000  0.000000e+00
bigcom71         0.000000 -8.991451e-02
bigcom72         0.000000  0.000000e+00
bigcom77         0.000000 -1.423006e-01
bigcom79         0.000000  4.150769e+00
bigcom80         0.000000 -7.024672e-01
bigcom82         0.000000  0.000000e+00
bigcom83         0.000000 -9.976340e-01
bigcom86         0.000000  0.000000e+00
bigcom87         0.000000 -2.550770e-02
bigcom88         0.000000  4.734970e+00
bigcom90         0.000000  0.000000e+00
bigcom92         0.000000  0.000000e+00
bigcom94         0.000000  0.000000e+00
bigcom96         0.000000  0.000000e+00
bigcom98         0.000000  0.000000e+00
bigcom99         0.000000  0.000000e+00
bigcom100        0.000000  0.000000e+00
bigcom102        0.000000  0.000000e+00
bigcom103        0.000000  0.000000e+00
bigcom104        0.000000  0.000000e+00
bigcom107        0.000000  0.000000e+00
bigcom108        0.000000  0.000000e+00
bigcom109        0.000000  0.000000e+00
bigcom110        0.000000 -1.363695e-01
bigcom125        0.000000  0.000000e+00
bigcom133        0.000000  0.000000e+00
bigcom141        0.000000  0.000000e+00
bigcom142        0.000000  0.000000e+00
bigcom143        0.000000  0.000000e+00
bigcom145        0.000000  0.000000e+00
bigcom158        0.000000  0.000000e+00
bigcom162        0.000000  0.000000e+00
bigcom177        0.000000  0.000000e+00
bigcom194        0.000000 -1.811382e-01
bigcom208        0.000000  0.000000e+00
bigcom220        0.000000  0.000000e+00
bigcom227        0.000000  0.000000e+00
bigcom229        0.000000  0.000000e+00
bigcom247        0.000000  0.000000e+00
bigcom252        0.000000  0.000000e+00
bigcom255        0.000000  0.000000e+00
bigcom258        0.000000  0.000000e+00
bigcom266        0.000000  0.000000e+00
bigcom269        0.000000  0.000000e+00
bigcom273        0.000000  0.000000e+00
bigcom274        0.000000  0.000000e+00
bigcom276        0.000000  0.000000e+00
bigcom284        0.000000  0.000000e+00
bigcom290        0.000000  0.000000e+00
bigcom292        0.000000  0.000000e+00
bigcom294        0.000000  0.000000e+00
bigcom295        0.000000  5.797616e+00
bigcom296        0.000000  0.000000e+00
bigcom297        0.000000  0.000000e+00
bigcom302        0.000000  0.000000e+00
bigcom303        0.000000  0.000000e+00
bigcom307        0.000000  0.000000e+00
bigcom311        0.000000  0.000000e+00
bigcom313        0.000000  0.000000e+00
bigcom318        0.000000  0.000000e+00
bigcom326        0.000000  0.000000e+00
bigcom332        0.000000  0.000000e+00
bigcom340        0.000000  0.000000e+00
bigcom341        0.000000  0.000000e+00
bigcom345        0.000000  0.000000e+00
bigcom347        0.000000  0.000000e+00
bigcom360        0.000000 -3.919305e-02
bigcom365        0.000000 -9.256023e-02
bigcom366        0.000000  0.000000e+00
bigcom370        0.000000  0.000000e+00
bigcom387        0.000000  0.000000e+00
bigcom390        0.000000  0.000000e+00
bigcom398        0.000000  0.000000e+00
bigcom408        0.000000  0.000000e+00
bigcom417        0.000000 -1.307917e+00
bigcom419        0.000000  0.000000e+00
bigcom424        0.000000  0.000000e+00
bigcom441        0.000000  0.000000e+00
bigcom445        0.000000  0.000000e+00
bigcom468        0.000000  0.000000e+00
spin_vertex      0.000000 -1.003398e+00
membership_s1    0.000000  0.000000e+00
membership_s3    0.000000 -1.424079e+00
membership_s4    0.000000  9.551692e-01
membership_s5    0.000000  0.000000e+00
membership_s6    0.000000  0.000000e+00
membership_s7    0.000000 -9.765787e-01
membership_s8    0.000000  9.324116e-01
membership_s9    0.000000 -6.214231e-01
membership_s10   0.000000 -2.060445e+00
membership_s11   0.000000 -7.977393e-01
membership_s12   0.000000  8.361294e-01
membership_s13   0.000000 -5.143788e-01
membership_s14   0.000000 -5.552941e-02
membership_s16   0.000000 -1.391788e+00
membership_s17   0.000000  0.000000e+00
membership_s18   0.000000  0.000000e+00
membership_s19   0.000000  2.095237e+00
membership_s20   0.000000  7.907766e-01
membership_s21   0.000000 -9.408104e-02
membership_s22   0.000000  0.000000e+00
membership_s23   0.000000 -7.194005e-01
membership_s24   0.000000  0.000000e+00
membership_s25   0.000000 -5.915781e-01
membership_s26   0.000000 -9.436279e-01
membership_s27   0.000000  0.000000e+00
membership_s28   0.000000 -1.198621e-01
membership_s30   0.000000 -4.977702e-01
membership_s31   0.000000  4.788491e-01
membership_s32   0.000000  2.441836e+00
membership_s33   0.000000  5.938641e-01
membership_s34   0.000000  0.000000e+00
membership_s35   0.000000 -1.284695e+00
membership_s36   0.000000  0.000000e+00
membership_s37   0.000000 -3.007643e+00
membership_s38   0.000000 -1.498479e-03
adhesion         0.000000 -2.830230e-04
cohesion         0.000000  0.000000e+00
inner            0.000000 -1.546202e-04
outer            0.000000  4.942639e-04
ioratio          0.000000 -3.510185e+00
comsize          0.000000 -1.882116e-05
[1] "Dataset: med_TnotC Model GBM, run: 10 of 10 2015-06-08 10:59:13"
Iter   TrainDeviance   ValidDeviance   StepSize   Improve
     1        0.0985             nan     0.0100   -0.0000
     2        0.0962             nan     0.0100   -0.0001
     3        0.0943             nan     0.0100    0.0003
     4        0.0927             nan     0.0100    0.0000
     5        0.0912             nan     0.0100   -0.0000
     6        0.0897             nan     0.0100    0.0002
     7        0.0871             nan     0.0100    0.0000
     8        0.0860             nan     0.0100   -0.0000
     9        0.0854             nan     0.0100    0.0001
    10        0.0845             nan     0.0100    0.0000
    20        0.0747             nan     0.0100   -0.0000
    40        0.0640             nan     0.0100   -0.0000
    60        0.0546             nan     0.0100   -0.0000
    80        0.0486             nan     0.0100    0.0000
   100        0.0441             nan     0.0100   -0.0000
   120        0.0394             nan     0.0100   -0.0000
   140        0.0361             nan     0.0100    0.0000
   143        0.0356             nan     0.0100   -0.0000

[1] "GBM variable coefficients"
                            var     rel.inf
ratio5                   ratio5 7.159641695
outer                     outer 4.136978972
bigcom48               bigcom48 3.749290467
graph15                 graph15 3.579829022
ratio2                   ratio2 3.125927468
spin_vertex         spin_vertex 3.098283494
pagerank               pagerank 2.898361243
V2                           V2 2.546580707
walktrap_vertex walktrap_vertex 2.403693551
inner                     inner 2.104926583
graph3                   graph3 2.042489826
membership_s18   membership_s18 2.003258680
bigcom10               bigcom10 1.879433219
graph17                 graph17 1.849446336
V1                           V1 1.830684450
comsize                 comsize 1.606101550
graph19                 graph19 1.566879730
ecc                         ecc 1.484886984
graph6                   graph6 1.468448247
fourth                   fourth 1.461413633
bigcom18               bigcom18 1.441495325
graph1                   graph1 1.425285123
bigcom65               bigcom65 1.423840493
membership_s16   membership_s16 1.377036882
bet                         bet 1.295029327
graph12                 graph12 1.280504631
sixth                     sixth 1.227294718
orbit45                 orbit45 1.219761443
orbit27                 orbit27 1.218798769
orbit39                 orbit39 1.208181653
orbit16                 orbit16 1.151760088
constraint           constraint 1.092491614
adhesion               adhesion 1.087225170
graph11                 graph11 1.080227433
orbit38                 orbit38 1.000441671
orbit37                 orbit37 0.935088359
graph4                   graph4 0.903639434
bigcom79               bigcom79 0.897489618
bigcom33               bigcom33 0.856423160
orbit36                 orbit36 0.840305001
orbit31                 orbit31 0.807326132
orbit2                   orbit2 0.772679670
orbit24                 orbit24 0.770556306
graph5                   graph5 0.758701279
upto_third           upto_third 0.747902261
knn                         knn 0.711870709
orbit18                 orbit18 0.641952331
graph16                 graph16 0.604793813
orbit50                 orbit50 0.601920801
upto_fifth           upto_fifth 0.601312883
trans                     trans 0.577125275
cohesion               cohesion 0.576122160
orbit21                 orbit21 0.571225110
orbit62                 orbit62 0.533829177
graph23                 graph23 0.522942632
graph20                 graph20 0.521890891
ratio4                   ratio4 0.512978150
fifth                     fifth 0.504474149
orbit56                 orbit56 0.482354718
graph14                 graph14 0.463550182
orbit22                 orbit22 0.462617266
ratio3                   ratio3 0.461673885
orbit28                 orbit28 0.454527893
orbit35                 orbit35 0.451938728
graph13                 graph13 0.441975401
graph2                   graph2 0.425008381
ioratio                 ioratio 0.424722882
hubscore               hubscore 0.407152085
orbit9                   orbit9 0.392122029
orbit60                 orbit60 0.390250390
orbit20                 orbit20 0.381642855
orbit65                 orbit65 0.356974871
graph7                   graph7 0.355990806
AP                           AP 0.354576287
graph9                   graph9 0.340006505
upto_sixth           upto_sixth 0.339706365
graph18                 graph18 0.333996980
ratio1                   ratio1 0.322265212
graph0                   graph0 0.316909911
membership_s32   membership_s32 0.297303822
orbit69                 orbit69 0.279421440
graph22                 graph22 0.250326061
bigcom4                 bigcom4 0.241993480
membership_s33   membership_s33 0.238437553
orbit51                 orbit51 0.209448570
orbit5                   orbit5 0.207937908
ratio6                   ratio6 0.199302604
orbit17                 orbit17 0.182865049
upto_second         upto_second 0.175574473
orbit40                 orbit40 0.175295243
membership_s4     membership_s4 0.172370242
graph10                 graph10 0.148486037
orbit48                 orbit48 0.129711677
graph27                 graph27 0.128693891
orbit41                 orbit41 0.126077744
third                     third 0.116063340
membership_s31   membership_s31 0.103149548
orbit53                 orbit53 0.100324263
graph24                 graph24 0.097207097
orbit46                 orbit46 0.096746770
orbit33                 orbit33 0.095216595
orbit55                 orbit55 0.092064304
orbit15                 orbit15 0.090238623
orbit12                 orbit12 0.085915211
orbit64                 orbit64 0.081724706
orbit54                 orbit54 0.078303972
graph28                 graph28 0.070377196
orbit66                 orbit66 0.066756734
orbit32                 orbit32 0.062476185
orbit59                 orbit59 0.061434487
orbit43                 orbit43 0.061131226
membership_s19   membership_s19 0.060419386
orbit26                 orbit26 0.058387253
orbit30                 orbit30 0.053419109
upto_fourth         upto_fourth 0.052363775
orbit52                 orbit52 0.046996606
graph25                 graph25 0.046925173
orbit42                 orbit42 0.044238054
membership_s37   membership_s37 0.043509370
second                   second 0.043447279
orbit6                   orbit6 0.043156891
orbit7                   orbit7 0.042737033
orbit68                 orbit68 0.038856514
membership_s26   membership_s26 0.038328586
membership_s21   membership_s21 0.037480025
orbit25                 orbit25 0.037098623
orbit23                 orbit23 0.036480318
orbit11                 orbit11 0.030198274
coreness               coreness 0.025044083
orbit63                 orbit63 0.018869333
orbit49                 orbit49 0.013841412
orbit71                 orbit71 0.007383724
graph8                   graph8 0.000000000
graph21                 graph21 0.000000000
graph26                 graph26 0.000000000
graph29                 graph29 0.000000000
orbit0                   orbit0 0.000000000
orbit1                   orbit1 0.000000000
orbit3                   orbit3 0.000000000
orbit4                   orbit4 0.000000000
orbit8                   orbit8 0.000000000
orbit10                 orbit10 0.000000000
orbit13                 orbit13 0.000000000
orbit14                 orbit14 0.000000000
orbit19                 orbit19 0.000000000
orbit29                 orbit29 0.000000000
orbit34                 orbit34 0.000000000
orbit44                 orbit44 0.000000000
orbit47                 orbit47 0.000000000
orbit57                 orbit57 0.000000000
orbit58                 orbit58 0.000000000
orbit61                 orbit61 0.000000000
orbit67                 orbit67 0.000000000
orbit70                 orbit70 0.000000000
orbit72                 orbit72 0.000000000
eccrad                   eccrad 0.000000000
close                     close 0.000000000
first                     first 0.000000000
selfinter             selfinter 0.000000000
evcent                   evcent 0.000000000
bigcom1                 bigcom1 0.000000000
bigcom2                 bigcom2 0.000000000
bigcom3                 bigcom3 0.000000000
bigcom5                 bigcom5 0.000000000
bigcom6                 bigcom6 0.000000000
bigcom8                 bigcom8 0.000000000
bigcom9                 bigcom9 0.000000000
bigcom11               bigcom11 0.000000000
bigcom12               bigcom12 0.000000000
bigcom13               bigcom13 0.000000000
bigcom14               bigcom14 0.000000000
bigcom15               bigcom15 0.000000000
bigcom16               bigcom16 0.000000000
bigcom17               bigcom17 0.000000000
bigcom21               bigcom21 0.000000000
bigcom22               bigcom22 0.000000000
bigcom23               bigcom23 0.000000000
bigcom24               bigcom24 0.000000000
bigcom25               bigcom25 0.000000000
bigcom26               bigcom26 0.000000000
bigcom27               bigcom27 0.000000000
bigcom29               bigcom29 0.000000000
bigcom31               bigcom31 0.000000000
bigcom34               bigcom34 0.000000000
bigcom35               bigcom35 0.000000000
bigcom36               bigcom36 0.000000000
bigcom39               bigcom39 0.000000000
bigcom40               bigcom40 0.000000000
bigcom43               bigcom43 0.000000000
bigcom46               bigcom46 0.000000000
bigcom49               bigcom49 0.000000000
bigcom50               bigcom50 0.000000000
bigcom52               bigcom52 0.000000000
bigcom54               bigcom54 0.000000000
bigcom56               bigcom56 0.000000000
bigcom57               bigcom57 0.000000000
bigcom58               bigcom58 0.000000000
[truncated: 98,059 more chars]
