# Supplementary material for: Distinctive Behaviors of Druggable Proteins in Cellular Networks
Source: PLoS Comput Biol. 2015 Dec 23;11(12):e1004597. doi: 10.1371/journal.pcbi.1004597 (PMC4689399; doi:10.1371/journal.pcbi.1004597)
Supplement: S1 File — (ZIP) [file pcbi.1004597.s004.zip › S1_File/y2hpubmed.direct.20150613.ppi.optimised_Target_results_all_C.txt]

[[1]]
[1] "all_C"

[1] "Dataset: all_C Model GBM, run: 1 of 10 2015-06-15 21:00:45"
Iter   TrainDeviance   ValidDeviance   StepSize   Improve
     1        0.4163             nan     0.0100    0.0003
     2        0.4152             nan     0.0100    0.0000
     3        0.4138             nan     0.0100    0.0002
     4        0.4126             nan     0.0100    0.0001
     5        0.4112             nan     0.0100    0.0002
     6        0.4102             nan     0.0100    0.0001
     7        0.4090             nan     0.0100    0.0001
     8        0.4080             nan     0.0100    0.0000
     9        0.4072             nan     0.0100   -0.0000
    10        0.4061             nan     0.0100    0.0001
    20        0.3972             nan     0.0100    0.0001
    40        0.3839             nan     0.0100    0.0000
    60        0.3722             nan     0.0100    0.0000
    80        0.3621             nan     0.0100   -0.0000
   100        0.3536             nan     0.0100   -0.0000
   120        0.3450             nan     0.0100    0.0000
   140        0.3373             nan     0.0100    0.0000
   160        0.3296             nan     0.0100   -0.0000
   180        0.3232             nan     0.0100   -0.0000
   200        0.3171             nan     0.0100   -0.0000
   220        0.3113             nan     0.0100   -0.0000
   240        0.3049             nan     0.0100   -0.0000
   260        0.2996             nan     0.0100   -0.0000
   280        0.2943             nan     0.0100   -0.0000
   300        0.2889             nan     0.0100   -0.0000
   320        0.2837             nan     0.0100    0.0000
   340        0.2789             nan     0.0100   -0.0000
   360        0.2742             nan     0.0100   -0.0000
   380        0.2694             nan     0.0100   -0.0000
   400        0.2651             nan     0.0100   -0.0000
   411        0.2630             nan     0.0100   -0.0000

[1] "GBM variable coefficients"
                            var     rel.inf
outer                     outer 3.778287684
comsize                 comsize 3.605058757
V2                           V2 3.019473588
bet                         bet 2.991558021
V1                           V1 2.783954905
spin_vertex         spin_vertex 2.715255527
ratio2                   ratio2 2.630051193
pagerank               pagerank 2.555376349
ratio5                   ratio5 2.529863263
fourth                   fourth 2.155237285
ratio3                   ratio3 1.826086106
orbit35                 orbit35 1.794990677
membership_s14   membership_s14 1.697745402
ioratio                 ioratio 1.528823055
walktrap_vertex walktrap_vertex 1.511829849
knn                         knn 1.491465832
adhesion               adhesion 1.463694017
graph16                 graph16 1.423993870
orbit18                 orbit18 1.390326078
inner                     inner 1.371321816
orbit36                 orbit36 1.363884422
ratio4                   ratio4 1.244153712
graph15                 graph15 1.198709423
ratio1                   ratio1 1.122919058
ratio6                   ratio6 1.091304146
cohesion               cohesion 1.053347638
fifth                     fifth 1.049685211
graph13                 graph13 1.044128377
graph19                 graph19 1.037046610
trans                     trans 0.972686559
graph5                   graph5 0.951543014
orbit27                 orbit27 0.937965987
orbit19                 orbit19 0.877085575
orbit45                 orbit45 0.875257194
graph17                 graph17 0.871195829
graph10                 graph10 0.868816978
graph11                 graph11 0.859989937
graph14                 graph14 0.846479251
graph23                 graph23 0.820794109
orbit30                 orbit30 0.813006692
orbit37                 orbit37 0.802718974
graph1                   graph1 0.802437351
graph9                   graph9 0.799463630
graph12                 graph12 0.774254053
orbit39                 orbit39 0.723294889
orbit38                 orbit38 0.701783889
orbit17                 orbit17 0.695392373
orbit20                 orbit20 0.693852117
graph20                 graph20 0.678941130
orbit67                 orbit67 0.672948167
orbit4                   orbit4 0.663816210
hubscore               hubscore 0.656050624
orbit16                 orbit16 0.654700451
upto_sixth           upto_sixth 0.651463374
orbit28                 orbit28 0.641893460
graph3                   graph3 0.632641475
graph4                   graph4 0.624969356
orbit22                 orbit22 0.617375001
graph6                   graph6 0.609985613
orbit53                 orbit53 0.582082267
orbit15                 orbit15 0.563013050
constraint           constraint 0.557776909
bigcom43               bigcom43 0.545894464
orbit49                 orbit49 0.537852807
orbit56                 orbit56 0.532436873
orbit6                   orbit6 0.499303101
bigcom398             bigcom398 0.481577199
orbit21                 orbit21 0.461307887
orbit31                 orbit31 0.441065334
graph18                 graph18 0.439643717
third                     third 0.433207260
upto_third           upto_third 0.409912040
bigcom41               bigcom41 0.394100895
membership_s3     membership_s3 0.386183632
graph7                   graph7 0.385790008
graph21                 graph21 0.382848356
orbit40                 orbit40 0.374791374
orbit62                 orbit62 0.371458533
sixth                     sixth 0.366043052
orbit52                 orbit52 0.364142766
orbit1                   orbit1 0.346114167
orbit50                 orbit50 0.345216713
upto_fifth           upto_fifth 0.341888116
membership_s6     membership_s6 0.337555692
orbit44                 orbit44 0.328821842
orbit51                 orbit51 0.325025208
graph0                   graph0 0.321960913
bigcom101             bigcom101 0.320145563
close                     close 0.311561078
orbit29                 orbit29 0.310005741
bigcom4                 bigcom4 0.305738584
bigcom30               bigcom30 0.287944236
orbit65                 orbit65 0.276270061
orbit5                   orbit5 0.272682106
pdi                         pdi 0.271518572
coreness               coreness 0.259216704
upto_fourth         upto_fourth 0.244680077
orbit9                   orbit9 0.244573041
orbit10                 orbit10 0.243603659
bigcom119             bigcom119 0.237542206
bigcom423             bigcom423 0.235997952
upto_second         upto_second 0.230470137
orbit25                 orbit25 0.217778799
orbit32                 orbit32 0.212437745
orbit41                 orbit41 0.205219023
orbit59                 orbit59 0.202659594
orbit63                 orbit63 0.201409385
orbit26                 orbit26 0.201155534
orbit2                   orbit2 0.198827326
graph2                   graph2 0.198347983
orbit24                 orbit24 0.175010375
bigcom27               bigcom27 0.168245545
orbit46                 orbit46 0.160521279
graph22                 graph22 0.148932414
orbit60                 orbit60 0.146915798
bigcom1                 bigcom1 0.143842181
bigcom23               bigcom23 0.143443227
second                   second 0.142747068
membership_s1     membership_s1 0.140860438
orbit58                 orbit58 0.139425281
membership_s42   membership_s42 0.138778398
graph25                 graph25 0.136163637
graph28                 graph28 0.125785778
graph26                 graph26 0.123076703
orbit13                 orbit13 0.121072576
orbit66                 orbit66 0.120467953
orbit7                   orbit7 0.120459529
bigcom11               bigcom11 0.119818776
orbit54                 orbit54 0.117471380
orbit61                 orbit61 0.116751400
orbit48                 orbit48 0.116300597
orbit11                 orbit11 0.113775190
membership_s15   membership_s15 0.113262374
orbit47                 orbit47 0.113134670
graph8                   graph8 0.109433028
evcent                   evcent 0.105941404
membership_s37   membership_s37 0.104042274
membership_s31   membership_s31 0.103225010
membership_s32   membership_s32 0.100451208
orbit23                 orbit23 0.092982153
membership_s35   membership_s35 0.092925626
orbit57                 orbit57 0.091942646
orbit33                 orbit33 0.090998540
orbit43                 orbit43 0.088233492
membership_s28   membership_s28 0.077839164
graph24                 graph24 0.075212374
selfinter             selfinter 0.073019176
bigcom90               bigcom90 0.060323314
membership_s21   membership_s21 0.059852232
membership_s19   membership_s19 0.059801874
bigcom138             bigcom138 0.057400276
membership_s22   membership_s22 0.044097826
membership_s25   membership_s25 0.043248800
bigcom8                 bigcom8 0.036883832
membership_s39   membership_s39 0.035484853
orbit70                 orbit70 0.033593742
orbit64                 orbit64 0.032869679
bigcom5                 bigcom5 0.027349259
membership_s2     membership_s2 0.026309119
orbit42                 orbit42 0.025686798
orbit55                 orbit55 0.025627850
membership_s23   membership_s23 0.025469046
orbit69                 orbit69 0.025080226
AP                           AP 0.023123998
membership_s44   membership_s44 0.023113327
bigcom104             bigcom104 0.022862946
ecc                         ecc 0.018074194
membership_s43   membership_s43 0.015227549
orbit12                 orbit12 0.013609647
graph27                 graph27 0.011719007
bigcom414             bigcom414 0.009057614
bigcom22               bigcom22 0.008794124
bigcom47               bigcom47 0.006863197
bigcom12               bigcom12 0.006792603
graph29                 graph29 0.000000000
orbit0                   orbit0 0.000000000
orbit3                   orbit3 0.000000000
orbit8                   orbit8 0.000000000
orbit14                 orbit14 0.000000000
orbit34                 orbit34 0.000000000
orbit68                 orbit68 0.000000000
orbit71                 orbit71 0.000000000
orbit72                 orbit72 0.000000000
eccrad                   eccrad 0.000000000
first                     first 0.000000000
bigcom3                 bigcom3 0.000000000
bigcom6                 bigcom6 0.000000000
bigcom7                 bigcom7 0.000000000
bigcom9                 bigcom9 0.000000000
bigcom10               bigcom10 0.000000000
bigcom13               bigcom13 0.000000000
bigcom14               bigcom14 0.000000000
bigcom15               bigcom15 0.000000000
bigcom16               bigcom16 0.000000000
bigcom17               bigcom17 0.000000000
bigcom19               bigcom19 0.000000000
bigcom20               bigcom20 0.000000000
bigcom21               bigcom21 0.000000000
bigcom26               bigcom26 0.000000000
bigcom28               bigcom28 0.000000000
bigcom31               bigcom31 0.000000000
bigcom32               bigcom32 0.000000000
bigcom33               bigcom33 0.000000000
bigcom34               bigcom34 0.000000000
bigcom36               bigcom36 0.000000000
bigcom37               bigcom37 0.000000000
bigcom38               bigcom38 0.000000000
bigcom39               bigcom39 0.000000000
bigcom40               bigcom40 0.000000000
bigcom46               bigcom46 0.000000000
bigcom49               bigcom49 0.000000000
bigcom52               bigcom52 0.000000000
bigcom54               bigcom54 0.000000000
bigcom58               bigcom58 0.000000000
bigcom61               bigcom61 0.000000000
bigcom65               bigcom65 0.000000000
bigcom69               bigcom69 0.000000000
bigcom71               bigcom71 0.000000000
bigcom75               bigcom75 0.000000000
bigcom76               bigcom76 0.000000000
bigcom78               bigcom78 0.000000000
bigcom82               bigcom82 0.000000000
bigcom83               bigcom83 0.000000000
bigcom85               bigcom85 0.000000000
bigcom87               bigcom87 0.000000000
bigcom91               bigcom91 0.000000000
bigcom95               bigcom95 0.000000000
bigcom97               bigcom97 0.000000000
bigcom98               bigcom98 0.000000000
bigcom99               bigcom99 0.000000000
bigcom102             bigcom102 0.000000000
bigcom106             bigcom106 0.000000000
bigcom107             bigcom107 0.000000000
bigcom108             bigcom108 0.000000000
bigcom113             bigcom113 0.000000000
bigcom114             bigcom114 0.000000000
bigcom115             bigcom115 0.000000000
bigcom117             bigcom117 0.000000000
bigcom121             bigcom121 0.000000000
bigcom123             bigcom123 0.000000000
bigcom124             bigcom124 0.000000000
bigcom127             bigcom127 0.000000000
bigcom130             bigcom130 0.000000000
bigcom131             bigcom131 0.000000000
bigcom134             bigcom134 0.000000000
bigcom143             bigcom143 0.000000000
bigcom146             bigcom146 0.000000000
bigcom148             bigcom148 0.000000000
bigcom149             bigcom149 0.000000000
bigcom151             bigcom151 0.000000000
bigcom153             bigcom153 0.000000000
bigcom154             bigcom154 0.000000000
bigcom159             bigcom159 0.000000000
bigcom160             bigcom160 0.000000000
bigcom161             bigcom161 0.000000000
bigcom162             bigcom162 0.000000000
bigcom168             bigcom168 0.000000000
bigcom172             bigcom172 0.000000000
bigcom175             bigcom175 0.000000000
bigcom180             bigcom180 0.000000000
bigcom181             bigcom181 0.000000000
bigcom183             bigcom183 0.000000000
bigcom185             bigcom185 0.000000000
bigcom187             bigcom187 0.000000000
bigcom189             bigcom189 0.000000000
bigcom191             bigcom191 0.000000000
bigcom198             bigcom198 0.000000000
bigcom199             bigcom199 0.000000000
bigcom200             bigcom200 0.000000000
bigcom202             bigcom202 0.000000000
bigcom205             bigcom205 0.000000000
bigcom227             bigcom227 0.000000000
bigcom232             bigcom232 0.000000000
bigcom241             bigcom241 0.000000000
bigcom246             bigcom246 0.000000000
bigcom266             bigcom266 0.000000000
bigcom268             bigcom268 0.000000000
bigcom274             bigcom274 0.000000000
bigcom278             bigcom278 0.000000000
bigcom280             bigcom280 0.000000000
bigcom323             bigcom323 0.000000000
bigcom341             bigcom341 0.000000000
bigcom342             bigcom342 0.000000000
bigcom345             bigcom345 0.000000000
bigcom346             bigcom346 0.000000000
bigcom354             bigcom354 0.000000000
bigcom369             bigcom369 0.000000000
bigcom373             bigcom373 0.000000000
bigcom377             bigcom377 0.000000000
bigcom384             bigcom384 0.000000000
bigcom394             bigcom394 0.000000000
bigcom403             bigcom403 0.000000000
bigcom404             bigcom404 0.000000000
bigcom416             bigcom416 0.000000000
bigcom428             bigcom428 0.000000000
bigcom430             bigcom430 0.000000000
bigcom434             bigcom434 0.000000000
bigcom435             bigcom435 0.000000000
bigcom449             bigcom449 0.000000000
bigcom451             bigcom451 0.000000000
bigcom454             bigcom454 0.000000000
bigcom471             bigcom471 0.000000000
bigcom473             bigcom473 0.000000000
bigcom479             bigcom479 0.000000000
bigcom484             bigcom484 0.000000000
bigcom485             bigcom485 0.000000000
bigcom492             bigcom492 0.000000000
bigcom498             bigcom498 0.000000000
bigcom506             bigcom506 0.000000000
bigcom530             bigcom530 0.000000000
bigcom531             bigcom531 0.000000000
bigcom564             bigcom564 0.000000000
bigcom623             bigcom623 0.000000000
membership_s4     membership_s4 0.000000000
membership_s5     membership_s5 0.000000000
membership_s7     membership_s7 0.000000000
membership_s8     membership_s8 0.000000000
membership_s9     membership_s9 0.000000000
membership_s10   membership_s10 0.000000000
membership_s11   membership_s11 0.000000000
membership_s13   membership_s13 0.000000000
membership_s17   membership_s17 0.000000000
membership_s18   membership_s18 0.000000000
membership_s20   membership_s20 0.000000000
membership_s26   membership_s26 0.000000000
membership_s27   membership_s27 0.000000000
membership_s29   membership_s29 0.000000000
membership_s30   membership_s30 0.000000000
membership_s33   membership_s33 0.000000000
membership_s34   membership_s34 0.000000000
membership_s36   membership_s36 0.000000000
membership_s40   membership_s40 0.000000000
membership_s41   membership_s41 0.000000000
[1] "Dataset: all_C Model RF, run: 1 of 10 2015-06-15 21:04:53"
     |      Out-of-bag   |
Tree |      MSE  %Var(y) |
   1 |  0.08972   177.05 |
   2 |  0.08874   175.12 |
   3 |  0.08411   165.99 |
   4 |  0.08142   160.68 |
   5 |  0.07755   153.04 |
   6 |  0.07488   147.78 |
   7 |  0.07188   141.86 |
   8 |  0.07104   140.20 |
   9 |  0.06956   137.28 |
  10 |  0.06772   133.65 |
  11 |  0.06618   130.61 |
  12 |  0.06515   128.58 |
  13 |  0.06439   127.07 |
  14 |  0.06323   124.78 |
  15 |  0.06248   123.31 |
  16 |  0.06182   122.00 |
  17 |  0.06124   120.86 |
  18 |  0.06075   119.88 |
  19 |  0.06032   119.04 |
  20 |  0.06004   118.48 |
  21 |  0.05959   117.60 |
  22 |  0.05926   116.95 |
  23 |  0.05908   116.60 |
  24 |  0.05889   116.21 |
  25 |  0.05874   115.93 |
  26 |  0.05853   115.50 |
  27 |  0.05815   114.76 |
  28 |  0.05802   114.49 |
  29 |  0.05775   113.96 |
  30 |  0.05751   113.49 |
  31 |   0.0573   113.08 |
  32 |  0.05703   112.55 |
  33 |  0.05696   112.41 |
  34 |  0.05662   111.74 |
  35 |   0.0565   111.50 |
  36 |  0.05638   111.27 |
  37 |  0.05614   110.79 |
  38 |  0.05616   110.83 |
  39 |  0.05598   110.48 |
  40 |  0.05585   110.23 |
  41 |  0.05573   109.99 |
  42 |  0.05575   110.02 |
  43 |  0.05566   109.84 |
  44 |  0.05549   109.52 |
  45 |  0.05539   109.32 |
  46 |  0.05523   108.99 |
  47 |  0.05521   108.96 |
  48 |  0.05517   108.89 |
  49 |  0.05504   108.62 |
  50 |  0.05504   108.61 |
  51 |  0.05501   108.56 |
  52 |  0.05497   108.48 |
  53 |  0.05493   108.40 |
  54 |  0.05487   108.29 |
  55 |  0.05481   108.16 |
  56 |  0.05477   108.08 |
  57 |   0.0547   107.95 |
  58 |  0.05472   107.99 |
  59 |  0.05468   107.92 |
  60 |  0.05467   107.89 |
  61 |  0.05469   107.94 |
  62 |  0.05458   107.71 |
  63 |  0.05449   107.54 |
  64 |  0.05452   107.60 |
  65 |  0.05453   107.62 |
  66 |   0.0545   107.55 |
  67 |  0.05448   107.51 |
  68 |  0.05449   107.54 |
  69 |  0.05444   107.43 |
  70 |  0.05442   107.40 |
  71 |  0.05441   107.38 |
  72 |  0.05435   107.26 |
  73 |   0.0543   107.16 |
  74 |  0.05426   107.09 |
  75 |  0.05426   107.07 |
  76 |  0.05417   106.90 |
  77 |  0.05414   106.84 |
  78 |  0.05409   106.75 |
  79 |  0.05403   106.62 |
  80 |  0.05403   106.63 |
  81 |  0.05398   106.53 |
  82 |  0.05397   106.51 |
  83 |  0.05394   106.45 |
  84 |  0.05392   106.42 |
  85 |   0.0539   106.36 |
  86 |   0.0539   106.37 |
  87 |  0.05393   106.43 |
  88 |   0.0539   106.36 |
  89 |  0.05391   106.39 |
  90 |  0.05384   106.25 |
  91 |  0.05382   106.21 |
  92 |  0.05381   106.19 |
  93 |  0.05382   106.20 |
  94 |  0.05385   106.28 |
  95 |  0.05382   106.21 |
  96 |  0.05379   106.15 |
  97 |  0.05377   106.12 |
  98 |  0.05377   106.11 |
  99 |  0.05371   106.00 |
 100 |  0.05368   105.94 |
[1] "Random Forest variable coefficients"
                      %IncMSE IncNodePurity
graph5           4.746945e-03  1.089466e+00
graph6           4.377166e-03  1.409816e+00
graph7           9.296325e-04  2.131293e-01
graph8           2.159342e-04  2.938530e-01
graph9           7.168350e-03  1.796132e+00
graph10          7.687999e-03  2.465988e+00
graph11          8.712231e-03  2.504555e+00
graph12          5.287761e-03  1.543843e+00
graph13          8.932244e-03  2.618693e+00
graph14          4.877455e-03  1.993041e+00
graph15          9.522517e-03  1.819761e+00
graph16          9.757637e-03  2.963525e+00
graph17          5.542445e-03  1.356592e+00
graph18          5.025635e-03  9.301815e-01
graph19          1.088614e-02  2.179528e+00
graph20          5.319984e-03  1.173421e+00
graph21          2.861621e-03  9.282695e-01
graph22          6.728998e-04  2.044719e-01
graph23          4.827882e-03  1.346217e+00
graph24          1.346091e-03  3.778719e-01
graph25          3.129003e-03  6.032858e-01
graph26          7.351104e-04  2.855201e-01
graph27          5.968351e-05  6.597971e-02
graph28          1.365205e-04  5.495293e-02
graph29          1.183899e-05  1.428571e-02
orbit0           1.898120e-03  6.045072e-01
orbit1           2.755283e-03  1.422111e+00
orbit2           4.052868e-03  8.161578e-01
orbit3           2.645367e-04  6.405046e-01
orbit4           6.483850e-03  2.060090e+00
orbit5           4.534727e-03  1.448052e+00
orbit6           5.528741e-03  2.240158e+00
orbit7           8.337442e-03  7.649820e-01
orbit8           2.699613e-03  9.568045e-01
orbit9           3.524828e-03  1.165133e+00
orbit10          1.617257e-03  5.725631e-01
orbit11          8.147035e-04  6.427206e-01
orbit12          2.522930e-04  2.216817e-01
orbit13          5.455522e-04  2.694702e-01
orbit14          5.970773e-05  1.687761e-01
orbit15          5.786530e-03  1.876056e+00
orbit16          7.454837e-03  1.728133e+00
orbit17          9.998235e-03  1.843459e+00
orbit18          1.138359e-02  3.293775e+00
orbit19          8.379763e-03  2.685869e+00
orbit20          9.029351e-03  1.555525e+00
orbit21          1.115460e-02  1.753135e+00
orbit22          1.016313e-02  2.297226e+00
orbit23          8.765330e-04  7.568572e-01
orbit24          5.925201e-03  1.872069e+00
orbit25          2.348758e-03  1.007319e+00
orbit26          5.337919e-03  6.821877e-01
orbit27          1.484735e-02  2.576511e+00
orbit28          7.246148e-03  1.347394e+00
orbit29          1.519933e-03  7.588043e-01
orbit30          2.489069e-03  1.188970e+00
orbit31          6.839532e-03  1.796422e+00
orbit32          3.476491e-03  8.846011e-01
orbit33          1.774033e-03  5.839199e-01
orbit34          7.574826e-03  1.195090e+00
orbit35          1.511719e-02  4.027814e+00
orbit36          5.674490e-03  1.339123e+00
orbit37          6.345814e-03  1.425342e+00
orbit38          3.546487e-03  9.093572e-01
orbit39          3.055517e-03  2.358159e+00
orbit40          1.180176e-03  5.304023e-01
orbit41          9.399685e-04  6.576799e-01
orbit42          1.208423e-03  4.262085e-01
orbit43          1.416532e-03  4.459326e-01
orbit44          4.675273e-04  4.092537e-01
orbit45          9.230486e-03  2.229305e+00
orbit46          1.406365e-03  5.460544e-01
orbit47          1.335473e-03  5.830017e-01
orbit48          1.516097e-03  5.644193e-01
orbit49          2.839828e-03  1.029024e+00
orbit50          5.021977e-03  8.539149e-01
orbit51          2.287825e-03  9.870377e-01
orbit52          4.388581e-03  8.987170e-01
orbit53          4.061437e-03  9.895138e-01
orbit54          7.779566e-04  9.134918e-01
orbit55          1.568554e-05  6.286699e-02
orbit56          3.603940e-03  1.362921e+00
orbit57          2.096624e-04  4.107898e-01
orbit58          2.624912e-04  3.628871e-01
orbit59          8.532237e-04  6.637142e-01
orbit60          8.260690e-04  4.660395e-01
orbit61          3.562572e-04  3.504753e-01
orbit62          4.270400e-03  8.223685e-01
orbit63          1.435506e-03  5.909310e-01
orbit64          1.035291e-03  2.355087e-01
orbit65          4.256654e-04  5.247319e-01
orbit66          1.240065e-04  3.447196e-01
orbit67          1.930880e-04  5.004549e-01
orbit68          1.114469e-05  8.704493e-02
orbit69          2.324236e-04  2.534742e-01
orbit70          1.726061e-04  1.882446e-01
orbit71          3.045706e-04  1.156238e-01
orbit72          0.000000e+00  8.571429e-03
AP               7.229133e-05  2.295793e-01
bet              2.207942e-02  6.184075e+00
ecc              4.183610e-04  4.399987e-01
eccrad           9.892639e-04  5.095928e-01
close            4.460190e-03  1.660767e+00
constraint       7.285974e-03  2.030155e+00
coreness         4.094574e-03  7.753876e-01
knn              7.619438e-03  3.284811e+00
hubscore         8.746985e-03  2.343495e+00
pagerank         1.506981e-02  6.087125e+00
trans            1.117610e-03  1.178450e+00
evcent           7.705033e-03  2.408800e+00
first            3.191879e-03  6.602596e-01
upto_second      3.004119e-03  1.421446e+00
upto_third       7.794913e-03  2.042211e+00
upto_fourth      6.562026e-03  1.894137e+00
upto_fifth       6.357870e-03  1.952484e+00
upto_sixth       4.838855e-03  2.111221e+00
second           3.502843e-03  1.526726e+00
third            9.483097e-03  2.371112e+00
fourth           5.317717e-03  4.778301e+00
fifth            5.305741e-03  4.245233e+00
sixth            6.170618e-03  3.087064e+00
ratio1           6.918351e-03  3.280695e+00
ratio2           7.325058e-03  6.345331e+00
ratio3           7.140283e-03  4.855749e+00
ratio4           1.429344e-02  3.507604e+00
ratio5           1.053985e-02  5.453905e+00
ratio6           1.077049e-02  3.581305e+00
selfinter        1.660288e-04  5.296515e-01
walktrap_vertex  4.276537e-03  2.213300e+00
bigcom1          3.068803e-04  3.628315e-01
bigcom3         -1.668319e-05  4.706593e-01
bigcom4          7.851372e-05  1.161991e+00
bigcom5          1.553880e-03  6.212912e-01
bigcom6          0.000000e+00  2.775558e-19
bigcom7          0.000000e+00  1.387779e-19
bigcom8          3.431610e-04  5.433691e-01
bigcom9          0.000000e+00  0.000000e+00
bigcom10         3.487196e-05  7.106331e-01
bigcom11         5.761542e-04  6.428984e-01
bigcom12         1.375541e-04  5.162630e-01
bigcom13         3.909304e-06  6.378515e-02
bigcom14         0.000000e+00  4.440892e-18
bigcom15         0.000000e+00  0.000000e+00
bigcom16         0.000000e+00  4.857226e-19
bigcom17         0.000000e+00  0.000000e+00
bigcom19        -1.465233e-05  5.650527e-02
bigcom20         0.000000e+00  4.440892e-18
bigcom21         0.000000e+00  0.000000e+00
bigcom22         3.771217e-04  5.011050e-01
bigcom23         1.746486e-04  6.507820e-01
bigcom26         0.000000e+00  0.000000e+00
bigcom27        -2.501295e-06  6.248756e-01
bigcom28         0.000000e+00  0.000000e+00
bigcom30         7.020613e-05  7.907832e-01
bigcom31         0.000000e+00  8.881784e-18
bigcom32         0.000000e+00  5.273559e-18
bigcom33         1.112880e-05  4.430251e-01
bigcom34         0.000000e+00  6.938894e-20
bigcom36         0.000000e+00  0.000000e+00
bigcom37         0.000000e+00  0.000000e+00
bigcom38         0.000000e+00  1.332268e-17
bigcom39         0.000000e+00  0.000000e+00
bigcom40         0.000000e+00  0.000000e+00
bigcom41         7.546435e-05  1.046279e+00
bigcom43         2.425703e-04  1.281309e+00
bigcom46        -1.061617e-05  2.444957e-01
bigcom47        -2.199057e-05  2.879073e-01
bigcom49        -6.451642e-07  6.805327e-02
bigcom52        -5.036856e-05  4.958405e-01
bigcom54         1.527669e-09  3.445978e-01
bigcom58         2.270423e-05  5.574871e-01
bigcom61         0.000000e+00  0.000000e+00
bigcom65         2.170727e-06  3.533946e-01
bigcom69         0.000000e+00  0.000000e+00
bigcom71        -3.027009e-05  1.537715e-01
bigcom75         0.000000e+00  0.000000e+00
bigcom76        -1.269376e-05  5.098357e-01
bigcom78        -2.042640e-05  3.517736e-01
bigcom82        -1.354333e-05  1.778173e-01
bigcom83         0.000000e+00  6.661338e-18
bigcom85         8.723203e-05  5.249406e-01
bigcom87         0.000000e+00  4.440892e-18
bigcom90         2.769001e-05  7.809706e-01
bigcom91         0.000000e+00  0.000000e+00
bigcom95         1.424032e-05  5.753197e-01
bigcom97        -1.036802e-05  6.087641e-01
bigcom98         0.000000e+00  0.000000e+00
bigcom99        -1.312252e-05  3.795795e-01
bigcom101        1.112770e-04  8.952152e-01
bigcom102       -1.146206e-05  8.978403e-02
bigcom104        5.643555e-05  8.497253e-01
bigcom106        0.000000e+00  4.440892e-18
bigcom107        0.000000e+00  6.661338e-18
bigcom108        0.000000e+00  1.040834e-19
bigcom113        0.000000e+00  0.000000e+00
bigcom114        0.000000e+00  8.881784e-18
bigcom115        0.000000e+00  0.000000e+00
bigcom117       -1.336725e-05  1.006952e-01
bigcom119        6.828697e-05  1.031823e+00
bigcom121        0.000000e+00  0.000000e+00
bigcom123        2.879110e-07  6.482721e-02
bigcom124       -5.400176e-05  5.263482e-01
bigcom127        5.583418e-05  6.377804e-01
bigcom130        0.000000e+00  6.938894e-20
bigcom131        0.000000e+00  4.440892e-18
bigcom134        3.057885e-05  6.737088e-01
bigcom138       -8.025491e-06  3.415338e-01
bigcom143        0.000000e+00  0.000000e+00
bigcom146       -3.714335e-06  6.847340e-02
bigcom148        4.712769e-06  4.721245e-01
bigcom149        0.000000e+00  0.000000e+00
bigcom151        6.109678e-05  5.541680e-01
bigcom153        0.000000e+00  1.387779e-19
bigcom154        0.000000e+00  0.000000e+00
bigcom159        0.000000e+00  0.000000e+00
bigcom160        0.000000e+00  0.000000e+00
bigcom161        0.000000e+00  0.000000e+00
bigcom162       -1.898151e-05  1.788766e-01
bigcom168        0.000000e+00  0.000000e+00
bigcom172       -4.174556e-05  4.444297e-01
bigcom175        0.000000e+00  2.289835e-18
bigcom180        0.000000e+00  1.339207e-17
bigcom181        0.000000e+00  0.000000e+00
bigcom183       -2.363619e-05  5.082653e-01
bigcom185        0.000000e+00  0.000000e+00
bigcom187        0.000000e+00  1.387779e-19
bigcom189        0.000000e+00  0.000000e+00
bigcom191        0.000000e+00  6.661338e-18
bigcom198        0.000000e+00  0.000000e+00
bigcom199        0.000000e+00  3.469447e-20
bigcom200        0.000000e+00  0.000000e+00
bigcom202        0.000000e+00  6.938894e-20
bigcom205        0.000000e+00  0.000000e+00
bigcom227        0.000000e+00  2.289835e-18
bigcom232        0.000000e+00  0.000000e+00
bigcom241        0.000000e+00  0.000000e+00
bigcom246       -5.025924e-05  3.751300e-01
bigcom266        0.000000e+00  0.000000e+00
bigcom268        3.935656e-05  6.173101e-01
bigcom274        5.998437e-05  5.563881e-01
bigcom278       -4.223737e-05  3.203104e-01
bigcom280        0.000000e+00  6.661338e-18
bigcom323        0.000000e+00  0.000000e+00
bigcom341        0.000000e+00  4.440892e-18
bigcom342        1.190350e-05  4.768994e-01
bigcom345        0.000000e+00  8.881784e-18
bigcom346        0.000000e+00  4.440892e-18
bigcom354       -7.900223e-05  3.731943e-01
bigcom369        0.000000e+00  2.220446e-18
bigcom373        0.000000e+00  0.000000e+00
bigcom377        0.000000e+00  0.000000e+00
bigcom384        0.000000e+00  1.387779e-19
bigcom394        0.000000e+00  0.000000e+00
bigcom398        1.394921e-04  1.514805e+00
bigcom403        0.000000e+00  0.000000e+00
bigcom404        0.000000e+00  6.938894e-20
bigcom414        6.628942e-05  7.584774e-01
bigcom416        0.000000e+00  0.000000e+00
bigcom423        2.007438e-04  5.251251e-01
bigcom428        0.000000e+00  0.000000e+00
bigcom430        0.000000e+00  0.000000e+00
bigcom434        0.000000e+00  3.469447e-20
bigcom435        0.000000e+00  4.440892e-18
bigcom449        0.000000e+00  1.333333e-02
bigcom451        0.000000e+00  4.440892e-18
bigcom454       -3.892565e-06  3.883539e-01
bigcom471        0.000000e+00  3.469447e-20
bigcom473        0.000000e+00  1.249001e-18
bigcom479        1.622715e-04  5.080643e-01
bigcom484        8.203810e-06  3.261842e-01
bigcom485        0.000000e+00  0.000000e+00
bigcom492        0.000000e+00  5.585810e-18
bigcom498        0.000000e+00  0.000000e+00
bigcom506        0.000000e+00  0.000000e+00
bigcom530        0.000000e+00  0.000000e+00
bigcom531        1.562542e-05  3.324349e-01
bigcom564        0.000000e+00  0.000000e+00
bigcom623        4.822895e-04  2.490408e+00
spin_vertex      1.820059e-03  3.659961e+00
membership_s1    2.022714e-04  3.558426e-01
membership_s2    2.362154e-04  6.513268e-01
membership_s3   -1.744764e-05  4.658494e-01
membership_s4   -3.172202e-05  2.344140e-01
membership_s5    0.000000e+00  2.081668e-19
membership_s6   -5.310980e-05  4.081400e-01
membership_s7    0.000000e+00  3.469447e-20
membership_s8    0.000000e+00  6.938894e-20
membership_s9    7.748183e-06  1.424193e-01
membership_s10  -1.247270e-05  2.040754e-01
membership_s11  -3.376851e-05  4.489339e-01
membership_s13   0.000000e+00  2.324529e-18
membership_s14   3.841882e-03  2.714903e+00
membership_s15   2.759947e-04  4.526678e-01
membership_s17  -2.669503e-06  7.493970e-02
membership_s18   0.000000e+00  0.000000e+00
membership_s19   5.667411e-05  5.509350e-01
membership_s20   0.000000e+00  0.000000e+00
membership_s21   8.458026e-05  4.057811e-01
membership_s22   3.581848e-05  5.533363e-01
membership_s23   9.635881e-05  1.225352e-01
membership_s25   9.094181e-05  4.902937e-01
membership_s26   0.000000e+00  6.661338e-18
membership_s27   0.000000e+00  0.000000e+00
membership_s28   1.134591e-04  5.665202e-01
membership_s29   0.000000e+00  1.110223e-17
membership_s30  -2.502433e-05  2.742258e-01
membership_s31  -4.626963e-06  6.982360e-01
membership_s32  -3.657282e-05  7.254556e-01
membership_s33  -2.830310e-05  5.236419e-01
membership_s34   0.000000e+00  0.000000e+00
membership_s35   8.646001e-07  3.091304e-01
membership_s36   0.000000e+00  6.661338e-18
membership_s37   3.998763e-05  6.611328e-01
membership_s39   1.314872e-04  2.677252e-01
membership_s40  -2.358428e-05  5.639345e-01
membership_s41   5.441746e-05  5.273918e-01
membership_s42  -7.203665e-05  4.918159e-01
membership_s43   8.082314e-05  5.102680e-01
membership_s44   1.253025e-04  2.902819e-01
V1               9.886878e-03  6.763985e+00
V2               7.397308e-03  7.702384e+00
pdi              1.415497e-03  1.258937e+00
adhesion         1.022659e-02  5.327588e+00
cohesion         1.128653e-02  5.209848e+00
inner            6.540684e-03  4.151170e+00
outer            7.410719e-03  8.696577e+00
ioratio          8.259953e-03  4.924193e+00
comsize          7.594355e-03  8.451646e+00
[1] "Dataset: all_C Model GLM, run: 1 of 10 2015-06-15 21:12:20"
[1] "glmnet variable coefficients"
                         [,1]          [,2]
(Intercept)     -2.872337e+00 -2.699881e+00
graph0           4.684451e-40 -2.053213e-04
graph1           1.810887e-42 -9.253029e-06
graph2          -5.858080e-41 -4.793888e-04
graph3           6.638927e-44 -3.224992e-08
graph4           8.204531e-45  4.952035e-08
graph5           4.419134e-43 -9.300038e-06
graph6          -2.268137e-43 -1.743047e-06
graph7          -4.995655e-42 -2.328793e-05
graph8          -1.059945e-40 -5.443613e-04
graph9           1.380383e-45  6.891220e-09
graph10          4.958137e-46  2.025907e-09
graph11         -4.428253e-47  9.781580e-10
graph12         -1.092988e-45  9.072973e-09
graph13          3.936626e-45 -5.250306e-08
graph14         -3.671559e-45 -1.522266e-08
graph15          2.593727e-43  1.863319e-06
graph16          1.782731e-45  2.036791e-08
graph17         -2.454129e-44 -6.106858e-08
graph18         -4.291597e-43  3.358371e-06
graph19         -7.361485e-44 -3.675837e-07
graph20          8.907394e-45 -5.958784e-08
graph21         -3.517561e-44  2.373015e-07
graph22         -1.768062e-43 -3.998207e-07
graph23         -4.657007e-43 -1.776263e-06
graph24         -9.510290e-43 -1.087212e-06
graph25         -8.860547e-43 -2.239039e-06
graph26         -1.653317e-42 -3.557481e-06
graph27         -1.207379e-41  1.048969e-04
graph28         -8.781254e-42  3.766754e-06
graph29         -8.050755e-41 -1.665880e-04
orbit0           4.684451e-40 -2.018863e-04
orbit1           5.407001e-42 -1.649106e-05
orbit2           1.952840e-42 -1.158344e-05
orbit3          -5.858080e-41 -4.762936e-04
orbit4           2.230206e-43 -8.427507e-07
orbit5           8.496592e-44  5.153561e-08
orbit6          -1.221758e-44  5.789004e-07
orbit7           1.121176e-44 -7.872065e-09
orbit8           4.419134e-43 -9.242342e-06
orbit9          -2.949268e-42 -1.590426e-05
orbit10         -6.699265e-43 -8.073659e-06
orbit11         -1.787134e-43  5.966251e-07
orbit12         -3.281516e-41 -1.441310e-04
orbit13         -4.051875e-42 -1.906154e-05
orbit14         -1.059945e-40 -5.409082e-04
orbit15          3.798016e-45 -1.314051e-07
orbit16          1.831737e-45  2.083459e-08
orbit17          6.731534e-45 -8.571064e-09
orbit18          4.550257e-45  3.928209e-09
orbit19          5.496908e-46  1.628455e-08
orbit20          3.643530e-45  1.195440e-08
orbit21          4.943450e-46  2.246679e-09
orbit22         -6.516739e-46  1.957033e-08
orbit23          3.559403e-47 -1.459983e-09
orbit24         -2.012841e-45 -3.913827e-09
orbit25         -6.497485e-45  4.965592e-07
orbit26         -1.330764e-45 -9.973251e-09
orbit27          3.336101e-43 -2.433896e-06
orbit28          1.661172e-43  1.245611e-06
orbit29         -2.797301e-44 -4.172214e-07
orbit30         -1.202639e-44 -2.201222e-07
orbit31         -5.346954e-44 -4.646297e-08
orbit32         -1.216999e-44 -1.730479e-07
orbit33         -1.114547e-45  2.162622e-08
orbit34          2.593727e-43  1.931429e-06
orbit35         -5.456375e-44 -3.515556e-07
orbit36          8.422262e-45  2.645262e-07
orbit37          5.256347e-45 -1.048252e-07
orbit38          2.935854e-45  2.012193e-08
orbit39         -7.390071e-43 -3.811996e-06
orbit40         -1.867556e-43 -2.257519e-07
orbit41         -5.667625e-44 -3.074020e-07
orbit42         -1.850832e-44  7.458878e-09
orbit43         -2.431707e-43  1.586224e-05
orbit44         -1.625715e-42 -1.327883e-05
orbit45          4.180698e-43  8.348212e-06
orbit46         -7.641227e-43 -7.248275e-06
orbit47         -1.255474e-43 -4.117771e-06
orbit48         -1.218253e-43  4.033004e-07
orbit49          1.275404e-43  2.979741e-06
orbit50         -2.189585e-45 -3.699935e-07
orbit51          1.874432e-43  2.422199e-06
orbit52         -6.541762e-43  4.258599e-06
orbit53         -1.321812e-43 -4.157879e-07
orbit54         -1.678539e-42 -3.142735e-06
orbit55         -1.113379e-43 -2.702929e-07
orbit56         -5.893250e-42  1.636544e-04
orbit57         -8.884183e-43 -3.900439e-06
orbit58         -5.696452e-43 -3.324029e-06
orbit59         -5.049875e-42 -1.595186e-05
orbit60         -1.773721e-42  4.927555e-06
orbit61         -1.366537e-42 -5.329481e-06
orbit62         -2.774566e-42 -1.274690e-04
orbit63         -1.096090e-42 -9.454788e-06
orbit64         -2.337141e-42  1.838682e-05
orbit65         -3.147272e-41 -1.288005e-04
orbit66         -6.968116e-42  8.025214e-06
orbit67         -1.382158e-42 -5.188564e-06
orbit68         -1.405113e-41  2.009326e-04
orbit69         -2.766819e-41 -9.154326e-05
orbit70         -4.052896e-41  2.789941e-04
orbit71         -8.144209e-42 -2.090185e-05
orbit72         -8.050755e-41 -1.666094e-04
AP               2.566213e-38  1.575699e-02
bet              1.604338e-43  2.594314e-07
ecc             -1.209597e-38 -1.751292e-02
eccrad          -8.467177e-38 -1.230110e-01
close            2.518544e-37  4.966061e-01
constraint      -4.156105e-38 -8.357309e-02
coreness         2.965230e-39  9.033889e-03
knn             -2.449573e-40 -9.920595e-04
hubscore        -4.449551e-39 -2.287399e-03
pagerank        -1.323160e-37 -1.274358e+00
trans           -1.911601e-38 -4.517852e-02
evcent          -4.338387e-39 -2.795913e-02
first            4.684451e-40 -2.080366e-04
upto_second      1.537416e-41  7.837735e-06
upto_third       6.003546e-42  1.250739e-05
upto_fourth      3.631188e-42  8.445665e-06
upto_fifth       5.539975e-42 -8.140547e-09
upto_sixth       8.200290e-42 -5.198886e-05
second           1.500307e-41  9.882071e-06
third            7.870436e-42  1.796256e-05
fourth           3.003604e-42  9.238026e-06
fifth           -4.826504e-42 -2.215997e-05
sixth           -8.096793e-42 -1.496541e-05
ratio1          -2.648522e-40 -7.275981e-04
ratio2           1.304556e-40  2.401287e-03
ratio3          -7.029138e-40  4.258498e-03
ratio4          -1.875626e-39 -5.734479e-03
ratio5          -3.193463e-39 -1.975903e-02
ratio6          -1.075419e-41 -3.817968e-05
selfinter        1.056877e-38  4.003916e-03
walktrap_vertex -2.042488e-38 -1.258614e-01
bigcom1          6.534088e-39  5.499892e-02
bigcom3          1.480476e-37  8.165386e-01
bigcom4          2.347573e-37  9.502236e-01
bigcom5         -1.278145e-38  3.838769e-02
bigcom6         -5.410996e-38 -5.715109e-01
bigcom7         -5.414107e-38 -5.172549e-01
bigcom8         -1.215890e-38  8.884733e-02
bigcom9         -5.414107e-38 -5.926772e-01
bigcom10         1.985604e-37  9.395135e-01
bigcom11         1.888214e-38  1.477500e-01
bigcom12        -6.532005e-39 -4.602455e-02
bigcom13        -2.899283e-38 -1.963848e-01
bigcom14        -5.428147e-38 -5.675819e-01
bigcom15        -5.414885e-38 -4.892726e-01
bigcom16        -5.438333e-38 -6.009383e-01
bigcom17        -5.410996e-38 -5.477507e-01
bigcom19        -1.019512e-38 -5.427724e-02
bigcom20        -5.411774e-38 -5.726056e-01
bigcom21        -5.410996e-38 -5.686645e-01
bigcom22        -3.640992e-38 -1.997669e-02
bigcom23         5.004863e-38  2.454591e-01
bigcom26        -5.410996e-38 -6.427441e-01
bigcom27         1.481540e-37  7.710842e-01
bigcom28        -5.410996e-38 -5.936337e-01
bigcom30         1.483672e-37  6.033065e-01
bigcom31        -5.411774e-38 -6.568596e-01
bigcom32        -5.422678e-38 -6.203667e-01
bigcom33         5.822977e-38  3.175640e-01
bigcom34        -5.414885e-38 -6.195391e-01
bigcom36        -5.410996e-38 -5.270907e-01
bigcom37        -5.415663e-38 -5.402830e-01
bigcom38        -5.411774e-38 -5.763074e-01
bigcom39        -5.411774e-38 -6.073408e-01
bigcom40        -5.414885e-38 -6.485059e-01
bigcom41         1.482605e-37  6.071229e-01
bigcom43         1.916882e-38  2.241934e-01
bigcom46         7.226671e-38  3.892455e-01
bigcom47         1.814410e-38  2.151161e-01
bigcom49        -2.692185e-38 -9.226999e-02
bigcom52         9.031199e-38  4.980637e-01
bigcom54         4.699866e-38  2.344738e-01
bigcom58         4.699866e-38  2.772634e-01
bigcom61        -5.411774e-38 -5.709780e-01
bigcom65         2.366534e-38  9.150110e-02
bigcom69        -5.413329e-38 -6.530953e-01
bigcom71         5.822977e-38  3.394778e-01
bigcom75        -5.411774e-38 -6.140362e-01
bigcom76         1.480476e-37  6.287833e-01
bigcom78         1.480476e-37  8.708529e-01
bigcom82         3.780816e-38  2.276238e-01
bigcom83        -5.410219e-38 -3.669120e-01
bigcom85         5.822977e-38  2.730196e-01
bigcom87        -5.412551e-38 -6.629414e-01
bigcom90         3.502128e-37  1.221450e+00
bigcom91        -5.417220e-38 -5.674255e-01
bigcom95         1.480476e-37  7.350603e-01
bigcom97         9.031199e-38  6.620572e-01
bigcom98        -5.410996e-38 -6.027763e-01
bigcom99         1.143698e-37  7.185575e-01
bigcom101        3.792025e-37  8.700552e-01
bigcom102        5.351868e-39 -3.984513e-02
bigcom104        1.986745e-37  8.936532e-01
bigcom106       -5.411774e-38 -3.444136e-01
bigcom107       -5.411774e-38 -4.924862e-01
bigcom108       -5.423459e-38 -5.202724e-01
bigcom113       -5.414885e-38 -6.073935e-01
bigcom114       -5.412551e-38 -5.781021e-01
bigcom115       -5.411774e-38 -6.201408e-01
bigcom117       -2.833750e-38 -2.593875e-01
bigcom119        1.986745e-37  9.300691e-01
bigcom121       -5.413329e-38 -6.436875e-01
bigcom123        5.351868e-39 -1.810760e-02
bigcom124        1.143698e-37  6.582611e-01
bigcom127        1.810756e-38  1.704028e-01
bigcom130       -5.417220e-38 -7.398467e-01
bigcom131       -5.412551e-38 -5.564828e-01
bigcom134        1.480476e-37  7.580811e-01
bigcom138        5.239040e-38  5.128315e-01
bigcom143       -5.410996e-38 -4.709074e-01
bigcom146       -3.665774e-38 -1.955693e-01
bigcom148        1.480476e-37  8.025097e-01
bigcom149       -5.414885e-38 -5.463207e-01
bigcom151        9.031199e-38  6.086470e-01
bigcom153       -5.411774e-38 -5.913625e-01
bigcom154       -5.415663e-38 -5.439775e-01
bigcom159       -5.414885e-38 -5.327080e-01
bigcom160       -5.414885e-38 -6.095733e-01
bigcom161       -5.410996e-38 -3.292187e-01
bigcom162        9.073253e-39  1.812832e-01
bigcom168       -5.411774e-38 -6.020822e-01
bigcom172        9.031199e-38  6.091426e-01
bigcom175       -5.413329e-38 -6.466230e-01
bigcom180       -5.412551e-38 -4.918878e-01
bigcom181       -5.413329e-38 -8.053810e-01
bigcom183        1.985604e-37  8.604033e-01
bigcom185       -5.410996e-38 -7.291779e-01
bigcom187       -5.412551e-38 -5.832445e-01
bigcom189       -5.416442e-38 -6.085928e-01
bigcom191       -5.413329e-38 -5.648557e-01
bigcom198       -5.411774e-38 -2.984836e-01
bigcom199       -5.414107e-38 -5.621138e-01
bigcom200       -5.411774e-38 -5.758367e-01
bigcom202       -5.411774e-38 -5.347203e-01
bigcom205       -5.410996e-38 -6.286722e-01
bigcom227       -5.410996e-38 -5.063312e-01
bigcom232       -5.412551e-38 -5.334526e-01
bigcom241       -5.411774e-38 -6.463957e-01
bigcom246        1.480476e-37  3.358553e-01
bigcom266       -5.410219e-38 -5.295870e-01
bigcom268        1.143698e-37  7.027723e-01
bigcom274        1.480476e-37  9.616020e-01
bigcom278        7.226671e-38  5.711783e-01
bigcom280       -5.410996e-38 -4.497936e-01
bigcom323       -5.414885e-38 -5.822009e-01
bigcom341       -5.410996e-38 -5.179095e-01
bigcom342        1.328978e-38  2.457355e-01
bigcom345       -5.412551e-38 -6.420764e-01
bigcom346       -5.417999e-38 -5.367389e-01
bigcom354        1.480476e-37  7.031747e-01
bigcom369       -5.413329e-38 -4.981092e-01
bigcom373       -5.410996e-38 -5.105811e-01
bigcom377       -5.411774e-38 -6.846552e-01
bigcom384       -5.415663e-38 -5.880874e-01
bigcom394       -5.411774e-38 -6.919307e-01
bigcom398        4.513603e-37  1.439978e+00
bigcom403       -5.410219e-38 -6.631204e-01
bigcom404       -5.413329e-38 -6.140083e-01
bigcom414        2.828650e-37  1.034383e+00
bigcom416       -5.410996e-38 -5.481959e-01
bigcom423        6.270523e-38  5.122660e-01
bigcom428       -5.417999e-38 -5.663905e-01
bigcom430       -5.410996e-38 -5.854791e-01
bigcom434       -5.412551e-38 -5.253734e-01
bigcom435       -5.410996e-38 -5.864924e-01
bigcom449       -5.416442e-38 -4.964311e-01
bigcom451       -5.414107e-38 -5.042712e-01
bigcom454        1.985604e-37  8.473592e-01
bigcom471       -5.409443e-38 -5.015052e-01
bigcom473       -5.417220e-38 -5.349033e-01
bigcom479       -1.932828e-38  2.481117e-02
bigcom484        2.366534e-38  4.358593e-01
bigcom485       -5.410996e-38 -6.138092e-01
bigcom492       -5.416442e-38 -6.500795e-01
bigcom498       -5.412551e-38 -6.255547e-01
bigcom506       -5.411774e-38 -5.895205e-01
bigcom530       -5.410996e-38 -6.821902e-01
bigcom531        1.143698e-37  7.129967e-01
bigcom564       -5.410996e-38 -5.867610e-01
bigcom623        7.039010e-37  2.052722e+00
spin_vertex     -7.419212e-38 -1.895750e-01
membership_s1    8.542343e-40 -3.943638e-03
membership_s2   -1.229547e-38  1.427652e-02
membership_s3    3.250823e-37  8.438811e-01
membership_s4    4.699866e-38  3.679564e-01
membership_s5   -5.417220e-38 -6.059903e-01
membership_s6    1.145673e-37  5.762649e-01
membership_s7   -5.414885e-38 -5.001969e-01
membership_s8   -5.416442e-38 -6.547314e-01
membership_s9   -2.899283e-38 -3.581478e-01
membership_s10   3.014811e-38  2.873209e-01
membership_s11   1.480476e-37  7.724145e-01
membership_s13  -5.415663e-38 -5.505787e-01
membership_s14   4.744763e-38  2.022086e-01
membership_s15   2.142468e-38  7.881976e-02
membership_s17   7.226671e-38  2.809047e-01
membership_s18  -5.419558e-38 -5.296905e-01
membership_s19   3.696876e-39  9.115387e-02
membership_s20  -5.411774e-38 -6.165668e-01
membership_s21   2.180386e-38  1.615478e-01
membership_s22   5.378179e-39  5.024611e-02
membership_s23  -2.719609e-38 -9.735117e-02
membership_s25  -1.817395e-38 -1.139715e-01
membership_s26  -5.411774e-38 -6.710388e-01
membership_s27  -5.413329e-38 -4.623004e-01
membership_s28   2.053744e-39  2.321759e-01
membership_s29  -5.413329e-38 -6.182233e-01
membership_s30   9.073253e-39  2.704240e-01
membership_s31   2.762671e-38  2.100518e-01
membership_s32   1.659815e-38  1.326745e-01
membership_s33   7.226671e-38  3.726271e-01
membership_s34  -5.421118e-38 -6.114930e-01
membership_s35  -6.403955e-39  1.177442e-03
membership_s36  -5.417999e-38 -5.920699e-01
membership_s37   2.631053e-38  2.245544e-01
membership_s39  -1.150655e-38 -4.318354e-02
membership_s40   9.031199e-38  5.567415e-01
membership_s41   9.031199e-38  5.333703e-01
membership_s42   5.830519e-38  5.668302e-01
membership_s43  -6.475633e-39  1.938741e-02
membership_s44  -9.927719e-39 -7.487929e-02
V1              -7.160821e-38 -4.092348e-01
V2              -7.534643e-39  3.871819e-02
pdi              2.638903e-35  6.031048e+01
adhesion         9.394419e-42  7.688000e-05
cohesion        -1.878886e-41 -1.494115e-04
inner           -2.000646e-42  2.328176e-05
outer           -3.564307e-42  1.419639e-04
ioratio          5.565374e-38 -5.500732e-02
comsize          4.461320e-41  3.846026e-04
[1] "Dataset: all_C Model GBM, run: 2 of 10 2015-06-15 21:13:36"
Iter   TrainDeviance   ValidDeviance   StepSize   Improve
     1        0.4214             nan     0.0100    0.0001
     2        0.4201             nan     0.0100    0.0003
     3        0.4186             nan     0.0100    0.0001
     4        0.4174             nan     0.0100    0.0001
     5        0.4161             nan     0.0100    0.0003
     6        0.4151             nan     0.0100    0.0001
     7        0.4138             nan     0.0100    0.0001
     8        0.4126             nan     0.0100    0.0002
     9        0.4118             nan     0.0100    0.0000
    10        0.4108             nan     0.0100    0.0001
    20        0.4018             nan     0.0100    0.0000
    40        0.3865             nan     0.0100    0.0000
    60        0.3756             nan     0.0100   -0.0000
    80        0.3657             nan     0.0100   -0.0000
   100        0.3566             nan     0.0100    0.0000
   120        0.3486             nan     0.0100    0.0000
   140        0.3408             nan     0.0100    0.0000
   160        0.3344             nan     0.0100   -0.0000
   180        0.3283             nan     0.0100   -0.0000
   200        0.3218             nan     0.0100   -0.0000
   220        0.3154             nan     0.0100   -0.0000
   240        0.3096             nan     0.0100   -0.0000
   260        0.3035             nan     0.0100   -0.0000
   280        0.2985             nan     0.0100   -0.0000
   300        0.2931             nan     0.0100   -0.0000
   320        0.2875             nan     0.0100   -0.0000
   340        0.2827             nan     0.0100    0.0000
   360        0.2780             nan     0.0100   -0.0000
   380        0.2733             nan     0.0100   -0.0000
   400        0.2686             nan     0.0100   -0.0000
   411        0.2660             nan     0.0100   -0.0000

[1] "GBM variable coefficients"
                            var     rel.inf
comsize                 comsize 3.707980588
outer                     outer 3.385959544
V1                           V1 3.120736575
ratio5                   ratio5 2.867903278
bet                         bet 2.797062279
pagerank               pagerank 2.738867909
spin_vertex         spin_vertex 2.622448275
V2                           V2 2.564194995
ratio2                   ratio2 2.541132673
fourth                   fourth 2.413816996
orbit18                 orbit18 1.925895325
ratio3                   ratio3 1.767090096
inner                     inner 1.754034876
membership_s14   membership_s14 1.749488750
orbit36                 orbit36 1.616371328
walktrap_vertex walktrap_vertex 1.532465933
trans                     trans 1.519268417
adhesion               adhesion 1.512832803
knn                         knn 1.450840898
orbit35                 orbit35 1.385973057
ratio1                   ratio1 1.380343356
ioratio                 ioratio 1.250288706
graph16                 graph16 1.234619587
orbit19                 orbit19 1.231117910
ratio4                   ratio4 1.189430086
ratio6                   ratio6 1.179064269
orbit27                 orbit27 1.088458504
orbit45                 orbit45 1.077147314
graph13                 graph13 1.021642831
fifth                     fifth 1.003456273
cohesion               cohesion 0.975139997
membership_s6     membership_s6 0.967136220
graph19                 graph19 0.960043657
graph11                 graph11 0.922266390
graph4                   graph4 0.917852654
graph15                 graph15 0.916609507
graph10                 graph10 0.861447389
orbit20                 orbit20 0.837230273
orbit38                 orbit38 0.780947285
graph14                 graph14 0.754775770
orbit17                 orbit17 0.750636944
graph5                   graph5 0.743930444
graph6                   graph6 0.738748488
orbit30                 orbit30 0.700212280
graph20                 graph20 0.695923156
orbit37                 orbit37 0.695684887
sixth                     sixth 0.684478643
graph23                 graph23 0.679624250
graph3                   graph3 0.674458073
orbit39                 orbit39 0.673535051
orbit31                 orbit31 0.665053379
graph1                   graph1 0.657743145
constraint           constraint 0.631756218
bigcom41               bigcom41 0.588314069
hubscore               hubscore 0.579002821
upto_sixth           upto_sixth 0.574720077
orbit53                 orbit53 0.569925777
orbit49                 orbit49 0.565451563
graph12                 graph12 0.547116152
graph9                   graph9 0.545862381
bigcom43               bigcom43 0.526093988
orbit67                 orbit67 0.482980028
orbit24                 orbit24 0.481238325
third                     third 0.468643381
graph17                 graph17 0.468371097
bigcom623             bigcom623 0.465108296
orbit50                 orbit50 0.463980425
orbit16                 orbit16 0.461367006
close                     close 0.459904175
orbit62                 orbit62 0.457628262
orbit21                 orbit21 0.456405579
orbit22                 orbit22 0.453599901
orbit6                   orbit6 0.453508358
graph18                 graph18 0.446967868
orbit28                 orbit28 0.438575864
upto_fifth           upto_fifth 0.427398382
orbit4                   orbit4 0.426012052
orbit5                   orbit5 0.400998022
bigcom398             bigcom398 0.394395502
orbit51                 orbit51 0.379359850
orbit32                 orbit32 0.374652986
pdi                         pdi 0.349003317
orbit52                 orbit52 0.346437179
orbit56                 orbit56 0.329835711
orbit1                   orbit1 0.319335360
graph21                 graph21 0.313533610
bigcom30               bigcom30 0.301469206
orbit9                   orbit9 0.294065508
upto_third           upto_third 0.290885114
orbit13                 orbit13 0.287624357
orbit15                 orbit15 0.278748463
orbit44                 orbit44 0.272594357
bigcom119             bigcom119 0.272332384
upto_second         upto_second 0.270341501
upto_fourth         upto_fourth 0.260910508
graph2                   graph2 0.257332720
graph0                   graph0 0.252430576
orbit29                 orbit29 0.245425812
orbit10                 orbit10 0.233250047
bigcom23               bigcom23 0.218179794
membership_s37   membership_s37 0.218129764
orbit11                 orbit11 0.212370881
membership_s33   membership_s33 0.203956186
bigcom11               bigcom11 0.202021318
orbit25                 orbit25 0.190198098
orbit48                 orbit48 0.182806836
bigcom27               bigcom27 0.178827149
graph25                 graph25 0.171141808
graph8                   graph8 0.170416860
orbit41                 orbit41 0.167705566
orbit65                 orbit65 0.165178535
graph22                 graph22 0.163277809
second                   second 0.162843066
orbit46                 orbit46 0.161788316
coreness               coreness 0.154681880
bigcom423             bigcom423 0.154434000
membership_s42   membership_s42 0.139331370
membership_s35   membership_s35 0.134978862
orbit26                 orbit26 0.130426075
evcent                   evcent 0.124937998
ecc                         ecc 0.121590862
orbit63                 orbit63 0.118264733
orbit40                 orbit40 0.117689713
membership_s31   membership_s31 0.116607116
graph7                   graph7 0.115329217
orbit2                   orbit2 0.112487775
orbit60                 orbit60 0.111232585
orbit23                 orbit23 0.110056402
orbit59                 orbit59 0.101723895
orbit42                 orbit42 0.097093626
selfinter             selfinter 0.093831508
orbit7                   orbit7 0.092784256
membership_s1     membership_s1 0.092611245
bigcom8                 bigcom8 0.092490648
orbit33                 orbit33 0.087341704
bigcom19               bigcom19 0.085441406
orbit12                 orbit12 0.085408634
orbit61                 orbit61 0.084607241
bigcom1                 bigcom1 0.083106967
bigcom5                 bigcom5 0.081169306
AP                           AP 0.078268214
orbit57                 orbit57 0.074154606
orbit69                 orbit69 0.068828276
membership_s15   membership_s15 0.068682942
orbit47                 orbit47 0.067078344
membership_s2     membership_s2 0.066182042
membership_s25   membership_s25 0.065248293
orbit54                 orbit54 0.065054647
orbit70                 orbit70 0.062700947
orbit64                 orbit64 0.058156581
bigcom85               bigcom85 0.052525257
membership_s32   membership_s32 0.052480473
membership_s3     membership_s3 0.051674315
graph24                 graph24 0.045331436
membership_s28   membership_s28 0.040943288
graph26                 graph26 0.036256515
bigcom90               bigcom90 0.034584565
membership_s39   membership_s39 0.031884778
graph27                 graph27 0.031876981
orbit66                 orbit66 0.029590471
membership_s23   membership_s23 0.028463372
orbit43                 orbit43 0.027923955
orbit58                 orbit58 0.027280734
membership_s43   membership_s43 0.025960753
bigcom101             bigcom101 0.024793917
membership_s19   membership_s19 0.022828281
orbit55                 orbit55 0.020723940
bigcom138             bigcom138 0.020340097
graph28                 graph28 0.016822045
bigcom47               bigcom47 0.015280224
membership_s21   membership_s21 0.013126168
orbit71                 orbit71 0.009554397
bigcom12               bigcom12 0.008592690
graph29                 graph29 0.000000000
orbit0                   orbit0 0.000000000
orbit3                   orbit3 0.000000000
orbit8                   orbit8 0.000000000
orbit14                 orbit14 0.000000000
orbit34                 orbit34 0.000000000
orbit68                 orbit68 0.000000000
orbit72                 orbit72 0.000000000
eccrad                   eccrad 0.000000000
first                     first 0.000000000
bigcom3                 bigcom3 0.000000000
bigcom4                 bigcom4 0.000000000
bigcom6                 bigcom6 0.000000000
bigcom7                 bigcom7 0.000000000
bigcom9                 bigcom9 0.000000000
bigcom10               bigcom10 0.000000000
bigcom13               bigcom13 0.000000000
bigcom14               bigcom14 0.000000000
bigcom15               bigcom15 0.000000000
bigcom16               bigcom16 0.000000000
bigcom17               bigcom17 0.000000000
bigcom20               bigcom20 0.000000000
bigcom21               bigcom21 0.000000000
bigcom22               bigcom22 0.000000000
bigcom26               bigcom26 0.000000000
bigcom28               bigcom28 0.000000000
bigcom31               bigcom31 0.000000000
bigcom32               bigcom32 0.000000000
bigcom33               bigcom33 0.000000000
bigcom34               bigcom34 0.000000000
bigcom36               bigcom36 0.000000000
bigcom37               bigcom37 0.000000000
bigcom38               bigcom38 0.000000000
bigcom39               bigcom39 0.000000000
bigcom40               bigcom40 0.000000000
bigcom46               bigcom46 0.000000000
bigcom49               bigcom49 0.000000000
bigcom52               bigcom52 0.000000000
bigcom54               bigcom54 0.000000000
bigcom58               bigcom58 0.000000000
bigcom61               bigcom61 0.000000000
bigcom65               bigcom65 0.000000000
bigcom69               bigcom69 0.000000000
bigcom71               bigcom71 0.000000000
bigcom75               bigcom75 0.000000000
bigcom76               bigcom76 0.000000000
bigcom78               bigcom78 0.000000000
bigcom82               bigcom82 0.000000000
bigcom83               bigcom83 0.000000000
bigcom87               bigcom87 0.000000000
bigcom91               bigcom91 0.000000000
bigcom95               bigcom95 0.000000000
bigcom97               bigcom97 0.000000000
bigcom98               bigcom98 0.000000000
bigcom99               bigcom99 0.000000000
bigcom102             bigcom102 0.000000000
bigcom104             bigcom104 0.000000000
bigcom106             bigcom106 0.000000000
bigcom107             bigcom107 0.000000000
bigcom108             bigcom108 0.000000000
bigcom113             bigcom113 0.000000000
bigcom114             bigcom114 0.000000000
bigcom115             bigcom115 0.000000000
bigcom117             bigcom117 0.000000000
bigcom121             bigcom121 0.000000000
bigcom123             bigcom123 0.000000000
bigcom124             bigcom124 0.000000000
bigcom127             bigcom127 0.000000000
bigcom130             bigcom130 0.000000000
bigcom131             bigcom131 0.000000000
bigcom134             bigcom134 0.000000000
bigcom143             bigcom143 0.000000000
bigcom146             bigcom146 0.000000000
bigcom148             bigcom148 0.000000000
bigcom149             bigcom149 0.000000000
bigcom151             bigcom151 0.000000000
bigcom153             bigcom153 0.000000000
bigcom154             bigcom154 0.000000000
bigcom159             bigcom159 0.000000000
bigcom160             bigcom160 0.000000000
bigcom161             bigcom161 0.000000000
bigcom162             bigcom162 0.000000000
bigcom168             bigcom168 0.000000000
bigcom172             bigcom172 0.000000000
bigcom175             bigcom175 0.000000000
bigcom180             bigcom180 0.000000000
bigcom181             bigcom181 0.000000000
bigcom183             bigcom183 0.000000000
bigcom185             bigcom185 0.000000000
bigcom187             bigcom187 0.000000000
bigcom189             bigcom189 0.000000000
bigcom191             bigcom191 0.000000000
bigcom198             bigcom198 0.000000000
bigcom199             bigcom199 0.000000000
bigcom200             bigcom200 0.000000000
bigcom202             bigcom202 0.000000000
bigcom205             bigcom205 0.000000000
bigcom227             bigcom227 0.000000000
bigcom232             bigcom232 0.000000000
bigcom241             bigcom241 0.000000000
bigcom246             bigcom246 0.000000000
bigcom266             bigcom266 0.000000000
bigcom268             bigcom268 0.000000000
bigcom274             bigcom274 0.000000000
bigcom278             bigcom278 0.000000000
bigcom280             bigcom280 0.000000000
bigcom323             bigcom323 0.000000000
bigcom341             bigcom341 0.000000000
bigcom342             bigcom342 0.000000000
bigcom345             bigcom345 0.000000000
bigcom346             bigcom346 0.000000000
bigcom354             bigcom354 0.000000000
bigcom369             bigcom369 0.000000000
bigcom373             bigcom373 0.000000000
bigcom377             bigcom377 0.000000000
bigcom384             bigcom384 0.000000000
bigcom394             bigcom394 0.000000000
bigcom403             bigcom403 0.000000000
bigcom404             bigcom404 0.000000000
bigcom414             bigcom414 0.000000000
bigcom416             bigcom416 0.000000000
bigcom428             bigcom428 0.000000000
bigcom430             bigcom430 0.000000000
bigcom434             bigcom434 0.000000000
bigcom435             bigcom435 0.000000000
bigcom449             bigcom449 0.000000000
bigcom451             bigcom451 0.000000000
bigcom454             bigcom454 0.000000000
bigcom471             bigcom471 0.000000000
bigcom473             bigcom473 0.000000000
bigcom479             bigcom479 0.000000000
bigcom484             bigcom484 0.000000000
bigcom485             bigcom485 0.000000000
bigcom492             bigcom492 0.000000000
bigcom498             bigcom498 0.000000000
bigcom506             bigcom506 0.000000000
bigcom530             bigcom530 0.000000000
bigcom531             bigcom531 0.000000000
bigcom564             bigcom564 0.000000000
membership_s4     membership_s4 0.000000000
membership_s5     membership_s5 0.000000000
membership_s7     membership_s7 0.000000000
membership_s8     membership_s8 0.000000000
membership_s9     membership_s9 0.000000000
membership_s10   membership_s10 0.000000000
membership_s11   membership_s11 0.000000000
membership_s13   membership_s13 0.000000000
membership_s17   membership_s17 0.000000000
membership_s18   membership_s18 0.000000000
membership_s20   membership_s20 0.000000000
membership_s22   membership_s22 0.000000000
membership_s26   membership_s26 0.000000000
membership_s27   membership_s27 0.000000000
membership_s29   membership_s29 0.000000000
membership_s30   membership_s30 0.000000000
membership_s34   membership_s34 0.000000000
membership_s36   membership_s36 0.000000000
membership_s40   membership_s40 0.000000000
membership_s41   membership_s41 0.000000000
membership_s44   membership_s44 0.000000000
[1] "Dataset: all_C Model RF, run: 2 of 10 2015-06-15 21:17:35"
     |      Out-of-bag   |
Tree |      MSE  %Var(y) |
   1 |  0.09556   185.85 |
   2 |  0.08937   173.81 |
   3 |  0.08375   162.90 |
   4 |  0.08229   160.05 |
   5 |   0.0791   153.85 |
   6 |  0.07494   145.75 |
   7 |  0.07247   140.96 |
   8 |  0.07143   138.93 |
   9 |   0.0688   133.80 |
  10 |  0.06669   129.71 |
  11 |  0.06508   126.59 |
  12 |  0.06448   125.41 |
  13 |  0.06372   123.92 |
  14 |  0.06308   122.68 |
  15 |  0.06255   121.65 |
  16 |  0.06208   120.74 |
  17 |  0.06174   120.07 |
  18 |  0.06127   119.16 |
  19 |  0.06086   118.37 |
  20 |  0.06062   117.91 |
  21 |  0.06024   117.16 |
  22 |  0.06008   116.84 |
  23 |   0.0597   116.11 |
  24 |  0.05944   115.61 |
  25 |  0.05945   115.62 |
  26 |  0.05925   115.24 |
  27 |  0.05874   114.25 |
  28 |  0.05862   114.02 |
  29 |  0.05846   113.70 |
  30 |  0.05817   113.15 |
  31 |  0.05801   112.83 |
  32 |  0.05793   112.67 |
  33 |  0.05777   112.36 |
  34 |   0.0578   112.41 |
  35 |  0.05773   112.29 |
  36 |  0.05759   112.01 |
  37 |   0.0575   111.83 |
  38 |  0.05737   111.58 |
  39 |  0.05738   111.60 |
  40 |  0.05728   111.42 |
  41 |   0.0572   111.26 |
  42 |   0.0571   111.06 |
  43 |    0.057   110.86 |
  44 |  0.05686   110.59 |
  45 |  0.05685   110.57 |
  46 |  0.05689   110.66 |
  47 |  0.05675   110.38 |
  48 |  0.05674   110.35 |
  49 |  0.05665   110.18 |
  50 |   0.0566   110.09 |
  51 |  0.05656   110.02 |
  52 |  0.05657   110.03 |
  53 |  0.05646   109.82 |
  54 |  0.05642   109.73 |
  55 |  0.05636   109.61 |
  56 |  0.05634   109.57 |
  57 |  0.05627   109.44 |
  58 |  0.05625   109.40 |
  59 |  0.05613   109.16 |
  60 |  0.05614   109.19 |
  61 |  0.05612   109.15 |
  62 |  0.05608   109.07 |
  63 |  0.05602   108.96 |
  64 |  0.05596   108.83 |
  65 |  0.05594   108.81 |
  66 |  0.05594   108.81 |
  67 |  0.05593   108.79 |
  68 |  0.05592   108.76 |
  69 |  0.05593   108.79 |
  70 |  0.05587   108.66 |
  71 |  0.05587   108.67 |
  72 |  0.05583   108.58 |
  73 |  0.05575   108.44 |
  74 |  0.05574   108.41 |
  75 |  0.05569   108.31 |
  76 |  0.05564   108.22 |
  77 |  0.05567   108.27 |
  78 |  0.05564   108.22 |
  79 |  0.05561   108.15 |
  80 |  0.05559   108.13 |
  81 |  0.05556   108.06 |
  82 |   0.0555   107.94 |
  83 |  0.05548   107.92 |
  84 |  0.05547   107.90 |
  85 |  0.05548   107.90 |
  86 |  0.05546   107.87 |
  87 |  0.05545   107.85 |
  88 |  0.05544   107.82 |
  89 |  0.05544   107.84 |
  90 |  0.05541   107.77 |
  91 |   0.0554   107.74 |
  92 |  0.05536   107.68 |
  93 |  0.05535   107.65 |
  94 |  0.05532   107.59 |
  95 |  0.05529   107.54 |
  96 |  0.05526   107.47 |
  97 |  0.05523   107.42 |
  98 |  0.05522   107.41 |
  99 |  0.05526   107.47 |
 100 |  0.05523   107.43 |
[1] "Random Forest variable coefficients"
                      %IncMSE IncNodePurity
graph5           5.368171e-03  1.231929e+00
graph6           5.972253e-03  1.677503e+00
graph7           9.420071e-04  2.871937e-01
graph8           2.699830e-05  1.404821e-01
graph9           3.380951e-03  1.883296e+00
graph10          8.430292e-03  2.653421e+00
graph11          8.125125e-03  2.400861e+00
graph12          8.236180e-03  1.953161e+00
graph13          6.735152e-03  2.352873e+00
graph14          6.774450e-03  1.497867e+00
graph15          5.701210e-03  1.765261e+00
graph16          1.404144e-02  2.563002e+00
graph17          3.744131e-03  1.457568e+00
graph18          2.210089e-03  7.219491e-01
graph19          1.195536e-02  2.072885e+00
graph20          3.545300e-03  1.207910e+00
graph21          2.600583e-03  1.014955e+00
graph22          9.807775e-04  3.694671e-01
graph23          2.613959e-03  1.152921e+00
graph24          1.692462e-03  3.555524e-01
graph25          2.059814e-03  6.382796e-01
graph26          3.554234e-04  2.084575e-01
graph27          3.913936e-04  1.167218e-01
graph28          6.888498e-05  1.187555e-01
graph29          1.198083e-05  2.604167e-02
orbit0           6.690272e-04  7.183344e-01
orbit1           4.095299e-03  1.509151e+00
orbit2           3.430097e-03  6.744981e-01
orbit3           7.633034e-04  5.516781e-01
orbit4           5.474314e-03  2.076271e+00
orbit5           7.514935e-03  1.616135e+00
orbit6           6.416971e-03  2.401956e+00
orbit7           3.453587e-03  8.455540e-01
orbit8           5.277095e-03  1.603587e+00
orbit9           4.444715e-03  1.759915e+00
orbit10          1.431920e-03  4.184282e-01
orbit11          1.316763e-03  6.603796e-01
orbit12          7.472641e-04  3.756626e-01
orbit13          9.976619e-04  2.676114e-01
orbit14          1.616835e-04  3.113957e-01
orbit15          6.708448e-03  2.427314e+00
orbit16          7.568789e-03  1.826845e+00
orbit17          8.470058e-03  1.863906e+00
orbit18          1.475915e-02  3.962450e+00
orbit19          7.239020e-03  2.297567e+00
orbit20          7.090047e-03  1.651612e+00
orbit21          1.246578e-02  1.434323e+00
orbit22          1.063820e-02  2.367459e+00
orbit23          2.967601e-03  9.651991e-01
orbit24          1.032233e-02  2.433333e+00
orbit25          2.431621e-03  6.558324e-01
orbit26          3.300775e-03  6.579675e-01
orbit27          1.208896e-02  2.717384e+00
orbit28          6.364605e-03  1.725685e+00
orbit29          1.416322e-03  6.424896e-01
orbit30          3.355822e-03  9.720931e-01
orbit31          9.031189e-03  2.134846e+00
orbit32          6.261503e-03  9.996837e-01
orbit33          1.716339e-03  5.067309e-01
orbit34          9.979911e-03  1.710279e+00
orbit35          1.640902e-02  3.829021e+00
orbit36          7.436588e-03  1.986707e+00
orbit37          9.823099e-03  1.666576e+00
orbit38          3.831854e-03  1.324998e+00
orbit39          4.370132e-03  2.154333e+00
orbit40          1.421316e-03  4.824970e-01
orbit41          1.831536e-03  4.517530e-01
orbit42          1.775647e-03  4.287315e-01
orbit43          5.366752e-03  8.638684e-01
orbit44          6.423248e-04  6.492025e-01
orbit45          1.414930e-02  2.932072e+00
orbit46          1.751498e-03  8.189429e-01
orbit47          1.012552e-03  4.310871e-01
orbit48          9.131879e-04  2.699653e-01
orbit49          3.142899e-03  1.399251e+00
orbit50          5.488195e-03  9.408421e-01
orbit51          3.097792e-03  1.126130e+00
orbit52          3.732124e-03  9.593450e-01
orbit53          4.408889e-03  1.043052e+00
orbit54          1.637626e-03  4.375456e-01
orbit55          3.921569e-06  2.735238e-02
orbit56          3.389369e-03  1.614616e+00
orbit57          1.494856e-04  3.361778e-01
orbit58          3.709126e-04  2.296310e-01
orbit59          1.182771e-03  5.476167e-01
orbit60          1.415347e-03  5.471946e-01
orbit61          6.813529e-04  2.343228e-01
orbit62          2.745121e-03  9.279341e-01
orbit63          3.620174e-03  5.696347e-01
orbit64          2.074784e-03  3.495830e-01
orbit65          1.007558e-03  4.081144e-01
orbit66          2.021721e-04  3.217870e-01
orbit67          2.053908e-04  3.893413e-01
orbit68          1.205815e-04  7.857261e-02
orbit69          4.076107e-04  2.869911e-01
orbit70          7.470285e-05  9.829359e-02
orbit71          1.458415e-04  1.375864e-01
orbit72          3.915427e-06  4.755952e-02
AP               1.866585e-04  2.164082e-01
bet              1.695028e-02  5.160352e+00
ecc              1.581486e-03  5.365126e-01
eccrad           1.037463e-03  5.869310e-01
close            6.940904e-03  1.882589e+00
constraint       5.011424e-03  1.509409e+00
coreness         4.174859e-03  8.073754e-01
knn              6.198795e-03  3.378945e+00
hubscore         8.147748e-03  2.293393e+00
pagerank         1.838677e-02  6.362343e+00
trans            2.405369e-03  1.573002e+00
evcent           6.664072e-03  2.260932e+00
first            1.016927e-03  6.256885e-01
upto_second      7.509241e-03  1.962675e+00
upto_third       5.370659e-03  1.856778e+00
upto_fourth      1.017499e-02  2.157468e+00
upto_fifth       7.032039e-03  2.015821e+00
upto_sixth       1.393904e-02  2.259433e+00
second           3.752322e-03  1.424225e+00
third            1.338532e-02  2.747842e+00
fourth           8.867574e-03  5.515513e+00
fifth            4.904350e-03  3.668133e+00
sixth            5.768712e-03  2.479320e+00
ratio1           3.584297e-03  3.070498e+00
ratio2           4.879979e-03  5.560661e+00
ratio3           1.179488e-02  4.360126e+00
ratio4           1.350843e-02  3.083031e+00
ratio5           1.185146e-02  5.087258e+00
ratio6           1.583446e-02  3.190279e+00
selfinter        1.583565e-04  3.736315e-01
walktrap_vertex  3.161035e-03  2.377186e+00
bigcom1          1.510991e-04  4.603176e-01
bigcom3          7.238373e-06  5.121462e-01
bigcom4         -5.045499e-05  3.258891e-01
bigcom5          4.864694e-04  4.616795e-01
bigcom6          0.000000e+00  1.110223e-18
bigcom7          0.000000e+00  3.330669e-18
bigcom8          3.243133e-04  6.224167e-01
bigcom9          0.000000e+00  3.538836e-18
bigcom10        -1.086725e-05  5.976419e-01
bigcom11         5.443878e-04  8.111402e-01
bigcom12         1.231721e-04  4.845103e-01
bigcom13         1.206940e-05  1.407413e-01
bigcom14         0.000000e+00  4.198031e-18
bigcom15         0.000000e+00  1.179612e-18
bigcom16         0.000000e+00  7.147061e-18
bigcom17        -9.867923e-06  4.738169e-01
bigcom19        -3.343998e-05  2.092102e-01
bigcom20         0.000000e+00  2.220446e-18
bigcom21         0.000000e+00  5.551115e-19
bigcom22         3.014891e-04  3.517883e-01
bigcom23         1.881176e-04  7.610888e-01
bigcom26         0.000000e+00  0.000000e+00
bigcom27         2.730968e-05  6.269740e-01
bigcom28         0.000000e+00  5.551115e-18
bigcom30        -6.807730e-05  8.840495e-01
bigcom31         0.000000e+00  1.977585e-18
bigcom32         0.000000e+00  3.885781e-18
bigcom33        -2.440857e-05  4.660574e-01
bigcom34         0.000000e+00  2.220446e-18
bigcom36         0.000000e+00  2.220446e-18
bigcom37         0.000000e+00  1.144917e-18
bigcom38         0.000000e+00  6.591949e-19
bigcom39         0.000000e+00  3.122502e-19
bigcom40         0.000000e+00  1.318390e-18
bigcom41         1.016032e-04  1.395954e+00
bigcom43         3.517738e-04  1.160378e+00
bigcom46        -2.288876e-05  2.117609e-01
bigcom47        -2.974637e-05  3.926334e-01
bigcom49         5.130527e-06  7.079943e-02
bigcom52        -5.787044e-05  4.856577e-01
bigcom54        -1.867962e-05  2.550163e-01
bigcom58        -5.807822e-06  4.194640e-01
bigcom61         0.000000e+00  2.498002e-18
bigcom65         0.000000e+00  3.053113e-18
bigcom69         0.000000e+00  2.775558e-18
bigcom71        -8.232100e-06  1.829009e-01
bigcom75         0.000000e+00  0.000000e+00
bigcom76        -7.482814e-06  5.759956e-01
bigcom78         1.731942e-07  4.966545e-01
bigcom82        -2.227202e-05  2.331232e-01
bigcom83         0.000000e+00  0.000000e+00
bigcom85         8.048042e-05  6.824446e-01
bigcom87         0.000000e+00  1.387779e-19
bigcom90         7.630183e-05  7.402134e-01
bigcom91         0.000000e+00  1.283695e-18
bigcom95         1.120608e-05  5.931135e-01
bigcom97        -7.314571e-06  7.170269e-01
bigcom98         0.000000e+00  2.775558e-18
bigcom99        -1.610280e-05  1.836761e-01
bigcom101       -1.696970e-05  7.362849e-01
bigcom102        4.023840e-06  6.582172e-02
bigcom104        5.839140e-06  4.641148e-01
bigcom106        0.000000e+00  0.000000e+00
bigcom107        0.000000e+00  2.220446e-18
bigcom108        0.000000e+00  1.110223e-18
bigcom113       -5.787534e-05  3.591375e-01
bigcom114        0.000000e+00  2.220446e-18
bigcom115        0.000000e+00  0.000000e+00
bigcom117       -1.120036e-05  1.513748e-01
bigcom119        2.346163e-05  1.001232e+00
bigcom121        0.000000e+00  3.469447e-18
bigcom123       -5.213563e-06  1.296667e-01
bigcom124       -3.859576e-05  3.220541e-01
bigcom127        1.277800e-05  3.663764e-01
bigcom130        0.000000e+00  1.873501e-18
bigcom131        0.000000e+00  5.759282e-18
bigcom134       -1.423478e-05  5.004644e-01
bigcom138        2.390855e-05  2.812385e-01
bigcom143        0.000000e+00  3.330669e-18
bigcom146       -1.788590e-05  7.029529e-02
bigcom148        2.606753e-05  5.505588e-01
bigcom149        0.000000e+00  1.665335e-18
bigcom151        0.000000e+00  2.775558e-19
bigcom153        0.000000e+00  1.110223e-18
bigcom154        0.000000e+00  5.863365e-18
bigcom159        0.000000e+00  2.359224e-18
bigcom160        0.000000e+00  3.261280e-18
bigcom161        0.000000e+00  1.144917e-18
bigcom162       -1.166983e-05  1.162195e-01
bigcom168        0.000000e+00  1.942890e-18
bigcom172       -2.417517e-05  4.844475e-01
bigcom175        0.000000e+00  1.729412e-02
bigcom180        0.000000e+00  4.718448e-18
bigcom181        0.000000e+00  2.220446e-18
bigcom183        0.000000e+00  1.110223e-18
bigcom185        0.000000e+00  3.330669e-18
bigcom187        0.000000e+00  5.551115e-19
bigcom189        0.000000e+00  2.498002e-18
bigcom191        0.000000e+00  2.151057e-18
bigcom198        0.000000e+00  0.000000e+00
bigcom199        0.000000e+00  3.469447e-18
bigcom200        0.000000e+00  0.000000e+00
bigcom202        0.000000e+00  1.734723e-18
bigcom205        0.000000e+00  4.163336e-19
bigcom227        0.000000e+00  2.498002e-18
bigcom232        0.000000e+00  1.110223e-18
bigcom241        0.000000e+00  1.942890e-18
bigcom246       -2.543250e-05  2.501579e-01
bigcom266        0.000000e+00  0.000000e+00
bigcom268        7.001257e-05  7.014351e-01
bigcom274        8.169635e-06  5.891967e-01
bigcom278       -1.644654e-05  2.887481e-01
bigcom280        0.000000e+00  0.000000e+00
bigcom323        0.000000e+00  1.630640e-18
bigcom341        0.000000e+00  1.457168e-18
bigcom342       -9.000722e-06  4.196294e-01
bigcom345        0.000000e+00  0.000000e+00
bigcom346        0.000000e+00  6.938894e-19
bigcom354       -4.978691e-05  3.846128e-01
bigcom369        0.000000e+00  1.110223e-18
bigcom373        0.000000e+00  2.220446e-18
bigcom377        0.000000e+00  1.110223e-18
bigcom384        0.000000e+00  1.387779e-18
bigcom394        2.596178e-06  5.228745e-01
bigcom398        1.167307e-04  1.650356e+00
bigcom403        0.000000e+00  0.000000e+00
bigcom404        0.000000e+00  6.938894e-20
bigcom414       -4.081307e-05  2.764988e-01
bigcom416        0.000000e+00  1.665335e-18
bigcom423        2.622900e-04  5.296707e-01
bigcom428        0.000000e+00  3.677614e-18
bigcom430        0.000000e+00  1.318390e-18
bigcom434        0.000000e+00  1.387779e-19
bigcom435        0.000000e+00  0.000000e+00
bigcom449        0.000000e+00  7.111111e-03
bigcom451        0.000000e+00  3.330669e-18
bigcom454        1.172951e-05  3.515332e-01
bigcom471       -2.619440e-05  6.563476e-01
bigcom473        0.000000e+00  6.245005e-19
bigcom479        1.645739e-04  4.283188e-01
bigcom484        2.913876e-05  2.744202e-01
bigcom485        0.000000e+00  1.110223e-18
bigcom492        0.000000e+00  1.387779e-19
bigcom498        0.000000e+00  2.393918e-18
bigcom506        0.000000e+00  1.665335e-18
bigcom530        0.000000e+00  1.734723e-19
bigcom531        2.366789e-05  3.975561e-01
bigcom564        0.000000e+00  3.330669e-18
bigcom623        7.446966e-04  3.118631e+00
spin_vertex      1.792298e-03  3.194146e+00
membership_s1    1.593114e-04  1.676471e-01
membership_s2    1.886433e-05  5.507314e-01
membership_s3   -4.994732e-06  1.974680e-01
membership_s4   -2.092698e-05  2.660097e-01
membership_s5    0.000000e+00  2.810252e-18
membership_s6    1.264209e-05  1.108041e+00
membership_s7    0.000000e+00  4.440892e-18
membership_s8    0.000000e+00  7.756410e-03
membership_s9    7.902434e-06  9.933730e-02
membership_s10  -4.619188e-05  2.591320e-01
membership_s11   0.000000e+00  1.110223e-18
membership_s13   0.000000e+00  1.700029e-18
membership_s14   4.014134e-03  2.512653e+00
membership_s15   5.641536e-05  2.858983e-01
membership_s17  -2.915707e-05  1.083367e-01
membership_s18   0.000000e+00  1.110223e-18
membership_s19   4.251251e-05  4.180652e-01
membership_s20   0.000000e+00  2.775558e-18
membership_s21   6.861515e-05  4.610323e-01
membership_s22   3.683540e-05  1.549395e-01
membership_s23   1.702332e-04  1.269962e-01
membership_s25   1.497841e-04  5.187949e-01
membership_s26   0.000000e+00  3.608225e-18
membership_s27   0.000000e+00  1.873501e-18
membership_s28   2.131927e-05  4.161252e-01
membership_s29   0.000000e+00  1.665335e-18
membership_s30  -2.829461e-05  1.790299e-01
membership_s31  -2.004145e-05  6.188198e-01
membership_s32   6.012100e-05  6.249240e-01
membership_s33  -1.314150e-05  7.306737e-01
membership_s34   0.000000e+00  1.110223e-18
membership_s35   1.652425e-04  5.146475e-01
membership_s36   0.000000e+00  2.255141e-18
membership_s37   5.382027e-05  7.057733e-01
membership_s39   6.807240e-05  4.989137e-01
membership_s40   0.000000e+00  3.330669e-18
membership_s41   6.517381e-06  5.578241e-01
membership_s42  -7.929530e-05  4.386191e-01
membership_s43   8.299074e-06  2.452894e-01
membership_s44   4.997345e-05  3.694404e-01
V1               1.307684e-02  7.270450e+00
V2               5.348250e-03  7.061596e+00
pdi              5.403298e-04  1.225261e+00
adhesion         1.269055e-02  5.630506e+00
cohesion         1.530872e-02  4.949132e+00
inner            5.460602e-03  5.155557e+00
outer            5.080842e-03  7.800988e+00
ioratio          8.857718e-03  4.211708e+00
comsize          6.453063e-03  8.636339e+00
[1] "Dataset: all_C Model GLM, run: 2 of 10 2015-06-15 21:23:26"
[1] "glmnet variable coefficients"
                         [,1]          [,2]
(Intercept)     -2.856010e+00 -3.537311e+00
graph0           3.513120e-40 -2.940218e-05
graph1           7.204867e-43  5.691617e-08
graph2          -1.122063e-40 -3.215575e-04
graph3           1.684044e-44 -2.418017e-08
graph4          -5.320292e-45  1.003798e-07
graph5          -5.450952e-43 -4.697067e-06
graph6          -5.338168e-43 -1.594439e-06
graph7          -6.557215e-42 -2.287914e-05
graph8          -1.045073e-40 -4.091298e-04
graph9           2.127602e-46  4.859341e-09
graph10          2.595667e-47  1.071097e-09
graph11         -2.435011e-46  3.216822e-10
graph12         -8.424210e-45 -1.095146e-08
graph13         -1.834639e-44 -1.076277e-07
graph14         -7.617499e-45 -1.334215e-08
graph15         -8.721265e-44  1.942696e-06
graph16         -1.833437e-45  1.345024e-08
graph17         -3.256622e-44 -5.131977e-08
graph18         -1.379067e-42 -1.309463e-06
graph19         -1.277279e-43 -4.055673e-07
graph20         -2.985673e-44  2.124971e-08
graph21         -2.040417e-43  4.803751e-07
graph22         -2.015598e-43 -1.298048e-07
graph23         -5.265678e-43 -1.722010e-06
graph24         -1.265331e-42 -8.457818e-07
graph25         -1.466850e-42  3.153768e-06
graph26         -1.940875e-42 -3.135883e-06
graph27         -1.476932e-41  8.697457e-05
graph28         -9.560645e-42 -5.099641e-07
graph29         -7.435323e-41 -1.598313e-04
orbit0           3.513120e-40 -4.204915e-05
orbit1          -1.091413e-42 -1.191023e-05
orbit2           1.267184e-42  1.634882e-06
orbit3          -1.122063e-40 -3.251514e-04
orbit4           4.567735e-44 -5.229156e-07
orbit5           2.272323e-44  1.397292e-08
orbit6          -1.216126e-43  3.835972e-07
orbit7           7.965114e-45  7.170597e-08
orbit8          -5.450952e-43 -4.908644e-06
orbit9          -1.184687e-41 -1.686596e-05
orbit10         -1.398796e-42 -6.606502e-06
orbit11         -3.735801e-43  2.477621e-07
orbit12         -4.280147e-41 -1.007318e-04
orbit13         -4.936292e-42 -2.105754e-05
orbit14         -1.045073e-40 -4.076090e-04
orbit15         -6.252392e-45 -1.223328e-07
orbit16          9.634868e-46  1.976949e-08
orbit17         -3.192311e-45 -5.593510e-08
orbit18          2.177326e-45  7.958728e-09
orbit19         -3.353826e-45  4.380178e-09
orbit20         -1.066528e-46 -5.856602e-09
orbit21          2.191989e-46  2.755733e-09
orbit22         -2.240271e-45  1.446606e-08
orbit23          1.682454e-47 -1.541902e-09
orbit24         -1.014802e-43 -2.260247e-07
orbit25         -6.304247e-44  1.893900e-07
orbit26         -6.800779e-45 -1.934494e-08
orbit27          1.808369e-44 -2.090015e-06
orbit28          2.126161e-44  4.804887e-07
orbit29         -6.689721e-44 -3.651833e-07
orbit30         -6.075149e-44 -4.155312e-07
orbit31         -1.129319e-43  1.602908e-07
orbit32         -2.478578e-44 -1.145231e-07
orbit33         -1.828482e-45  4.871149e-09
orbit34         -8.721265e-44  2.022969e-06
orbit35         -2.276330e-43 -8.889949e-07
orbit36          5.073088e-45  3.088358e-07
orbit37         -2.297427e-44 -9.380957e-08
orbit38          7.213314e-46 -1.380882e-08
orbit39         -1.205723e-42 -9.906694e-07
orbit40         -2.549838e-43 -4.115376e-08
orbit41         -7.589322e-44 -3.310486e-07
orbit42         -1.920561e-44 -1.673761e-08
orbit43         -2.319361e-42  2.364499e-06
orbit44         -2.214314e-42 -1.036079e-05
orbit45         -1.748314e-42 -1.526287e-06
orbit46         -1.131401e-42 -6.471765e-06
orbit47         -2.834098e-43 -2.792334e-06
orbit48         -1.804427e-43  2.984497e-08
orbit49         -3.228475e-43  4.408096e-06
orbit50         -3.103061e-45 -4.453517e-07
orbit51         -3.675604e-43  2.662793e-06
orbit52         -1.369730e-42  1.754909e-05
orbit53         -3.864035e-43 -1.174670e-06
orbit54         -1.853202e-42  3.751821e-06
orbit55         -1.141757e-43 -3.408105e-07
orbit56         -1.748486e-41  6.645434e-05
orbit57         -8.181770e-43 -2.866535e-06
orbit58         -6.222191e-43 -2.900152e-06
orbit59         -7.609420e-42 -1.506901e-05
orbit60         -2.361366e-42  4.499303e-06
orbit61         -1.550721e-42 -4.533989e-06
orbit62         -1.009349e-41 -1.233304e-04
orbit63         -1.795394e-42 -4.876710e-06
orbit64         -3.230736e-42  3.546042e-05
orbit65         -4.100534e-41 -5.458364e-05
orbit66         -6.112492e-42  1.738117e-06
orbit67         -1.666781e-42 -5.456108e-06
orbit68         -1.834504e-41  1.570920e-04
orbit69         -2.756670e-41 -1.631918e-05
orbit70         -4.051291e-41  1.637567e-04
orbit71         -9.029137e-42 -1.790380e-05
orbit72         -7.435323e-41 -1.602154e-04
AP               1.961151e-38 -1.732677e-02
bet              1.064137e-43  9.327438e-08
ecc             -9.463101e-39  3.118890e-03
eccrad          -6.624171e-38  2.083482e-02
close            2.301196e-37  7.186382e-01
constraint      -3.822392e-38 -5.360398e-02
coreness         2.468930e-39  8.821916e-03
knn             -2.461832e-40 -9.498718e-04
hubscore        -5.146630e-38 -7.141974e-02
pagerank        -1.156442e-37 -9.654682e-01
trans           -2.750821e-38 -1.217273e-01
evcent          -5.246462e-38 -9.055937e-02
first            3.513120e-40 -1.144892e-05
upto_second      5.117646e-42  1.796214e-05
upto_third       5.006894e-42  1.530628e-05
upto_fourth      3.840182e-42  1.406695e-05
upto_fifth       6.004046e-42  6.714189e-06
upto_sixth       8.683326e-42 -3.679861e-05
second           4.303497e-42  1.890046e-05
third            7.020270e-42  2.119837e-05
fourth           4.915590e-42  2.232905e-05
fifth           -5.018386e-42 -3.068204e-05
sixth           -8.724604e-42 -2.325541e-05
ratio1          -2.589475e-40 -8.805558e-04
ratio2           1.691196e-41  1.144381e-03
ratio3          -5.273002e-40  6.559853e-03
ratio4          -2.540953e-39 -7.730227e-03
ratio5          -3.199475e-39 -1.788825e-02
ratio6          -1.061049e-41 -2.346566e-05
selfinter        1.410891e-38  3.722894e-02
walktrap_vertex -1.838167e-38 -1.108304e-01
bigcom1          3.952348e-39  2.361869e-02
bigcom3          1.977192e-37  9.507439e-01
bigcom4          7.142480e-38  4.144592e-01
bigcom5         -1.295114e-38  3.999887e-02
bigcom6         -5.496052e-38 -5.176777e-01
bigcom7         -5.498445e-38 -4.807248e-01
bigcom8          6.389283e-39  2.147387e-01
bigcom9         -5.498445e-38 -5.604067e-01
bigcom10         4.502604e-37  1.444889e+00
bigcom11         2.028334e-38  1.296007e-01
bigcom12        -1.778807e-38 -1.484306e-01
bigcom13        -2.700326e-38 -1.912907e-01
bigcom14        -5.510443e-38 -5.346291e-01
bigcom15        -5.496849e-38 -4.354761e-01
bigcom16        -5.520884e-38 -5.807971e-01
bigcom17         1.977192e-37  9.662640e-01
bigcom19         2.935657e-38  1.947716e-01
bigcom20        -5.494457e-38 -5.185009e-01
bigcom21        -5.496052e-38 -5.321764e-01
bigcom22        -4.152791e-38 -6.638401e-02
bigcom23         6.968052e-38  2.936123e-01
bigcom26        -5.496052e-38 -6.367270e-01
bigcom27         1.473131e-37  7.508212e-01
bigcom28        -5.496052e-38 -6.065000e-01
bigcom30         1.699899e-37  6.314835e-01
bigcom31        -5.495254e-38 -6.248762e-01
bigcom32        -5.508040e-38 -5.688311e-01
bigcom33         1.135283e-37  6.088534e-01
bigcom34        -5.498445e-38 -5.641421e-01
bigcom36        -5.496052e-38 -5.166393e-01
bigcom37        -5.498445e-38 -5.106501e-01
bigcom38        -5.496052e-38 -5.610266e-01
bigcom39        -5.495254e-38 -5.820260e-01
bigcom40        -5.498445e-38 -6.410519e-01
bigcom41         1.832017e-37  6.798253e-01
bigcom43         3.063726e-38  2.507713e-01
bigcom46         7.142480e-38  4.317168e-01
bigcom47         2.598159e-38  1.943880e-01
bigcom49        -2.918568e-38 -1.529883e-01
bigcom52         8.947028e-38  5.155595e-01
bigcom54         3.696565e-38  2.001184e-01
bigcom58         4.615635e-38  2.800846e-01
bigcom61        -5.496849e-38 -5.036804e-01
bigcom65        -5.500841e-38 -6.217345e-01
bigcom69        -5.498445e-38 -6.148560e-01
bigcom71         3.696565e-38  2.141129e-01
bigcom75        -5.497647e-38 -5.700467e-01
bigcom76         1.977192e-37  7.301529e-01
bigcom78         1.977192e-37  9.739307e-01
bigcom82         2.930540e-38  1.756759e-01
bigcom83        -5.494457e-38 -2.613991e-01
bigcom85         1.289397e-37  5.708792e-01
bigcom87        -5.497647e-38 -6.086746e-01
bigcom90         3.493730e-37  1.177537e+00
bigcom91        -5.501639e-38 -5.359314e-01
bigcom95         2.819023e-37  1.069787e+00
bigcom97         1.135283e-37  7.570833e-01
bigcom98        -5.496849e-38 -5.658888e-01
bigcom99         1.135283e-37  6.556424e-01
bigcom101        2.339170e-37  5.154066e-01
bigcom102        1.199180e-39  7.597292e-02
bigcom104        7.142480e-38  4.349252e-01
bigcom106       -5.496052e-38 -3.377372e-01
bigcom107       -5.496052e-38 -5.026289e-01
bigcom108       -5.506438e-38 -5.167666e-01
bigcom113        5.738766e-38  3.340396e-01
bigcom114       -5.496849e-38 -5.571339e-01
bigcom115       -5.496849e-38 -5.777130e-01
bigcom117       -2.619357e-38 -2.185886e-01
bigcom119        1.978341e-37  9.294591e-01
bigcom121       -5.497647e-38 -5.851407e-01
bigcom123        8.229732e-39  2.787816e-02
bigcom124        7.142480e-38  4.625497e-01
bigcom127        1.244646e-38  9.681860e-02
bigcom130       -5.502439e-38 -6.997112e-01
bigcom131       -5.496849e-38 -5.253500e-01
bigcom134        1.135283e-37  6.452801e-01
bigcom138        4.140550e-38  3.868192e-01
bigcom143       -5.497647e-38 -4.869869e-01
bigcom146       -3.718508e-38 -2.258018e-01
bigcom148        1.472062e-37  8.202462e-01
bigcom149       -5.498445e-38 -5.140161e-01
bigcom151       -5.496052e-38 -4.907346e-01
bigcom153       -5.496052e-38 -5.970475e-01
bigcom154       -5.500841e-38 -5.287888e-01
bigcom159       -5.499243e-38 -4.900617e-01
bigcom160       -5.498445e-38 -5.806707e-01
bigcom161       -5.496052e-38 -3.407548e-01
bigcom162       -4.428464e-39  8.765103e-02
bigcom168       -5.496052e-38 -6.231121e-01
bigcom172        8.947028e-38  5.415975e-01
bigcom175       -5.497647e-38 -6.341110e-01
bigcom180       -5.496849e-38 -4.679799e-01
bigcom181       -5.497647e-38 -7.209391e-01
bigcom183       -5.496052e-38 -5.765341e-01
bigcom185       -5.494457e-38 -7.425913e-01
bigcom187       -5.496849e-38 -4.792215e-01
bigcom189       -5.500841e-38 -5.694298e-01
bigcom191       -5.496849e-38 -5.120380e-01
bigcom198       -5.496849e-38 -2.689953e-01
bigcom199       -5.500042e-38 -5.434077e-01
bigcom200       -5.496849e-38 -5.210892e-01
bigcom202       -5.496052e-38 -4.837642e-01
bigcom205       -5.496052e-38 -5.873127e-01
bigcom227       -5.495254e-38 -5.058874e-01
bigcom232       -5.496849e-38 -4.976129e-01
bigcom241       -5.495254e-38 -5.958392e-01
bigcom246        1.977192e-37  1.466373e-01
bigcom266       -5.496052e-38 -4.689106e-01
bigcom268        1.135283e-37  6.484815e-01
bigcom274        1.977192e-37  1.054947e+00
bigcom278        7.142480e-38  5.097574e-01
bigcom280       -5.494457e-38 -3.937883e-01
bigcom323       -5.498445e-38 -5.680266e-01
bigcom341       -5.495254e-38 -4.824051e-01
bigcom342        1.244646e-38  1.605791e-01
bigcom345       -5.496052e-38 -6.135518e-01
bigcom346       -5.502439e-38 -5.032258e-01
bigcom354        1.977192e-37  8.559859e-01
bigcom369       -5.497647e-38 -5.036839e-01
bigcom373       -5.496849e-38 -4.951499e-01
bigcom377       -5.495254e-38 -6.670001e-01
bigcom384       -5.499243e-38 -5.412941e-01
bigcom394        1.135283e-37  4.844001e-01
bigcom398        4.505218e-37  1.341508e+00
bigcom403       -5.496052e-38 -6.586883e-01
bigcom404       -5.496849e-38 -5.716161e-01
bigcom414        1.472062e-37  5.863517e-01
bigcom416       -5.496052e-38 -5.156317e-01
bigcom423        5.753802e-38  4.154673e-01
bigcom428       -5.502439e-38 -4.913241e-01
bigcom430       -5.495254e-38 -6.508233e-01
bigcom434       -5.496849e-38 -4.872506e-01
bigcom435       -5.496849e-38 -5.671807e-01
bigcom449       -5.500042e-38 -4.653133e-01
bigcom451       -5.500042e-38 -5.093488e-01
bigcom454        1.472062e-37  6.297917e-01
bigcom471        1.977192e-37  9.285976e-01
bigcom473       -5.502439e-38 -5.528586e-01
bigcom479       -2.442843e-38 -3.735616e-02
bigcom484        8.229732e-39  2.570480e-01
bigcom485       -5.496052e-38 -5.874273e-01
bigcom492       -5.501639e-38 -6.139518e-01
bigcom498       -5.496052e-38 -5.943634e-01
bigcom506       -5.495254e-38 -5.545004e-01
bigcom530       -5.496052e-38 -6.130281e-01
bigcom531        1.135283e-37  6.870860e-01
bigcom564       -5.496052e-38 -5.441888e-01
bigcom623        7.537065e-37  2.100409e+00
spin_vertex     -7.147982e-38 -1.730829e-01
membership_s1   -2.091667e-39 -1.706472e-02
membership_s2   -8.625797e-39  4.314041e-02
membership_s3    2.339170e-37  6.410538e-01
membership_s4    5.738766e-38  3.752109e-01
membership_s5   -5.501639e-38 -5.523729e-01
membership_s6    2.427662e-37  9.746000e-01
membership_s7   -5.501639e-38 -4.383252e-01
membership_s8   -5.501639e-38 -5.921414e-01
membership_s9   -2.776962e-38 -2.878913e-01
membership_s10   4.615635e-38  3.676161e-01
membership_s11  -5.495254e-38 -5.382742e-01
membership_s13  -5.499243e-38 -5.042885e-01
membership_s14   5.261483e-38  2.184583e-01
membership_s15   3.577690e-39 -1.106152e-02
membership_s17   5.738766e-38  1.757304e-01
membership_s18  -5.505638e-38 -5.114725e-01
membership_s19  -6.455466e-39 -1.769067e-02
membership_s20  -5.496052e-38 -5.480394e-01
membership_s21   1.564906e-38  1.190079e-01
membership_s22  -3.455184e-38 -2.566802e-01
membership_s23  -3.032457e-38 -9.240209e-02
membership_s25  -1.860994e-38 -1.158199e-01
membership_s26  -5.496052e-38 -5.634774e-01
membership_s27  -5.497647e-38 -4.002524e-01
membership_s28   3.379868e-39  2.322087e-01
membership_s29  -5.496849e-38 -5.596727e-01
membership_s30   1.199180e-39  1.740927e-01
membership_s31   3.075659e-38  1.654641e-01
membership_s32   2.575691e-38  1.204177e-01
membership_s33   1.697678e-37  7.187639e-01
membership_s34  -5.503238e-38 -5.487388e-01
membership_s35  -2.907520e-39  3.523242e-02
membership_s36  -5.506438e-38 -5.735402e-01
membership_s37   4.236857e-38  2.928149e-01
membership_s39  -1.183007e-38 -5.625458e-02
membership_s40  -5.496052e-38 -5.663632e-01
membership_s41   8.947028e-38  5.227506e-01
membership_s42   5.154775e-38  4.970861e-01
membership_s43  -8.824107e-39 -4.297743e-02
membership_s44  -6.510100e-39 -4.965114e-02
V1              -9.175539e-38 -5.212197e-01
V2               6.101901e-39 -1.045950e-02
pdi              2.122184e-35  5.495301e+01
adhesion         1.320239e-41  6.991713e-05
cohesion        -2.640481e-41 -1.369871e-04
inner           -2.547141e-42  1.657847e-05
outer            4.412164e-42  1.951773e-04
ioratio          8.826923e-38  1.230615e-01
comsize          3.786272e-41  3.508011e-04
[1] "Dataset: all_C Model GBM, run: 3 of 10 2015-06-15 21:24:54"
Iter   TrainDeviance   ValidDeviance   StepSize   Improve
     1        0.4270             nan     0.0100    0.0002
     2        0.4261             nan     0.0100   -0.0000
     3        0.4246             nan     0.0100    0.0001
     4        0.4232             nan     0.0100    0.0002
     5        0.4220             nan     0.0100    0.0002
     6        0.4209             nan     0.0100    0.0002
     7        0.4200             nan     0.0100    0.0002
     8        0.4192             nan     0.0100    0.0000
     9        0.4182             nan     0.0100    0.0000
    10        0.4175             nan     0.0100    0.0001
    20        0.4084             nan     0.0100    0.0000
    40        0.3942             nan     0.0100    0.0000
    60        0.3828             nan     0.0100    0.0000
    80        0.3727             nan     0.0100    0.0001
   100        0.3640             nan     0.0100   -0.0000
   120        0.3564             nan     0.0100   -0.0000
   140        0.3491             nan     0.0100   -0.0000
   160        0.3422             nan     0.0100   -0.0000
   180        0.3356             nan     0.0100   -0.0000
   200        0.3295             nan     0.0100   -0.0000
   220        0.3238             nan     0.0100   -0.0000
   240        0.3178             nan     0.0100   -0.0000
   260        0.3127             nan     0.0100   -0.0000
   280        0.3072             nan     0.0100   -0.0000
   300        0.3021             nan     0.0100   -0.0000
   320        0.2968             nan     0.0100   -0.0000
   340        0.2918             nan     0.0100   -0.0000
   360        0.2878             nan     0.0100   -0.0001
   380        0.2833             nan     0.0100   -0.0000
   400        0.2786             nan     0.0100   -0.0000
   411        0.2762             nan     0.0100   -0.0000

[1] "GBM variable coefficients"
                            var     rel.inf
comsize                 comsize 4.545853592
outer                     outer 3.262028413
ratio5                   ratio5 2.991202664
bet                         bet 2.914278514
ratio2                   ratio2 2.682770583
pagerank               pagerank 2.639727192
V1                           V1 2.638005986
V2                           V2 2.554540955
fourth                   fourth 2.424855488
spin_vertex         spin_vertex 2.165087664
walktrap_vertex walktrap_vertex 2.080510448
inner                     inner 2.076995223
ratio3                   ratio3 1.710205695
membership_s14   membership_s14 1.587113611
orbit36                 orbit36 1.561582523
ioratio                 ioratio 1.522160619
orbit18                 orbit18 1.455523460
adhesion               adhesion 1.444362730
fifth                     fifth 1.373168013
cohesion               cohesion 1.352052859
orbit35                 orbit35 1.338013027
knn                         knn 1.335241259
graph10                 graph10 1.222980103
graph13                 graph13 1.207625686
graph16                 graph16 1.183920832
ratio4                   ratio4 1.105620287
ratio6                   ratio6 0.992957755
ratio1                   ratio1 0.989259340
graph19                 graph19 0.969510602
orbit45                 orbit45 0.938645608
orbit20                 orbit20 0.921436837
trans                     trans 0.910470157
orbit19                 orbit19 0.908664333
graph4                   graph4 0.848966857
graph15                 graph15 0.844429176
upto_sixth           upto_sixth 0.811935410
graph6                   graph6 0.797511866
graph11                 graph11 0.778978035
orbit17                 orbit17 0.767010033
graph5                   graph5 0.762435529
orbit37                 orbit37 0.731553932
orbit27                 orbit27 0.730129027
membership_s6     membership_s6 0.728566002
graph20                 graph20 0.713600436
orbit39                 orbit39 0.706397045
orbit53                 orbit53 0.679691977
graph23                 graph23 0.659820812
orbit31                 orbit31 0.631262107
sixth                     sixth 0.629387647
hubscore               hubscore 0.622298677
bigcom41               bigcom41 0.622100677
orbit21                 orbit21 0.606883597
orbit5                   orbit5 0.604993714
graph1                   graph1 0.599020272
orbit67                 orbit67 0.586290725
graph9                   graph9 0.574320346
orbit22                 orbit22 0.558900386
graph14                 graph14 0.555607146
orbit56                 orbit56 0.552802673
orbit49                 orbit49 0.548285363
graph17                 graph17 0.544833116
orbit28                 orbit28 0.535583887
bigcom43               bigcom43 0.521028416
orbit15                 orbit15 0.510356708
constraint           constraint 0.503736109
bigcom30               bigcom30 0.500247153
orbit52                 orbit52 0.488522221
orbit16                 orbit16 0.461191928
orbit30                 orbit30 0.460287444
orbit25                 orbit25 0.455521823
graph12                 graph12 0.452804189
upto_fifth           upto_fifth 0.440804360
graph3                   graph3 0.438941315
graph21                 graph21 0.430552111
orbit9                   orbit9 0.427942161
orbit4                   orbit4 0.392448757
upto_third           upto_third 0.377769041
close                     close 0.370364390
orbit32                 orbit32 0.367438859
orbit38                 orbit38 0.363945835
upto_fourth         upto_fourth 0.340963611
bigcom23               bigcom23 0.339581317
upto_second         upto_second 0.333910710
orbit44                 orbit44 0.332975757
graph8                   graph8 0.326186701
orbit54                 orbit54 0.325193478
orbit24                 orbit24 0.324015471
third                     third 0.311847710
bigcom119             bigcom119 0.310358638
orbit65                 orbit65 0.285144653
orbit50                 orbit50 0.278370666
bigcom4                 bigcom4 0.272099948
pdi                         pdi 0.271420929
orbit1                   orbit1 0.264927384
orbit33                 orbit33 0.252231620
orbit63                 orbit63 0.251982809
orbit6                   orbit6 0.245232814
orbit29                 orbit29 0.243076390
orbit51                 orbit51 0.238789196
graph22                 graph22 0.236998423
bigcom398             bigcom398 0.235838909
graph18                 graph18 0.235779583
second                   second 0.232699740
membership_s33   membership_s33 0.232200950
orbit11                 orbit11 0.220385444
orbit10                 orbit10 0.207271057
bigcom11               bigcom11 0.201906448
graph7                   graph7 0.201087407
orbit62                 orbit62 0.199810203
coreness               coreness 0.197781703
membership_s37   membership_s37 0.196460791
ecc                         ecc 0.190105270
orbit46                 orbit46 0.188882950
orbit59                 orbit59 0.188256154
orbit48                 orbit48 0.185799639
membership_s15   membership_s15 0.174403444
graph2                   graph2 0.173625352
orbit43                 orbit43 0.171116214
graph0                   graph0 0.168157067
orbit23                 orbit23 0.165255034
orbit42                 orbit42 0.155284262
evcent                   evcent 0.155158763
orbit40                 orbit40 0.151029632
graph25                 graph25 0.146135645
graph24                 graph24 0.146116068
graph26                 graph26 0.144515627
orbit41                 orbit41 0.142777510
membership_s2     membership_s2 0.140963038
membership_s35   membership_s35 0.138259626
membership_s3     membership_s3 0.132462931
membership_s31   membership_s31 0.123795675
orbit61                 orbit61 0.112818666
orbit26                 orbit26 0.112650336
orbit57                 orbit57 0.106825153
orbit47                 orbit47 0.103744614
bigcom102             bigcom102 0.103238707
bigcom85               bigcom85 0.102852058
bigcom1                 bigcom1 0.100605893
orbit2                   orbit2 0.098536339
bigcom101             bigcom101 0.098356482
orbit12                 orbit12 0.092000349
orbit58                 orbit58 0.091089319
membership_s23   membership_s23 0.089448865
graph28                 graph28 0.087941609
orbit64                 orbit64 0.086720656
bigcom423             bigcom423 0.086649951
membership_s25   membership_s25 0.071394867
membership_s1     membership_s1 0.066571934
bigcom5                 bigcom5 0.061909748
AP                           AP 0.059998360
membership_s21   membership_s21 0.053010031
membership_s44   membership_s44 0.050426010
bigcom138             bigcom138 0.048012957
selfinter             selfinter 0.045719248
orbit70                 orbit70 0.045320738
orbit7                   orbit7 0.040273819
bigcom22               bigcom22 0.038750001
orbit13                 orbit13 0.037613609
orbit69                 orbit69 0.033014579
orbit60                 orbit60 0.032180180
graph27                 graph27 0.030619969
membership_s32   membership_s32 0.028256612
bigcom12               bigcom12 0.020415236
orbit66                 orbit66 0.018123557
membership_s28   membership_s28 0.018036580
membership_s22   membership_s22 0.016429110
bigcom8                 bigcom8 0.016428349
membership_s43   membership_s43 0.014968817
graph29                 graph29 0.013200594
bigcom47               bigcom47 0.010731652
membership_s39   membership_s39 0.010291572
orbit71                 orbit71 0.007921073
orbit55                 orbit55 0.004400098
orbit0                   orbit0 0.000000000
orbit3                   orbit3 0.000000000
orbit8                   orbit8 0.000000000
orbit14                 orbit14 0.000000000
orbit34                 orbit34 0.000000000
orbit68                 orbit68 0.000000000
orbit72                 orbit72 0.000000000
eccrad                   eccrad 0.000000000
first                     first 0.000000000
bigcom3                 bigcom3 0.000000000
bigcom6                 bigcom6 0.000000000
bigcom7                 bigcom7 0.000000000
bigcom9                 bigcom9 0.000000000
bigcom10               bigcom10 0.000000000
bigcom13               bigcom13 0.000000000
bigcom14               bigcom14 0.000000000
bigcom15               bigcom15 0.000000000
bigcom16               bigcom16 0.000000000
bigcom17               bigcom17 0.000000000
bigcom19               bigcom19 0.000000000
bigcom20               bigcom20 0.000000000
bigcom21               bigcom21 0.000000000
bigcom26               bigcom26 0.000000000
bigcom27               bigcom27 0.000000000
bigcom28               bigcom28 0.000000000
bigcom31               bigcom31 0.000000000
bigcom32               bigcom32 0.000000000
bigcom33               bigcom33 0.000000000
bigcom34               bigcom34 0.000000000
bigcom36               bigcom36 0.000000000
bigcom37               bigcom37 0.000000000
bigcom38               bigcom38 0.000000000
bigcom39               bigcom39 0.000000000
bigcom40               bigcom40 0.000000000
bigcom46               bigcom46 0.000000000
bigcom49               bigcom49 0.000000000
bigcom52               bigcom52 0.000000000
bigcom54               bigcom54 0.000000000
bigcom58               bigcom58 0.000000000
bigcom61               bigcom61 0.000000000
bigcom65               bigcom65 0.000000000
bigcom69               bigcom69 0.000000000
bigcom71               bigcom71 0.000000000
bigcom75               bigcom75 0.000000000
bigcom76               bigcom76 0.000000000
bigcom78               bigcom78 0.000000000
bigcom82               bigcom82 0.000000000
bigcom83               bigcom83 0.000000000
bigcom87               bigcom87 0.000000000
bigcom90               bigcom90 0.000000000
bigcom91               bigcom91 0.000000000
bigcom95               bigcom95 0.000000000
bigcom97               bigcom97 0.000000000
bigcom98               bigcom98 0.000000000
bigcom99               bigcom99 0.000000000
bigcom104             bigcom104 0.000000000
bigcom106             bigcom106 0.000000000
bigcom107             bigcom107 0.000000000
bigcom108             bigcom108 0.000000000
bigcom113             bigcom113 0.000000000
bigcom114             bigcom114 0.000000000
bigcom115             bigcom115 0.000000000
bigcom117             bigcom117 0.000000000
bigcom121             bigcom121 0.000000000
bigcom123             bigcom123 0.000000000
bigcom124             bigcom124 0.000000000
bigcom127             bigcom127 0.000000000
bigcom130             bigcom130 0.000000000
bigcom131             bigcom131 0.000000000
bigcom134             bigcom134 0.000000000
bigcom143             bigcom143 0.000000000
bigcom146             bigcom146 0.000000000
bigcom148             bigcom148 0.000000000
bigcom149             bigcom149 0.000000000
bigcom151             bigcom151 0.000000000
bigcom153             bigcom153 0.000000000
bigcom154             bigcom154 0.000000000
bigcom159             bigcom159 0.000000000
bigcom160             bigcom160 0.000000000
bigcom161             bigcom161 0.000000000
bigcom162             bigcom162 0.000000000
bigcom168             bigcom168 0.000000000
bigcom172             bigcom172 0.000000000
bigcom175             bigcom175 0.000000000
bigcom180             bigcom180 0.000000000
bigcom181             bigcom181 0.000000000
bigcom183             bigcom183 0.000000000
bigcom185             bigcom185 0.000000000
bigcom187             bigcom187 0.000000000
bigcom189             bigcom189 0.000000000
bigcom191             bigcom191 0.000000000
bigcom198             bigcom198 0.000000000
bigcom199             bigcom199 0.000000000
bigcom200             bigcom200 0.000000000
bigcom202             bigcom202 0.000000000
bigcom205             bigcom205 0.000000000
bigcom227             bigcom227 0.000000000
bigcom232             bigcom232 0.000000000
bigcom241             bigcom241 0.000000000
bigcom246             bigcom246 0.000000000
bigcom266             bigcom266 0.000000000
bigcom268             bigcom268 0.000000000
bigcom274             bigcom274 0.000000000
bigcom278             bigcom278 0.000000000
bigcom280             bigcom280 0.000000000
bigcom323             bigcom323 0.000000000
bigcom341             bigcom341 0.000000000
bigcom342             bigcom342 0.000000000
bigcom345             bigcom345 0.000000000
bigcom346             bigcom346 0.000000000
bigcom354             bigcom354 0.000000000
bigcom369             bigcom369 0.000000000
bigcom373             bigcom373 0.000000000
bigcom377             bigcom377 0.000000000
bigcom384             bigcom384 0.000000000
bigcom394             bigcom394 0.000000000
bigcom403             bigcom403 0.000000000
bigcom404             bigcom404 0.000000000
bigcom414             bigcom414 0.000000000
bigcom416             bigcom416 0.000000000
bigcom428             bigcom428 0.000000000
bigcom430             bigcom430 0.000000000
bigcom434             bigcom434 0.000000000
bigcom435             bigcom435 0.000000000
bigcom449             bigcom449 0.000000000
bigcom451             bigcom451 0.000000000
bigcom454             bigcom454 0.000000000
bigcom471             bigcom471 0.000000000
bigcom473             bigcom473 0.000000000
bigcom479             bigcom479 0.000000000
bigcom484             bigcom484 0.000000000
bigcom485             bigcom485 0.000000000
bigcom492             bigcom492 0.000000000
bigcom498             bigcom498 0.000000000
bigcom506             bigcom506 0.000000000
bigcom530             bigcom530 0.000000000
bigcom531             bigcom531 0.000000000
bigcom564             bigcom564 0.000000000
bigcom623             bigcom623 0.000000000
membership_s4     membership_s4 0.000000000
membership_s5     membership_s5 0.000000000
membership_s7     membership_s7 0.000000000
membership_s8     membership_s8 0.000000000
membership_s9     membership_s9 0.000000000
membership_s10   membership_s10 0.000000000
membership_s11   membership_s11 0.000000000
membership_s13   membership_s13 0.000000000
membership_s17   membership_s17 0.000000000
membership_s18   membership_s18 0.000000000
membership_s19   membership_s19 0.000000000
membership_s20   membership_s20 0.000000000
membership_s26   membership_s26 0.000000000
membership_s27   membership_s27 0.000000000
membership_s29   membership_s29 0.000000000
membership_s30   membership_s30 0.000000000
membership_s34   membership_s34 0.000000000
membership_s36   membership_s36 0.000000000
membership_s40   membership_s40 0.000000000
membership_s41   membership_s41 0.000000000
membership_s42   membership_s42 0.000000000
[1] "Dataset: all_C Model RF, run: 3 of 10 2015-06-15 21:28:56"
     |      Out-of-bag   |
Tree |      MSE  %Var(y) |
   1 |  0.09378   179.14 |
   2 |  0.09401   179.58 |
   3 |  0.09063   173.13 |
   4 |  0.08811   168.31 |
   5 |  0.08184   156.33 |
   6 |  0.07917   151.24 |
   7 |  0.07721   147.50 |
   8 |  0.07314   139.72 |
   9 |  0.07126   136.12 |
  10 |  0.06894   131.68 |
  11 |  0.06783   129.58 |
  12 |  0.06741   128.77 |
  13 |  0.06659   127.20 |
  14 |   0.0655   125.11 |
  15 |  0.06472   123.63 |
  16 |  0.06405   122.34 |
  17 |  0.06316   120.66 |
  18 |  0.06251   119.41 |
  19 |  0.06183   118.12 |
  20 |   0.0616   117.67 |
  21 |  0.06149   117.47 |
  22 |  0.06116   116.83 |
  23 |   0.0607   115.95 |
  24 |  0.06032   115.23 |
  25 |  0.06012   114.85 |
  26 |  0.05978   114.19 |
  27 |  0.05951   113.69 |
  28 |  0.05935   113.37 |
  29 |  0.05922   113.12 |
  30 |  0.05905   112.81 |
  31 |  0.05884   112.39 |
  32 |   0.0588   112.32 |
  33 |  0.05868   112.10 |
  34 |  0.05867   112.08 |
  35 |  0.05844   111.63 |
  36 |  0.05825   111.27 |
  37 |  0.05817   111.13 |
  38 |  0.05815   111.07 |
  39 |  0.05801   110.81 |
  40 |  0.05784   110.49 |
  41 |  0.05774   110.30 |
  42 |  0.05763   110.09 |
  43 |  0.05763   110.09 |
  44 |  0.05766   110.15 |
  45 |  0.05764   110.11 |
  46 |  0.05757   109.96 |
  47 |  0.05745   109.75 |
  48 |   0.0574   109.64 |
  49 |  0.05737   109.60 |
  50 |  0.05738   109.62 |
  51 |  0.05738   109.61 |
  52 |  0.05728   109.42 |
  53 |  0.05732   109.49 |
  54 |  0.05732   109.49 |
  55 |  0.05731   109.47 |
  56 |  0.05729   109.44 |
  57 |   0.0573   109.46 |
  58 |  0.05734   109.54 |
  59 |   0.0573   109.46 |
  60 |  0.05724   109.34 |
  61 |  0.05726   109.37 |
  62 |  0.05723   109.32 |
  63 |  0.05722   109.31 |
  64 |  0.05717   109.21 |
  65 |  0.05711   109.09 |
  66 |  0.05712   109.11 |
  67 |  0.05704   108.95 |
  68 |  0.05706   108.99 |
  69 |  0.05704   108.97 |
  70 |  0.05703   108.93 |
  71 |  0.05706   109.01 |
  72 |  0.05703   108.94 |
  73 |    0.057   108.88 |
  74 |  0.05698   108.85 |
  75 |   0.0569   108.69 |
  76 |  0.05691   108.71 |
  77 |  0.05687   108.63 |
  78 |   0.0568   108.50 |
  79 |  0.05677   108.45 |
  80 |  0.05678   108.47 |
  81 |  0.05678   108.46 |
  82 |  0.05677   108.44 |
  83 |  0.05674   108.39 |
  84 |  0.05667   108.25 |
  85 |  0.05665   108.22 |
  86 |  0.05664   108.19 |
  87 |  0.05661   108.14 |
  88 |  0.05658   108.09 |
  89 |  0.05658   108.08 |
  90 |  0.05654   108.00 |
  91 |  0.05651   107.94 |
  92 |   0.0565   107.93 |
  93 |  0.05649   107.92 |
  94 |  0.05654   108.01 |
  95 |  0.05652   107.96 |
  96 |  0.05652   107.97 |
  97 |  0.05656   108.05 |
  98 |  0.05654   108.00 |
  99 |  0.05653   107.99 |
 100 |  0.05648   107.90 |
[1] "Random Forest variable coefficients"
                      %IncMSE IncNodePurity
graph5           4.285575e-03  1.436934e+00
graph6           4.322408e-03  1.766443e+00
graph7           3.381769e-04  4.154300e-01
graph8           6.967774e-05  1.420229e-01
graph9           6.689959e-03  1.752007e+00
graph10          8.603213e-03  2.543018e+00
graph11          8.406713e-03  2.824720e+00
graph12          7.071494e-03  2.014151e+00
graph13          7.527401e-03  2.388774e+00
graph14          6.161411e-03  1.822701e+00
graph15          8.596710e-03  1.802620e+00
graph16          1.155921e-02  3.339776e+00
graph17          3.700807e-03  1.723796e+00
graph18          2.541468e-03  5.524893e-01
graph19          1.063514e-02  2.575483e+00
graph20          3.156057e-03  1.131654e+00
graph21          2.731479e-03  1.098274e+00
graph22          3.983938e-04  4.729609e-01
graph23          3.612585e-03  1.684227e+00
graph24          8.158872e-04  4.269784e-01
graph25          3.294844e-03  6.143691e-01
graph26          7.615451e-04  4.356091e-01
graph27          2.399038e-05  1.144630e-01
graph28          1.835559e-05  2.664966e-02
graph29          0.000000e+00  6.938894e-19
orbit0           9.853886e-04  8.351463e-01
orbit1           4.916725e-03  1.360342e+00
orbit2           3.725236e-03  9.454547e-01
orbit3           4.701973e-04  5.076990e-01
orbit4           5.684339e-03  1.885636e+00
orbit5           5.189045e-03  1.515191e+00
orbit6           6.350704e-03  2.191476e+00
orbit7           3.991449e-03  7.757423e-01
orbit8           4.448451e-03  1.243003e+00
orbit9           3.162260e-03  1.434987e+00
orbit10          3.041492e-03  5.942995e-01
orbit11          6.693844e-04  3.504434e-01
orbit12          6.651660e-04  4.111784e-01
orbit13          2.182718e-04  2.883225e-01
orbit14          1.653303e-04  3.118011e-01
orbit15          4.747560e-03  2.025174e+00
orbit16          1.091112e-02  2.139994e+00
orbit17          1.065800e-02  2.076409e+00
orbit18          1.066421e-02  3.460234e+00
orbit19          8.629874e-03  2.854203e+00
orbit20          6.620784e-03  1.749203e+00
orbit21          1.126614e-02  1.561420e+00
orbit22          6.065264e-03  2.458540e+00
orbit23          1.584705e-03  7.857085e-01
orbit24          8.276596e-03  2.377675e+00
orbit25          1.459078e-03  7.556714e-01
orbit26          2.203516e-03  6.284440e-01
orbit27          1.101081e-02  2.996134e+00
orbit28          9.024108e-03  1.861629e+00
orbit29          1.948050e-03  3.839174e-01
orbit30          3.307955e-03  1.087287e+00
orbit31          6.026521e-03  1.749097e+00
orbit32          1.030555e-03  6.128245e-01
orbit33          1.524036e-03  5.095142e-01
orbit34          8.887346e-03  1.990102e+00
orbit35          1.145186e-02  4.322675e+00
orbit36          6.052102e-03  2.001824e+00
orbit37          6.895988e-03  1.336351e+00
orbit38          1.931900e-03  1.290079e+00
orbit39          3.476290e-03  2.115491e+00
orbit40          1.261896e-03  5.161703e-01
orbit41          1.385263e-03  2.801267e-01
orbit42          6.036836e-04  4.282108e-01
orbit43          1.304903e-03  6.600536e-01
orbit44          3.623038e-04  5.917586e-01
orbit45          5.693534e-03  2.385385e+00
orbit46          4.208636e-04  4.727701e-01
orbit47          9.152307e-04  4.111989e-01
orbit48          1.193249e-03  2.847369e-01
orbit49          3.122414e-03  1.392848e+00
orbit50          3.092955e-03  8.274864e-01
orbit51          2.824080e-03  1.174812e+00
orbit52          2.673278e-03  1.007261e+00
orbit53          3.081639e-03  1.182220e+00
orbit54          8.538665e-04  6.400248e-01
orbit55          8.122367e-05  1.154978e-01
orbit56          2.908161e-03  1.757125e+00
orbit57          6.992009e-04  5.233663e-01
orbit58          2.453736e-04  2.717835e-01
orbit59          1.487951e-03  5.297116e-01
orbit60          9.775188e-04  2.707266e-01
orbit61          1.965910e-04  2.448274e-01
orbit62          4.682072e-03  7.865703e-01
orbit63          1.584191e-03  4.543580e-01
orbit64          1.524543e-03  3.730625e-01
orbit65          8.450621e-04  7.478851e-01
orbit66          4.572981e-04  5.684896e-01
orbit67          3.707798e-04  8.226549e-01
orbit68          7.590928e-05  1.106593e-01
orbit69          3.152074e-04  1.847189e-01
orbit70          1.060712e-05  1.412800e-01
orbit71          5.410631e-05  4.626614e-02
orbit72          0.000000e+00  3.816392e-19
AP               1.079071e-04  3.393400e-01
bet              1.549582e-02  5.384686e+00
ecc              1.774575e-03  6.361176e-01
eccrad           5.092334e-04  5.598969e-01
close            3.489852e-03  1.687286e+00
constraint       4.886486e-03  1.616998e+00
coreness         1.784237e-03  7.272355e-01
knn              7.409721e-03  3.792860e+00
hubscore         6.447172e-03  1.999935e+00
pagerank         1.622080e-02  6.187468e+00
trans            9.601799e-04  1.504146e+00
evcent           7.790673e-03  2.120213e+00
first            4.485352e-04  6.841781e-01
upto_second      4.831155e-03  1.928178e+00
upto_third       3.089946e-03  1.881241e+00
upto_fourth      5.122993e-03  1.879358e+00
upto_fifth       5.603614e-03  2.246659e+00
upto_sixth       5.649653e-03  2.415221e+00
second           6.186369e-03  1.596903e+00
third            8.710979e-03  2.050177e+00
fourth           8.542749e-03  5.107475e+00
fifth            2.850582e-03  4.100467e+00
sixth            7.565475e-03  3.007153e+00
ratio1           5.039290e-03  3.636578e+00
ratio2           6.401016e-03  5.957719e+00
ratio3           1.020778e-02  4.626210e+00
ratio4           1.358325e-02  4.120218e+00
ratio5           1.319037e-02  6.059506e+00
ratio6           1.221945e-02  3.715093e+00
selfinter        5.875487e-05  2.608700e-01
walktrap_vertex  5.300978e-03  3.615040e+00
bigcom1          4.276349e-04  4.788293e-01
bigcom3          6.205378e-06  4.892750e-01
bigcom4         -8.954157e-06  7.172596e-01
bigcom5          1.844694e-03  5.877990e-01
bigcom6          0.000000e+00  2.220446e-18
bigcom7          0.000000e+00  1.387779e-18
bigcom8          2.307620e-04  3.814563e-01
bigcom9          0.000000e+00  1.110223e-18
bigcom10         1.939249e-06  5.917561e-01
bigcom11         7.950392e-04  7.403514e-01
bigcom12         1.163951e-04  4.021717e-01
bigcom13         3.415733e-06  2.009007e-01
bigcom14         0.000000e+00  0.000000e+00
bigcom15         0.000000e+00  5.551115e-19
bigcom16         0.000000e+00  6.938894e-19
bigcom17        -3.578339e-05  5.502741e-01
bigcom19        -1.038449e-05  7.628101e-02
bigcom20         0.000000e+00  0.000000e+00
bigcom21         0.000000e+00  0.000000e+00
bigcom22         2.480711e-04  3.112882e-01
bigcom23         1.507225e-04  6.154995e-01
bigcom26         0.000000e+00  0.000000e+00
bigcom27        -2.256846e-05  3.590449e-01
bigcom28         0.000000e+00  0.000000e+00
bigcom30        -4.591994e-05  5.946544e-01
bigcom31         0.000000e+00  0.000000e+00
bigcom32         0.000000e+00  0.000000e+00
bigcom33        -3.824885e-05  6.636141e-01
bigcom34         0.000000e+00  0.000000e+00
bigcom36         0.000000e+00  1.110223e-18
bigcom37         0.000000e+00  0.000000e+00
bigcom38         0.000000e+00  2.220446e-18
bigcom39         0.000000e+00  0.000000e+00
bigcom40         0.000000e+00  9.565217e-03
bigcom41         1.380134e-04  1.147765e+00
bigcom43         1.179386e-04  1.169847e+00
bigcom46        -2.466993e-05  2.999193e-01
bigcom47        -2.251766e-05  2.587171e-01
bigcom49         1.147598e-05  1.145371e-01
bigcom52        -5.299598e-05  3.539416e-01
bigcom54        -7.713233e-06  3.288151e-01
bigcom58        -1.684871e-05  4.618518e-01
bigcom61         0.000000e+00  0.000000e+00
bigcom65        -2.723571e-05  2.017305e-01
bigcom69         0.000000e+00  5.551115e-19
bigcom71        -5.302984e-05  2.440676e-01
bigcom75         0.000000e+00  4.718448e-18
bigcom76         4.143272e-06  5.843591e-01
bigcom78        -1.788241e-05  4.767253e-01
bigcom82        -3.726033e-05  2.311972e-01
bigcom83         0.000000e+00  5.551115e-19
bigcom85         1.161656e-04  7.296633e-01
bigcom87         0.000000e+00  7.111111e-03
bigcom90         1.433674e-05  3.958989e-01
bigcom91         0.000000e+00  0.000000e+00
bigcom95         6.832834e-05  7.140579e-01
bigcom97         0.000000e+00  2.220446e-18
bigcom98         0.000000e+00  0.000000e+00
bigcom99        -4.118188e-05  3.871955e-01
bigcom101        6.550934e-05  7.706621e-01
bigcom102       -7.116234e-05  2.421788e-01
bigcom104        1.409105e-05  3.566567e-01
bigcom106        0.000000e+00  2.220446e-18
bigcom107        0.000000e+00  2.775558e-19
bigcom108        0.000000e+00  0.000000e+00
bigcom113       -6.386320e-05  4.880155e-01
bigcom114        0.000000e+00  0.000000e+00
bigcom115        0.000000e+00  2.775558e-19
bigcom117       -2.543582e-05  1.454468e-01
bigcom119        9.183136e-05  7.499306e-01
bigcom121        0.000000e+00  0.000000e+00
bigcom123       -2.139322e-05  1.460301e-01
bigcom124       -2.070714e-05  2.502275e-01
bigcom127       -1.376826e-06  2.780700e-01
bigcom130        0.000000e+00  2.220446e-18
bigcom131        0.000000e+00  0.000000e+00
bigcom134        1.170617e-05  4.250606e-01
bigcom138        6.268009e-05  3.709957e-01
bigcom143        0.000000e+00  0.000000e+00
bigcom146        1.228726e-06  5.184075e-02
bigcom148       -5.233597e-05  5.223686e-01
bigcom149        0.000000e+00  0.000000e+00
bigcom151       -8.350300e-06  5.098791e-01
bigcom153        0.000000e+00  0.000000e+00
bigcom154        0.000000e+00  0.000000e+00
bigcom159        0.000000e+00  0.000000e+00
bigcom160        0.000000e+00  0.000000e+00
bigcom161        0.000000e+00  0.000000e+00
bigcom162       -7.634480e-05  1.374669e-01
bigcom168        0.000000e+00  5.551115e-19
bigcom172       -1.936126e-05  4.688864e-01
bigcom175        0.000000e+00  0.000000e+00
bigcom180        0.000000e+00  0.000000e+00
bigcom181        0.000000e+00  0.000000e+00
bigcom183       -1.550956e-05  3.823826e-01
bigcom185        0.000000e+00  2.498002e-18
bigcom187        0.000000e+00  0.000000e+00
bigcom189        0.000000e+00  4.440892e-18
bigcom191        0.000000e+00  0.000000e+00
bigcom198        0.000000e+00  0.000000e+00
bigcom199        0.000000e+00  0.000000e+00
bigcom200        0.000000e+00  0.000000e+00
bigcom202        0.000000e+00  0.000000e+00
bigcom205        0.000000e+00  2.220446e-18
bigcom227        0.000000e+00  0.000000e+00
bigcom232        0.000000e+00  2.775558e-19
bigcom241        0.000000e+00  0.000000e+00
bigcom246       -1.494035e-05  3.026080e-01
bigcom266        0.000000e+00  2.220446e-18
bigcom268        3.432869e-05  6.576440e-01
bigcom274        0.000000e+00  0.000000e+00
bigcom278       -7.675612e-06  1.429836e-01
bigcom280        0.000000e+00  0.000000e+00
bigcom323        0.000000e+00  0.000000e+00
bigcom341        0.000000e+00  2.055556e-02
bigcom342       -1.299822e-05  4.821477e-01
bigcom345        0.000000e+00  4.440892e-18
bigcom346        0.000000e+00  0.000000e+00
bigcom354        0.000000e+00  2.220446e-18
bigcom369        0.000000e+00  0.000000e+00
bigcom373        0.000000e+00  4.163336e-19
bigcom377        0.000000e+00  0.000000e+00
bigcom384        0.000000e+00  0.000000e+00
bigcom394       -3.047655e-05  4.816544e-01
bigcom398        1.358749e-04  1.690253e+00
bigcom403        0.000000e+00  2.220446e-18
bigcom404        0.000000e+00  0.000000e+00
bigcom414        3.397238e-05  7.133746e-01
bigcom416        0.000000e+00  2.220446e-18
bigcom423        7.952314e-06  1.677397e-01
bigcom428        0.000000e+00  0.000000e+00
bigcom430        0.000000e+00  0.000000e+00
bigcom434        0.000000e+00  0.000000e+00
bigcom435        0.000000e+00  0.000000e+00
bigcom449        0.000000e+00  0.000000e+00
bigcom451        0.000000e+00  2.220446e-18
bigcom454       -2.775203e-08  3.388676e-01
bigcom471       -5.743152e-06  4.275720e-01
bigcom473        0.000000e+00  3.469447e-19
bigcom479        5.080358e-05  3.326105e-01
bigcom484       -8.159231e-06  3.315074e-01
bigcom485        0.000000e+00  0.000000e+00
bigcom492        0.000000e+00  2.220446e-18
bigcom498        0.000000e+00  0.000000e+00
bigcom506        0.000000e+00  1.665335e-18
bigcom530        0.000000e+00  0.000000e+00
bigcom531        1.215143e-05  3.310952e-01
bigcom564        0.000000e+00  0.000000e+00
bigcom623        3.967329e-04  2.450782e+00
spin_vertex      2.483596e-03  3.824358e+00
membership_s1    1.328763e-04  4.073803e-01
membership_s2    2.529797e-04  5.613072e-01
membership_s3   -2.408729e-05  3.501522e-01
membership_s4   -3.979595e-05  2.927633e-01
membership_s5    0.000000e+00  0.000000e+00
membership_s6   -7.032988e-05  9.635602e-01
membership_s7    0.000000e+00  2.220446e-18
membership_s8    0.000000e+00  0.000000e+00
membership_s9   -1.089100e-05  1.107042e-01
membership_s10  -3.072861e-05  3.332985e-01
membership_s11  -2.198136e-05  5.048876e-01
membership_s13   0.000000e+00  0.000000e+00
membership_s14   4.190407e-03  2.668079e+00
membership_s15   1.460795e-04  6.512631e-01
membership_s17  -1.150773e-05  9.802938e-02
membership_s18   0.000000e+00  6.661338e-18
membership_s19  -1.998908e-05  2.291654e-01
membership_s20   0.000000e+00  0.000000e+00
membership_s21  -4.420976e-05  3.776234e-01
membership_s22   3.533509e-05  5.259979e-01
membership_s23   5.237165e-05  2.937177e-02
membership_s25   8.576324e-05  6.322826e-01
membership_s26   0.000000e+00  1.110223e-18
membership_s27   0.000000e+00  0.000000e+00
membership_s28  -7.119359e-06  2.900089e-01
membership_s29   0.000000e+00  8.571429e-03
membership_s30  -2.469977e-05  1.553888e-01
membership_s31  -3.617357e-05  5.150026e-01
membership_s32   9.633797e-06  6.852818e-01
membership_s33  -6.947425e-05  8.219832e-01
membership_s34   0.000000e+00  0.000000e+00
membership_s35   4.784336e-05  3.672076e-01
membership_s36   0.000000e+00  2.220446e-18
membership_s37   1.564346e-04  9.712529e-01
membership_s39   1.063993e-05  2.975081e-01
membership_s40  -1.082763e-05  3.167596e-01
membership_s41   1.415445e-05  6.558051e-01
membership_s42  -1.359635e-05  2.448049e-01
membership_s43   8.226844e-05  3.775777e-01
membership_s44   1.299333e-04  5.525458e-01
V1               8.497051e-03  7.090491e+00
V2               8.152763e-03  8.087541e+00
pdi              8.936685e-04  1.402736e+00
adhesion         1.895013e-02  5.480192e+00
cohesion         2.083289e-02  5.650438e+00
inner            1.235140e-02  5.141295e+00
outer            9.330937e-03  8.254456e+00
ioratio          9.077443e-03  5.174037e+00
comsize          8.276653e-03  9.586216e+00
[1] "Dataset: all_C Model GLM, run: 3 of 10 2015-06-15 21:34:23"
[1] "glmnet variable coefficients"
                         [,1]          [,2]
(Intercept)     -2.835794e+00 -3.016905e+00
graph0           4.176549e-40 -1.898560e-04
graph1           1.545054e-42 -6.101684e-06
graph2          -7.998867e-41 -3.743585e-04
graph3           5.466707e-44 -3.327006e-08
graph4           5.258653e-45  4.348522e-08
graph5           2.338669e-44 -9.251028e-06
graph6          -3.119352e-43 -1.518293e-06
graph7          -5.678990e-42 -2.326638e-05
graph8          -9.945768e-41 -3.820833e-04
graph9           1.111678e-45  6.935787e-09
graph10          3.892805e-46  1.163842e-09
graph11         -8.880875e-47  6.355554e-10
graph12         -2.462278e-45  8.629277e-10
graph13         -1.612880e-45 -7.052532e-08
graph14         -4.809238e-45 -1.906465e-08
graph15          1.779035e-43  1.470639e-06
graph16          6.577826e-46  2.411230e-08
graph17         -2.801015e-44 -6.930127e-08
graph18         -6.745985e-43  7.893784e-07
graph19         -9.132220e-44 -3.232251e-07
graph20         -1.206408e-44 -7.190685e-08
graph21         -7.835142e-44  3.766009e-07
graph22         -2.024790e-43 -4.005209e-07
graph23         -4.752066e-43 -1.399588e-06
graph24         -1.080158e-42 -1.217956e-06
graph25         -1.116977e-42  5.937631e-07
graph26         -1.736512e-42 -3.205692e-06
graph27         -1.354337e-41  9.360612e-05
graph28         -8.841256e-42 -7.137685e-07
graph29         -7.448710e-41 -1.523998e-04
orbit0           4.176549e-40 -1.818934e-04
orbit1           4.373114e-42 -1.092685e-05
orbit2           1.702036e-42 -7.551870e-06
orbit3          -7.998867e-41 -3.695964e-04
orbit4           1.695782e-43 -8.509849e-07
orbit5           7.147806e-44  5.042531e-08
orbit6          -2.439246e-44  4.783757e-07
orbit7           9.199760e-45 -3.494144e-09
orbit8           2.338669e-44 -9.159829e-06
orbit9          -3.979701e-42 -1.109073e-05
orbit10         -8.881067e-43 -5.858959e-06
orbit11         -2.465786e-43 -1.133183e-07
orbit12         -3.803720e-41 -1.259941e-04
orbit13         -4.484134e-42 -2.007926e-05
orbit14         -9.945768e-41 -3.798304e-04
orbit15          1.902728e-45 -1.216162e-07
orbit16          1.553292e-45  1.977670e-08
orbit17          5.179168e-45 -3.019669e-09
orbit18          3.452205e-45  4.740530e-09
orbit19         -9.504310e-47  3.868773e-09
orbit20          3.035762e-45  1.057302e-08
orbit21          4.081554e-46  1.200475e-09
orbit22         -8.556481e-46  1.617766e-08
orbit23          1.363958e-47 -1.437733e-09
orbit24         -1.244076e-44  5.281391e-08
orbit25         -2.259905e-44  4.355686e-07
orbit26         -2.322001e-45 -2.240670e-08
orbit27          2.421153e-43 -1.853272e-06
orbit28          1.361979e-43  8.481472e-07
orbit29         -4.161923e-44 -4.101027e-07
orbit30         -2.119733e-44 -2.360359e-07
orbit31         -5.992085e-44 -8.112412e-08
orbit32         -1.599680e-44 -1.288052e-07
orbit33         -1.631181e-45  7.156841e-09
orbit34          1.779035e-43  1.543919e-06
orbit35         -8.486883e-44 -5.376226e-07
orbit36          5.925147e-45  2.753686e-07
orbit37         -2.135286e-45 -9.273564e-08
orbit38          2.068259e-45  3.005937e-08
orbit39         -7.778854e-43 -3.039457e-06
orbit40         -2.216419e-43 -3.464508e-07
orbit41         -5.992209e-44 -2.668735e-07
orbit42         -2.015275e-44 -1.489135e-08
orbit43         -7.853152e-43  1.030701e-05
orbit44         -1.769362e-42 -1.550487e-05
orbit45          4.291558e-44  7.308034e-06
orbit46         -9.392284e-43 -6.555580e-06
orbit47         -1.663797e-43 -2.998514e-06
orbit48         -1.425384e-43  1.675382e-07
orbit49         -4.301799e-44  1.986700e-06
orbit50         -1.107583e-44 -2.996799e-07
orbit51          2.335991e-44  1.271226e-06
orbit52         -8.069526e-43  1.049848e-05
orbit53         -1.925307e-43 -1.571845e-07
orbit54         -1.870356e-42 -1.779255e-06
orbit55         -1.222187e-43 -3.291712e-07
orbit56         -6.743453e-42  1.536000e-04
orbit57         -7.780325e-43 -2.666928e-06
orbit58         -6.168029e-43 -2.729456e-06
orbit59         -6.061032e-42 -1.730346e-05
orbit60         -2.038619e-42  4.385918e-06
orbit61         -1.496937e-42 -5.831538e-06
orbit62         -4.932567e-42 -1.201812e-04
orbit63         -1.519243e-42 -4.580844e-06
orbit64         -2.659796e-42  2.421447e-05
orbit65         -3.547341e-41 -7.674535e-05
orbit66         -6.263154e-42 -5.078064e-07
orbit67         -1.529753e-42 -4.656531e-06
orbit68         -1.668748e-41  1.812280e-04
orbit69         -2.753157e-41 -5.597511e-05
orbit70         -4.253455e-41  1.788554e-04
orbit71         -8.152224e-42 -1.621231e-05
orbit72         -7.448710e-41 -1.525044e-04
AP               1.921301e-38 -2.749027e-02
bet              1.465695e-43  1.992511e-07
ecc             -1.202292e-38 -1.528543e-02
eccrad          -8.416044e-38 -1.074218e-01
close            2.595697e-37  5.764076e-01
constraint      -3.944444e-38 -5.948776e-02
coreness         2.577482e-39  5.135254e-03
knn             -2.173009e-40 -8.551279e-04
hubscore        -1.743345e-38 -4.140187e-02
pagerank        -1.361032e-37 -1.100815e+00
trans           -3.533821e-38 -1.759878e-01
evcent          -1.746267e-38 -5.965788e-02
first            4.176549e-40 -1.625620e-04
upto_second      1.531687e-41  3.722762e-05
upto_third       6.053649e-42  1.477830e-05
upto_fourth      3.941010e-42  9.767409e-06
upto_fifth       5.511436e-42  1.076254e-06
upto_sixth       8.367068e-42 -3.799654e-05
second           1.513967e-41  4.054104e-05
third            7.953193e-42  1.940100e-05
fourth           3.837830e-42  1.010780e-05
fifth           -5.653521e-42 -2.453779e-05
sixth           -7.990676e-42 -1.336876e-05
ratio1          -2.250909e-40 -4.948296e-04
ratio2          -3.303771e-41  1.016799e-03
ratio3          -6.434879e-40  3.871502e-03
ratio4          -1.902730e-39 -6.352478e-03
ratio5          -3.230082e-39 -2.083057e-02
ratio6          -9.948045e-42 -1.946923e-05
selfinter        6.036748e-39 -2.825665e-02
walktrap_vertex -2.255000e-38 -1.422310e-01
bigcom1          4.400939e-39  2.306455e-02
bigcom3          1.124667e-37  6.869051e-01
bigcom4          1.687042e-37  7.281655e-01
bigcom5         -1.467643e-38  1.002320e-02
bigcom6         -5.602022e-38 -4.883923e-01
bigcom7         -5.605235e-38 -4.896365e-01
bigcom8         -2.855747e-39  1.904551e-01
bigcom9         -5.602022e-38 -5.893001e-01
bigcom10         1.461447e-37  6.989262e-01
bigcom11         2.418388e-38  1.438155e-01
bigcom12        -8.462289e-39 -7.275386e-02
bigcom13        -2.725669e-38 -1.644837e-01
bigcom14        -5.618124e-38 -5.382591e-01
bigcom15        -5.605235e-38 -4.758438e-01
bigcom16        -5.627830e-38 -5.989700e-01
bigcom17         1.124667e-37  6.828799e-01
bigcom19        -1.009824e-38 -7.104435e-02
bigcom20        -5.602022e-38 -5.674451e-01
bigcom21        -5.602022e-38 -5.620269e-01
bigcom22        -3.883824e-38 -4.484058e-02
bigcom23         5.900830e-38  2.493552e-01
bigcom26        -5.602825e-38 -6.617994e-01
bigcom27         8.840866e-38  5.490169e-01
bigcom28        -5.600417e-38 -6.300979e-01
bigcom30         1.821341e-37  6.810953e-01
bigcom31        -5.602022e-38 -5.349512e-01
bigcom32        -5.613284e-38 -5.965281e-01
bigcom33         5.632593e-38  4.163432e-01
bigcom34        -5.603628e-38 -6.555869e-01
bigcom36        -5.601219e-38 -5.124710e-01
bigcom37        -5.605235e-38 -5.349813e-01
bigcom38        -5.602022e-38 -6.076065e-01
bigcom39        -5.602022e-38 -6.086009e-01
bigcom40        -5.603628e-38 -6.352690e-01
bigcom41         1.969965e-37  7.510097e-01
bigcom43         3.746325e-38  2.839065e-01
bigcom46         5.632593e-38  2.836807e-01
bigcom47         1.373909e-38  1.775641e-01
bigcom49        -2.955936e-38 -1.327851e-01
bigcom52         7.036313e-38  4.046838e-01
bigcom54         3.590381e-38  1.483914e-01
bigcom58         4.509457e-38  2.514715e-01
bigcom61        -5.601219e-38 -5.458050e-01
bigcom65         1.620245e-38  2.616421e-02
bigcom69        -5.603628e-38 -6.148839e-01
bigcom71         3.590381e-38  2.095774e-01
bigcom75        -5.603628e-38 -5.905055e-01
bigcom76         1.461447e-37  6.659761e-01
bigcom78         1.966578e-37  1.015897e+00
bigcom82         2.824351e-38  1.597288e-01
bigcom83        -5.602022e-38 -3.256927e-01
bigcom85         1.125635e-37  5.064091e-01
bigcom87        -5.602825e-38 -6.313770e-01
bigcom90         1.966578e-37  8.049450e-01
bigcom91        -5.606843e-38 -5.741939e-01
bigcom95         1.461447e-37  6.884237e-01
bigcom97        -5.603628e-38 -5.302059e-01
bigcom98        -5.602022e-38 -5.946096e-01
bigcom99         1.461447e-37  7.597287e-01
bigcom101        2.809616e-37  7.615985e-01
bigcom102        5.639872e-38  2.817763e-01
bigcom104        7.036313e-38  4.429131e-01
bigcom106       -5.601219e-38 -3.480987e-01
bigcom107       -5.602825e-38 -5.021306e-01
bigcom108       -5.614090e-38 -5.282997e-01
bigcom113        5.632593e-38  3.472742e-01
bigcom114       -5.601219e-38 -5.935179e-01
bigcom115       -5.602825e-38 -6.062981e-01
bigcom117       -2.806644e-38 -2.377779e-01
bigcom119        1.687042e-37  8.184416e-01
bigcom121       -5.604431e-38 -6.290503e-01
bigcom123        1.138441e-38  5.720966e-02
bigcom124        8.840866e-38  5.545336e-01
bigcom127        1.138441e-38  8.815076e-02
bigcom130       -5.608452e-38 -7.463294e-01
bigcom131       -5.602825e-38 -5.466332e-01
bigcom134        1.124667e-37  5.456716e-01
bigcom138        4.034131e-38  4.380532e-01
bigcom143       -5.602825e-38 -4.966701e-01
bigcom146       -3.644035e-38 -1.940035e-01
bigcom148        1.461447e-37  7.474079e-01
bigcom149       -5.604431e-38 -5.130265e-01
bigcom151        8.840866e-38  6.679378e-01
bigcom153       -5.602825e-38 -6.343333e-01
bigcom154       -5.604431e-38 -5.676325e-01
bigcom159       -5.605235e-38 -5.230528e-01
bigcom160       -5.603628e-38 -6.318467e-01
bigcom161       -5.602022e-38 -3.438038e-01
bigcom162       -7.903829e-39  6.265816e-02
bigcom168       -5.602022e-38 -6.021921e-01
bigcom172        1.124667e-37  6.428761e-01
bigcom175       -5.602022e-38 -6.419674e-01
bigcom180       -5.603628e-38 -4.740041e-01
bigcom181       -5.602825e-38 -6.145772e-01
bigcom183        1.461447e-37  6.420050e-01
bigcom185       -5.602022e-38 -7.417654e-01
bigcom187       -5.602825e-38 -5.667824e-01
bigcom189       -5.607647e-38 -6.076182e-01
bigcom191       -5.602825e-38 -5.740047e-01
bigcom198       -5.602022e-38 -2.614604e-01
bigcom199       -5.603628e-38 -5.581840e-01
bigcom200       -5.601219e-38 -5.573595e-01
bigcom202       -5.602022e-38 -5.228877e-01
bigcom205       -5.602022e-38 -6.026775e-01
bigcom227       -5.602022e-38 -5.333481e-01
bigcom232       -5.600417e-38 -4.637525e-01
bigcom241       -5.602825e-38 -6.444672e-01
bigcom246        1.461447e-37  1.368468e-01
bigcom266       -5.602022e-38 -4.803998e-01
bigcom268        1.461447e-37  7.489343e-01
bigcom274       -5.600417e-38 -4.397663e-01
bigcom278        7.036313e-38  5.373483e-01
bigcom280       -5.602022e-38 -4.235996e-01
bigcom323       -5.605235e-38 -5.696864e-01
bigcom341       -5.602022e-38 -5.380342e-01
bigcom342        1.138441e-38  1.670972e-01
bigcom345       -5.602825e-38 -5.782837e-01
bigcom346       -5.606843e-38 -5.415057e-01
bigcom354       -5.600417e-38 -6.489609e-01
bigcom369       -5.603628e-38 -5.403382e-01
bigcom373       -5.602825e-38 -5.182539e-01
bigcom377       -5.602022e-38 -6.715670e-01
bigcom384       -5.606039e-38 -6.038574e-01
bigcom394        1.124667e-37  5.021750e-01
bigcom398        5.504747e-37  1.620647e+00
bigcom403       -5.602022e-38 -6.843254e-01
bigcom404       -5.603628e-38 -5.013365e-01
bigcom414        3.483097e-37  1.145984e+00
bigcom416       -5.602022e-38 -5.384367e-01
bigcom423        2.829221e-38  2.842641e-01
bigcom428       -5.606039e-38 -4.498111e-01
bigcom430       -5.602022e-38 -6.531837e-01
bigcom434       -5.602825e-38 -4.962716e-01
bigcom435       -5.602022e-38 -5.771597e-01
bigcom449       -5.606843e-38 -4.901651e-01
bigcom451       -5.604431e-38 -5.607986e-01
bigcom454        1.461447e-37  6.441654e-01
bigcom471        1.461447e-37  7.898912e-01
bigcom473       -5.608452e-38 -5.612196e-01
bigcom479       -2.549145e-38 -6.743346e-02
bigcom484        1.138441e-38  3.314618e-01
bigcom485       -5.602022e-38 -5.424592e-01
bigcom492       -5.606039e-38 -5.615373e-01
bigcom498       -5.602022e-38 -5.833185e-01
bigcom506       -5.601219e-38 -5.842173e-01
bigcom530       -5.602825e-38 -7.008880e-01
bigcom531        1.966578e-37  9.067190e-01
bigcom564       -5.602022e-38 -5.597929e-01
bigcom623        7.019978e-37  2.005864e+00
spin_vertex     -7.741418e-38 -1.992470e-01
membership_s1    5.274280e-40  1.539765e-02
membership_s2   -6.681542e-39  3.629736e-02
membership_s3    1.967706e-37  5.655338e-01
membership_s4    4.509457e-38  3.778464e-01
membership_s5   -5.607647e-38 -5.746160e-01
membership_s6    1.850767e-37  8.281549e-01
membership_s7   -5.606843e-38 -4.595121e-01
membership_s8   -5.607647e-38 -6.262376e-01
membership_s9   -3.269069e-38 -3.532894e-01
membership_s10   3.590381e-38  2.990703e-01
membership_s11   1.966578e-37  9.809044e-01
membership_s13  -5.606039e-38 -5.390740e-01
membership_s14   5.176042e-38  2.216736e-01
membership_s15   2.594028e-38  1.313686e-01
membership_s17   3.590381e-38  1.270634e-01
membership_s18  -5.612478e-38 -5.361594e-01
membership_s19  -2.666068e-38 -2.003636e-01
membership_s20  -5.601219e-38 -5.908576e-01
membership_s21   1.803562e-38  1.458866e-01
membership_s22   9.961667e-39  8.901385e-02
membership_s23  -2.965843e-38 -1.123525e-01
membership_s25  -2.198964e-38 -1.253053e-01
membership_s26  -5.602825e-38 -6.084935e-01
membership_s27  -5.603628e-38 -4.536966e-01
membership_s28  -1.799970e-38  4.397701e-02
membership_s29  -5.604431e-38 -6.086189e-01
membership_s30   3.445988e-39  1.871665e-01
membership_s31   3.217267e-38  1.789574e-01
membership_s32   1.385464e-38  1.131553e-01
membership_s33   1.967706e-37  8.153480e-01
membership_s34  -5.611672e-38 -5.887182e-01
membership_s35  -4.146820e-39  1.707555e-02
membership_s36  -5.612478e-38 -5.934689e-01
membership_s37   4.271805e-38  3.218697e-01
membership_s39  -1.660056e-38 -8.260220e-02
membership_s40   8.840866e-38  3.797550e-01
membership_s41   1.124667e-37  5.783065e-01
membership_s42  -2.824582e-39  1.539683e-01
membership_s43  -2.871590e-39  1.251016e-02
membership_s44  -6.453806e-39 -3.714336e-02
V1              -7.596820e-38 -4.296860e-01
V2              -1.592646e-38 -1.620298e-01
pdi              2.276296e-35  5.703489e+01
adhesion         9.527059e-42  6.856053e-05
cohesion        -1.905414e-41 -1.335097e-04
inner           -1.624628e-42  2.170975e-05
outer            3.483643e-42  1.908354e-04
ioratio          5.975389e-38  1.783643e-02
comsize          3.633172e-41  3.404704e-04
[1] "Dataset: all_C Model GBM, run: 4 of 10 2015-06-15 21:35:41"
Iter   TrainDeviance   ValidDeviance   StepSize   Improve
     1        0.4275             nan     0.0100    0.0001
     2        0.4262             nan     0.0100    0.0002
     3        0.4251             nan     0.0100    0.0003
     4        0.4241             nan     0.0100   -0.0001
     5        0.4229             nan     0.0100    0.0002
     6        0.4219             nan     0.0100    0.0000
     7        0.4208             nan     0.0100    0.0001
     8        0.4199             nan     0.0100    0.0000
     9        0.4190             nan     0.0100    0.0001
    10        0.4179             nan     0.0100    0.0001
    20        0.4090             nan     0.0100   -0.0000
    40        0.3952             nan     0.0100    0.0001
    60        0.3838             nan     0.0100    0.0000
    80        0.3741             nan     0.0100   -0.0000
   100        0.3655             nan     0.0100    0.0000
   120        0.3578             nan     0.0100   -0.0000
   140        0.3503             nan     0.0100   -0.0000
   160        0.3433             nan     0.0100   -0.0000
   180        0.3370             nan     0.0100   -0.0000
   200        0.3307             nan     0.0100   -0.0000
   220        0.3248             nan     0.0100   -0.0000
   240        0.3187             nan     0.0100   -0.0000
   260        0.3126             nan     0.0100    0.0000
   280        0.3071             nan     0.0100   -0.0000
   300        0.3012             nan     0.0100   -0.0000
   320        0.2961             nan     0.0100   -0.0000
   340        0.2915             nan     0.0100   -0.0000
   360        0.2866             nan     0.0100   -0.0000
   380        0.2823             nan     0.0100   -0.0000
   400        0.2778             nan     0.0100   -0.0000
   411        0.2753             nan     0.0100    0.0000

[1] "GBM variable coefficients"
                            var     rel.inf
outer                     outer 4.440648443
comsize                 comsize 3.501077543
V2                           V2 3.469707081
V1                           V1 3.009917430
ratio2                   ratio2 2.695279737
bet                         bet 2.532996689
pagerank               pagerank 2.391816224
spin_vertex         spin_vertex 2.382107000
ratio5                   ratio5 2.328728403
fourth                   fourth 2.296719777
inner                     inner 1.932518344
walktrap_vertex walktrap_vertex 1.875393651
membership_s14   membership_s14 1.780466671
ratio3                   ratio3 1.722130834
adhesion               adhesion 1.674679122
orbit18                 orbit18 1.622008000
orbit35                 orbit35 1.513326054
ioratio                 ioratio 1.511529493
trans                     trans 1.396517662
knn                         knn 1.355744965
fifth                     fifth 1.300751210
orbit19                 orbit19 1.275193382
graph13                 graph13 1.201099372
ratio6                   ratio6 1.185629781
graph16                 graph16 1.174153744
cohesion               cohesion 1.147379339
orbit36                 orbit36 1.055705547
graph10                 graph10 1.045682340
ratio4                   ratio4 1.030079255
ratio1                   ratio1 0.964495756
graph5                   graph5 0.941736739
graph19                 graph19 0.921326629
graph1                   graph1 0.885283297
graph9                   graph9 0.851957795
membership_s6     membership_s6 0.835342119
graph11                 graph11 0.827606460
orbit27                 orbit27 0.807394567
graph14                 graph14 0.796541551
orbit5                   orbit5 0.765258938
graph17                 graph17 0.761538025
graph15                 graph15 0.758891916
hubscore               hubscore 0.750343542
graph3                   graph3 0.739816581
orbit30                 orbit30 0.735692879
orbit37                 orbit37 0.724074030
graph20                 graph20 0.703093164
graph4                   graph4 0.699485543
orbit45                 orbit45 0.678201419
upto_sixth           upto_sixth 0.667038607
orbit20                 orbit20 0.661414676
graph12                 graph12 0.658696953
orbit9                   orbit9 0.654200432
bigcom43               bigcom43 0.637568299
third                     third 0.626705931
orbit16                 orbit16 0.619714021
orbit38                 orbit38 0.619358731
bigcom41               bigcom41 0.610388396
graph21                 graph21 0.586871159
graph23                 graph23 0.582809924
orbit22                 orbit22 0.578015943
orbit44                 orbit44 0.560088285
orbit53                 orbit53 0.542637369
orbit29                 orbit29 0.519315179
orbit15                 orbit15 0.509523857
graph6                   graph6 0.504378241
orbit4                   orbit4 0.487328672
constraint           constraint 0.463369932
orbit51                 orbit51 0.460332151
orbit24                 orbit24 0.454794680
orbit28                 orbit28 0.450234184
orbit39                 orbit39 0.442990844
orbit31                 orbit31 0.432397614
orbit52                 orbit52 0.424653921
orbit49                 orbit49 0.417678795
sixth                     sixth 0.414466066
upto_third           upto_third 0.393296930
close                     close 0.393017606
orbit21                 orbit21 0.386181664
orbit17                 orbit17 0.383100109
orbit50                 orbit50 0.365921003
orbit40                 orbit40 0.340198113
orbit62                 orbit62 0.336127799
orbit11                 orbit11 0.324154068
orbit56                 orbit56 0.319608465
graph18                 graph18 0.315269963
orbit25                 orbit25 0.309744259
orbit6                   orbit6 0.294676928
graph22                 graph22 0.294157250
orbit63                 orbit63 0.288807102
bigcom23               bigcom23 0.286560308
bigcom119             bigcom119 0.282579956
graph0                   graph0 0.263622463
graph2                   graph2 0.256725216
pdi                         pdi 0.255224541
membership_s33   membership_s33 0.254934722
orbit1                   orbit1 0.253591395
graph26                 graph26 0.244343457
upto_fourth         upto_fourth 0.236681176
orbit32                 orbit32 0.229694960
orbit58                 orbit58 0.227273550
upto_fifth           upto_fifth 0.219695687
bigcom423             bigcom423 0.214764943
orbit46                 orbit46 0.214474021
bigcom11               bigcom11 0.214121413
orbit10                 orbit10 0.211200781
orbit2                   orbit2 0.202156357
bigcom5                 bigcom5 0.201792483
bigcom27               bigcom27 0.187404551
coreness               coreness 0.185428059
orbit43                 orbit43 0.179979433
orbit59                 orbit59 0.174865359
membership_s15   membership_s15 0.173516875
membership_s35   membership_s35 0.171479076
orbit67                 orbit67 0.169527806
orbit65                 orbit65 0.165986349
orbit7                   orbit7 0.152273308
orbit23                 orbit23 0.151494862
orbit47                 orbit47 0.148431104
upto_second         upto_second 0.141511709
membership_s37   membership_s37 0.139811853
evcent                   evcent 0.139716410
orbit33                 orbit33 0.138550979
second                   second 0.128864462
orbit26                 orbit26 0.122808325
orbit54                 orbit54 0.121455339
membership_s42   membership_s42 0.118282730
bigcom101             bigcom101 0.116157758
graph7                   graph7 0.114832351
orbit66                 orbit66 0.112302854
bigcom102             bigcom102 0.109360189
graph24                 graph24 0.104822698
graph25                 graph25 0.095424947
membership_s3     membership_s3 0.093174013
orbit57                 orbit57 0.088950311
membership_s2     membership_s2 0.088345695
orbit48                 orbit48 0.086922339
orbit13                 orbit13 0.084450441
orbit64                 orbit64 0.083590686
orbit41                 orbit41 0.067835429
bigcom8                 bigcom8 0.067370975
membership_s23   membership_s23 0.063175557
membership_s22   membership_s22 0.060323155
bigcom30               bigcom30 0.057872340
membership_s19   membership_s19 0.057625732
orbit12                 orbit12 0.053693233
membership_s31   membership_s31 0.053608886
orbit70                 orbit70 0.052989068
orbit69                 orbit69 0.052363846
graph27                 graph27 0.046718482
bigcom19               bigcom19 0.045322575
graph28                 graph28 0.044097688
bigcom85               bigcom85 0.043460843
graph8                   graph8 0.042693167
membership_s44   membership_s44 0.039674850
ecc                         ecc 0.038546008
bigcom1                 bigcom1 0.036410221
membership_s28   membership_s28 0.035585773
selfinter             selfinter 0.034893566
AP                           AP 0.034884153
orbit55                 orbit55 0.034387924
membership_s21   membership_s21 0.029304988
orbit60                 orbit60 0.028335216
membership_s25   membership_s25 0.027411312
orbit61                 orbit61 0.024009430
orbit42                 orbit42 0.023486961
membership_s1     membership_s1 0.022618897
bigcom104             bigcom104 0.018925732
graph29                 graph29 0.017984859
bigcom22               bigcom22 0.014956508
membership_s32   membership_s32 0.013917285
orbit68                 orbit68 0.012448773
membership_s39   membership_s39 0.009069960
bigcom47               bigcom47 0.006534144
orbit0                   orbit0 0.000000000
orbit3                   orbit3 0.000000000
orbit8                   orbit8 0.000000000
orbit14                 orbit14 0.000000000
orbit34                 orbit34 0.000000000
orbit71                 orbit71 0.000000000
orbit72                 orbit72 0.000000000
eccrad                   eccrad 0.000000000
first                     first 0.000000000
bigcom3                 bigcom3 0.000000000
bigcom4                 bigcom4 0.000000000
bigcom6                 bigcom6 0.000000000
bigcom7                 bigcom7 0.000000000
bigcom9                 bigcom9 0.000000000
bigcom10               bigcom10 0.000000000
bigcom12               bigcom12 0.000000000
bigcom13               bigcom13 0.000000000
bigcom14               bigcom14 0.000000000
bigcom15               bigcom15 0.000000000
bigcom16               bigcom16 0.000000000
bigcom17               bigcom17 0.000000000
bigcom20               bigcom20 0.000000000
bigcom21               bigcom21 0.000000000
bigcom26               bigcom26 0.000000000
bigcom28               bigcom28 0.000000000
bigcom31               bigcom31 0.000000000
bigcom32               bigcom32 0.000000000
bigcom33               bigcom33 0.000000000
bigcom34               bigcom34 0.000000000
bigcom36               bigcom36 0.000000000
bigcom37               bigcom37 0.000000000
bigcom38               bigcom38 0.000000000
bigcom39               bigcom39 0.000000000
bigcom40               bigcom40 0.000000000
bigcom46               bigcom46 0.000000000
bigcom49               bigcom49 0.000000000
bigcom52               bigcom52 0.000000000
bigcom54               bigcom54 0.000000000
bigcom58               bigcom58 0.000000000
bigcom61               bigcom61 0.000000000
bigcom65               bigcom65 0.000000000
bigcom69               bigcom69 0.000000000
bigcom71               bigcom71 0.000000000
bigcom75               bigcom75 0.000000000
bigcom76               bigcom76 0.000000000
bigcom78               bigcom78 0.000000000
bigcom82               bigcom82 0.000000000
bigcom83               bigcom83 0.000000000
bigcom87               bigcom87 0.000000000
bigcom90               bigcom90 0.000000000
bigcom91               bigcom91 0.000000000
bigcom95               bigcom95 0.000000000
bigcom97               bigcom97 0.000000000
bigcom98               bigcom98 0.000000000
bigcom99               bigcom99 0.000000000
bigcom106             bigcom106 0.000000000
bigcom107             bigcom107 0.000000000
bigcom108             bigcom108 0.000000000
bigcom113             bigcom113 0.000000000
bigcom114             bigcom114 0.000000000
bigcom115             bigcom115 0.000000000
bigcom117             bigcom117 0.000000000
bigcom121             bigcom121 0.000000000
bigcom123             bigcom123 0.000000000
bigcom124             bigcom124 0.000000000
bigcom127             bigcom127 0.000000000
bigcom130             bigcom130 0.000000000
bigcom131             bigcom131 0.000000000
bigcom134             bigcom134 0.000000000
bigcom138             bigcom138 0.000000000
bigcom143             bigcom143 0.000000000
bigcom146             bigcom146 0.000000000
bigcom148             bigcom148 0.000000000
bigcom149             bigcom149 0.000000000
bigcom151             bigcom151 0.000000000
bigcom153             bigcom153 0.000000000
bigcom154             bigcom154 0.000000000
bigcom159             bigcom159 0.000000000
bigcom160             bigcom160 0.000000000
bigcom161             bigcom161 0.000000000
bigcom162             bigcom162 0.000000000
bigcom168             bigcom168 0.000000000
bigcom172             bigcom172 0.000000000
bigcom175             bigcom175 0.000000000
bigcom180             bigcom180 0.000000000
bigcom181             bigcom181 0.000000000
bigcom183             bigcom183 0.000000000
bigcom185             bigcom185 0.000000000
bigcom187             bigcom187 0.000000000
bigcom189             bigcom189 0.000000000
bigcom191             bigcom191 0.000000000
bigcom198             bigcom198 0.000000000
bigcom199             bigcom199 0.000000000
bigcom200             bigcom200 0.000000000
bigcom202             bigcom202 0.000000000
bigcom205             bigcom205 0.000000000
bigcom227             bigcom227 0.000000000
bigcom232             bigcom232 0.000000000
bigcom241             bigcom241 0.000000000
bigcom246             bigcom246 0.000000000
bigcom266             bigcom266 0.000000000
bigcom268             bigcom268 0.000000000
bigcom274             bigcom274 0.000000000
bigcom278             bigcom278 0.000000000
bigcom280             bigcom280 0.000000000
bigcom323             bigcom323 0.000000000
bigcom341             bigcom341 0.000000000
bigcom342             bigcom342 0.000000000
bigcom345             bigcom345 0.000000000
bigcom346             bigcom346 0.000000000
bigcom354             bigcom354 0.000000000
bigcom369             bigcom369 0.000000000
bigcom373             bigcom373 0.000000000
bigcom377             bigcom377 0.000000000
bigcom384             bigcom384 0.000000000
bigcom394             bigcom394 0.000000000
bigcom398             bigcom398 0.000000000
bigcom403             bigcom403 0.000000000
bigcom404             bigcom404 0.000000000
bigcom414             bigcom414 0.000000000
bigcom416             bigcom416 0.000000000
bigcom428             bigcom428 0.000000000
bigcom430             bigcom430 0.000000000
bigcom434             bigcom434 0.000000000
bigcom435             bigcom435 0.000000000
bigcom449             bigcom449 0.000000000
bigcom451             bigcom451 0.000000000
bigcom454             bigcom454 0.000000000
bigcom471             bigcom471 0.000000000
bigcom473             bigcom473 0.000000000
bigcom479             bigcom479 0.000000000
bigcom484             bigcom484 0.000000000
bigcom485             bigcom485 0.000000000
bigcom492             bigcom492 0.000000000
bigcom498             bigcom498 0.000000000
bigcom506             bigcom506 0.000000000
bigcom530             bigcom530 0.000000000
bigcom531             bigcom531 0.000000000
bigcom564             bigcom564 0.000000000
bigcom623             bigcom623 0.000000000
membership_s4     membership_s4 0.000000000
membership_s5     membership_s5 0.000000000
membership_s7     membership_s7 0.000000000
membership_s8     membership_s8 0.000000000
membership_s9     membership_s9 0.000000000
membership_s10   membership_s10 0.000000000
membership_s11   membership_s11 0.000000000
membership_s13   membership_s13 0.000000000
membership_s17   membership_s17 0.000000000
membership_s18   membership_s18 0.000000000
membership_s20   membership_s20 0.000000000
membership_s26   membership_s26 0.000000000
membership_s27   membership_s27 0.000000000
membership_s29   membership_s29 0.000000000
membership_s30   membership_s30 0.000000000
membership_s34   membership_s34 0.000000000
membership_s36   membership_s36 0.000000000
membership_s40   membership_s40 0.000000000
membership_s41   membership_s41 0.000000000
membership_s43   membership_s43 0.000000000
[1] "Dataset: all_C Model RF, run: 4 of 10 2015-06-15 21:39:31"
     |      Out-of-bag   |
Tree |      MSE  %Var(y) |
   1 |   0.1012   193.08 |
   2 |   0.0931   177.60 |
   3 |  0.09075   173.12 |
   4 |  0.08576   163.60 |
   5 |  0.08031   153.20 |
   6 |  0.07717   147.21 |
   7 |  0.07273   138.75 |
   8 |  0.07063   134.74 |
   9 |  0.06909   131.81 |
  10 |  0.06792   129.56 |
  11 |  0.06744   128.66 |
  12 |  0.06628   126.44 |
  13 |  0.06519   124.36 |
  14 |   0.0647   123.42 |
  15 |  0.06402   122.13 |
  16 |  0.06344   121.02 |
  17 |  0.06283   119.86 |
  18 |  0.06246   119.15 |
  19 |  0.06219   118.64 |
  20 |  0.06188   118.04 |
  21 |  0.06135   117.04 |
  22 |  0.06085   116.08 |
  23 |  0.06039   115.21 |
  24 |  0.06015   114.75 |
  25 |  0.06004   114.53 |
  26 |  0.05985   114.17 |
  27 |  0.05976   114.00 |
  28 |  0.05949   113.50 |
  29 |  0.05923   112.99 |
  30 |  0.05914   112.82 |
  31 |  0.05898   112.52 |
  32 |  0.05882   112.21 |
  33 |  0.05863   111.84 |
  34 |  0.05863   111.85 |
  35 |  0.05848   111.55 |
  36 |  0.05846   111.53 |
  37 |  0.05845   111.50 |
  38 |  0.05826   111.14 |
  39 |  0.05818   110.99 |
  40 |  0.05807   110.78 |
  41 |  0.05805   110.74 |
  42 |    0.058   110.64 |
  43 |  0.05789   110.43 |
  44 |  0.05776   110.19 |
  45 |  0.05775   110.18 |
  46 |  0.05772   110.11 |
  47 |   0.0576   109.88 |
  48 |  0.05749   109.67 |
  49 |  0.05743   109.57 |
  50 |  0.05727   109.26 |
  51 |  0.05723   109.18 |
  52 |  0.05718   109.07 |
  53 |  0.05717   109.07 |
  54 |  0.05713   108.99 |
  55 |  0.05712   108.97 |
  56 |  0.05699   108.72 |
  57 |  0.05697   108.69 |
  58 |  0.05691   108.56 |
  59 |  0.05693   108.60 |
  60 |  0.05689   108.54 |
  61 |  0.05684   108.43 |
  62 |  0.05687   108.48 |
  63 |  0.05687   108.49 |
  64 |  0.05677   108.31 |
  65 |   0.0568   108.36 |
  66 |  0.05676   108.28 |
  67 |  0.05672   108.20 |
  68 |  0.05667   108.11 |
  69 |  0.05664   108.05 |
  70 |  0.05664   108.05 |
  71 |  0.05661   107.99 |
  72 |  0.05655   107.89 |
  73 |  0.05649   107.77 |
  74 |  0.05634   107.49 |
  75 |   0.0563   107.41 |
  76 |  0.05631   107.43 |
  77 |   0.0563   107.41 |
  78 |   0.0563   107.41 |
  79 |  0.05626   107.32 |
  80 |  0.05625   107.31 |
  81 |  0.05625   107.30 |
  82 |  0.05627   107.35 |
  83 |  0.05622   107.26 |
  84 |  0.05621   107.22 |
  85 |  0.05616   107.14 |
  86 |  0.05612   107.07 |
  87 |  0.05606   106.94 |
  88 |  0.05602   106.87 |
  89 |  0.05598   106.80 |
  90 |    0.056   106.83 |
  91 |  0.05601   106.86 |
  92 |  0.05599   106.81 |
  93 |  0.05597   106.78 |
  94 |  0.05597   106.78 |
  95 |    0.056   106.84 |
  96 |  0.05599   106.82 |
  97 |    0.056   106.83 |
  98 |  0.05597   106.77 |
  99 |  0.05595   106.73 |
 100 |  0.05595   106.73 |
[1] "Random Forest variable coefficients"
                      %IncMSE IncNodePurity
graph5           3.500182e-03  1.174213e+00
graph6           4.719858e-03  1.360601e+00
graph7           8.819008e-04  2.433708e-01
graph8           6.212738e-05  3.056957e-02
graph9           6.395272e-03  2.292947e+00
graph10          6.379240e-03  2.362504e+00
graph11          8.608012e-03  2.317814e+00
graph12          6.147416e-03  1.913856e+00
graph13          1.016326e-02  2.193783e+00
graph14          8.812290e-03  1.686971e+00
graph15          1.156391e-02  2.010856e+00
graph16          1.258959e-02  2.903117e+00
graph17          4.566036e-03  1.866075e+00
graph18          3.417852e-03  7.570500e-01
graph19          8.794011e-03  2.428503e+00
graph20          5.139354e-03  1.406542e+00
graph21          2.661711e-03  1.080700e+00
graph22          5.002817e-04  3.208895e-01
graph23          3.842287e-03  1.541085e+00
graph24          2.257258e-03  5.531469e-01
graph25          1.693756e-03  9.390022e-01
graph26          5.388082e-04  3.084321e-01
graph27          1.606578e-04  1.413307e-01
graph28          2.490830e-04  1.487815e-01
graph29          1.159644e-05  1.333333e-02
orbit0           1.355194e-03  7.103427e-01
orbit1           5.202756e-03  1.984702e+00
orbit2           4.308528e-03  9.045388e-01
orbit3           7.930457e-05  2.493276e-01
orbit4           8.018607e-03  2.181470e+00
orbit5           4.171330e-03  1.813073e+00
orbit6           6.297282e-03  2.286544e+00
orbit7           8.131351e-03  1.133661e+00
orbit8           3.497626e-03  1.225880e+00
orbit9           8.186140e-03  1.936579e+00
orbit10          2.104888e-03  5.797728e-01
orbit11          1.170106e-03  4.925428e-01
orbit12          3.483331e-04  2.889742e-01
orbit13          1.781056e-04  3.121249e-01
orbit14          1.072237e-04  1.051697e-01
orbit15          4.561418e-03  1.839301e+00
orbit16          1.347070e-02  1.982428e+00
orbit17          1.053388e-02  1.952065e+00
orbit18          1.437894e-02  4.332339e+00
orbit19          6.532889e-03  2.288188e+00
orbit20          7.159260e-03  1.861850e+00
orbit21          1.013171e-02  1.402162e+00
orbit22          1.058244e-02  2.631756e+00
orbit23          5.699264e-03  7.169839e-01
orbit24          7.080567e-03  2.482033e+00
orbit25          3.272950e-03  1.055643e+00
orbit26          2.748311e-03  7.070597e-01
orbit27          9.317248e-03  2.610118e+00
orbit28          3.800701e-03  1.476740e+00
orbit29          3.924354e-03  7.466661e-01
orbit30          2.564097e-03  1.103281e+00
orbit31          8.671162e-03  2.048481e+00
orbit32          2.490952e-03  6.406558e-01
orbit33          1.284842e-03  5.435468e-01
orbit34          9.749700e-03  2.063873e+00
orbit35          1.860484e-02  4.052640e+00
orbit36          6.216456e-03  1.793098e+00
orbit37          5.932920e-03  1.574565e+00
orbit38          5.692679e-03  1.207655e+00
orbit39          5.478104e-03  1.905179e+00
orbit40          1.761382e-03  4.202084e-01
orbit41          1.838663e-03  2.677766e-01
orbit42          7.598413e-04  3.359385e-01
orbit43          1.446606e-03  6.078289e-01
orbit44          4.771693e-04  8.658787e-01
orbit45          8.376497e-03  2.915294e+00
orbit46          2.122990e-03  7.108793e-01
orbit47          1.778978e-03  4.239362e-01
orbit48          9.536801e-04  3.024717e-01
orbit49          3.887444e-03  1.457266e+00
orbit50          5.784494e-03  1.210926e+00
orbit51          2.970647e-03  8.457081e-01
orbit52          2.656392e-03  9.201764e-01
orbit53          5.558287e-03  9.337869e-01
orbit54          5.894239e-04  7.065272e-01
orbit55          3.814137e-05  1.662551e-01
orbit56          1.650116e-03  1.243525e+00
orbit57          2.974760e-04  2.538356e-01
orbit58          7.825986e-04  3.332939e-01
orbit59          3.712205e-04  4.023825e-01
orbit60          3.995508e-04  2.533000e-01
orbit61          2.854685e-04  2.462690e-01
orbit62          4.829179e-03  8.347679e-01
orbit63          7.909421e-04  6.280099e-01
orbit64          1.659835e-03  3.038483e-01
orbit65          8.476495e-04  6.576252e-01
orbit66          8.494897e-05  1.187372e-01
orbit67          1.682243e-04  5.130116e-01
orbit68         -1.587639e-05  7.890273e-02
orbit69          3.438809e-05  1.917202e-01
orbit70          1.386948e-04  2.257014e-01
orbit71          6.896510e-05  5.424717e-02
orbit72          0.000000e+00  4.510281e-18
AP               1.303947e-04  2.565086e-01
bet              1.525709e-02  6.075896e+00
ecc              7.690519e-04  3.958123e-01
eccrad           9.829077e-04  4.716962e-01
close            6.469613e-03  1.789365e+00
constraint       6.556373e-03  1.736346e+00
coreness         2.205009e-03  6.676818e-01
knn              5.962295e-03  3.158000e+00
hubscore         8.059270e-03  2.199970e+00
pagerank         1.138246e-02  5.769749e+00
trans            2.639239e-03  1.516027e+00
evcent           8.006592e-03  2.448123e+00
first            3.040756e-03  5.640339e-01
upto_second      4.739035e-03  1.863431e+00
upto_third       7.220937e-03  2.003460e+00
upto_fourth      6.353590e-03  1.759361e+00
upto_fifth       6.912786e-03  2.136464e+00
upto_sixth       2.955710e-03  2.116499e+00
second           5.524373e-03  1.626552e+00
third            1.291494e-02  2.389818e+00
fourth           8.174315e-03  5.219329e+00
fifth            2.887527e-03  3.736018e+00
sixth            4.810939e-03  3.073450e+00
ratio1           5.805308e-03  3.385502e+00
ratio2           6.886471e-03  5.508095e+00
ratio3           1.126895e-02  4.927765e+00
ratio4           1.669025e-02  3.691220e+00
ratio5           1.024615e-02  5.447266e+00
ratio6           1.432952e-02  3.438824e+00
selfinter        1.201536e-04  5.674675e-01
walktrap_vertex  4.841873e-03  2.275392e+00
bigcom1          6.558330e-04  5.478897e-01
bigcom3         -1.780893e-05  5.502639e-01
bigcom4         -3.330996e-05  3.450496e-01
bigcom5          1.650064e-03  6.797938e-01
bigcom6          0.000000e+00  1.249001e-18
bigcom7          0.000000e+00  3.469447e-19
bigcom8          5.438348e-04  5.774553e-01
bigcom9          0.000000e+00  4.371503e-18
bigcom10        -2.524844e-05  3.068703e-01
bigcom11         5.018606e-04  6.843091e-01
bigcom12         9.367988e-05  5.550048e-01
bigcom13         2.202720e-05  1.263194e-01
bigcom14         0.000000e+00  4.961309e-18
bigcom15         0.000000e+00  1.457168e-18
bigcom16         0.000000e+00  7.142857e-04
bigcom17        -6.221261e-05  5.202548e-01
bigcom19        -1.569823e-05  1.962558e-01
bigcom20         0.000000e+00  5.551115e-19
bigcom21         0.000000e+00  3.053113e-18
bigcom22         3.809515e-04  4.511504e-01
bigcom23         2.933192e-04  8.155604e-01
bigcom26         0.000000e+00  8.673617e-19
bigcom27         7.825812e-05  8.394222e-01
bigcom28         0.000000e+00  1.665335e-18
bigcom30        -6.934802e-05  3.832983e-01
bigcom31         0.000000e+00  1.144917e-18
bigcom32         0.000000e+00  3.989864e-18
bigcom33         2.093757e-05  4.363768e-01
bigcom34         0.000000e+00  4.475587e-18
bigcom36         0.000000e+00  5.551115e-19
bigcom37         0.000000e+00  2.359224e-18
bigcom38         0.000000e+00  1.665335e-18
bigcom39         0.000000e+00  6.938894e-20
bigcom40         0.000000e+00  2.567391e-18
bigcom41         4.166734e-05  1.456621e+00
bigcom43         1.366120e-04  1.003756e+00
bigcom46        -3.810328e-05  1.775812e-01
bigcom47         1.767684e-05  3.090668e-01
bigcom49         2.537317e-05  9.419165e-02
bigcom52        -3.704776e-05  3.674234e-01
bigcom54         0.000000e+00  1.734723e-18
bigcom58        -5.154144e-06  3.400209e-01
bigcom61         0.000000e+00  1.665335e-18
bigcom65        -5.569902e-05  3.306620e-01
bigcom69         0.000000e+00  1.665335e-18
bigcom71        -4.163063e-05  1.607407e-01
bigcom75         0.000000e+00  1.387779e-18
bigcom76         7.669290e-06  7.436661e-01
bigcom78        -9.189383e-06  4.031637e-01
bigcom82         0.000000e+00  2.255141e-18
bigcom83         0.000000e+00  1.318390e-18
bigcom85         9.838512e-05  7.973359e-01
bigcom87         0.000000e+00  6.938894e-19
bigcom90         5.613057e-05  1.041323e+00
bigcom91         0.000000e+00  2.532696e-18
bigcom95         5.819399e-05  6.062135e-01
bigcom97         5.306993e-05  5.108913e-01
bigcom98         0.000000e+00  6.245005e-19
bigcom99        -6.393588e-06  2.700433e-01
bigcom101       -1.561897e-05  5.217661e-01
bigcom102       -1.883138e-05  2.619787e-01
bigcom104        6.250341e-05  7.339250e-01
bigcom106        0.000000e+00  1.214306e-18
bigcom107        0.000000e+00  5.551115e-19
bigcom108        0.000000e+00  6.245005e-19
bigcom113       -6.920132e-05  3.516174e-01
bigcom114        0.000000e+00  3.053113e-18
bigcom115        0.000000e+00  8.326673e-19
bigcom117       -2.136418e-05  1.960238e-01
bigcom119        6.913637e-05  7.351334e-01
bigcom121        0.000000e+00  2.706169e-18
bigcom123       -1.348617e-05  1.045503e-01
bigcom124       -2.800155e-05  3.531470e-01
bigcom127        0.000000e+00  4.683753e-18
bigcom130        0.000000e+00  3.122502e-18
bigcom131        0.000000e+00  8.326673e-19
bigcom134        4.101475e-06  4.415207e-01
bigcom138        7.898894e-06  2.637250e-02
bigcom143        0.000000e+00  2.220446e-18
bigcom146       -2.068020e-05  4.650612e-02
bigcom148       -1.029488e-05  3.359821e-01
bigcom149        0.000000e+00  3.330669e-18
bigcom151       -5.115538e-06  5.875545e-01
bigcom153        0.000000e+00  6.245005e-19
bigcom154        0.000000e+00  2.046974e-18
bigcom159        0.000000e+00  2.012279e-18
bigcom160        0.000000e+00  4.475587e-18
bigcom161        0.000000e+00  5.551115e-19
bigcom162       -3.236130e-05  1.496301e-01
bigcom168        0.000000e+00  3.122502e-19
bigcom172        0.000000e+00  2.844947e-18
bigcom175        0.000000e+00  1.110223e-18
bigcom180        0.000000e+00  4.024558e-18
bigcom181        0.000000e+00  1.110223e-18
bigcom183       -1.858412e-05  5.051026e-01
bigcom185        0.000000e+00  1.387779e-18
bigcom187        0.000000e+00  2.081668e-19
bigcom189        0.000000e+00  2.775558e-18
bigcom191        0.000000e+00  1.942890e-18
bigcom198        0.000000e+00  5.551115e-19
bigcom199        0.000000e+00  1.595946e-18
bigcom200        0.000000e+00  0.000000e+00
bigcom202        0.000000e+00  5.551115e-19
bigcom205        0.000000e+00  8.326673e-19
bigcom227        0.000000e+00  6.938894e-20
bigcom232        0.000000e+00  2.255141e-18
bigcom241        0.000000e+00  1.665335e-18
bigcom246       -1.416621e-05  2.631365e-01
bigcom266        0.000000e+00  6.938894e-20
bigcom268        2.725217e-05  7.503055e-01
bigcom274       -2.701141e-06  5.863455e-01
bigcom278       -2.205004e-05  3.530848e-01
bigcom280        0.000000e+00  1.179612e-18
bigcom323        0.000000e+00  2.532696e-18
bigcom341        0.000000e+00  5.551115e-19
bigcom342       -2.144787e-05  3.472784e-01
bigcom345        0.000000e+00  6.938894e-19
bigcom346        0.000000e+00  4.093947e-18
bigcom354       -9.861780e-05  3.819004e-01
bigcom369        0.000000e+00  1.110223e-18
bigcom373        0.000000e+00  2.775558e-18
bigcom377        0.000000e+00  3.677614e-18
bigcom384        0.000000e+00  5.551115e-19
bigcom394       -4.787937e-06  4.805469e-01
bigcom398        4.363738e-05  8.267677e-01
bigcom403        0.000000e+00  1.457168e-18
bigcom404        0.000000e+00  6.245005e-19
bigcom414       -2.652492e-07  5.760925e-01
bigcom416        0.000000e+00  2.012279e-18
bigcom423        2.601414e-04  6.987512e-01
bigcom428        0.000000e+00  3.608225e-18
bigcom430        0.000000e+00  1.387779e-18
bigcom434        0.000000e+00  1.700029e-18
bigcom435        0.000000e+00  5.551115e-19
bigcom449        0.000000e+00  2.498002e-18
bigcom451        0.000000e+00  5.551115e-19
bigcom454        6.890223e-06  3.746403e-01
bigcom471       -2.141432e-05  6.463519e-01
bigcom473        0.000000e+00  3.469447e-20
bigcom479        6.358136e-05  3.157426e-01
bigcom484        4.146741e-06  4.379509e-01
bigcom485        0.000000e+00  7.632783e-19
bigcom492        0.000000e+00  1.144917e-18
bigcom498        0.000000e+00  1.040834e-18
bigcom506        0.000000e+00  2.012279e-18
bigcom530        0.000000e+00  5.551115e-19
bigcom531        0.000000e+00  7.771561e-18
bigcom564        0.000000e+00  6.591949e-19
bigcom623        5.474558e-04  2.164945e+00
spin_vertex      2.345140e-03  3.577082e+00
membership_s1    1.820527e-04  3.284905e-01
membership_s2    2.971412e-04  7.252974e-01
membership_s3   -1.120935e-05  2.913698e-01
membership_s4   -4.259102e-05  2.431734e-01
membership_s5    0.000000e+00  7.632783e-19
membership_s6    3.460122e-06  1.453698e+00
membership_s7    0.000000e+00  2.000000e-02
membership_s8    0.000000e+00  4.302114e-18
membership_s9   -1.359061e-05  9.271189e-02
membership_s10  -1.141823e-05  2.795284e-01
membership_s11  -4.852274e-05  4.106684e-01
membership_s13   0.000000e+00  1.804112e-18
membership_s14   3.331230e-03  2.655434e+00
membership_s15   2.303889e-04  6.663647e-01
membership_s17  -7.748935e-06  2.792664e-02
membership_s18   0.000000e+00  5.863365e-18
membership_s19   1.923053e-05  5.386894e-01
membership_s20   0.000000e+00  5.551115e-19
membership_s21   2.883221e-05  2.199552e-01
membership_s22  -7.754695e-06  4.359981e-01
membership_s23   4.051764e-04  2.258987e-01
membership_s25   1.916661e-04  6.790928e-01
membership_s26   0.000000e+00  1.214306e-18
membership_s27   0.000000e+00  1.179612e-18
membership_s28   9.309995e-05  4.556985e-01
membership_s29   0.000000e+00  3.157197e-18
membership_s30   0.000000e+00  4.787837e-18
membership_s31  -2.656189e-06  5.475985e-01
membership_s32   3.325500e-05  5.246137e-01
membership_s33  -4.285110e-05  8.541013e-01
membership_s34   0.000000e+00  5.134781e-18
membership_s35   1.490215e-04  3.332868e-01
membership_s36   0.000000e+00  4.787837e-18
membership_s37   7.438133e-05  1.017056e+00
membership_s39   1.151756e-04  3.477883e-01
membership_s40  -1.716607e-05  3.589197e-01
membership_s41   3.925138e-05  6.352489e-01
membership_s42  -7.209741e-05  4.719733e-01
membership_s43   2.131471e-05  4.540991e-01
membership_s44   2.019116e-04  3.806610e-01
V1               9.876644e-03  7.476967e+00
V2               9.211072e-03  8.100033e+00
pdi              1.234208e-03  1.098797e+00
adhesion         1.796931e-02  5.042245e+00
cohesion         1.899156e-02  4.986974e+00
inner            6.390191e-03  5.319648e+00
outer            9.630898e-03  8.349691e+00
ioratio          1.959034e-02  5.287843e+00
comsize          7.047401e-03  8.079445e+00
[1] "Dataset: all_C Model GLM, run: 4 of 10 2015-06-15 21:45:37"
[1] "glmnet variable coefficients"
                         [,1]          [,2]
(Intercept)     -2.834282e+00 -3.090950e+00
graph0           3.748092e-40 -7.370417e-05
graph1           1.247669e-42 -5.335893e-06
graph2          -8.915252e-41 -1.252800e-04
graph3           4.498039e-44 -2.091829e-08
graph4           7.761621e-46  4.901324e-08
graph5           5.042701e-44 -9.465855e-06
graph6          -4.008357e-43 -1.367943e-06
graph7          -6.020058e-42 -1.993311e-05
graph8          -1.006267e-40 -3.781048e-04
graph9           8.656505e-46  6.510330e-09
graph10          2.870999e-46  1.210215e-09
graph11         -1.672126e-46  4.584269e-10
graph12         -4.841381e-45 -4.970081e-09
graph13         -6.969456e-45 -5.150021e-08
graph14         -6.389080e-45 -2.270599e-08
graph15          1.049272e-43  1.645548e-06
graph16          1.946039e-46  1.836840e-08
graph17         -3.090297e-44 -7.376849e-08
graph18         -9.764091e-43 -5.874373e-07
graph19         -1.050866e-43 -3.235267e-07
graph20         -3.066324e-45  1.450150e-07
graph21         -1.170273e-43  4.087283e-07
graph22         -2.093778e-43 -3.160092e-07
graph23         -4.978856e-43 -1.385358e-06
graph24         -1.168780e-42 -1.377902e-06
graph25         -1.274853e-42 -7.156002e-07
graph26         -1.806225e-42 -3.390931e-06
graph27         -1.452613e-41  7.465164e-05
graph28         -9.016853e-42 -1.559005e-06
graph29         -7.462782e-41 -1.631697e-04
orbit0           3.748092e-40 -7.119139e-05
orbit1           2.268226e-42 -1.055665e-05
orbit2           1.569975e-42 -6.528643e-06
orbit3          -8.915252e-41 -1.224572e-04
orbit4           1.214809e-43 -7.203696e-07
orbit5           6.090282e-44  5.346889e-08
orbit6          -6.777779e-44  4.638734e-07
orbit7           8.927381e-45  4.935772e-09
orbit8           5.042701e-44 -9.401698e-06
orbit9          -8.471627e-42 -3.254020e-05
orbit10         -1.049808e-42 -4.582344e-06
orbit11         -3.043981e-43 -5.402973e-08
orbit12         -4.023760e-41 -8.978638e-05
orbit13         -4.776809e-42 -1.856298e-05
orbit14         -1.006267e-40 -3.764462e-04
orbit15         -1.741114e-45 -1.253169e-07
orbit16          1.404229e-45  1.814568e-08
orbit17          3.513351e-45  7.977423e-09
orbit18          2.915915e-45  5.188588e-09
orbit19         -1.514880e-45  3.602505e-09
orbit20          2.201654e-45  7.631561e-09
orbit21          3.864256e-46  1.646849e-09
orbit22         -1.555478e-45  1.525889e-08
orbit23          1.423067e-47 -1.477929e-09
orbit24         -5.779283e-44 -7.003312e-08
orbit25         -4.062040e-44  2.491829e-07
orbit26         -3.804331e-45 -1.862787e-08
orbit27          1.374392e-43 -2.017828e-06
orbit28          1.023991e-43  7.311478e-07
orbit29         -5.008610e-44 -3.261857e-07
orbit30         -2.880462e-44 -1.168460e-07
orbit31         -9.666573e-44 -2.054062e-07
orbit32         -1.941113e-44 -1.182012e-07
orbit33         -1.853412e-45  4.818152e-09
orbit34          1.049272e-43  1.725503e-06
orbit35         -1.413340e-43 -3.676596e-07
orbit36          6.276029e-45  2.551205e-07
orbit37         -6.818364e-45 -1.143000e-07
orbit38          2.253405e-45  2.078458e-08
orbit39         -1.138886e-42 -4.709354e-06
orbit40         -2.420777e-43 -2.795599e-07
orbit41         -6.425492e-44 -2.696697e-07
orbit42         -2.119339e-44 -1.973795e-08
orbit43         -1.441376e-42  7.112341e-06
orbit44         -2.010910e-42 -1.636713e-05
orbit45         -7.459272e-43  7.539832e-06
orbit46         -9.909878e-43 -5.219597e-06
orbit47         -1.988500e-43 -2.861108e-06
orbit48         -1.600771e-43  4.108680e-08
orbit49         -2.692770e-44  5.116488e-06
orbit50         -9.454289e-46 -3.857446e-07
orbit51         -6.415701e-44  1.637452e-06
orbit52         -1.174362e-42  9.212849e-06
orbit53         -2.397838e-43 -1.584756e-07
orbit54         -2.011222e-42 -1.047093e-06
orbit55         -1.246544e-43 -2.798096e-07
orbit56         -1.337000e-41  1.202848e-04
orbit57         -7.885735e-43 -2.458336e-06
orbit58         -6.467975e-43 -2.731227e-06
orbit59         -6.806420e-42 -1.542217e-05
orbit60         -2.192555e-42  3.388669e-06
orbit61         -1.607467e-42 -6.255338e-06
orbit62         -5.303434e-42 -9.178739e-05
orbit63         -1.624061e-42 -8.082808e-06
orbit64         -3.084545e-42  1.674013e-05
orbit65         -3.974000e-41 -9.754539e-05
orbit66         -6.310063e-42 -1.680510e-06
orbit67         -1.588664e-42 -4.667821e-06
orbit68         -1.813900e-41  1.502418e-04
orbit69         -2.899511e-41 -5.515633e-05
orbit70         -4.320996e-41  1.615488e-04
orbit71         -8.393793e-42 -1.596137e-05
orbit72         -7.462782e-41 -1.633706e-04
AP               2.121492e-38  1.105467e-02
bet              1.283743e-43  1.992821e-07
ecc             -1.055111e-38 -1.513548e-02
eccrad          -7.385780e-38 -1.062321e-01
close            2.256551e-37  5.165919e-01
constraint      -3.513604e-38 -4.914550e-02
coreness         2.299312e-39  5.663532e-03
knn             -2.111418e-40 -7.768510e-04
hubscore        -3.246931e-38 -5.844606e-02
pagerank        -1.375005e-37 -1.096690e+00
trans           -2.520416e-38 -9.932048e-02
evcent          -3.296916e-38 -7.865026e-02
first            3.748092e-40 -6.029702e-05
upto_second      1.016737e-41  1.186999e-05
upto_third       5.177219e-42  1.119210e-05
upto_fourth      3.544239e-42  9.706423e-06
upto_fifth       4.802882e-42 -2.034450e-06
upto_sixth       7.388734e-42 -3.548694e-05
second           9.700274e-42  1.364228e-05
third            6.984110e-42  1.587591e-05
fourth           3.766215e-42  1.471764e-05
fifth           -5.223036e-42 -2.695106e-05
sixth           -6.872609e-42 -6.993684e-06
ratio1          -2.181909e-40 -5.906541e-04
ratio2          -1.824119e-40 -1.027973e-03
ratio3          -4.267676e-40  4.717188e-03
ratio4          -1.765369e-39 -6.870075e-03
ratio5          -3.027204e-39 -2.249466e-02
ratio6          -8.733623e-42 -1.767431e-05
selfinter        7.596876e-39  9.683829e-03
walktrap_vertex -1.583548e-38 -1.046120e-01
bigcom1          8.159479e-39  5.356387e-02
bigcom3          1.460654e-37  7.627500e-01
bigcom4          7.028358e-38  3.660893e-01
bigcom5         -1.282369e-38  4.885858e-02
bigcom6         -5.609244e-38 -5.683769e-01
bigcom7         -5.613292e-38 -4.743145e-01
bigcom8          5.865688e-39  2.468335e-01
bigcom9         -5.611672e-38 -5.810499e-01
bigcom10         1.460654e-37  7.132352e-01
bigcom11         2.043235e-38  1.381200e-01
bigcom12        -1.030990e-38 -8.659404e-02
bigcom13        -2.964086e-38 -1.787471e-01
bigcom14        -5.625472e-38 -5.156640e-01
bigcom15        -5.612482e-38 -4.564576e-01
bigcom16        -5.638522e-38 -5.894147e-01
bigcom17         1.460654e-37  7.620701e-01
bigcom19         2.821260e-38  2.459243e-01
bigcom20        -5.609244e-38 -5.505360e-01
bigcom21        -5.610053e-38 -5.773368e-01
bigcom22        -3.845950e-38 -3.273175e-03
bigcom23         7.169070e-38  3.279255e-01
bigcom26        -5.610053e-38 -6.816362e-01
bigcom27         1.966920e-37  1.013788e+00
bigcom28        -5.610053e-38 -6.084765e-01
bigcom30         1.125822e-37  4.709163e-01
bigcom31        -5.610053e-38 -6.327353e-01
bigcom32        -5.621406e-38 -5.521143e-01
bigcom33         8.832918e-38  4.550497e-01
bigcom34        -5.613292e-38 -6.300044e-01
bigcom36        -5.609244e-38 -4.945309e-01
bigcom37        -5.612482e-38 -5.208997e-01
bigcom38        -5.610053e-38 -6.030351e-01
bigcom39        -5.610053e-38 -6.282822e-01
bigcom40        -5.613292e-38 -6.337127e-01
bigcom41         1.969193e-37  7.556077e-01
bigcom43         3.837858e-38  3.253500e-01
bigcom46         5.624632e-38  2.902174e-01
bigcom47         1.365914e-38  2.313008e-01
bigcom49        -3.098624e-38 -8.657614e-02
bigcom52         7.028358e-38  4.509721e-01
bigcom54        -5.613292e-38 -6.638921e-01
bigcom58         7.028358e-38  4.064260e-01
bigcom61        -5.610863e-38 -5.636324e-01
bigcom65         1.612251e-38  3.550034e-02
bigcom69        -5.610863e-38 -6.544760e-01
bigcom71         2.816371e-38  2.400209e-01
bigcom75        -5.611672e-38 -5.490651e-01
bigcom76         4.491199e-37  1.518573e+00
bigcom78         1.460654e-37  8.775326e-01
bigcom82        -5.613292e-38 -6.193949e-01
bigcom83        -5.610053e-38 -3.185835e-01
bigcom85         1.124847e-37  5.105000e-01
bigcom87        -5.611672e-38 -5.725833e-01
bigcom90         4.492495e-37  1.451014e+00
bigcom91        -5.614913e-38 -5.489765e-01
bigcom95         1.460654e-37  6.747455e-01
bigcom97         5.624632e-38  4.561626e-01
bigcom98        -5.610863e-38 -5.785052e-01
bigcom99         1.123873e-37  6.995326e-01
bigcom101        2.327751e-37  6.751256e-01
bigcom102        5.631949e-38  3.325183e-01
bigcom104        2.808832e-37  1.078243e+00
bigcom106       -5.610053e-38 -3.572980e-01
bigcom107       -5.610863e-38 -5.249934e-01
bigcom108       -5.619782e-38 -5.417878e-01
bigcom113        4.501490e-38  3.129549e-01
bigcom114       -5.610863e-38 -5.653346e-01
bigcom115       -5.610863e-38 -6.061587e-01
bigcom117       -2.460796e-38 -2.125876e-01
bigcom119        1.966920e-37  8.803147e-01
bigcom121       -5.612482e-38 -6.157961e-01
bigcom123        3.365859e-39  3.004973e-02
bigcom124        7.028358e-38  4.773126e-01
bigcom127       -5.617346e-38 -5.797348e-01
bigcom130       -5.616535e-38 -7.084861e-01
bigcom131       -5.610863e-38 -5.230587e-01
bigcom134        1.123873e-37  5.422943e-01
bigcom138       -1.017869e-38  7.477442e-02
bigcom143       -5.611672e-38 -4.968250e-01
bigcom146       -3.652270e-38 -2.120677e-01
bigcom148        1.123873e-37  6.595943e-01
bigcom149       -5.613292e-38 -4.996543e-01
bigcom151        8.832918e-38  6.133232e-01
bigcom153       -5.609244e-38 -6.369348e-01
bigcom154       -5.614913e-38 -5.384411e-01
bigcom159       -5.613292e-38 -5.234975e-01
bigcom160       -5.611672e-38 -5.970914e-01
bigcom161       -5.607626e-38 -3.967668e-01
bigcom162       -5.571108e-39  7.640052e-02
bigcom168       -5.610863e-38 -5.949948e-01
bigcom172       -5.610053e-38 -5.422263e-01
bigcom175       -5.609244e-38 -6.706622e-01
bigcom180       -5.611672e-38 -4.846320e-01
bigcom181       -5.611672e-38 -7.351581e-01
bigcom183        1.123873e-37  5.557798e-01
bigcom185       -5.609244e-38 -7.305525e-01
bigcom187       -5.610863e-38 -5.590442e-01
bigcom189       -5.615724e-38 -5.945292e-01
bigcom191       -5.611672e-38 -5.593873e-01
bigcom198       -5.609244e-38 -2.797072e-01
bigcom199       -5.614103e-38 -5.704978e-01
bigcom200       -5.610053e-38 -5.633990e-01
bigcom202       -5.609244e-38 -5.358446e-01
bigcom205       -5.609244e-38 -6.228346e-01
bigcom227       -5.610053e-38 -5.333601e-01
bigcom232       -5.610863e-38 -5.007975e-01
bigcom241       -5.609244e-38 -6.716532e-01
bigcom246        1.460654e-37  5.240388e-02
bigcom266       -5.610053e-38 -5.035870e-01
bigcom268        1.123873e-37  6.661565e-01
bigcom274        2.807617e-37  1.305605e+00
bigcom278        8.832918e-38  6.127978e-01
bigcom280       -5.610053e-38 -4.346887e-01
bigcom323       -5.613292e-38 -5.881682e-01
bigcom341       -5.609244e-38 -5.843204e-01
bigcom342        7.087564e-39  1.676551e-01
bigcom345       -5.610053e-38 -6.392716e-01
bigcom346       -5.614103e-38 -5.305364e-01
bigcom354        1.460654e-37  6.737875e-01
bigcom369       -5.610863e-38 -5.436854e-01
bigcom373       -5.611672e-38 -5.278513e-01
bigcom377       -5.609244e-38 -6.518179e-01
bigcom384       -5.611672e-38 -6.226694e-01
bigcom394        1.460654e-37  6.825520e-01
bigcom398        4.492495e-37  1.384163e+00
bigcom403       -5.609244e-38 -6.986151e-01
bigcom404       -5.611672e-38 -5.856233e-01
bigcom414        2.808832e-37  1.008678e+00
bigcom416       -5.610053e-38 -5.369820e-01
bigcom423        7.044625e-38  5.865144e-01
bigcom428       -5.616535e-38 -5.535403e-01
bigcom430       -5.610053e-38 -6.661524e-01
bigcom434       -5.610053e-38 -4.703559e-01
bigcom435       -5.610863e-38 -5.726882e-01
bigcom449       -5.615724e-38 -5.119573e-01
bigcom451       -5.614913e-38 -5.263052e-01
bigcom454        1.460654e-37  6.499975e-01
bigcom471        1.460654e-37  8.064765e-01
bigcom473       -5.615724e-38 -5.558491e-01
bigcom479       -2.648103e-38 -5.554508e-02
bigcom484        7.087564e-39  3.338610e-01
bigcom485       -5.610863e-38 -6.055429e-01
bigcom492       -5.616535e-38 -6.172661e-01
bigcom498       -5.610863e-38 -6.273452e-01
bigcom506       -5.610053e-38 -5.908232e-01
bigcom530       -5.610053e-38 -6.714106e-01
bigcom531       -5.609244e-38 -5.384043e-01
bigcom564       -5.610053e-38 -5.673919e-01
bigcom623        7.019204e-37  2.025269e+00
spin_vertex     -6.630757e-38 -1.699391e-01
membership_s1    2.315522e-39  1.225198e-02
membership_s2   -1.161895e-38  7.908380e-03
membership_s3    1.686256e-37  4.958135e-01
membership_s4    5.624632e-38  4.350124e-01
membership_s5   -5.614913e-38 -5.751061e-01
membership_s6    2.103320e-37  9.381248e-01
membership_s7   -5.610863e-38 -4.382063e-01
membership_s8   -5.615724e-38 -6.237357e-01
membership_s9   -3.432902e-38 -3.681949e-01
membership_s10   5.624632e-38  4.316493e-01
membership_s11   1.460654e-37  7.576344e-01
membership_s13  -5.610053e-38 -5.185304e-01
membership_s14   5.101155e-38  2.205666e-01
membership_s15   2.455261e-38  1.397865e-01
membership_s17   4.501490e-38  7.787860e-02
membership_s18  -5.619782e-38 -5.592169e-01
membership_s19   2.822650e-39  4.713276e-02
membership_s20  -5.609244e-38 -6.237892e-01
membership_s21  -2.912842e-39  3.131509e-02
membership_s22   9.881582e-39  1.330513e-01
membership_s23  -3.097692e-38 -1.134627e-01
membership_s25  -1.771077e-38 -9.553983e-02
membership_s26  -5.610863e-38 -5.589901e-01
membership_s27  -5.612482e-38 -4.193798e-01
membership_s28  -3.845646e-39  1.833459e-01
membership_s29  -5.611672e-38 -5.691692e-01
membership_s30  -5.619782e-38 -5.001046e-01
membership_s31   1.625399e-38  6.995980e-02
membership_s32   9.947989e-39  1.854964e-02
membership_s33   1.686256e-37  7.353483e-01
membership_s34  -5.619782e-38 -5.765730e-01
membership_s35  -2.865003e-39  3.196552e-02
membership_s36  -5.618158e-38 -6.190553e-01
membership_s37   3.445049e-38  2.674757e-01
membership_s39  -2.005336e-38 -1.470943e-01
membership_s40   8.832918e-38  3.842047e-01
membership_s41   8.832918e-38  5.109650e-01
membership_s42   5.040438e-38  5.070039e-01
membership_s43  -2.542514e-39  4.392300e-02
membership_s44  -1.119291e-38 -8.108958e-02
V1              -8.618821e-38 -4.257545e-01
V2               2.036064e-39 -2.067026e-02
pdi              1.988370e-35  3.559123e+01
adhesion         1.032112e-41  6.436308e-05
cohesion        -2.064226e-41 -1.253256e-04
inner           -2.066959e-42  2.112362e-05
outer           -2.197240e-43  1.732086e-04
ioratio          6.476564e-38  4.352307e-02
comsize          4.407132e-41  3.559143e-04
[1] "Dataset: all_C Model GBM, run: 5 of 10 2015-06-15 21:46:54"
Iter   TrainDeviance   ValidDeviance   StepSize   Improve
     1        0.4275             nan     0.0100    0.0003
     2        0.4264             nan     0.0100    0.0002
     3        0.4250             nan     0.0100    0.0001
     4        0.4235             nan     0.0100    0.0001
     5        0.4226             nan     0.0100    0.0000
     6        0.4216             nan     0.0100    0.0000
     7        0.4205             nan     0.0100    0.0002
     8        0.4194             nan     0.0100    0.0001
     9        0.4184             nan     0.0100    0.0001
    10        0.4175             nan     0.0100    0.0002
    20        0.4090             nan     0.0100    0.0001
    40        0.3941             nan     0.0100    0.0001
    60        0.3825             nan     0.0100    0.0000
    80        0.3725             nan     0.0100   -0.0000
   100        0.3629             nan     0.0100    0.0000
   120        0.3555             nan     0.0100   -0.0000
   140        0.3487             nan     0.0100   -0.0000
   160        0.3415             nan     0.0100   -0.0000
   180        0.3353             nan     0.0100   -0.0000
   200        0.3289             nan     0.0100    0.0001
   220        0.3225             nan     0.0100    0.0000
   240        0.3164             nan     0.0100   -0.0000
   260        0.3109             nan     0.0100   -0.0000
   280        0.3052             nan     0.0100   -0.0000
   300        0.3002             nan     0.0100   -0.0000
   320        0.2954             nan     0.0100   -0.0000
   340        0.2907             nan     0.0100   -0.0000
   360        0.2861             nan     0.0100   -0.0000
   380        0.2815             nan     0.0100   -0.0000
   400        0.2771             nan     0.0100   -0.0000
   411        0.2747             nan     0.0100   -0.0000

[1] "GBM variable coefficients"
                            var     rel.inf
comsize                 comsize 3.862704749
outer                     outer 3.414037150
ratio5                   ratio5 3.032150454
V2                           V2 2.913258511
bet                         bet 2.834120428
ratio2                   ratio2 2.766435648
spin_vertex         spin_vertex 2.688839714
pagerank               pagerank 2.598080338
membership_s14   membership_s14 2.095944492
V1                           V1 1.949411157
ratio3                   ratio3 1.905044136
orbit36                 orbit36 1.889838372
fourth                   fourth 1.865317115
cohesion               cohesion 1.855205975
inner                     inner 1.673239010
knn                         knn 1.595983619
ioratio                 ioratio 1.512609757
adhesion               adhesion 1.505128038
walktrap_vertex walktrap_vertex 1.459045597
trans                     trans 1.346906789
orbit18                 orbit18 1.334489431
orbit35                 orbit35 1.324455984
graph19                 graph19 1.290894331
graph16                 graph16 1.243099888
ratio1                   ratio1 1.195556517
graph13                 graph13 1.141165134
graph17                 graph17 1.087341615
ratio6                   ratio6 1.076959397
orbit20                 orbit20 1.043841556
graph5                   graph5 1.038074837
ratio4                   ratio4 1.002947623
graph4                   graph4 0.949870907
graph11                 graph11 0.937557133
graph12                 graph12 0.935066395
orbit45                 orbit45 0.896917959
graph1                   graph1 0.868238302
graph10                 graph10 0.841915330
fifth                     fifth 0.791519123
graph3                   graph3 0.738005220
graph6                   graph6 0.725722629
graph20                 graph20 0.683299049
bigcom41               bigcom41 0.682354571
orbit39                 orbit39 0.662709349
graph9                   graph9 0.652140625
constraint           constraint 0.647982743
orbit27                 orbit27 0.640168867
orbit15                 orbit15 0.639255122
graph15                 graph15 0.638879419
orbit37                 orbit37 0.631377570
orbit17                 orbit17 0.625648236
membership_s6     membership_s6 0.625319933
upto_sixth           upto_sixth 0.610790357
orbit53                 orbit53 0.600619180
sixth                     sixth 0.598590990
bigcom43               bigcom43 0.580998300
orbit44                 orbit44 0.578410324
orbit16                 orbit16 0.577971523
graph23                 graph23 0.526326666
orbit50                 orbit50 0.525583513
orbit21                 orbit21 0.523430161
orbit19                 orbit19 0.510191426
orbit22                 orbit22 0.506296676
orbit30                 orbit30 0.489117743
hubscore               hubscore 0.486961788
graph14                 graph14 0.486136452
orbit52                 orbit52 0.441002698
orbit24                 orbit24 0.439976775
bigcom398             bigcom398 0.428678410
third                     third 0.423396572
upto_fifth           upto_fifth 0.417317634
orbit28                 orbit28 0.413114134
orbit4                   orbit4 0.395775530
orbit29                 orbit29 0.391683641
orbit9                   orbit9 0.385867099
upto_third           upto_third 0.382080466
orbit1                   orbit1 0.370523098
orbit49                 orbit49 0.367679799
orbit10                 orbit10 0.365784967
orbit38                 orbit38 0.363885163
orbit67                 orbit67 0.359039760
orbit54                 orbit54 0.344124302
bigcom101             bigcom101 0.342601469
upto_fourth         upto_fourth 0.334093573
orbit31                 orbit31 0.333890132
orbit56                 orbit56 0.331839274
orbit6                   orbit6 0.329125054
graph21                 graph21 0.327209724
orbit51                 orbit51 0.319315522
orbit32                 orbit32 0.301491604
coreness               coreness 0.295427290
bigcom623             bigcom623 0.287944684
graph0                   graph0 0.285061677
second                   second 0.282625395
orbit13                 orbit13 0.275539338
orbit62                 orbit62 0.275499523
orbit46                 orbit46 0.259744954
graph24                 graph24 0.259512554
membership_s37   membership_s37 0.246161943
membership_s3     membership_s3 0.240898249
bigcom4                 bigcom4 0.238246899
orbit63                 orbit63 0.235887062
orbit25                 orbit25 0.232282835
graph25                 graph25 0.229130769
orbit5                   orbit5 0.210087543
orbit65                 orbit65 0.209635510
upto_second         upto_second 0.201268076
graph18                 graph18 0.195811810
bigcom23               bigcom23 0.194010566
orbit26                 orbit26 0.183084231
orbit48                 orbit48 0.182246285
pdi                         pdi 0.181017380
ecc                         ecc 0.178758338
orbit42                 orbit42 0.176984495
graph26                 graph26 0.171822557
orbit59                 orbit59 0.170989605
bigcom11               bigcom11 0.166176114
bigcom423             bigcom423 0.165678694
orbit60                 orbit60 0.164796269
orbit41                 orbit41 0.162482305
bigcom27               bigcom27 0.162213826
membership_s33   membership_s33 0.158290188
orbit2                   orbit2 0.157675925
close                     close 0.156746011
graph22                 graph22 0.155193383
graph7                   graph7 0.147939779
bigcom102             bigcom102 0.147552323
membership_s31   membership_s31 0.146203750
orbit11                 orbit11 0.141680720
membership_s1     membership_s1 0.140986617
orbit43                 orbit43 0.137875507
orbit40                 orbit40 0.133438019
evcent                   evcent 0.124961887
orbit23                 orbit23 0.122756354
graph2                   graph2 0.122518619
orbit33                 orbit33 0.121080409
orbit57                 orbit57 0.115597620
membership_s35   membership_s35 0.101623180
orbit61                 orbit61 0.100610086
membership_s42   membership_s42 0.098174154
graph8                   graph8 0.095309954
graph28                 graph28 0.092166469
bigcom1                 bigcom1 0.091833483
bigcom85               bigcom85 0.090459303
membership_s15   membership_s15 0.089287031
bigcom5                 bigcom5 0.084090775
bigcom19               bigcom19 0.083240028
selfinter             selfinter 0.079869143
orbit47                 orbit47 0.079015844
AP                           AP 0.078319144
orbit64                 orbit64 0.071719397
orbit69                 orbit69 0.069819925
bigcom138             bigcom138 0.060026160
membership_s32   membership_s32 0.059949723
bigcom8                 bigcom8 0.058304232
orbit7                   orbit7 0.052878585
membership_s39   membership_s39 0.052162710
orbit71                 orbit71 0.050462001
membership_s28   membership_s28 0.049204546
bigcom30               bigcom30 0.046056645
orbit12                 orbit12 0.044837907
orbit55                 orbit55 0.043921358
orbit58                 orbit58 0.038412982
membership_s22   membership_s22 0.038274040
orbit66                 orbit66 0.036818678
membership_s2     membership_s2 0.036629728
membership_s25   membership_s25 0.032590404
bigcom12               bigcom12 0.026610722
graph27                 graph27 0.024213923
membership_s23   membership_s23 0.020328964
bigcom47               bigcom47 0.017804075
membership_s43   membership_s43 0.017623367
orbit70                 orbit70 0.015831414
orbit68                 orbit68 0.014797492
membership_s19   membership_s19 0.011497890
bigcom104             bigcom104 0.011058537
membership_s44   membership_s44 0.008802620
graph29                 graph29 0.006842147
orbit0                   orbit0 0.000000000
orbit3                   orbit3 0.000000000
orbit8                   orbit8 0.000000000
orbit14                 orbit14 0.000000000
orbit34                 orbit34 0.000000000
orbit72                 orbit72 0.000000000
eccrad                   eccrad 0.000000000
first                     first 0.000000000
bigcom3                 bigcom3 0.000000000
bigcom6                 bigcom6 0.000000000
bigcom7                 bigcom7 0.000000000
bigcom9                 bigcom9 0.000000000
bigcom10               bigcom10 0.000000000
bigcom13               bigcom13 0.000000000
bigcom14               bigcom14 0.000000000
bigcom15               bigcom15 0.000000000
bigcom16               bigcom16 0.000000000
bigcom17               bigcom17 0.000000000
bigcom20               bigcom20 0.000000000
bigcom21               bigcom21 0.000000000
bigcom22               bigcom22 0.000000000
bigcom26               bigcom26 0.000000000
bigcom28               bigcom28 0.000000000
bigcom31               bigcom31 0.000000000
bigcom32               bigcom32 0.000000000
bigcom33               bigcom33 0.000000000
bigcom34               bigcom34 0.000000000
bigcom36               bigcom36 0.000000000
bigcom37               bigcom37 0.000000000
bigcom38               bigcom38 0.000000000
bigcom39               bigcom39 0.000000000
bigcom40               bigcom40 0.000000000
bigcom46               bigcom46 0.000000000
bigcom49               bigcom49 0.000000000
bigcom52               bigcom52 0.000000000
bigcom54               bigcom54 0.000000000
bigcom58               bigcom58 0.000000000
bigcom61               bigcom61 0.000000000
bigcom65               bigcom65 0.000000000
bigcom69               bigcom69 0.000000000
bigcom71               bigcom71 0.000000000
bigcom75               bigcom75 0.000000000
bigcom76               bigcom76 0.000000000
bigcom78               bigcom78 0.000000000
bigcom82               bigcom82 0.000000000
bigcom83               bigcom83 0.000000000
bigcom87               bigcom87 0.000000000
bigcom90               bigcom90 0.000000000
bigcom91               bigcom91 0.000000000
bigcom95               bigcom95 0.000000000
bigcom97               bigcom97 0.000000000
bigcom98               bigcom98 0.000000000
bigcom99               bigcom99 0.000000000
bigcom106             bigcom106 0.000000000
bigcom107             bigcom107 0.000000000
bigcom108             bigcom108 0.000000000
bigcom113             bigcom113 0.000000000
bigcom114             bigcom114 0.000000000
bigcom115             bigcom115 0.000000000
bigcom117             bigcom117 0.000000000
bigcom119             bigcom119 0.000000000
bigcom121             bigcom121 0.000000000
bigcom123             bigcom123 0.000000000
bigcom124             bigcom124 0.000000000
bigcom127             bigcom127 0.000000000
bigcom130             bigcom130 0.000000000
bigcom131             bigcom131 0.000000000
bigcom134             bigcom134 0.000000000
bigcom143             bigcom143 0.000000000
bigcom146             bigcom146 0.000000000
bigcom148             bigcom148 0.000000000
bigcom149             bigcom149 0.000000000
bigcom151             bigcom151 0.000000000
bigcom153             bigcom153 0.000000000
bigcom154             bigcom154 0.000000000
bigcom159             bigcom159 0.000000000
bigcom160             bigcom160 0.000000000
bigcom161             bigcom161 0.000000000
bigcom162             bigcom162 0.000000000
bigcom168             bigcom168 0.000000000
bigcom172             bigcom172 0.000000000
bigcom175             bigcom175 0.000000000
bigcom180             bigcom180 0.000000000
bigcom181             bigcom181 0.000000000
bigcom183             bigcom183 0.000000000
bigcom185             bigcom185 0.000000000
bigcom187             bigcom187 0.000000000
bigcom189             bigcom189 0.000000000
bigcom191             bigcom191 0.000000000
bigcom198             bigcom198 0.000000000
bigcom199             bigcom199 0.000000000
bigcom200             bigcom200 0.000000000
bigcom202             bigcom202 0.000000000
bigcom205             bigcom205 0.000000000
bigcom227             bigcom227 0.000000000
bigcom232             bigcom232 0.000000000
bigcom241             bigcom241 0.000000000
bigcom246             bigcom246 0.000000000
bigcom266             bigcom266 0.000000000
bigcom268             bigcom268 0.000000000
bigcom274             bigcom274 0.000000000
bigcom278             bigcom278 0.000000000
bigcom280             bigcom280 0.000000000
bigcom323             bigcom323 0.000000000
bigcom341             bigcom341 0.000000000
bigcom342             bigcom342 0.000000000
bigcom345             bigcom345 0.000000000
bigcom346             bigcom346 0.000000000
bigcom354             bigcom354 0.000000000
bigcom369             bigcom369 0.000000000
bigcom373             bigcom373 0.000000000
bigcom377             bigcom377 0.000000000
bigcom384             bigcom384 0.000000000
bigcom394             bigcom394 0.000000000
bigcom403             bigcom403 0.000000000
bigcom404             bigcom404 0.000000000
bigcom414             bigcom414 0.000000000
bigcom416             bigcom416 0.000000000
bigcom428             bigcom428 0.000000000
bigcom430             bigcom430 0.000000000
bigcom434             bigcom434 0.000000000
bigcom435             bigcom435 0.000000000
bigcom449             bigcom449 0.000000000
bigcom451             bigcom451 0.000000000
bigcom454             bigcom454 0.000000000
bigcom471             bigcom471 0.000000000
bigcom473             bigcom473 0.000000000
bigcom479             bigcom479 0.000000000
bigcom484             bigcom484 0.000000000
bigcom485             bigcom485 0.000000000
bigcom492             bigcom492 0.000000000
bigcom498             bigcom498 0.000000000
bigcom506             bigcom506 0.000000000
bigcom530             bigcom530 0.000000000
bigcom531             bigcom531 0.000000000
bigcom564             bigcom564 0.000000000
membership_s4     membership_s4 0.000000000
membership_s5     membership_s5 0.000000000
membership_s7     membership_s7 0.000000000
membership_s8     membership_s8 0.000000000
membership_s9     membership_s9 0.000000000
membership_s10   membership_s10 0.000000000
membership_s11   membership_s11 0.000000000
membership_s13   membership_s13 0.000000000
membership_s17   membership_s17 0.000000000
membership_s18   membership_s18 0.000000000
membership_s20   membership_s20 0.000000000
membership_s21   membership_s21 0.000000000
membership_s26   membership_s26 0.000000000
membership_s27   membership_s27 0.000000000
membership_s29   membership_s29 0.000000000
membership_s30   membership_s30 0.000000000
membership_s34   membership_s34 0.000000000
membership_s36   membership_s36 0.000000000
membership_s40   membership_s40 0.000000000
membership_s41   membership_s41 0.000000000
[1] "Dataset: all_C Model RF, run: 5 of 10 2015-06-15 21:50:52"
     |      Out-of-bag   |
Tree |      MSE  %Var(y) |
   1 |   0.1023   195.15 |
   2 |  0.09484   180.88 |
   3 |  0.09118   173.90 |
   4 |  0.08765   167.17 |
   5 |  0.08185   156.10 |
   6 |  0.08051   153.55 |
   7 |  0.07699   146.83 |
   8 |  0.07498   143.01 |
   9 |  0.07244   138.15 |
  10 |  0.07173   136.80 |
  11 |  0.06969   132.91 |
  12 |  0.06882   131.25 |
  13 |  0.06716   128.09 |
  14 |  0.06623   126.32 |
  15 |  0.06522   124.39 |
  16 |  0.06428   122.60 |
  17 |  0.06357   121.23 |
  18 |  0.06305   120.25 |
  19 |  0.06258   119.34 |
  20 |  0.06219   118.61 |
  21 |  0.06178   117.82 |
  22 |  0.06146   117.22 |
  23 |  0.06125   116.82 |
  24 |  0.06123   116.78 |
  25 |   0.0609   116.14 |
  26 |  0.06068   115.73 |
  27 |  0.06039   115.18 |
  28 |  0.06018   114.78 |
  29 |  0.05985   114.15 |
  30 |  0.05978   114.00 |
  31 |  0.05966   113.79 |
  32 |   0.0595   113.48 |
  33 |  0.05938   113.24 |
  34 |  0.05923   112.97 |
  35 |  0.05918   112.87 |
  36 |  0.05892   112.37 |
  37 |   0.0589   112.33 |
  38 |  0.05891   112.36 |
  39 |  0.05886   112.26 |
  40 |  0.05875   112.04 |
  41 |  0.05875   112.04 |
  42 |  0.05861   111.78 |
  43 |  0.05846   111.50 |
  44 |  0.05832   111.24 |
  45 |  0.05834   111.27 |
  46 |  0.05833   111.25 |
  47 |  0.05824   111.07 |
  48 |  0.05815   110.90 |
  49 |   0.0582   110.99 |
  50 |  0.05812   110.85 |
  51 |  0.05799   110.60 |
  52 |  0.05788   110.39 |
  53 |  0.05785   110.34 |
  54 |  0.05782   110.27 |
  55 |  0.05776   110.16 |
  56 |  0.05778   110.21 |
  57 |  0.05773   110.09 |
  58 |  0.05771   110.06 |
  59 |  0.05772   110.07 |
  60 |  0.05772   110.08 |
  61 |  0.05766   109.98 |
  62 |  0.05764   109.92 |
  63 |  0.05759   109.83 |
  64 |  0.05759   109.83 |
  65 |  0.05756   109.78 |
  66 |  0.05753   109.72 |
  67 |  0.05744   109.55 |
  68 |  0.05736   109.40 |
  69 |  0.05729   109.25 |
  70 |  0.05728   109.24 |
  71 |  0.05722   109.13 |
  72 |  0.05716   109.01 |
  73 |  0.05711   108.92 |
  74 |   0.0571   108.90 |
  75 |  0.05708   108.85 |
  76 |  0.05706   108.82 |
  77 |  0.05704   108.78 |
  78 |  0.05692   108.55 |
  79 |  0.05689   108.49 |
  80 |  0.05681   108.35 |
  81 |  0.05672   108.17 |
  82 |  0.05667   108.09 |
  83 |  0.05662   107.98 |
  84 |  0.05657   107.89 |
  85 |   0.0565   107.75 |
  86 |  0.05649   107.74 |
  87 |  0.05647   107.71 |
  88 |  0.05646   107.67 |
  89 |  0.05644   107.65 |
  90 |  0.05642   107.60 |
  91 |  0.05645   107.65 |
  92 |  0.05645   107.66 |
  93 |  0.05641   107.58 |
  94 |  0.05641   107.58 |
  95 |  0.05641   107.58 |
  96 |   0.0564   107.57 |
  97 |   0.0564   107.56 |
  98 |   0.0564   107.56 |
  99 |  0.05637   107.52 |
 100 |  0.05635   107.46 |
[1] "Random Forest variable coefficients"
                      %IncMSE IncNodePurity
graph5           2.443104e-03  1.167332e+00
graph6           3.273217e-03  1.537046e+00
graph7           4.326794e-04  2.078019e-01
graph8           9.053146e-05  1.215352e-01
graph9           6.361458e-03  1.953277e+00
graph10          9.323185e-03  2.564149e+00
graph11          7.666508e-03  2.214868e+00
graph12          8.078030e-03  1.825528e+00
graph13          7.230115e-03  2.488870e+00
graph14          5.689047e-03  1.783936e+00
graph15          5.355500e-03  1.531370e+00
graph16          9.604167e-03  2.551162e+00
graph17          3.102710e-03  1.688443e+00
graph18          1.621218e-03  9.540107e-01
graph19          1.168936e-02  2.351442e+00
graph20          5.212408e-03  1.615571e+00
graph21          1.909960e-03  1.173033e+00
graph22          6.763042e-04  2.533029e-01
graph23          1.831605e-03  1.215859e+00
graph24          1.336111e-03  4.947015e-01
graph25          1.358697e-03  5.339703e-01
graph26          3.484338e-04  4.717148e-01
graph27          1.392221e-04  1.093767e-01
graph28          4.693828e-05  1.604304e-01
graph29          0.000000e+00  1.110223e-18
orbit0           2.562197e-04  5.496318e-01
orbit1           6.065326e-03  1.953419e+00
orbit2           3.213012e-03  7.236015e-01
orbit3           8.516720e-04  4.245276e-01
orbit4           5.208206e-03  1.722087e+00
orbit5           4.119411e-03  1.587039e+00
orbit6           4.333767e-03  2.029418e+00
orbit7           5.744878e-03  1.229092e+00
orbit8           4.909400e-03  1.200884e+00
orbit9           2.741229e-03  1.083322e+00
orbit10          1.735442e-03  8.263306e-01
orbit11          1.252491e-03  6.161622e-01
orbit12          3.450999e-04  4.021901e-01
orbit13          1.669281e-04  3.710019e-01
orbit14          8.127363e-05  7.855032e-02
orbit15          6.340752e-03  2.071551e+00
orbit16          7.935166e-03  1.968925e+00
orbit17          1.111169e-02  2.154403e+00
orbit18          1.049564e-02  3.629296e+00
orbit19          6.366305e-03  2.425107e+00
orbit20          5.289306e-03  1.939574e+00
orbit21          8.235210e-03  1.665262e+00
orbit22          9.383091e-03  2.385108e+00
orbit23          2.388832e-03  7.854956e-01
orbit24          7.566731e-03  1.941159e+00
orbit25          3.173348e-03  1.171051e+00
orbit26          1.309137e-03  6.234479e-01
orbit27          1.056663e-02  2.385228e+00
orbit28          6.960880e-03  1.431033e+00
orbit29          2.541556e-03  7.119429e-01
orbit30          3.334279e-03  9.881194e-01
orbit31          8.317890e-03  2.063039e+00
orbit32          4.324833e-03  8.799881e-01
orbit33          1.100458e-03  4.098762e-01
orbit34          5.706150e-03  1.660997e+00
orbit35          9.741719e-03  3.769508e+00
orbit36          5.084361e-03  1.950332e+00
orbit37          7.267233e-03  1.437514e+00
orbit38          2.737343e-03  1.041669e+00
orbit39          4.426327e-03  2.236916e+00
orbit40          8.617588e-04  6.533154e-01
orbit41          9.041383e-04  4.970856e-01
orbit42          1.832377e-03  4.200677e-01
orbit43          2.105398e-03  7.533640e-01
orbit44          8.342937e-04  8.955757e-01
orbit45          9.716108e-03  2.557010e+00
orbit46          1.848689e-03  6.128026e-01
orbit47          2.477607e-03  5.935936e-01
orbit48          1.769541e-03  6.136202e-01
orbit49          3.896635e-03  1.414232e+00
orbit50          6.602196e-03  9.933465e-01
orbit51          3.884441e-03  9.430283e-01
orbit52          4.539699e-03  1.121524e+00
orbit53          4.071750e-03  1.016124e+00
orbit54          1.468040e-03  5.466468e-01
orbit55         -2.204165e-06  1.060083e-01
orbit56          1.634620e-03  1.024173e+00
orbit57          1.355433e-04  2.595496e-01
orbit58          2.726033e-04  4.018555e-01
orbit59          1.118315e-03  5.059949e-01
orbit60          4.133465e-04  2.727437e-01
orbit61          6.632803e-04  1.866565e-01
orbit62          5.450420e-03  7.603828e-01
orbit63          2.655219e-03  4.574935e-01
orbit64          2.115121e-03  3.576441e-01
orbit65          8.284284e-04  6.178100e-01
orbit66          1.732651e-04  1.407098e-01
orbit67          1.254531e-04  4.803398e-01
orbit68          4.564589e-05  1.289612e-01
orbit69          4.199939e-04  2.811083e-01
orbit70          5.954394e-05  1.387457e-01
orbit71          2.132588e-04  1.453711e-01
orbit72          0.000000e+00  0.000000e+00
AP               1.045182e-04  2.232295e-01
bet              1.895907e-02  5.257954e+00
ecc              1.280808e-03  5.840771e-01
eccrad           1.289817e-03  5.030601e-01
close            5.955642e-03  1.890830e+00
constraint       5.713180e-03  1.680589e+00
coreness         3.490889e-03  9.145347e-01
knn              6.523953e-03  3.641915e+00
hubscore         7.985311e-03  2.439611e+00
pagerank         1.761619e-02  6.657661e+00
trans            1.771402e-03  1.864096e+00
evcent           6.676268e-03  1.996692e+00
first            7.646391e-04  8.029117e-01
upto_second      4.260816e-03  2.219978e+00
upto_third       7.039633e-03  1.881619e+00
upto_fourth      5.579215e-03  1.892141e+00
upto_fifth       7.011066e-03  1.884236e+00
upto_sixth       5.586994e-03  2.256791e+00
second           4.504795e-03  1.582536e+00
third            8.946052e-03  2.253892e+00
fourth           7.956241e-03  4.672753e+00
fifth            4.993357e-03  4.311980e+00
sixth            9.582532e-03  3.281306e+00
ratio1           4.644859e-03  3.527620e+00
ratio2           7.706618e-03  5.917916e+00
ratio3           9.435868e-03  4.774022e+00
ratio4           1.452608e-02  3.507661e+00
ratio5           1.411051e-02  5.827304e+00
ratio6           1.336891e-02  2.967718e+00
selfinter        2.512079e-04  4.297938e-01
walktrap_vertex  4.459594e-03  2.814222e+00
bigcom1          1.287367e-04  4.904585e-01
bigcom3          0.000000e+00  5.551115e-19
bigcom4         -2.099907e-05  8.415845e-01
bigcom5          1.650916e-03  6.533227e-01
bigcom6          0.000000e+00  0.000000e+00
bigcom7          0.000000e+00  0.000000e+00
bigcom8          3.975526e-04  7.670426e-01
bigcom9          0.000000e+00  2.220446e-18
bigcom10         7.963589e-06  5.124198e-01
bigcom11         4.794530e-04  7.141534e-01
bigcom12         1.402960e-04  5.324113e-01
bigcom13         3.208056e-05  6.202874e-02
bigcom14         0.000000e+00  1.110223e-18
bigcom15         0.000000e+00  8.571429e-03
bigcom16         0.000000e+00  5.551115e-19
bigcom17        -1.757584e-05  4.915949e-01
bigcom19        -1.854595e-05  1.801425e-01
bigcom20         0.000000e+00  5.551115e-19
bigcom21         0.000000e+00  5.551115e-19
bigcom22         3.038905e-04  4.048454e-01
bigcom23         2.957747e-04  7.578417e-01
bigcom26         0.000000e+00  5.551115e-19
bigcom27        -2.650792e-05  7.375335e-01
bigcom28         0.000000e+00  0.000000e+00
bigcom30        -1.886473e-05  5.433902e-01
bigcom31         0.000000e+00  0.000000e+00
bigcom32         0.000000e+00  5.551115e-19
bigcom33        -1.545459e-05  5.823573e-01
bigcom34         0.000000e+00  0.000000e+00
bigcom36         0.000000e+00  0.000000e+00
bigcom37         0.000000e+00  1.110223e-18
bigcom38         0.000000e+00  0.000000e+00
bigcom39         0.000000e+00  0.000000e+00
bigcom40         0.000000e+00  1.110223e-18
bigcom41         1.901087e-05  1.353929e+00
bigcom43         3.098383e-04  1.275738e+00
bigcom46        -4.091741e-05  2.341388e-01
bigcom47        -1.551412e-05  3.473661e-01
bigcom49         0.000000e+00  0.000000e+00
bigcom52         0.000000e+00  0.000000e+00
bigcom54         0.000000e+00  3.290338e-01
bigcom58        -2.108466e-05  4.187463e-01
bigcom61         0.000000e+00  0.000000e+00
bigcom65        -3.382079e-05  3.036910e-01
bigcom69         0.000000e+00  5.551115e-19
bigcom71        -1.489099e-05  1.393097e-01
bigcom75         0.000000e+00  0.000000e+00
bigcom76         1.449085e-05  5.294615e-01
bigcom78        -3.266874e-05  5.000657e-01
bigcom82        -2.905911e-05  2.848111e-01
bigcom83         0.000000e+00  0.000000e+00
bigcom85         1.543107e-04  7.547826e-01
bigcom87         0.000000e+00  0.000000e+00
bigcom90        -4.208673e-06  8.946558e-01
bigcom91         0.000000e+00  0.000000e+00
bigcom95         5.360331e-05  6.834723e-01
bigcom97         1.915834e-05  6.951376e-01
bigcom98         0.000000e+00  1.665335e-18
bigcom99        -1.567405e-05  3.036227e-01
bigcom101        3.053722e-05  8.663997e-01
bigcom102       -1.942656e-06  2.984417e-01
bigcom104        8.383793e-05  1.022943e+00
bigcom106        0.000000e+00  0.000000e+00
bigcom107        0.000000e+00  0.000000e+00
bigcom108        0.000000e+00  0.000000e+00
bigcom113       -6.554830e-05  4.214242e-01
bigcom114        0.000000e+00  0.000000e+00
bigcom115        0.000000e+00  0.000000e+00
bigcom117       -3.717585e-06  1.707602e-01
bigcom119       -1.938541e-05  5.541663e-01
bigcom121        0.000000e+00  5.551115e-19
bigcom123        1.160037e-05  4.846093e-02
bigcom124       -2.741166e-05  3.352029e-01
bigcom127        5.300486e-06  5.341091e-01
bigcom130        0.000000e+00  1.733333e-02
bigcom131        0.000000e+00  0.000000e+00
bigcom134        1.426633e-06  5.429313e-01
bigcom138        3.186353e-05  3.372845e-01
bigcom143        0.000000e+00  9.230769e-03
bigcom146       -1.087199e-05  4.005661e-02
bigcom148       -1.542431e-06  3.745322e-01
bigcom149        0.000000e+00  5.551115e-19
bigcom151       -9.436403e-06  5.136872e-01
bigcom153        0.000000e+00  5.551115e-19
bigcom154        0.000000e+00  0.000000e+00
bigcom159        0.000000e+00  4.996004e-18
bigcom160        0.000000e+00  5.551115e-19
bigcom161        0.000000e+00  0.000000e+00
bigcom162       -2.136607e-05  1.724847e-01
bigcom168        0.000000e+00  0.000000e+00
bigcom172       -1.531459e-05  4.989708e-01
bigcom175        0.000000e+00  0.000000e+00
bigcom180        0.000000e+00  0.000000e+00
bigcom181        0.000000e+00  0.000000e+00
bigcom183       -3.199121e-05  3.551296e-01
bigcom185        0.000000e+00  0.000000e+00
bigcom187        0.000000e+00  0.000000e+00
bigcom189        0.000000e+00  0.000000e+00
bigcom191        0.000000e+00  0.000000e+00
bigcom198        0.000000e+00  0.000000e+00
bigcom199        0.000000e+00  0.000000e+00
bigcom200        0.000000e+00  0.000000e+00
bigcom202        0.000000e+00  0.000000e+00
bigcom205        0.000000e+00  0.000000e+00
bigcom227        0.000000e+00  0.000000e+00
bigcom232        0.000000e+00  0.000000e+00
bigcom241        0.000000e+00  0.000000e+00
bigcom246       -1.188448e-05  2.652259e-01
bigcom266        0.000000e+00  0.000000e+00
bigcom268        1.915791e-05  5.785058e-01
bigcom274        2.481217e-05  5.912891e-01
bigcom278        0.000000e+00  4.440892e-18
bigcom280        0.000000e+00  0.000000e+00
bigcom323        0.000000e+00  0.000000e+00
bigcom341        0.000000e+00  0.000000e+00
bigcom342       -2.202724e-06  4.206753e-01
bigcom345        0.000000e+00  0.000000e+00
bigcom346        0.000000e+00  0.000000e+00
bigcom354       -5.152443e-05  2.828445e-01
bigcom369        0.000000e+00  0.000000e+00
bigcom373        0.000000e+00  0.000000e+00
bigcom377        0.000000e+00  0.000000e+00
bigcom384        0.000000e+00  0.000000e+00
bigcom394        2.229474e-05  4.600711e-01
bigcom398        1.314618e-04  1.480412e+00
bigcom403        0.000000e+00  0.000000e+00
bigcom404        0.000000e+00  0.000000e+00
bigcom414        1.622415e-05  4.049570e-01
bigcom416        0.000000e+00  5.551115e-19
bigcom423        1.689209e-04  5.630652e-01
bigcom428        0.000000e+00  0.000000e+00
bigcom430        0.000000e+00  0.000000e+00
bigcom434        0.000000e+00  0.000000e+00
bigcom435        0.000000e+00  0.000000e+00
bigcom449        0.000000e+00  0.000000e+00
bigcom451        0.000000e+00  0.000000e+00
bigcom454       -1.843651e-06  4.549435e-01
bigcom471       -3.627411e-05  6.434181e-01
bigcom473        0.000000e+00  0.000000e+00
bigcom479        1.210306e-04  4.578008e-01
bigcom484       -1.109983e-05  2.186187e-01
bigcom485        0.000000e+00  0.000000e+00
bigcom492        7.677543e-06  2.400000e-02
bigcom498        0.000000e+00  0.000000e+00
bigcom506        0.000000e+00  8.571429e-03
bigcom530        0.000000e+00  0.000000e+00
bigcom531        1.547335e-05  3.577783e-01
bigcom564        0.000000e+00  0.000000e+00
bigcom623        6.434511e-04  3.253746e+00
spin_vertex      2.081676e-03  3.764654e+00
membership_s1    6.399981e-05  2.582118e-01
membership_s2    2.990226e-04  6.080562e-01
membership_s3   -5.503946e-06  3.681288e-01
membership_s4   -2.157668e-05  3.883009e-01
membership_s5    0.000000e+00  0.000000e+00
membership_s6   -7.734834e-05  1.210653e+00
membership_s7    0.000000e+00  1.110223e-18
membership_s8    0.000000e+00  0.000000e+00
membership_s9    1.568647e-05  9.743237e-02
membership_s10  -6.983725e-06  2.529545e-01
membership_s11  -5.372499e-05  5.679762e-01
membership_s13   0.000000e+00  0.000000e+00
membership_s14   3.706893e-03  2.971594e+00
membership_s15   2.264007e-04  5.660626e-01
membership_s17  -1.370502e-05  8.986408e-02
membership_s18   0.000000e+00  0.000000e+00
membership_s19   1.758857e-05  4.067186e-01
membership_s20   0.000000e+00  5.551115e-19
membership_s21   2.105614e-05  5.282068e-01
membership_s22   2.050720e-05  6.457725e-01
membership_s23   5.168466e-04  1.133831e-01
membership_s25   2.902617e-04  6.202888e-01
membership_s26   0.000000e+00  0.000000e+00
membership_s27   0.000000e+00  4.440892e-18
membership_s28   1.185943e-04  5.078832e-01
membership_s29   0.000000e+00  0.000000e+00
membership_s30  -5.459048e-05  2.188951e-01
membership_s31   2.752523e-05  6.853514e-01
membership_s32   1.798449e-05  7.354349e-01
membership_s33  -2.641381e-05  9.785271e-01
membership_s34   0.000000e+00  2.775558e-18
membership_s35   7.486402e-05  3.618094e-01
membership_s36   0.000000e+00  0.000000e+00
membership_s37   1.182114e-04  9.749912e-01
membership_s39   1.436451e-04  2.695152e-01
membership_s40  -6.556394e-06  4.239296e-01
membership_s41   1.503212e-05  5.699205e-01
membership_s42  -6.502596e-05  3.665383e-01
membership_s43   9.785713e-05  4.859515e-01
membership_s44   2.138844e-05  3.887128e-01
V1               8.590581e-03  6.241259e+00
V2               6.455196e-03  8.087718e+00
pdi              3.149919e-04  1.232661e+00
adhesion         1.483575e-02  5.214017e+00
cohesion         1.601736e-02  5.580406e+00
inner            1.164932e-02  5.659735e+00
outer            1.178608e-02  8.074590e+00
ioratio          1.608639e-02  5.493431e+00
comsize          1.133563e-02  9.406836e+00
[1] "Dataset: all_C Model GLM, run: 5 of 10 2015-06-15 21:55:44"
[1] "glmnet variable coefficients"
                         [,1]          [,2]
(Intercept)     -2.833973e+00 -3.563321e+00
graph0           5.096263e-40  1.153878e-04
graph1           2.097791e-42 -8.059788e-06
graph2          -7.405291e-41 -2.936882e-04
graph3           8.360960e-44 -6.516235e-09
graph4           7.641409e-45  3.328279e-08
graph5           5.398955e-43 -1.073090e-05
graph6          -2.953430e-43 -1.491090e-06
graph7          -6.156549e-42 -2.417105e-05
graph8          -1.062756e-40 -3.711157e-04
graph9           1.748119e-45  7.298199e-09
graph10          6.273034e-46  2.404790e-09
graph11         -1.078991e-46  1.678749e-10
graph12         -1.223574e-45 -6.298241e-09
graph13          4.986202e-45 -7.662899e-08
graph14         -4.972458e-45 -1.499528e-08
graph15          3.753631e-43  1.736949e-06
graph16          2.158630e-45  2.653674e-08
graph17         -3.066901e-44 -8.038568e-08
graph18         -4.947389e-43  1.518676e-06
graph19         -9.153392e-44 -1.119999e-07
graph20          7.151171e-45 -1.311849e-07
graph21         -2.069910e-44  4.475551e-07
graph22         -2.262109e-43 -3.989072e-07
graph23         -5.128633e-43 -1.408918e-06
graph24         -1.157313e-42 -1.059101e-06
graph25         -1.141025e-42  4.571143e-07
graph26         -1.948359e-42 -4.834949e-06
graph27         -1.604189e-41  4.379118e-05
graph28         -1.020449e-41 -2.332494e-05
graph29         -7.807779e-41 -9.905136e-05
orbit0           5.096263e-40  1.233951e-04
orbit1           3.570038e-42 -2.026092e-05
orbit2           2.652277e-42 -8.870736e-06
orbit3          -7.405291e-41 -2.879147e-04
orbit4           2.119352e-43 -9.629288e-07
orbit5           1.153800e-43  1.271610e-07
orbit6          -6.258727e-44  2.831331e-07
orbit7           1.793933e-44  3.923545e-09
orbit8           5.398955e-43 -1.054240e-05
orbit9          -5.450728e-42 -3.663364e-06
orbit10         -9.608687e-43 -5.668991e-06
orbit11         -9.997989e-44 -2.739948e-07
orbit12         -5.080960e-41 -2.627993e-04
orbit13         -4.333743e-42 -1.256384e-05
orbit14         -1.062756e-40 -3.700070e-04
orbit15          1.561253e-45 -1.199310e-07
orbit16          2.570607e-45  1.906513e-08
orbit17          7.956069e-45  2.773221e-08
orbit18          4.757854e-45 -3.268437e-09
orbit19         -8.748550e-46  3.754059e-09
orbit20          4.691680e-45  2.393128e-08
orbit21          7.917030e-46  2.739835e-09
orbit22         -1.463578e-45  1.186760e-08
orbit23          1.004844e-46 -1.642103e-09
orbit24         -2.088268e-44  3.433182e-08
orbit25         -3.106256e-44  4.052893e-07
orbit26          4.132015e-46 -3.292960e-08
orbit27          3.120936e-43 -2.765475e-06
orbit28          2.166409e-43  8.975368e-07
orbit29         -3.608062e-44 -3.867323e-07
orbit30         -3.621883e-45 -2.158716e-07
orbit31         -7.706740e-44  2.620501e-08
orbit32         -1.905555e-44 -1.044877e-07
orbit33         -1.876406e-46  2.852505e-09
orbit34          3.753631e-43  1.825742e-06
orbit35         -1.210132e-43 -7.879870e-07
orbit36          1.408900e-44  3.244831e-07
orbit37         -2.817030e-45 -1.096319e-07
orbit38          5.858226e-45  3.631357e-08
orbit39         -8.711054e-43 -1.678697e-06
orbit40         -3.103214e-43 -1.214042e-06
orbit41         -5.824666e-44 -1.595993e-07
orbit42         -1.833721e-44 -6.394891e-09
orbit43         -5.455931e-43  1.204742e-05
orbit44         -1.415185e-42 -2.076194e-05
orbit45          3.786597e-44  5.751720e-06
orbit46         -1.067705e-42 -6.192375e-06
orbit47         -1.329157e-43 -1.782250e-06
orbit48         -1.420497e-43  3.839645e-07
orbit49         -6.148845e-44  4.074063e-06
orbit50          1.661559e-44 -6.494159e-07
orbit51          2.610060e-43  2.961361e-06
orbit52         -7.319425e-43  7.956455e-06
orbit53         -1.032356e-43 -6.443669e-07
orbit54         -2.548188e-42 -5.235550e-06
orbit55         -1.209026e-43 -1.746633e-07
orbit56         -8.420796e-42  1.469699e-04
orbit57         -8.581247e-43 -3.242654e-06
orbit58         -6.225424e-43 -1.428448e-06
orbit59         -7.494369e-42 -2.087516e-05
orbit60         -2.154587e-42  4.486155e-06
orbit61         -1.436728e-42 -4.939883e-06
orbit62         -4.402432e-42 -1.011886e-04
orbit63         -1.422904e-42 -5.589947e-06
orbit64         -2.919331e-42  2.117949e-05
orbit65         -4.711721e-41 -7.336271e-05
orbit66         -7.650023e-42 -2.850129e-05
orbit67         -1.551901e-42 -2.423051e-06
orbit68         -2.134012e-41  8.698648e-05
orbit69         -2.735614e-41 -2.758935e-05
orbit70         -6.372245e-41 -2.573594e-04
orbit71         -8.451274e-42 -1.025920e-05
orbit72         -7.807779e-41 -9.883906e-05
AP               2.165658e-38 -8.586241e-03
bet              1.789478e-43  1.492553e-07
ecc             -1.058680e-38 -1.894960e-03
eccrad          -7.410759e-38 -1.394869e-02
close            2.544767e-37  6.219848e-01
constraint      -3.966000e-38 -5.208292e-02
coreness         2.786761e-39  9.004103e-03
knn             -2.528023e-40 -8.777741e-04
hubscore        -1.910557e-38 -8.285027e-02
pagerank        -1.374587e-37 -9.187362e-01
trans           -2.113955e-38 -2.607474e-02
evcent          -1.944585e-38 -1.004915e-01
first            5.096263e-40  1.336481e-04
upto_second      1.314649e-41  1.119704e-05
upto_third       5.792209e-42  1.498253e-05
upto_fourth      3.752129e-42  9.983543e-06
upto_fifth       6.183262e-42  8.422976e-06
upto_sixth       1.068737e-41 -2.853267e-05
second           1.251125e-41  1.159525e-05
third            7.687972e-42  2.118436e-05
fourth           3.641066e-42  1.051076e-05
fifth           -4.656293e-42 -1.894289e-05
sixth           -8.675401e-42 -2.335784e-05
ratio1          -2.646280e-40 -7.158582e-04
ratio2           6.073981e-41  1.317689e-03
ratio3          -6.278797e-40  4.330749e-03
ratio4          -2.260271e-39 -1.146612e-02
ratio5          -4.303810e-39 -1.951679e-02
ratio6          -1.042627e-41 -1.367767e-05
selfinter        1.682440e-38  3.748583e-02
walktrap_vertex -2.120069e-38 -1.214246e-01
bigcom1          6.028187e-39  4.537585e-02
bigcom3         -5.611672e-38 -4.873470e-01
bigcom4          1.686081e-37  7.200026e-01
bigcom5         -1.280804e-38  2.707033e-02
bigcom6         -5.611672e-38 -5.107190e-01
bigcom7         -5.614090e-38 -4.546923e-01
bigcom8         -4.605451e-39  2.322109e-01
bigcom9         -5.613284e-38 -5.365028e-01
bigcom10         1.460485e-37  6.994491e-01
bigcom11         2.049672e-38  1.221216e-01
bigcom12        -8.098406e-39 -8.742009e-02
bigcom13        -2.965653e-38 -2.116841e-01
bigcom14        -5.627830e-38 -5.270841e-01
bigcom15        -5.614090e-38 -4.420334e-01
bigcom16        -5.637570e-38 -5.688120e-01
bigcom17         1.123704e-37  6.635869e-01
bigcom19         4.024486e-38  2.949902e-01
bigcom20        -5.611672e-38 -5.470953e-01
bigcom21        -5.610062e-38 -5.989465e-01
bigcom22        -4.811329e-38 -1.564759e-01
bigcom23         5.595291e-38  2.385924e-01
bigcom26        -5.612478e-38 -6.361000e-01
bigcom27         1.686081e-37  8.343459e-01
bigcom28        -5.611672e-38 -5.870223e-01
bigcom30         7.877316e-38  3.095325e-01
bigcom31        -5.611672e-38 -5.808045e-01
bigcom32        -5.622164e-38 -5.789866e-01
bigcom33         5.622957e-38  3.414519e-01
bigcom34        -5.614896e-38 -5.994591e-01
bigcom36        -5.610867e-38 -4.612906e-01
bigcom37        -5.614896e-38 -4.950472e-01
bigcom38        -5.611672e-38 -5.760571e-01
bigcom39        -5.610867e-38 -5.897325e-01
bigcom40        -5.614090e-38 -6.381564e-01
bigcom41         2.137437e-37  7.484113e-01
bigcom43         3.947317e-38  3.028278e-01
bigcom46         1.123704e-37  5.220233e-01
bigcom47         2.170456e-38  2.393456e-01
bigcom49        -5.637570e-38 -4.950322e-01
bigcom52        -5.612478e-38 -5.818234e-01
bigcom54         3.580739e-38  1.285371e-01
bigcom58         3.580739e-38  1.775090e-01
bigcom61        -5.612478e-38 -5.868678e-01
bigcom65         3.580739e-38  1.143336e-01
bigcom69        -5.614090e-38 -6.212941e-01
bigcom71         2.814706e-38  1.516867e-01
bigcom75        -5.613284e-38 -5.654057e-01
bigcom76         1.460485e-37  6.320780e-01
bigcom78         1.460485e-37  8.372535e-01
bigcom82         5.622957e-38  3.282582e-01
bigcom83        -5.611672e-38 -3.251369e-01
bigcom85         1.124673e-37  4.919976e-01
bigcom87        -5.613284e-38 -5.964039e-01
bigcom90         4.492318e-37  1.293611e+00
bigcom91        -5.615703e-38 -5.431339e-01
bigcom95         1.965616e-37  8.502857e-01
bigcom97         5.622957e-38  4.662289e-01
bigcom98        -5.611672e-38 -5.334716e-01
bigcom99         1.460485e-37  8.071443e-01
bigcom101        3.230822e-37  7.611748e-01
bigcom102        5.630235e-38  3.033610e-01
bigcom104        1.966745e-37  8.309065e-01
bigcom106       -5.610867e-38 -3.166295e-01
bigcom107       -5.612478e-38 -4.929433e-01
bigcom108       -5.623782e-38 -5.188292e-01
bigcom113        4.499818e-38  2.978862e-01
bigcom114       -5.611672e-38 -5.124343e-01
bigcom115       -5.611672e-38 -5.562349e-01
bigcom117       -2.965653e-38 -2.474828e-01
bigcom119        7.026679e-38  4.361619e-01
bigcom121       -5.612478e-38 -5.969197e-01
bigcom123        4.035432e-41 -1.257830e-02
bigcom124        7.026679e-38  4.668512e-01
bigcom127        3.349402e-39  5.289013e-02
bigcom130       -5.618932e-38 -7.504006e-01
bigcom131       -5.610867e-38 -5.306739e-01
bigcom134        1.123704e-37  5.462406e-01
bigcom138        4.024486e-38  3.836931e-01
bigcom143       -5.612478e-38 -4.928139e-01
bigcom146       -3.766265e-38 -2.099458e-01
bigcom148        1.123704e-37  6.645939e-01
bigcom149       -5.613284e-38 -5.212071e-01
bigcom151        7.026679e-38  5.294357e-01
bigcom153       -5.612478e-38 -6.035347e-01
bigcom154       -5.615703e-38 -5.051848e-01
bigcom159       -5.615703e-38 -4.903923e-01
bigcom160       -5.614090e-38 -5.928595e-01
bigcom161       -5.611672e-38 -3.327785e-01
bigcom162       -2.921224e-39  8.545598e-02
bigcom168       -5.611672e-38 -5.729424e-01
bigcom172        1.123704e-37  6.450466e-01
bigcom175       -5.613284e-38 -6.365920e-01
bigcom180       -5.611672e-38 -4.419766e-01
bigcom181       -5.612478e-38 -7.316715e-01
bigcom183        1.123704e-37  5.409680e-01
bigcom185       -5.611672e-38 -7.351520e-01
bigcom187       -5.612478e-38 -5.336592e-01
bigcom189       -5.617317e-38 -6.197494e-01
bigcom191       -5.611672e-38 -5.129666e-01
bigcom198       -5.612478e-38 -2.882106e-01
bigcom199       -5.615703e-38 -5.280906e-01
bigcom200       -5.612478e-38 -5.860711e-01
bigcom202       -5.611672e-38 -5.521686e-01
bigcom205       -5.610867e-38 -5.912411e-01
bigcom227       -5.611672e-38 -5.105289e-01
bigcom232       -5.612478e-38 -5.043271e-01
bigcom241       -5.611672e-38 -6.189803e-01
bigcom246        1.460485e-37  1.517165e-01
bigcom266       -5.611672e-38 -4.668535e-01
bigcom268        1.460485e-37  7.435239e-01
bigcom274        1.460485e-37  8.999501e-01
bigcom278       -5.613284e-38 -4.804615e-01
bigcom280       -5.611672e-38 -4.090481e-01
bigcom323       -5.613284e-38 -5.711679e-01
bigcom341       -5.611672e-38 -5.779949e-01
bigcom342        1.128788e-38  1.864865e-01
bigcom345       -5.612478e-38 -5.948161e-01
bigcom346       -5.618124e-38 -4.983830e-01
bigcom354        1.460485e-37  6.359244e-01
bigcom369       -5.613284e-38 -4.701865e-01
bigcom373       -5.612478e-38 -5.186165e-01
bigcom377       -5.611672e-38 -6.605315e-01
bigcom384       -5.614896e-38 -5.698222e-01
bigcom394        1.460485e-37  5.497541e-01
bigcom398        4.493608e-37  1.324045e+00
bigcom403       -5.611672e-38 -6.667602e-01
bigcom404       -5.612478e-38 -5.519667e-01
bigcom414        2.808656e-37  9.543177e-01
bigcom416       -5.611672e-38 -5.275878e-01
bigcom423        5.637533e-38  4.717799e-01
bigcom428       -5.617317e-38 -4.980242e-01
bigcom430       -5.610062e-38 -6.523041e-01
bigcom434       -5.612478e-38 -4.834010e-01
bigcom435       -5.611672e-38 -5.368711e-01
bigcom449       -5.617317e-38 -4.899349e-01
bigcom451       -5.616510e-38 -5.096944e-01
bigcom454        1.460485e-37  6.244703e-01
bigcom471        1.460485e-37  6.885952e-01
bigcom473       -5.618932e-38 -5.095991e-01
bigcom479       -2.735378e-38 -5.391324e-02
bigcom484        2.166401e-38  3.670199e-01
bigcom485       -5.612478e-38 -5.893046e-01
bigcom492       -5.618124e-38 -5.967083e-01
bigcom498       -5.611672e-38 -6.031986e-01
bigcom506       -5.611672e-38 -5.516786e-01
bigcom530       -5.612478e-38 -6.571151e-01
bigcom531        1.123704e-37  6.491678e-01
bigcom564       -5.610062e-38 -4.959795e-01
bigcom623        7.525441e-37  2.089037e+00
spin_vertex     -7.960636e-38 -1.962925e-01
membership_s1   -4.319972e-39 -2.916295e-02
membership_s2   -8.485501e-39  2.219455e-02
membership_s3    2.473086e-37  6.149161e-01
membership_s4    7.026679e-38  4.749473e-01
membership_s5   -5.616510e-38 -5.639946e-01
membership_s6    1.740412e-37  7.789449e-01
membership_s7   -5.617317e-38 -4.443300e-01
membership_s8   -5.615703e-38 -6.027240e-01
membership_s9   -3.100184e-38 -3.332249e-01
membership_s10   3.580739e-38  3.039580e-01
membership_s11   1.460485e-37  7.411737e-01
membership_s13  -5.614090e-38 -5.229691e-01
membership_s14   5.487037e-38  2.330779e-01
membership_s15   2.132612e-38  9.070235e-02
membership_s17   3.580739e-38  1.217535e-01
membership_s18  -5.619740e-38 -4.846711e-01
membership_s19  -7.148059e-39 -1.473008e-02
membership_s20  -5.611672e-38 -5.545209e-01
membership_s21  -2.929229e-39  2.534783e-02
membership_s22   9.864776e-39  1.037392e-01
membership_s23  -3.154513e-38 -1.154070e-01
membership_s25  -1.829754e-38 -1.109782e-01
membership_s26  -5.612478e-38 -5.871896e-01
membership_s27  -5.613284e-38 -4.359466e-01
membership_s28  -2.937279e-39  1.782465e-01
membership_s29  -5.613284e-38 -5.698667e-01
membership_s30   3.349402e-39  1.779427e-01
membership_s31   3.337566e-38  1.829199e-01
membership_s32   2.278106e-38  9.494377e-02
membership_s33   1.966745e-37  7.859498e-01
membership_s34  -5.618124e-38 -5.605060e-01
membership_s35  -5.454268e-39  1.691777e-02
membership_s36  -5.622164e-38 -5.921713e-01
membership_s37   4.073722e-38  3.015668e-01
membership_s39  -1.855952e-38 -8.915390e-02
membership_s40   8.831235e-38  3.561187e-01
membership_s41   1.123704e-37  5.803056e-01
membership_s42   4.506292e-38  4.309286e-01
membership_s43   5.241012e-39  1.123131e-01
membership_s44  -1.393694e-38 -7.320036e-02
V1              -8.316635e-38 -3.084451e-01
V2              -2.926776e-38 -2.219778e-01
pdi              2.378910e-35  3.242439e+01
adhesion         6.498761e-42  5.200993e-05
cohesion        -1.299753e-41 -1.012486e-04
inner           -1.143499e-42  1.956342e-05
outer           -2.447788e-43  1.492755e-04
ioratio          3.673286e-38 -1.870878e-02
comsize          4.388439e-41  3.613554e-04
[1] "Dataset: all_C Model GBM, run: 6 of 10 2015-06-15 21:57:10"
Iter   TrainDeviance   ValidDeviance   StepSize   Improve
     1        0.4267             nan     0.0100    0.0004
     2        0.4256             nan     0.0100    0.0001
     3        0.4245             nan     0.0100    0.0001
     4        0.4234             nan     0.0100    0.0001
     5        0.4222             nan     0.0100    0.0001
     6        0.4212             nan     0.0100    0.0000
     7        0.4201             nan     0.0100    0.0003
     8        0.4192             nan     0.0100    0.0001
     9        0.4183             nan     0.0100    0.0001
    10        0.4172             nan     0.0100    0.0002
    20        0.4094             nan     0.0100   -0.0000
    40        0.3960             nan     0.0100    0.0001
    60        0.3847             nan     0.0100   -0.0000
    80        0.3741             nan     0.0100    0.0001
   100        0.3656             nan     0.0100   -0.0001
   120        0.3585             nan     0.0100    0.0000
   140        0.3512             nan     0.0100   -0.0000
   160        0.3439             nan     0.0100    0.0000
   180        0.3374             nan     0.0100    0.0000
   200        0.3306             nan     0.0100   -0.0000
   220        0.3239             nan     0.0100   -0.0000
   240        0.3182             nan     0.0100   -0.0000
   260        0.3129             nan     0.0100   -0.0000
   280        0.3072             nan     0.0100   -0.0000
   300        0.3020             nan     0.0100    0.0000
   320        0.2971             nan     0.0100   -0.0000
   340        0.2921             nan     0.0100   -0.0000
   360        0.2871             nan     0.0100   -0.0000
   380        0.2827             nan     0.0100   -0.0000
   400        0.2784             nan     0.0100   -0.0000
   411        0.2760             nan     0.0100    0.0000

[1] "GBM variable coefficients"
                            var     rel.inf
comsize                 comsize 3.942653521
outer                     outer 3.759707088
V1                           V1 3.183211272
V2                           V2 3.078177414
ratio5                   ratio5 2.902345199
spin_vertex         spin_vertex 2.723498972
ratio2                   ratio2 2.655272426
pagerank               pagerank 2.630414247
bet                         bet 2.514223815
fourth                   fourth 2.481300675
inner                     inner 2.048889851
adhesion               adhesion 1.893191651
ratio3                   ratio3 1.858566753
walktrap_vertex walktrap_vertex 1.674136030
knn                         knn 1.609550161
ioratio                 ioratio 1.565423263
membership_s14   membership_s14 1.557180023
cohesion               cohesion 1.479796399
graph13                 graph13 1.475302130
orbit35                 orbit35 1.395837617
ratio6                   ratio6 1.355820135
graph16                 graph16 1.292538808
fifth                     fifth 1.231985524
orbit18                 orbit18 1.196408433
trans                     trans 1.138172424
graph15                 graph15 1.045954642
orbit36                 orbit36 1.040536484
ratio1                   ratio1 1.036106369
graph10                 graph10 0.990124857
orbit19                 orbit19 0.962767431
graph4                   graph4 0.943858292
graph19                 graph19 0.889234480
orbit16                 orbit16 0.882050998
membership_s6     membership_s6 0.858981219
ratio4                   ratio4 0.843944989
hubscore               hubscore 0.835412764
graph1                   graph1 0.808460455
orbit20                 orbit20 0.797348351
graph11                 graph11 0.794116848
graph12                 graph12 0.790541225
orbit27                 orbit27 0.770634358
graph3                   graph3 0.770376950
orbit39                 orbit39 0.752890255
graph6                   graph6 0.738668139
graph17                 graph17 0.736299190
orbit17                 orbit17 0.703109935
orbit45                 orbit45 0.682560578
orbit37                 orbit37 0.662823192
upto_fifth           upto_fifth 0.636430813
orbit28                 orbit28 0.630733358
graph14                 graph14 0.609940529
graph9                   graph9 0.562941127
upto_sixth           upto_sixth 0.543453713
orbit44                 orbit44 0.539650535
graph5                   graph5 0.529030166
orbit15                 orbit15 0.525513611
orbit5                   orbit5 0.516836485
close                     close 0.512926076
graph20                 graph20 0.508487177
sixth                     sixth 0.489330594
orbit30                 orbit30 0.487340093
orbit38                 orbit38 0.467582610
orbit21                 orbit21 0.447045302
constraint           constraint 0.446801937
orbit49                 orbit49 0.443524300
graph23                 graph23 0.432676566
upto_third           upto_third 0.409123020
orbit33                 orbit33 0.405315611
third                     third 0.399615405
orbit22                 orbit22 0.394783701
bigcom398             bigcom398 0.392993938
orbit53                 orbit53 0.372092480
orbit52                 orbit52 0.372087605
orbit29                 orbit29 0.371008353
graph2                   graph2 0.369395021
orbit24                 orbit24 0.363762116
orbit32                 orbit32 0.361104627
bigcom101             bigcom101 0.357769279
orbit46                 orbit46 0.356174653
graph21                 graph21 0.350515086
orbit50                 orbit50 0.350034894
graph24                 graph24 0.332920023
orbit6                   orbit6 0.330167825
orbit25                 orbit25 0.323279963
orbit63                 orbit63 0.317674106
orbit13                 orbit13 0.316780915
orbit40                 orbit40 0.310005754
orbit31                 orbit31 0.298970500
bigcom23               bigcom23 0.296402859
bigcom119             bigcom119 0.291817170
orbit56                 orbit56 0.289361616
membership_s3     membership_s3 0.287482636
orbit9                   orbit9 0.270379803
upto_fourth         upto_fourth 0.269344772
coreness               coreness 0.264049944
orbit4                   orbit4 0.261961093
orbit1                   orbit1 0.255328230
graph18                 graph18 0.253181987
orbit59                 orbit59 0.250274551
membership_s33   membership_s33 0.244945118
orbit51                 orbit51 0.236302279
graph0                   graph0 0.235543541
graph25                 graph25 0.224808435
bigcom4                 bigcom4 0.222826575
bigcom11               bigcom11 0.219412444
orbit60                 orbit60 0.205746504
orbit65                 orbit65 0.205651305
pdi                         pdi 0.203226902
orbit62                 orbit62 0.202977689
orbit26                 orbit26 0.197646807
orbit47                 orbit47 0.195758351
evcent                   evcent 0.191657856
graph26                 graph26 0.178855843
orbit11                 orbit11 0.174014007
orbit48                 orbit48 0.170523767
membership_s42   membership_s42 0.170038793
second                   second 0.168495897
bigcom423             bigcom423 0.161334751
membership_s31   membership_s31 0.160382644
graph7                   graph7 0.159470170
graph22                 graph22 0.155689259
orbit10                 orbit10 0.153203754
orbit23                 orbit23 0.153158802
membership_s37   membership_s37 0.150539201
bigcom30               bigcom30 0.149405809
membership_s15   membership_s15 0.140312128
ecc                         ecc 0.140014306
orbit54                 orbit54 0.139046538
bigcom102             bigcom102 0.135972781
orbit41                 orbit41 0.134111907
orbit64                 orbit64 0.133195922
bigcom1                 bigcom1 0.126907342
orbit67                 orbit67 0.124188414
membership_s19   membership_s19 0.121677884
orbit58                 orbit58 0.119843467
AP                           AP 0.106490700
orbit2                   orbit2 0.104956242
bigcom41               bigcom41 0.097512592
bigcom85               bigcom85 0.092575820
bigcom43               bigcom43 0.092054492
upto_second         upto_second 0.090667715
membership_s2     membership_s2 0.087552520
bigcom19               bigcom19 0.076033506
membership_s35   membership_s35 0.065244340
membership_s21   membership_s21 0.059058212
membership_s1     membership_s1 0.053855432
orbit66                 orbit66 0.053295703
graph8                   graph8 0.047508169
bigcom5                 bigcom5 0.047463543
bigcom138             bigcom138 0.045152085
orbit43                 orbit43 0.043628354
bigcom8                 bigcom8 0.043386140
orbit7                   orbit7 0.036302726
orbit42                 orbit42 0.035654293
membership_s44   membership_s44 0.029304802
bigcom104             bigcom104 0.028750039
orbit57                 orbit57 0.028245208
orbit71                 orbit71 0.027862947
orbit55                 orbit55 0.027543673
orbit12                 orbit12 0.027239431
orbit69                 orbit69 0.026471685
selfinter             selfinter 0.026438387
membership_s28   membership_s28 0.021758756
orbit70                 orbit70 0.019413640
membership_s39   membership_s39 0.017075286
graph28                 graph28 0.016587100
membership_s32   membership_s32 0.015174764
graph29                 graph29 0.011229654
bigcom12               bigcom12 0.010304174
membership_s43   membership_s43 0.010015056
membership_s22   membership_s22 0.008408467
bigcom47               bigcom47 0.007086793
graph27                 graph27 0.000000000
orbit0                   orbit0 0.000000000
orbit3                   orbit3 0.000000000
orbit8                   orbit8 0.000000000
orbit14                 orbit14 0.000000000
orbit34                 orbit34 0.000000000
orbit61                 orbit61 0.000000000
orbit68                 orbit68 0.000000000
orbit72                 orbit72 0.000000000
eccrad                   eccrad 0.000000000
first                     first 0.000000000
bigcom3                 bigcom3 0.000000000
bigcom6                 bigcom6 0.000000000
bigcom7                 bigcom7 0.000000000
bigcom9                 bigcom9 0.000000000
bigcom10               bigcom10 0.000000000
bigcom13               bigcom13 0.000000000
bigcom14               bigcom14 0.000000000
bigcom15               bigcom15 0.000000000
bigcom16               bigcom16 0.000000000
bigcom17               bigcom17 0.000000000
bigcom20               bigcom20 0.000000000
bigcom21               bigcom21 0.000000000
bigcom22               bigcom22 0.000000000
bigcom26               bigcom26 0.000000000
bigcom27               bigcom27 0.000000000
bigcom28               bigcom28 0.000000000
bigcom31               bigcom31 0.000000000
bigcom32               bigcom32 0.000000000
bigcom33               bigcom33 0.000000000
bigcom34               bigcom34 0.000000000
bigcom36               bigcom36 0.000000000
bigcom37               bigcom37 0.000000000
bigcom38               bigcom38 0.000000000
bigcom39               bigcom39 0.000000000
bigcom40               bigcom40 0.000000000
bigcom46               bigcom46 0.000000000
bigcom49               bigcom49 0.000000000
bigcom52               bigcom52 0.000000000
bigcom54               bigcom54 0.000000000
bigcom58               bigcom58 0.000000000
bigcom61               bigcom61 0.000000000
bigcom65               bigcom65 0.000000000
bigcom69               bigcom69 0.000000000
bigcom71               bigcom71 0.000000000
bigcom75               bigcom75 0.000000000
bigcom76               bigcom76 0.000000000
bigcom78               bigcom78 0.000000000
bigcom82               bigcom82 0.000000000
bigcom83               bigcom83 0.000000000
bigcom87               bigcom87 0.000000000
bigcom90               bigcom90 0.000000000
bigcom91               bigcom91 0.000000000
bigcom95               bigcom95 0.000000000
bigcom97               bigcom97 0.000000000
bigcom98               bigcom98 0.000000000
bigcom99               bigcom99 0.000000000
bigcom106             bigcom106 0.000000000
bigcom107             bigcom107 0.000000000
bigcom108             bigcom108 0.000000000
bigcom113             bigcom113 0.000000000
bigcom114             bigcom114 0.000000000
bigcom115             bigcom115 0.000000000
bigcom117             bigcom117 0.000000000
bigcom121             bigcom121 0.000000000
bigcom123             bigcom123 0.000000000
bigcom124             bigcom124 0.000000000
bigcom127             bigcom127 0.000000000
bigcom130             bigcom130 0.000000000
bigcom131             bigcom131 0.000000000
bigcom134             bigcom134 0.000000000
bigcom143             bigcom143 0.000000000
bigcom146             bigcom146 0.000000000
bigcom148             bigcom148 0.000000000
bigcom149             bigcom149 0.000000000
bigcom151             bigcom151 0.000000000
bigcom153             bigcom153 0.000000000
bigcom154             bigcom154 0.000000000
bigcom159             bigcom159 0.000000000
bigcom160             bigcom160 0.000000000
bigcom161             bigcom161 0.000000000
bigcom162             bigcom162 0.000000000
bigcom168             bigcom168 0.000000000
bigcom172             bigcom172 0.000000000
bigcom175             bigcom175 0.000000000
bigcom180             bigcom180 0.000000000
bigcom181             bigcom181 0.000000000
bigcom183             bigcom183 0.000000000
bigcom185             bigcom185 0.000000000
bigcom187             bigcom187 0.000000000
bigcom189             bigcom189 0.000000000
bigcom191             bigcom191 0.000000000
bigcom198             bigcom198 0.000000000
bigcom199             bigcom199 0.000000000
bigcom200             bigcom200 0.000000000
bigcom202             bigcom202 0.000000000
bigcom205             bigcom205 0.000000000
bigcom227             bigcom227 0.000000000
bigcom232             bigcom232 0.000000000
bigcom241             bigcom241 0.000000000
bigcom246             bigcom246 0.000000000
bigcom266             bigcom266 0.000000000
bigcom268             bigcom268 0.000000000
bigcom274             bigcom274 0.000000000
bigcom278             bigcom278 0.000000000
bigcom280             bigcom280 0.000000000
bigcom323             bigcom323 0.000000000
bigcom341             bigcom341 0.000000000
bigcom342             bigcom342 0.000000000
bigcom345             bigcom345 0.000000000
bigcom346             bigcom346 0.000000000
bigcom354             bigcom354 0.000000000
bigcom369             bigcom369 0.000000000
bigcom373             bigcom373 0.000000000
bigcom377             bigcom377 0.000000000
bigcom384             bigcom384 0.000000000
bigcom394             bigcom394 0.000000000
bigcom403             bigcom403 0.000000000
bigcom404             bigcom404 0.000000000
bigcom414             bigcom414 0.000000000
bigcom416             bigcom416 0.000000000
bigcom428             bigcom428 0.000000000
bigcom430             bigcom430 0.000000000
bigcom434             bigcom434 0.000000000
bigcom435             bigcom435 0.000000000
bigcom449             bigcom449 0.000000000
bigcom451             bigcom451 0.000000000
bigcom454             bigcom454 0.000000000
bigcom471             bigcom471 0.000000000
bigcom473             bigcom473 0.000000000
bigcom479             bigcom479 0.000000000
bigcom484             bigcom484 0.000000000
bigcom485             bigcom485 0.000000000
bigcom492             bigcom492 0.000000000
bigcom498             bigcom498 0.000000000
bigcom506             bigcom506 0.000000000
bigcom530             bigcom530 0.000000000
bigcom531             bigcom531 0.000000000
bigcom564             bigcom564 0.000000000
bigcom623             bigcom623 0.000000000
membership_s4     membership_s4 0.000000000
membership_s5     membership_s5 0.000000000
membership_s7     membership_s7 0.000000000
membership_s8     membership_s8 0.000000000
membership_s9     membership_s9 0.000000000
membership_s10   membership_s10 0.000000000
membership_s11   membership_s11 0.000000000
membership_s13   membership_s13 0.000000000
membership_s17   membership_s17 0.000000000
membership_s18   membership_s18 0.000000000
membership_s20   membership_s20 0.000000000
membership_s23   membership_s23 0.000000000
membership_s25   membership_s25 0.000000000
membership_s26   membership_s26 0.000000000
membership_s27   membership_s27 0.000000000
membership_s29   membership_s29 0.000000000
membership_s30   membership_s30 0.000000000
membership_s34   membership_s34 0.000000000
membership_s36   membership_s36 0.000000000
membership_s40   membership_s40 0.000000000
membership_s41   membership_s41 0.000000000
[1] "Dataset: all_C Model RF, run: 6 of 10 2015-06-15 22:01:15"
     |      Out-of-bag   |
Tree |      MSE  %Var(y) |
   1 |  0.09822   187.57 |
   2 |  0.09434   180.17 |
   3 |  0.09226   176.19 |
   4 |  0.08873   169.46 |
   5 |  0.08317   158.83 |
   6 |  0.07882   150.53 |
   7 |  0.07582   144.80 |
   8 |  0.07381   140.97 |
   9 |  0.07164   136.82 |
  10 |  0.07074   135.10 |
  11 |    0.069   131.78 |
  12 |  0.06761   129.12 |
  13 |  0.06711   128.16 |
  14 |  0.06608   126.19 |
  15 |  0.06587   125.80 |
  16 |  0.06501   124.15 |
  17 |  0.06415   122.52 |
  18 |  0.06351   121.28 |
  19 |  0.06303   120.38 |
  20 |  0.06242   119.21 |
  21 |  0.06197   118.35 |
  22 |  0.06171   117.85 |
  23 |  0.06139   117.24 |
  24 |  0.06098   116.46 |
  25 |   0.0608   116.12 |
  26 |  0.06052   115.57 |
  27 |  0.06033   115.21 |
  28 |  0.06004   114.66 |
  29 |  0.05989   114.38 |
  30 |  0.05967   113.95 |
  31 |  0.05965   113.93 |
  32 |  0.05954   113.70 |
  33 |  0.05947   113.57 |
  34 |  0.05944   113.52 |
  35 |   0.0593   113.26 |
  36 |  0.05924   113.14 |
  37 |  0.05911   112.89 |
  38 |  0.05898   112.64 |
  39 |  0.05898   112.64 |
  40 |  0.05901   112.69 |
  41 |  0.05895   112.58 |
  42 |   0.0589   112.49 |
  43 |  0.05871   112.13 |
  44 |  0.05864   111.98 |
  45 |   0.0585   111.71 |
  46 |  0.05852   111.76 |
  47 |  0.05847   111.67 |
  48 |  0.05835   111.44 |
  49 |  0.05825   111.25 |
  50 |  0.05818   111.12 |
  51 |  0.05825   111.24 |
  52 |  0.05823   111.20 |
  53 |  0.05821   111.17 |
  54 |  0.05815   111.05 |
  55 |  0.05808   110.93 |
  56 |  0.05804   110.84 |
  57 |  0.05797   110.72 |
  58 |  0.05784   110.46 |
  59 |  0.05768   110.16 |
  60 |   0.0577   110.20 |
  61 |  0.05765   110.10 |
  62 |  0.05761   110.03 |
  63 |  0.05755   109.90 |
  64 |  0.05746   109.74 |
  65 |  0.05745   109.72 |
  66 |   0.0574   109.62 |
  67 |  0.05732   109.47 |
  68 |  0.05727   109.38 |
  69 |  0.05724   109.31 |
  70 |  0.05721   109.26 |
  71 |   0.0572   109.23 |
  72 |   0.0572   109.24 |
  73 |  0.05716   109.16 |
  74 |  0.05708   109.01 |
  75 |  0.05706   108.97 |
  76 |  0.05705   108.96 |
  77 |  0.05703   108.92 |
  78 |  0.05701   108.88 |
  79 |  0.05701   108.88 |
  80 |  0.05695   108.76 |
  81 |  0.05693   108.72 |
  82 |  0.05695   108.76 |
  83 |  0.05692   108.70 |
  84 |   0.0569   108.66 |
  85 |  0.05691   108.68 |
  86 |  0.05687   108.60 |
  87 |  0.05681   108.49 |
  88 |  0.05678   108.44 |
  89 |  0.05672   108.33 |
  90 |  0.05667   108.22 |
  91 |  0.05663   108.15 |
  92 |  0.05659   108.07 |
  93 |  0.05662   108.13 |
  94 |  0.05666   108.20 |
  95 |  0.05661   108.11 |
  96 |  0.05659   108.07 |
  97 |  0.05655   108.01 |
  98 |  0.05651   107.92 |
  99 |  0.05648   107.87 |
 100 |  0.05644   107.78 |
[1] "Random Forest variable coefficients"
                      %IncMSE IncNodePurity
graph5           2.423846e-03  1.020971e+00
graph6           4.510138e-03  1.569015e+00
graph7           2.010586e-04  2.762308e-01
graph8           1.658620e-04  2.348126e-01
graph9           1.095492e-02  2.135849e+00
graph10          5.223090e-03  2.573336e+00
graph11          6.494259e-03  2.311272e+00
graph12          5.683057e-03  1.925386e+00
graph13          7.445746e-03  2.224353e+00
graph14          7.985178e-03  1.853330e+00
graph15          1.037635e-02  1.871741e+00
graph16          8.959434e-03  2.953430e+00
graph17          3.971215e-03  1.524596e+00
graph18          1.731910e-03  4.830511e-01
graph19          1.034268e-02  2.254124e+00
graph20          3.354016e-03  1.191669e+00
graph21          2.639388e-03  1.351186e+00
graph22          7.272460e-04  4.778783e-01
graph23          3.296054e-03  1.255938e+00
graph24          6.454131e-04  3.770735e-01
graph25          3.271098e-03  8.590548e-01
graph26          7.109292e-04  3.082057e-01
graph27          8.203786e-05  5.392979e-02
graph28          1.020507e-04  1.287273e-01
graph29          3.888025e-06  3.214286e-02
orbit0           1.977274e-03  7.520673e-01
orbit1           4.465127e-03  1.582667e+00
orbit2           2.388341e-03  7.775998e-01
orbit3           4.105089e-04  4.076436e-01
orbit4           6.677015e-03  2.245662e+00
orbit5           7.853210e-03  1.812730e+00
orbit6           7.235304e-03  2.552814e+00
orbit7           3.659074e-03  8.847646e-01
orbit8           3.064684e-03  1.209813e+00
orbit9           3.780221e-03  1.269602e+00
orbit10          2.007342e-03  4.829585e-01
orbit11          1.481757e-03  4.337441e-01
orbit12          1.058255e-03  2.672511e-01
orbit13          1.975797e-04  4.641530e-01
orbit14          1.611118e-04  1.853188e-01
orbit15          5.935007e-03  2.185473e+00
orbit16          1.309085e-02  2.222736e+00
orbit17          9.860843e-03  2.260211e+00
orbit18          9.856243e-03  2.625606e+00
orbit19          5.250731e-03  2.194009e+00
orbit20          6.841771e-03  2.412925e+00
orbit21          1.300802e-02  1.718286e+00
orbit22          6.020135e-03  2.121806e+00
orbit23          3.451565e-03  1.078342e+00
orbit24          8.262074e-03  2.248380e+00
orbit25          1.150367e-03  7.028184e-01
orbit26          2.431672e-03  6.720064e-01
orbit27          1.149679e-02  2.747953e+00
orbit28          5.199832e-03  1.407475e+00
orbit29          3.694246e-03  9.070520e-01
orbit30          3.913017e-03  1.219433e+00
orbit31          5.496751e-03  1.700447e+00
orbit32          6.564841e-03  8.093970e-01
orbit33          3.035249e-03  5.472542e-01
orbit34          1.169438e-02  1.922433e+00
orbit35          1.460478e-02  3.987566e+00
orbit36          5.285895e-03  1.839639e+00
orbit37          8.388835e-03  1.665824e+00
orbit38          3.553475e-03  1.405623e+00
orbit39          4.882888e-03  2.785060e+00
orbit40          2.279782e-03  4.608251e-01
orbit41          2.949450e-03  5.696439e-01
orbit42          1.170935e-03  3.101758e-01
orbit43          1.221095e-03  2.991826e-01
orbit44          1.043768e-03  7.154685e-01
orbit45          7.648867e-03  2.690137e+00
orbit46          1.995406e-03  6.596444e-01
orbit47          1.433109e-03  4.593786e-01
orbit48          9.793837e-04  5.246541e-01
orbit49          4.164434e-03  1.102751e+00
orbit50          5.880691e-03  9.285753e-01
orbit51          2.018610e-03  1.091607e+00
orbit52          1.457513e-03  1.042821e+00
orbit53          3.558827e-03  1.074369e+00
orbit54          6.352369e-04  4.280328e-01
orbit55          2.975060e-05  1.026246e-01
orbit56          2.239075e-03  1.218147e+00
orbit57          8.799187e-05  2.128850e-01
orbit58          3.971625e-04  2.011417e-01
orbit59          5.472903e-04  5.333107e-01
orbit60          1.177966e-03  3.421942e-01
orbit61          2.937869e-04  1.885510e-01
orbit62          4.104348e-03  1.007440e+00
orbit63          1.902434e-03  5.926650e-01
orbit64          1.428707e-03  2.614365e-01
orbit65          6.176286e-04  5.295002e-01
orbit66          3.915740e-04  2.509859e-01
orbit67          2.206951e-04  2.534270e-01
orbit68          1.853652e-04  8.272888e-02
orbit69          3.511869e-04  3.557312e-01
orbit70          8.137158e-05  9.315947e-02
orbit71          1.828009e-04  9.737001e-02
orbit72          2.340397e-05  5.611364e-02
AP               7.074199e-05  2.474725e-01
bet              1.950421e-02  5.450886e+00
ecc              9.511219e-04  4.958066e-01
eccrad           1.491323e-03  5.587476e-01
close            7.292628e-03  2.011111e+00
constraint       6.638791e-03  1.489246e+00
coreness         4.209348e-03  8.911037e-01
knn              6.187438e-03  3.105910e+00
hubscore         9.741805e-03  2.312211e+00
pagerank         1.650645e-02  6.402207e+00
trans            4.170893e-04  1.552452e+00
evcent           1.172606e-02  2.601520e+00
first            9.218988e-04  6.872058e-01
upto_second      3.597524e-03  1.487785e+00
upto_third       7.801675e-03  1.792203e+00
upto_fourth      5.013149e-03  1.899226e+00
upto_fifth       7.565473e-03  2.457898e+00
upto_sixth       6.637119e-03  2.609444e+00
second           4.911218e-03  1.482962e+00
third            8.950535e-03  2.139384e+00
fourth           9.689078e-03  6.082672e+00
fifth            3.847320e-03  3.449634e+00
sixth            1.140654e-02  3.156803e+00
ratio1           6.656394e-03  3.214988e+00
ratio2           5.870495e-03  5.825088e+00
ratio3           9.877928e-03  4.814366e+00
ratio4           1.421768e-02  3.771873e+00
ratio5           1.295289e-02  5.243922e+00
ratio6           1.254742e-02  3.391302e+00
selfinter        1.125587e-04  2.939920e-01
walktrap_vertex  3.361076e-03  2.879069e+00
bigcom1          1.627135e-04  3.215702e-01
bigcom3         -1.730198e-05  3.765589e-01
bigcom4         -1.803680e-05  1.038793e+00
bigcom5          2.300518e-03  7.812122e-01
bigcom6          0.000000e+00  0.000000e+00
bigcom7          0.000000e+00  0.000000e+00
bigcom8          5.010253e-04  6.538597e-01
bigcom9          0.000000e+00  0.000000e+00
bigcom10         0.000000e+00  1.179612e-18
bigcom11         5.723733e-04  6.976447e-01
bigcom12         1.060971e-04  3.753918e-01
bigcom13         3.389848e-05  1.217805e-01
bigcom14         0.000000e+00  0.000000e+00
bigcom15         0.000000e+00  0.000000e+00
bigcom16         0.000000e+00  1.110223e-18
bigcom17        -6.081649e-05  6.139215e-01
bigcom19        -1.347400e-05  1.570697e-01
bigcom20         0.000000e+00  0.000000e+00
bigcom21         0.000000e+00  0.000000e+00
bigcom22         2.907139e-04  4.583146e-01
bigcom23         1.533094e-04  7.433718e-01
bigcom26         0.000000e+00  6.938894e-20
bigcom27         3.717354e-05  3.994726e-01
bigcom28         0.000000e+00  0.000000e+00
bigcom30         9.187554e-06  6.006638e-01
bigcom31         0.000000e+00  0.000000e+00
bigcom32         0.000000e+00  0.000000e+00
bigcom33         3.324638e-05  4.213314e-01
bigcom34         0.000000e+00  0.000000e+00
bigcom36         0.000000e+00  1.422473e-18
bigcom37         0.000000e+00  6.938894e-20
bigcom38         0.000000e+00  0.000000e+00
bigcom39         0.000000e+00  0.000000e+00
bigcom40         0.000000e+00  6.938894e-20
bigcom41        -5.494508e-05  6.589420e-01
bigcom43         1.185531e-04  5.604102e-01
bigcom46        -3.514329e-05  2.639578e-01
bigcom47         2.325317e-05  2.987906e-01
bigcom49         4.567145e-07  9.419380e-02
bigcom52        -2.360218e-05  4.484350e-01
bigcom54         2.042527e-05  4.000815e-01
bigcom58         0.000000e+00  0.000000e+00
bigcom61         0.000000e+00  0.000000e+00
bigcom65        -2.612072e-05  1.946209e-01
bigcom69         0.000000e+00  1.179612e-18
bigcom71        -1.823116e-05  1.156777e-01
bigcom75         0.000000e+00  0.000000e+00
bigcom76        -6.214554e-06  7.238176e-01
bigcom78        -1.181015e-05  5.410957e-01
bigcom82        -3.196442e-05  2.395040e-01
bigcom83         0.000000e+00  0.000000e+00
bigcom85         1.011106e-04  7.684515e-01
bigcom87         0.000000e+00  0.000000e+00
bigcom90        -1.061154e-05  8.713213e-01
bigcom91         0.000000e+00  0.000000e+00
bigcom95         5.861150e-05  6.633922e-01
bigcom97         1.780523e-05  5.026392e-01
bigcom98         0.000000e+00  0.000000e+00
bigcom99        -4.727769e-05  3.608325e-01
bigcom101        7.726019e-05  9.853208e-01
bigcom102        2.451926e-07  2.961375e-01
bigcom104        6.328066e-05  6.194603e-01
bigcom106        0.000000e+00  1.110223e-18
bigcom107        0.000000e+00  0.000000e+00
bigcom108        0.000000e+00  8.333333e-03
bigcom113       -1.443726e-05  4.966804e-01
bigcom114        0.000000e+00  0.000000e+00
bigcom115        0.000000e+00  1.110223e-18
bigcom117       -1.186181e-05  9.378068e-02
bigcom119        2.658403e-05  9.556651e-01
bigcom121        0.000000e+00  0.000000e+00
bigcom123       -5.246747e-06  1.172374e-01
bigcom124       -3.717162e-05  2.870856e-01
bigcom127        2.010162e-05  5.233980e-01
bigcom130        0.000000e+00  0.000000e+00
bigcom131        0.000000e+00  0.000000e+00
bigcom134        1.842397e-05  5.949435e-01
bigcom138       -9.416915e-06  2.877954e-01
bigcom143        0.000000e+00  0.000000e+00
bigcom146        2.160917e-05  3.775940e-02
bigcom148       -2.855426e-05  4.053780e-01
bigcom149        0.000000e+00  0.000000e+00
bigcom151       -1.953240e-05  5.534876e-01
bigcom153        0.000000e+00  0.000000e+00
bigcom154        0.000000e+00  0.000000e+00
bigcom159        0.000000e+00  0.000000e+00
bigcom160        0.000000e+00  0.000000e+00
bigcom161        0.000000e+00  0.000000e+00
bigcom162       -7.378182e-05  1.268890e-01
bigcom168        0.000000e+00  0.000000e+00
bigcom172       -1.364650e-05  4.397357e-01
bigcom175        0.000000e+00  0.000000e+00
bigcom180        0.000000e+00  0.000000e+00
bigcom181        0.000000e+00  0.000000e+00
bigcom183       -2.938804e-05  3.756874e-01
bigcom185        0.000000e+00  1.040834e-19
bigcom187        0.000000e+00  2.775558e-19
bigcom189        0.000000e+00  0.000000e+00
bigcom191        0.000000e+00  6.938894e-20
bigcom198        0.000000e+00  0.000000e+00
bigcom199        0.000000e+00  6.938894e-20
bigcom200        0.000000e+00  0.000000e+00
bigcom202        0.000000e+00  6.938894e-20
bigcom205        0.000000e+00  0.000000e+00
bigcom227        0.000000e+00  0.000000e+00
bigcom232        0.000000e+00  0.000000e+00
bigcom241        0.000000e+00  1.110223e-18
bigcom246       -7.112002e-06  2.963347e-01
bigcom266        0.000000e+00  0.000000e+00
bigcom268        2.315823e-05  6.139731e-01
bigcom274        7.100056e-05  5.764773e-01
bigcom278       -3.972964e-05  1.851171e-01
bigcom280        0.000000e+00  0.000000e+00
bigcom323        0.000000e+00  0.000000e+00
bigcom341        0.000000e+00  0.000000e+00
bigcom342       -5.294071e-07  3.447857e-01
bigcom345        0.000000e+00  0.000000e+00
bigcom346        0.000000e+00  1.387779e-19
bigcom354       -4.560038e-05  3.494398e-01
bigcom369        0.000000e+00  0.000000e+00
bigcom373        0.000000e+00  0.000000e+00
bigcom377        0.000000e+00  0.000000e+00
bigcom384        0.000000e+00  0.000000e+00
bigcom394       -4.295881e-05  4.394973e-01
bigcom398        6.957239e-05  1.299205e+00
bigcom403        0.000000e+00  0.000000e+00
bigcom404        0.000000e+00  1.110223e-18
bigcom414       -1.638042e-05  2.277244e-01
bigcom416        0.000000e+00  0.000000e+00
bigcom423        1.321612e-04  4.630234e-01
bigcom428        0.000000e+00  6.938894e-20
bigcom430        0.000000e+00  3.469447e-20
bigcom434        0.000000e+00  0.000000e+00
bigcom435        0.000000e+00  0.000000e+00
bigcom449        0.000000e+00  4.857226e-19
bigcom451        0.000000e+00  0.000000e+00
bigcom454        5.145037e-06  5.591147e-01
bigcom471        8.600459e-06  5.928714e-01
bigcom473        0.000000e+00  0.000000e+00
bigcom479        1.060484e-04  4.240451e-01
bigcom484       -1.639431e-05  3.434419e-01
bigcom485        0.000000e+00  0.000000e+00
bigcom492        0.000000e+00  1.110223e-18
bigcom498        0.000000e+00  0.000000e+00
bigcom506        0.000000e+00  0.000000e+00
bigcom530        0.000000e+00  0.000000e+00
bigcom531        1.840981e-05  3.457840e-01
bigcom564        0.000000e+00  6.938894e-20
bigcom623        5.349550e-04  2.443000e+00
spin_vertex      3.182196e-03  3.405466e+00
membership_s1    1.002840e-04  2.675753e-01
membership_s2    1.334902e-04  5.285063e-01
membership_s3    3.394653e-05  5.832466e-01
membership_s4   -4.925683e-05  2.329346e-01
membership_s5    0.000000e+00  1.110223e-18
membership_s6    5.216984e-06  1.318486e+00
membership_s7    0.000000e+00  0.000000e+00
membership_s8    0.000000e+00  0.000000e+00
membership_s9    5.780917e-06  1.133851e-01
membership_s10  -1.965021e-05  3.116361e-01
membership_s11  -5.687941e-05  6.029244e-01
membership_s13   0.000000e+00  0.000000e+00
membership_s14   2.505887e-03  2.212648e+00
membership_s15   1.021765e-04  5.548866e-01
membership_s17  -2.630389e-05  9.291638e-02
membership_s18   0.000000e+00  0.000000e+00
membership_s19   8.713776e-06  5.059718e-01
membership_s20   0.000000e+00  8.750000e-03
membership_s21  -4.712495e-06  3.256190e-01
membership_s22   3.094631e-05  4.842195e-01
membership_s23   7.720982e-04  1.295105e-01
membership_s25   2.631409e-04  7.396790e-01
membership_s26   0.000000e+00  0.000000e+00
membership_s27   0.000000e+00  0.000000e+00
membership_s28  -6.670280e-05  4.006556e-01
membership_s29   0.000000e+00  0.000000e+00
membership_s30  -3.557810e-05  2.198357e-01
membership_s31  -9.712847e-05  5.368091e-01
membership_s32  -5.867721e-06  4.741761e-01
membership_s33   6.241739e-06  1.087694e+00
membership_s34   0.000000e+00  0.000000e+00
membership_s35  -1.519217e-06  3.958520e-01
membership_s36   0.000000e+00  0.000000e+00
membership_s37  -2.030993e-05  9.197053e-01
membership_s39   9.021462e-05  4.029203e-01
membership_s40  -8.270826e-06  6.140059e-01
membership_s41   0.000000e+00  0.000000e+00
membership_s42  -5.298270e-05  3.596967e-01
membership_s43   1.204785e-04  5.735339e-01
membership_s44   5.206948e-06  3.647001e-01
V1               8.792118e-03  6.792039e+00
V2               8.502971e-03  7.545088e+00
pdi              6.365458e-04  1.406067e+00
adhesion         1.335280e-02  5.199008e+00
cohesion         1.672572e-02  5.788760e+00
inner            1.103610e-02  5.580483e+00
outer            6.940116e-03  8.416701e+00
ioratio          1.108246e-02  5.511777e+00
comsize          7.760290e-03  8.623553e+00
[1] "Dataset: all_C Model GLM, run: 6 of 10 2015-06-15 22:06:41"
[1] "glmnet variable coefficients"
                         [,1]          [,2]
(Intercept)     -2.835503e+00 -3.138252e+00
graph0           3.273459e-40 -2.957028e-04
graph1           8.757290e-43 -3.290347e-06
graph2          -8.506109e-41 -1.173911e-05
graph3           3.185445e-44 -7.053788e-08
graph4          -1.546408e-45  7.743845e-08
graph5          -7.738554e-43 -1.477675e-05
graph6          -3.833868e-43 -6.980584e-07
graph7          -5.861846e-42 -2.104917e-05
graph8          -9.689435e-41 -3.684952e-04
graph9           5.633658e-46  7.824103e-09
graph10          2.108632e-46  9.939957e-10
graph11         -1.942920e-46  1.282773e-11
graph12         -4.606255e-45  4.394030e-09
graph13         -8.241228e-45 -3.490286e-08
graph14         -6.018579e-45 -2.182020e-08
graph15          2.459586e-44  1.382577e-06
graph16         -1.439475e-45  1.769060e-08
graph17         -2.977430e-44 -7.716215e-08
graph18         -9.559365e-43 -1.964805e-06
graph19         -1.063002e-43 -3.760093e-07
graph20         -3.855255e-44  5.815587e-08
graph21         -1.450707e-43  6.966815e-07
graph22         -2.054794e-43 -4.027132e-07
graph23         -4.751834e-43 -1.365588e-06
graph24         -1.140933e-42 -2.343085e-06
graph25         -1.352472e-42  2.006463e-06
graph26         -1.731621e-42 -3.158865e-06
graph27         -1.405741e-41  7.172106e-05
graph28         -8.646231e-42 -6.092671e-08
graph29         -7.202583e-41 -1.625756e-04
orbit0           3.273459e-40 -2.857300e-04
orbit1           4.131188e-43 -9.151285e-06
orbit2           1.270368e-42 -3.475740e-06
orbit3          -8.506109e-41 -6.360849e-06
orbit4           7.410307e-45 -1.585475e-06
orbit5           5.161775e-44  7.073729e-08
orbit6          -8.255897e-44  6.233513e-07
orbit7           7.900596e-45  2.146065e-08
orbit8          -7.738554e-43 -1.459938e-05
orbit9          -9.217308e-42 -1.662587e-05
orbit10         -9.878509e-43 -3.023137e-06
orbit11         -2.800456e-43  5.550776e-07
orbit12         -4.077143e-41 -1.216193e-04
orbit13         -4.627193e-42 -1.795557e-05
orbit14         -9.689435e-41 -3.665160e-04
orbit15         -5.408903e-45 -1.243312e-07
orbit16          1.039601e-45  2.002703e-08
orbit17          2.969970e-45  1.092017e-08
orbit18          3.895445e-46 -2.037590e-08
orbit19         -2.693903e-45  6.162419e-10
orbit20          2.339487e-45  1.330831e-08
orbit21          3.657583e-46  1.556831e-09
orbit22         -1.734923e-45  1.402591e-08
orbit23          9.420652e-48 -1.818019e-09
orbit24         -8.249659e-44 -2.671256e-07
orbit25         -3.405411e-44  4.628363e-07
orbit26         -3.029270e-45 -8.299772e-09
orbit27         -6.316088e-44 -2.844816e-06
orbit28          9.614299e-44  9.358950e-07
orbit29         -5.097849e-44 -2.403277e-07
orbit30         -2.567750e-44 -1.526370e-07
orbit31         -9.669284e-44 -1.031283e-07
orbit32         -1.775420e-44 -1.030564e-07
orbit33         -1.667141e-45 -2.468733e-09
orbit34          2.459586e-44  1.465053e-06
orbit35         -2.007912e-43 -7.160726e-07
orbit36          1.176660e-46  2.988779e-07
orbit37         -1.479083e-44 -1.578933e-07
orbit38          1.117068e-45  2.089926e-08
orbit39         -1.035677e-42 -3.800364e-06
orbit40         -2.403520e-43 -3.890308e-07
orbit41         -6.227286e-44 -2.620782e-07
orbit42         -2.061072e-44 -2.699815e-08
orbit43         -1.455977e-42  5.525571e-06
orbit44         -1.875802e-42 -1.935805e-05
orbit45         -1.657423e-42 -1.132280e-06
orbit46         -1.077561e-42 -5.252364e-06
orbit47         -1.865120e-43 -2.480935e-06
orbit48         -1.526111e-43 -8.402445e-08
orbit49         -2.570559e-43  3.111760e-06
orbit50         -2.182351e-44 -2.440178e-07
orbit51         -2.955026e-43  2.461706e-06
orbit52         -1.114395e-42  1.204294e-05
orbit53         -2.444775e-43  2.446296e-07
orbit54         -1.978017e-42 -2.837746e-06
orbit55         -1.230616e-43 -2.836754e-07
orbit56         -1.089524e-41  1.583720e-04
orbit57         -7.574056e-43 -2.597540e-06
orbit58         -6.272790e-43 -2.692723e-06
orbit59         -6.929193e-42 -1.805989e-05
orbit60         -2.143471e-42  9.375917e-07
orbit61         -1.565848e-42 -7.648093e-06
orbit62         -8.768749e-42 -9.259224e-05
orbit63         -1.730388e-42  3.001958e-06
orbit64         -2.932073e-42  1.615506e-05
orbit65         -3.830802e-41 -8.923270e-05
orbit66         -6.021921e-42 -3.898336e-07
orbit67         -1.558547e-42 -4.598989e-06
orbit68         -1.753276e-41  1.587783e-04
orbit69         -2.835248e-41 -9.331991e-05
orbit70         -4.163184e-41  2.041440e-04
orbit71         -8.214039e-42 -1.619790e-05
orbit72         -7.202583e-41 -1.627375e-04
AP               1.653568e-38 -2.707663e-02
bet              1.269749e-43  3.168496e-07
ecc             -9.729202e-39 -5.797968e-03
eccrad          -6.810441e-38 -4.125481e-02
close            2.179343e-37  6.026556e-01
constraint      -3.912039e-38 -1.155643e-01
coreness         2.278608e-39  7.482718e-03
knn             -2.410988e-40 -9.324284e-04
hubscore        -4.666550e-38 -1.200010e-01
pagerank        -2.705879e-37 -2.426351e+00
trans           -2.007399e-38 -6.890986e-02
evcent          -4.746761e-38 -1.309999e-01
first            3.273459e-40 -2.853661e-04
upto_second      7.833301e-42  3.767225e-05
upto_third       4.736774e-42  1.268304e-05
upto_fourth      3.568924e-42  1.163046e-05
upto_fifth       5.216549e-42 -2.724909e-07
upto_sixth       8.230244e-42 -3.621943e-05
second           7.328627e-42  4.151318e-05
third            6.466786e-42  1.630651e-05
fourth           4.505859e-42  1.863683e-05
fifth           -4.905440e-42 -3.062008e-05
sixth           -7.544985e-42 -9.706554e-06
ratio1          -2.516307e-40 -8.112508e-04
ratio2          -1.748387e-42  1.084291e-03
ratio3          -4.685707e-40  5.458696e-03
ratio4          -1.884752e-39 -6.552481e-03
ratio5          -3.479796e-39 -2.078582e-02
ratio6          -9.877655e-42 -2.454116e-05
selfinter        9.926215e-39  1.758903e-02
walktrap_vertex -1.759250e-38 -8.513054e-02
bigcom1          3.210759e-39  2.628754e-02
bigcom3          1.124518e-37  6.883164e-01
bigcom4          2.328395e-37  8.724530e-01
bigcom5         -1.444995e-38  3.409923e-02
bigcom6         -5.603586e-38 -5.537609e-01
bigcom7         -5.606818e-38 -4.781450e-01
bigcom8          7.235813e-39  2.196419e-01
bigcom9         -5.603586e-38 -5.728356e-01
bigcom10        -5.602779e-38 -5.643697e-01
bigcom11         2.403183e-38  1.458622e-01
bigcom12        -1.740613e-38 -1.475296e-01
bigcom13        -2.884919e-38 -1.939820e-01
bigcom14        -5.617346e-38 -5.321130e-01
bigcom15        -5.605202e-38 -4.440506e-01
bigcom16        -5.630359e-38 -5.895093e-01
bigcom17         1.124518e-37  6.745487e-01
bigcom19         2.490220e-38  2.542233e-01
bigcom20        -5.603586e-38 -5.802225e-01
bigcom21        -5.603586e-38 -5.583665e-01
bigcom22        -3.759727e-38 -1.357366e-02
bigcom23         7.034928e-38  3.031584e-01
bigcom26        -5.604394e-38 -6.446218e-01
bigcom27         5.631090e-38  4.638916e-01
bigcom28        -5.602779e-38 -5.875909e-01
bigcom30         1.225576e-37  4.741289e-01
bigcom31        -5.602779e-38 -5.920860e-01
bigcom32        -5.612482e-38 -5.969311e-01
bigcom33         5.631090e-38  2.912894e-01
bigcom34        -5.606010e-38 -6.278143e-01
bigcom36        -5.603586e-38 -4.990354e-01
bigcom37        -5.606818e-38 -5.139119e-01
bigcom38        -5.602779e-38 -5.962333e-01
bigcom39        -5.603586e-38 -6.009427e-01
bigcom40        -5.605202e-38 -6.211487e-01
bigcom41         1.125491e-37  4.340546e-01
bigcom43         2.195109e-38  2.165871e-01
bigcom46         7.034814e-38  3.455537e-01
bigcom47         1.372392e-38  1.909393e-01
bigcom49        -2.957574e-38 -8.838505e-02
bigcom52         8.839372e-38  4.162937e-01
bigcom54         2.822834e-38  1.074064e-01
bigcom58        -5.607626e-38 -6.213299e-01
bigcom61        -5.604394e-38 -5.840536e-01
bigcom65         3.588869e-38  1.144793e-01
bigcom69        -5.605202e-38 -6.234660e-01
bigcom71         2.822834e-38  1.529833e-01
bigcom75        -5.604394e-38 -5.456394e-01
bigcom76         1.461299e-37  6.320693e-01
bigcom78         1.461299e-37  8.223786e-01
bigcom82         2.822834e-38  1.558872e-01
bigcom83        -5.602779e-38 -3.523311e-01
bigcom85         1.278617e-37  5.449232e-01
bigcom87        -5.604394e-38 -5.835260e-01
bigcom90         4.493138e-37  1.347803e+00
bigcom91        -5.607626e-38 -5.507006e-01
bigcom95         1.461299e-37  6.737686e-01
bigcom97         7.034814e-38  4.921317e-01
bigcom98        -5.604394e-38 -5.622272e-01
bigcom99         1.124518e-37  6.596632e-01
bigcom101        4.494433e-37  9.872092e-01
bigcom102        6.299409e-38  2.866657e-01
bigcom104        1.686900e-37  7.597195e-01
bigcom106       -5.603586e-38 -3.410918e-01
bigcom107       -5.604394e-38 -4.921247e-01
bigcom108       -5.610863e-38 -5.060733e-01
bigcom113        5.631090e-38  2.980138e-01
bigcom114       -5.604394e-38 -5.770575e-01
bigcom115       -5.602779e-38 -5.999945e-01
bigcom117       -2.884919e-38 -2.583517e-01
bigcom119        2.328395e-37  1.026365e+00
bigcom121       -5.606010e-38 -6.264477e-01
bigcom123        1.618718e-38  9.626005e-02
bigcom124        8.839372e-38  4.966600e-01
bigcom127        1.618718e-38  1.327106e-01
bigcom130       -5.607626e-38 -6.893830e-01
bigcom131       -5.603586e-38 -5.327910e-01
bigcom134        1.124518e-37  5.276313e-01
bigcom138        4.514459e-38  3.820030e-01
bigcom143       -5.605202e-38 -4.906141e-01
bigcom146       -3.722106e-38 -2.230166e-01
bigcom148        1.124518e-37  6.457926e-01
bigcom149       -5.606010e-38 -5.142892e-01
bigcom151        7.034814e-38  4.774562e-01
bigcom153       -5.603586e-38 -6.281934e-01
bigcom154       -5.607626e-38 -5.132546e-01
bigcom159       -5.606010e-38 -5.118895e-01
bigcom160       -5.606010e-38 -6.010294e-01
bigcom161       -5.603586e-38 -3.402803e-01
bigcom162       -2.840079e-39  1.079973e-01
bigcom168       -5.604394e-38 -6.238240e-01
bigcom172        8.839372e-38  5.497881e-01
bigcom175       -5.604394e-38 -6.273655e-01
bigcom180       -5.605202e-38 -4.555432e-01
bigcom181       -5.603586e-38 -6.969362e-01
bigcom183        1.461299e-37  6.273130e-01
bigcom185       -5.603586e-38 -7.156630e-01
bigcom187       -5.604394e-38 -5.462724e-01
bigcom189       -5.609244e-38 -6.119573e-01
bigcom191       -5.604394e-38 -5.475233e-01
bigcom198       -5.604394e-38 -2.706921e-01
bigcom199       -5.607626e-38 -5.533249e-01
bigcom200       -5.604394e-38 -5.852862e-01
bigcom202       -5.601972e-38 -5.508364e-01
bigcom205       -5.603586e-38 -5.994333e-01
bigcom227       -5.602779e-38 -5.726754e-01
bigcom232       -5.603586e-38 -5.184654e-01
bigcom241       -5.604394e-38 -6.194727e-01
bigcom246        1.966430e-37  2.355325e-01
bigcom266       -5.603586e-38 -4.636341e-01
bigcom268        1.124518e-37  6.348636e-01
bigcom274        1.461299e-37  8.757403e-01
bigcom278        8.839372e-38  5.898467e-01
bigcom280       -5.603586e-38 -4.275282e-01
bigcom323       -5.606010e-38 -5.536111e-01
bigcom341       -5.603586e-38 -5.698109e-01
bigcom342        2.822834e-38  2.264279e-01
bigcom345       -5.604394e-38 -6.449251e-01
bigcom346       -5.609244e-38 -5.075088e-01
bigcom354        1.461299e-37  6.602297e-01
bigcom369       -5.606010e-38 -5.252745e-01
bigcom373       -5.605202e-38 -5.078226e-01
bigcom377       -5.602779e-38 -6.708556e-01
bigcom384       -5.606818e-38 -5.748054e-01
bigcom394        1.124518e-37  4.547725e-01
bigcom398        4.494433e-37  1.335595e+00
bigcom403       -5.602779e-38 -6.665763e-01
bigcom404       -5.603586e-38 -5.940601e-01
bigcom414        1.461299e-37  5.762065e-01
bigcom416       -5.602779e-38 -5.012755e-01
bigcom423        5.645741e-38  4.790037e-01
bigcom428       -5.608435e-38 -5.349528e-01
bigcom430       -5.603586e-38 -6.275423e-01
bigcom434       -5.603586e-38 -4.858260e-01
bigcom435       -5.603586e-38 -5.737010e-01
bigcom449       -5.607626e-38 -5.012235e-01
bigcom451       -5.608435e-38 -5.178793e-01
bigcom454        1.461299e-37  6.469033e-01
bigcom471        1.461299e-37  7.015716e-01
bigcom473       -5.609244e-38 -5.534211e-01
bigcom479       -2.641599e-38 -4.468283e-02
bigcom484        7.152270e-39  2.882993e-01
bigcom485       -5.603586e-38 -5.859408e-01
bigcom492       -5.608435e-38 -5.931377e-01
bigcom498       -5.604394e-38 -6.189121e-01
bigcom506       -5.603586e-38 -5.585967e-01
bigcom530       -5.604394e-38 -6.287313e-01
bigcom531        1.124518e-37  6.472571e-01
bigcom564       -5.603586e-38 -5.647703e-01
bigcom623        9.545178e-37  2.933409e+00
spin_vertex     -7.021287e-38 -1.341678e-01
membership_s1   -2.452780e-39 -2.050801e-02
membership_s2   -3.358657e-39  7.853963e-02
membership_s3    3.231646e-37  7.020694e-01
membership_s4    4.507949e-38  3.645747e-01
membership_s5   -5.607626e-38 -5.775030e-01
membership_s6    1.970973e-37  8.355389e-01
membership_s7   -5.609244e-38 -4.411195e-01
membership_s8   -5.607626e-38 -5.591686e-01
membership_s9   -3.376763e-38 -3.521866e-01
membership_s10   4.507949e-38  3.548131e-01
membership_s11   1.966430e-37  9.100897e-01
membership_s13  -5.606818e-38 -5.199426e-01
membership_s14   5.037914e-38  2.043966e-01
membership_s15   1.885128e-38  1.072865e-01
membership_s17   3.588869e-38  1.348900e-01
membership_s18  -5.613292e-38 -5.313141e-01
membership_s19   4.677897e-39  8.712697e-02
membership_s20  -5.603586e-38 -5.581829e-01
membership_s21   1.802070e-38  1.546400e-01
membership_s22   3.447503e-39  8.109081e-02
membership_s23  -3.078225e-38 -9.861636e-02
membership_s25  -1.551460e-38 -9.024244e-02
membership_s26  -5.602779e-38 -5.128170e-01
membership_s27  -5.606010e-38 -4.212794e-01
membership_s28   1.189083e-39  1.909158e-01
membership_s29  -5.606010e-38 -5.795045e-01
membership_s30   3.430584e-39  1.881750e-01
membership_s31   3.617563e-38  1.896358e-01
membership_s32  -1.113476e-39  4.671891e-03
membership_s33   1.967564e-37  7.921075e-01
membership_s34  -5.612482e-38 -5.372169e-01
membership_s35  -7.710642e-39 -1.781226e-02
membership_s36  -5.613292e-38 -5.708596e-01
membership_s37   2.599942e-38  2.458920e-01
membership_s39  -1.911839e-38 -1.069680e-01
membership_s40   1.461299e-37  5.838301e-01
membership_s41  -5.602779e-38 -5.646682e-01
membership_s42   6.299409e-38  5.545201e-01
membership_s43   6.772193e-39  9.490204e-02
membership_s44  -8.345068e-39 -6.655917e-02
V1              -8.782565e-38 -4.684337e-01
V2               1.183843e-38  5.681614e-02
pdi              1.780665e-35  2.000324e+01
adhesion         6.912503e-42  6.911654e-05
cohesion        -1.382502e-41 -1.344072e-04
inner           -8.617303e-43  2.704700e-05
outer            9.804427e-43  1.518481e-04
ioratio          3.418482e-38 -1.199414e-01
comsize          4.108269e-41  3.597132e-04
[1] "Dataset: all_C Model GBM, run: 7 of 10 2015-06-15 22:08:02"
Iter   TrainDeviance   ValidDeviance   StepSize   Improve
     1        0.4091             nan     0.0100    0.0001
     2        0.4076             nan     0.0100    0.0002
     3        0.4065             nan     0.0100    0.0000
     4        0.4054             nan     0.0100   -0.0001
     5        0.4041             nan     0.0100    0.0002
     6        0.4032             nan     0.0100    0.0002
     7        0.4018             nan     0.0100    0.0003
     8        0.4006             nan     0.0100    0.0002
     9        0.3993             nan     0.0100    0.0003
    10        0.3984             nan     0.0100    0.0000
    20        0.3901             nan     0.0100    0.0000
    40        0.3760             nan     0.0100    0.0001
    60        0.3653             nan     0.0100    0.0000
    80        0.3555             nan     0.0100   -0.0000
   100        0.3466             nan     0.0100   -0.0000
   120        0.3388             nan     0.0100    0.0000
   140        0.3317             nan     0.0100   -0.0000
   160        0.3250             nan     0.0100   -0.0001
   180        0.3183             nan     0.0100   -0.0000
   200        0.3112             nan     0.0100   -0.0000
   220        0.3056             nan     0.0100    0.0000
   240        0.2999             nan     0.0100   -0.0000
   260        0.2945             nan     0.0100    0.0000
   280        0.2891             nan     0.0100   -0.0001
   300        0.2837             nan     0.0100   -0.0000
   320        0.2785             nan     0.0100   -0.0000
   340        0.2739             nan     0.0100   -0.0000
   360        0.2692             nan     0.0100   -0.0000
   380        0.2648             nan     0.0100   -0.0000
   400        0.2609             nan     0.0100   -0.0000
   411        0.2584             nan     0.0100   -0.0000

[1] "GBM variable coefficients"
                            var     rel.inf
comsize                 comsize 4.120433425
outer                     outer 3.949887871
V1                           V1 3.238007957
ratio2                   ratio2 2.909430201
ratio5                   ratio5 2.839632712
V2                           V2 2.673380477
bet                         bet 2.602477625
pagerank               pagerank 2.243216178
membership_s14   membership_s14 2.017546150
spin_vertex         spin_vertex 2.015004733
knn                         knn 1.883182248
ioratio                 ioratio 1.850394677
orbit18                 orbit18 1.710753450
fourth                   fourth 1.609156511
adhesion               adhesion 1.603555799
walktrap_vertex walktrap_vertex 1.575768666
orbit36                 orbit36 1.493052649
cohesion               cohesion 1.440017096
ratio6                   ratio6 1.427321741
graph5                   graph5 1.417296924
inner                     inner 1.378976495
ratio3                   ratio3 1.352566843
orbit35                 orbit35 1.291205272
trans                     trans 1.282762753
graph16                 graph16 1.280503136
ratio1                   ratio1 1.187657087
fifth                     fifth 1.187260236
orbit20                 orbit20 1.157861648
graph13                 graph13 1.106294942
orbit19                 orbit19 1.080896470
ratio4                   ratio4 1.007122037
graph15                 graph15 1.004154991
graph20                 graph20 0.882201667
graph11                 graph11 0.846838570
graph19                 graph19 0.841435587
orbit27                 orbit27 0.825809046
graph10                 graph10 0.812526574
graph12                 graph12 0.751479555
orbit45                 orbit45 0.740915074
graph17                 graph17 0.736003820
orbit39                 orbit39 0.712566841
graph3                   graph3 0.708688955
hubscore               hubscore 0.704525913
graph4                   graph4 0.703032446
graph6                   graph6 0.662852674
graph14                 graph14 0.643479816
orbit15                 orbit15 0.643002236
graph9                   graph9 0.625494671
orbit24                 orbit24 0.611364896
orbit50                 orbit50 0.603693993
bigcom43               bigcom43 0.603562965
orbit49                 orbit49 0.602798115
orbit17                 orbit17 0.599497121
orbit37                 orbit37 0.594767808
bigcom41               bigcom41 0.571833562
third                     third 0.561591134
sixth                     sixth 0.554643589
orbit38                 orbit38 0.553977592
orbit4                   orbit4 0.544330064
bigcom30               bigcom30 0.540894471
orbit31                 orbit31 0.538572375
graph23                 graph23 0.527802063
membership_s6     membership_s6 0.527245699
upto_sixth           upto_sixth 0.513295230
orbit5                   orbit5 0.503749525
orbit22                 orbit22 0.495907181
constraint           constraint 0.471296138
orbit28                 orbit28 0.465186015
orbit67                 orbit67 0.442740288
upto_fifth           upto_fifth 0.431633778
orbit16                 orbit16 0.430488553
orbit11                 orbit11 0.420958174
graph21                 graph21 0.418433978
orbit30                 orbit30 0.417005237
graph1                   graph1 0.414094727
orbit52                 orbit52 0.402033004
orbit21                 orbit21 0.390526204
bigcom101             bigcom101 0.367170931
orbit51                 orbit51 0.360627090
membership_s33   membership_s33 0.348439531
close                     close 0.337715896
orbit53                 orbit53 0.330087623
bigcom4                 bigcom4 0.321223785
upto_third           upto_third 0.315572108
coreness               coreness 0.310224249
orbit6                   orbit6 0.308615361
orbit32                 orbit32 0.304624624
orbit9                   orbit9 0.288019648
upto_fourth         upto_fourth 0.283037854
orbit29                 orbit29 0.281501632
bigcom623             bigcom623 0.273528574
orbit56                 orbit56 0.273367152
orbit25                 orbit25 0.272325412
graph22                 graph22 0.271759067
pdi                         pdi 0.264211680
upto_second         upto_second 0.260873892
orbit62                 orbit62 0.243313018
membership_s3     membership_s3 0.242757562
graph0                   graph0 0.242710455
bigcom1                 bigcom1 0.233885338
bigcom423             bigcom423 0.230398978
orbit63                 orbit63 0.230015866
orbit47                 orbit47 0.225999596
bigcom27               bigcom27 0.215026865
graph7                   graph7 0.212075253
ecc                         ecc 0.206076110
orbit40                 orbit40 0.203557047
orbit10                 orbit10 0.201934666
orbit1                   orbit1 0.200970237
orbit44                 orbit44 0.197736989
orbit65                 orbit65 0.194908817
orbit26                 orbit26 0.192802592
orbit2                   orbit2 0.187142440
graph2                   graph2 0.182172004
second                   second 0.177091242
graph18                 graph18 0.173192181
membership_s37   membership_s37 0.172580184
evcent                   evcent 0.170656206
orbit59                 orbit59 0.167944381
orbit58                 orbit58 0.161124175
bigcom11               bigcom11 0.157541703
bigcom23               bigcom23 0.156190180
orbit33                 orbit33 0.150421710
graph8                   graph8 0.147938328
graph26                 graph26 0.141697127
orbit46                 orbit46 0.136367016
membership_s42   membership_s42 0.133392981
graph25                 graph25 0.131221895
orbit41                 orbit41 0.130493454
orbit64                 orbit64 0.117726360
AP                           AP 0.116314237
bigcom102             bigcom102 0.114284781
membership_s32   membership_s32 0.101624917
orbit43                 orbit43 0.096916954
graph24                 graph24 0.093050826
orbit61                 orbit61 0.091552246
membership_s22   membership_s22 0.088010428
membership_s2     membership_s2 0.076813682
orbit60                 orbit60 0.075018611
membership_s35   membership_s35 0.073325699
membership_s19   membership_s19 0.071614813
orbit66                 orbit66 0.071540617
orbit23                 orbit23 0.071102144
membership_s39   membership_s39 0.066554543
bigcom398             bigcom398 0.066418821
membership_s15   membership_s15 0.064292652
bigcom19               bigcom19 0.063837799
membership_s21   membership_s21 0.063509128
graph28                 graph28 0.063431506
orbit69                 orbit69 0.063303226
orbit70                 orbit70 0.062749995
bigcom104             bigcom104 0.059271995
membership_s1     membership_s1 0.047568173
selfinter             selfinter 0.047330719
orbit12                 orbit12 0.046472912
orbit54                 orbit54 0.046418292
bigcom12               bigcom12 0.044572608
orbit13                 orbit13 0.043744020
bigcom5                 bigcom5 0.041220143
bigcom90               bigcom90 0.040243218
bigcom8                 bigcom8 0.039923787
orbit57                 orbit57 0.038085943
membership_s25   membership_s25 0.035568688
graph27                 graph27 0.032991150
membership_s44   membership_s44 0.032809022
orbit48                 orbit48 0.028406961
membership_s23   membership_s23 0.027048826
graph29                 graph29 0.025398348
orbit42                 orbit42 0.024837682
orbit71                 orbit71 0.016140436
orbit7                   orbit7 0.013077870
bigcom22               bigcom22 0.011816681
membership_s31   membership_s31 0.010546590
orbit55                 orbit55 0.007108686
membership_s28   membership_s28 0.006323200
membership_s43   membership_s43 0.004261432
orbit0                   orbit0 0.000000000
orbit3                   orbit3 0.000000000
orbit8                   orbit8 0.000000000
orbit14                 orbit14 0.000000000
orbit34                 orbit34 0.000000000
orbit68                 orbit68 0.000000000
orbit72                 orbit72 0.000000000
eccrad                   eccrad 0.000000000
first                     first 0.000000000
bigcom3                 bigcom3 0.000000000
bigcom6                 bigcom6 0.000000000
bigcom7                 bigcom7 0.000000000
bigcom9                 bigcom9 0.000000000
bigcom10               bigcom10 0.000000000
bigcom13               bigcom13 0.000000000
bigcom14               bigcom14 0.000000000
bigcom15               bigcom15 0.000000000
bigcom16               bigcom16 0.000000000
bigcom17               bigcom17 0.000000000
bigcom20               bigcom20 0.000000000
bigcom21               bigcom21 0.000000000
bigcom26               bigcom26 0.000000000
bigcom28               bigcom28 0.000000000
bigcom31               bigcom31 0.000000000
bigcom32               bigcom32 0.000000000
bigcom33               bigcom33 0.000000000
bigcom34               bigcom34 0.000000000
bigcom36               bigcom36 0.000000000
bigcom37               bigcom37 0.000000000
bigcom38               bigcom38 0.000000000
bigcom39               bigcom39 0.000000000
bigcom40               bigcom40 0.000000000
bigcom46               bigcom46 0.000000000
bigcom47               bigcom47 0.000000000
bigcom49               bigcom49 0.000000000
bigcom52               bigcom52 0.000000000
bigcom54               bigcom54 0.000000000
bigcom58               bigcom58 0.000000000
bigcom61               bigcom61 0.000000000
bigcom65               bigcom65 0.000000000
bigcom69               bigcom69 0.000000000
bigcom71               bigcom71 0.000000000
bigcom75               bigcom75 0.000000000
bigcom76               bigcom76 0.000000000
bigcom78               bigcom78 0.000000000
bigcom82               bigcom82 0.000000000
bigcom83               bigcom83 0.000000000
bigcom85               bigcom85 0.000000000
bigcom87               bigcom87 0.000000000
bigcom91               bigcom91 0.000000000
bigcom95               bigcom95 0.000000000
bigcom97               bigcom97 0.000000000
bigcom98               bigcom98 0.000000000
bigcom99               bigcom99 0.000000000
bigcom106             bigcom106 0.000000000
bigcom107             bigcom107 0.000000000
bigcom108             bigcom108 0.000000000
bigcom113             bigcom113 0.000000000
bigcom114             bigcom114 0.000000000
bigcom115             bigcom115 0.000000000
bigcom117             bigcom117 0.000000000
bigcom119             bigcom119 0.000000000
bigcom121             bigcom121 0.000000000
bigcom123             bigcom123 0.000000000
bigcom124             bigcom124 0.000000000
bigcom127             bigcom127 0.000000000
bigcom130             bigcom130 0.000000000
bigcom131             bigcom131 0.000000000
bigcom134             bigcom134 0.000000000
bigcom138             bigcom138 0.000000000
bigcom143             bigcom143 0.000000000
bigcom146             bigcom146 0.000000000
bigcom148             bigcom148 0.000000000
bigcom149             bigcom149 0.000000000
bigcom151             bigcom151 0.000000000
bigcom153             bigcom153 0.000000000
bigcom154             bigcom154 0.000000000
bigcom159             bigcom159 0.000000000
bigcom160             bigcom160 0.000000000
bigcom161             bigcom161 0.000000000
bigcom162             bigcom162 0.000000000
bigcom168             bigcom168 0.000000000
bigcom172             bigcom172 0.000000000
bigcom175             bigcom175 0.000000000
bigcom180             bigcom180 0.000000000
bigcom181             bigcom181 0.000000000
bigcom183             bigcom183 0.000000000
bigcom185             bigcom185 0.000000000
bigcom187             bigcom187 0.000000000
bigcom189             bigcom189 0.000000000
bigcom191             bigcom191 0.000000000
bigcom198             bigcom198 0.000000000
bigcom199             bigcom199 0.000000000
bigcom200             bigcom200 0.000000000
bigcom202             bigcom202 0.000000000
bigcom205             bigcom205 0.000000000
bigcom227             bigcom227 0.000000000
bigcom232             bigcom232 0.000000000
bigcom241             bigcom241 0.000000000
bigcom246             bigcom246 0.000000000
bigcom266             bigcom266 0.000000000
bigcom268             bigcom268 0.000000000
bigcom274             bigcom274 0.000000000
bigcom278             bigcom278 0.000000000
bigcom280             bigcom280 0.000000000
bigcom323             bigcom323 0.000000000
bigcom341             bigcom341 0.000000000
bigcom342             bigcom342 0.000000000
bigcom345             bigcom345 0.000000000
bigcom346             bigcom346 0.000000000
bigcom354             bigcom354 0.000000000
bigcom369             bigcom369 0.000000000
bigcom373             bigcom373 0.000000000
bigcom377             bigcom377 0.000000000
bigcom384             bigcom384 0.000000000
bigcom394             bigcom394 0.000000000
bigcom403             bigcom403 0.000000000
bigcom404             bigcom404 0.000000000
bigcom414             bigcom414 0.000000000
bigcom416             bigcom416 0.000000000
bigcom428             bigcom428 0.000000000
bigcom430             bigcom430 0.000000000
bigcom434             bigcom434 0.000000000
bigcom435             bigcom435 0.000000000
bigcom449             bigcom449 0.000000000
bigcom451             bigcom451 0.000000000
bigcom454             bigcom454 0.000000000
bigcom471             bigcom471 0.000000000
bigcom473             bigcom473 0.000000000
bigcom479             bigcom479 0.000000000
bigcom484             bigcom484 0.000000000
bigcom485             bigcom485 0.000000000
bigcom492             bigcom492 0.000000000
bigcom498             bigcom498 0.000000000
bigcom506             bigcom506 0.000000000
bigcom530             bigcom530 0.000000000
bigcom531             bigcom531 0.000000000
bigcom564             bigcom564 0.000000000
membership_s4     membership_s4 0.000000000
membership_s5     membership_s5 0.000000000
membership_s7     membership_s7 0.000000000
membership_s8     membership_s8 0.000000000
membership_s9     membership_s9 0.000000000
membership_s10   membership_s10 0.000000000
membership_s11   membership_s11 0.000000000
membership_s13   membership_s13 0.000000000
membership_s17   membership_s17 0.000000000
membership_s18   membership_s18 0.000000000
membership_s20   membership_s20 0.000000000
membership_s26   membership_s26 0.000000000
membership_s27   membership_s27 0.000000000
membership_s29   membership_s29 0.000000000
membership_s30   membership_s30 0.000000000
membership_s34   membership_s34 0.000000000
membership_s36   membership_s36 0.000000000
membership_s40   membership_s40 0.000000000
membership_s41   membership_s41 0.000000000
[1] "Dataset: all_C Model RF, run: 7 of 10 2015-06-15 22:12:15"
     |      Out-of-bag   |
Tree |      MSE  %Var(y) |
   1 |   0.1005   202.57 |
   2 |  0.08845   178.31 |
   3 |  0.08599   173.36 |
   4 |  0.07964   160.55 |
   5 |  0.07397   149.13 |
   6 |  0.07113   143.39 |
   7 |  0.06972   140.56 |
   8 |  0.06689   134.85 |
   9 |  0.06563   132.31 |
  10 |  0.06396   128.93 |
  11 |  0.06277   126.53 |
  12 |  0.06194   124.86 |
  13 |  0.06093   122.83 |
  14 |  0.06045   121.87 |
  15 |  0.05997   120.90 |
  16 |  0.05923   119.41 |
  17 |  0.05839   117.71 |
  18 |  0.05823   117.38 |
  19 |  0.05775   116.42 |
  20 |  0.05723   115.37 |
  21 |  0.05703   114.97 |
  22 |  0.05679   114.50 |
  23 |  0.05652   113.94 |
  24 |   0.0562   113.30 |
  25 |  0.05589   112.68 |
  26 |  0.05588   112.66 |
  27 |  0.05573   112.36 |
  28 |  0.05552   111.92 |
  29 |  0.05526   111.41 |
  30 |  0.05513   111.14 |
  31 |  0.05512   111.12 |
  32 |  0.05508   111.04 |
  33 |  0.05495   110.77 |
  34 |  0.05485   110.58 |
  35 |   0.0547   110.28 |
  36 |  0.05471   110.29 |
  37 |  0.05466   110.20 |
  38 |  0.05448   109.84 |
  39 |  0.05439   109.65 |
  40 |  0.05439   109.65 |
  41 |  0.05432   109.51 |
  42 |  0.05427   109.41 |
  43 |  0.05429   109.44 |
  44 |  0.05427   109.40 |
  45 |  0.05428   109.42 |
  46 |  0.05415   109.17 |
  47 |   0.0541   109.06 |
  48 |  0.05402   108.91 |
  49 |  0.05394   108.74 |
  50 |   0.0539   108.65 |
  51 |  0.05385   108.55 |
  52 |  0.05383   108.53 |
  53 |  0.05378   108.42 |
  54 |   0.0537   108.27 |
  55 |  0.05363   108.11 |
  56 |  0.05362   108.09 |
  57 |  0.05358   108.01 |
  58 |  0.05357   108.00 |
  59 |  0.05352   107.90 |
  60 |   0.0534   107.65 |
  61 |  0.05337   107.60 |
  62 |  0.05329   107.43 |
  63 |  0.05332   107.48 |
  64 |  0.05327   107.38 |
  65 |  0.05319   107.24 |
  66 |  0.05313   107.11 |
  67 |  0.05318   107.20 |
  68 |  0.05316   107.16 |
  69 |  0.05304   106.93 |
  70 |   0.0531   107.04 |
  71 |  0.05308   107.02 |
  72 |  0.05309   107.03 |
  73 |  0.05312   107.08 |
  74 |  0.05312   107.09 |
  75 |  0.05316   107.16 |
  76 |  0.05311   107.06 |
  77 |  0.05312   107.09 |
  78 |  0.05307   106.99 |
  79 |   0.0531   107.05 |
  80 |  0.05312   107.09 |
  81 |  0.05309   107.03 |
  82 |  0.05305   106.94 |
  83 |  0.05302   106.89 |
  84 |    0.053   106.84 |
  85 |  0.05298   106.81 |
  86 |  0.05298   106.81 |
  87 |  0.05296   106.77 |
  88 |  0.05297   106.79 |
  89 |  0.05299   106.82 |
  90 |  0.05294   106.72 |
  91 |  0.05291   106.67 |
  92 |  0.05289   106.62 |
  93 |  0.05284   106.53 |
  94 |  0.05283   106.50 |
  95 |  0.05281   106.47 |
  96 |  0.05282   106.48 |
  97 |  0.05278   106.40 |
  98 |  0.05279   106.43 |
  99 |  0.05277   106.38 |
 100 |  0.05276   106.36 |
[1] "Random Forest variable coefficients"
                      %IncMSE IncNodePurity
graph5           4.268786e-03  1.561185e+00
graph6           3.265072e-03  1.502857e+00
graph7           1.055751e-03  2.974047e-01
graph8           2.873891e-05  1.329223e-01
graph9           9.198581e-03  1.726298e+00
graph10          8.506342e-03  2.637991e+00
graph11          8.000658e-03  2.427786e+00
graph12          8.013688e-03  1.941465e+00
graph13          7.025396e-03  2.611799e+00
graph14          6.981725e-03  2.031287e+00
graph15          4.713947e-03  1.263023e+00
graph16          8.758775e-03  2.531347e+00
graph17          6.030731e-03  2.238550e+00
graph18          1.560354e-03  6.442641e-01
graph19          1.109551e-02  1.807067e+00
graph20          3.107263e-03  9.831895e-01
graph21          1.955723e-03  8.830642e-01
graph22          7.638294e-04  6.500790e-01
graph23          3.288460e-03  1.137666e+00
graph24          7.688714e-04  4.237319e-01
graph25          1.112745e-03  6.207582e-01
graph26          7.147272e-04  3.711309e-01
graph27          2.252693e-04  1.062178e-01
graph28          8.273418e-06  1.036871e-01
graph29          7.658436e-06  1.666667e-02
orbit0           1.779623e-03  6.260277e-01
orbit1           4.074307e-03  1.458230e+00
orbit2           2.095612e-03  9.438412e-01
orbit3           2.534048e-04  4.610429e-01
orbit4           3.841649e-03  1.777634e+00
orbit5           6.426386e-03  1.397380e+00
orbit6           7.377844e-03  2.293900e+00
orbit7           2.548934e-03  7.458732e-01
orbit8           2.399915e-03  1.464852e+00
orbit9           3.957396e-03  1.252871e+00
orbit10          3.176685e-03  8.374461e-01
orbit11          2.394672e-03  5.542212e-01
orbit12          1.562689e-04  1.805830e-01
orbit13          3.387196e-04  1.623164e-01
orbit14          1.013075e-04  2.112672e-01
orbit15          8.128951e-03  2.066738e+00
orbit16          9.031746e-03  1.600298e+00
orbit17          9.652223e-03  2.196142e+00
orbit18          1.111182e-02  3.951455e+00
orbit19          6.154101e-03  2.347221e+00
orbit20          4.276908e-03  1.810359e+00
orbit21          5.385028e-03  1.464401e+00
orbit22          1.055051e-02  2.703784e+00
orbit23          6.013306e-03  7.069361e-01
orbit24          9.331269e-03  2.227655e+00
orbit25          1.868883e-03  8.014716e-01
orbit26          4.047194e-03  5.390680e-01
orbit27          1.145909e-02  3.082572e+00
orbit28          4.975970e-03  1.472151e+00
orbit29          2.847446e-03  7.420096e-01
orbit30          2.021648e-03  7.615779e-01
orbit31          4.255525e-03  2.172302e+00
orbit32          4.481496e-03  8.528902e-01
orbit33          7.658962e-04  4.241751e-01
orbit34          5.140617e-03  1.189462e+00
orbit35          1.171172e-02  3.773865e+00
orbit36          4.562751e-03  2.164376e+00
orbit37          4.503974e-03  1.527229e+00
orbit38          3.184409e-03  9.681160e-01
orbit39          3.565436e-03  2.609249e+00
orbit40          9.835258e-04  5.084585e-01
orbit41          6.166303e-04  4.521617e-01
orbit42          7.949681e-04  3.536283e-01
orbit43          1.932604e-03  6.391667e-01
orbit44          2.742718e-04  4.291616e-01
orbit45          9.421855e-03  2.787545e+00
orbit46          1.200091e-03  4.951910e-01
orbit47          1.309009e-03  4.233186e-01
orbit48          6.349305e-04  1.785061e-01
orbit49          2.736364e-03  1.587697e+00
orbit50          4.585880e-03  1.339071e+00
orbit51          1.126396e-03  8.421110e-01
orbit52          2.842966e-03  8.451864e-01
orbit53          6.850446e-03  8.913738e-01
orbit54          7.494616e-04  7.080144e-01
orbit55         -3.304963e-06  7.348998e-02
orbit56          4.340652e-03  1.626994e+00
orbit57          2.742103e-04  2.804775e-01
orbit58          9.545647e-05  4.331563e-01
orbit59          1.458472e-03  4.183406e-01
orbit60          1.928999e-03  3.118875e-01
orbit61          2.284960e-04  9.905163e-02
orbit62          3.229987e-03  7.512110e-01
orbit63          2.064702e-03  4.960907e-01
orbit64          4.759629e-04  3.553122e-01
orbit65          8.524707e-04  4.209439e-01
orbit66          6.423914e-05  2.113242e-01
orbit67          1.646713e-04  3.368156e-01
orbit68          4.128788e-04  1.260018e-01
orbit69          7.154152e-04  4.862066e-01
orbit70          9.346248e-05  1.273792e-01
orbit71          3.513173e-05  8.795815e-02
orbit72          1.950107e-05  2.803571e-02
AP               6.404407e-05  2.596144e-01
bet              1.817335e-02  4.741449e+00
ecc              5.045598e-04  3.485946e-01
eccrad           7.042902e-04  3.559070e-01
close            4.311033e-03  1.600829e+00
constraint       4.811516e-03  1.603570e+00
coreness         2.511439e-03  8.544132e-01
knn              7.460923e-03  3.629861e+00
hubscore         1.155797e-02  2.588911e+00
pagerank         1.143251e-02  5.314043e+00
trans            1.787811e-03  2.069372e+00
evcent           7.695591e-03  2.279170e+00
first            4.615185e-04  5.782911e-01
upto_second      3.756504e-03  1.842234e+00
upto_third       8.201528e-03  1.617573e+00
upto_fourth      7.467933e-03  1.756110e+00
upto_fifth       7.581598e-03  1.746532e+00
upto_sixth       5.106661e-03  1.999203e+00
second           5.868676e-03  1.493224e+00
third            8.246658e-03  1.821854e+00
fourth           8.372495e-03  4.919000e+00
fifth            3.712671e-03  3.656624e+00
sixth            5.836711e-03  2.186775e+00
ratio1           5.155023e-03  3.234569e+00
ratio2           8.104164e-03  5.849702e+00
ratio3           9.863810e-03  4.241989e+00
ratio4           1.126005e-02  3.257019e+00
ratio5           1.081026e-02  5.698025e+00
ratio6           1.230669e-02  2.830481e+00
selfinter        1.709023e-04  4.297903e-01
walktrap_vertex  3.265949e-03  2.438726e+00
bigcom1          1.112697e-03  5.738896e-01
bigcom3         -1.979304e-05  4.633894e-01
bigcom4         -1.163913e-05  7.812332e-01
bigcom5          9.483337e-04  2.827793e-01
bigcom6          0.000000e+00  0.000000e+00
bigcom7          0.000000e+00  4.649059e-18
bigcom8          8.330070e-05  3.708792e-01
bigcom9          0.000000e+00  6.106227e-18
bigcom10        -1.162837e-05  4.454838e-01
bigcom11         1.475631e-04  5.606392e-01
bigcom12         2.060294e-04  4.461019e-01
bigcom13         1.554266e-05  1.704079e-01
bigcom14         0.000000e+00  5.655199e-18
bigcom15         0.000000e+00  2.775558e-19
bigcom16         0.000000e+00  6.279699e-18
bigcom17        -6.363121e-05  3.972703e-01
bigcom19        -2.293629e-05  1.737494e-01
bigcom20         0.000000e+00  8.888889e-03
bigcom21         0.000000e+00  7.632783e-19
bigcom22         4.941969e-04  3.726662e-01
bigcom23         3.435543e-05  4.807933e-01
bigcom26         0.000000e+00  1.387779e-18
bigcom27         5.579058e-05  7.665077e-01
bigcom28         0.000000e+00  3.330669e-18
bigcom30        -1.216186e-04  7.838453e-01
bigcom31         0.000000e+00  6.245005e-19
bigcom32         0.000000e+00  6.938894e-20
bigcom33        -4.497993e-06  4.492805e-01
bigcom34         0.000000e+00  1.700029e-18
bigcom36         0.000000e+00  8.465451e-18
bigcom37         0.000000e+00  3.122502e-18
bigcom38         0.000000e+00  9.714451e-19
bigcom39         0.000000e+00  3.330669e-18
bigcom40         0.000000e+00  3.191891e-18
bigcom41         1.140618e-04  1.390648e+00
bigcom43         1.952642e-04  1.075968e+00
bigcom46         0.000000e+00  2.393918e-18
bigcom47         0.000000e+00  3.781697e-18
bigcom49        -7.553108e-06  1.300388e-01
bigcom52        -3.056385e-05  4.698035e-01
bigcom54        -1.139117e-05  2.769045e-01
bigcom58        -1.612800e-05  4.886632e-01
bigcom61         0.000000e+00  5.551115e-19
bigcom65        -2.507828e-05  2.379952e-01
bigcom69         0.000000e+00  1.595946e-18
bigcom71         0.000000e+00  8.673617e-19
bigcom75         0.000000e+00  1.075529e-18
bigcom76         6.868164e-05  5.119987e-01
bigcom78         0.000000e+00  8.326673e-19
bigcom82        -1.569710e-05  1.281074e-01
bigcom83         0.000000e+00  2.359224e-18
bigcom85         1.349657e-05  1.763253e-01
bigcom87         0.000000e+00  3.469447e-19
bigcom90         1.891670e-05  5.581897e-01
bigcom91         0.000000e+00  2.428613e-19
bigcom95         1.040689e-04  8.079629e-01
bigcom97         2.324005e-05  4.956938e-01
bigcom98         0.000000e+00  1.595946e-18
bigcom99        -3.779720e-05  2.494436e-01
bigcom101        8.596989e-05  9.813323e-01
bigcom102       -5.191977e-05  1.947848e-01
bigcom104        3.804644e-05  6.669644e-01
bigcom106        0.000000e+00  5.689893e-18
bigcom107        0.000000e+00  6.938894e-20
bigcom108        0.000000e+00  5.551115e-19
bigcom113       -4.645010e-05  3.889019e-01
bigcom114        0.000000e+00  5.273559e-18
bigcom115        0.000000e+00  2.844947e-18
bigcom117        7.366513e-06  1.741450e-01
bigcom119       -1.053707e-06  2.439377e-01
bigcom121        0.000000e+00  1.734723e-18
bigcom123        6.828420e-06  5.977853e-02
bigcom124       -3.587094e-05  3.246987e-01
bigcom127       -6.687833e-06  3.045021e-01
bigcom130        0.000000e+00  2.706169e-18
bigcom131        0.000000e+00  1.665335e-18
bigcom134        0.000000e+00  9.714451e-19
bigcom138        4.416339e-05  1.971873e-01
bigcom143        0.000000e+00  7.632783e-19
bigcom146        3.176401e-06  5.786083e-02
bigcom148       -2.038634e-05  4.891353e-01
bigcom149        0.000000e+00  5.585810e-18
bigcom151        3.417869e-05  3.996527e-01
bigcom153        0.000000e+00  7.632783e-19
bigcom154        0.000000e+00  5.169476e-18
bigcom159        0.000000e+00  3.469447e-18
bigcom160        0.000000e+00  1.249001e-18
bigcom161        0.000000e+00  1.179612e-18
bigcom162       -7.437327e-05  1.028530e-01
bigcom168        0.000000e+00  2.775558e-19
bigcom172       -1.868731e-05  5.386323e-01
bigcom175        0.000000e+00  1.179612e-18
bigcom180        0.000000e+00  0.000000e+00
bigcom181        0.000000e+00  1.040834e-18
bigcom183       -3.873157e-05  4.389979e-01
bigcom185        0.000000e+00  3.053113e-18
bigcom187        0.000000e+00  8.743006e-18
bigcom189        0.000000e+00  2.879641e-18
bigcom191        0.000000e+00  2.636780e-18
bigcom198        0.000000e+00  2.255141e-18
bigcom199        0.000000e+00  2.220446e-18
bigcom200        0.000000e+00  6.938894e-20
bigcom202        0.000000e+00  0.000000e+00
bigcom205        0.000000e+00  1.526557e-18
bigcom227        0.000000e+00  1.873501e-18
bigcom232        0.000000e+00  1.457168e-18
bigcom241        0.000000e+00  5.898060e-19
bigcom246       -2.413265e-05  2.373939e-01
bigcom266        0.000000e+00  7.632783e-19
bigcom268        0.000000e+00  1.026956e-17
bigcom274        5.799711e-05  6.253446e-01
bigcom278       -4.948964e-05  3.147893e-01
bigcom280        0.000000e+00  1.318390e-18
bigcom323        0.000000e+00  1.734723e-19
bigcom341        0.000000e+00  1.110223e-18
bigcom342        6.105172e-05  4.660534e-01
bigcom345        0.000000e+00  4.510281e-19
bigcom346        0.000000e+00  1.283695e-18
bigcom354       -5.483152e-05  3.571534e-01
bigcom369        0.000000e+00  5.551115e-19
bigcom373        0.000000e+00  4.163336e-19
bigcom377        0.000000e+00  4.683753e-18
bigcom384        0.000000e+00  9.714451e-19
bigcom394       -5.336791e-06  3.938068e-01
bigcom398        6.213032e-05  9.345265e-01
bigcom403        0.000000e+00  1.318390e-18
bigcom404        0.000000e+00  0.000000e+00
bigcom414        2.508467e-06  5.662276e-01
bigcom416        0.000000e+00  0.000000e+00
bigcom423        1.272294e-04  5.200204e-01
bigcom428        0.000000e+00  3.851086e-18
bigcom430        0.000000e+00  1.387779e-18
bigcom434        0.000000e+00  5.551115e-19
bigcom435        0.000000e+00  1.734723e-18
bigcom449        0.000000e+00  1.804112e-18
bigcom451        0.000000e+00  1.804112e-18
bigcom454       -4.430104e-06  2.069695e-01
bigcom471       -3.104606e-05  6.479774e-01
bigcom473        0.000000e+00  2.775558e-19
bigcom479        3.224639e-05  3.558995e-01
bigcom484        0.000000e+00  2.706169e-18
bigcom485        0.000000e+00  1.873501e-18
bigcom492        0.000000e+00  1.457168e-18
bigcom498        0.000000e+00  3.469447e-19
bigcom506        0.000000e+00  5.551115e-18
bigcom530        0.000000e+00  0.000000e+00
bigcom531        7.419786e-06  1.970116e-01
bigcom564        0.000000e+00  8.326673e-19
bigcom623        6.616820e-04  2.401978e+00
spin_vertex      2.474172e-03  3.599814e+00
membership_s1    1.943836e-04  2.628363e-01
membership_s2    2.157538e-04  6.563282e-01
membership_s3   -8.821056e-06  3.636230e-01
membership_s4   -2.395710e-05  1.682403e-01
membership_s5    0.000000e+00  1.006140e-18
membership_s6    1.189733e-05  8.952951e-01
membership_s7    0.000000e+00  3.191891e-18
membership_s8    0.000000e+00  1.040834e-18
membership_s9    0.000000e+00  1.935951e-17
membership_s10  -4.404333e-05  2.276101e-01
membership_s11  -7.169401e-05  4.951023e-01
membership_s13   0.000000e+00  2.671474e-18
membership_s14   5.238586e-03  2.816825e+00
membership_s15   1.185129e-04  4.745428e-01
membership_s17   2.945239e-07  8.860257e-02
membership_s18   0.000000e+00  5.342948e-18
membership_s19   4.965344e-05  4.767676e-01
membership_s20   0.000000e+00  1.179612e-18
membership_s21   4.124714e-05  3.217615e-01
membership_s22  -9.632522e-06  4.649371e-01
membership_s23   5.844218e-04  1.491238e-01
membership_s25   9.271014e-05  5.268330e-01
membership_s26   0.000000e+00  1.283695e-18
membership_s27   0.000000e+00  6.245005e-19
membership_s28   2.504147e-05  2.616729e-01
membership_s29   0.000000e+00  6.800116e-18
membership_s30  -4.936523e-06  2.245593e-01
membership_s31  -5.798344e-05  3.333746e-01
membership_s32   1.430879e-04  6.643639e-01
membership_s33  -2.295535e-05  7.675927e-01
membership_s34   0.000000e+00  1.037365e-17
membership_s35   5.776406e-05  3.458288e-01
membership_s36   0.000000e+00  4.891920e-18
membership_s37   1.039500e-04  7.288386e-01
membership_s39   1.322544e-05  2.105140e-01
membership_s40  -3.271139e-05  4.711271e-01
membership_s41   2.202457e-05  4.948678e-01
membership_s42  -7.458822e-05  4.920251e-01
membership_s43   3.075917e-05  2.377857e-01
membership_s44   1.677639e-04  2.342777e-01
V1               1.126216e-02  6.638743e+00
V2               8.370214e-03  6.847367e+00
pdi              8.718395e-04  1.351635e+00
adhesion         1.368212e-02  5.009724e+00
cohesion         1.419609e-02  5.228894e+00
inner            1.118822e-02  5.008168e+00
outer            9.844314e-03  7.508006e+00
ioratio          8.087432e-03  5.307195e+00
comsize          9.639041e-03  8.249570e+00
[1] "Dataset: all_C Model GLM, run: 7 of 10 2015-06-15 22:19:22"
[1] "glmnet variable coefficients"
                         [,1]          [,2]
(Intercept)     -2.896155e+00 -3.843074e+00
graph0           3.948526e-40 -1.692760e-04
graph1           1.412450e-42 -4.455803e-06
graph2          -7.518173e-41 -3.489122e-04
graph3           5.190451e-44 -1.327242e-08
graph4           2.530334e-45  3.964921e-08
graph5           2.413442e-43 -8.077556e-06
graph6          -3.254661e-43 -1.202542e-06
graph7          -5.340192e-42 -1.909953e-05
graph8          -8.931680e-41 -3.518227e-04
graph9           1.005244e-45  6.301323e-09
graph10          3.555662e-46  1.366017e-09
graph11         -1.498033e-46  3.230982e-10
graph12         -3.337400e-45  4.739014e-09
graph13         -2.673201e-45 -5.427278e-08
graph14         -5.439065e-45 -1.713112e-08
graph15          1.486103e-43  1.659544e-06
graph16          8.443020e-46  2.131528e-08
graph17         -2.838956e-44 -7.402572e-08
graph18         -7.057863e-43  2.757586e-06
graph19         -8.695891e-44 -2.458072e-07
graph20          3.766054e-45 -4.200519e-09
graph21         -8.196871e-44  1.647100e-07
graph22         -2.005946e-43 -5.385643e-07
graph23         -4.540306e-43 -1.329099e-06
graph24         -9.975873e-43 -3.138892e-07
graph25         -9.865736e-43 -1.314673e-06
graph26         -1.590218e-42 -2.858360e-06
graph27         -1.178417e-41  8.732765e-05
graph28         -7.883912e-42 -3.689332e-06
graph29         -6.687567e-41 -2.090518e-04
orbit0           3.948526e-40 -1.785973e-04
orbit1           2.318969e-42 -4.416562e-06
orbit2           1.804617e-42 -6.268473e-06
orbit3          -7.518173e-41 -3.513350e-04
orbit4           1.036706e-43 -9.906794e-07
orbit5           7.400526e-44  8.839879e-08
orbit6          -6.673843e-44  6.064577e-07
orbit7           1.101202e-44 -2.583541e-08
orbit8           2.413442e-43 -8.130545e-06
orbit9          -9.624554e-42 -2.885997e-06
orbit10         -8.884550e-43 -5.218987e-06
orbit11         -1.767724e-43 -1.530121e-08
orbit12         -3.723794e-41 -7.833828e-05
orbit13         -4.190068e-42 -1.856108e-05
orbit14         -8.931680e-41 -3.510751e-04
orbit15         -2.295778e-45 -1.019713e-07
orbit16          1.605165e-45  1.831002e-08
orbit17          4.435836e-45 -1.621454e-08
orbit18          2.263813e-45 -8.737708e-09
orbit19         -1.564222e-45  1.290986e-08
orbit20          3.035331e-45  1.372108e-08
orbit21          4.711740e-46  1.017284e-09
orbit22         -1.538910e-45  1.701308e-08
orbit23          3.691122e-47 -1.936219e-09
orbit24         -7.669612e-44  7.457838e-08
orbit25         -2.700369e-44  4.312347e-07
orbit26         -1.525069e-45 -1.785601e-08
orbit27          7.181212e-44 -2.304703e-06
orbit28          1.306656e-43  1.083612e-06
orbit29         -4.374850e-44 -3.757698e-07
orbit30         -1.592537e-44 -2.588376e-07
orbit31         -1.028891e-43 -1.883565e-08
orbit32         -1.631320e-44 -1.130346e-07
orbit33         -9.947028e-46  1.640750e-09
orbit34          1.486103e-43  1.658683e-06
orbit35         -1.627343e-43 -6.995694e-07
orbit36          7.726468e-45  2.715896e-07
orbit37         -2.171099e-45 -7.247520e-08
orbit38          3.158333e-45  1.917510e-08
orbit39         -1.346423e-42 -6.603707e-06
orbit40         -2.193438e-43 -1.022068e-07
orbit41         -5.812333e-44 -3.043968e-07
orbit42         -1.819173e-44 -1.475854e-08
orbit43         -9.928655e-43  1.286897e-05
orbit44         -1.525524e-42 -1.117901e-05
orbit45         -1.505176e-42 -2.980099e-06
orbit46         -8.550028e-43 -3.097911e-06
orbit47         -1.193326e-43 -2.727399e-06
orbit48         -1.305953e-43  2.031960e-07
orbit49          2.702474e-45  3.438795e-06
orbit50          4.661929e-45 -3.853179e-07
orbit51          2.389749e-44  3.198568e-06
orbit52         -1.482635e-42 -9.659644e-06
orbit53         -1.315331e-43  3.387449e-07
orbit54         -2.034233e-42 -5.707913e-06
orbit55         -1.141618e-43 -2.877327e-07
orbit56         -1.867297e-41  5.527694e-05
orbit57         -7.135920e-43 -2.086248e-06
orbit58         -5.518940e-43 -2.689542e-06
orbit59         -6.090703e-42 -4.160991e-06
orbit60         -1.782870e-42  4.126266e-06
orbit61         -1.369114e-42 -4.151154e-06
orbit62         -5.008626e-42 -1.004743e-04
orbit63         -9.924989e-43 -5.352499e-06
orbit64         -2.657378e-42  1.399832e-05
orbit65         -3.797178e-41 -7.461100e-05
orbit66         -5.741637e-42  5.963519e-07
orbit67         -1.382882e-42 -4.129820e-06
orbit68         -1.391870e-41  1.652103e-04
orbit69         -2.522274e-41 -1.204717e-05
orbit70         -3.939993e-41  1.563063e-04
orbit71         -7.289705e-42 -1.656829e-05
orbit72         -6.687567e-41 -2.091420e-04
AP               2.271973e-38 -3.193791e-03
bet              1.385429e-43  1.642045e-07
ecc             -1.155798e-38 -6.321833e-03
eccrad          -8.090583e-38 -4.509138e-02
close            2.512661e-37  5.992594e-01
constraint      -3.748435e-38 -7.012003e-02
coreness         2.375075e-39  8.460811e-03
knn             -2.257298e-40 -7.982970e-04
hubscore        -3.307876e-38 -3.065568e-02
pagerank        -1.291527e-37 -6.507404e-01
trans           -2.584562e-38 -7.943342e-02
evcent          -3.369031e-38 -5.344874e-02
first            3.948526e-40 -1.646134e-04
upto_second      9.785089e-42  2.852357e-05
upto_third       5.039537e-42  8.148069e-06
upto_fourth      4.025020e-42  1.153045e-05
upto_fifth       7.247814e-42  9.548478e-06
upto_sixth       1.366761e-41  3.298586e-05
second           9.200912e-42  3.137374e-05
third            6.797143e-42  1.020052e-05
fourth           5.419963e-42  2.423715e-05
fifth           -4.445435e-42 -2.177877e-05
sixth           -9.657771e-42 -7.997699e-06
ratio1          -2.334657e-40 -5.759971e-04
ratio2           6.226936e-41  1.422214e-03
ratio3          -7.922362e-40  3.764350e-03
ratio4          -2.388546e-39 -6.044432e-03
ratio5          -4.349138e-39 -1.832359e-02
ratio6          -1.206533e-41 -3.178666e-05
selfinter        1.091142e-38  3.106616e-02
walktrap_vertex -1.586110e-38 -8.934740e-02
bigcom1          1.272497e-38  6.733131e-02
bigcom3          1.155772e-37  7.254814e-01
bigcom4          1.718166e-37  7.665475e-01
bigcom5         -1.725384e-38 -9.071373e-04
bigcom6         -5.291075e-38 -5.237530e-01
bigcom7         -5.294122e-38 -4.533931e-01
bigcom8         -2.402195e-39  1.251087e-01
bigcom9         -5.293360e-38 -5.578775e-01
bigcom10         1.492548e-37  7.414357e-01
bigcom11         1.862918e-38  1.171373e-01
bigcom12        -7.906243e-39 -8.350055e-02
bigcom13        -2.570947e-38 -1.492874e-01
bigcom14        -5.306347e-38 -4.953087e-01
bigcom15        -5.294122e-38 -4.147096e-01
bigcom16        -5.314784e-38 -5.610802e-01
bigcom17         1.155772e-37  7.054879e-01
bigcom19         3.907829e-38  3.001950e-01
bigcom20        -5.291075e-38 -5.475125e-01
bigcom21        -5.290313e-38 -5.206925e-01
bigcom22        -3.554270e-38  2.237838e-02
bigcom23         5.923283e-38  2.442376e-01
bigcom26        -5.291836e-38 -6.310624e-01
bigcom27         1.998825e-37  9.193562e-01
bigcom28        -5.291075e-38 -5.689987e-01
bigcom30         2.001130e-37  6.915759e-01
bigcom31        -5.290313e-38 -5.179273e-01
bigcom32        -5.299463e-38 -5.737670e-01
bigcom33         5.943767e-38  3.034745e-01
bigcom34        -5.294122e-38 -5.818886e-01
bigcom36        -5.291075e-38 -4.535437e-01
bigcom37        -5.294884e-38 -4.999704e-01
bigcom38        -5.291075e-38 -5.492175e-01
bigcom39        -5.289552e-38 -5.751627e-01
bigcom40        -5.294122e-38 -6.163844e-01
bigcom41         2.001130e-37  7.121812e-01
bigcom43         4.160471e-38  3.278827e-01
bigcom46        -5.292598e-38 -5.685647e-01
bigcom47        -5.307113e-38 -5.112470e-01
bigcom49        -2.712480e-38 -1.002835e-01
bigcom52         9.151957e-38  5.043925e-01
bigcom54         3.901638e-38  1.393853e-01
bigcom58         7.347445e-38  3.707666e-01
bigcom61        -5.291836e-38 -5.355573e-01
bigcom65         2.487388e-38  5.173710e-02
bigcom69        -5.292598e-38 -5.996876e-01
bigcom71        -5.294122e-38 -5.367110e-01
bigcom75        -5.291836e-38 -5.478959e-01
bigcom76         1.492548e-37  6.206505e-01
bigcom78        -5.290313e-38 -5.054315e-01
bigcom82         3.901638e-38  2.270697e-01
bigcom83        -5.291075e-38 -3.050746e-01
bigcom85         4.820672e-38  2.091438e-01
bigcom87        -5.291836e-38 -5.585062e-01
bigcom90         3.514204e-37  1.157467e+00
bigcom91        -5.294122e-38 -5.109080e-01
bigcom95         1.492548e-37  6.723477e-01
bigcom97         7.347445e-38  5.052040e-01
bigcom98        -5.291075e-38 -5.273501e-01
bigcom99         1.155772e-37  6.656647e-01
bigcom101        3.262905e-37  7.843722e-01
bigcom102        5.951479e-38  2.967324e-01
bigcom104        1.718166e-37  7.674964e-01
bigcom106       -5.290313e-38 -3.174336e-01
bigcom107       -5.291836e-38 -4.499557e-01
bigcom108       -5.301756e-38 -4.825210e-01
bigcom113        7.347445e-38  3.993634e-01
bigcom114       -5.291836e-38 -5.503383e-01
bigcom115       -5.291836e-38 -5.699951e-01
bigcom117       -2.570947e-38 -2.480137e-01
bigcom119        7.347445e-38  4.414825e-01
bigcom121       -5.291836e-38 -5.957584e-01
bigcom123        6.561044e-39  1.687780e-02
bigcom124        7.347445e-38  4.574629e-01
bigcom127        6.561044e-39  7.446752e-02
bigcom130       -5.297173e-38 -6.708588e-01
bigcom131       -5.291836e-38 -5.105321e-01
bigcom134       -5.291075e-38 -5.634687e-01
bigcom138       -2.374480e-39  1.045741e-01
bigcom143       -5.292598e-38 -4.772330e-01
bigcom146       -3.511799e-38 -2.215083e-01
bigcom148        1.492548e-37  7.602165e-01
bigcom149       -5.294122e-38 -4.859488e-01
bigcom151        7.347445e-38  4.982609e-01
bigcom153       -5.291836e-38 -6.035985e-01
bigcom154       -5.293360e-38 -4.953229e-01
bigcom159       -5.294122e-38 -4.893679e-01
bigcom160       -5.294122e-38 -5.642825e-01
bigcom161       -5.290313e-38 -3.138591e-01
bigcom162       -4.787110e-39  9.912856e-02
bigcom168       -5.291836e-38 -6.054766e-01
bigcom172        1.155772e-37  6.598351e-01
bigcom175       -5.292598e-38 -6.272057e-01
bigcom180       -5.291075e-38 -4.656982e-01
bigcom181       -5.292598e-38 -6.981346e-01
bigcom183        1.155772e-37  5.412905e-01
bigcom185       -5.291075e-38 -6.855892e-01
bigcom187       -5.291075e-38 -5.205983e-01
bigcom189       -5.297173e-38 -5.760652e-01
bigcom191       -5.292598e-38 -5.146501e-01
bigcom198       -5.291075e-38 -2.484231e-01
bigcom199       -5.294122e-38 -5.407674e-01
bigcom200       -5.291075e-38 -5.519345e-01
bigcom202       -5.290313e-38 -5.087105e-01
bigcom205       -5.291075e-38 -5.886102e-01
bigcom227       -5.291075e-38 -5.146172e-01
bigcom232       -5.291075e-38 -4.878780e-01
bigcom241       -5.291836e-38 -6.228010e-01
bigcom246        1.492548e-37  2.276886e-01
bigcom266       -5.290313e-38 -4.519690e-01
bigcom268       -5.291075e-38 -5.007951e-01
bigcom274        1.492548e-37  9.114950e-01
bigcom278        9.151957e-38  5.956193e-01
bigcom280       -5.291075e-38 -3.921797e-01
bigcom323       -5.292598e-38 -5.187427e-01
bigcom341       -5.290313e-38 -5.529413e-01
bigcom342        2.487388e-38  2.324241e-01
bigcom345       -5.291075e-38 -6.103825e-01
bigcom346       -5.297936e-38 -4.972420e-01
bigcom354        1.997675e-37  8.223175e-01
bigcom369       -5.293360e-38 -4.967626e-01
bigcom373       -5.291836e-38 -4.777548e-01
bigcom377       -5.291075e-38 -6.497371e-01
bigcom384       -5.294122e-38 -5.658344e-01
bigcom394        1.155772e-37  5.853565e-01
bigcom398        3.514204e-37  1.096525e+00
bigcom403       -5.291075e-38 -6.648815e-01
bigcom404       -5.292598e-38 -4.942488e-01
bigcom414        3.514204e-37  1.163675e+00
bigcom416       -5.291075e-38 -4.863380e-01
bigcom423        7.364409e-38  5.326951e-01
bigcom428       -5.295647e-38 -5.381689e-01
bigcom430       -5.291075e-38 -6.314749e-01
bigcom434       -5.291075e-38 -4.234299e-01
bigcom435       -5.291836e-38 -5.455367e-01
bigcom449       -5.296410e-38 -4.820350e-01
bigcom451       -5.294122e-38 -5.051638e-01
bigcom454        1.997675e-37  7.468683e-01
bigcom471        1.997675e-37  9.541682e-01
bigcom473       -5.295647e-38 -5.592370e-01
bigcom479       -2.413414e-38 -6.404498e-02
bigcom484       -5.297936e-38 -3.677473e-01
bigcom485       -5.291836e-38 -5.699822e-01
bigcom492       -5.294884e-38 -5.485651e-01
bigcom498       -5.291836e-38 -5.941368e-01
bigcom506       -5.291075e-38 -5.443947e-01
bigcom530       -5.291836e-38 -6.499140e-01
bigcom531        1.155772e-37  6.771777e-01
bigcom564       -5.291075e-38 -5.452717e-01
bigcom623        7.557515e-37  2.088859e+00
spin_vertex     -6.545700e-38 -1.351736e-01
membership_s1    1.843044e-39 -1.254132e-02
membership_s2   -4.030600e-39  5.967827e-02
membership_s3    2.505179e-37  6.483792e-01
membership_s4    7.347445e-38  5.421292e-01
membership_s5   -5.294122e-38 -5.643045e-01
membership_s6    1.495777e-37  7.151964e-01
membership_s7   -5.295647e-38 -4.304100e-01
membership_s8   -5.295647e-38 -5.701705e-01
membership_s9   -5.318628e-38 -5.167703e-01
membership_s10   3.901638e-38  3.412727e-01
membership_s11   1.997675e-37  9.064505e-01
membership_s13  -5.294884e-38 -4.723225e-01
membership_s14   5.567449e-38  2.409079e-01
membership_s15   4.224458e-39  6.656899e-02
membership_s17   4.820672e-38  2.035854e-01
membership_s18  -5.300991e-38 -4.906521e-01
membership_s19   3.295198e-39  7.519354e-02
membership_s20  -5.289552e-38 -5.039823e-01
membership_s21   1.939451e-38  1.474183e-01
membership_s22   1.168078e-38  9.974531e-02
membership_s23  -3.175088e-38 -1.163361e-01
membership_s25  -1.730745e-38 -9.542560e-02
membership_s26  -5.291836e-38 -5.443502e-01
membership_s27  -5.292598e-38 -4.135647e-01
membership_s28  -1.486901e-38  7.585807e-02
membership_s29  -5.292598e-38 -5.593117e-01
membership_s30   1.449864e-38  2.376372e-01
membership_s31   7.504137e-39  6.159967e-02
membership_s32   2.515657e-38  8.800295e-02
membership_s33   1.718166e-37  7.746321e-01
membership_s34  -5.297173e-38 -5.198101e-01
membership_s35  -1.121392e-38 -2.902574e-02
membership_s36  -5.297936e-38 -5.703946e-01
membership_s37   3.679354e-38  2.812780e-01
membership_s39  -2.201173e-38 -1.204209e-01
membership_s40   1.155772e-37  4.792153e-01
membership_s41   9.151957e-38  5.475952e-01
membership_s42   5.360017e-38  5.155572e-01
membership_s43   2.961739e-40  3.605126e-02
membership_s44  -1.194102e-38 -6.133056e-02
V1              -9.474170e-38 -5.753210e-01
V2              -5.402975e-39 -8.176580e-04
pdi              2.326974e-35  6.107241e+01
adhesion         1.274444e-41  6.606827e-05
cohesion        -2.548890e-41 -1.295322e-04
inner           -2.582794e-42  1.754772e-05
outer           -3.154530e-43  1.695308e-04
ioratio          8.146277e-38  1.131504e-01
comsize          3.913040e-41  3.073817e-04
[1] "Dataset: all_C Model GBM, run: 8 of 10 2015-06-15 22:20:47"
Iter   TrainDeviance   ValidDeviance   StepSize   Improve
     1        0.4325             nan     0.0100    0.0001
     2        0.4314             nan     0.0100    0.0002
     3        0.4303             nan     0.0100    0.0002
     4        0.4289             nan     0.0100    0.0003
     5        0.4277             nan     0.0100    0.0002
     6        0.4264             nan     0.0100    0.0001
     7        0.4253             nan     0.0100    0.0000
     8        0.4243             nan     0.0100    0.0002
     9        0.4234             nan     0.0100    0.0001
    10        0.4224             nan     0.0100    0.0002
    20        0.4133             nan     0.0100    0.0000
    40        0.3990             nan     0.0100   -0.0000
    60        0.3875             nan     0.0100    0.0000
    80        0.3781             nan     0.0100    0.0000
   100        0.3692             nan     0.0100    0.0000
   120        0.3609             nan     0.0100   -0.0000
   140        0.3534             nan     0.0100   -0.0000
   160        0.3463             nan     0.0100   -0.0000
   180        0.3398             nan     0.0100   -0.0000
   200        0.3337             nan     0.0100   -0.0000
   220        0.3281             nan     0.0100   -0.0000
   240        0.3227             nan     0.0100   -0.0000
   260        0.3169             nan     0.0100    0.0000
   280        0.3120             nan     0.0100   -0.0000
   300        0.3071             nan     0.0100   -0.0000
   320        0.3020             nan     0.0100   -0.0000
   340        0.2969             nan     0.0100   -0.0000
   360        0.2922             nan     0.0100   -0.0000
   380        0.2874             nan     0.0100   -0.0000
   400        0.2829             nan     0.0100   -0.0000
   411        0.2806             nan     0.0100   -0.0000

[1] "GBM variable coefficients"
                            var     rel.inf
comsize                 comsize 4.434501622
outer                     outer 3.554136343
V2                           V2 3.279912567
V1                           V1 3.049581230
ratio5                   ratio5 2.860007965
ratio2                   ratio2 2.819556868
pagerank               pagerank 2.665373552
bet                         bet 2.658800407
spin_vertex         spin_vertex 2.480133868
fourth                   fourth 2.167154812
inner                     inner 1.868882814
ratio3                   ratio3 1.845611671
ioratio                 ioratio 1.743028732
membership_s14   membership_s14 1.714156160
adhesion               adhesion 1.633496895
trans                     trans 1.604578529
walktrap_vertex walktrap_vertex 1.595832108
orbit18                 orbit18 1.516381362
ratio1                   ratio1 1.465892794
cohesion               cohesion 1.446298876
graph16                 graph16 1.403653267
knn                         knn 1.218620241
ratio6                   ratio6 1.105572496
graph19                 graph19 1.039673541
graph4                   graph4 1.014293074
orbit35                 orbit35 1.004958494
graph11                 graph11 0.974912686
fifth                     fifth 0.940427894
graph6                   graph6 0.933621467
graph15                 graph15 0.929409188
graph10                 graph10 0.912680825
graph13                 graph13 0.903125410
orbit20                 orbit20 0.899851002
orbit45                 orbit45 0.872416533
ratio4                   ratio4 0.866759933
orbit19                 orbit19 0.866129978
orbit36                 orbit36 0.831288181
graph5                   graph5 0.813033140
graph20                 graph20 0.812361062
graph12                 graph12 0.778237810
orbit27                 orbit27 0.777825480
upto_fifth           upto_fifth 0.747626002
orbit53                 orbit53 0.719393470
graph23                 graph23 0.680022411
hubscore               hubscore 0.677101767
orbit16                 orbit16 0.675248397
orbit17                 orbit17 0.665191965
graph9                   graph9 0.658108642
constraint           constraint 0.654013913
bigcom43               bigcom43 0.637690393
orbit21                 orbit21 0.636196471
orbit39                 orbit39 0.630643337
graph14                 graph14 0.626523816
orbit22                 orbit22 0.602615333
upto_third           upto_third 0.596403714
graph1                   graph1 0.569717997
orbit37                 orbit37 0.568055683
graph3                   graph3 0.561089207
sixth                     sixth 0.533461963
graph17                 graph17 0.532910948
orbit49                 orbit49 0.518242228
graph8                   graph8 0.505656390
upto_sixth           upto_sixth 0.505052404
orbit31                 orbit31 0.501775343
third                     third 0.487231452
bigcom623             bigcom623 0.473206004
orbit50                 orbit50 0.467109973
orbit38                 orbit38 0.462000191
orbit24                 orbit24 0.460162575
orbit56                 orbit56 0.455699720
orbit6                   orbit6 0.415356182
orbit28                 orbit28 0.404492868
orbit15                 orbit15 0.402375290
orbit5                   orbit5 0.391099800
bigcom101             bigcom101 0.375858576
orbit52                 orbit52 0.375120105
close                     close 0.373661255
orbit30                 orbit30 0.366905358
graph0                   graph0 0.358681255
orbit41                 orbit41 0.357992735
orbit1                   orbit1 0.354691204
bigcom41               bigcom41 0.338082950
graph18                 graph18 0.324342407
pdi                         pdi 0.322598175
bigcom23               bigcom23 0.316723624
membership_s3     membership_s3 0.313353745
membership_s6     membership_s6 0.303550184
orbit65                 orbit65 0.266595968
evcent                   evcent 0.264550852
upto_second         upto_second 0.260811947
upto_fourth         upto_fourth 0.256820024
orbit67                 orbit67 0.253218537
graph21                 graph21 0.251360266
orbit29                 orbit29 0.251100634
orbit63                 orbit63 0.248766467
bigcom30               bigcom30 0.246538478
orbit51                 orbit51 0.246484884
orbit46                 orbit46 0.246046819
bigcom423             bigcom423 0.245788129
bigcom4                 bigcom4 0.242094395
orbit59                 orbit59 0.238258848
coreness               coreness 0.228057410
membership_s33   membership_s33 0.224186620
bigcom27               bigcom27 0.222407601
bigcom119             bigcom119 0.221285744
bigcom11               bigcom11 0.218228722
graph2                   graph2 0.216792658
orbit9                   orbit9 0.214059644
orbit62                 orbit62 0.198040248
orbit58                 orbit58 0.184967724
orbit11                 orbit11 0.178209153
graph22                 graph22 0.178049247
graph7                   graph7 0.174912624
orbit4                   orbit4 0.174866789
membership_s15   membership_s15 0.164997901
orbit44                 orbit44 0.164943146
ecc                         ecc 0.155048408
AP                           AP 0.150443006
graph26                 graph26 0.149808361
orbit32                 orbit32 0.143037654
orbit64                 orbit64 0.143027778
orbit2                   orbit2 0.141989882
orbit33                 orbit33 0.139075894
orbit26                 orbit26 0.136430087
bigcom1                 bigcom1 0.135436720
graph24                 graph24 0.127096426
orbit48                 orbit48 0.126643551
membership_s1     membership_s1 0.125453603
membership_s42   membership_s42 0.124811896
orbit60                 orbit60 0.124685209
orbit54                 orbit54 0.111365693
second                   second 0.111043150
orbit23                 orbit23 0.107799477
orbit43                 orbit43 0.107352982
bigcom5                 bigcom5 0.106547102
graph25                 graph25 0.103598697
orbit40                 orbit40 0.097977362
orbit25                 orbit25 0.095190761
orbit57                 orbit57 0.089987746
bigcom85               bigcom85 0.088411803
orbit10                 orbit10 0.084076452
orbit13                 orbit13 0.081840675
membership_s2     membership_s2 0.069513605
membership_s32   membership_s32 0.068732425
bigcom19               bigcom19 0.068435296
orbit70                 orbit70 0.066156458
membership_s44   membership_s44 0.064906865
bigcom102             bigcom102 0.060775366
membership_s37   membership_s37 0.058696604
orbit61                 orbit61 0.056770429
bigcom138             bigcom138 0.051205056
membership_s28   membership_s28 0.050584296
orbit47                 orbit47 0.047218072
orbit69                 orbit69 0.044045408
membership_s22   membership_s22 0.041076601
orbit42                 orbit42 0.039728273
membership_s35   membership_s35 0.038707237
membership_s25   membership_s25 0.038357929
selfinter             selfinter 0.036907969
membership_s19   membership_s19 0.035537926
orbit55                 orbit55 0.035238290
orbit7                   orbit7 0.030059504
membership_s21   membership_s21 0.028088561
membership_s31   membership_s31 0.026901199
bigcom47               bigcom47 0.025200243
membership_s43   membership_s43 0.019412301
graph28                 graph28 0.014210096
orbit12                 orbit12 0.014133010
bigcom8                 bigcom8 0.013662775
membership_s39   membership_s39 0.013194102
membership_s23   membership_s23 0.012677843
bigcom90               bigcom90 0.012639534
bigcom104             bigcom104 0.011990361
orbit66                 orbit66 0.009406213
graph27                 graph27 0.000000000
graph29                 graph29 0.000000000
orbit0                   orbit0 0.000000000
orbit3                   orbit3 0.000000000
orbit8                   orbit8 0.000000000
orbit14                 orbit14 0.000000000
orbit34                 orbit34 0.000000000
orbit68                 orbit68 0.000000000
orbit71                 orbit71 0.000000000
orbit72                 orbit72 0.000000000
eccrad                   eccrad 0.000000000
first                     first 0.000000000
bigcom3                 bigcom3 0.000000000
bigcom6                 bigcom6 0.000000000
bigcom7                 bigcom7 0.000000000
bigcom9                 bigcom9 0.000000000
bigcom10               bigcom10 0.000000000
bigcom12               bigcom12 0.000000000
bigcom13               bigcom13 0.000000000
bigcom14               bigcom14 0.000000000
bigcom15               bigcom15 0.000000000
bigcom16               bigcom16 0.000000000
bigcom17               bigcom17 0.000000000
bigcom20               bigcom20 0.000000000
bigcom21               bigcom21 0.000000000
bigcom22               bigcom22 0.000000000
bigcom26               bigcom26 0.000000000
bigcom28               bigcom28 0.000000000
bigcom31               bigcom31 0.000000000
bigcom32               bigcom32 0.000000000
bigcom33               bigcom33 0.000000000
bigcom34               bigcom34 0.000000000
bigcom36               bigcom36 0.000000000
bigcom37               bigcom37 0.000000000
bigcom38               bigcom38 0.000000000
bigcom39               bigcom39 0.000000000
bigcom40               bigcom40 0.000000000
bigcom46               bigcom46 0.000000000
bigcom49               bigcom49 0.000000000
bigcom52               bigcom52 0.000000000
bigcom54               bigcom54 0.000000000
bigcom58               bigcom58 0.000000000
bigcom61               bigcom61 0.000000000
bigcom65               bigcom65 0.000000000
bigcom69               bigcom69 0.000000000
bigcom71               bigcom71 0.000000000
bigcom75               bigcom75 0.000000000
bigcom76               bigcom76 0.000000000
bigcom78               bigcom78 0.000000000
bigcom82               bigcom82 0.000000000
bigcom83               bigcom83 0.000000000
bigcom87               bigcom87 0.000000000
bigcom91               bigcom91 0.000000000
bigcom95               bigcom95 0.000000000
bigcom97               bigcom97 0.000000000
bigcom98               bigcom98 0.000000000
bigcom99               bigcom99 0.000000000
bigcom106             bigcom106 0.000000000
bigcom107             bigcom107 0.000000000
bigcom108             bigcom108 0.000000000
bigcom113             bigcom113 0.000000000
bigcom114             bigcom114 0.000000000
bigcom115             bigcom115 0.000000000
bigcom117             bigcom117 0.000000000
bigcom121             bigcom121 0.000000000
bigcom123             bigcom123 0.000000000
bigcom124             bigcom124 0.000000000
bigcom127             bigcom127 0.000000000
bigcom130             bigcom130 0.000000000
bigcom131             bigcom131 0.000000000
bigcom134             bigcom134 0.000000000
bigcom143             bigcom143 0.000000000
bigcom146             bigcom146 0.000000000
bigcom148             bigcom148 0.000000000
bigcom149             bigcom149 0.000000000
bigcom151             bigcom151 0.000000000
bigcom153             bigcom153 0.000000000
bigcom154             bigcom154 0.000000000
bigcom159             bigcom159 0.000000000
bigcom160             bigcom160 0.000000000
bigcom161             bigcom161 0.000000000
bigcom162             bigcom162 0.000000000
bigcom168             bigcom168 0.000000000
bigcom172             bigcom172 0.000000000
bigcom175             bigcom175 0.000000000
bigcom180             bigcom180 0.000000000
bigcom181             bigcom181 0.000000000
bigcom183             bigcom183 0.000000000
bigcom185             bigcom185 0.000000000
bigcom187             bigcom187 0.000000000
bigcom189             bigcom189 0.000000000
bigcom191             bigcom191 0.000000000
bigcom198             bigcom198 0.000000000
bigcom199             bigcom199 0.000000000
bigcom200             bigcom200 0.000000000
bigcom202             bigcom202 0.000000000
bigcom205             bigcom205 0.000000000
bigcom227             bigcom227 0.000000000
bigcom232             bigcom232 0.000000000
bigcom241             bigcom241 0.000000000
bigcom246             bigcom246 0.000000000
bigcom266             bigcom266 0.000000000
bigcom268             bigcom268 0.000000000
bigcom274             bigcom274 0.000000000
bigcom278             bigcom278 0.000000000
bigcom280             bigcom280 0.000000000
bigcom323             bigcom323 0.000000000
bigcom341             bigcom341 0.000000000
bigcom342             bigcom342 0.000000000
bigcom345             bigcom345 0.000000000
bigcom346             bigcom346 0.000000000
bigcom354             bigcom354 0.000000000
bigcom369             bigcom369 0.000000000
bigcom373             bigcom373 0.000000000
bigcom377             bigcom377 0.000000000
bigcom384             bigcom384 0.000000000
bigcom394             bigcom394 0.000000000
bigcom398             bigcom398 0.000000000
bigcom403             bigcom403 0.000000000
bigcom404             bigcom404 0.000000000
bigcom414             bigcom414 0.000000000
bigcom416             bigcom416 0.000000000
bigcom428             bigcom428 0.000000000
bigcom430             bigcom430 0.000000000
bigcom434             bigcom434 0.000000000
bigcom435             bigcom435 0.000000000
bigcom449             bigcom449 0.000000000
bigcom451             bigcom451 0.000000000
bigcom454             bigcom454 0.000000000
bigcom471             bigcom471 0.000000000
bigcom473             bigcom473 0.000000000
bigcom479             bigcom479 0.000000000
bigcom484             bigcom484 0.000000000
bigcom485             bigcom485 0.000000000
bigcom492             bigcom492 0.000000000
bigcom498             bigcom498 0.000000000
bigcom506             bigcom506 0.000000000
bigcom530             bigcom530 0.000000000
bigcom531             bigcom531 0.000000000
bigcom564             bigcom564 0.000000000
membership_s4     membership_s4 0.000000000
membership_s5     membership_s5 0.000000000
membership_s7     membership_s7 0.000000000
membership_s8     membership_s8 0.000000000
membership_s9     membership_s9 0.000000000
membership_s10   membership_s10 0.000000000
membership_s11   membership_s11 0.000000000
membership_s13   membership_s13 0.000000000
membership_s17   membership_s17 0.000000000
membership_s18   membership_s18 0.000000000
membership_s20   membership_s20 0.000000000
membership_s26   membership_s26 0.000000000
membership_s27   membership_s27 0.000000000
membership_s29   membership_s29 0.000000000
membership_s30   membership_s30 0.000000000
membership_s34   membership_s34 0.000000000
membership_s36   membership_s36 0.000000000
membership_s40   membership_s40 0.000000000
membership_s41   membership_s41 0.000000000
[1] "Dataset: all_C Model RF, run: 8 of 10 2015-06-15 22:24:54"
     |      Out-of-bag   |
Tree |      MSE  %Var(y) |
   1 |   0.0957   179.77 |
   2 |  0.09506   178.56 |
   3 |  0.09336   175.38 |
   4 |     0.09   169.07 |
   5 |  0.08459   158.90 |
   6 |  0.08113   152.39 |
   7 |  0.07775   146.06 |
   8 |  0.07524   141.34 |
   9 |  0.07277   136.70 |
  10 |   0.0706   132.63 |
  11 |  0.06887   129.37 |
  12 |  0.06786   127.48 |
  13 |  0.06665   125.21 |
  14 |  0.06602   124.02 |
  15 |  0.06509   122.28 |
  16 |  0.06412   120.45 |
  17 |  0.06346   119.21 |
  18 |  0.06288   118.12 |
  19 |  0.06252   117.44 |
  20 |  0.06201   116.49 |
  21 |  0.06163   115.77 |
  22 |   0.0613   115.15 |
  23 |  0.06093   114.46 |
  24 |  0.06063   113.89 |
  25 |  0.06032   113.31 |
  26 |  0.06023   113.15 |
  27 |  0.05996   112.63 |
  28 |  0.05979   112.31 |
  29 |  0.05967   112.10 |
  30 |  0.05958   111.91 |
  31 |  0.05949   111.74 |
  32 |   0.0595   111.78 |
  33 |  0.05938   111.54 |
  34 |  0.05933   111.46 |
  35 |   0.0592   111.21 |
  36 |  0.05922   111.24 |
  37 |  0.05917   111.15 |
  38 |  0.05912   111.07 |
  39 |  0.05897   110.78 |
  40 |   0.0588   110.45 |
  41 |   0.0588   110.46 |
  42 |   0.0587   110.27 |
  43 |  0.05864   110.15 |
  44 |  0.05866   110.18 |
  45 |  0.05862   110.11 |
  46 |  0.05848   109.85 |
  47 |  0.05836   109.62 |
  48 |  0.05828   109.49 |
  49 |  0.05817   109.27 |
  50 |   0.0581   109.13 |
  51 |  0.05797   108.91 |
  52 |  0.05794   108.84 |
  53 |  0.05791   108.79 |
  54 |  0.05794   108.83 |
  55 |  0.05792   108.79 |
  56 |  0.05783   108.63 |
  57 |   0.0578   108.57 |
  58 |   0.0578   108.57 |
  59 |  0.05776   108.50 |
  60 |  0.05769   108.36 |
  61 |  0.05768   108.35 |
  62 |  0.05763   108.26 |
  63 |  0.05762   108.24 |
  64 |  0.05754   108.10 |
  65 |  0.05755   108.11 |
  66 |  0.05751   108.03 |
  67 |  0.05747   107.96 |
  68 |  0.05745   107.93 |
  69 |  0.05748   107.98 |
  70 |  0.05747   107.96 |
  71 |  0.05744   107.90 |
  72 |   0.0574   107.83 |
  73 |  0.05739   107.82 |
  74 |  0.05735   107.73 |
  75 |  0.05727   107.59 |
  76 |  0.05728   107.60 |
  77 |  0.05727   107.59 |
  78 |  0.05727   107.58 |
  79 |  0.05724   107.53 |
  80 |  0.05719   107.44 |
  81 |  0.05717   107.39 |
  82 |  0.05719   107.43 |
  83 |  0.05713   107.33 |
  84 |  0.05715   107.36 |
  85 |  0.05711   107.28 |
  86 |  0.05709   107.25 |
  87 |  0.05711   107.29 |
  88 |  0.05713   107.33 |
  89 |  0.05713   107.31 |
  90 |  0.05713   107.33 |
  91 |  0.05711   107.28 |
  92 |  0.05708   107.22 |
  93 |  0.05705   107.16 |
  94 |  0.05703   107.14 |
  95 |  0.05702   107.11 |
  96 |  0.05698   107.03 |
  97 |  0.05695   106.98 |
  98 |  0.05699   107.05 |
  99 |  0.05696   107.01 |
 100 |  0.05693   106.94 |
[1] "Random Forest variable coefficients"
                      %IncMSE IncNodePurity
graph5           2.776698e-03  1.180640e+00
graph6           3.483417e-03  1.317773e+00
graph7           3.935197e-04  4.318132e-01
graph8           2.734293e-05  8.899947e-02
graph9           6.818868e-03  2.065733e+00
graph10          8.002991e-03  2.757958e+00
graph11          7.394980e-03  2.633633e+00
graph12          5.655438e-03  2.084038e+00
graph13          9.577124e-03  3.203579e+00
graph14          5.733765e-03  1.913772e+00
graph15          6.825421e-03  1.589451e+00
graph16          1.049012e-02  3.260678e+00
graph17          5.353572e-03  1.483061e+00
graph18          1.848354e-03  6.266860e-01
graph19          1.073301e-02  2.286029e+00
graph20          4.994323e-03  1.695482e+00
graph21          1.883240e-03  9.358518e-01
graph22          1.518570e-03  2.954437e-01
graph23          4.594603e-03  1.233486e+00
graph24          5.109269e-04  3.974200e-01
graph25          2.447755e-03  9.710719e-01
graph26          9.729699e-04  4.554779e-01
graph27          7.651973e-06  8.361179e-02
graph28          3.090511e-04  1.370501e-01
graph29          0.000000e+00  9.166667e-03
orbit0           6.881369e-04  7.731659e-01
orbit1           2.835693e-03  1.681573e+00
orbit2           1.402759e-03  6.000930e-01
orbit3           2.639396e-04  2.823891e-01
orbit4           7.478344e-03  1.882124e+00
orbit5           7.062002e-03  1.734735e+00
orbit6           5.985553e-03  2.208488e+00
orbit7           3.450305e-03  7.996700e-01
orbit8           3.023027e-03  1.172948e+00
orbit9           3.549715e-03  1.572549e+00
orbit10          1.706095e-03  5.336056e-01
orbit11          1.577655e-03  6.988732e-01
orbit12          4.078198e-04  3.842460e-01
orbit13          1.863523e-04  1.694883e-01
orbit14          1.840607e-04  2.944784e-01
orbit15          4.694947e-03  1.934287e+00
orbit16          9.477549e-03  1.957246e+00
orbit17          9.347252e-03  2.314560e+00
orbit18          1.458452e-02  3.683962e+00
orbit19          5.792599e-03  2.736532e+00
orbit20          1.122082e-02  1.898153e+00
orbit21          1.137998e-02  1.926802e+00
orbit22          1.033684e-02  2.907588e+00
orbit23          4.485490e-03  8.648795e-01
orbit24          7.002232e-03  2.175978e+00
orbit25          1.858152e-03  6.668842e-01
orbit26          1.366984e-03  5.160853e-01
orbit27          9.400302e-03  2.872370e+00
orbit28          4.821975e-03  1.311308e+00
orbit29          1.454441e-03  5.780570e-01
orbit30          2.051757e-03  1.013652e+00
orbit31          9.477660e-03  2.113231e+00
orbit32          3.873170e-03  6.852794e-01
orbit33          1.705195e-03  5.698504e-01
orbit34          6.373689e-03  1.614306e+00
orbit35          1.504372e-02  3.719617e+00
orbit36          9.131193e-03  1.720455e+00
orbit37          5.016494e-03  1.636650e+00
orbit38          2.177467e-03  9.796588e-01
orbit39          4.399903e-03  2.510693e+00
orbit40          2.178782e-03  4.674598e-01
orbit41          1.803675e-03  5.892680e-01
orbit42          1.150834e-03  3.082095e-01
orbit43          2.193238e-03  7.081519e-01
orbit44          5.797219e-04  5.179336e-01
orbit45          1.065321e-02  2.800982e+00
orbit46          8.424372e-04  4.501460e-01
orbit47          1.956613e-03  4.463104e-01
orbit48          6.700698e-04  3.477740e-01
orbit49          3.511784e-03  1.684228e+00
orbit50          4.218473e-03  1.147443e+00
orbit51          4.435136e-03  1.172369e+00
orbit52          2.482197e-03  9.791858e-01
orbit53          5.536583e-03  1.142920e+00
orbit54          6.491286e-04  6.102373e-01
orbit55         -6.054819e-07  1.595908e-01
orbit56          2.130483e-03  1.392957e+00
orbit57          4.287233e-04  3.935424e-01
orbit58          5.140730e-04  7.520407e-01
orbit59          9.698217e-04  3.726594e-01
orbit60          7.348180e-04  4.199402e-01
orbit61          5.612162e-04  2.756946e-01
orbit62          2.320143e-03  6.504265e-01
orbit63          1.385311e-03  3.353726e-01
orbit64          2.339100e-04  1.935232e-01
orbit65          7.598905e-04  6.694020e-01
orbit66          4.028751e-04  4.470395e-01
orbit67          2.583036e-04  6.504041e-01
orbit68          3.131605e-05  5.577429e-02
orbit69          6.363713e-04  3.877532e-01
orbit70          1.378138e-04  2.071779e-01
orbit71          3.495071e-05  2.838032e-02
orbit72         -3.857951e-06  2.326178e-02
AP               8.987643e-05  3.007390e-01
bet              1.398412e-02  5.353080e+00
ecc              9.661096e-04  5.313824e-01
eccrad           1.219989e-03  5.726439e-01
close            5.770960e-03  1.818209e+00
constraint       5.899810e-03  1.959889e+00
coreness         4.224992e-03  9.915153e-01
knn              7.364328e-03  3.421133e+00
hubscore         6.831468e-03  2.370189e+00
pagerank         1.491386e-02  6.317528e+00
trans            1.891389e-03  2.501143e+00
evcent           8.271369e-03  2.457347e+00
first            1.046331e-03  6.619874e-01
upto_second      6.355472e-03  1.839271e+00
upto_third       6.353095e-03  1.975529e+00
upto_fourth      7.648709e-03  1.765163e+00
upto_fifth       7.446706e-03  2.251805e+00
upto_sixth       4.924400e-03  1.975741e+00
second           4.427737e-03  1.755461e+00
third            7.242641e-03  2.086946e+00
fourth           6.889350e-03  5.620130e+00
fifth            3.879953e-03  3.409802e+00
sixth            6.756932e-03  3.291969e+00
ratio1           4.965599e-03  3.297340e+00
ratio2           7.044106e-03  5.739167e+00
ratio3           9.906008e-03  4.899608e+00
ratio4           1.410160e-02  3.903540e+00
ratio5           1.035935e-02  5.659543e+00
ratio6           1.063360e-02  3.113130e+00
selfinter        7.916043e-05  3.873292e-01
walktrap_vertex  3.022473e-03  2.947170e+00
bigcom1          3.726609e-04  5.995585e-01
bigcom3          1.969923e-05  5.866847e-01
bigcom4          1.173436e-05  9.910549e-01
bigcom5          1.738086e-03  6.679336e-01
bigcom6          0.000000e+00  0.000000e+00
bigcom7          0.000000e+00  0.000000e+00
bigcom8          4.635127e-04  7.135597e-01
bigcom9          0.000000e+00  0.000000e+00
bigcom10        -9.004521e-06  2.948774e-01
bigcom11         5.928687e-04  8.567788e-01
bigcom12         1.502296e-04  4.379874e-01
bigcom13         3.692320e-06  1.307067e-01
bigcom14         3.930818e-06  9.333333e-03
bigcom15         0.000000e+00  0.000000e+00
bigcom16         0.000000e+00  2.081668e-19
bigcom17        -1.221635e-05  6.375468e-01
bigcom19         3.203201e-05  2.001593e-01
bigcom20         0.000000e+00  2.775558e-19
bigcom21         0.000000e+00  2.775558e-19
bigcom22         5.164798e-04  4.120900e-01
bigcom23         1.843958e-04  6.407088e-01
bigcom26         0.000000e+00  3.469447e-20
bigcom27         1.067784e-05  6.753430e-01
bigcom28         0.000000e+00  0.000000e+00
bigcom30        -5.532340e-05  5.846723e-01
bigcom31         0.000000e+00  2.775558e-19
bigcom32         0.000000e+00  0.000000e+00
bigcom33        -2.889872e-05  4.874927e-01
bigcom34         0.000000e+00  0.000000e+00
bigcom36         0.000000e+00  0.000000e+00
bigcom37         0.000000e+00  2.775558e-19
bigcom38         0.000000e+00  2.775558e-19
bigcom39         0.000000e+00  2.081668e-19
bigcom40         0.000000e+00  2.775558e-19
bigcom41        -1.626388e-05  9.209291e-01
bigcom43         1.687101e-04  1.317026e+00
bigcom46         1.746648e-06  1.199971e-01
bigcom47        -9.000504e-06  2.662663e-01
bigcom49         2.303992e-05  6.997716e-02
bigcom52        -5.500761e-05  3.884661e-01
bigcom54        -2.626495e-05  3.288338e-01
bigcom58         9.113742e-06  4.458137e-01
bigcom61         0.000000e+00  0.000000e+00
bigcom65        -2.477309e-05  1.618707e-01
bigcom69         0.000000e+00  0.000000e+00
bigcom71        -3.893597e-05  1.718889e-01
bigcom75         0.000000e+00  1.387779e-19
bigcom76         5.022394e-05  5.826281e-01
bigcom78        -4.026424e-05  5.284738e-01
bigcom82        -3.656977e-05  3.422217e-01
bigcom83         0.000000e+00  0.000000e+00
bigcom85         1.003359e-04  7.797670e-01
bigcom87         0.000000e+00  0.000000e+00
bigcom90         1.552043e-05  8.928776e-01
bigcom91         0.000000e+00  0.000000e+00
bigcom95         0.000000e+00  0.000000e+00
bigcom97         4.419618e-05  5.341286e-01
bigcom98         0.000000e+00  0.000000e+00
bigcom99         1.405394e-05  3.714771e-01
bigcom101        5.824107e-05  9.989725e-01
bigcom102       -2.893660e-05  2.033313e-01
bigcom104        8.175748e-05  7.355984e-01
bigcom106        0.000000e+00  0.000000e+00
bigcom107        0.000000e+00  0.000000e+00
bigcom108        0.000000e+00  0.000000e+00
bigcom113       -3.863534e-05  3.458044e-01
bigcom114        0.000000e+00  2.775558e-19
bigcom115        0.000000e+00  2.775558e-19
bigcom117       -1.912063e-05  1.029701e-01
bigcom119       -1.340357e-05  8.885130e-01
bigcom121        0.000000e+00  0.000000e+00
bigcom123       -9.712510e-07  8.856016e-02
bigcom124        3.185773e-07  3.568965e-01
bigcom127        2.074143e-06  5.503600e-01
bigcom130        0.000000e+00  5.551115e-19
bigcom131        0.000000e+00  0.000000e+00
bigcom134       -1.620226e-05  5.610361e-01
bigcom138        1.247148e-05  1.857336e-01
bigcom143        0.000000e+00  0.000000e+00
bigcom146        0.000000e+00  0.000000e+00
bigcom148       -5.179476e-05  3.949444e-01
bigcom149        0.000000e+00  8.888889e-03
bigcom151        1.332286e-05  4.389916e-01
bigcom153        0.000000e+00  2.775558e-19
bigcom154        0.000000e+00  0.000000e+00
bigcom159        0.000000e+00  0.000000e+00
bigcom160        0.000000e+00  2.775558e-19
bigcom161        0.000000e+00  0.000000e+00
bigcom162        0.000000e+00  0.000000e+00
bigcom168        0.000000e+00  0.000000e+00
bigcom172       -1.826111e-05  4.620442e-01
bigcom175        0.000000e+00  0.000000e+00
bigcom180        0.000000e+00  0.000000e+00
bigcom181        0.000000e+00  6.938894e-20
bigcom183        1.685874e-06  4.301962e-01
bigcom185        0.000000e+00  0.000000e+00
bigcom187        0.000000e+00  0.000000e+00
bigcom189        0.000000e+00  0.000000e+00
bigcom191        0.000000e+00  0.000000e+00
bigcom198        0.000000e+00  0.000000e+00
bigcom199        0.000000e+00  2.775558e-19
bigcom200        0.000000e+00  0.000000e+00
bigcom202        0.000000e+00  0.000000e+00
bigcom205        0.000000e+00  0.000000e+00
bigcom227        1.213215e-08  8.510638e-05
bigcom232        0.000000e+00  0.000000e+00
bigcom241        0.000000e+00  0.000000e+00
bigcom246        0.000000e+00  0.000000e+00
bigcom266        0.000000e+00  0.000000e+00
bigcom268        2.535727e-05  6.009791e-01
bigcom274        5.815132e-05  6.762482e-01
bigcom278       -1.619587e-05  1.968294e-01
bigcom280        0.000000e+00  0.000000e+00
bigcom323        0.000000e+00  2.450000e-02
bigcom341        0.000000e+00  6.938894e-20
bigcom342       -2.001473e-05  4.654699e-01
bigcom345        0.000000e+00  2.775558e-19
bigcom346        8.660258e-07  1.960784e-03
bigcom354       -3.518898e-05  2.344434e-01
bigcom369        0.000000e+00  1.387779e-19
bigcom373        0.000000e+00  0.000000e+00
bigcom377        0.000000e+00  0.000000e+00
bigcom384        0.000000e+00  1.387779e-19
bigcom394        2.410235e-05  5.056865e-01
bigcom398        4.022570e-05  1.008954e+00
bigcom403        0.000000e+00  0.000000e+00
bigcom404        0.000000e+00  0.000000e+00
bigcom414       -8.847998e-06  7.590941e-01
bigcom416        0.000000e+00  0.000000e+00
bigcom423        9.221317e-05  5.497160e-01
bigcom428        0.000000e+00  0.000000e+00
bigcom430        0.000000e+00  2.081668e-19
bigcom434        0.000000e+00  0.000000e+00
bigcom435        0.000000e+00  0.000000e+00
bigcom449        0.000000e+00  0.000000e+00
bigcom451        0.000000e+00  0.000000e+00
bigcom454       -2.971760e-06  3.990285e-01
bigcom471        2.071909e-05  6.487767e-01
bigcom473        0.000000e+00  2.775558e-19
bigcom479        0.000000e+00  2.775558e-19
bigcom484        3.886044e-06  3.443580e-01
bigcom485        0.000000e+00  0.000000e+00
bigcom492        0.000000e+00  0.000000e+00
bigcom498        0.000000e+00  0.000000e+00
bigcom506        0.000000e+00  9.444444e-03
bigcom530        0.000000e+00  0.000000e+00
bigcom531        7.839960e-06  2.333394e-01
bigcom564        0.000000e+00  0.000000e+00
bigcom623        5.886567e-04  2.943154e+00
spin_vertex      3.262448e-03  3.648310e+00
membership_s1    6.773111e-05  3.539218e-01
membership_s2    1.807940e-04  7.013084e-01
membership_s3    2.510886e-06  3.147640e-01
membership_s4   -3.167188e-05  4.131613e-01
membership_s5    0.000000e+00  0.000000e+00
membership_s6   -1.003815e-04  8.194270e-01
membership_s7    0.000000e+00  2.775558e-19
membership_s8    0.000000e+00  0.000000e+00
membership_s9    9.789445e-06  9.053148e-02
membership_s10  -1.288440e-05  2.094402e-01
membership_s11   2.123193e-06  6.001569e-01
membership_s13   0.000000e+00  0.000000e+00
membership_s14   4.816848e-03  2.872411e+00
membership_s15   2.904642e-04  6.301601e-01
membership_s17  -7.333818e-06  9.173455e-02
membership_s18   0.000000e+00  0.000000e+00
membership_s19   5.076284e-05  3.933711e-01
membership_s20   0.000000e+00  0.000000e+00
membership_s21   3.636697e-05  4.153361e-01
membership_s22   6.856121e-06  4.181204e-01
membership_s23   1.428435e-04  1.042523e-01
membership_s25   2.669060e-04  5.147720e-01
membership_s26   0.000000e+00  0.000000e+00
membership_s27   0.000000e+00  1.040834e-19
membership_s28   1.554482e-05  5.434134e-01
membership_s29   0.000000e+00  0.000000e+00
membership_s30  -1.386958e-05  2.966843e-01
membership_s31  -2.856401e-05  3.228711e-01
membership_s32   2.877379e-05  5.286630e-01
membership_s33  -6.349320e-05  9.314892e-01
membership_s34   0.000000e+00  2.775558e-19
membership_s35   5.781747e-05  4.286396e-01
membership_s36   0.000000e+00  0.000000e+00
membership_s37   1.091987e-04  7.914388e-01
membership_s39   1.179879e-04  4.111731e-01
membership_s40  -3.499324e-05  5.386218e-01
membership_s41   2.565309e-05  4.945731e-01
membership_s42  -9.149274e-05  4.685525e-01
membership_s43   8.947577e-05  4.000195e-01
membership_s44   1.061011e-04  3.934620e-01
V1               9.604362e-03  7.145279e+00
V2               5.460614e-03  7.570984e+00
pdi              7.380791e-04  1.188792e+00
adhesion         1.715309e-02  5.777428e+00
cohesion         1.357551e-02  5.636040e+00
inner            1.145854e-02  5.648823e+00
outer            5.608306e-03  8.793334e+00
ioratio          1.261577e-02  5.261848e+00
comsize          8.298061e-03  9.121064e+00
[1] "Dataset: all_C Model GLM, run: 8 of 10 2015-06-15 22:30:19"
[1] "glmnet variable coefficients"
                         [,1]          [,2]
(Intercept)     -2.816916e+00 -3.335731e+00
graph0           3.101266e-40 -1.314551e-04
graph1           6.943717e-43 -5.845454e-06
graph2          -8.814682e-41 -2.807080e-04
graph3           3.471096e-44 -4.402877e-08
graph4          -2.606333e-45  6.021135e-08
graph5           7.522255e-44 -6.706637e-06
graph6          -3.766331e-43 -1.154241e-06
graph7          -5.599120e-42 -1.900555e-05
graph8          -9.703488e-41 -3.339532e-04
graph9           7.231910e-46  7.511500e-09
graph10          2.198662e-46  1.039456e-09
graph11         -1.606910e-46  6.458959e-10
graph12         -4.261094e-45  1.138696e-08
graph13         -6.191566e-45 -5.524952e-08
graph14         -5.610079e-45 -1.646875e-08
graph15          1.242350e-43  1.262820e-06
graph16          4.896897e-46  2.150895e-08
graph17         -2.788913e-44 -4.442545e-08
graph18         -8.023914e-43 -1.085103e-06
graph19         -9.446247e-44 -2.695692e-07
graph20         -4.066579e-45 -2.615128e-08
graph21         -7.662614e-44  4.100135e-07
graph22         -1.957637e-43 -3.549875e-07
graph23         -4.700887e-43 -1.120137e-06
graph24         -1.061504e-42 -1.300677e-06
graph25         -1.046670e-42 -9.727016e-07
graph26         -1.700293e-42 -2.937230e-06
graph27         -1.317893e-41  7.459845e-05
graph28         -8.679499e-42 -2.005710e-06
graph29         -7.331466e-41 -1.564150e-04
orbit0           3.101266e-40 -1.401040e-04
orbit1           2.752444e-42 -9.746071e-06
orbit2           6.563051e-43 -7.597556e-06
orbit3          -8.814682e-41 -2.811753e-04
orbit4           1.189438e-43 -6.558646e-07
orbit5           4.420503e-44  1.260690e-09
orbit6          -4.174104e-44  5.021265e-07
orbit7           1.708516e-45  1.309953e-08
orbit8           7.522255e-44 -6.761949e-06
orbit9          -5.293641e-42 -2.319901e-06
orbit10         -9.336899e-43 -4.541266e-06
orbit11         -3.946302e-43 -2.582127e-07
orbit12         -3.720434e-41 -1.345951e-04
orbit13         -4.648154e-42 -1.507160e-05
orbit14         -9.703488e-41 -3.323816e-04
orbit15         -1.265300e-45 -1.231334e-07
orbit16          1.037720e-45  1.952175e-08
orbit17          4.467499e-45  7.455356e-09
orbit18          2.518462e-45  2.324242e-09
orbit19         -6.318131e-46  1.204015e-08
orbit20          2.106934e-45  3.624256e-09
orbit21          2.049177e-46  1.202210e-09
orbit22         -1.072397e-45  1.430628e-08
orbit23         -4.301371e-47 -1.147891e-09
orbit24         -2.659588e-44  2.872099e-07
orbit25         -2.118527e-44  4.818460e-07
orbit26         -4.825799e-45 -1.521430e-08
orbit27          1.154831e-43 -2.199268e-06
orbit28          9.361827e-44  7.271137e-07
orbit29         -4.428995e-44 -3.351859e-07
orbit30         -2.951235e-44 -1.679222e-07
orbit31         -6.902058e-44 -4.473982e-08
orbit32         -1.650612e-44 -1.145796e-07
orbit33         -2.617859e-45  5.077648e-09
orbit34          1.242350e-43  1.285580e-06
orbit35         -1.139537e-43 -5.625402e-07
orbit36          5.284301e-45  2.613181e-07
orbit37         -6.102260e-46 -1.120139e-07
orbit38          1.551779e-45  2.658765e-08
orbit39         -8.326700e-43 -2.911257e-06
orbit40         -2.133338e-43 -2.371664e-07
orbit41         -6.248336e-44 -1.901166e-07
orbit42         -2.159835e-44  3.980391e-09
orbit43         -1.001483e-42  5.633100e-06
orbit44         -1.992810e-42 -1.520254e-05
orbit45         -3.557130e-43  9.075610e-06
orbit46         -8.949608e-43 -6.391018e-06
orbit47         -1.879772e-43 -2.496778e-06
orbit48         -1.442864e-43  1.415282e-07
orbit49          6.519366e-44  3.468980e-06
orbit50         -1.223523e-44 -3.929009e-07
orbit51          3.160496e-44  1.372069e-06
orbit52         -7.614140e-43  1.265926e-05
orbit53         -1.962442e-43 -3.251128e-07
orbit54         -1.842192e-42 -2.281958e-06
orbit55         -1.252559e-43 -2.694651e-07
orbit56         -8.171885e-42  1.373793e-04
orbit57         -7.524554e-43 -2.139986e-06
orbit58         -6.433727e-43 -2.296315e-06
orbit59         -5.808059e-42 -1.535978e-05
orbit60         -2.016595e-42  3.198446e-06
orbit61         -1.557552e-42 -5.852628e-06
orbit62         -4.010677e-42 -1.053275e-04
orbit63         -1.358962e-42 -7.440851e-06
orbit64         -2.564171e-42  1.785860e-05
orbit65         -3.475016e-41 -8.048467e-05
orbit66         -5.955149e-42  4.000731e-07
orbit67         -1.576554e-42 -4.478919e-06
orbit68         -1.603583e-41  1.560046e-04
orbit69         -2.789277e-41 -7.016804e-05
orbit70         -4.121462e-41  1.815916e-04
orbit71         -8.338027e-42 -1.670039e-05
orbit72         -7.331466e-41 -1.566777e-04
AP               1.930808e-38  3.834012e-03
bet              9.519312e-44  6.859285e-08
ecc             -1.039496e-38 -1.011161e-02
eccrad          -7.276473e-38 -7.118313e-02
close            2.175648e-37  4.525839e-01
constraint      -3.890739e-38 -8.515639e-02
coreness         2.545565e-39  6.402508e-03
knn             -2.312478e-40 -7.891563e-04
hubscore        -2.517897e-38 -8.545426e-02
pagerank        -1.325895e-37 -9.363165e-01
trans           -2.364199e-38 -8.920972e-02
evcent          -2.541548e-38 -9.035466e-02
first            3.101266e-40 -1.276598e-04
upto_second      1.005503e-41  2.099642e-05
upto_third       4.842352e-42  8.549960e-06
upto_fourth      3.375412e-42  9.245384e-06
upto_fifth       5.224469e-42 -3.028477e-07
upto_sixth       8.360374e-42 -3.061611e-05
second           9.788057e-42  2.364828e-05
third            6.494341e-42  1.142406e-05
fourth           3.784977e-42  1.694612e-05
fifth           -4.373279e-42 -2.435427e-05
sixth           -7.419509e-42 -8.857536e-06
ratio1          -2.459032e-40 -5.756606e-04
ratio2           3.576439e-41  1.461114e-03
ratio3          -4.868795e-40  6.071821e-03
ratio4          -1.878322e-39 -6.431947e-03
ratio5          -3.260750e-39 -1.926324e-02
ratio6          -9.968360e-42 -3.311286e-05
selfinter        1.455092e-38  4.706166e-02
walktrap_vertex -1.834319e-38 -1.036341e-01
bigcom1          8.519061e-39  6.057946e-02
bigcom3          1.451376e-37  8.144057e-01
bigcom4          2.318465e-37  9.381863e-01
bigcom5         -1.282203e-38  4.580545e-02
bigcom6         -5.701949e-38 -5.445087e-01
bigcom7         -5.704407e-38 -4.777292e-01
bigcom8         -6.576102e-39  1.602335e-01
bigcom9         -5.705227e-38 -5.799086e-01
bigcom10         1.451376e-37  6.629445e-01
bigcom11         1.779861e-38  1.300428e-01
bigcom12        -2.023546e-38 -1.546057e-01
bigcom13        -3.057192e-38 -1.840290e-01
bigcom14        -5.720024e-38 -5.147496e-01
bigcom15        -5.705227e-38 -4.515664e-01
bigcom16        -5.727452e-38 -5.681802e-01
bigcom17         1.114594e-37  6.721034e-01
bigcom19         2.079093e-38  1.770013e-01
bigcom20        -5.702768e-38 -5.677576e-01
bigcom21        -5.701949e-38 -5.370383e-01
bigcom22        -3.892003e-38 -2.758563e-02
bigcom23         6.444292e-38  2.852161e-01
bigcom26        -5.702768e-38 -6.299299e-01
bigcom27         1.452420e-37  7.433869e-01
bigcom28        -5.702768e-38 -5.914905e-01
bigcom30         1.454511e-37  5.480709e-01
bigcom31        -5.701949e-38 -6.172922e-01
bigcom32        -5.713438e-38 -5.617887e-01
bigcom33         6.935553e-38  3.603766e-01
bigcom34        -5.706047e-38 -6.179965e-01
bigcom36        -5.702768e-38 -4.932782e-01
bigcom37        -5.706867e-38 -5.128501e-01
bigcom38        -5.701949e-38 -5.578828e-01
bigcom39        -5.702768e-38 -6.022411e-01
bigcom40        -5.706047e-38 -6.212921e-01
bigcom41         1.327120e-37  5.403609e-01
bigcom43         4.327956e-38  3.459309e-01
bigcom46         5.531817e-38  2.601471e-01
bigcom47         2.728233e-38  2.758418e-01
bigcom49        -3.126175e-38 -9.295243e-02
bigcom52         6.935553e-38  3.723000e-01
bigcom54         3.489572e-38  1.339976e-01
bigcom58         3.489572e-38  1.935520e-01
bigcom61        -5.702768e-38 -5.921312e-01
bigcom65         2.723525e-38  9.589293e-02
bigcom69        -5.705227e-38 -6.162542e-01
bigcom71         2.723525e-38  2.380690e-01
bigcom75        -5.703588e-38 -6.019295e-01
bigcom76         1.451376e-37  6.243620e-01
bigcom78         1.956508e-37  9.669515e-01
bigcom82         5.531817e-38  2.952376e-01
bigcom83        -5.702768e-38 -3.208261e-01
bigcom85         1.115556e-37  4.898574e-01
bigcom87        -5.703588e-38 -6.274682e-01
bigcom90         3.473029e-37  1.148249e+00
bigcom91        -5.706867e-38 -5.446645e-01
bigcom95        -5.701130e-38 -6.009383e-01
bigcom97         5.531817e-38  4.407723e-01
bigcom98        -5.703588e-38 -5.653340e-01
bigcom99         1.451376e-37  7.868772e-01
bigcom101        3.221711e-37  7.771788e-01
bigcom102        4.415011e-38  2.343835e-01
bigcom104        1.676968e-37  7.488580e-01
bigcom106       -5.702768e-38 -3.488585e-01
bigcom107       -5.703588e-38 -4.813359e-01
bigcom108       -5.714261e-38 -4.987051e-01
bigcom113        5.531817e-38  3.223065e-01
bigcom114       -5.701949e-38 -5.787319e-01
bigcom115       -5.702768e-38 -5.752738e-01
bigcom117       -2.984525e-38 -2.528128e-01
bigcom119        1.676968e-37  7.915313e-01
bigcom121       -5.704407e-38 -6.324502e-01
bigcom123       -8.722807e-40 -3.851509e-02
bigcom124        8.740122e-38  5.567220e-01
bigcom127        6.158709e-39  8.072173e-02
bigcom130       -5.708509e-38 -6.713085e-01
bigcom131       -5.702768e-38 -5.302382e-01
bigcom134        1.451376e-37  6.088251e-01
bigcom138        4.415011e-38  4.091828e-01
bigcom143       -5.703588e-38 -5.040595e-01
bigcom146       -5.743196e-38 -5.146751e-01
bigcom148        1.451376e-37  7.326175e-01
bigcom149       -5.704407e-38 -4.888020e-01
bigcom151        8.740122e-38  5.544575e-01
bigcom153       -5.703588e-38 -6.187842e-01
bigcom154       -5.706867e-38 -5.189283e-01
bigcom159       -5.706047e-38 -4.985159e-01
bigcom160       -5.706047e-38 -5.836053e-01
bigcom161       -5.702768e-38 -3.390243e-01
bigcom162       -5.713438e-38 -5.127290e-01
bigcom168       -5.702768e-38 -5.990454e-01
bigcom172        1.114594e-37  6.508972e-01
bigcom175       -5.704407e-38 -6.222795e-01
bigcom180       -5.703588e-38 -4.170085e-01
bigcom181       -5.702768e-38 -7.155716e-01
bigcom183        1.114594e-37  5.204388e-01
bigcom185       -5.701949e-38 -6.631031e-01
bigcom187       -5.701949e-38 -5.549456e-01
bigcom189       -5.708509e-38 -6.176046e-01
bigcom191       -5.703588e-38 -5.499941e-01
bigcom198       -5.702768e-38 -2.779184e-01
bigcom199       -5.706047e-38 -5.671741e-01
bigcom200       -5.702768e-38 -5.657883e-01
bigcom202       -5.702768e-38 -5.406585e-01
bigcom205       -5.702768e-38 -6.076818e-01
bigcom227       -5.701949e-38 -5.319741e-01
bigcom232       -5.703588e-38 -5.038467e-01
bigcom241       -5.703588e-38 -6.265528e-01
bigcom246       -5.701130e-38 -9.573646e-01
bigcom266       -5.701949e-38 -4.260426e-01
bigcom268        1.114594e-37  6.310268e-01
bigcom274        1.451376e-37  8.771298e-01
bigcom278        6.935553e-38  5.259436e-01
bigcom280       -5.701949e-38 -3.938031e-01
bigcom323       -5.706047e-38 -5.450343e-01
bigcom341       -5.702768e-38 -5.541269e-01
bigcom342        1.037566e-38  1.573910e-01
bigcom345       -5.703588e-38 -6.051918e-01
bigcom346       -5.710151e-38 -5.138724e-01
bigcom354        1.451376e-37  6.442916e-01
bigcom369       -5.704407e-38 -4.943804e-01
bigcom373       -5.704407e-38 -5.004728e-01
bigcom377       -5.701949e-38 -6.248733e-01
bigcom384       -5.706047e-38 -5.735537e-01
bigcom394        1.114594e-37  5.682409e-01
bigcom398        4.483212e-37  1.293193e+00
bigcom403       -5.702768e-38 -6.697158e-01
bigcom404       -5.703588e-38 -5.349663e-01
bigcom414        3.473029e-37  1.120036e+00
bigcom416       -5.702768e-38 -5.174858e-01
bigcom423        6.445670e-38  5.300167e-01
bigcom428       -5.708509e-38 -5.235705e-01
bigcom430       -5.702768e-38 -6.380064e-01
bigcom434       -5.703588e-38 -4.590363e-01
bigcom435       -5.702768e-38 -5.652970e-01
bigcom449       -5.706867e-38 -5.029572e-01
bigcom451       -5.706867e-38 -4.996813e-01
bigcom454        1.956508e-37  7.680265e-01
bigcom471        1.451376e-37  7.312421e-01
bigcom473       -5.710151e-38 -5.392428e-01
bigcom479       -5.724974e-38 -4.593003e-01
bigcom484        1.037566e-38  3.499758e-01
bigcom485       -5.702768e-38 -5.769823e-01
bigcom492       -5.709330e-38 -5.843347e-01
bigcom498       -5.701949e-38 -6.385528e-01
bigcom506       -5.701949e-38 -5.505359e-01
bigcom530       -5.703588e-38 -5.940248e-01
bigcom531        1.451376e-37  7.559548e-01
bigcom564       -5.702768e-38 -5.602057e-01
bigcom623        7.516336e-37  2.084244e+00
spin_vertex     -6.999849e-38 -1.749716e-01
membership_s1    8.057802e-40 -4.349314e-03
membership_s2   -6.529468e-39  6.482138e-02
membership_s3    2.463973e-37  6.149459e-01
membership_s4    5.531817e-38  4.535218e-01
membership_s5   -5.707688e-38 -5.571555e-01
membership_s6    1.454511e-37  7.399890e-01
membership_s7   -5.708509e-38 -4.459620e-01
membership_s8   -5.708509e-38 -6.129736e-01
membership_s9   -3.370408e-38 -3.619376e-01
membership_s10   2.723525e-38  2.645262e-01
membership_s11   1.956508e-37  8.940337e-01
membership_s13  -5.706867e-38 -5.092735e-01
membership_s14   5.230505e-38  2.221682e-01
membership_s15   2.491654e-38  1.315661e-01
membership_s17   3.489572e-38  1.259765e-01
membership_s18  -5.712616e-38 -5.237418e-01
membership_s19   1.916964e-40  4.436102e-02
membership_s20  -5.702768e-38 -5.753287e-01
membership_s21   1.887923e-38  1.334292e-01
membership_s22   4.890571e-39  5.271718e-02
membership_s23  -3.017465e-38 -1.181328e-01
membership_s25  -1.675350e-38 -8.824630e-02
membership_s26  -5.702768e-38 -5.808565e-01
membership_s27  -5.704407e-38 -4.082960e-01
membership_s28  -1.905375e-39  1.884013e-01
membership_s29  -5.704407e-38 -5.826800e-01
membership_s30   1.037566e-38  2.249122e-01
membership_s31   1.531724e-38  5.613266e-02
membership_s32   2.185908e-38  1.113370e-01
membership_s33   2.318465e-37  9.068531e-01
membership_s34  -5.710972e-38 -5.660149e-01
membership_s35  -9.204175e-39 -5.496179e-03
membership_s36  -5.711794e-38 -5.753130e-01
membership_s37   1.768290e-38  1.745079e-01
membership_s39  -1.712666e-38 -1.090793e-01
membership_s40   8.740122e-38  3.988205e-01
membership_s41   1.114594e-37  6.026349e-01
membership_s42   4.415011e-38  4.356610e-01
membership_s43   2.037319e-39  6.691831e-02
membership_s44  -1.292133e-38 -6.987951e-02
V1              -7.942482e-38 -4.592180e-01
V2              -1.217058e-38 -5.169174e-02
pdi              1.329376e-35  1.882942e+00
adhesion         1.027646e-41  6.324762e-05
cohesion        -2.055294e-41 -1.235344e-04
inner           -2.091752e-42  1.859307e-05
outer            7.587321e-43  1.800436e-04
ioratio          6.645297e-38  8.141399e-02
comsize          4.701247e-41  3.868486e-04
[1] "Dataset: all_C Model GBM, run: 9 of 10 2015-06-15 22:31:40"
Iter   TrainDeviance   ValidDeviance   StepSize   Improve
     1        0.4207             nan     0.0100    0.0001
     2        0.4194             nan     0.0100    0.0001
     3        0.4183             nan     0.0100    0.0001
     4        0.4173             nan     0.0100    0.0000
     5        0.4159             nan     0.0100    0.0002
     6        0.4149             nan     0.0100    0.0001
     7        0.4141             nan     0.0100    0.0000
     8        0.4130             nan     0.0100    0.0000
     9        0.4118             nan     0.0100    0.0002
    10        0.4109             nan     0.0100    0.0000
    20        0.4021             nan     0.0100   -0.0000
    40        0.3874             nan     0.0100    0.0000
    60        0.3755             nan     0.0100    0.0000
    80        0.3656             nan     0.0100   -0.0001
   100        0.3568             nan     0.0100    0.0000
   120        0.3490             nan     0.0100   -0.0000
   140        0.3420             nan     0.0100   -0.0000
   160        0.3351             nan     0.0100   -0.0000
   180        0.3287             nan     0.0100   -0.0000
   200        0.3221             nan     0.0100   -0.0000
   220        0.3161             nan     0.0100   -0.0000
   240        0.3103             nan     0.0100   -0.0001
   260        0.3043             nan     0.0100   -0.0000
   280        0.2987             nan     0.0100   -0.0000
   300        0.2937             nan     0.0100   -0.0000
   320        0.2887             nan     0.0100   -0.0000
   340        0.2844             nan     0.0100   -0.0000
   360        0.2798             nan     0.0100   -0.0000
   380        0.2751             nan     0.0100   -0.0000
   400        0.2709             nan     0.0100   -0.0000
   411        0.2688             nan     0.0100   -0.0000

[1] "GBM variable coefficients"
                            var     rel.inf
outer                     outer 4.025487361
comsize                 comsize 3.667181592
bet                         bet 3.068274838
ratio5                   ratio5 2.971574560
V1                           V1 2.942740668
V2                           V2 2.856383476
ratio2                   ratio2 2.695323980
pagerank               pagerank 2.581564131
fourth                   fourth 2.501291301
spin_vertex         spin_vertex 2.126897563
inner                     inner 2.025624621
walktrap_vertex walktrap_vertex 1.980675850
ratio1                   ratio1 1.605626925
ratio3                   ratio3 1.494690011
membership_s14   membership_s14 1.451471491
adhesion               adhesion 1.405684913
orbit18                 orbit18 1.305334801
graph13                 graph13 1.283799950
ioratio                 ioratio 1.268829884
cohesion               cohesion 1.266296284
orbit36                 orbit36 1.255211879
knn                         knn 1.254378153
orbit35                 orbit35 1.200964056
trans                     trans 1.145681295
ratio4                   ratio4 1.143867690
fifth                     fifth 1.133609413
graph19                 graph19 1.104107961
graph10                 graph10 1.093326440
graph16                 graph16 1.023274801
graph12                 graph12 0.995290311
orbit37                 orbit37 0.968967532
graph4                   graph4 0.935385715
graph1                   graph1 0.934224126
graph5                   graph5 0.908965711
orbit16                 orbit16 0.884103496
graph15                 graph15 0.853172683
graph11                 graph11 0.833609390
orbit27                 orbit27 0.830495750
orbit45                 orbit45 0.813541295
upto_sixth           upto_sixth 0.800829263
graph20                 graph20 0.782980263
orbit20                 orbit20 0.777479460
orbit28                 orbit28 0.753964658
hubscore               hubscore 0.752542524
orbit30                 orbit30 0.730441770
orbit49                 orbit49 0.730023556
orbit17                 orbit17 0.717389915
graph6                   graph6 0.679146892
third                     third 0.669879442
sixth                     sixth 0.667240219
graph17                 graph17 0.660236739
ratio6                   ratio6 0.648083083
orbit19                 orbit19 0.645651723
membership_s6     membership_s6 0.623776564
orbit31                 orbit31 0.614253808
graph9                   graph9 0.611973387
orbit38                 orbit38 0.600997481
bigcom41               bigcom41 0.570537471
graph3                   graph3 0.570180351
orbit4                   orbit4 0.543708655
orbit39                 orbit39 0.541476612
bigcom398             bigcom398 0.539558486
orbit9                   orbit9 0.522374373
orbit22                 orbit22 0.517911582
graph23                 graph23 0.514356543
orbit21                 orbit21 0.504981874
bigcom43               bigcom43 0.480675441
graph14                 graph14 0.478843429
orbit5                   orbit5 0.467292384
orbit24                 orbit24 0.453503268
bigcom623             bigcom623 0.427592779
constraint           constraint 0.421293443
evcent                   evcent 0.413899212
orbit52                 orbit52 0.405169220
bigcom101             bigcom101 0.402358112
orbit50                 orbit50 0.388622120
orbit6                   orbit6 0.384173077
orbit15                 orbit15 0.382227709
pdi                         pdi 0.377885099
orbit56                 orbit56 0.341413955
bigcom23               bigcom23 0.340476077
close                     close 0.324005174
graph21                 graph21 0.306810926
bigcom30               bigcom30 0.303976871
upto_fifth           upto_fifth 0.303460432
orbit11                 orbit11 0.298105799
graph2                   graph2 0.296025276
upto_third           upto_third 0.295696013
orbit10                 orbit10 0.276575901
bigcom4                 bigcom4 0.275580283
graph26                 graph26 0.270666596
bigcom119             bigcom119 0.260882793
upto_fourth         upto_fourth 0.258404620
orbit53                 orbit53 0.256029113
membership_s37   membership_s37 0.252308063
upto_second         upto_second 0.252134718
graph22                 graph22 0.246084440
orbit1                   orbit1 0.239492415
orbit26                 orbit26 0.231540221
second                   second 0.224410107
membership_s3     membership_s3 0.218769678
graph25                 graph25 0.211983152
graph0                   graph0 0.211676892
orbit33                 orbit33 0.207174652
orbit59                 orbit59 0.204990201
orbit29                 orbit29 0.202705835
orbit67                 orbit67 0.192583568
orbit58                 orbit58 0.191367616
membership_s15   membership_s15 0.190460670
bigcom27               bigcom27 0.187418199
bigcom11               bigcom11 0.182246972
orbit62                 orbit62 0.182058928
orbit44                 orbit44 0.181975959
orbit65                 orbit65 0.175936083
orbit46                 orbit46 0.175014199
graph24                 graph24 0.165258575
ecc                         ecc 0.162534756
bigcom5                 bigcom5 0.160144474
membership_s31   membership_s31 0.144229626
orbit60                 orbit60 0.136354362
graph8                   graph8 0.134498617
membership_s42   membership_s42 0.132323446
coreness               coreness 0.132226738
bigcom19               bigcom19 0.129495973
bigcom85               bigcom85 0.128156621
orbit32                 orbit32 0.124382398
orbit25                 orbit25 0.123054040
orbit51                 orbit51 0.122476507
orbit2                   orbit2 0.114095149
orbit47                 orbit47 0.113964758
orbit12                 orbit12 0.108447651
orbit43                 orbit43 0.107038256
orbit69                 orbit69 0.105724359
graph18                 graph18 0.103095515
AP                           AP 0.100396170
bigcom1                 bigcom1 0.099602815
bigcom8                 bigcom8 0.098846308
membership_s39   membership_s39 0.098376683
bigcom102             bigcom102 0.097411091
orbit48                 orbit48 0.094414097
orbit41                 orbit41 0.081732825
orbit40                 orbit40 0.075254113
membership_s35   membership_s35 0.073541623
membership_s25   membership_s25 0.071533548
membership_s2     membership_s2 0.070808851
membership_s19   membership_s19 0.069443815
graph7                   graph7 0.067915477
orbit64                 orbit64 0.067752405
orbit63                 orbit63 0.066993736
orbit54                 orbit54 0.060668139
orbit57                 orbit57 0.057884358
orbit7                   orbit7 0.056157142
membership_s1     membership_s1 0.055523377
graph27                 graph27 0.055216470
bigcom138             bigcom138 0.051283485
membership_s21   membership_s21 0.050843756
selfinter             selfinter 0.050237001
orbit23                 orbit23 0.048843643
orbit66                 orbit66 0.047241236
orbit42                 orbit42 0.046196084
bigcom104             bigcom104 0.042759127
membership_s23   membership_s23 0.038726408
bigcom423             bigcom423 0.037660143
orbit61                 orbit61 0.035892287
graph28                 graph28 0.031792994
orbit71                 orbit71 0.030409280
membership_s43   membership_s43 0.030188077
[truncated: 158,843 more chars]
