# Supplementary material for: Distinctive Behaviors of Druggable Proteins in Cellular Networks
Source: PLoS Comput Biol. 2015 Dec 23;11(12):e1004597. doi: 10.1371/journal.pcbi.1004597 (PMC4689399; doi:10.1371/journal.pcbi.1004597)
Supplement: S1 File — (ZIP) [file pcbi.1004597.s004.zip › S1_File/y2hpubmed.direct.20150613.ppi.optimised_Target_results_all_targets.txt]

[[1]]
[1] "all_targets"

[1] "Dataset: all_targets Model GBM, run: 1 of 10 2015-06-15 21:00:45"
Iter   TrainDeviance   ValidDeviance   StepSize   Improve
     1        0.2119             nan     0.0100    0.0001
     2        0.2106             nan     0.0100    0.0000
     3        0.2090             nan     0.0100    0.0002
     4        0.2078             nan     0.0100    0.0000
     5        0.2067             nan     0.0100    0.0000
     6        0.2056             nan     0.0100   -0.0001
     7        0.2045             nan     0.0100    0.0001
     8        0.2036             nan     0.0100    0.0001
     9        0.2024             nan     0.0100    0.0000
    10        0.2015             nan     0.0100    0.0001
    20        0.1927             nan     0.0100    0.0000
    40        0.1780             nan     0.0100    0.0000
    60        0.1677             nan     0.0100    0.0000
    80        0.1594             nan     0.0100    0.0000
   100        0.1522             nan     0.0100   -0.0000
   120        0.1462             nan     0.0100   -0.0000
   140        0.1406             nan     0.0100   -0.0000
   160        0.1347             nan     0.0100    0.0000
   180        0.1296             nan     0.0100   -0.0000
   200        0.1251             nan     0.0100   -0.0000
   220        0.1211             nan     0.0100   -0.0000
   240        0.1171             nan     0.0100   -0.0000
   260        0.1133             nan     0.0100   -0.0000
   280        0.1104             nan     0.0100   -0.0000
   300        0.1072             nan     0.0100   -0.0000
   320        0.1044             nan     0.0100   -0.0000
   340        0.1015             nan     0.0100   -0.0000
   360        0.0983             nan     0.0100   -0.0000
   376        0.0962             nan     0.0100   -0.0000

[1] "GBM variable coefficients"
                            var     rel.inf
V1                           V1 4.815988934
outer                     outer 4.728303783
ratio2                   ratio2 4.343371433
V2                           V2 3.556651158
bet                         bet 3.185033916
comsize                 comsize 2.990186966
pagerank               pagerank 2.885459200
ratio3                   ratio3 2.623593720
knn                         knn 2.423531791
walktrap_vertex walktrap_vertex 2.103346302
graph13                 graph13 2.066566917
orbit19                 orbit19 1.961974146
inner                     inner 1.952570329
trans                     trans 1.939581721
spin_vertex         spin_vertex 1.899901514
fourth                   fourth 1.818580727
ratio5                   ratio5 1.687837863
adhesion               adhesion 1.633682982
orbit18                 orbit18 1.591537988
ioratio                 ioratio 1.477043927
fifth                     fifth 1.333678888
bigcom41               bigcom41 1.320221323
ratio4                   ratio4 1.207256654
cohesion               cohesion 1.193676559
graph16                 graph16 1.121053209
graph1                   graph1 1.082460809
orbit35                 orbit35 1.059754013
membership_s21   membership_s21 1.043409588
hubscore               hubscore 1.009036773
ratio6                   ratio6 1.007024788
upto_sixth           upto_sixth 1.005196839
graph23                 graph23 0.993267875
graph10                 graph10 0.991036317
orbit20                 orbit20 0.988602925
bigcom30               bigcom30 0.798746478
orbit28                 orbit28 0.786974451
graph3                   graph3 0.766964212
graph4                   graph4 0.762445926
ratio1                   ratio1 0.756374381
graph9                   graph9 0.755749884
graph15                 graph15 0.752672701
orbit17                 orbit17 0.724805590
orbit16                 orbit16 0.698522444
orbit27                 orbit27 0.698202599
graph19                 graph19 0.675107980
orbit21                 orbit21 0.670529900
graph17                 graph17 0.655659549
bigcom52               bigcom52 0.633416343
constraint           constraint 0.620351985
graph14                 graph14 0.611485915
graph11                 graph11 0.601494697
orbit5                   orbit5 0.576105064
orbit45                 orbit45 0.566375267
graph0                   graph0 0.565516401
graph6                   graph6 0.546227219
orbit36                 orbit36 0.533045870
graph21                 graph21 0.525040523
graph12                 graph12 0.495040575
graph5                   graph5 0.490673939
membership_s43   membership_s43 0.470752247
membership_s14   membership_s14 0.465555263
upto_third           upto_third 0.455224356
orbit4                   orbit4 0.437473459
orbit38                 orbit38 0.421980549
membership_s13   membership_s13 0.417841834
orbit37                 orbit37 0.413602085
ecc                         ecc 0.402828971
bigcom423             bigcom423 0.397987679
membership_s32   membership_s32 0.373435767
orbit22                 orbit22 0.369952386
membership_s34   membership_s34 0.361698035
orbit9                   orbit9 0.354156282
evcent                   evcent 0.353142889
close                     close 0.352778339
sixth                     sixth 0.341563749
bigcom23               bigcom23 0.337577857
orbit6                   orbit6 0.324936603
upto_second         upto_second 0.305054052
orbit30                 orbit30 0.258757807
upto_fourth         upto_fourth 0.256375737
bigcom1                 bigcom1 0.252627891
pdi                         pdi 0.246203138
orbit39                 orbit39 0.246103628
graph18                 graph18 0.245823279
orbit15                 orbit15 0.239994757
orbit31                 orbit31 0.236442989
orbit49                 orbit49 0.228508443
coreness               coreness 0.226213893
membership_s44   membership_s44 0.222770993
third                     third 0.220334343
graph2                   graph2 0.214806135
membership_s1     membership_s1 0.202396959
orbit10                 orbit10 0.201292631
upto_fifth           upto_fifth 0.199263816
orbit26                 orbit26 0.195001967
orbit1                   orbit1 0.185658037
graph22                 graph22 0.174978763
orbit32                 orbit32 0.172128676
orbit47                 orbit47 0.167052000
graph20                 graph20 0.165277167
membership_s17   membership_s17 0.164164357
orbit13                 orbit13 0.163799460
orbit24                 orbit24 0.163705035
second                   second 0.160044359
AP                           AP 0.158897280
bigcom27               bigcom27 0.154056317
membership_s35   membership_s35 0.140790103
bigcom40               bigcom40 0.137520306
membership_s37   membership_s37 0.134386404
orbit50                 orbit50 0.129884418
orbit11                 orbit11 0.128503875
bigcom5                 bigcom5 0.122501431
orbit25                 orbit25 0.118115988
orbit53                 orbit53 0.117533085
bigcom484             bigcom484 0.117058588
orbit48                 orbit48 0.113404195
selfinter             selfinter 0.104432983
orbit46                 orbit46 0.103162436
orbit63                 orbit63 0.103041768
graph25                 graph25 0.101988825
membership_s31   membership_s31 0.101890640
orbit56                 orbit56 0.101754651
orbit40                 orbit40 0.098412375
bigcom33               bigcom33 0.088109443
orbit52                 orbit52 0.087569253
orbit12                 orbit12 0.083490056
orbit62                 orbit62 0.076559650
orbit7                   orbit7 0.073666405
orbit33                 orbit33 0.072464472
orbit51                 orbit51 0.071512233
membership_s15   membership_s15 0.070811637
bigcom46               bigcom46 0.069985885
orbit61                 orbit61 0.068685586
orbit67                 orbit67 0.064815842
orbit42                 orbit42 0.062721779
membership_s19   membership_s19 0.061817890
graph7                   graph7 0.058934195
orbit2                   orbit2 0.050883355
orbit69                 orbit69 0.044591348
bigcom11               bigcom11 0.043870557
orbit29                 orbit29 0.043285593
membership_s39   membership_s39 0.039656016
graph28                 graph28 0.036737668
bigcom398             bigcom398 0.034450517
membership_s25   membership_s25 0.032273716
orbit23                 orbit23 0.029114774
orbit43                 orbit43 0.028912482
orbit64                 orbit64 0.027262106
bigcom43               bigcom43 0.024620079
bigcom14               bigcom14 0.024297458
bigcom12               bigcom12 0.021393470
orbit54                 orbit54 0.021360415
graph26                 graph26 0.017174625
bigcom22               bigcom22 0.013252419
orbit57                 orbit57 0.012406973
bigcom479             bigcom479 0.011298624
graph27                 graph27 0.010727056
graph8                   graph8 0.009878549
bigcom49               bigcom49 0.007242195
orbit66                 orbit66 0.007106165
bigcom47               bigcom47 0.006932852
orbit59                 orbit59 0.006867486
bigcom159             bigcom159 0.005634913
bigcom124             bigcom124 0.005590449
membership_s11   membership_s11 0.005382050
membership_s4     membership_s4 0.004095662
graph24                 graph24 0.000000000
graph29                 graph29 0.000000000
orbit0                   orbit0 0.000000000
orbit3                   orbit3 0.000000000
orbit8                   orbit8 0.000000000
orbit14                 orbit14 0.000000000
orbit34                 orbit34 0.000000000
orbit41                 orbit41 0.000000000
orbit44                 orbit44 0.000000000
orbit55                 orbit55 0.000000000
orbit58                 orbit58 0.000000000
orbit60                 orbit60 0.000000000
orbit65                 orbit65 0.000000000
orbit68                 orbit68 0.000000000
orbit70                 orbit70 0.000000000
orbit71                 orbit71 0.000000000
orbit72                 orbit72 0.000000000
eccrad                   eccrad 0.000000000
first                     first 0.000000000
bigcom3                 bigcom3 0.000000000
bigcom4                 bigcom4 0.000000000
bigcom6                 bigcom6 0.000000000
bigcom7                 bigcom7 0.000000000
bigcom8                 bigcom8 0.000000000
bigcom9                 bigcom9 0.000000000
bigcom10               bigcom10 0.000000000
bigcom13               bigcom13 0.000000000
bigcom15               bigcom15 0.000000000
bigcom16               bigcom16 0.000000000
bigcom17               bigcom17 0.000000000
bigcom19               bigcom19 0.000000000
bigcom20               bigcom20 0.000000000
bigcom21               bigcom21 0.000000000
bigcom26               bigcom26 0.000000000
bigcom28               bigcom28 0.000000000
bigcom31               bigcom31 0.000000000
bigcom32               bigcom32 0.000000000
bigcom34               bigcom34 0.000000000
bigcom36               bigcom36 0.000000000
bigcom37               bigcom37 0.000000000
bigcom38               bigcom38 0.000000000
bigcom39               bigcom39 0.000000000
bigcom54               bigcom54 0.000000000
bigcom58               bigcom58 0.000000000
bigcom61               bigcom61 0.000000000
bigcom65               bigcom65 0.000000000
bigcom69               bigcom69 0.000000000
bigcom71               bigcom71 0.000000000
bigcom75               bigcom75 0.000000000
bigcom76               bigcom76 0.000000000
bigcom78               bigcom78 0.000000000
bigcom82               bigcom82 0.000000000
bigcom83               bigcom83 0.000000000
bigcom85               bigcom85 0.000000000
bigcom87               bigcom87 0.000000000
bigcom90               bigcom90 0.000000000
bigcom91               bigcom91 0.000000000
bigcom95               bigcom95 0.000000000
bigcom97               bigcom97 0.000000000
bigcom98               bigcom98 0.000000000
bigcom99               bigcom99 0.000000000
bigcom101             bigcom101 0.000000000
bigcom102             bigcom102 0.000000000
bigcom104             bigcom104 0.000000000
bigcom106             bigcom106 0.000000000
bigcom107             bigcom107 0.000000000
bigcom108             bigcom108 0.000000000
bigcom113             bigcom113 0.000000000
bigcom114             bigcom114 0.000000000
bigcom115             bigcom115 0.000000000
bigcom117             bigcom117 0.000000000
bigcom119             bigcom119 0.000000000
bigcom121             bigcom121 0.000000000
bigcom123             bigcom123 0.000000000
bigcom127             bigcom127 0.000000000
bigcom130             bigcom130 0.000000000
bigcom131             bigcom131 0.000000000
bigcom134             bigcom134 0.000000000
bigcom138             bigcom138 0.000000000
bigcom143             bigcom143 0.000000000
bigcom146             bigcom146 0.000000000
bigcom148             bigcom148 0.000000000
bigcom149             bigcom149 0.000000000
bigcom151             bigcom151 0.000000000
bigcom153             bigcom153 0.000000000
bigcom154             bigcom154 0.000000000
bigcom160             bigcom160 0.000000000
bigcom161             bigcom161 0.000000000
bigcom162             bigcom162 0.000000000
bigcom168             bigcom168 0.000000000
bigcom172             bigcom172 0.000000000
bigcom175             bigcom175 0.000000000
bigcom180             bigcom180 0.000000000
bigcom181             bigcom181 0.000000000
bigcom183             bigcom183 0.000000000
bigcom185             bigcom185 0.000000000
bigcom187             bigcom187 0.000000000
bigcom189             bigcom189 0.000000000
bigcom191             bigcom191 0.000000000
bigcom198             bigcom198 0.000000000
bigcom199             bigcom199 0.000000000
bigcom200             bigcom200 0.000000000
bigcom202             bigcom202 0.000000000
bigcom205             bigcom205 0.000000000
bigcom227             bigcom227 0.000000000
bigcom232             bigcom232 0.000000000
bigcom241             bigcom241 0.000000000
bigcom246             bigcom246 0.000000000
bigcom266             bigcom266 0.000000000
bigcom268             bigcom268 0.000000000
bigcom274             bigcom274 0.000000000
bigcom278             bigcom278 0.000000000
bigcom280             bigcom280 0.000000000
bigcom323             bigcom323 0.000000000
bigcom341             bigcom341 0.000000000
bigcom342             bigcom342 0.000000000
bigcom345             bigcom345 0.000000000
bigcom346             bigcom346 0.000000000
bigcom354             bigcom354 0.000000000
bigcom369             bigcom369 0.000000000
bigcom373             bigcom373 0.000000000
bigcom377             bigcom377 0.000000000
bigcom384             bigcom384 0.000000000
bigcom394             bigcom394 0.000000000
bigcom403             bigcom403 0.000000000
bigcom404             bigcom404 0.000000000
bigcom414             bigcom414 0.000000000
bigcom416             bigcom416 0.000000000
bigcom428             bigcom428 0.000000000
bigcom430             bigcom430 0.000000000
bigcom434             bigcom434 0.000000000
bigcom435             bigcom435 0.000000000
bigcom449             bigcom449 0.000000000
bigcom451             bigcom451 0.000000000
bigcom454             bigcom454 0.000000000
bigcom471             bigcom471 0.000000000
bigcom473             bigcom473 0.000000000
bigcom485             bigcom485 0.000000000
bigcom492             bigcom492 0.000000000
bigcom498             bigcom498 0.000000000
bigcom506             bigcom506 0.000000000
bigcom530             bigcom530 0.000000000
bigcom531             bigcom531 0.000000000
bigcom564             bigcom564 0.000000000
bigcom623             bigcom623 0.000000000
membership_s2     membership_s2 0.000000000
membership_s3     membership_s3 0.000000000
membership_s5     membership_s5 0.000000000
membership_s6     membership_s6 0.000000000
membership_s7     membership_s7 0.000000000
membership_s8     membership_s8 0.000000000
membership_s9     membership_s9 0.000000000
membership_s10   membership_s10 0.000000000
membership_s18   membership_s18 0.000000000
membership_s20   membership_s20 0.000000000
membership_s22   membership_s22 0.000000000
membership_s23   membership_s23 0.000000000
membership_s26   membership_s26 0.000000000
membership_s27   membership_s27 0.000000000
membership_s28   membership_s28 0.000000000
membership_s29   membership_s29 0.000000000
membership_s30   membership_s30 0.000000000
membership_s33   membership_s33 0.000000000
membership_s36   membership_s36 0.000000000
membership_s40   membership_s40 0.000000000
membership_s41   membership_s41 0.000000000
membership_s42   membership_s42 0.000000000
[1] "Dataset: all_targets Model RF, run: 1 of 10 2015-06-15 21:04:38"
     |      Out-of-bag   |
Tree |      MSE  %Var(y) |
   1 |  0.04075   187.34 |
   2 |  0.03879   178.31 |
   3 |   0.0372   171.02 |
   4 |  0.03487   160.29 |
   5 |  0.03507   161.22 |
   6 |  0.03426   157.50 |
   7 |  0.03308   152.07 |
   8 |   0.0319   146.63 |
   9 |   0.0308   141.61 |
  10 |  0.02988   137.37 |
  11 |  0.02881   132.43 |
  12 |   0.0279   128.27 |
  13 |  0.02755   126.66 |
  14 |  0.02678   123.11 |
  15 |  0.02667   122.58 |
  16 |  0.02639   121.31 |
  17 |  0.02613   120.13 |
  18 |  0.02605   119.76 |
  19 |   0.0259   119.07 |
  20 |   0.0258   118.60 |
  21 |  0.02562   117.77 |
  22 |  0.02534   116.50 |
  23 |  0.02525   116.07 |
  24 |  0.02498   114.82 |
  25 |  0.02495   114.68 |
  26 |  0.02481   114.05 |
  27 |  0.02477   113.86 |
  28 |  0.02469   113.49 |
  29 |  0.02467   113.43 |
  30 |  0.02455   112.85 |
  31 |  0.02454   112.82 |
  32 |  0.02453   112.75 |
  33 |  0.02448   112.52 |
  34 |  0.02443   112.32 |
  35 |  0.02441   112.23 |
  36 |  0.02436   111.98 |
  37 |   0.0243   111.70 |
  38 |  0.02429   111.69 |
  39 |  0.02419   111.21 |
  40 |  0.02418   111.17 |
  41 |  0.02417   111.10 |
  42 |  0.02414   110.95 |
  43 |  0.02405   110.57 |
  44 |  0.02398   110.26 |
  45 |  0.02398   110.24 |
  46 |  0.02397   110.20 |
  47 |    0.024   110.34 |
  48 |  0.02399   110.29 |
  49 |  0.02398   110.25 |
  50 |  0.02399   110.27 |
  51 |  0.02396   110.13 |
  52 |  0.02393   110.03 |
  53 |  0.02393   110.01 |
  54 |  0.02393   109.99 |
  55 |  0.02386   109.69 |
  56 |  0.02385   109.63 |
  57 |  0.02381   109.47 |
  58 |  0.02382   109.52 |
  59 |  0.02384   109.58 |
  60 |  0.02383   109.54 |
  61 |  0.02383   109.57 |
  62 |  0.02382   109.52 |
  63 |  0.02379   109.35 |
  64 |  0.02379   109.36 |
  65 |  0.02373   109.10 |
  66 |  0.02373   109.07 |
  67 |  0.02372   109.05 |
  68 |   0.0237   108.96 |
  69 |  0.02369   108.89 |
  70 |  0.02366   108.77 |
  71 |  0.02365   108.74 |
  72 |  0.02366   108.75 |
  73 |  0.02366   108.75 |
  74 |  0.02367   108.81 |
  75 |  0.02366   108.76 |
  76 |  0.02367   108.82 |
  77 |  0.02366   108.76 |
  78 |  0.02368   108.86 |
  79 |  0.02368   108.86 |
  80 |  0.02366   108.75 |
  81 |  0.02364   108.70 |
  82 |  0.02368   108.87 |
  83 |  0.02367   108.81 |
  84 |  0.02364   108.67 |
  85 |  0.02365   108.71 |
  86 |  0.02365   108.71 |
  87 |  0.02364   108.69 |
  88 |  0.02363   108.64 |
  89 |  0.02363   108.61 |
  90 |  0.02363   108.63 |
  91 |  0.02364   108.67 |
  92 |  0.02363   108.63 |
  93 |  0.02361   108.55 |
  94 |  0.02364   108.66 |
  95 |  0.02364   108.65 |
  96 |  0.02364   108.68 |
  97 |  0.02361   108.53 |
  98 |   0.0236   108.48 |
  99 |   0.0236   108.48 |
 100 |  0.02358   108.38 |
[1] "Random Forest variable coefficients"
                      %IncMSE IncNodePurity
graph5           3.289863e-04  3.886530e-01
graph6           3.007863e-03  5.992011e-01
graph7           1.065552e-03  1.046970e-01
graph8           7.752012e-06  4.980237e-03
graph9           3.245913e-03  8.653613e-01
graph10          1.170418e-02  1.065944e+00
graph11          5.853117e-03  1.110155e+00
graph12          1.548178e-03  7.915854e-01
graph13          9.624705e-03  1.415567e+00
graph14          7.466158e-03  5.166216e-01
graph15          3.113442e-03  5.330684e-01
graph16          1.072696e-02  1.395705e+00
graph17          4.943397e-03  4.914537e-01
graph18          1.948782e-03  2.803829e-01
graph19          6.153102e-03  7.754823e-01
graph20          2.126878e-03  4.948409e-01
graph21          2.374281e-03  3.280099e-01
graph22          6.007025e-04  9.367654e-02
graph23          2.103306e-03  4.422985e-01
graph24          1.281714e-03  7.395805e-02
graph25          4.535632e-04  2.016479e-01
graph26          4.360380e-04  7.675205e-02
graph27          1.052707e-05  8.735869e-03
graph28          0.000000e+00  1.118897e-18
graph29          0.000000e+00  2.775558e-19
orbit0           1.113818e-03  3.122101e-01
orbit1           2.238960e-03  7.786404e-01
orbit2           2.114970e-03  2.432972e-01
orbit3           3.272988e-05  8.902314e-02
orbit4           9.516781e-03  8.925284e-01
orbit5           3.383320e-03  8.036928e-01
orbit6           8.178750e-03  1.335987e+00
orbit7           5.841179e-04  3.622809e-01
orbit8           8.573450e-04  3.595182e-01
orbit9           1.944361e-03  4.078886e-01
orbit10          2.971272e-03  3.818932e-01
orbit11          6.892454e-04  2.291085e-01
orbit12          2.377372e-04  7.032818e-02
orbit13          1.732118e-03  1.561752e-01
orbit14          3.114260e-05  1.129074e-01
orbit15          1.361150e-03  7.849788e-01
orbit16          4.479606e-03  6.844116e-01
orbit17          2.734696e-03  8.401143e-01
orbit18          1.211479e-02  1.338334e+00
orbit19          1.329798e-02  1.440846e+00
orbit20          7.544085e-03  1.112031e+00
orbit21          2.359144e-03  4.041605e-01
orbit22          1.142475e-02  1.280093e+00
orbit23          1.876273e-03  2.592226e-01
orbit24          3.942378e-03  5.661032e-01
orbit25          1.585199e-03  3.403768e-01
orbit26          8.179095e-04  9.787836e-02
orbit27          8.252902e-03  1.421091e+00
orbit28          7.774259e-03  8.046611e-01
orbit29          2.398947e-03  3.472350e-01
orbit30          1.011874e-03  1.841667e-01
orbit31          9.802127e-03  8.593059e-01
orbit32          1.554650e-03  1.092441e-01
orbit33          7.425689e-04  1.014549e-01
orbit34          4.186549e-03  6.174673e-01
orbit35          1.856120e-02  1.286374e+00
orbit36          1.201570e-03  4.244666e-01
orbit37          2.752820e-03  4.939427e-01
orbit38          3.180041e-03  4.505892e-01
orbit39          1.982558e-03  5.943414e-01
orbit40          1.045586e-03  1.487428e-01
orbit41          8.302160e-04  1.928694e-01
orbit42          1.078354e-03  1.101307e-01
orbit43          6.640599e-03  5.116563e-01
orbit44          2.556153e-08  1.065683e-01
orbit45          7.339955e-03  6.735240e-01
orbit46          6.846412e-04  1.700243e-01
orbit47          1.147613e-04  6.923298e-02
orbit48          1.590350e-03  1.226730e-01
orbit49          3.255448e-03  4.630350e-01
orbit50          2.892599e-03  4.360820e-01
orbit51          1.376368e-03  1.750854e-01
orbit52          1.366682e-03  2.680337e-01
orbit53          3.661383e-04  1.479080e-01
orbit54          5.180293e-04  1.101762e-01
orbit55          3.859514e-06  9.687500e-03
orbit56          4.569951e-03  4.467811e-01
orbit57          8.234207e-05  1.219293e-01
orbit58          2.986285e-04  7.099078e-02
orbit59          1.257453e-04  6.271294e-02
orbit60          7.426933e-04  1.453706e-01
orbit61          5.747088e-04  7.905118e-02
orbit62          7.390001e-04  1.733697e-01
orbit63          1.779136e-04  6.047144e-02
orbit64          2.365243e-05  3.357583e-02
orbit65          3.554859e-06  5.996930e-02
orbit66          1.105882e-04  1.097458e-01
orbit67          3.358129e-04  1.742476e-01
orbit68          1.084431e-04  3.363712e-02
orbit69          4.692426e-04  1.419733e-01
orbit70         -3.876143e-06  1.403371e-02
orbit71          0.000000e+00  8.673617e-21
orbit72          0.000000e+00  1.804112e-18
AP               6.793033e-04  2.048585e-01
bet              5.057392e-03  1.886038e+00
ecc              2.234098e-03  4.151610e-01
eccrad           1.707569e-03  4.990356e-01
close            5.695054e-03  9.300294e-01
constraint       3.776096e-03  9.642478e-01
coreness         5.366246e-04  3.847596e-01
knn              7.876390e-03  1.901203e+00
hubscore         1.008848e-02  1.190773e+00
pagerank         5.256096e-03  2.368179e+00
trans            7.955735e-04  7.047627e-01
evcent           9.061550e-03  1.356582e+00
first            6.469805e-04  2.354065e-01
upto_second      2.414478e-03  8.360949e-01
upto_third       5.672461e-03  6.308367e-01
upto_fourth      6.611077e-03  7.159558e-01
upto_fifth       4.056115e-03  6.472491e-01
upto_sixth       7.356770e-03  1.132760e+00
second           4.324042e-03  7.033687e-01
third            8.264743e-03  1.007607e+00
fourth           1.227847e-02  1.806416e+00
fifth            5.367019e-03  1.830987e+00
sixth            4.725126e-03  1.556301e+00
ratio1           6.480343e-03  1.624182e+00
ratio2           2.973604e-03  3.094749e+00
ratio3           1.089844e-02  2.277431e+00
ratio4           1.178610e-02  1.647929e+00
ratio5           5.494997e-03  1.852423e+00
ratio6           2.849669e-03  1.351138e+00
selfinter        6.318338e-05  1.214880e-01
walktrap_vertex  7.863043e-03  1.322741e+00
bigcom1          1.014706e-03  2.776920e-01
bigcom3          0.000000e+00  0.000000e+00
bigcom4          0.000000e+00  0.000000e+00
bigcom5          7.825013e-04  3.894761e-01
bigcom6          0.000000e+00  0.000000e+00
bigcom7          0.000000e+00  0.000000e+00
bigcom8          1.250914e-05  7.538099e-02
bigcom9          0.000000e+00  0.000000e+00
bigcom10        -3.343154e-06  4.983275e-01
bigcom11         3.084688e-05  3.190949e-01
bigcom12         5.873928e-05  1.630005e-01
bigcom13         0.000000e+00  5.551115e-19
bigcom14         2.501945e-05  1.602664e-01
bigcom15         0.000000e+00  0.000000e+00
bigcom16         0.000000e+00  0.000000e+00
bigcom17         0.000000e+00  5.551115e-19
bigcom19         0.000000e+00  0.000000e+00
bigcom20         0.000000e+00  0.000000e+00
bigcom21         0.000000e+00  6.938894e-20
bigcom22         3.337274e-05  8.787260e-02
bigcom23         2.427319e-04  4.027789e-01
bigcom26         0.000000e+00  5.551115e-19
bigcom27         2.310639e-05  2.664382e-01
bigcom28         0.000000e+00  0.000000e+00
bigcom30         6.268887e-05  7.422202e-01
bigcom31         0.000000e+00  0.000000e+00
bigcom32         0.000000e+00  0.000000e+00
bigcom33         2.844337e-06  3.443656e-01
bigcom34         0.000000e+00  0.000000e+00
bigcom36         0.000000e+00  0.000000e+00
bigcom37         0.000000e+00  0.000000e+00
bigcom38         0.000000e+00  0.000000e+00
bigcom39         0.000000e+00  5.551115e-19
bigcom40         2.118306e-05  3.798323e-01
bigcom41         1.279345e-04  8.230719e-01
bigcom43         3.351390e-05  2.269295e-01
bigcom46         5.147869e-06  3.558723e-01
bigcom47        -1.669726e-05  5.268248e-02
bigcom49        -1.081993e-05  7.724969e-02
bigcom52         4.534315e-05  9.914496e-01
bigcom54         0.000000e+00  0.000000e+00
bigcom58         0.000000e+00  0.000000e+00
bigcom61         0.000000e+00  0.000000e+00
bigcom65         0.000000e+00  0.000000e+00
bigcom69         0.000000e+00  0.000000e+00
bigcom71         0.000000e+00  0.000000e+00
bigcom75         0.000000e+00  0.000000e+00
bigcom76         0.000000e+00  0.000000e+00
bigcom78         0.000000e+00  5.637851e-19
bigcom82         0.000000e+00  0.000000e+00
bigcom83         0.000000e+00  0.000000e+00
bigcom85         0.000000e+00  0.000000e+00
bigcom87         0.000000e+00  0.000000e+00
bigcom90         2.135612e-05  4.037264e-01
bigcom91         0.000000e+00  0.000000e+00
bigcom95         0.000000e+00  0.000000e+00
bigcom97         0.000000e+00  0.000000e+00
bigcom98         0.000000e+00  0.000000e+00
bigcom99        -2.183042e-05  1.753730e-01
bigcom101        0.000000e+00  1.734723e-20
bigcom102        0.000000e+00  0.000000e+00
bigcom104        0.000000e+00  0.000000e+00
bigcom106        0.000000e+00  0.000000e+00
bigcom107        0.000000e+00  0.000000e+00
bigcom108        0.000000e+00  1.110223e-18
bigcom113        0.000000e+00  0.000000e+00
bigcom114        0.000000e+00  0.000000e+00
bigcom115        0.000000e+00  0.000000e+00
bigcom117        0.000000e+00  0.000000e+00
bigcom119        0.000000e+00  5.551115e-19
bigcom121        0.000000e+00  0.000000e+00
bigcom123        0.000000e+00  5.551115e-19
bigcom124       -5.722896e-06  3.489450e-01
bigcom127        0.000000e+00  0.000000e+00
bigcom130        3.916960e-06  8.333333e-03
bigcom131        0.000000e+00  0.000000e+00
bigcom134        0.000000e+00  0.000000e+00
bigcom138        0.000000e+00  0.000000e+00
bigcom143        0.000000e+00  0.000000e+00
bigcom146        1.583664e-06  4.242793e-02
bigcom148        0.000000e+00  0.000000e+00
bigcom149        0.000000e+00  0.000000e+00
bigcom151        0.000000e+00  0.000000e+00
bigcom153        0.000000e+00  0.000000e+00
bigcom154        0.000000e+00  0.000000e+00
bigcom159        6.799801e-05  3.783559e-01
bigcom160        0.000000e+00  0.000000e+00
bigcom161        0.000000e+00  0.000000e+00
bigcom162        0.000000e+00  0.000000e+00
bigcom168        0.000000e+00  0.000000e+00
bigcom172        0.000000e+00  0.000000e+00
bigcom175        0.000000e+00  2.775558e-19
bigcom180        0.000000e+00  4.163336e-19
bigcom181        0.000000e+00  5.551115e-19
bigcom183        0.000000e+00  0.000000e+00
bigcom185        0.000000e+00  0.000000e+00
bigcom187        0.000000e+00  0.000000e+00
bigcom189        0.000000e+00  0.000000e+00
bigcom191        0.000000e+00  8.673617e-21
bigcom198        0.000000e+00  0.000000e+00
bigcom199        0.000000e+00  0.000000e+00
bigcom200        0.000000e+00  0.000000e+00
bigcom202        0.000000e+00  0.000000e+00
bigcom205        0.000000e+00  0.000000e+00
bigcom227        0.000000e+00  0.000000e+00
bigcom232        0.000000e+00  0.000000e+00
bigcom241        0.000000e+00  0.000000e+00
bigcom246        0.000000e+00  0.000000e+00
bigcom266        0.000000e+00  0.000000e+00
bigcom268        0.000000e+00  0.000000e+00
bigcom274        0.000000e+00  0.000000e+00
bigcom278        9.665153e-06  2.678047e-01
bigcom280        0.000000e+00  0.000000e+00
bigcom323        0.000000e+00  2.775558e-19
bigcom341        0.000000e+00  0.000000e+00
bigcom342        0.000000e+00  0.000000e+00
bigcom345        0.000000e+00  0.000000e+00
bigcom346        0.000000e+00  0.000000e+00
bigcom354        0.000000e+00  0.000000e+00
bigcom369        0.000000e+00  0.000000e+00
bigcom373        0.000000e+00  0.000000e+00
bigcom377        0.000000e+00  0.000000e+00
bigcom384        0.000000e+00  0.000000e+00
bigcom394        0.000000e+00  0.000000e+00
bigcom398       -3.388364e-05  4.257601e-01
bigcom403        0.000000e+00  0.000000e+00
bigcom404        0.000000e+00  0.000000e+00
bigcom414        0.000000e+00  0.000000e+00
bigcom416        0.000000e+00  0.000000e+00
bigcom423        2.720818e-04  5.020793e-01
bigcom428        0.000000e+00  0.000000e+00
bigcom430       -2.663599e-05  4.017102e-01
bigcom434        0.000000e+00  0.000000e+00
bigcom435        0.000000e+00  0.000000e+00
bigcom449        0.000000e+00  2.775558e-19
bigcom451        0.000000e+00  0.000000e+00
bigcom454        0.000000e+00  1.387779e-19
bigcom471        0.000000e+00  0.000000e+00
bigcom473        0.000000e+00  0.000000e+00
bigcom479       -8.748655e-07  1.666654e-02
bigcom484        8.211585e-06  2.716110e-01
bigcom485        0.000000e+00  2.775558e-19
bigcom492        0.000000e+00  0.000000e+00
bigcom498        0.000000e+00  0.000000e+00
bigcom506        0.000000e+00  0.000000e+00
bigcom530        0.000000e+00  0.000000e+00
bigcom531        0.000000e+00  0.000000e+00
bigcom564        0.000000e+00  0.000000e+00
bigcom623        0.000000e+00  4.163336e-19
spin_vertex      6.663083e-04  1.576349e+00
membership_s1    3.259277e-04  2.279422e-01
membership_s2    7.680400e-05  6.091757e-02
membership_s3    0.000000e+00  0.000000e+00
membership_s4   -4.180751e-05  2.528117e-01
membership_s5    0.000000e+00  0.000000e+00
membership_s6    0.000000e+00  0.000000e+00
membership_s7    0.000000e+00  0.000000e+00
membership_s8    0.000000e+00  1.387779e-19
membership_s9    8.024937e-06  8.760331e-02
membership_s10   0.000000e+00  0.000000e+00
membership_s11  -3.569902e-05  3.325606e-01
membership_s13   2.279282e-06  3.928096e-01
membership_s14   8.471045e-05  3.044054e-01
membership_s15  -3.355359e-07  1.180422e-01
membership_s17  -1.876614e-05  4.031381e-01
membership_s18   0.000000e+00  0.000000e+00
membership_s19  -2.781063e-05  1.813368e-01
membership_s20   0.000000e+00  0.000000e+00
membership_s21   3.595629e-04  7.442266e-01
membership_s22  -8.986474e-06  7.650934e-02
membership_s23   2.660769e-04  7.821862e-02
membership_s25   2.053352e-04  2.623746e-01
membership_s26   0.000000e+00  0.000000e+00
membership_s27   0.000000e+00  0.000000e+00
membership_s28   2.983134e-05  1.118760e-01
membership_s29   0.000000e+00  0.000000e+00
membership_s30   0.000000e+00  0.000000e+00
membership_s31  -5.497622e-05  2.893583e-01
membership_s32   1.448475e-06  4.476158e-01
membership_s33   0.000000e+00  0.000000e+00
membership_s34  -1.180062e-04  4.630646e-01
membership_s35   2.287817e-04  4.476896e-01
membership_s36   0.000000e+00  0.000000e+00
membership_s37  -4.769095e-05  2.035564e-01
membership_s39  -1.401339e-05  1.590385e-01
membership_s40   0.000000e+00  2.775558e-19
membership_s41   0.000000e+00  0.000000e+00
membership_s42   0.000000e+00  2.775558e-19
membership_s43  -7.773246e-05  4.452365e-01
membership_s44  -5.533373e-06  1.423314e-01
V1               1.130336e-02  4.106086e+00
V2               2.330228e-03  2.827567e+00
pdi              1.155275e-03  5.015602e-01
adhesion         2.484760e-02  2.792912e+00
cohesion         2.378523e-02  2.690352e+00
inner            1.246557e-02  2.674173e+00
outer            5.048796e-03  4.010783e+00
ioratio          8.465807e-03  2.783717e+00
comsize          3.113832e-03  2.237642e+00
[1] "Dataset: all_targets Model GLM, run: 1 of 10 2015-06-15 21:07:49"
[1] "glmnet variable coefficients"
                     [,1]          [,2]
(Intercept)     -3.783016  7.985509e+00
graph0           0.000000 -3.287298e-04
graph1           0.000000 -4.042084e-05
graph2           0.000000  3.344016e-03
graph3           0.000000  0.000000e+00
graph4           0.000000  0.000000e+00
graph5           0.000000 -7.078289e-05
graph6           0.000000  0.000000e+00
graph7           0.000000  0.000000e+00
graph8           0.000000  0.000000e+00
graph9           0.000000  0.000000e+00
graph10          0.000000  0.000000e+00
graph11          0.000000  0.000000e+00
graph12          0.000000  0.000000e+00
graph13          0.000000  0.000000e+00
graph14          0.000000  0.000000e+00
graph15          0.000000 -2.170922e-06
graph16          0.000000  0.000000e+00
graph17          0.000000  0.000000e+00
graph18          0.000000  0.000000e+00
graph19          0.000000  0.000000e+00
graph20          0.000000  0.000000e+00
graph21          0.000000  0.000000e+00
graph22          0.000000  0.000000e+00
graph23          0.000000  0.000000e+00
graph24          0.000000  0.000000e+00
graph25          0.000000  0.000000e+00
graph26          0.000000  0.000000e+00
graph27          0.000000  0.000000e+00
graph28          0.000000  0.000000e+00
graph29          0.000000  0.000000e+00
orbit0           0.000000 -1.171744e-04
orbit1           0.000000  0.000000e+00
orbit2           0.000000 -1.924882e-04
orbit3           0.000000  3.422668e-03
orbit4           0.000000 -3.986587e-06
orbit5           0.000000  0.000000e+00
orbit6           0.000000  7.561306e-06
orbit7           0.000000  0.000000e+00
orbit8           0.000000 -6.723132e-05
orbit9           0.000000  0.000000e+00
orbit10          0.000000  0.000000e+00
orbit11          0.000000  0.000000e+00
orbit12          0.000000  0.000000e+00
orbit13          0.000000  0.000000e+00
orbit14          0.000000  0.000000e+00
orbit15          0.000000 -1.389888e-06
orbit16          0.000000  0.000000e+00
orbit17          0.000000  0.000000e+00
orbit18          0.000000 -6.853929e-10
orbit19          0.000000  9.291789e-09
orbit20          0.000000  0.000000e+00
orbit21          0.000000  0.000000e+00
orbit22          0.000000  3.939901e-08
orbit23          0.000000  0.000000e+00
orbit24          0.000000  7.654067e-08
orbit25          0.000000 -8.182924e-06
orbit26          0.000000  0.000000e+00
orbit27          0.000000  2.580012e-05
orbit28          0.000000 -1.985924e-06
orbit29          0.000000  0.000000e+00
orbit30          0.000000  0.000000e+00
orbit31          0.000000 -3.137800e-08
orbit32          0.000000  0.000000e+00
orbit33          0.000000  0.000000e+00
orbit34          0.000000 -2.306367e-06
orbit35          0.000000  1.837980e-06
orbit36          0.000000  0.000000e+00
orbit37          0.000000 -6.559187e-06
orbit38          0.000000  0.000000e+00
orbit39          0.000000 -8.381599e-05
orbit40          0.000000  0.000000e+00
orbit41          0.000000  0.000000e+00
orbit42          0.000000  0.000000e+00
orbit43          0.000000  0.000000e+00
orbit44          0.000000  0.000000e+00
orbit45          0.000000 -9.859359e-05
orbit46          0.000000 -5.618052e-05
orbit47          0.000000  0.000000e+00
orbit48          0.000000  0.000000e+00
orbit49          0.000000  6.657826e-05
orbit50          0.000000  0.000000e+00
orbit51          0.000000 -2.125843e-05
orbit52          0.000000  0.000000e+00
orbit53          0.000000  0.000000e+00
orbit54          0.000000  1.180675e-05
orbit55          0.000000  0.000000e+00
orbit56          0.000000  5.317919e-04
orbit57          0.000000  0.000000e+00
orbit58          0.000000  0.000000e+00
orbit59          0.000000 -5.018353e-05
orbit60          0.000000  0.000000e+00
orbit61          0.000000  0.000000e+00
orbit62          0.000000 -2.014182e-05
orbit63          0.000000  0.000000e+00
orbit64          0.000000  0.000000e+00
orbit65          0.000000 -5.960302e-04
orbit66          0.000000  0.000000e+00
orbit67          0.000000  0.000000e+00
orbit68          0.000000  0.000000e+00
orbit69          0.000000  0.000000e+00
orbit70          0.000000  0.000000e+00
orbit71          0.000000  0.000000e+00
orbit72          0.000000  0.000000e+00
AP               0.000000  6.330538e-02
bet              0.000000  1.262335e-06
ecc              0.000000 -1.204972e-01
eccrad           0.000000 -7.891488e-01
close            0.000000  0.000000e+00
constraint       0.000000  8.820287e-02
coreness         0.000000  3.216223e-02
knn              0.000000 -5.544921e-04
hubscore         0.000000  0.000000e+00
pagerank         0.000000 -8.065089e-01
trans            0.000000  6.165696e-01
evcent           0.000000  0.000000e+00
first            0.000000 -7.774338e-05
upto_second      0.000000  2.432845e-05
upto_third       0.000000 -3.528116e-07
upto_fourth      0.000000  0.000000e+00
upto_fifth       0.000000 -2.714693e-05
upto_sixth       0.000000 -7.248606e-06
second           0.000000  1.778606e-04
third            0.000000 -1.249323e-04
fourth           0.000000  1.369500e-05
fifth            0.000000 -1.801581e-05
sixth            0.000000  3.657637e-05
ratio1           0.000000 -3.245466e-03
ratio2           0.000000  1.223497e-03
ratio3           0.000000  1.186007e-02
ratio4           0.000000 -6.343728e-02
ratio5           0.000000  6.634796e-04
ratio6           0.000000 -3.413099e-05
selfinter        0.000000 -2.101947e-01
walktrap_vertex  0.000000 -1.053108e+00
bigcom1          0.000000  3.290610e-01
bigcom3          0.000000 -7.297500e-01
bigcom4          0.000000 -7.404586e-01
bigcom5          0.000000  2.533237e-01
bigcom6          0.000000 -7.541823e-01
bigcom7          0.000000 -9.086290e-01
bigcom8          0.000000 -3.102381e-01
bigcom9          0.000000 -3.202731e-01
bigcom10         0.000000  2.502459e+00
bigcom11         0.000000  8.438439e-02
bigcom12         0.000000  1.186532e-02
bigcom13         0.000000 -1.141211e+00
bigcom14         0.000000  5.900752e-01
bigcom15         0.000000 -8.013381e-01
bigcom16         0.000000 -9.018081e-01
bigcom17         0.000000 -5.475765e-01
bigcom19         0.000000 -1.072456e+00
bigcom20         0.000000 -8.634832e-02
bigcom21         0.000000 -5.687958e-01
bigcom22         0.000000  5.033588e-01
bigcom23         0.000000  7.815052e-01
bigcom26         0.000000 -9.299710e-01
bigcom27         0.000000  1.042431e+00
bigcom28         0.000000 -6.510840e-01
bigcom30         0.000000  1.713365e+00
bigcom31         0.000000 -7.119072e-01
bigcom32         0.000000 -1.091153e+00
bigcom33         0.000000  1.066468e+00
bigcom34         0.000000 -6.404147e-01
bigcom36         0.000000 -6.802891e-01
bigcom37         0.000000 -9.551851e-01
bigcom38         0.000000 -5.580735e-01
bigcom39         0.000000 -4.618226e-01
bigcom40         0.000000  1.337502e+00
bigcom41         0.000000  2.251830e+00
bigcom43         0.000000  3.481080e-01
bigcom46         0.000000  1.497004e+00
bigcom47         0.000000  2.785506e-01
bigcom49         0.000000  3.588581e-01
bigcom52         0.000000  2.091613e+00
bigcom54         0.000000 -9.507673e-01
bigcom58         0.000000 -8.661044e-01
bigcom61         0.000000 -9.526792e-01
bigcom65         0.000000 -9.891208e-01
bigcom69         0.000000 -9.577958e-01
bigcom71         0.000000 -7.981746e-01
bigcom75         0.000000 -9.718045e-01
bigcom76         0.000000 -1.180864e+00
bigcom78         0.000000 -6.493023e-01
bigcom82         0.000000 -1.300070e+00
bigcom83         0.000000 -5.650608e-02
bigcom85         0.000000 -1.078681e+00
bigcom87         0.000000 -1.024466e+00
bigcom90         0.000000  1.610492e+00
bigcom91         0.000000 -8.510317e-01
bigcom95         0.000000 -6.428387e-01
bigcom97         0.000000 -6.060958e-01
bigcom98         0.000000 -5.954405e-01
bigcom99         0.000000  1.513054e+00
bigcom101        0.000000 -3.042788e-01
bigcom102        0.000000 -8.074134e-01
bigcom104        0.000000 -7.747471e-01
bigcom106        0.000000  0.000000e+00
bigcom107        0.000000 -5.274830e-01
bigcom108        0.000000 -7.876195e-01
bigcom113        0.000000 -4.669113e-01
bigcom114        0.000000 -5.253001e-01
bigcom115        0.000000 -9.292399e-01
bigcom117        0.000000 -1.333331e+00
bigcom119        0.000000 -7.786396e-01
bigcom121        0.000000 -5.278974e-01
bigcom123        0.000000 -1.287448e+00
bigcom124        0.000000  1.770366e+00
bigcom127        0.000000 -9.176086e-01
bigcom130        0.000000 -8.448220e-01
bigcom131        0.000000 -6.309454e-01
bigcom134        0.000000 -5.985189e-01
bigcom138        0.000000 -8.581273e-01
bigcom143        0.000000 -2.093676e-01
bigcom146        0.000000  2.698093e-01
bigcom148        0.000000 -7.589425e-01
bigcom149        0.000000 -8.087529e-01
bigcom151        0.000000 -6.394594e-01
bigcom153        0.000000 -8.497990e-01
bigcom154        0.000000 -1.026314e+00
bigcom159        0.000000  1.334891e+00
bigcom160        0.000000 -7.467787e-01
bigcom161        0.000000  0.000000e+00
bigcom162        0.000000 -8.586662e-01
bigcom168        0.000000 -2.581150e-01
bigcom172        0.000000 -6.851705e-01
bigcom175        0.000000 -8.052584e-01
bigcom180        0.000000 -5.559739e-01
bigcom181        0.000000 -6.608489e-02
bigcom183        0.000000 -7.231754e-01
bigcom185        0.000000 -6.661396e-01
bigcom187        0.000000 -7.171824e-01
bigcom189        0.000000 -1.039822e+00
bigcom191        0.000000 -6.705378e-01
bigcom198        0.000000  0.000000e+00
bigcom199        0.000000 -7.714173e-01
bigcom200        0.000000 -9.607362e-01
bigcom202        0.000000 -8.242822e-01
bigcom205        0.000000 -6.015116e-01
bigcom227        0.000000 -9.699137e-02
bigcom232        0.000000 -5.377270e-01
bigcom241        0.000000 -5.999814e-01
bigcom246        0.000000  0.000000e+00
bigcom266        0.000000 -5.076570e-01
bigcom268        0.000000 -6.393676e-01
bigcom274        0.000000 -5.573867e-01
bigcom278        0.000000  1.311240e+00
bigcom280        0.000000 -2.222980e-01
bigcom323        0.000000 -7.143052e-01
bigcom341        0.000000 -7.158386e-01
bigcom342        0.000000 -2.512466e-01
bigcom345        0.000000 -1.757641e-01
bigcom346        0.000000 -8.470089e-01
bigcom354        0.000000 -5.760040e-01
bigcom369        0.000000 -1.570540e-01
bigcom373        0.000000 -5.116188e-01
bigcom377        0.000000 -6.918184e-01
bigcom384        0.000000 -8.775284e-01
bigcom394        0.000000 -7.317244e-01
bigcom398        0.000000  1.704631e+00
bigcom403        0.000000 -7.006142e-01
bigcom404        0.000000 -5.940352e-01
bigcom414        0.000000 -7.443352e-01
bigcom416        0.000000 -6.027269e-01
bigcom423        0.000000  1.411723e+00
bigcom428        0.000000 -9.689852e-01
bigcom430        0.000000  2.335899e+00
bigcom434        0.000000 -3.945760e-01
bigcom435        0.000000 -1.899814e-01
bigcom449        0.000000 -6.186709e-01
bigcom451        0.000000 -7.439476e-01
bigcom454        0.000000 -5.426922e-01
bigcom471        0.000000 -1.938243e-01
bigcom473        0.000000 -2.401948e-01
bigcom479        0.000000  6.233637e-01
bigcom484        0.000000  1.561574e+00
bigcom485        0.000000 -4.191216e-01
bigcom492        0.000000 -4.889469e-01
bigcom498        0.000000 -5.542910e-01
bigcom506        0.000000 -6.815627e-01
bigcom530        0.000000 -6.810123e-01
bigcom531        0.000000 -6.991865e-01
bigcom564        0.000000 -5.029315e-01
bigcom623        0.000000 -6.696416e-01
spin_vertex      0.000000  1.059837e-01
membership_s1    0.000000  2.425845e-02
membership_s2    0.000000 -1.081562e+00
membership_s3    0.000000 -8.096190e-01
membership_s4    0.000000  6.854535e-01
membership_s5    0.000000 -1.341274e+00
membership_s6    0.000000 -1.467369e+00
membership_s7    0.000000 -1.138116e+00
membership_s8    0.000000 -1.845726e+00
membership_s9    0.000000 -6.802225e-01
membership_s10   0.000000 -1.322967e+00
membership_s11   0.000000  1.342298e+00
membership_s13   0.000000  1.717617e+00
membership_s14   0.000000  3.015355e-03
membership_s15   0.000000 -8.143511e-02
membership_s17   0.000000  1.107060e+00
membership_s18   0.000000 -1.164402e+00
membership_s19   0.000000  7.298440e-02
membership_s20   0.000000 -1.084935e+00
membership_s21   0.000000  1.230174e+00
membership_s22   0.000000 -1.111480e-01
membership_s23   0.000000 -4.452864e-01
membership_s25   0.000000 -2.697163e-01
membership_s26   0.000000 -9.449713e-01
membership_s27   0.000000 -6.807848e-01
membership_s28   0.000000 -2.460407e-02
membership_s29   0.000000 -1.070428e+00
membership_s30   0.000000 -1.133227e+00
membership_s31   0.000000  1.500978e-01
membership_s32   0.000000  2.906828e-01
membership_s33   0.000000 -1.236389e+00
membership_s34   0.000000  8.716834e-01
membership_s35   0.000000 -1.259792e-02
membership_s36   0.000000 -1.216476e+00
membership_s37   0.000000  6.731544e-02
membership_s39   0.000000 -1.685459e-01
membership_s40   0.000000 -7.581147e-01
membership_s41   0.000000 -1.376812e+00
membership_s42   0.000000 -1.182708e+00
membership_s43   0.000000  3.019957e-01
membership_s44   0.000000 -5.814828e-02
V1               0.000000  1.445730e+00
V2               0.000000  1.117020e+00
pdi              0.000000  2.610551e+00
adhesion         0.000000  8.638011e-04
cohesion         0.000000 -1.317385e-03
inner            0.000000  3.368252e-04
outer            0.000000 -7.312742e-06
ioratio          0.000000 -1.498179e+00
comsize          0.000000  6.425738e-04
[1] "Dataset: all_targets Model GBM, run: 2 of 10 2015-06-15 21:08:40"
Iter   TrainDeviance   ValidDeviance   StepSize   Improve
     1        0.2123             nan     0.0100    0.0003
     2        0.2109             nan     0.0100    0.0001
     3        0.2094             nan     0.0100    0.0001
     4        0.2080             nan     0.0100   -0.0000
     5        0.2067             nan     0.0100    0.0003
     6        0.2056             nan     0.0100    0.0002
     7        0.2047             nan     0.0100    0.0001
     8        0.2035             nan     0.0100    0.0002
     9        0.2026             nan     0.0100    0.0001
    10        0.2017             nan     0.0100    0.0001
    20        0.1926             nan     0.0100   -0.0000
    40        0.1785             nan     0.0100   -0.0000
    60        0.1686             nan     0.0100    0.0001
    80        0.1598             nan     0.0100   -0.0000
   100        0.1520             nan     0.0100   -0.0000
   120        0.1458             nan     0.0100   -0.0000
   140        0.1403             nan     0.0100   -0.0000
   160        0.1354             nan     0.0100   -0.0000
   180        0.1307             nan     0.0100   -0.0000
   200        0.1262             nan     0.0100   -0.0000
   220        0.1217             nan     0.0100   -0.0000
   240        0.1182             nan     0.0100   -0.0000
   260        0.1144             nan     0.0100   -0.0000
   280        0.1112             nan     0.0100   -0.0000
   300        0.1075             nan     0.0100   -0.0000
   320        0.1049             nan     0.0100   -0.0000
   340        0.1025             nan     0.0100   -0.0000
   360        0.0998             nan     0.0100   -0.0000
   376        0.0980             nan     0.0100   -0.0000

[1] "GBM variable coefficients"
                            var     rel.inf
V1                           V1 5.053862475
outer                     outer 4.748780738
ratio2                   ratio2 4.123059538
pagerank               pagerank 3.585661794
V2                           V2 3.295918061
trans                     trans 2.868669645
comsize                 comsize 2.740751675
ratio3                   ratio3 2.711494206
bet                         bet 2.580038887
knn                         knn 2.355679585
fourth                   fourth 2.319487792
walktrap_vertex walktrap_vertex 2.142969715
bigcom41               bigcom41 2.085077376
spin_vertex         spin_vertex 1.976701249
graph13                 graph13 1.802230349
orbit18                 orbit18 1.759072413
fifth                     fifth 1.757120108
ioratio                 ioratio 1.730717581
inner                     inner 1.647856462
cohesion               cohesion 1.532257443
adhesion               adhesion 1.436723649
ratio5                   ratio5 1.330342637
graph16                 graph16 1.286798818
hubscore               hubscore 1.180643990
ratio6                   ratio6 1.146382091
membership_s21   membership_s21 1.048542240
orbit19                 orbit19 0.999184668
graph1                   graph1 0.989127705
ratio1                   ratio1 0.960353927
orbit17                 orbit17 0.958732553
orbit35                 orbit35 0.878167798
ratio4                   ratio4 0.861832966
upto_sixth           upto_sixth 0.861026929
bigcom30               bigcom30 0.850789645
orbit27                 orbit27 0.817860775
graph9                   graph9 0.799851297
graph14                 graph14 0.785064219
graph4                   graph4 0.781415648
graph15                 graph15 0.771988283
orbit28                 orbit28 0.748892405
graph12                 graph12 0.742151071
graph17                 graph17 0.741963441
bigcom23               bigcom23 0.733629695
orbit5                   orbit5 0.702113638
constraint           constraint 0.684837313
graph10                 graph10 0.646468761
bigcom52               bigcom52 0.630562625
graph3                   graph3 0.613622256
graph6                   graph6 0.607990247
orbit21                 orbit21 0.553286660
membership_s14   membership_s14 0.552148597
orbit16                 orbit16 0.539658249
orbit31                 orbit31 0.534113203
orbit24                 orbit24 0.522775075
graph5                   graph5 0.522556972
membership_s34   membership_s34 0.519965382
graph11                 graph11 0.484404290
orbit36                 orbit36 0.462118787
close                     close 0.454598621
orbit15                 orbit15 0.451867853
graph19                 graph19 0.446017033
ecc                         ecc 0.438864376
upto_third           upto_third 0.435386688
orbit4                   orbit4 0.428763400
AP                           AP 0.414283071
membership_s43   membership_s43 0.386341840
orbit30                 orbit30 0.386232148
orbit22                 orbit22 0.359692210
graph23                 graph23 0.357873121
bigcom423             bigcom423 0.329526375
orbit45                 orbit45 0.326517023
sixth                     sixth 0.325806398
third                     third 0.318313725
membership_s13   membership_s13 0.310205619
graph0                   graph0 0.302875251
membership_s32   membership_s32 0.297798926
pdi                         pdi 0.295474760
orbit49                 orbit49 0.288169849
second                   second 0.279931139
membership_s15   membership_s15 0.278515499
orbit20                 orbit20 0.273067674
upto_fourth         upto_fourth 0.261049839
orbit39                 orbit39 0.256614674
membership_s37   membership_s37 0.255044240
orbit1                   orbit1 0.245835189
orbit32                 orbit32 0.226346852
graph21                 graph21 0.223584995
orbit56                 orbit56 0.219614329
orbit13                 orbit13 0.212487827
upto_fifth           upto_fifth 0.196190434
orbit50                 orbit50 0.185970048
orbit6                   orbit6 0.184862160
membership_s19   membership_s19 0.182023302
upto_second         upto_second 0.170561517
membership_s17   membership_s17 0.165416374
orbit37                 orbit37 0.157173287
membership_s44   membership_s44 0.155642914
evcent                   evcent 0.152537729
graph18                 graph18 0.150077220
orbit25                 orbit25 0.144122137
orbit23                 orbit23 0.142726590
bigcom27               bigcom27 0.138065698
orbit58                 orbit58 0.137874048
orbit29                 orbit29 0.133422033
coreness               coreness 0.127295946
bigcom46               bigcom46 0.125275342
orbit57                 orbit57 0.125043028
bigcom1                 bigcom1 0.124030484
orbit64                 orbit64 0.123920278
orbit46                 orbit46 0.118939873
membership_s35   membership_s35 0.118122942
orbit40                 orbit40 0.117210052
graph2                   graph2 0.116971337
bigcom43               bigcom43 0.116856063
orbit10                 orbit10 0.116501595
bigcom5                 bigcom5 0.115923121
membership_s39   membership_s39 0.113838825
orbit9                   orbit9 0.110760317
bigcom40               bigcom40 0.109435761
graph24                 graph24 0.103182535
orbit66                 orbit66 0.101207125
graph25                 graph25 0.100253712
bigcom373             bigcom373 0.098716971
membership_s7     membership_s7 0.098441499
orbit60                 orbit60 0.097421698
orbit33                 orbit33 0.097204854
orbit52                 orbit52 0.094774104
bigcom484             bigcom484 0.089240701
orbit38                 orbit38 0.086313237
membership_s31   membership_s31 0.085690698
orbit7                   orbit7 0.085338437
graph20                 graph20 0.084475734
orbit48                 orbit48 0.083883127
selfinter             selfinter 0.081202698
orbit67                 orbit67 0.080349882
orbit44                 orbit44 0.077526216
membership_s1     membership_s1 0.076813768
bigcom124             bigcom124 0.076046517
membership_s25   membership_s25 0.069244187
orbit51                 orbit51 0.065362152
orbit53                 orbit53 0.065033785
orbit26                 orbit26 0.064823845
orbit47                 orbit47 0.060134701
orbit2                   orbit2 0.059861313
orbit61                 orbit61 0.056468395
orbit69                 orbit69 0.050189971
graph22                 graph22 0.045826051
graph7                   graph7 0.045720442
orbit42                 orbit42 0.040428200
orbit43                 orbit43 0.036042532
bigcom85               bigcom85 0.035056030
bigcom14               bigcom14 0.034879555
membership_s4     membership_s4 0.032108178
bigcom398             bigcom398 0.028502673
orbit11                 orbit11 0.019554127
orbit41                 orbit41 0.019552452
bigcom33               bigcom33 0.017693638
bigcom12               bigcom12 0.017221209
orbit59                 orbit59 0.016169121
membership_s9     membership_s9 0.015036862
bigcom47               bigcom47 0.014436117
bigcom99               bigcom99 0.007546108
bigcom159             bigcom159 0.006566659
orbit62                 orbit62 0.005308230
membership_s28   membership_s28 0.004163353
graph8                   graph8 0.000000000
graph26                 graph26 0.000000000
graph27                 graph27 0.000000000
graph28                 graph28 0.000000000
graph29                 graph29 0.000000000
orbit0                   orbit0 0.000000000
orbit3                   orbit3 0.000000000
orbit8                   orbit8 0.000000000
orbit12                 orbit12 0.000000000
orbit14                 orbit14 0.000000000
orbit34                 orbit34 0.000000000
orbit54                 orbit54 0.000000000
orbit55                 orbit55 0.000000000
orbit63                 orbit63 0.000000000
orbit65                 orbit65 0.000000000
orbit68                 orbit68 0.000000000
orbit70                 orbit70 0.000000000
orbit71                 orbit71 0.000000000
orbit72                 orbit72 0.000000000
eccrad                   eccrad 0.000000000
first                     first 0.000000000
bigcom3                 bigcom3 0.000000000
bigcom4                 bigcom4 0.000000000
bigcom6                 bigcom6 0.000000000
bigcom7                 bigcom7 0.000000000
bigcom8                 bigcom8 0.000000000
bigcom9                 bigcom9 0.000000000
bigcom10               bigcom10 0.000000000
bigcom11               bigcom11 0.000000000
bigcom13               bigcom13 0.000000000
bigcom15               bigcom15 0.000000000
bigcom16               bigcom16 0.000000000
bigcom17               bigcom17 0.000000000
bigcom19               bigcom19 0.000000000
bigcom20               bigcom20 0.000000000
bigcom21               bigcom21 0.000000000
bigcom22               bigcom22 0.000000000
bigcom26               bigcom26 0.000000000
bigcom28               bigcom28 0.000000000
bigcom31               bigcom31 0.000000000
bigcom32               bigcom32 0.000000000
bigcom34               bigcom34 0.000000000
bigcom36               bigcom36 0.000000000
bigcom37               bigcom37 0.000000000
bigcom38               bigcom38 0.000000000
bigcom39               bigcom39 0.000000000
bigcom49               bigcom49 0.000000000
bigcom54               bigcom54 0.000000000
bigcom58               bigcom58 0.000000000
bigcom61               bigcom61 0.000000000
bigcom65               bigcom65 0.000000000
bigcom69               bigcom69 0.000000000
bigcom71               bigcom71 0.000000000
bigcom75               bigcom75 0.000000000
bigcom76               bigcom76 0.000000000
bigcom78               bigcom78 0.000000000
bigcom82               bigcom82 0.000000000
bigcom83               bigcom83 0.000000000
bigcom87               bigcom87 0.000000000
bigcom90               bigcom90 0.000000000
bigcom91               bigcom91 0.000000000
bigcom95               bigcom95 0.000000000
bigcom97               bigcom97 0.000000000
bigcom98               bigcom98 0.000000000
bigcom101             bigcom101 0.000000000
bigcom102             bigcom102 0.000000000
bigcom104             bigcom104 0.000000000
bigcom106             bigcom106 0.000000000
bigcom107             bigcom107 0.000000000
bigcom108             bigcom108 0.000000000
bigcom113             bigcom113 0.000000000
bigcom114             bigcom114 0.000000000
bigcom115             bigcom115 0.000000000
bigcom117             bigcom117 0.000000000
bigcom119             bigcom119 0.000000000
bigcom121             bigcom121 0.000000000
bigcom123             bigcom123 0.000000000
bigcom127             bigcom127 0.000000000
bigcom130             bigcom130 0.000000000
bigcom131             bigcom131 0.000000000
bigcom134             bigcom134 0.000000000
bigcom138             bigcom138 0.000000000
bigcom143             bigcom143 0.000000000
bigcom146             bigcom146 0.000000000
bigcom148             bigcom148 0.000000000
bigcom149             bigcom149 0.000000000
bigcom151             bigcom151 0.000000000
bigcom153             bigcom153 0.000000000
bigcom154             bigcom154 0.000000000
bigcom160             bigcom160 0.000000000
bigcom161             bigcom161 0.000000000
bigcom162             bigcom162 0.000000000
bigcom168             bigcom168 0.000000000
bigcom172             bigcom172 0.000000000
bigcom175             bigcom175 0.000000000
bigcom180             bigcom180 0.000000000
bigcom181             bigcom181 0.000000000
bigcom183             bigcom183 0.000000000
bigcom185             bigcom185 0.000000000
bigcom187             bigcom187 0.000000000
bigcom189             bigcom189 0.000000000
bigcom191             bigcom191 0.000000000
bigcom198             bigcom198 0.000000000
bigcom199             bigcom199 0.000000000
bigcom200             bigcom200 0.000000000
bigcom202             bigcom202 0.000000000
bigcom205             bigcom205 0.000000000
bigcom227             bigcom227 0.000000000
bigcom232             bigcom232 0.000000000
bigcom241             bigcom241 0.000000000
bigcom246             bigcom246 0.000000000
bigcom266             bigcom266 0.000000000
bigcom268             bigcom268 0.000000000
bigcom274             bigcom274 0.000000000
bigcom278             bigcom278 0.000000000
bigcom280             bigcom280 0.000000000
bigcom323             bigcom323 0.000000000
bigcom341             bigcom341 0.000000000
bigcom342             bigcom342 0.000000000
bigcom345             bigcom345 0.000000000
bigcom346             bigcom346 0.000000000
bigcom354             bigcom354 0.000000000
bigcom369             bigcom369 0.000000000
bigcom377             bigcom377 0.000000000
bigcom384             bigcom384 0.000000000
bigcom394             bigcom394 0.000000000
bigcom403             bigcom403 0.000000000
bigcom404             bigcom404 0.000000000
bigcom414             bigcom414 0.000000000
bigcom416             bigcom416 0.000000000
bigcom428             bigcom428 0.000000000
bigcom430             bigcom430 0.000000000
bigcom434             bigcom434 0.000000000
bigcom435             bigcom435 0.000000000
bigcom449             bigcom449 0.000000000
bigcom451             bigcom451 0.000000000
bigcom454             bigcom454 0.000000000
bigcom471             bigcom471 0.000000000
bigcom473             bigcom473 0.000000000
bigcom479             bigcom479 0.000000000
bigcom485             bigcom485 0.000000000
bigcom492             bigcom492 0.000000000
bigcom498             bigcom498 0.000000000
bigcom506             bigcom506 0.000000000
bigcom530             bigcom530 0.000000000
bigcom531             bigcom531 0.000000000
bigcom564             bigcom564 0.000000000
bigcom623             bigcom623 0.000000000
membership_s2     membership_s2 0.000000000
membership_s3     membership_s3 0.000000000
membership_s5     membership_s5 0.000000000
membership_s6     membership_s6 0.000000000
membership_s8     membership_s8 0.000000000
membership_s10   membership_s10 0.000000000
membership_s11   membership_s11 0.000000000
membership_s18   membership_s18 0.000000000
membership_s20   membership_s20 0.000000000
membership_s22   membership_s22 0.000000000
membership_s23   membership_s23 0.000000000
membership_s26   membership_s26 0.000000000
membership_s27   membership_s27 0.000000000
membership_s29   membership_s29 0.000000000
membership_s30   membership_s30 0.000000000
membership_s33   membership_s33 0.000000000
membership_s36   membership_s36 0.000000000
membership_s40   membership_s40 0.000000000
membership_s41   membership_s41 0.000000000
membership_s42   membership_s42 0.000000000
[1] "Dataset: all_targets Model RF, run: 2 of 10 2015-06-15 21:12:23"
     |      Out-of-bag   |
Tree |      MSE  %Var(y) |
   1 |   0.0469   214.84 |
   2 |  0.04072   186.54 |
   3 |  0.03992   182.86 |
   4 |  0.03741   171.39 |
   5 |  0.03532   161.81 |
   6 |  0.03444   157.78 |
   7 |  0.03387   155.13 |
   8 |  0.03266   149.59 |
   9 |  0.03153   144.45 |
  10 |  0.03056   140.00 |
  11 |  0.02977   136.35 |
  12 |  0.02915   133.51 |
  13 |  0.02821   129.22 |
  14 |   0.0277   126.90 |
  15 |  0.02703   123.80 |
  16 |  0.02658   121.75 |
  17 |  0.02648   121.28 |
  18 |  0.02629   120.43 |
  19 |  0.02605   119.31 |
  20 |  0.02558   117.19 |
  21 |  0.02541   116.40 |
  22 |  0.02524   115.60 |
  23 |  0.02514   115.17 |
  24 |  0.02501   114.57 |
  25 |  0.02492   114.14 |
  26 |  0.02493   114.19 |
  27 |  0.02496   114.33 |
  28 |  0.02485   113.84 |
  29 |  0.02483   113.73 |
  30 |  0.02478   113.53 |
  31 |  0.02465   112.92 |
  32 |  0.02462   112.79 |
  33 |  0.02454   112.40 |
  34 |  0.02451   112.27 |
  35 |   0.0245   112.24 |
  36 |  0.02441   111.81 |
  37 |   0.0243   111.33 |
  38 |   0.0243   111.33 |
  39 |  0.02429   111.29 |
  40 |   0.0242   110.87 |
  41 |  0.02416   110.67 |
  42 |  0.02413   110.53 |
  43 |  0.02414   110.58 |
  44 |  0.02408   110.32 |
  45 |  0.02407   110.27 |
  46 |  0.02405   110.18 |
  47 |  0.02404   110.14 |
  48 |  0.02402   110.01 |
  49 |  0.02404   110.12 |
  50 |  0.02399   109.89 |
  51 |  0.02399   109.88 |
  52 |  0.02395   109.73 |
  53 |  0.02392   109.57 |
  54 |  0.02392   109.55 |
  55 |  0.02393   109.64 |
  56 |   0.0239   109.46 |
  57 |  0.02391   109.55 |
  58 |  0.02389   109.42 |
  59 |   0.0239   109.48 |
  60 |  0.02387   109.34 |
  61 |  0.02384   109.19 |
  62 |  0.02384   109.21 |
  63 |  0.02382   109.13 |
  64 |  0.02379   108.98 |
  65 |  0.02378   108.93 |
  66 |  0.02374   108.76 |
  67 |  0.02373   108.68 |
  68 |  0.02367   108.41 |
  69 |  0.02365   108.36 |
  70 |  0.02364   108.28 |
  71 |  0.02365   108.34 |
  72 |  0.02365   108.35 |
  73 |  0.02366   108.38 |
  74 |  0.02365   108.33 |
  75 |  0.02365   108.33 |
  76 |  0.02363   108.24 |
  77 |  0.02362   108.18 |
  78 |  0.02361   108.15 |
  79 |  0.02362   108.21 |
  80 |  0.02359   108.08 |
  81 |  0.02361   108.17 |
  82 |   0.0236   108.12 |
  83 |  0.02361   108.14 |
  84 |   0.0236   108.11 |
  85 |   0.0236   108.10 |
  86 |   0.0236   108.12 |
  87 |  0.02358   108.02 |
  88 |  0.02357   107.97 |
  89 |  0.02356   107.92 |
  90 |  0.02356   107.91 |
  91 |  0.02354   107.83 |
  92 |  0.02353   107.80 |
  93 |  0.02356   107.91 |
  94 |  0.02355   107.90 |
  95 |  0.02356   107.91 |
  96 |  0.02354   107.84 |
  97 |  0.02354   107.83 |
  98 |  0.02355   107.86 |
  99 |  0.02356   107.94 |
 100 |  0.02355   107.87 |
[1] "Random Forest variable coefficients"
                      %IncMSE IncNodePurity
graph5           5.224775e-04  5.366250e-01
graph6           6.090167e-03  5.769575e-01
graph7           6.704092e-05  9.332674e-02
graph8           1.267376e-04  4.052858e-02
graph9           2.953902e-03  7.206770e-01
graph10          6.131450e-03  1.001548e+00
graph11          6.326431e-03  1.295953e+00
graph12          5.414107e-03  7.404595e-01
graph13          5.069234e-03  1.457306e+00
graph14          1.036724e-02  6.596130e-01
graph15          1.636116e-03  5.597534e-01
graph16          7.741213e-03  1.152439e+00
graph17          6.018878e-03  5.677205e-01
graph18          1.093890e-03  1.643787e-01
graph19          5.496900e-03  6.763874e-01
graph20          1.320574e-03  2.779863e-01
graph21          1.776728e-03  4.446375e-01
graph22          1.680221e-04  4.252400e-02
graph23          2.054657e-03  4.410098e-01
graph24          1.455826e-05  1.059206e-01
graph25          8.959881e-04  6.271391e-02
graph26         -3.875969e-06  9.285714e-03
graph27          0.000000e+00  2.198762e-18
graph28          6.535813e-05  3.187854e-02
graph29          0.000000e+00  1.040834e-19
orbit0           1.047687e-03  2.063927e-01
orbit1           2.942422e-03  6.017185e-01
orbit2           1.105897e-03  2.541710e-01
orbit3           2.470869e-04  7.484315e-02
orbit4           6.606443e-03  1.128838e+00
orbit5           4.310347e-03  7.125196e-01
orbit6           8.840588e-03  9.704332e-01
orbit7           2.142835e-04  2.253194e-01
orbit8           7.189136e-04  4.295055e-01
orbit9           4.334497e-03  4.423626e-01
orbit10          2.009552e-03  3.942161e-01
orbit11          2.334533e-04  7.646119e-02
orbit12          8.217285e-04  5.293590e-02
orbit13          2.056699e-04  7.098504e-02
orbit14          8.741468e-05  6.447794e-02
orbit15          4.856528e-03  7.218467e-01
orbit16          2.150411e-03  6.456382e-01
orbit17          2.680307e-03  9.190736e-01
orbit18          6.868542e-03  1.548938e+00
orbit19          9.707206e-03  1.044065e+00
orbit20          2.855461e-03  8.267933e-01
orbit21          5.364679e-03  5.029757e-01
orbit22          8.056562e-03  1.109594e+00
orbit23          3.429254e-04  3.020574e-01
orbit24          1.083364e-02  8.695308e-01
orbit25          1.263165e-03  5.278216e-01
orbit26          3.449627e-03  2.528925e-01
orbit27          8.606496e-03  1.711313e+00
orbit28          3.958898e-03  6.581226e-01
orbit29          1.305831e-03  3.366873e-01
orbit30          3.459676e-03  5.045509e-01
orbit31          1.102548e-02  1.075391e+00
orbit32          2.183348e-03  1.189411e-01
orbit33          2.541153e-04  2.043207e-01
orbit34          5.814390e-03  4.753998e-01
orbit35          2.304243e-02  1.764460e+00
orbit36          2.376365e-03  3.869020e-01
orbit37          3.564312e-03  5.402369e-01
orbit38          6.995719e-03  5.040812e-01
orbit39          6.805422e-03  5.918056e-01
orbit40          8.577120e-04  1.351733e-01
orbit41          1.428246e-03  1.211352e-01
orbit42          1.376267e-03  6.469500e-02
orbit43          2.501640e-03  3.309628e-01
orbit44          5.672281e-04  1.711528e-01
orbit45          1.468409e-02  1.010866e+00
orbit46          2.182251e-04  1.216125e-01
orbit47          1.854775e-03  1.728209e-01
orbit48          2.954191e-03  2.988346e-01
orbit49          1.763085e-03  3.495146e-01
orbit50          3.463110e-03  3.727981e-01
orbit51          1.941444e-03  2.679726e-01
orbit52          1.600021e-03  3.275900e-01
orbit53          3.131945e-03  2.243755e-01
orbit54          5.201665e-04  8.499473e-02
orbit55          1.339110e-04  3.768113e-02
orbit56          8.056341e-03  6.162660e-01
orbit57          6.873328e-04  1.599858e-01
orbit58          1.383237e-04  6.896251e-02
orbit59          1.957114e-04  1.791761e-01
orbit60          2.766344e-05  1.218214e-01
orbit61          1.312002e-03  1.316174e-01
orbit62          1.001646e-03  2.001906e-01
orbit63          3.604482e-04  9.629974e-02
orbit64          1.522017e-04  8.738663e-02
orbit65          1.184834e-05  6.072273e-02
orbit66          2.728261e-04  6.900252e-02
orbit67          1.355366e-04  3.818891e-02
orbit68          6.941733e-06  7.336764e-03
orbit69          9.253588e-04  2.372651e-01
orbit70          0.000000e+00  6.852158e-19
orbit71          0.000000e+00  1.335737e-18
orbit72          0.000000e+00  1.734723e-19
AP               2.849007e-05  2.385856e-01
bet              3.700944e-03  1.647983e+00
ecc              1.015194e-03  5.084725e-01
eccrad           2.248575e-03  2.368715e-01
close            4.500597e-03  8.299337e-01
constraint       1.613916e-03  7.374469e-01
coreness         8.000830e-04  3.547701e-01
knn              8.586242e-03  1.744106e+00
hubscore         8.474612e-03  1.302619e+00
pagerank         2.628198e-03  2.127866e+00
trans            7.543703e-04  7.890824e-01
evcent           8.066941e-03  1.302279e+00
first            6.364445e-05  1.742401e-01
upto_second      2.253819e-03  6.998652e-01
upto_third       4.677635e-03  8.342302e-01
upto_fourth      4.030629e-03  1.053862e+00
upto_fifth       5.379017e-03  9.016968e-01
upto_sixth       1.276743e-02  1.122358e+00
second           2.691502e-03  8.331271e-01
third            1.039056e-02  9.136771e-01
fourth           6.320043e-03  1.786546e+00
fifth            2.497715e-03  1.888524e+00
sixth            4.144912e-03  1.599675e+00
ratio1           2.956128e-03  1.508703e+00
ratio2           2.611620e-03  2.849081e+00
ratio3           9.047321e-03  3.202374e+00
ratio4           5.836330e-03  1.608558e+00
ratio5           3.821838e-03  2.065792e+00
ratio6           4.709003e-03  1.325019e+00
selfinter        5.409295e-05  2.442117e-01
walktrap_vertex  5.072716e-03  1.304799e+00
bigcom1          7.118505e-04  1.811606e-01
bigcom3          0.000000e+00  1.734723e-20
bigcom4          0.000000e+00  3.686287e-19
bigcom5          1.711545e-04  2.648332e-01
bigcom6          0.000000e+00  2.255141e-19
bigcom7          0.000000e+00  3.903128e-19
bigcom8          3.919061e-05  6.026651e-02
bigcom9          0.000000e+00  2.081668e-19
bigcom10        -1.977987e-05  5.343736e-01
bigcom11        -5.892176e-06  3.231277e-02
bigcom12         8.762827e-05  1.026295e-01
bigcom13         0.000000e+00  8.066464e-19
bigcom14        -4.277757e-05  9.600488e-02
bigcom15         0.000000e+00  3.469447e-19
bigcom16         0.000000e+00  1.500000e-02
bigcom17         0.000000e+00  1.647987e-19
bigcom19         0.000000e+00  9.107298e-19
bigcom20         0.000000e+00  1.734723e-20
bigcom21         0.000000e+00  1.734723e-20
bigcom22        -1.547429e-06  1.179000e-03
bigcom23         3.184866e-04  3.523688e-01
bigcom26         0.000000e+00  1.561251e-19
bigcom27        -1.686639e-05  2.394324e-01
bigcom28         0.000000e+00  5.204170e-19
bigcom30         1.077669e-04  7.007197e-01
bigcom31         0.000000e+00  4.336809e-19
bigcom32         0.000000e+00  7.459311e-19
bigcom33        -4.643328e-05  4.404887e-01
bigcom34         0.000000e+00  7.112366e-19
bigcom36         0.000000e+00  3.469447e-20
bigcom37         0.000000e+00  8.153200e-19
bigcom38         0.000000e+00  2.081668e-19
bigcom39         0.000000e+00  2.949030e-19
bigcom40         3.890059e-05  3.773144e-01
bigcom41         3.941011e-04  1.260705e+00
bigcom43         4.970850e-05  3.985979e-01
bigcom46         6.794960e-06  2.733511e-01
bigcom47        -4.367779e-05  8.498092e-02
bigcom49         1.297497e-05  8.863315e-02
bigcom52         9.682181e-05  1.103017e+00
bigcom54         0.000000e+00  6.765422e-19
bigcom58         0.000000e+00  5.724587e-19
bigcom61         0.000000e+00  8.673617e-20
bigcom65         0.000000e+00  7.459311e-19
bigcom69         0.000000e+00  5.030698e-19
bigcom71         0.000000e+00  2.775558e-19
bigcom75         0.000000e+00  4.597017e-19
bigcom76         0.000000e+00  1.387779e-19
bigcom78         0.000000e+00  1.647987e-19
bigcom82         0.000000e+00  5.984796e-19
bigcom83         0.000000e+00  0.000000e+00
bigcom85        -1.639983e-05  3.338882e-01
bigcom87         0.000000e+00  4.423545e-19
bigcom90        -1.511494e-05  3.014838e-01
bigcom91         0.000000e+00  3.989864e-19
bigcom95         0.000000e+00  2.949030e-19
bigcom97         0.000000e+00  1.387779e-19
bigcom98         0.000000e+00  3.556183e-19
bigcom99        -2.156951e-06  1.972347e-01
bigcom101        0.000000e+00  0.000000e+00
bigcom102        0.000000e+00  8.847090e-19
bigcom104        0.000000e+00  1.734723e-19
bigcom106        0.000000e+00  1.734723e-19
bigcom107        0.000000e+00  2.775558e-19
bigcom108        0.000000e+00  0.000000e+00
bigcom113        0.000000e+00  2.255141e-19
bigcom114        0.000000e+00  7.719519e-19
bigcom115        0.000000e+00  2.081668e-19
bigcom117        0.000000e+00  1.457168e-18
bigcom119        0.000000e+00  4.163336e-19
bigcom121        0.000000e+00  6.428571e-03
bigcom123        0.000000e+00  4.597017e-19
bigcom124       -5.528245e-05  2.860371e-01
bigcom127        0.000000e+00  7.979728e-19
bigcom130        0.000000e+00  1.864828e-19
bigcom131        0.000000e+00  2.775558e-19
bigcom134        0.000000e+00  1.647987e-19
bigcom138        0.000000e+00  3.729655e-19
bigcom143        0.000000e+00  1.387779e-19
bigcom146        6.475499e-05  3.955133e-02
bigcom148        0.000000e+00  4.597017e-19
bigcom149        0.000000e+00  0.000000e+00
bigcom151        0.000000e+00  0.000000e+00
bigcom153        0.000000e+00  2.862294e-19
bigcom154        0.000000e+00  1.561251e-19
bigcom159        7.102741e-05  3.261653e-01
bigcom160        0.000000e+00  2.168404e-19
bigcom161        0.000000e+00  1.474515e-19
bigcom162        0.000000e+00  3.989864e-19
bigcom168        0.000000e+00  3.556183e-19
bigcom172        0.000000e+00  6.505213e-19
bigcom175        0.000000e+00  6.331741e-19
bigcom180        0.000000e+00  1.734723e-20
bigcom181        0.000000e+00  2.428613e-19
bigcom183        0.000000e+00  6.938894e-20
bigcom185        0.000000e+00  4.163336e-19
bigcom187        0.000000e+00  6.938894e-20
bigcom189        0.000000e+00  2.515349e-19
bigcom191        0.000000e+00  7.632783e-19
bigcom198        0.000000e+00  5.551115e-19
bigcom199        0.000000e+00  1.040834e-18
bigcom200        0.000000e+00  2.949030e-19
bigcom202        0.000000e+00  6.938894e-20
bigcom205        0.000000e+00  3.295975e-19
bigcom227        0.000000e+00  0.000000e+00
bigcom232        0.000000e+00  1.387779e-19
bigcom241        0.000000e+00  1.387779e-19
bigcom246        0.000000e+00  0.000000e+00
bigcom266        0.000000e+00  1.647987e-19
bigcom268        0.000000e+00  6.245005e-19
bigcom274        0.000000e+00  2.862294e-19
bigcom278       -2.209030e-06  2.966936e-01
bigcom280        0.000000e+00  0.000000e+00
bigcom323        0.000000e+00  1.387779e-19
bigcom341        0.000000e+00  0.000000e+00
bigcom342        0.000000e+00  9.714451e-19
bigcom345        0.000000e+00  4.857226e-19
bigcom346        0.000000e+00  3.035766e-19
bigcom354        0.000000e+00  0.000000e+00
bigcom369        0.000000e+00  8.673617e-20
bigcom373       -1.107299e-05  3.145781e-01
bigcom377        0.000000e+00  1.387779e-19
bigcom384        0.000000e+00  2.081668e-19
bigcom394        0.000000e+00  1.387779e-19
bigcom398       -1.924410e-05  2.971480e-01
bigcom403        0.000000e+00  6.765422e-19
bigcom404        0.000000e+00  3.469447e-20
bigcom414        0.000000e+00  2.775558e-19
bigcom416        0.000000e+00  2.081668e-19
bigcom423        2.783967e-04  4.428140e-01
bigcom428        0.000000e+00  2.515349e-19
bigcom430       -5.290721e-05  4.650743e-01
bigcom434        0.000000e+00  6.938894e-20
bigcom435        0.000000e+00  0.000000e+00
bigcom449        0.000000e+00  2.081668e-19
bigcom451        0.000000e+00  1.561251e-19
bigcom454        0.000000e+00  2.081668e-19
bigcom471        0.000000e+00  1.474515e-19
bigcom473        0.000000e+00  4.163336e-19
bigcom479       -6.074216e-06  1.854798e-02
bigcom484        4.788407e-05  1.520102e-01
bigcom485        0.000000e+00  1.561251e-19
bigcom492        0.000000e+00  6.938894e-20
bigcom498        0.000000e+00  0.000000e+00
bigcom506        0.000000e+00  2.081668e-19
bigcom530        0.000000e+00  0.000000e+00
bigcom531        0.000000e+00  0.000000e+00
bigcom564        0.000000e+00  2.081668e-19
bigcom623        0.000000e+00  3.469447e-19
spin_vertex      1.196554e-03  9.445607e-01
membership_s1    4.093913e-05  1.610536e-01
membership_s2    4.791810e-05  1.025750e-01
membership_s3    0.000000e+00  1.561251e-19
membership_s4   -6.274134e-05  2.437012e-01
membership_s5    0.000000e+00  6.158268e-19
membership_s6    0.000000e+00  1.838807e-18
membership_s7   -1.721185e-06  1.650221e-01
membership_s8    0.000000e+00  1.092876e-18
membership_s9    8.666715e-06  1.395838e-02
membership_s10   0.000000e+00  7.372575e-19
membership_s11   0.000000e+00  1.040834e-18
membership_s13   3.389694e-05  4.912519e-01
membership_s14   5.111689e-04  3.086486e-01
membership_s15  -3.031051e-05  1.624952e-01
membership_s17  -7.875849e-05  2.818173e-01
membership_s18   0.000000e+00  1.092876e-18
membership_s19  -2.834360e-05  3.043634e-01
membership_s20   0.000000e+00  5.204170e-19
membership_s21   3.962648e-04  7.627211e-01
membership_s22   0.000000e+00  1.708703e-18
membership_s23   1.894373e-04  5.986436e-02
membership_s25   1.348827e-04  1.419570e-01
membership_s26   0.000000e+00  5.724587e-19
membership_s27   0.000000e+00  4.423545e-19
membership_s28   2.693473e-05  1.316685e-01
membership_s29   0.000000e+00  1.821460e-19
membership_s30   0.000000e+00  8.023096e-19
membership_s31  -3.383699e-05  2.274898e-01
membership_s32  -1.304058e-05  4.280890e-01
membership_s33   0.000000e+00  9.454243e-19
membership_s34  -1.284136e-04  4.020471e-01
membership_s35   1.550979e-04  3.597761e-01
membership_s36   0.000000e+00  8.066464e-19
membership_s37   8.069318e-06  3.326882e-01
membership_s39  -7.622862e-06  1.556941e-01
membership_s40   0.000000e+00  4.336809e-19
membership_s41   0.000000e+00  7.112366e-19
membership_s42   0.000000e+00  1.179612e-18
membership_s43   4.622252e-05  3.733281e-01
membership_s44   3.074486e-05  1.814719e-01
V1               1.075765e-02  4.354785e+00
V2               2.060235e-03  3.374590e+00
pdi              4.966257e-04  8.514874e-01
adhesion         1.119168e-02  2.302775e+00
cohesion         1.464074e-02  2.723868e+00
inner            1.220940e-02  2.717494e+00
outer            6.899771e-03  3.759905e+00
ioratio          7.366600e-03  2.344165e+00
comsize          3.389196e-03  2.728246e+00
[1] "Dataset: all_targets Model GLM, run: 2 of 10 2015-06-15 21:16:18"
[1] "glmnet variable coefficients"
                     [,1]          [,2]
(Intercept)     -3.779308  3.787383e+00
graph0           0.000000 -3.128820e-03
graph1           0.000000 -5.781921e-06
graph2           0.000000  6.303031e-03
graph3           0.000000  0.000000e+00
graph4           0.000000  0.000000e+00
graph5           0.000000 -7.936901e-05
graph6           0.000000  0.000000e+00
graph7           0.000000  0.000000e+00
graph8           0.000000 -1.288087e-04
graph9           0.000000  0.000000e+00
graph10          0.000000  0.000000e+00
graph11          0.000000  0.000000e+00
graph12          0.000000  0.000000e+00
graph13          0.000000  0.000000e+00
graph14          0.000000  0.000000e+00
graph15          0.000000 -5.318674e-06
graph16          0.000000  0.000000e+00
graph17          0.000000  0.000000e+00
graph18          0.000000  0.000000e+00
graph19          0.000000  0.000000e+00
graph20          0.000000  0.000000e+00
graph21          0.000000 -8.792400e-08
graph22          0.000000  0.000000e+00
graph23          0.000000  0.000000e+00
graph24          0.000000  0.000000e+00
graph25          0.000000  0.000000e+00
graph26          0.000000  0.000000e+00
graph27          0.000000  0.000000e+00
graph28          0.000000  0.000000e+00
graph29          0.000000  0.000000e+00
orbit0           0.000000 -1.853566e-03
orbit1           0.000000  0.000000e+00
orbit2           0.000000 -1.731772e-04
orbit3           0.000000  6.361575e-03
orbit4           0.000000  0.000000e+00
orbit5           0.000000  0.000000e+00
orbit6           0.000000  1.029948e-05
orbit7           0.000000  0.000000e+00
orbit8           0.000000 -8.024388e-05
orbit9           0.000000  0.000000e+00
orbit10          0.000000  0.000000e+00
orbit11          0.000000  0.000000e+00
orbit12          0.000000  0.000000e+00
orbit13          0.000000  0.000000e+00
orbit14          0.000000 -1.322280e-04
orbit15          0.000000 -1.005072e-06
orbit16          0.000000  0.000000e+00
orbit17          0.000000  0.000000e+00
orbit18          0.000000 -6.243591e-09
orbit19          0.000000  1.124217e-07
orbit20          0.000000  5.115902e-09
orbit21          0.000000  0.000000e+00
orbit22          0.000000  1.418028e-09
orbit23          0.000000  0.000000e+00
orbit24          0.000000 -5.602059e-06
orbit25          0.000000 -8.892876e-06
orbit26          0.000000  0.000000e+00
orbit27          0.000000  2.615427e-05
orbit28          0.000000 -1.224845e-07
orbit29          0.000000  0.000000e+00
orbit30          0.000000  0.000000e+00
orbit31          0.000000 -2.724643e-06
orbit32          0.000000  0.000000e+00
orbit33          0.000000  0.000000e+00
orbit34          0.000000 -5.079757e-06
orbit35          0.000000  2.222449e-06
orbit36          0.000000  0.000000e+00
orbit37          0.000000 -3.494751e-06
orbit38          0.000000  0.000000e+00
orbit39          0.000000 -8.860573e-05
orbit40          0.000000  0.000000e+00
orbit41          0.000000  0.000000e+00
orbit42          0.000000  0.000000e+00
orbit43          0.000000  0.000000e+00
orbit44          0.000000  0.000000e+00
orbit45          0.000000 -1.591315e-04
orbit46          0.000000 -3.686632e-05
orbit47          0.000000  0.000000e+00
orbit48          0.000000  0.000000e+00
orbit49          0.000000  3.269010e-05
orbit50          0.000000  0.000000e+00
orbit51          0.000000 -3.129800e-06
orbit52          0.000000 -2.183740e-05
orbit53          0.000000  0.000000e+00
orbit54          0.000000  2.132722e-05
orbit55          0.000000  0.000000e+00
orbit56          0.000000  8.901422e-04
orbit57          0.000000  0.000000e+00
orbit58          0.000000  0.000000e+00
orbit59          0.000000 -1.150860e-04
orbit60          0.000000  0.000000e+00
orbit61          0.000000  0.000000e+00
orbit62          0.000000 -1.320162e-04
orbit63          0.000000 -1.863655e-07
orbit64          0.000000  0.000000e+00
orbit65          0.000000 -9.470480e-04
orbit66          0.000000  0.000000e+00
orbit67          0.000000  0.000000e+00
orbit68          0.000000  0.000000e+00
orbit69          0.000000  0.000000e+00
orbit70          0.000000  0.000000e+00
orbit71          0.000000  0.000000e+00
orbit72          0.000000  0.000000e+00
AP               0.000000 -9.588981e-02
bet              0.000000  1.393764e-06
ecc              0.000000 -1.462491e-01
eccrad           0.000000 -9.769757e-01
close            0.000000  0.000000e+00
constraint       0.000000  1.297324e-01
coreness         0.000000  5.018972e-02
knn              0.000000 -3.815741e-03
hubscore         0.000000  0.000000e+00
pagerank         0.000000 -1.053769e+00
trans            0.000000  2.871176e-01
evcent           0.000000  0.000000e+00
first            0.000000 -2.382488e-03
upto_second      0.000000  0.000000e+00
upto_third       0.000000  0.000000e+00
upto_fourth      0.000000  0.000000e+00
upto_fifth       0.000000 -4.157645e-06
upto_sixth       0.000000 -2.003258e-05
second           0.000000  0.000000e+00
third            0.000000 -4.644107e-05
fourth           0.000000  2.364922e-05
fifth            0.000000 -2.680341e-05
sixth            0.000000  9.016933e-06
ratio1           0.000000 -1.549027e-04
ratio2           0.000000  6.871484e-04
ratio3           0.000000  1.719937e-02
ratio4           0.000000 -5.734129e-02
ratio5           0.000000  1.017978e-03
ratio6           0.000000 -1.120250e-04
selfinter        0.000000 -1.316394e-01
walktrap_vertex  0.000000 -1.058364e+00
bigcom1          0.000000  1.996984e-01
bigcom3          0.000000 -6.026696e-01
bigcom4          0.000000 -8.495340e-01
bigcom5          0.000000  1.911392e-01
bigcom6          0.000000 -8.539176e-01
bigcom7          0.000000 -1.030738e+00
bigcom8          0.000000 -4.192421e-01
bigcom9          0.000000 -4.467169e-01
bigcom10         0.000000  3.461492e+00
bigcom11         0.000000 -3.740246e-02
bigcom12         0.000000 -3.121354e-02
bigcom13         0.000000 -1.166746e+00
bigcom14         0.000000  6.263992e-01
bigcom15         0.000000 -6.442312e-01
bigcom16         0.000000 -9.452191e-01
bigcom17         0.000000 -5.024420e-01
bigcom19         0.000000 -1.125557e+00
bigcom20         0.000000 -8.073100e-02
bigcom21         0.000000 -7.253012e-01
bigcom22         0.000000  6.257173e-01
bigcom23         0.000000  6.382073e-01
bigcom26         0.000000 -1.085259e+00
bigcom27         0.000000  1.197564e+00
bigcom28         0.000000 -9.763706e-01
bigcom30         0.000000  1.623364e+00
bigcom31         0.000000 -7.485146e-01
bigcom32         0.000000 -1.163250e+00
bigcom33         0.000000  1.750338e+00
bigcom34         0.000000 -6.750173e-01
bigcom36         0.000000 -8.241223e-01
bigcom37         0.000000 -9.296943e-01
bigcom38         0.000000 -6.889663e-01
bigcom39         0.000000 -5.299799e-01
bigcom40         0.000000  1.343843e+00
bigcom41         0.000000  2.436874e+00
bigcom43         0.000000  6.896843e-01
bigcom46         0.000000  1.532688e+00
bigcom47         0.000000  2.110040e-01
bigcom49         0.000000  1.383352e-01
bigcom52         0.000000  1.963670e+00
bigcom54         0.000000 -8.440961e-01
bigcom58         0.000000 -8.767639e-01
bigcom61         0.000000 -1.087136e+00
bigcom65         0.000000 -9.765734e-01
bigcom69         0.000000 -1.083673e+00
bigcom71         0.000000 -9.298683e-01
bigcom75         0.000000 -9.731006e-01
bigcom76         0.000000 -1.427302e+00
bigcom78         0.000000 -5.300013e-01
bigcom82         0.000000 -1.370360e+00
bigcom83         0.000000  0.000000e+00
bigcom85         0.000000  8.274143e-01
bigcom87         0.000000 -1.061524e+00
bigcom90         0.000000  1.550435e+00
bigcom91         0.000000 -9.324356e-01
bigcom95         0.000000 -5.691050e-01
bigcom97         0.000000 -7.618259e-01
bigcom98         0.000000 -7.655981e-01
bigcom99         0.000000  1.494009e+00
bigcom101        0.000000 -4.409588e-01
bigcom102        0.000000 -9.496016e-01
bigcom104        0.000000 -8.094311e-01
bigcom106        0.000000  0.000000e+00
bigcom107        0.000000 -6.520160e-01
bigcom108        0.000000 -9.228637e-01
bigcom113        0.000000 -4.224969e-01
bigcom114        0.000000 -5.848746e-01
bigcom115        0.000000 -9.669633e-01
bigcom117        0.000000 -1.405161e+00
bigcom119        0.000000 -8.318911e-01
bigcom121        0.000000 -5.108190e-01
bigcom123        0.000000 -1.186930e+00
bigcom124        0.000000  1.531500e+00
bigcom127        0.000000 -1.083753e+00
bigcom130        0.000000 -1.238796e+00
bigcom131        0.000000 -7.255035e-01
bigcom134        0.000000 -7.139607e-01
bigcom138        0.000000 -1.052555e+00
bigcom143        0.000000 -4.842332e-01
bigcom146        0.000000  1.248376e-01
bigcom148        0.000000 -7.338365e-01
bigcom149        0.000000 -8.843844e-01
bigcom151        0.000000 -2.927530e-01
bigcom153        0.000000 -1.101670e+00
bigcom154        0.000000 -1.113603e+00
bigcom159        0.000000  1.481864e+00
bigcom160        0.000000 -8.591970e-01
bigcom161        0.000000 -1.274433e+00
bigcom162        0.000000 -1.031018e+00
bigcom168        0.000000 -3.308138e-01
bigcom172        0.000000 -7.468091e-01
bigcom175        0.000000 -1.039832e+00
bigcom180        0.000000 -5.984151e-01
bigcom181        0.000000 -4.160565e-02
bigcom183        0.000000 -9.232120e-01
bigcom185        0.000000 -8.630245e-01
bigcom187        0.000000 -5.712313e-01
bigcom189        0.000000 -1.164498e+00
bigcom191        0.000000 -6.439114e-01
bigcom198        0.000000  0.000000e+00
bigcom199        0.000000 -8.838672e-01
bigcom200        0.000000 -1.104556e+00
bigcom202        0.000000 -8.323545e-01
bigcom205        0.000000 -7.955705e-01
bigcom227        0.000000 -1.583955e-01
bigcom232        0.000000 -5.725728e-01
bigcom241        0.000000 -5.415371e-01
bigcom246        0.000000  0.000000e+00
bigcom266        0.000000 -5.511225e-01
bigcom268        0.000000 -7.033436e-01
bigcom274        0.000000 -5.712827e-01
bigcom278        0.000000  1.308655e+00
bigcom280        0.000000 -9.537969e-02
bigcom323        0.000000 -8.012064e-01
bigcom341        0.000000 -9.744077e-01
bigcom342        0.000000 -3.455162e-01
bigcom345        0.000000 -2.072294e-01
bigcom346        0.000000 -9.071422e-01
bigcom354        0.000000 -6.909822e-01
bigcom369        0.000000 -2.422065e-01
bigcom373        0.000000  1.651962e+00
bigcom377        0.000000 -9.515867e-01
bigcom384        0.000000 -9.339029e-01
bigcom394        0.000000 -8.607498e-01
bigcom398        0.000000  1.485399e+00
bigcom403        0.000000 -1.185026e+00
bigcom404        0.000000 -5.843604e-01
bigcom414        0.000000 -8.681744e-01
bigcom416        0.000000 -6.453682e-01
bigcom423        0.000000  1.239188e+00
bigcom428        0.000000 -1.001143e+00
bigcom430        0.000000  1.993992e+00
bigcom434        0.000000 -4.618328e-01
bigcom435        0.000000 -3.705570e-01
bigcom449        0.000000 -7.491208e-01
bigcom451        0.000000 -9.002727e-01
bigcom454        0.000000 -8.384427e-01
bigcom471        0.000000 -8.429597e-01
bigcom473        0.000000 -4.472169e-01
bigcom479        0.000000  5.118238e-01
bigcom484        0.000000  1.269856e+00
bigcom485        0.000000 -6.442023e-01
bigcom492        0.000000 -6.702870e-01
bigcom498        0.000000 -7.294972e-01
bigcom506        0.000000 -6.793276e-01
bigcom530        0.000000 -1.017809e+00
bigcom531        0.000000 -8.002879e-01
bigcom564        0.000000 -7.206998e-01
bigcom623        0.000000 -9.697176e-01
spin_vertex      0.000000  8.746262e-01
membership_s1    0.000000  8.471295e-03
membership_s2    0.000000 -9.537450e-01
membership_s3    0.000000 -5.965075e-01
membership_s4    0.000000  8.953109e-01
membership_s5    0.000000 -1.161400e+00
membership_s6    0.000000 -1.394764e+00
membership_s7    0.000000  6.509438e-01
membership_s8    0.000000 -1.645980e+00
membership_s9    0.000000 -4.443930e-01
membership_s10   0.000000 -1.180289e+00
membership_s11   0.000000 -9.868002e-01
membership_s13   0.000000  2.183140e+00
membership_s14   0.000000  2.692266e-01
membership_s15   0.000000  2.722422e-02
membership_s17   0.000000  1.299816e+00
membership_s18   0.000000 -1.137030e+00
membership_s19   0.000000  1.279156e-01
membership_s20   0.000000 -9.152733e-01
membership_s21   0.000000  1.284776e+00
membership_s22   0.000000 -1.504783e+00
membership_s23   0.000000 -8.016401e-01
membership_s25   0.000000 -1.914172e-01
membership_s26   0.000000 -8.772908e-01
membership_s27   0.000000 -6.308528e-01
membership_s28   0.000000  9.989550e-02
membership_s29   0.000000 -1.016359e+00
membership_s30   0.000000 -1.089146e+00
membership_s31   0.000000  2.321712e-01
membership_s32   0.000000  2.626842e-01
membership_s33   0.000000 -1.178656e+00
membership_s34   0.000000  1.294859e+00
membership_s35   0.000000  8.984652e-02
membership_s36   0.000000 -1.258612e+00
membership_s37   0.000000  4.278075e-01
membership_s39   0.000000 -9.061049e-02
membership_s40   0.000000 -7.692932e-01
membership_s41   0.000000 -1.180200e+00
membership_s42   0.000000 -1.109732e+00
membership_s43   0.000000  4.908633e-01
membership_s44   0.000000  3.426356e-03
V1               0.000000  2.564813e+00
V2               0.000000  1.338414e+00
pdi              0.000000  3.711737e+01
adhesion         0.000000  6.647485e-04
cohesion         0.000000 -1.027726e-03
inner            0.000000  2.637402e-04
outer            0.000000  2.268132e-04
ioratio          0.000000 -3.149748e-01
comsize          0.000000  6.933173e-04
[1] "Dataset: all_targets Model GBM, run: 3 of 10 2015-06-15 21:17:13"
Iter   TrainDeviance   ValidDeviance   StepSize   Improve
     1        0.2106             nan     0.0100    0.0001
     2        0.2088             nan     0.0100    0.0002
     3        0.2078             nan     0.0100    0.0002
     4        0.2070             nan     0.0100    0.0000
     5        0.2058             nan     0.0100   -0.0000
     6        0.2046             nan     0.0100    0.0002
     7        0.2037             nan     0.0100    0.0000
     8        0.2029             nan     0.0100    0.0001
     9        0.2017             nan     0.0100    0.0001
    10        0.2008             nan     0.0100    0.0001
    20        0.1911             nan     0.0100    0.0000
    40        0.1770             nan     0.0100    0.0000
    60        0.1669             nan     0.0100    0.0000
    80        0.1575             nan     0.0100    0.0000
   100        0.1513             nan     0.0100   -0.0000
   120        0.1450             nan     0.0100   -0.0000
   140        0.1398             nan     0.0100   -0.0000
   160        0.1353             nan     0.0100   -0.0000
   180        0.1307             nan     0.0100    0.0000
   200        0.1259             nan     0.0100   -0.0000
   220        0.1220             nan     0.0100   -0.0000
   240        0.1185             nan     0.0100   -0.0000
   260        0.1151             nan     0.0100   -0.0000
   280        0.1119             nan     0.0100   -0.0000
   300        0.1087             nan     0.0100   -0.0000
   320        0.1058             nan     0.0100   -0.0000
   340        0.1032             nan     0.0100   -0.0000
   360        0.1008             nan     0.0100   -0.0000
   376        0.0987             nan     0.0100   -0.0000

[1] "GBM variable coefficients"
                            var     rel.inf
V1                           V1 4.669697517
ratio2                   ratio2 4.458550091
outer                     outer 4.021431919
pagerank               pagerank 3.626714733
V2                           V2 3.419826258
bet                         bet 3.179118708
comsize                 comsize 3.078776189
trans                     trans 2.288279350
knn                         knn 2.226725109
ioratio                 ioratio 2.177422896
walktrap_vertex walktrap_vertex 2.176730512
fourth                   fourth 2.103632620
graph13                 graph13 2.093634924
bigcom41               bigcom41 2.089971959
inner                     inner 1.961815909
ratio3                   ratio3 1.960422754
orbit18                 orbit18 1.926623057
spin_vertex         spin_vertex 1.765995982
fifth                     fifth 1.734469320
ratio5                   ratio5 1.701483282
adhesion               adhesion 1.520369717
hubscore               hubscore 1.320380132
orbit19                 orbit19 1.209045228
cohesion               cohesion 1.184495796
membership_s21   membership_s21 1.120028969
orbit35                 orbit35 1.096903396
graph1                   graph1 1.068568866
orbit20                 orbit20 1.024384146
bigcom30               bigcom30 0.952797385
graph16                 graph16 0.950460865
upto_sixth           upto_sixth 0.937611810
ratio4                   ratio4 0.923058767
ratio6                   ratio6 0.922822806
graph10                 graph10 0.905930860
graph11                 graph11 0.840760650
graph4                   graph4 0.828153964
graph3                   graph3 0.803994920
graph12                 graph12 0.786831230
graph9                   graph9 0.779014039
ratio1                   ratio1 0.751672694
orbit5                   orbit5 0.750267298
bigcom52               bigcom52 0.708793269
orbit27                 orbit27 0.697892116
graph6                   graph6 0.634867076
graph15                 graph15 0.581835700
orbit16                 orbit16 0.577604606
sixth                     sixth 0.563424035
orbit31                 orbit31 0.555498506
graph23                 graph23 0.536005687
graph19                 graph19 0.530897219
graph5                   graph5 0.530733353
orbit28                 orbit28 0.527086499
orbit21                 orbit21 0.526387291
membership_s13   membership_s13 0.525070812
bigcom23               bigcom23 0.511006262
membership_s43   membership_s43 0.496790558
orbit17                 orbit17 0.479555306
membership_s14   membership_s14 0.467165735
graph14                 graph14 0.433549645
graph17                 graph17 0.429795535
graph0                   graph0 0.415149137
orbit36                 orbit36 0.414890705
upto_fifth           upto_fifth 0.410007691
third                     third 0.398499872
membership_s34   membership_s34 0.392841280
constraint           constraint 0.383699096
orbit15                 orbit15 0.383682150
upto_third           upto_third 0.382222940
upto_fourth         upto_fourth 0.351196956
membership_s32   membership_s32 0.347529186
orbit1                   orbit1 0.343206880
orbit4                   orbit4 0.342645488
ecc                         ecc 0.341579585
orbit6                   orbit6 0.332212659
orbit24                 orbit24 0.326634435
orbit45                 orbit45 0.318359443
orbit37                 orbit37 0.316257650
orbit22                 orbit22 0.311874753
orbit32                 orbit32 0.310010851
orbit30                 orbit30 0.305437682
graph20                 graph20 0.287937792
orbit53                 orbit53 0.266090397
pdi                         pdi 0.255723251
evcent                   evcent 0.255379112
orbit49                 orbit49 0.251925766
orbit10                 orbit10 0.236868906
graph21                 graph21 0.232118615
membership_s37   membership_s37 0.229897445
orbit66                 orbit66 0.219190613
orbit67                 orbit67 0.208818573
membership_s15   membership_s15 0.208219850
close                     close 0.207728404
orbit62                 orbit62 0.203692999
orbit46                 orbit46 0.189716496
membership_s1     membership_s1 0.189106061
coreness               coreness 0.183573028
graph18                 graph18 0.172032734
bigcom1                 bigcom1 0.168752430
graph2                   graph2 0.168437692
orbit57                 orbit57 0.162417047
bigcom43               bigcom43 0.158829587
orbit29                 orbit29 0.150898307
AP                           AP 0.150212825
membership_s17   membership_s17 0.149294220
bigcom27               bigcom27 0.147210309
orbit26                 orbit26 0.144081330
orbit13                 orbit13 0.141000457
orbit25                 orbit25 0.136477382
orbit48                 orbit48 0.133129173
bigcom33               bigcom33 0.132312692
orbit39                 orbit39 0.129629022
membership_s7     membership_s7 0.127544672
orbit33                 orbit33 0.126853970
orbit52                 orbit52 0.123201927
graph28                 graph28 0.122933681
bigcom5                 bigcom5 0.120807938
orbit61                 orbit61 0.120400042
orbit7                   orbit7 0.116290935
second                   second 0.107354678
orbit51                 orbit51 0.107350801
bigcom484             bigcom484 0.097955099
bigcom11               bigcom11 0.094134483
membership_s39   membership_s39 0.087579024
membership_s35   membership_s35 0.086490940
orbit38                 orbit38 0.085256119
orbit56                 orbit56 0.084568930
membership_s31   membership_s31 0.083611283
orbit9                   orbit9 0.080516114
upto_second         upto_second 0.077855899
bigcom373             bigcom373 0.075382090
graph25                 graph25 0.073611503
orbit11                 orbit11 0.072960515
orbit42                 orbit42 0.069224662
orbit12                 orbit12 0.069141030
orbit41                 orbit41 0.067239164
graph24                 graph24 0.067234542
orbit50                 orbit50 0.065715136
orbit44                 orbit44 0.065703362
bigcom124             bigcom124 0.063104453
orbit69                 orbit69 0.061823281
bigcom46               bigcom46 0.061407275
membership_s4     membership_s4 0.052320818
orbit64                 orbit64 0.051294076
graph8                   graph8 0.047940103
membership_s19   membership_s19 0.045732635
membership_s44   membership_s44 0.044302284
orbit59                 orbit59 0.044157223
bigcom85               bigcom85 0.042031950
selfinter             selfinter 0.037792968
graph7                   graph7 0.035603582
membership_s25   membership_s25 0.035279084
graph27                 graph27 0.023152647
orbit2                   orbit2 0.022857127
bigcom423             bigcom423 0.021087050
orbit47                 orbit47 0.019620952
bigcom14               bigcom14 0.019271052
bigcom47               bigcom47 0.018221758
orbit60                 orbit60 0.015848294
bigcom159             bigcom159 0.014973006
orbit63                 orbit63 0.014174525
orbit40                 orbit40 0.013615354
graph22                 graph22 0.013114935
bigcom12               bigcom12 0.012155841
bigcom278             bigcom278 0.011605814
graph26                 graph26 0.011072217
bigcom22               bigcom22 0.005726349
orbit23                 orbit23 0.004934744
membership_s9     membership_s9 0.003737981
bigcom146             bigcom146 0.003645289
graph29                 graph29 0.000000000
orbit0                   orbit0 0.000000000
orbit3                   orbit3 0.000000000
orbit8                   orbit8 0.000000000
orbit14                 orbit14 0.000000000
orbit34                 orbit34 0.000000000
orbit43                 orbit43 0.000000000
orbit54                 orbit54 0.000000000
orbit55                 orbit55 0.000000000
orbit58                 orbit58 0.000000000
orbit65                 orbit65 0.000000000
orbit68                 orbit68 0.000000000
orbit70                 orbit70 0.000000000
orbit71                 orbit71 0.000000000
orbit72                 orbit72 0.000000000
eccrad                   eccrad 0.000000000
first                     first 0.000000000
bigcom3                 bigcom3 0.000000000
bigcom4                 bigcom4 0.000000000
bigcom6                 bigcom6 0.000000000
bigcom7                 bigcom7 0.000000000
bigcom8                 bigcom8 0.000000000
bigcom9                 bigcom9 0.000000000
bigcom10               bigcom10 0.000000000
bigcom13               bigcom13 0.000000000
bigcom15               bigcom15 0.000000000
bigcom16               bigcom16 0.000000000
bigcom17               bigcom17 0.000000000
bigcom19               bigcom19 0.000000000
bigcom20               bigcom20 0.000000000
bigcom21               bigcom21 0.000000000
bigcom26               bigcom26 0.000000000
bigcom28               bigcom28 0.000000000
bigcom31               bigcom31 0.000000000
bigcom32               bigcom32 0.000000000
bigcom34               bigcom34 0.000000000
bigcom36               bigcom36 0.000000000
bigcom37               bigcom37 0.000000000
bigcom38               bigcom38 0.000000000
bigcom39               bigcom39 0.000000000
bigcom40               bigcom40 0.000000000
bigcom49               bigcom49 0.000000000
bigcom54               bigcom54 0.000000000
bigcom58               bigcom58 0.000000000
bigcom61               bigcom61 0.000000000
bigcom65               bigcom65 0.000000000
bigcom69               bigcom69 0.000000000
bigcom71               bigcom71 0.000000000
bigcom75               bigcom75 0.000000000
bigcom76               bigcom76 0.000000000
bigcom78               bigcom78 0.000000000
bigcom82               bigcom82 0.000000000
bigcom83               bigcom83 0.000000000
bigcom87               bigcom87 0.000000000
bigcom90               bigcom90 0.000000000
bigcom91               bigcom91 0.000000000
bigcom95               bigcom95 0.000000000
bigcom97               bigcom97 0.000000000
bigcom98               bigcom98 0.000000000
bigcom99               bigcom99 0.000000000
bigcom101             bigcom101 0.000000000
bigcom102             bigcom102 0.000000000
bigcom104             bigcom104 0.000000000
bigcom106             bigcom106 0.000000000
bigcom107             bigcom107 0.000000000
bigcom108             bigcom108 0.000000000
bigcom113             bigcom113 0.000000000
bigcom114             bigcom114 0.000000000
bigcom115             bigcom115 0.000000000
bigcom117             bigcom117 0.000000000
bigcom119             bigcom119 0.000000000
bigcom121             bigcom121 0.000000000
bigcom123             bigcom123 0.000000000
bigcom127             bigcom127 0.000000000
bigcom130             bigcom130 0.000000000
bigcom131             bigcom131 0.000000000
bigcom134             bigcom134 0.000000000
bigcom138             bigcom138 0.000000000
bigcom143             bigcom143 0.000000000
bigcom148             bigcom148 0.000000000
bigcom149             bigcom149 0.000000000
bigcom151             bigcom151 0.000000000
bigcom153             bigcom153 0.000000000
bigcom154             bigcom154 0.000000000
bigcom160             bigcom160 0.000000000
bigcom161             bigcom161 0.000000000
bigcom162             bigcom162 0.000000000
bigcom168             bigcom168 0.000000000
bigcom172             bigcom172 0.000000000
bigcom175             bigcom175 0.000000000
bigcom180             bigcom180 0.000000000
bigcom181             bigcom181 0.000000000
bigcom183             bigcom183 0.000000000
bigcom185             bigcom185 0.000000000
bigcom187             bigcom187 0.000000000
bigcom189             bigcom189 0.000000000
bigcom191             bigcom191 0.000000000
bigcom198             bigcom198 0.000000000
bigcom199             bigcom199 0.000000000
bigcom200             bigcom200 0.000000000
bigcom202             bigcom202 0.000000000
bigcom205             bigcom205 0.000000000
bigcom227             bigcom227 0.000000000
bigcom232             bigcom232 0.000000000
bigcom241             bigcom241 0.000000000
bigcom246             bigcom246 0.000000000
bigcom266             bigcom266 0.000000000
bigcom268             bigcom268 0.000000000
bigcom274             bigcom274 0.000000000
bigcom280             bigcom280 0.000000000
bigcom323             bigcom323 0.000000000
bigcom341             bigcom341 0.000000000
bigcom342             bigcom342 0.000000000
bigcom345             bigcom345 0.000000000
bigcom346             bigcom346 0.000000000
bigcom354             bigcom354 0.000000000
bigcom369             bigcom369 0.000000000
bigcom377             bigcom377 0.000000000
bigcom384             bigcom384 0.000000000
bigcom394             bigcom394 0.000000000
bigcom398             bigcom398 0.000000000
bigcom403             bigcom403 0.000000000
bigcom404             bigcom404 0.000000000
bigcom414             bigcom414 0.000000000
bigcom416             bigcom416 0.000000000
bigcom428             bigcom428 0.000000000
bigcom430             bigcom430 0.000000000
bigcom434             bigcom434 0.000000000
bigcom435             bigcom435 0.000000000
bigcom449             bigcom449 0.000000000
bigcom451             bigcom451 0.000000000
bigcom454             bigcom454 0.000000000
bigcom471             bigcom471 0.000000000
bigcom473             bigcom473 0.000000000
bigcom479             bigcom479 0.000000000
bigcom485             bigcom485 0.000000000
bigcom492             bigcom492 0.000000000
bigcom498             bigcom498 0.000000000
bigcom506             bigcom506 0.000000000
bigcom530             bigcom530 0.000000000
bigcom531             bigcom531 0.000000000
bigcom564             bigcom564 0.000000000
bigcom623             bigcom623 0.000000000
membership_s2     membership_s2 0.000000000
membership_s3     membership_s3 0.000000000
membership_s5     membership_s5 0.000000000
membership_s6     membership_s6 0.000000000
membership_s8     membership_s8 0.000000000
membership_s10   membership_s10 0.000000000
membership_s11   membership_s11 0.000000000
membership_s18   membership_s18 0.000000000
membership_s20   membership_s20 0.000000000
membership_s22   membership_s22 0.000000000
membership_s23   membership_s23 0.000000000
membership_s26   membership_s26 0.000000000
membership_s27   membership_s27 0.000000000
membership_s28   membership_s28 0.000000000
membership_s29   membership_s29 0.000000000
membership_s30   membership_s30 0.000000000
membership_s33   membership_s33 0.000000000
membership_s36   membership_s36 0.000000000
membership_s40   membership_s40 0.000000000
membership_s41   membership_s41 0.000000000
membership_s42   membership_s42 0.000000000
[1] "Dataset: all_targets Model RF, run: 3 of 10 2015-06-15 21:20:53"
     |      Out-of-bag   |
Tree |      MSE  %Var(y) |
   1 |  0.04286   198.73 |
   2 |  0.03789   175.68 |
   3 |  0.03494   162.02 |
   4 |  0.03346   155.16 |
   5 |  0.03325   154.17 |
   6 |  0.03276   151.89 |
   7 |  0.03109   144.14 |
   8 |  0.03075   142.60 |
   9 |  0.02934   136.04 |
  10 |  0.02874   133.24 |
  11 |  0.02837   131.55 |
  12 |  0.02772   128.52 |
  13 |  0.02734   126.75 |
  14 |  0.02661   123.40 |
  15 |  0.02647   122.75 |
  16 |  0.02622   121.58 |
  17 |  0.02597   120.42 |
  18 |  0.02585   119.85 |
  19 |  0.02567   119.01 |
  20 |  0.02552   118.33 |
  21 |  0.02541   117.80 |
  22 |  0.02521   116.91 |
  23 |  0.02513   116.51 |
  24 |  0.02516   116.66 |
  25 |  0.02509   116.35 |
  26 |  0.02505   116.14 |
  27 |  0.02489   115.43 |
  28 |  0.02477   114.87 |
  29 |  0.02474   114.69 |
  30 |  0.02479   114.95 |
  31 |  0.02478   114.90 |
  32 |  0.02462   114.17 |
  33 |  0.02459   114.03 |
  34 |  0.02452   113.69 |
  35 |  0.02449   113.53 |
  36 |  0.02449   113.56 |
  37 |  0.02444   113.32 |
  38 |  0.02443   113.29 |
  39 |  0.02439   113.08 |
  40 |  0.02438   113.03 |
  41 |  0.02432   112.76 |
  42 |   0.0243   112.65 |
  43 |  0.02423   112.36 |
  44 |  0.02417   112.08 |
  45 |  0.02417   112.08 |
  46 |  0.02412   111.84 |
  47 |  0.02409   111.69 |
  48 |  0.02402   111.39 |
  49 |  0.02405   111.51 |
  50 |  0.02401   111.32 |
  51 |    0.024   111.28 |
  52 |  0.02401   111.31 |
  53 |    0.024   111.27 |
  54 |  0.02396   111.10 |
  55 |  0.02395   111.05 |
  56 |  0.02397   111.13 |
  57 |  0.02395   111.05 |
  58 |  0.02393   110.94 |
  59 |  0.02389   110.78 |
  60 |  0.02388   110.72 |
  61 |  0.02385   110.59 |
  62 |  0.02381   110.42 |
  63 |  0.02383   110.47 |
  64 |  0.02383   110.48 |
  65 |  0.02383   110.48 |
  66 |  0.02379   110.31 |
  67 |  0.02376   110.16 |
  68 |  0.02374   110.08 |
  69 |  0.02377   110.21 |
  70 |  0.02377   110.21 |
  71 |  0.02377   110.19 |
  72 |  0.02377   110.24 |
  73 |  0.02378   110.28 |
  74 |  0.02379   110.28 |
  75 |  0.02379   110.29 |
  76 |   0.0238   110.33 |
  77 |  0.02379   110.30 |
  78 |  0.02379   110.30 |
  79 |  0.02379   110.32 |
  80 |  0.02378   110.26 |
  81 |  0.02377   110.20 |
  82 |  0.02377   110.22 |
  83 |  0.02376   110.15 |
  84 |  0.02375   110.12 |
  85 |  0.02374   110.09 |
  86 |  0.02376   110.15 |
  87 |  0.02373   110.02 |
  88 |  0.02372   109.98 |
  89 |   0.0237   109.87 |
  90 |  0.02371   109.93 |
  91 |   0.0237   109.91 |
  92 |  0.02367   109.77 |
  93 |  0.02364   109.63 |
  94 |  0.02364   109.62 |
  95 |  0.02365   109.64 |
  96 |  0.02366   109.70 |
  97 |  0.02366   109.68 |
  98 |  0.02366   109.70 |
  99 |  0.02364   109.63 |
 100 |  0.02365   109.64 |
[1] "Random Forest variable coefficients"
                      %IncMSE IncNodePurity
graph5           1.525253e-03  4.802299e-01
graph6           3.886270e-03  7.895387e-01
graph7           1.262001e-04  7.765411e-02
graph8           1.015806e-04  2.941614e-02
graph9           5.287264e-03  9.367410e-01
graph10          1.357753e-02  9.381261e-01
graph11          8.935082e-03  9.223614e-01
graph12          9.232330e-03  7.795073e-01
graph13          7.016135e-03  1.326570e+00
graph14          8.778341e-03  7.219039e-01
graph15          6.534396e-03  6.288442e-01
graph16          1.162338e-02  1.391365e+00
graph17          3.786208e-03  5.698583e-01
graph18          2.262573e-03  1.432006e-01
graph19          7.122984e-03  8.303297e-01
graph20          1.564885e-03  4.912403e-01
graph21          3.232264e-03  4.633366e-01
graph22          3.262996e-04  1.046419e-01
graph23          2.163607e-03  4.545339e-01
graph24          2.714481e-04  1.585263e-01
graph25          8.602873e-04  2.396616e-01
graph26          3.151656e-05  4.336708e-02
graph27         -1.216583e-05  5.247149e-02
graph28          0.000000e+00  0.000000e+00
graph29          0.000000e+00  0.000000e+00
orbit0           2.212922e-04  4.461244e-01
orbit1           1.954286e-03  5.806987e-01
orbit2           1.202685e-03  2.714507e-01
orbit3           3.059937e-04  1.338040e-01
orbit4           7.616451e-03  9.791538e-01
orbit5           1.999958e-03  6.069346e-01
orbit6           3.924697e-03  1.013736e+00
orbit7           5.932384e-04  4.468092e-01
orbit8           1.379203e-03  4.623460e-01
orbit9           4.212817e-03  4.576272e-01
orbit10          1.415949e-03  3.338582e-01
orbit11          1.207523e-03  2.205921e-01
orbit12          1.771101e-05  1.173882e-01
orbit13          5.715244e-04  8.177213e-02
orbit14          5.591175e-05  2.920973e-02
orbit15          2.859092e-03  9.305585e-01
orbit16          3.716073e-03  8.400689e-01
orbit17          1.934575e-03  9.342193e-01
orbit18          9.280732e-03  1.322576e+00
orbit19          9.006209e-03  1.173888e+00
orbit20          6.361274e-03  8.305423e-01
orbit21          9.633630e-04  5.911377e-01
orbit22          9.722085e-03  1.352095e+00
orbit23          1.201837e-03  3.745185e-01
orbit24          7.942364e-03  1.030525e+00
orbit25          2.900369e-04  2.222442e-01
orbit26          4.006151e-03  3.371422e-01
orbit27          1.182526e-02  1.597455e+00
orbit28          7.670354e-03  6.841255e-01
orbit29          1.647366e-03  2.158603e-01
orbit30          1.412857e-03  3.094792e-01
orbit31          1.590878e-02  9.426686e-01
orbit32          1.754634e-03  1.919052e-01
orbit33          1.058350e-03  1.588637e-01
orbit34          3.737411e-03  6.132307e-01
orbit35          2.490332e-02  1.676864e+00
orbit36          5.379644e-04  6.749322e-01
orbit37          2.847121e-03  3.903142e-01
orbit38          4.639730e-03  5.630967e-01
orbit39          4.714005e-03  7.713956e-01
orbit40          4.980882e-04  2.078925e-01
orbit41          9.243509e-04  1.343861e-01
orbit42          1.276779e-03  2.734743e-01
orbit43          2.493922e-04  1.067093e-01
orbit44          6.358154e-04  1.438255e-01
orbit45          1.042295e-02  8.172132e-01
orbit46          2.477079e-04  1.763127e-01
orbit47          7.785235e-04  1.940216e-01
orbit48          2.293493e-03  2.831336e-01
orbit49          1.470622e-03  3.692208e-01
orbit50          7.169242e-04  2.155163e-01
orbit51          1.588449e-04  1.821407e-01
orbit52          4.446396e-03  1.883876e-01
orbit53          2.110670e-03  2.951177e-01
orbit54          3.509812e-04  1.335736e-01
orbit55          1.326058e-05  3.107892e-02
orbit56          4.376686e-03  5.829967e-01
orbit57          7.955635e-04  1.533909e-01
orbit58          3.895470e-04  1.926996e-01
orbit59          5.425601e-04  1.303949e-01
orbit60          1.140426e-04  3.544386e-02
orbit61          1.050344e-03  8.848019e-02
orbit62          2.351902e-03  1.869851e-01
orbit63          8.070192e-04  1.415637e-01
orbit64          4.652306e-05  1.043020e-01
orbit65          4.648659e-06  4.751898e-02
orbit66          2.070678e-04  2.102050e-01
orbit67          4.469803e-04  2.431733e-01
orbit68         -3.938558e-06  1.666667e-02
orbit69          5.566203e-04  2.258406e-01
orbit70         -4.879821e-06  1.962121e-02
orbit71          0.000000e+00  1.600000e-02
orbit72          0.000000e+00  0.000000e+00
AP               5.055743e-04  3.689302e-01
bet              7.694669e-03  2.514830e+00
ecc              9.983035e-04  3.452095e-01
eccrad           1.816369e-03  2.676618e-01
close            5.012622e-03  8.738163e-01
constraint       2.232035e-03  4.963046e-01
coreness         4.690508e-04  3.303947e-01
knn              6.485976e-03  1.639192e+00
hubscore         1.120243e-02  1.658473e+00
pagerank         5.804000e-03  2.439262e+00
trans            5.382351e-04  7.826448e-01
evcent           8.452813e-03  1.342432e+00
first            8.739761e-04  3.686844e-01
upto_second      1.718096e-03  7.910601e-01
upto_third       2.897141e-03  8.930896e-01
upto_fourth      1.829745e-03  8.459120e-01
upto_fifth       4.219591e-03  8.022783e-01
upto_sixth       9.188576e-03  1.356383e+00
second           2.861435e-03  7.902444e-01
third            4.354936e-03  8.845839e-01
fourth           5.856845e-03  1.447520e+00
fifth            3.359610e-03  1.774589e+00
sixth            2.378491e-03  1.049666e+00
ratio1           5.545010e-03  1.520938e+00
ratio2           2.271189e-03  3.204834e+00
ratio3           6.623438e-03  1.963725e+00
ratio4           9.311150e-03  1.358282e+00
ratio5           4.411793e-03  1.625343e+00
ratio6           2.418911e-03  9.084871e-01
selfinter        1.022619e-05  1.574019e-01
walktrap_vertex  6.644562e-03  1.216815e+00
bigcom1          7.560474e-04  2.993309e-01
bigcom3          0.000000e+00  0.000000e+00
bigcom4          0.000000e+00  0.000000e+00
bigcom5          1.208776e-03  3.635576e-01
bigcom6          0.000000e+00  0.000000e+00
bigcom7          0.000000e+00  0.000000e+00
bigcom8         -2.914572e-06  6.950080e-02
bigcom9          0.000000e+00  0.000000e+00
bigcom10        -2.553194e-05  4.850098e-01
bigcom11         5.265540e-05  1.804919e-01
bigcom12         1.012459e-05  1.203220e-01
bigcom13         0.000000e+00  0.000000e+00
bigcom14        -2.751140e-05  2.333017e-01
bigcom15         0.000000e+00  0.000000e+00
bigcom16         0.000000e+00  0.000000e+00
bigcom17         0.000000e+00  0.000000e+00
bigcom19         0.000000e+00  0.000000e+00
bigcom20         0.000000e+00  0.000000e+00
bigcom21         0.000000e+00  0.000000e+00
bigcom22         4.193464e-05  6.990418e-02
bigcom23         3.266714e-04  3.853337e-01
bigcom26         0.000000e+00  0.000000e+00
bigcom27         4.815134e-06  3.060351e-01
bigcom28         0.000000e+00  0.000000e+00
bigcom30         1.083797e-04  8.150383e-01
bigcom31         0.000000e+00  0.000000e+00
bigcom32         0.000000e+00  0.000000e+00
bigcom33         6.693368e-06  2.366845e-01
bigcom34         0.000000e+00  0.000000e+00
bigcom36         0.000000e+00  0.000000e+00
bigcom37         0.000000e+00  0.000000e+00
bigcom38         0.000000e+00  0.000000e+00
bigcom39         0.000000e+00  0.000000e+00
bigcom40         0.000000e+00  0.000000e+00
bigcom41         2.608841e-04  1.218045e+00
bigcom43        -4.736968e-06  3.675906e-01
bigcom46         2.023674e-05  2.906379e-01
bigcom47        -2.094573e-05  5.526997e-02
bigcom49         1.406814e-05  4.615415e-02
bigcom52         2.545576e-06  9.976297e-01
bigcom54         0.000000e+00  0.000000e+00
bigcom58         0.000000e+00  0.000000e+00
bigcom61         0.000000e+00  0.000000e+00
bigcom65         0.000000e+00  0.000000e+00
bigcom69         0.000000e+00  0.000000e+00
bigcom71         0.000000e+00  0.000000e+00
bigcom75         0.000000e+00  0.000000e+00
bigcom76         0.000000e+00  0.000000e+00
bigcom78         0.000000e+00  0.000000e+00
bigcom82         0.000000e+00  4.336809e-21
bigcom83         0.000000e+00  0.000000e+00
bigcom85         1.562759e-05  3.327942e-01
bigcom87         3.892565e-06  1.500000e-02
bigcom90         3.021467e-05  4.984974e-01
bigcom91         0.000000e+00  0.000000e+00
bigcom95         0.000000e+00  0.000000e+00
bigcom97         0.000000e+00  0.000000e+00
bigcom98         0.000000e+00  0.000000e+00
bigcom99        -2.541055e-05  3.489679e-01
bigcom101        0.000000e+00  0.000000e+00
bigcom102        0.000000e+00  0.000000e+00
bigcom104        0.000000e+00  0.000000e+00
bigcom106        0.000000e+00  0.000000e+00
bigcom107        0.000000e+00  0.000000e+00
bigcom108        0.000000e+00  0.000000e+00
bigcom113        0.000000e+00  0.000000e+00
bigcom114        0.000000e+00  0.000000e+00
bigcom115        0.000000e+00  0.000000e+00
bigcom117        0.000000e+00  0.000000e+00
bigcom119        0.000000e+00  0.000000e+00
bigcom121        0.000000e+00  0.000000e+00
bigcom123        0.000000e+00  0.000000e+00
bigcom124       -2.345349e-05  3.912387e-01
bigcom127        0.000000e+00  0.000000e+00
bigcom130        0.000000e+00  0.000000e+00
bigcom131        0.000000e+00  0.000000e+00
bigcom134        0.000000e+00  0.000000e+00
bigcom138        0.000000e+00  0.000000e+00
bigcom143        0.000000e+00  0.000000e+00
bigcom146        3.331005e-05  5.530585e-02
bigcom148        0.000000e+00  0.000000e+00
bigcom149        0.000000e+00  0.000000e+00
bigcom151        0.000000e+00  0.000000e+00
bigcom153        0.000000e+00  0.000000e+00
bigcom154        0.000000e+00  0.000000e+00
bigcom159        6.350525e-05  3.532832e-01
bigcom160        0.000000e+00  0.000000e+00
bigcom161        0.000000e+00  0.000000e+00
bigcom162        0.000000e+00  0.000000e+00
bigcom168        0.000000e+00  0.000000e+00
bigcom172        0.000000e+00  0.000000e+00
bigcom175        0.000000e+00  0.000000e+00
bigcom180        0.000000e+00  0.000000e+00
bigcom181        0.000000e+00  0.000000e+00
bigcom183        0.000000e+00  0.000000e+00
bigcom185        0.000000e+00  0.000000e+00
bigcom187        0.000000e+00  0.000000e+00
bigcom189        0.000000e+00  0.000000e+00
bigcom191        0.000000e+00  0.000000e+00
bigcom198        0.000000e+00  0.000000e+00
bigcom199        0.000000e+00  0.000000e+00
bigcom200        0.000000e+00  0.000000e+00
bigcom202        0.000000e+00  0.000000e+00
bigcom205        0.000000e+00  0.000000e+00
bigcom227        0.000000e+00  0.000000e+00
bigcom232        0.000000e+00  0.000000e+00
bigcom241        0.000000e+00  0.000000e+00
bigcom246        0.000000e+00  0.000000e+00
bigcom266        0.000000e+00  0.000000e+00
bigcom268        0.000000e+00  0.000000e+00
bigcom274        0.000000e+00  0.000000e+00
bigcom278       -5.228487e-06  2.326237e-01
bigcom280        0.000000e+00  0.000000e+00
bigcom323        0.000000e+00  0.000000e+00
bigcom341        0.000000e+00  1.000000e-02
bigcom342        0.000000e+00  0.000000e+00
bigcom345        0.000000e+00  0.000000e+00
bigcom346        0.000000e+00  0.000000e+00
bigcom354        0.000000e+00  0.000000e+00
bigcom369        0.000000e+00  0.000000e+00
bigcom373       -1.454314e-05  3.089491e-01
bigcom377        0.000000e+00  0.000000e+00
bigcom384        0.000000e+00  0.000000e+00
bigcom394        0.000000e+00  0.000000e+00
bigcom398       -2.124684e-05  3.995829e-01
bigcom403        0.000000e+00  0.000000e+00
bigcom404        0.000000e+00  0.000000e+00
bigcom414        0.000000e+00  0.000000e+00
bigcom416        0.000000e+00  0.000000e+00
bigcom423       -1.818153e-05  5.300447e-02
bigcom428        0.000000e+00  0.000000e+00
bigcom430       -3.770361e-05  3.970378e-01
bigcom434        0.000000e+00  0.000000e+00
bigcom435        0.000000e+00  0.000000e+00
bigcom449        0.000000e+00  0.000000e+00
bigcom451        0.000000e+00  0.000000e+00
bigcom454        0.000000e+00  0.000000e+00
bigcom471        0.000000e+00  0.000000e+00
bigcom473        0.000000e+00  0.000000e+00
bigcom479       -1.713085e-06  1.957363e-02
bigcom484        1.143142e-05  2.823608e-01
bigcom485        0.000000e+00  0.000000e+00
bigcom492        0.000000e+00  0.000000e+00
bigcom498        0.000000e+00  0.000000e+00
bigcom506        0.000000e+00  0.000000e+00
bigcom530        0.000000e+00  0.000000e+00
bigcom531        0.000000e+00  0.000000e+00
bigcom564        0.000000e+00  0.000000e+00
bigcom623        0.000000e+00  0.000000e+00
spin_vertex      7.696435e-04  1.340406e+00
membership_s1    1.942924e-04  2.295219e-01
membership_s2    1.514709e-04  1.602226e-01
membership_s3    0.000000e+00  0.000000e+00
membership_s4   -5.354640e-05  2.420845e-01
membership_s5    0.000000e+00  0.000000e+00
membership_s6    0.000000e+00  0.000000e+00
membership_s7   -7.386153e-06  1.609882e-01
membership_s8    0.000000e+00  4.336809e-21
membership_s9   -4.190243e-08  6.503361e-02
membership_s10   0.000000e+00  0.000000e+00
membership_s11  -3.836481e-05  5.024904e-01
membership_s13   1.943541e-06  4.028353e-01
membership_s14   4.260631e-04  4.455800e-01
membership_s15  -2.822742e-05  2.718611e-01
membership_s17  -6.037667e-05  2.289806e-01
membership_s18   0.000000e+00  0.000000e+00
membership_s19  -3.235546e-05  1.864127e-01
membership_s20   0.000000e+00  0.000000e+00
membership_s21   4.390718e-04  8.316219e-01
membership_s22  -1.699509e-05  1.229563e-01
membership_s23   2.352542e-04  6.650884e-02
membership_s25   2.269487e-04  3.143729e-01
membership_s26   0.000000e+00  0.000000e+00
membership_s27   0.000000e+00  0.000000e+00
membership_s28   1.283704e-05  1.172604e-01
membership_s29   0.000000e+00  0.000000e+00
membership_s30   0.000000e+00  0.000000e+00
membership_s31   3.026805e-06  1.918409e-01
membership_s32   8.626492e-05  4.782822e-01
membership_s33   0.000000e+00  0.000000e+00
membership_s34  -8.761163e-05  4.161955e-01
membership_s35   1.851544e-04  4.823687e-01
membership_s36   0.000000e+00  0.000000e+00
membership_s37   2.694902e-05  3.081520e-01
membership_s39  -2.118225e-05  1.772952e-01
membership_s40   0.000000e+00  0.000000e+00
membership_s41   0.000000e+00  0.000000e+00
membership_s42   0.000000e+00  0.000000e+00
membership_s43  -2.406403e-05  4.002037e-01
membership_s44  -4.171743e-05  1.284880e-01
V1               6.492252e-03  3.779751e+00
V2               2.729017e-03  3.261707e+00
pdi              8.374798e-04  5.928043e-01
adhesion         1.529645e-02  2.248943e+00
cohesion         1.713236e-02  2.970558e+00
inner            7.913782e-03  2.498465e+00
outer            5.461079e-03  3.680605e+00
ioratio          7.273429e-03  2.794422e+00
comsize          1.842361e-03  2.872788e+00
[1] "Dataset: all_targets Model GLM, run: 3 of 10 2015-06-15 21:24:08"
[1] "glmnet variable coefficients"
                     [,1]          [,2]
(Intercept)     -3.791981  2.746756e+00
graph0           0.000000 -1.799553e-03
graph1           0.000000 -4.601935e-06
graph2           0.000000  5.750011e-03
graph3           0.000000  0.000000e+00
graph4           0.000000  0.000000e+00
graph5           0.000000 -4.427371e-05
graph6           0.000000  0.000000e+00
graph7           0.000000  0.000000e+00
graph8           0.000000 -1.300741e-04
graph9           0.000000  0.000000e+00
graph10          0.000000  0.000000e+00
graph11          0.000000  0.000000e+00
graph12          0.000000  0.000000e+00
graph13          0.000000  0.000000e+00
graph14          0.000000  0.000000e+00
graph15          0.000000  0.000000e+00
graph16          0.000000  0.000000e+00
graph17          0.000000  0.000000e+00
graph18          0.000000  0.000000e+00
graph19          0.000000  0.000000e+00
graph20          0.000000  0.000000e+00
graph21          0.000000  0.000000e+00
graph22          0.000000  0.000000e+00
graph23          0.000000  0.000000e+00
graph24          0.000000  0.000000e+00
graph25          0.000000  0.000000e+00
graph26          0.000000  0.000000e+00
graph27          0.000000  0.000000e+00
graph28          0.000000  0.000000e+00
graph29          0.000000 -7.851888e-05
orbit0           0.000000 -8.145602e-04
orbit1           0.000000  0.000000e+00
orbit2           0.000000 -1.606147e-04
orbit3           0.000000  6.151991e-03
orbit4           0.000000 -6.635721e-07
orbit5           0.000000  0.000000e+00
orbit6           0.000000  4.158321e-06
orbit7           0.000000  0.000000e+00
orbit8           0.000000 -4.095101e-05
orbit9           0.000000  0.000000e+00
orbit10          0.000000  0.000000e+00
orbit11          0.000000  0.000000e+00
orbit12          0.000000  0.000000e+00
orbit13          0.000000  0.000000e+00
orbit14          0.000000 -1.035757e-04
orbit15          0.000000 -5.191193e-07
orbit16          0.000000  0.000000e+00
orbit17          0.000000  0.000000e+00
orbit18          0.000000 -1.659523e-07
orbit19          0.000000  0.000000e+00
orbit20          0.000000  0.000000e+00
orbit21          0.000000  0.000000e+00
orbit22          0.000000  3.230347e-08
orbit23          0.000000  0.000000e+00
orbit24          0.000000 -1.570520e-06
orbit25          0.000000 -6.499384e-06
orbit26          0.000000  0.000000e+00
orbit27          0.000000  5.885493e-06
orbit28          0.000000  0.000000e+00
orbit29          0.000000  0.000000e+00
orbit30          0.000000  0.000000e+00
orbit31          0.000000 -8.226691e-09
orbit32          0.000000  0.000000e+00
orbit33          0.000000  0.000000e+00
orbit34          0.000000  0.000000e+00
orbit35          0.000000  0.000000e+00
orbit36          0.000000  0.000000e+00
orbit37          0.000000 -5.445887e-06
orbit38          0.000000  0.000000e+00
orbit39          0.000000 -8.817029e-05
orbit40          0.000000  0.000000e+00
orbit41          0.000000  0.000000e+00
orbit42          0.000000  0.000000e+00
orbit43          0.000000  0.000000e+00
orbit44          0.000000  0.000000e+00
orbit45          0.000000 -1.274035e-04
orbit46          0.000000 -3.842914e-05
orbit47          0.000000  0.000000e+00
orbit48          0.000000  0.000000e+00
orbit49          0.000000  5.825238e-05
orbit50          0.000000  0.000000e+00
orbit51          0.000000 -2.268307e-09
orbit52          0.000000 -1.986802e-05
orbit53          0.000000  0.000000e+00
orbit54          0.000000  3.188592e-06
orbit55          0.000000  0.000000e+00
orbit56          0.000000  3.889212e-04
orbit57          0.000000  0.000000e+00
orbit58          0.000000  0.000000e+00
orbit59          0.000000 -4.800565e-05
orbit60          0.000000  0.000000e+00
orbit61          0.000000  0.000000e+00
orbit62          0.000000 -7.232830e-09
orbit63          0.000000  0.000000e+00
orbit64          0.000000  0.000000e+00
orbit65          0.000000 -8.051822e-04
orbit66          0.000000  0.000000e+00
orbit67          0.000000  0.000000e+00
orbit68          0.000000  0.000000e+00
orbit69          0.000000  0.000000e+00
orbit70          0.000000  0.000000e+00
orbit71          0.000000  0.000000e+00
orbit72          0.000000 -4.526487e-05
AP               0.000000 -2.929212e-03
bet              0.000000  1.585679e-06
ecc              0.000000 -9.800424e-02
eccrad           0.000000 -6.271903e-01
close            0.000000  0.000000e+00
constraint       0.000000  6.732259e-02
coreness         0.000000  5.277449e-02
knn              0.000000 -5.760568e-04
hubscore         0.000000  0.000000e+00
pagerank         0.000000 -1.458719e-01
trans            0.000000  3.743891e-01
evcent           0.000000  0.000000e+00
first            0.000000 -1.177847e-03
upto_second      0.000000  0.000000e+00
upto_third       0.000000  0.000000e+00
upto_fourth      0.000000  0.000000e+00
upto_fifth       0.000000 -3.729181e-05
upto_sixth       0.000000  0.000000e+00
second           0.000000  1.212799e-04
third            0.000000 -1.331365e-04
fourth           0.000000  2.089599e-05
fifth            0.000000 -1.147779e-05
sixth            0.000000  5.807566e-05
ratio1           0.000000 -1.250823e-03
ratio2           0.000000  1.335538e-03
ratio3           0.000000  3.978007e-03
ratio4           0.000000 -5.855859e-02
ratio5           0.000000 -8.361547e-04
ratio6           0.000000 -3.535446e-05
selfinter        0.000000 -3.622341e-01
walktrap_vertex  0.000000 -1.024910e+00
bigcom1          0.000000  2.900480e-01
bigcom3          0.000000 -6.335204e-01
bigcom4          0.000000 -7.778479e-01
bigcom5          0.000000  3.723508e-02
bigcom6          0.000000 -7.383148e-01
bigcom7          0.000000 -8.189384e-01
bigcom8          0.000000 -1.425444e-01
bigcom9          0.000000 -2.923980e-01
bigcom10         0.000000  1.944220e+00
bigcom11         0.000000  8.646766e-02
bigcom12         0.000000 -1.735704e-03
bigcom13         0.000000 -9.918358e-01
bigcom14         0.000000  5.723648e-01
bigcom15         0.000000 -7.753216e-01
bigcom16         0.000000 -7.332868e-01
bigcom17         0.000000 -5.686945e-01
bigcom19         0.000000 -9.139302e-01
bigcom20         0.000000 -5.330127e-02
bigcom21         0.000000 -6.012304e-01
bigcom22         0.000000  7.194148e-01
bigcom23         0.000000  6.859153e-01
bigcom26         0.000000 -1.014338e+00
bigcom27         0.000000  1.610488e+00
bigcom28         0.000000 -6.779519e-01
bigcom30         0.000000  1.773812e+00
bigcom31         0.000000 -6.063613e-01
bigcom32         0.000000 -9.523962e-01
bigcom33         0.000000  1.121329e+00
bigcom34         0.000000 -7.456211e-01
bigcom36         0.000000 -6.538060e-01
bigcom37         0.000000 -7.197194e-01
bigcom38         0.000000 -5.550291e-01
bigcom39         0.000000 -4.717260e-01
bigcom40         0.000000 -6.784829e-01
bigcom41         0.000000  2.545620e+00
bigcom43         0.000000  3.539398e-01
bigcom46         0.000000  1.186343e+00
bigcom47         0.000000  1.810482e-01
bigcom49         0.000000  1.637356e-01
bigcom52         0.000000  1.840579e+00
bigcom54         0.000000 -9.666165e-01
bigcom58         0.000000 -8.983408e-01
bigcom61         0.000000 -6.842438e-01
bigcom65         0.000000 -9.998731e-01
bigcom69         0.000000 -8.637682e-01
bigcom71         0.000000 -7.863209e-01
bigcom75         0.000000 -8.224595e-01
bigcom76         0.000000 -9.803741e-01
bigcom78         0.000000 -3.918492e-01
bigcom82         0.000000 -1.138576e+00
bigcom83         0.000000 -2.986085e-02
bigcom85         0.000000  7.281846e-01
bigcom87         0.000000 -7.953451e-01
bigcom90         0.000000  1.801897e+00
bigcom91         0.000000 -7.482004e-01
bigcom95         0.000000 -6.078491e-01
bigcom97         0.000000 -6.547655e-01
bigcom98         0.000000 -5.833843e-01
bigcom99         0.000000  1.811115e+00
bigcom101        0.000000 -3.038568e-01
bigcom102        0.000000 -7.099625e-01
bigcom104        0.000000 -6.724770e-01
bigcom106        0.000000  0.000000e+00
bigcom107        0.000000 -5.329715e-01
bigcom108        0.000000 -7.461518e-01
bigcom113        0.000000 -3.960967e-01
bigcom114        0.000000 -2.335654e-01
bigcom115        0.000000 -8.165165e-01
bigcom117        0.000000 -1.175885e+00
bigcom119        0.000000 -7.156207e-01
bigcom121        0.000000 -4.938806e-01
bigcom123        0.000000 -1.008141e+00
bigcom124        0.000000  1.673696e+00
bigcom127        0.000000 -8.950706e-01
bigcom130        0.000000 -9.043002e-01
bigcom131        0.000000 -4.489098e-01
bigcom134        0.000000 -7.360340e-01
bigcom138        0.000000 -8.690498e-01
bigcom143        0.000000 -3.365700e-01
bigcom146        0.000000  2.279218e-01
bigcom148        0.000000 -6.622945e-01
bigcom149        0.000000 -6.917796e-01
bigcom151        0.000000 -4.392489e-01
bigcom153        0.000000 -9.652073e-01
bigcom154        0.000000 -8.006878e-01
bigcom159        0.000000  1.436633e+00
bigcom160        0.000000 -6.312704e-01
bigcom161        0.000000 -1.132664e+00
bigcom162        0.000000 -8.318707e-01
bigcom168        0.000000 -1.674258e-01
bigcom172        0.000000 -4.067915e-01
bigcom175        0.000000 -7.834089e-01
bigcom180        0.000000 -4.744040e-01
bigcom181        0.000000 -9.251059e-03
bigcom183        0.000000 -7.839139e-01
bigcom185        0.000000 -7.673923e-01
bigcom187        0.000000 -6.219279e-01
bigcom189        0.000000 -8.736332e-01
bigcom191        0.000000 -5.862352e-01
bigcom198        0.000000  0.000000e+00
bigcom199        0.000000 -6.395043e-01
bigcom200        0.000000 -7.412528e-01
bigcom202        0.000000 -6.189732e-01
bigcom205        0.000000 -6.400818e-01
bigcom227        0.000000 -1.169102e-01
bigcom232        0.000000 -2.902800e-01
bigcom241        0.000000 -6.314994e-01
bigcom246        0.000000  0.000000e+00
bigcom266        0.000000 -4.225164e-01
bigcom268        0.000000 -4.357479e-01
bigcom274        0.000000 -3.587188e-01
bigcom278        0.000000  1.454072e+00
bigcom280        0.000000 -2.518172e-01
bigcom323        0.000000 -6.277119e-01
bigcom341        0.000000 -6.865667e-01
bigcom342        0.000000 -1.742788e-01
bigcom345        0.000000 -9.818533e-02
bigcom346        0.000000 -5.727828e-01
bigcom354        0.000000 -5.019880e-01
bigcom369        0.000000 -1.734956e-01
bigcom373        0.000000  1.687783e+00
bigcom377        0.000000 -6.522134e-01
bigcom384        0.000000 -8.787750e-01
bigcom394        0.000000 -6.735767e-01
bigcom398        0.000000  1.826652e+00
bigcom403        0.000000 -9.495858e-01
bigcom404        0.000000 -5.152849e-01
bigcom414        0.000000 -7.246791e-01
bigcom416        0.000000 -5.355782e-01
bigcom423        0.000000  6.096790e-01
bigcom428        0.000000 -7.645505e-01
bigcom430        0.000000  1.774588e+00
bigcom434        0.000000 -3.464613e-01
bigcom435        0.000000 -1.384758e-01
bigcom449        0.000000 -5.961483e-01
bigcom451        0.000000 -5.412571e-01
bigcom454        0.000000 -6.004013e-01
bigcom471        0.000000 -5.038051e-01
bigcom473        0.000000 -2.458695e-01
bigcom479        0.000000  5.922594e-01
bigcom484        0.000000  1.271830e+00
bigcom485        0.000000 -4.109368e-01
bigcom492        0.000000 -4.775172e-01
bigcom498        0.000000 -4.789249e-01
bigcom506        0.000000 -5.379428e-01
bigcom530        0.000000 -8.267531e-01
bigcom531        0.000000 -6.553511e-01
bigcom564        0.000000 -5.646040e-01
bigcom623        0.000000 -6.594212e-01
spin_vertex      0.000000  1.178193e-01
membership_s1    0.000000 -1.172527e-02
membership_s2    0.000000 -1.062254e+00
membership_s3    0.000000 -7.826932e-01
membership_s4    0.000000  8.646844e-01
membership_s5    0.000000 -1.172818e+00
membership_s6    0.000000 -1.301002e+00
membership_s7    0.000000  5.160692e-01
membership_s8    0.000000 -1.609110e+00
membership_s9    0.000000 -5.410869e-01
membership_s10   0.000000 -1.202446e+00
membership_s11   0.000000  1.718073e+00
membership_s13   0.000000  1.739367e+00
membership_s14   0.000000  1.729893e-01
membership_s15   0.000000  1.044202e-01
membership_s17   0.000000  8.675426e-01
membership_s18   0.000000 -1.122713e+00
membership_s19   0.000000 -7.623821e-02
membership_s20   0.000000 -6.810959e-01
membership_s21   0.000000  1.167967e+00
membership_s22   0.000000 -4.036978e-02
membership_s23   0.000000 -2.790382e-01
membership_s25   0.000000 -2.717689e-01
membership_s26   0.000000 -9.381368e-01
membership_s27   0.000000 -7.008430e-01
membership_s28   0.000000 -6.722698e-03
membership_s29   0.000000 -1.061473e+00
membership_s30   0.000000 -1.051118e+00
membership_s31   0.000000  1.525953e-01
membership_s32   0.000000  1.286470e-01
membership_s33   0.000000 -1.046352e+00
membership_s34   0.000000  9.511588e-01
membership_s35   0.000000  7.039696e-03
membership_s36   0.000000 -1.158197e+00
membership_s37   0.000000  2.553131e-01
membership_s39   0.000000 -1.553595e-01
membership_s40   0.000000 -6.904361e-01
membership_s41   0.000000 -1.210354e+00
membership_s42   0.000000 -1.056604e+00
membership_s43   0.000000  1.601890e-01
membership_s44   0.000000 -1.706371e-01
V1               0.000000  1.913736e+00
V2               0.000000  1.022301e+00
pdi              0.000000  3.111737e+01
adhesion         0.000000  5.526017e-04
cohesion         0.000000 -8.674357e-04
inner            0.000000  2.348911e-04
outer            0.000000  2.138450e-04
ioratio          0.000000  0.000000e+00
comsize          0.000000  4.960856e-04
[1] "Dataset: all_targets Model GBM, run: 4 of 10 2015-06-15 21:24:50"
Iter   TrainDeviance   ValidDeviance   StepSize   Improve
     1        0.2127             nan     0.0100    0.0002
     2        0.2110             nan     0.0100    0.0000
     3        0.2095             nan     0.0100    0.0000
     4        0.2081             nan     0.0100    0.0002
     5        0.2068             nan     0.0100    0.0001
     6        0.2055             nan     0.0100    0.0001
     7        0.2046             nan     0.0100   -0.0000
     8        0.2036             nan     0.0100    0.0001
     9        0.2026             nan     0.0100    0.0002
    10        0.2015             nan     0.0100    0.0001
    20        0.1928             nan     0.0100   -0.0000
    40        0.1781             nan     0.0100   -0.0000
    60        0.1678             nan     0.0100   -0.0000
    80        0.1592             nan     0.0100   -0.0000
   100        0.1520             nan     0.0100   -0.0000
   120        0.1458             nan     0.0100   -0.0000
   140        0.1405             nan     0.0100   -0.0000
   160        0.1355             nan     0.0100   -0.0000
   180        0.1305             nan     0.0100    0.0000
   200        0.1264             nan     0.0100   -0.0000
   220        0.1220             nan     0.0100    0.0000
   240        0.1186             nan     0.0100   -0.0000
   260        0.1156             nan     0.0100   -0.0000
   280        0.1119             nan     0.0100   -0.0000
   300        0.1088             nan     0.0100   -0.0000
   320        0.1060             nan     0.0100   -0.0000
   340        0.1031             nan     0.0100    0.0000
   360        0.1002             nan     0.0100   -0.0000
   376        0.0981             nan     0.0100   -0.0000

[1] "GBM variable coefficients"
                            var     rel.inf
outer                     outer 4.969105817
V1                           V1 4.513227294
ratio2                   ratio2 3.669483406
V2                           V2 3.566786383
pagerank               pagerank 3.212077076
trans                     trans 2.967511363
comsize                 comsize 2.496476023
ratio3                   ratio3 2.488474462
inner                     inner 2.393479869
knn                         knn 2.383853667
adhesion               adhesion 2.308610525
fourth                   fourth 2.195144986
bet                         bet 2.051946315
bigcom41               bigcom41 2.032184702
graph13                 graph13 1.982309750
fifth                     fifth 1.959569964
walktrap_vertex walktrap_vertex 1.861186212
ioratio                 ioratio 1.697365044
spin_vertex         spin_vertex 1.540614385
hubscore               hubscore 1.472631719
orbit18                 orbit18 1.468212398
ratio5                   ratio5 1.299520417
graph16                 graph16 1.260326410
orbit19                 orbit19 1.188736386
cohesion               cohesion 1.141975321
ratio1                   ratio1 1.069655901
graph1                   graph1 1.051532444
ratio4                   ratio4 1.023314746
graph4                   graph4 0.922790866
graph9                   graph9 0.898206553
ratio6                   ratio6 0.887634357
orbit35                 orbit35 0.885140124
graph3                   graph3 0.876916773
graph10                 graph10 0.809259534
bigcom23               bigcom23 0.809233573
orbit27                 orbit27 0.803671615
orbit16                 orbit16 0.801732420
orbit21                 orbit21 0.795829764
orbit28                 orbit28 0.793762414
bigcom52               bigcom52 0.763978555
orbit20                 orbit20 0.747958131
graph19                 graph19 0.714267277
graph15                 graph15 0.699531667
graph11                 graph11 0.670647136
graph17                 graph17 0.648248195
orbit17                 orbit17 0.641918111
orbit5                   orbit5 0.640682133
graph6                   graph6 0.599207342
membership_s21   membership_s21 0.573075058
orbit4                   orbit4 0.569176150
orbit38                 orbit38 0.565671182
membership_s14   membership_s14 0.554528357
evcent                   evcent 0.544050752
graph12                 graph12 0.530472300
graph23                 graph23 0.530015377
membership_s34   membership_s34 0.525397216
graph14                 graph14 0.504913686
upto_sixth           upto_sixth 0.487241066
graph0                   graph0 0.483700162
close                     close 0.473848904
orbit45                 orbit45 0.465990548
graph5                   graph5 0.463291946
orbit22                 orbit22 0.451379614
constraint           constraint 0.447627846
bigcom423             bigcom423 0.406309204
membership_s43   membership_s43 0.392700910
upto_third           upto_third 0.388848773
orbit15                 orbit15 0.339043003
orbit49                 orbit49 0.334759926
orbit9                   orbit9 0.332807442
bigcom30               bigcom30 0.324788503
orbit1                   orbit1 0.324656269
AP                           AP 0.294041277
upto_fourth         upto_fourth 0.290112714
membership_s15   membership_s15 0.286492307
orbit30                 orbit30 0.285108389
membership_s32   membership_s32 0.283405707
graph21                 graph21 0.279084832
third                     third 0.266095032
upto_fifth           upto_fifth 0.265424263
orbit31                 orbit31 0.264733092
orbit25                 orbit25 0.263714356
orbit32                 orbit32 0.257097557
graph25                 graph25 0.248762854
second                   second 0.247756873
orbit29                 orbit29 0.246142750
graph20                 graph20 0.242967799
orbit24                 orbit24 0.242358231
bigcom1                 bigcom1 0.239199628
orbit36                 orbit36 0.234830930
sixth                     sixth 0.232737344
graph18                 graph18 0.225971512
orbit52                 orbit52 0.220583598
orbit37                 orbit37 0.219541403
orbit7                   orbit7 0.216541991
ecc                         ecc 0.212823886
orbit50                 orbit50 0.211073823
membership_s44   membership_s44 0.193719485
orbit40                 orbit40 0.184661772
membership_s17   membership_s17 0.175860516
orbit13                 orbit13 0.169577719
membership_s35   membership_s35 0.166890838
orbit61                 orbit61 0.164295644
orbit58                 orbit58 0.158138549
orbit6                   orbit6 0.157713828
orbit67                 orbit67 0.156884982
graph22                 graph22 0.154238349
membership_s19   membership_s19 0.150900458
membership_s13   membership_s13 0.150728333
orbit48                 orbit48 0.150269431
bigcom27               bigcom27 0.150212417
bigcom40               bigcom40 0.146779410
orbit51                 orbit51 0.144097949
coreness               coreness 0.142721444
orbit62                 orbit62 0.139156763
graph2                   graph2 0.136334725
membership_s25   membership_s25 0.125918147
graph8                   graph8 0.122844697
orbit66                 orbit66 0.121528267
bigcom43               bigcom43 0.120166185
orbit26                 orbit26 0.118808849
bigcom373             bigcom373 0.115664438
orbit56                 orbit56 0.114566526
bigcom5                 bigcom5 0.109896506
orbit44                 orbit44 0.109470747
orbit10                 orbit10 0.109055319
orbit39                 orbit39 0.103052395
bigcom484             bigcom484 0.101910110
bigcom33               bigcom33 0.100512674
graph7                   graph7 0.099715459
orbit33                 orbit33 0.088421977
bigcom46               bigcom46 0.085585344
orbit53                 orbit53 0.081043410
membership_s1     membership_s1 0.078490312
upto_second         upto_second 0.075185877
graph24                 graph24 0.070569494
orbit12                 orbit12 0.067541544
orbit57                 orbit57 0.065264705
orbit43                 orbit43 0.063559358
orbit42                 orbit42 0.060902071
orbit46                 orbit46 0.057514987
membership_s37   membership_s37 0.057320945
pdi                         pdi 0.053369011
orbit64                 orbit64 0.047541142
bigcom14               bigcom14 0.047023114
bigcom124             bigcom124 0.046087791
orbit2                   orbit2 0.038334289
membership_s7     membership_s7 0.036404907
graph26                 graph26 0.034228406
orbit47                 orbit47 0.032576679
selfinter             selfinter 0.029995981
orbit60                 orbit60 0.026330142
bigcom22               bigcom22 0.023288816
orbit11                 orbit11 0.021022362
membership_s11   membership_s11 0.020850602
orbit59                 orbit59 0.018212342
bigcom47               bigcom47 0.015995786
bigcom12               bigcom12 0.015662843
bigcom10               bigcom10 0.014133008
bigcom159             bigcom159 0.014001593
membership_s9     membership_s9 0.013593170
bigcom11               bigcom11 0.013238254
membership_s39   membership_s39 0.012966545
orbit63                 orbit63 0.011339846
bigcom85               bigcom85 0.010902802
orbit55                 orbit55 0.006960884
orbit54                 orbit54 0.006364920
bigcom49               bigcom49 0.005055938
graph27                 graph27 0.000000000
graph28                 graph28 0.000000000
graph29                 graph29 0.000000000
orbit0                   orbit0 0.000000000
orbit3                   orbit3 0.000000000
orbit8                   orbit8 0.000000000
orbit14                 orbit14 0.000000000
orbit23                 orbit23 0.000000000
orbit34                 orbit34 0.000000000
orbit41                 orbit41 0.000000000
orbit65                 orbit65 0.000000000
orbit68                 orbit68 0.000000000
orbit69                 orbit69 0.000000000
orbit70                 orbit70 0.000000000
orbit71                 orbit71 0.000000000
orbit72                 orbit72 0.000000000
eccrad                   eccrad 0.000000000
first                     first 0.000000000
bigcom3                 bigcom3 0.000000000
bigcom4                 bigcom4 0.000000000
bigcom6                 bigcom6 0.000000000
bigcom7                 bigcom7 0.000000000
bigcom8                 bigcom8 0.000000000
bigcom9                 bigcom9 0.000000000
bigcom13               bigcom13 0.000000000
bigcom15               bigcom15 0.000000000
bigcom16               bigcom16 0.000000000
bigcom17               bigcom17 0.000000000
bigcom19               bigcom19 0.000000000
bigcom20               bigcom20 0.000000000
bigcom21               bigcom21 0.000000000
bigcom26               bigcom26 0.000000000
bigcom28               bigcom28 0.000000000
bigcom31               bigcom31 0.000000000
bigcom32               bigcom32 0.000000000
bigcom34               bigcom34 0.000000000
bigcom36               bigcom36 0.000000000
bigcom37               bigcom37 0.000000000
bigcom38               bigcom38 0.000000000
bigcom39               bigcom39 0.000000000
bigcom54               bigcom54 0.000000000
bigcom58               bigcom58 0.000000000
bigcom61               bigcom61 0.000000000
bigcom65               bigcom65 0.000000000
bigcom69               bigcom69 0.000000000
bigcom71               bigcom71 0.000000000
bigcom75               bigcom75 0.000000000
bigcom76               bigcom76 0.000000000
bigcom78               bigcom78 0.000000000
bigcom82               bigcom82 0.000000000
bigcom83               bigcom83 0.000000000
bigcom87               bigcom87 0.000000000
bigcom90               bigcom90 0.000000000
bigcom91               bigcom91 0.000000000
bigcom95               bigcom95 0.000000000
bigcom97               bigcom97 0.000000000
bigcom98               bigcom98 0.000000000
bigcom99               bigcom99 0.000000000
bigcom101             bigcom101 0.000000000
bigcom102             bigcom102 0.000000000
bigcom104             bigcom104 0.000000000
bigcom106             bigcom106 0.000000000
bigcom107             bigcom107 0.000000000
bigcom108             bigcom108 0.000000000
bigcom113             bigcom113 0.000000000
bigcom114             bigcom114 0.000000000
bigcom115             bigcom115 0.000000000
bigcom117             bigcom117 0.000000000
bigcom119             bigcom119 0.000000000
bigcom121             bigcom121 0.000000000
bigcom123             bigcom123 0.000000000
bigcom127             bigcom127 0.000000000
bigcom130             bigcom130 0.000000000
bigcom131             bigcom131 0.000000000
bigcom134             bigcom134 0.000000000
bigcom138             bigcom138 0.000000000
bigcom143             bigcom143 0.000000000
bigcom146             bigcom146 0.000000000
bigcom148             bigcom148 0.000000000
bigcom149             bigcom149 0.000000000
bigcom151             bigcom151 0.000000000
bigcom153             bigcom153 0.000000000
bigcom154             bigcom154 0.000000000
bigcom160             bigcom160 0.000000000
bigcom161             bigcom161 0.000000000
bigcom162             bigcom162 0.000000000
bigcom168             bigcom168 0.000000000
bigcom172             bigcom172 0.000000000
bigcom175             bigcom175 0.000000000
bigcom180             bigcom180 0.000000000
bigcom181             bigcom181 0.000000000
bigcom183             bigcom183 0.000000000
bigcom185             bigcom185 0.000000000
bigcom187             bigcom187 0.000000000
bigcom189             bigcom189 0.000000000
bigcom191             bigcom191 0.000000000
bigcom198             bigcom198 0.000000000
bigcom199             bigcom199 0.000000000
bigcom200             bigcom200 0.000000000
bigcom202             bigcom202 0.000000000
bigcom205             bigcom205 0.000000000
bigcom227             bigcom227 0.000000000
bigcom232             bigcom232 0.000000000
bigcom241             bigcom241 0.000000000
bigcom246             bigcom246 0.000000000
bigcom266             bigcom266 0.000000000
bigcom268             bigcom268 0.000000000
bigcom274             bigcom274 0.000000000
bigcom278             bigcom278 0.000000000
bigcom280             bigcom280 0.000000000
bigcom323             bigcom323 0.000000000
bigcom341             bigcom341 0.000000000
bigcom342             bigcom342 0.000000000
bigcom345             bigcom345 0.000000000
bigcom346             bigcom346 0.000000000
bigcom354             bigcom354 0.000000000
bigcom369             bigcom369 0.000000000
bigcom377             bigcom377 0.000000000
bigcom384             bigcom384 0.000000000
bigcom394             bigcom394 0.000000000
bigcom398             bigcom398 0.000000000
bigcom403             bigcom403 0.000000000
bigcom404             bigcom404 0.000000000
bigcom414             bigcom414 0.000000000
bigcom416             bigcom416 0.000000000
bigcom428             bigcom428 0.000000000
bigcom430             bigcom430 0.000000000
bigcom434             bigcom434 0.000000000
bigcom435             bigcom435 0.000000000
bigcom449             bigcom449 0.000000000
bigcom451             bigcom451 0.000000000
bigcom454             bigcom454 0.000000000
bigcom471             bigcom471 0.000000000
bigcom473             bigcom473 0.000000000
bigcom479             bigcom479 0.000000000
bigcom485             bigcom485 0.000000000
bigcom492             bigcom492 0.000000000
bigcom498             bigcom498 0.000000000
bigcom506             bigcom506 0.000000000
bigcom530             bigcom530 0.000000000
bigcom531             bigcom531 0.000000000
bigcom564             bigcom564 0.000000000
bigcom623             bigcom623 0.000000000
membership_s2     membership_s2 0.000000000
membership_s3     membership_s3 0.000000000
membership_s4     membership_s4 0.000000000
membership_s5     membership_s5 0.000000000
membership_s6     membership_s6 0.000000000
membership_s8     membership_s8 0.000000000
membership_s10   membership_s10 0.000000000
membership_s18   membership_s18 0.000000000
membership_s20   membership_s20 0.000000000
membership_s22   membership_s22 0.000000000
membership_s23   membership_s23 0.000000000
membership_s26   membership_s26 0.000000000
membership_s27   membership_s27 0.000000000
membership_s28   membership_s28 0.000000000
membership_s29   membership_s29 0.000000000
membership_s30   membership_s30 0.000000000
membership_s31   membership_s31 0.000000000
membership_s33   membership_s33 0.000000000
membership_s36   membership_s36 0.000000000
membership_s40   membership_s40 0.000000000
membership_s41   membership_s41 0.000000000
membership_s42   membership_s42 0.000000000
[1] "Dataset: all_targets Model RF, run: 4 of 10 2015-06-15 21:28:35"
     |      Out-of-bag   |
Tree |      MSE  %Var(y) |
   1 |  0.03318   151.91 |
   2 |  0.03378   154.65 |
   3 |   0.0331   151.51 |
   4 |  0.03274   149.89 |
   5 |  0.03257   149.10 |
   6 |  0.03095   141.68 |
   7 |  0.03019   138.20 |
   8 |  0.02956   135.34 |
   9 |  0.02846   130.27 |
  10 |  0.02838   129.90 |
  11 |  0.02728   124.89 |
  12 |  0.02687   122.99 |
  13 |  0.02682   122.77 |
  14 |   0.0266   121.78 |
  15 |  0.02619   119.90 |
  16 |  0.02579   118.07 |
  17 |  0.02577   117.98 |
  18 |  0.02565   117.42 |
  19 |  0.02558   117.09 |
  20 |  0.02557   117.06 |
  21 |  0.02552   116.83 |
  22 |  0.02549   116.70 |
  23 |   0.0254   116.30 |
  24 |  0.02528   115.74 |
  25 |  0.02519   115.32 |
  26 |  0.02511   114.96 |
  27 |  0.02498   114.38 |
  28 |  0.02484   113.72 |
  29 |  0.02476   113.37 |
  30 |  0.02472   113.17 |
  31 |  0.02467   112.94 |
  32 |  0.02457   112.49 |
  33 |  0.02454   112.32 |
  34 |  0.02452   112.27 |
  35 |  0.02455   112.41 |
  36 |   0.0245   112.15 |
  37 |  0.02453   112.27 |
  38 |  0.02446   111.99 |
  39 |  0.02442   111.81 |
  40 |  0.02444   111.89 |
  41 |  0.02445   111.95 |
  42 |  0.02438   111.60 |
  43 |  0.02433   111.38 |
  44 |  0.02429   111.19 |
  45 |  0.02423   110.93 |
  46 |  0.02419   110.76 |
  47 |  0.02418   110.70 |
  48 |  0.02416   110.58 |
  49 |  0.02415   110.54 |
  50 |  0.02408   110.23 |
  51 |  0.02407   110.18 |
  52 |  0.02406   110.15 |
  53 |  0.02406   110.13 |
  54 |  0.02402   109.94 |
  55 |  0.02404   110.05 |
  56 |  0.02405   110.09 |
  57 |  0.02405   110.09 |
  58 |  0.02403   109.99 |
  59 |  0.02398   109.79 |
  60 |  0.02395   109.64 |
  61 |  0.02395   109.62 |
  62 |  0.02391   109.46 |
  63 |  0.02394   109.58 |
  64 |  0.02393   109.56 |
  65 |  0.02392   109.50 |
  66 |  0.02392   109.51 |
  67 |  0.02391   109.46 |
  68 |  0.02393   109.55 |
  69 |  0.02395   109.63 |
  70 |  0.02394   109.59 |
  71 |  0.02394   109.60 |
  72 |  0.02392   109.51 |
  73 |  0.02392   109.50 |
  74 |  0.02389   109.37 |
  75 |  0.02389   109.38 |
  76 |  0.02389   109.35 |
  77 |  0.02389   109.35 |
  78 |  0.02388   109.30 |
  79 |  0.02385   109.20 |
  80 |  0.02386   109.23 |
  81 |  0.02385   109.16 |
  82 |  0.02385   109.19 |
  83 |  0.02385   109.17 |
  84 |  0.02385   109.19 |
  85 |  0.02385   109.16 |
  86 |  0.02382   109.04 |
  87 |  0.02381   108.98 |
  88 |   0.0238   108.94 |
  89 |  0.02378   108.86 |
  90 |  0.02377   108.83 |
  91 |   0.0238   108.93 |
  92 |   0.0238   108.94 |
  93 |   0.0238   108.93 |
  94 |  0.02378   108.86 |
  95 |  0.02378   108.86 |
  96 |  0.02381   108.98 |
  97 |  0.02378   108.88 |
  98 |  0.02378   108.86 |
  99 |  0.02376   108.78 |
 100 |  0.02376   108.76 |
[1] "Random Forest variable coefficients"
                      %IncMSE IncNodePurity
graph5           4.654160e-04  5.201580e-01
graph6           5.002958e-03  6.552661e-01
graph7           5.780689e-04  3.132730e-02
graph8           1.553247e-05  2.374359e-02
graph9           4.274861e-03  9.080014e-01
graph10          6.022855e-03  9.373367e-01
graph11          1.025877e-02  9.225409e-01
graph12          2.869175e-03  6.656986e-01
graph13          6.280183e-03  1.476033e+00
graph14          5.852102e-03  5.400342e-01
graph15          4.647583e-03  4.577937e-01
graph16          7.178057e-03  9.979018e-01
graph17          4.231396e-03  5.654543e-01
graph18          2.322395e-03  2.302836e-01
graph19          3.407097e-03  6.372895e-01
graph20          2.143754e-03  6.813859e-01
graph21          2.081915e-03  2.891704e-01
graph22          4.820406e-05  6.471273e-02
graph23          2.569457e-03  5.990825e-01
graph24          1.423916e-04  4.847521e-02
graph25          1.101815e-03  2.270870e-01
graph26          2.743002e-05  1.392995e-02
graph27         -8.882748e-06  1.921852e-02
graph28          2.830289e-05  4.617554e-02
graph29          0.000000e+00  2.862294e-19
orbit0           5.794857e-04  2.438625e-01
orbit1           2.232315e-03  5.962235e-01
orbit2           6.066249e-04  3.332733e-01
orbit3           2.440986e-04  1.852342e-01
orbit4           6.355232e-03  1.201053e+00
orbit5           3.181836e-03  5.149478e-01
orbit6           6.128178e-03  1.191116e+00
orbit7           7.095766e-04  1.539672e-01
orbit8           1.331867e-03  3.538423e-01
orbit9           3.389712e-03  6.177404e-01
orbit10          1.639594e-03  2.705582e-01
orbit11          7.063378e-04  2.242343e-01
orbit12          1.320613e-04  1.151671e-01
orbit13          1.866000e-04  7.389798e-02
orbit14          4.769897e-05  4.361578e-02
orbit15          3.503309e-03  8.946843e-01
orbit16          4.198438e-03  8.203964e-01
orbit17          4.060047e-03  9.585539e-01
orbit18          6.894977e-03  1.349910e+00
orbit19          5.015192e-03  1.331900e+00
orbit20          6.854144e-03  7.823528e-01
orbit21          3.866464e-03  2.944384e-01
orbit22          1.037226e-02  1.088585e+00
orbit23          9.463141e-04  3.292184e-01
orbit24          4.285792e-03  6.052320e-01
orbit25          2.539985e-03  4.421258e-01
orbit26          1.611688e-03  1.960812e-01
orbit27          1.318444e-02  1.447319e+00
orbit28          7.396170e-03  5.040142e-01
orbit29          2.000178e-03  3.018618e-01
orbit30          3.864161e-03  2.105901e-01
orbit31          5.684158e-03  8.056239e-01
orbit32          3.034629e-03  5.245051e-01
orbit33          7.085382e-04  9.671725e-02
orbit34          4.082745e-03  6.575396e-01
orbit35          1.701580e-02  1.421078e+00
orbit36          1.260086e-03  4.339220e-01
orbit37          1.906829e-03  5.107222e-01
orbit38          3.193313e-03  3.637038e-01
orbit39          9.546257e-03  7.079158e-01
orbit40          3.059651e-04  1.439402e-01
orbit41          1.361205e-04  6.891303e-02
orbit42          1.872789e-03  1.649349e-01
orbit43          2.530741e-03  3.048530e-01
orbit44          5.843717e-04  1.665186e-01
orbit45          9.128132e-03  1.066316e+00
orbit46          7.984757e-04  2.100891e-01
orbit47          2.235444e-03  1.458355e-01
orbit48          9.036922e-04  1.700194e-01
orbit49          1.774045e-03  3.841871e-01
orbit50          8.711249e-04  4.055174e-01
orbit51          1.215987e-03  1.787418e-01
orbit52          3.328872e-03  3.707877e-01
orbit53          2.299191e-03  1.769266e-01
orbit54          4.530925e-04  9.171661e-02
orbit55          1.856690e-05  1.072297e-02
orbit56          4.492805e-03  5.279930e-01
orbit57          5.036670e-05  1.486648e-02
orbit58          1.002279e-03  1.118880e-01
orbit59          5.225406e-04  1.063572e-01
orbit60          1.543805e-05  5.287899e-03
orbit61          2.028169e-04  4.822603e-02
orbit62          1.426334e-03  2.976134e-01
orbit63          5.809118e-05  1.057456e-01
orbit64          6.212168e-05  1.160413e-01
orbit65          0.000000e+00  1.131322e-03
orbit66          1.852802e-04  6.530988e-02
orbit67          3.775213e-04  1.268637e-01
orbit68          1.822445e-05  1.205741e-02
orbit69          3.548441e-04  8.762220e-02
orbit70          4.323390e-07  7.245910e-04
orbit71          0.000000e+00  0.000000e+00
orbit72          0.000000e+00  1.474515e-19
AP               5.091190e-04  4.282041e-01
bet              6.814161e-03  1.965456e+00
ecc              1.785940e-03  3.094916e-01
eccrad           3.461679e-04  2.600074e-01
close            2.694240e-03  7.284368e-01
constraint       2.300575e-03  8.958990e-01
coreness         2.600821e-03  4.825531e-01
knn              8.451479e-03  1.670452e+00
hubscore         7.593315e-03  1.247638e+00
pagerank         2.971976e-03  2.597988e+00
trans            1.091560e-03  8.729019e-01
evcent           1.070229e-02  1.192609e+00
first            6.751162e-04  4.792421e-01
upto_second      3.244245e-03  8.680989e-01
upto_third       3.057053e-03  8.022898e-01
upto_fourth      3.804933e-03  9.585075e-01
upto_fifth       2.977146e-03  7.501128e-01
upto_sixth       9.849839e-03  8.664978e-01
second           3.679848e-03  8.461521e-01
third            9.968464e-03  1.121010e+00
fourth           8.462465e-03  1.636082e+00
fifth            2.148771e-03  1.938280e+00
sixth            3.013909e-03  1.088255e+00
ratio1           7.733677e-03  1.662470e+00
ratio2           3.776988e-03  2.940920e+00
ratio3           7.157741e-03  2.893929e+00
ratio4           7.523529e-03  1.704327e+00
ratio5           5.993557e-03  1.602654e+00
ratio6           3.331592e-03  1.515945e+00
selfinter        3.817327e-05  1.483522e-01
walktrap_vertex  6.035617e-03  1.032595e+00
bigcom1          9.666548e-04  3.801632e-01
bigcom3          0.000000e+00  0.000000e+00
bigcom4          0.000000e+00  0.000000e+00
bigcom5          1.602306e-03  1.762796e-01
bigcom6          0.000000e+00  0.000000e+00
bigcom7          0.000000e+00  8.673617e-21
bigcom8          1.950187e-05  6.444499e-02
bigcom9          0.000000e+00  8.673617e-21
bigcom10        -3.242182e-05  3.650718e-01
bigcom11         1.528400e-05  1.302710e-01
bigcom12         2.644417e-05  9.111048e-02
bigcom13         0.000000e+00  8.673617e-21
bigcom14        -6.737766e-05  1.382489e-01
bigcom15         0.000000e+00  0.000000e+00
bigcom16         0.000000e+00  0.000000e+00
bigcom17         0.000000e+00  0.000000e+00
bigcom19         0.000000e+00  8.673617e-21
bigcom20         0.000000e+00  0.000000e+00
bigcom21         0.000000e+00  0.000000e+00
bigcom22         5.295582e-05  5.902225e-02
bigcom23         2.955648e-04  5.340909e-01
bigcom26         0.000000e+00  8.673617e-21
bigcom27         1.907225e-05  3.909161e-01
bigcom28         0.000000e+00  0.000000e+00
bigcom30         5.821141e-06  3.468687e-01
bigcom31         0.000000e+00  8.673617e-21
bigcom32         0.000000e+00  0.000000e+00
bigcom33        -2.066519e-05  4.316171e-01
bigcom34         0.000000e+00  0.000000e+00
bigcom36         0.000000e+00  8.673617e-21
bigcom37         0.000000e+00  0.000000e+00
bigcom38         0.000000e+00  0.000000e+00
bigcom39         0.000000e+00  0.000000e+00
bigcom40         2.668927e-05  3.377777e-01
bigcom41         4.473741e-04  1.342511e+00
bigcom43         3.369113e-05  4.415974e-01
bigcom46        -5.491037e-06  3.738894e-01
bigcom47        -2.623004e-05  6.228688e-02
bigcom49         4.786053e-05  9.399161e-02
bigcom52         5.601028e-05  8.132644e-01
bigcom54         0.000000e+00  8.673617e-21
bigcom58         0.000000e+00  0.000000e+00
bigcom61         0.000000e+00  0.000000e+00
bigcom65         0.000000e+00  0.000000e+00
bigcom69         0.000000e+00  0.000000e+00
bigcom71         0.000000e+00  0.000000e+00
bigcom75         0.000000e+00  0.000000e+00
bigcom76         0.000000e+00  0.000000e+00
bigcom78         0.000000e+00  0.000000e+00
bigcom82         0.000000e+00  2.775558e-19
bigcom83         0.000000e+00  0.000000e+00
bigcom85        -3.458369e-05  3.229162e-01
bigcom87         0.000000e+00  0.000000e+00
bigcom90         8.715650e-06  3.587815e-01
bigcom91         0.000000e+00  0.000000e+00
bigcom95         0.000000e+00  0.000000e+00
bigcom97         0.000000e+00  0.000000e+00
bigcom98         0.000000e+00  0.000000e+00
bigcom99        -4.823556e-05  2.700574e-01
bigcom101        0.000000e+00  0.000000e+00
bigcom102        0.000000e+00  2.862294e-19
bigcom104        0.000000e+00  0.000000e+00
bigcom106        0.000000e+00  0.000000e+00
bigcom107        0.000000e+00  0.000000e+00
bigcom108        0.000000e+00  0.000000e+00
bigcom113        0.000000e+00  0.000000e+00
bigcom114        0.000000e+00  0.000000e+00
bigcom115        0.000000e+00  8.673617e-21
bigcom117        0.000000e+00  0.000000e+00
bigcom119        0.000000e+00  8.673617e-21
bigcom121        0.000000e+00  8.673617e-21
bigcom123        0.000000e+00  8.673617e-21
bigcom124       -1.324153e-05  2.910319e-01
bigcom127        0.000000e+00  0.000000e+00
bigcom130        0.000000e+00  0.000000e+00
bigcom131        0.000000e+00  0.000000e+00
bigcom134        0.000000e+00  0.000000e+00
bigcom138        0.000000e+00  0.000000e+00
bigcom143        0.000000e+00  0.000000e+00
bigcom146        2.957782e-05  8.862172e-02
bigcom148        0.000000e+00  0.000000e+00
bigcom149        6.454090e-08  1.398601e-04
bigcom151        0.000000e+00  0.000000e+00
bigcom153        0.000000e+00  0.000000e+00
bigcom154        0.000000e+00  5.204170e-20
bigcom159        4.967307e-05  3.322055e-01
bigcom160        0.000000e+00  0.000000e+00
bigcom161        0.000000e+00  0.000000e+00
bigcom162        0.000000e+00  0.000000e+00
bigcom168        0.000000e+00  0.000000e+00
bigcom172        0.000000e+00  0.000000e+00
bigcom175        0.000000e+00  0.000000e+00
bigcom180        0.000000e+00  6.938894e-20
bigcom181        0.000000e+00  0.000000e+00
bigcom183        0.000000e+00  0.000000e+00
bigcom185        0.000000e+00  0.000000e+00
bigcom187        0.000000e+00  0.000000e+00
bigcom189        0.000000e+00  8.673617e-21
bigcom191        0.000000e+00  0.000000e+00
bigcom198        0.000000e+00  2.602085e-20
bigcom199        0.000000e+00  0.000000e+00
bigcom200        0.000000e+00  2.602085e-20
bigcom202        0.000000e+00  0.000000e+00
bigcom205        0.000000e+00  0.000000e+00
bigcom227        0.000000e+00  0.000000e+00
bigcom232        0.000000e+00  0.000000e+00
bigcom241        0.000000e+00  0.000000e+00
bigcom246        0.000000e+00  8.673617e-21
bigcom266        0.000000e+00  0.000000e+00
bigcom268        0.000000e+00  8.673617e-21
bigcom274        0.000000e+00  0.000000e+00
bigcom278       -5.225298e-05  2.707279e-01
bigcom280        0.000000e+00  0.000000e+00
bigcom323        0.000000e+00  0.000000e+00
bigcom341        0.000000e+00  0.000000e+00
bigcom342        0.000000e+00  8.673617e-21
bigcom345        0.000000e+00  0.000000e+00
bigcom346        0.000000e+00  0.000000e+00
bigcom354        0.000000e+00  0.000000e+00
bigcom369        0.000000e+00  0.000000e+00
bigcom373       -3.058491e-05  1.594740e-01
bigcom377        0.000000e+00  0.000000e+00
bigcom384        0.000000e+00  0.000000e+00
bigcom394        0.000000e+00  0.000000e+00
bigcom398       -2.626683e-05  5.262905e-01
bigcom403        0.000000e+00  0.000000e+00
bigcom404        0.000000e+00  0.000000e+00
bigcom414        0.000000e+00  0.000000e+00
bigcom416        0.000000e+00  0.000000e+00
bigcom423        2.452757e-04  3.902286e-01
bigcom428        0.000000e+00  0.000000e+00
bigcom430       -2.752222e-05  3.513657e-01
bigcom434        0.000000e+00  0.000000e+00
bigcom435        0.000000e+00  1.734723e-20
bigcom449        0.000000e+00  0.000000e+00
bigcom451        0.000000e+00  0.000000e+00
bigcom454        0.000000e+00  0.000000e+00
bigcom471        0.000000e+00  0.000000e+00
bigcom473        0.000000e+00  8.673617e-21
bigcom479        0.000000e+00  1.127570e-18
bigcom484        6.252166e-05  2.482812e-01
bigcom485        0.000000e+00  0.000000e+00
bigcom492        0.000000e+00  0.000000e+00
bigcom498        0.000000e+00  8.673617e-21
bigcom506        0.000000e+00  0.000000e+00
bigcom530        0.000000e+00  0.000000e+00
bigcom531        0.000000e+00  0.000000e+00
bigcom564        0.000000e+00  0.000000e+00
bigcom623        0.000000e+00  0.000000e+00
spin_vertex      7.106171e-04  1.028071e+00
membership_s1    1.983129e-04  3.124154e-01
membership_s2    3.813326e-05  1.251089e-01
membership_s3    0.000000e+00  0.000000e+00
membership_s4   -3.728846e-05  1.951566e-01
membership_s5    0.000000e+00  8.673617e-21
membership_s6    0.000000e+00  8.673617e-20
membership_s7    8.389915e-05  3.780972e-01
membership_s8    0.000000e+00  0.000000e+00
membership_s9   -5.687091e-06  3.696954e-02
membership_s10   0.000000e+00  8.673617e-21
membership_s11  -7.725752e-05  5.221049e-01
membership_s13   1.144413e-04  7.697785e-01
membership_s14   1.674173e-04  3.676139e-01
membership_s15  -8.517459e-05  2.813324e-01
membership_s17  -7.309235e-05  3.290350e-01
membership_s18   0.000000e+00  8.673617e-21
membership_s19   2.927097e-06  2.474072e-01
membership_s20   0.000000e+00  0.000000e+00
membership_s21   4.649947e-05  4.765058e-01
membership_s22  -1.772475e-05  1.185296e-01
membership_s23   7.220256e-05  2.327328e-03
membership_s25   3.356467e-04  3.239041e-01
membership_s26   0.000000e+00  8.673617e-21
membership_s27   0.000000e+00  0.000000e+00
membership_s28   0.000000e+00  4.336809e-21
membership_s29   0.000000e+00  0.000000e+00
membership_s30   0.000000e+00  0.000000e+00
membership_s31   0.000000e+00  1.734723e-20
membership_s32   1.484664e-06  3.828669e-01
membership_s33   0.000000e+00  8.673617e-21
membership_s34  -1.225137e-04  3.997026e-01
membership_s35   2.550790e-04  4.377863e-01
membership_s36   0.000000e+00  2.862294e-19
membership_s37  -1.936821e-06  1.439039e-01
membership_s39   4.500329e-05  1.470946e-01
membership_s40   0.000000e+00  0.000000e+00
membership_s41   0.000000e+00  0.000000e+00
membership_s42   0.000000e+00  8.673617e-21
membership_s43   5.275399e-05  4.327728e-01
membership_s44   5.528662e-06  1.303453e-01
V1               8.877633e-03  3.722214e+00
V2               3.661654e-03  3.643227e+00
pdi              7.977191e-04  5.219699e-01
adhesion         2.257218e-02  2.604551e+00
cohesion         2.177342e-02  3.351584e+00
inner            1.079870e-02  3.254657e+00
outer            6.963698e-03  3.564156e+00
ioratio          1.651367e-02  2.565510e+00
comsize          4.325496e-03  2.675496e+00
[1] "Dataset: all_targets Model GLM, run: 4 of 10 2015-06-15 21:32:03"
[1] "glmnet variable coefficients"
                     [,1]          [,2]
(Intercept)     -3.778602  5.090491e+00
graph0           0.000000 -1.836344e-03
graph1           0.000000  0.000000e+00
graph2           0.000000  5.401176e-03
graph3           0.000000  0.000000e+00
graph4           0.000000  0.000000e+00
graph5           0.000000 -3.681619e-05
graph6           0.000000  0.000000e+00
graph7           0.000000  0.000000e+00
graph8           0.000000  0.000000e+00
graph9           0.000000  0.000000e+00
graph10          0.000000  0.000000e+00
graph11          0.000000  0.000000e+00
graph12          0.000000  0.000000e+00
graph13          0.000000  0.000000e+00
graph14          0.000000  0.000000e+00
graph15          0.000000  0.000000e+00
graph16          0.000000  0.000000e+00
graph17          0.000000  0.000000e+00
graph18          0.000000  0.000000e+00
graph19          0.000000  0.000000e+00
graph20          0.000000  0.000000e+00
graph21          0.000000  0.000000e+00
graph22          0.000000  0.000000e+00
graph23          0.000000  0.000000e+00
graph24          0.000000  0.000000e+00
graph25          0.000000  0.000000e+00
graph26          0.000000  0.000000e+00
graph27          0.000000  0.000000e+00
graph28          0.000000  0.000000e+00
graph29          0.000000  0.000000e+00
orbit0           0.000000 -5.103439e-04
orbit1           0.000000  0.000000e+00
orbit2           0.000000 -1.891232e-05
orbit3           0.000000  5.383052e-03
orbit4           0.000000 -2.042925e-05
orbit5           0.000000  0.000000e+00
orbit6           0.000000  2.799257e-06
orbit7           0.000000  0.000000e+00
orbit8           0.000000 -3.699273e-05
orbit9           0.000000  0.000000e+00
orbit10          0.000000  0.000000e+00
orbit11          0.000000  0.000000e+00
orbit12          0.000000 -4.742202e-09
orbit13          0.000000  0.000000e+00
orbit14          0.000000  0.000000e+00
orbit15          0.000000 -7.415586e-07
orbit16          0.000000  0.000000e+00
orbit17          0.000000  0.000000e+00
orbit18          0.000000 -7.901379e-07
orbit19          0.000000  9.618820e-08
orbit20          0.000000  0.000000e+00
orbit21          0.000000  0.000000e+00
orbit22          0.000000  2.261283e-08
orbit23          0.000000  0.000000e+00
orbit24          0.000000 -1.091559e-06
orbit25          0.000000 -6.312654e-06
orbit26          0.000000  0.000000e+00
orbit27          0.000000 -5.646398e-06
orbit28          0.000000  0.000000e+00
orbit29          0.000000  0.000000e+00
orbit30          0.000000  0.000000e+00
orbit31          0.000000 -3.189386e-08
orbit32          0.000000  0.000000e+00
orbit33          0.000000  0.000000e+00
orbit34          0.000000  0.000000e+00
orbit35          0.000000  0.000000e+00
orbit36          0.000000  0.000000e+00
orbit37          0.000000 -4.776767e-06
orbit38          0.000000  0.000000e+00
orbit39          0.000000 -8.580965e-05
orbit40          0.000000  0.000000e+00
orbit41          0.000000  0.000000e+00
orbit42          0.000000  0.000000e+00
orbit43          0.000000  1.973073e-06
orbit44          0.000000  0.000000e+00
orbit45          0.000000 -2.101982e-05
orbit46          0.000000 -2.146011e-05
orbit47          0.000000  0.000000e+00
orbit48          0.000000  0.000000e+00
orbit49          0.000000  6.626889e-05
orbit50          0.000000  0.000000e+00
orbit51          0.000000 -2.067528e-07
orbit52          0.000000 -1.828056e-05
orbit53          0.000000  0.000000e+00
orbit54          0.000000  2.208431e-06
orbit55          0.000000  0.000000e+00
orbit56          0.000000  3.319948e-04
orbit57          0.000000  0.000000e+00
orbit58          0.000000  0.000000e+00
orbit59          0.000000  0.000000e+00
orbit60          0.000000  0.000000e+00
orbit61          0.000000  0.000000e+00
orbit62          0.000000  0.000000e+00
orbit63          0.000000  0.000000e+00
orbit64          0.000000  0.000000e+00
orbit65          0.000000 -9.246695e-04
orbit66          0.000000  0.000000e+00
orbit67          0.000000  0.000000e+00
orbit68          0.000000  0.000000e+00
orbit69          0.000000  0.000000e+00
orbit70          0.000000  0.000000e+00
orbit71          0.000000  0.000000e+00
orbit72          0.000000  0.000000e+00
AP               0.000000  3.053474e-02
bet              0.000000  5.083948e-07
ecc              0.000000 -1.301644e-01
eccrad           0.000000 -8.560851e-01
close            0.000000  0.000000e+00
constraint       0.000000 -2.884577e-02
coreness         0.000000  3.715500e-02
knn              0.000000 -1.002695e-03
hubscore         0.000000  0.000000e+00
pagerank         0.000000 -2.873574e-01
trans            0.000000  4.046066e-01
evcent           0.000000  0.000000e+00
first            0.000000 -5.785738e-04
upto_second      0.000000  0.000000e+00
upto_third       0.000000  6.392404e-06
upto_fourth      0.000000  0.000000e+00
upto_fifth       0.000000 -1.724665e-05
upto_sixth       0.000000  0.000000e+00
second           0.000000  2.255144e-04
third            0.000000  0.000000e+00
fourth           0.000000 -1.723975e-05
fifth            0.000000 -1.392558e-05
sixth            0.000000  8.432765e-05
ratio1           0.000000 -1.340901e-03
ratio2           0.000000 -1.467956e-03
ratio3           0.000000  7.784339e-03
ratio4           0.000000 -5.336179e-02
ratio5           0.000000  0.000000e+00
ratio6           0.000000 -5.750504e-05
selfinter        0.000000 -1.512215e-01
walktrap_vertex  0.000000 -1.084730e+00
bigcom1          0.000000  4.750677e-01
bigcom3          0.000000 -5.334710e-01
bigcom4          0.000000 -5.229154e-01
bigcom5          0.000000  3.919334e-01
bigcom6          0.000000 -6.404350e-01
bigcom7          0.000000 -7.310021e-01
bigcom8          0.000000 -2.584711e-01
bigcom9          0.000000 -2.304639e-01
bigcom10         0.000000  2.102250e+00
bigcom11         0.000000  1.338864e-01
bigcom12         0.000000  2.915069e-02
bigcom13         0.000000 -9.065729e-01
bigcom14         0.000000  8.097012e-01
bigcom15         0.000000 -5.555299e-01
bigcom16         0.000000 -7.379607e-01
bigcom17         0.000000 -4.844927e-01
bigcom19         0.000000 -8.541839e-01
bigcom20         0.000000 -3.030126e-02
bigcom21         0.000000 -5.940724e-01
bigcom22         0.000000  1.202913e+00
bigcom23         0.000000  8.708316e-01
bigcom26         0.000000 -7.917212e-01
bigcom27         0.000000  1.559511e+00
bigcom28         0.000000 -6.189456e-01
bigcom30         0.000000  1.235790e+00
bigcom31         0.000000  0.000000e+00
bigcom32         0.000000 -9.243636e-01
bigcom33         0.000000  1.623265e+00
bigcom34         0.000000 -6.013320e-01
bigcom36         0.000000 -4.514168e-01
bigcom37         0.000000 -7.788641e-01
bigcom38         0.000000 -3.957941e-01
bigcom39         0.000000 -4.050413e-01
bigcom40         0.000000  1.348253e+00
bigcom41         0.000000  2.770026e+00
bigcom43         0.000000  7.905620e-01
bigcom46         0.000000  1.341370e+00
bigcom47         0.000000  4.482990e-01
bigcom49         0.000000  4.295565e-01
bigcom52         0.000000  1.999259e+00
bigcom54         0.000000 -8.671128e-01
bigcom58         0.000000 -6.866593e-01
bigcom61         0.000000 -9.115260e-01
bigcom65         0.000000 -9.238336e-01
bigcom69         0.000000 -7.688059e-01
bigcom71         0.000000 -6.877975e-02
bigcom75         0.000000 -7.712485e-01
bigcom76         0.000000 -5.660560e-01
bigcom78         0.000000 -4.826583e-01
bigcom82         0.000000 -8.404035e-01
bigcom83         0.000000  0.000000e+00
bigcom85         0.000000  7.904170e-01
bigcom87         0.000000 -7.437512e-01
bigcom90         0.000000  1.904656e+00
bigcom91         0.000000 -6.875445e-01
bigcom95         0.000000 -5.653507e-01
bigcom97         0.000000 -6.880482e-01
bigcom98         0.000000 -5.068339e-01
bigcom99         0.000000  1.553705e+00
bigcom101        0.000000 -2.145478e-01
bigcom102        0.000000 -6.861234e-01
bigcom104        0.000000 -6.553538e-01
bigcom106        0.000000  0.000000e+00
bigcom107        0.000000 -4.050360e-01
bigcom108        0.000000 -5.728675e-01
bigcom113        0.000000 -3.381091e-01
bigcom114        0.000000 -3.847781e-01
bigcom115        0.000000 -7.803969e-01
bigcom117        0.000000 -1.045829e+00
bigcom119        0.000000 -6.710512e-01
bigcom121        0.000000 -3.512153e-01
bigcom123        0.000000 -9.765325e-01
bigcom124        0.000000  1.515446e+00
bigcom127        0.000000 -6.433114e-01
bigcom130        0.000000 -5.643434e-01
bigcom131        0.000000 -4.745114e-01
bigcom134        0.000000 -6.165012e-01
bigcom138        0.000000 -8.599987e-01
bigcom143        0.000000 -3.272125e-01
bigcom146        0.000000  2.726438e-01
bigcom148        0.000000 -6.508230e-01
bigcom149        0.000000 -5.426830e-01
bigcom151        0.000000 -5.591772e-01
bigcom153        0.000000 -6.432201e-01
bigcom154        0.000000 -8.978330e-01
bigcom159        0.000000  1.402677e+00
bigcom160        0.000000 -5.195310e-01
bigcom161        0.000000 -1.285887e+00
bigcom162        0.000000 -6.550389e-01
bigcom168        0.000000 -1.755461e-01
bigcom172        0.000000 -4.216549e-01
bigcom175        0.000000 -6.731924e-01
bigcom180        0.000000 -4.309326e-01
bigcom181        0.000000  0.000000e+00
bigcom183        0.000000 -7.480193e-01
bigcom185        0.000000 -2.685216e-01
bigcom187        0.000000 -5.351367e-01
bigcom189        0.000000 -9.235989e-01
bigcom191        0.000000 -5.904410e-01
bigcom198        0.000000  0.000000e+00
bigcom199        0.000000 -6.960228e-01
bigcom200        0.000000 -8.295723e-01
bigcom202        0.000000 -6.055850e-01
bigcom205        0.000000 -5.967831e-01
bigcom227        0.000000 -9.373986e-02
bigcom232        0.000000 -3.356465e-01
bigcom241        0.000000 -5.292786e-01
bigcom246        0.000000  0.000000e+00
bigcom266        0.000000 -3.114726e-01
bigcom268        0.000000 -4.973153e-01
bigcom274        0.000000 -3.643349e-01
bigcom278        0.000000  1.440134e+00
bigcom280        0.000000 -4.809166e-02
bigcom323        0.000000 -4.925933e-01
bigcom341        0.000000 -7.762194e-01
bigcom342        0.000000 -1.719545e-01
bigcom345        0.000000 -9.570102e-02
bigcom346        0.000000 -6.691399e-01
bigcom354        0.000000 -4.921849e-01
bigcom369        0.000000 -1.210938e-01
bigcom373        0.000000  1.513375e+00
bigcom377        0.000000 -3.886428e-01
bigcom384        0.000000 -6.519182e-01
bigcom394        0.000000  0.000000e+00
bigcom398        0.000000  2.063598e+00
bigcom403        0.000000 -9.271094e-01
bigcom404        0.000000  0.000000e+00
bigcom414        0.000000 -7.092258e-01
bigcom416        0.000000 -4.333507e-01
bigcom423        0.000000  1.696422e+00
bigcom428        0.000000 -7.163113e-01
bigcom430        0.000000  1.845214e+00
bigcom434        0.000000 -1.319262e-01
bigcom435        0.000000 -1.209110e-01
bigcom449        0.000000 -6.184136e-01
bigcom451        0.000000 -6.434180e-01
bigcom454        0.000000 -5.556807e-01
bigcom471        0.000000 -5.528197e-01
bigcom473        0.000000 -1.776190e-01
bigcom479        0.000000 -7.582427e-01
bigcom484        0.000000  1.513076e+00
bigcom485        0.000000 -3.994169e-01
bigcom492        0.000000  0.000000e+00
bigcom498        0.000000 -5.145359e-01
bigcom506        0.000000 -5.251227e-01
bigcom530        0.000000 -5.339888e-01
bigcom531        0.000000 -4.056800e-01
bigcom564        0.000000 -5.250108e-01
bigcom623        0.000000 -6.167880e-01
spin_vertex      0.000000  4.174449e-01
membership_s1    0.000000  2.817138e-02
membership_s2    0.000000 -1.054143e+00
membership_s3    0.000000 -8.086279e-01
membership_s4    0.000000  9.220869e-01
membership_s5    0.000000 -1.168014e+00
membership_s6    0.000000 -1.295154e+00
membership_s7    0.000000  9.626162e-01
membership_s8    0.000000 -1.558625e+00
membership_s9    0.000000 -6.786119e-01
membership_s10   0.000000 -1.128876e+00
membership_s11   0.000000  1.468154e+00
membership_s13   0.000000  2.830399e+00
membership_s14   0.000000  1.924099e-01
membership_s15   0.000000  7.451377e-02
membership_s17   0.000000  9.474066e-01
membership_s18   0.000000 -1.146171e+00
membership_s19   0.000000  1.075706e-02
membership_s20   0.000000 -9.875680e-01
membership_s21   0.000000  8.834633e-01
membership_s22   0.000000 -5.687696e-03
membership_s23   0.000000 -7.329496e-01
membership_s25   0.000000 -1.487303e-01
membership_s26   0.000000 -7.620022e-01
membership_s27   0.000000 -5.363931e-01
membership_s28   0.000000 -1.389566e+00
membership_s29   0.000000 -8.794297e-01
membership_s30   0.000000 -1.037762e+00
membership_s31   0.000000 -1.462554e+00
membership_s32   0.000000  1.784222e-01
membership_s33   0.000000 -1.141230e+00
membership_s34   0.000000  9.880932e-01
membership_s35   0.000000 -7.655845e-02
membership_s36   0.000000 -1.139232e+00
membership_s37   0.000000  2.978136e-02
membership_s39   0.000000 -3.216385e-01
membership_s40   0.000000 -5.918680e-01
membership_s41   0.000000 -1.194736e+00
membership_s42   0.000000 -1.038394e+00
membership_s43   0.000000  4.406769e-01
membership_s44   0.000000 -3.360356e-02
V1               0.000000  1.849728e+00
V2               0.000000  1.187257e+00
pdi              0.000000 -1.592500e+01
adhesion         0.000000  6.714608e-04
cohesion         0.000000 -1.061732e-03
inner            0.000000  2.991413e-04
outer            0.000000  4.438617e-05
ioratio          0.000000  0.000000e+00
comsize          0.000000  4.514137e-04
[1] "Dataset: all_targets Model GBM, run: 5 of 10 2015-06-15 21:32:44"
Iter   TrainDeviance   ValidDeviance   StepSize   Improve
     1        0.2053             nan     0.0100    0.0000
     2        0.2043             nan     0.0100   -0.0000
     3        0.2032             nan     0.0100    0.0001
     4        0.2020             nan     0.0100    0.0001
     5        0.2006             nan     0.0100    0.0001
     6        0.1997             nan     0.0100    0.0001
     7        0.1982             nan     0.0100   -0.0001
     8        0.1973             nan     0.0100    0.0000
     9        0.1959             nan     0.0100   -0.0001
    10        0.1947             nan     0.0100    0.0001
    20        0.1852             nan     0.0100    0.0000
    40        0.1718             nan     0.0100    0.0000
    60        0.1617             nan     0.0100    0.0000
    80        0.1530             nan     0.0100    0.0000
   100        0.1458             nan     0.0100   -0.0000
   120        0.1394             nan     0.0100    0.0000
   140        0.1344             nan     0.0100   -0.0000
   160        0.1293             nan     0.0100   -0.0000
   180        0.1244             nan     0.0100   -0.0000
   200        0.1204             nan     0.0100   -0.0000
   220        0.1161             nan     0.0100   -0.0000
   240        0.1124             nan     0.0100   -0.0000
   260        0.1088             nan     0.0100   -0.0000
   280        0.1058             nan     0.0100   -0.0000
   300        0.1025             nan     0.0100   -0.0000
   320        0.0990             nan     0.0100   -0.0000
   340        0.0965             nan     0.0100   -0.0000
   360        0.0937             nan     0.0100   -0.0000
   376        0.0917             nan     0.0100   -0.0000

[1] "GBM variable coefficients"
                            var     rel.inf
V1                           V1 4.501649997
ratio2                   ratio2 3.948739512
outer                     outer 3.848563410
V2                           V2 3.390562152
comsize                 comsize 3.123866635
pagerank               pagerank 3.060992482
ratio3                   ratio3 2.906267106
bet                         bet 2.867200233
inner                     inner 2.751341847
trans                     trans 2.562309383
bigcom41               bigcom41 2.167105010
knn                         knn 2.080680465
walktrap_vertex walktrap_vertex 1.986044948
spin_vertex         spin_vertex 1.951036866
adhesion               adhesion 1.828044228
graph13                 graph13 1.820394908
fourth                   fourth 1.779102019
hubscore               hubscore 1.691385288
fifth                     fifth 1.642886591
cohesion               cohesion 1.579842951
orbit18                 orbit18 1.545316818
graph16                 graph16 1.469208823
graph1                   graph1 1.356056354
graph3                   graph3 1.266403139
graph9                   graph9 1.206508888
ioratio                 ioratio 1.204828987
ratio4                   ratio4 1.178458116
ratio1                   ratio1 1.089561039
orbit35                 orbit35 1.079267529
ratio6                   ratio6 1.030061686
orbit19                 orbit19 1.018888073
ratio5                   ratio5 0.990357605
upto_sixth           upto_sixth 0.957984716
orbit5                   orbit5 0.917374522
orbit20                 orbit20 0.866672479
membership_s21   membership_s21 0.855319122
orbit16                 orbit16 0.839666170
graph19                 graph19 0.790654521
graph4                   graph4 0.790381496
graph15                 graph15 0.761086079
graph6                   graph6 0.750236642
graph11                 graph11 0.747999877
bigcom23               bigcom23 0.744981446
orbit17                 orbit17 0.740522986
membership_s43   membership_s43 0.730391041
orbit28                 orbit28 0.697280941
orbit27                 orbit27 0.667682614
graph10                 graph10 0.626582358
graph14                 graph14 0.620313792
bigcom30               bigcom30 0.611539249
orbit45                 orbit45 0.605482277
orbit15                 orbit15 0.591227724
ecc                         ecc 0.585063008
upto_fourth         upto_fourth 0.574166930
graph17                 graph17 0.557104333
constraint           constraint 0.497541605
orbit4                   orbit4 0.480304392
sixth                     sixth 0.461810214
evcent                   evcent 0.435312372
graph23                 graph23 0.434033928
upto_third           upto_third 0.413477066
membership_s32   membership_s32 0.411891901
close                     close 0.405469222
bigcom423             bigcom423 0.396933854
graph5                   graph5 0.386650245
orbit24                 orbit24 0.380214866
graph0                   graph0 0.374361996
orbit21                 orbit21 0.374218941
membership_s14   membership_s14 0.359100230
graph12                 graph12 0.354122071
orbit6                   orbit6 0.336686589
graph21                 graph21 0.322904506
orbit30                 orbit30 0.320484783
membership_s15   membership_s15 0.304727805
orbit49                 orbit49 0.296121763
orbit39                 orbit39 0.290392959
third                     third 0.288537098
orbit22                 orbit22 0.283816683
orbit29                 orbit29 0.279277766
orbit31                 orbit31 0.278103842
orbit9                   orbit9 0.264827701
membership_s37   membership_s37 0.259674233
AP                           AP 0.248932349
orbit38                 orbit38 0.244397759
membership_s44   membership_s44 0.242723570
upto_fifth           upto_fifth 0.238473827
graph20                 graph20 0.224380848
coreness               coreness 0.200566869
membership_s25   membership_s25 0.199561894
orbit2                   orbit2 0.199457747
orbit37                 orbit37 0.197295775
graph18                 graph18 0.170820863
orbit13                 orbit13 0.168659914
graph25                 graph25 0.164418490
orbit56                 orbit56 0.162177509
membership_s17   membership_s17 0.156630288
orbit1                   orbit1 0.154955965
orbit36                 orbit36 0.151925064
upto_second         upto_second 0.151920813
orbit53                 orbit53 0.147311688
orbit26                 orbit26 0.141251808
bigcom27               bigcom27 0.138668554
bigcom40               bigcom40 0.137765775
orbit50                 orbit50 0.137219224
orbit52                 orbit52 0.135640982
orbit51                 orbit51 0.133781440
orbit32                 orbit32 0.131603475
selfinter             selfinter 0.130056826
orbit42                 orbit42 0.124905826
orbit41                 orbit41 0.116008274
orbit44                 orbit44 0.115722063
bigcom33               bigcom33 0.114215187
bigcom43               bigcom43 0.108912777
membership_s19   membership_s19 0.104998799
bigcom1                 bigcom1 0.101073385
membership_s35   membership_s35 0.099518668
second                   second 0.098788937
orbit25                 orbit25 0.097005091
orbit11                 orbit11 0.090992965
membership_s7     membership_s7 0.090616916
graph24                 graph24 0.089933475
membership_s31   membership_s31 0.087317367
bigcom5                 bigcom5 0.086865200
orbit10                 orbit10 0.083560884
orbit66                 orbit66 0.080917495
orbit62                 orbit62 0.080528078
bigcom484             bigcom484 0.076631990
orbit61                 orbit61 0.073192564
orbit33                 orbit33 0.071705645
pdi                         pdi 0.071222527
orbit48                 orbit48 0.071095298
membership_s39   membership_s39 0.064617158
bigcom373             bigcom373 0.056962535
orbit40                 orbit40 0.056220596
bigcom159             bigcom159 0.055674390
membership_s1     membership_s1 0.053019560
orbit23                 orbit23 0.047529392
bigcom46               bigcom46 0.046583801
graph2                   graph2 0.042610668
bigcom124             bigcom124 0.042388789
orbit47                 orbit47 0.042142329
bigcom52               bigcom52 0.041816800
orbit59                 orbit59 0.041682025
orbit67                 orbit67 0.041532822
graph22                 graph22 0.035067980
graph7                   graph7 0.034020626
bigcom85               bigcom85 0.033948559
bigcom47               bigcom47 0.031882554
graph26                 graph26 0.031769519
orbit46                 orbit46 0.030989866
orbit12                 orbit12 0.030596106
graph28                 graph28 0.021437599
bigcom12               bigcom12 0.020943097
orbit63                 orbit63 0.020794363
membership_s13   membership_s13 0.018388775
bigcom398             bigcom398 0.016033623
orbit57                 orbit57 0.015943801
bigcom11               bigcom11 0.015362128
orbit60                 orbit60 0.014276566
bigcom14               bigcom14 0.013702883
orbit69                 orbit69 0.013540678
bigcom10               bigcom10 0.012129133
bigcom22               bigcom22 0.010584044
bigcom99               bigcom99 0.009625553
membership_s4     membership_s4 0.009095500
orbit7                   orbit7 0.008781187
orbit54                 orbit54 0.007815720
membership_s28   membership_s28 0.007703166
membership_s9     membership_s9 0.005082974
membership_s23   membership_s23 0.004064624
membership_s11   membership_s11 0.003663750
graph8                   graph8 0.000000000
graph27                 graph27 0.000000000
graph29                 graph29 0.000000000
orbit0                   orbit0 0.000000000
orbit3                   orbit3 0.000000000
orbit8                   orbit8 0.000000000
orbit14                 orbit14 0.000000000
orbit34                 orbit34 0.000000000
orbit43                 orbit43 0.000000000
orbit55                 orbit55 0.000000000
orbit58                 orbit58 0.000000000
orbit64                 orbit64 0.000000000
orbit65                 orbit65 0.000000000
orbit68                 orbit68 0.000000000
orbit70                 orbit70 0.000000000
orbit71                 orbit71 0.000000000
orbit72                 orbit72 0.000000000
eccrad                   eccrad 0.000000000
first                     first 0.000000000
bigcom3                 bigcom3 0.000000000
bigcom4                 bigcom4 0.000000000
bigcom6                 bigcom6 0.000000000
bigcom7                 bigcom7 0.000000000
bigcom8                 bigcom8 0.000000000
bigcom9                 bigcom9 0.000000000
bigcom13               bigcom13 0.000000000
bigcom15               bigcom15 0.000000000
bigcom16               bigcom16 0.000000000
bigcom17               bigcom17 0.000000000
bigcom19               bigcom19 0.000000000
bigcom20               bigcom20 0.000000000
bigcom21               bigcom21 0.000000000
bigcom26               bigcom26 0.000000000
bigcom28               bigcom28 0.000000000
bigcom31               bigcom31 0.000000000
bigcom32               bigcom32 0.000000000
bigcom34               bigcom34 0.000000000
bigcom36               bigcom36 0.000000000
bigcom37               bigcom37 0.000000000
bigcom38               bigcom38 0.000000000
bigcom39               bigcom39 0.000000000
bigcom49               bigcom49 0.000000000
bigcom54               bigcom54 0.000000000
bigcom58               bigcom58 0.000000000
bigcom61               bigcom61 0.000000000
bigcom65               bigcom65 0.000000000
bigcom69               bigcom69 0.000000000
bigcom71               bigcom71 0.000000000
bigcom75               bigcom75 0.000000000
bigcom76               bigcom76 0.000000000
bigcom78               bigcom78 0.000000000
bigcom82               bigcom82 0.000000000
bigcom83               bigcom83 0.000000000
bigcom87               bigcom87 0.000000000
bigcom90               bigcom90 0.000000000
bigcom91               bigcom91 0.000000000
bigcom95               bigcom95 0.000000000
bigcom97               bigcom97 0.000000000
bigcom98               bigcom98 0.000000000
bigcom101             bigcom101 0.000000000
bigcom102             bigcom102 0.000000000
bigcom104             bigcom104 0.000000000
bigcom106             bigcom106 0.000000000
bigcom107             bigcom107 0.000000000
bigcom108             bigcom108 0.000000000
bigcom113             bigcom113 0.000000000
bigcom114             bigcom114 0.000000000
bigcom115             bigcom115 0.000000000
bigcom117             bigcom117 0.000000000
bigcom119             bigcom119 0.000000000
bigcom121             bigcom121 0.000000000
bigcom123             bigcom123 0.000000000
bigcom127             bigcom127 0.000000000
bigcom130             bigcom130 0.000000000
bigcom131             bigcom131 0.000000000
bigcom134             bigcom134 0.000000000
bigcom138             bigcom138 0.000000000
bigcom143             bigcom143 0.000000000
bigcom146             bigcom146 0.000000000
bigcom148             bigcom148 0.000000000
bigcom149             bigcom149 0.000000000
bigcom151             bigcom151 0.000000000
bigcom153             bigcom153 0.000000000
bigcom154             bigcom154 0.000000000
bigcom160             bigcom160 0.000000000
bigcom161             bigcom161 0.000000000
bigcom162             bigcom162 0.000000000
bigcom168             bigcom168 0.000000000
bigcom172             bigcom172 0.000000000
bigcom175             bigcom175 0.000000000
bigcom180             bigcom180 0.000000000
bigcom181             bigcom181 0.000000000
bigcom183             bigcom183 0.000000000
bigcom185             bigcom185 0.000000000
bigcom187             bigcom187 0.000000000
bigcom189             bigcom189 0.000000000
bigcom191             bigcom191 0.000000000
bigcom198             bigcom198 0.000000000
bigcom199             bigcom199 0.000000000
bigcom200             bigcom200 0.000000000
bigcom202             bigcom202 0.000000000
bigcom205             bigcom205 0.000000000
bigcom227             bigcom227 0.000000000
bigcom232             bigcom232 0.000000000
bigcom241             bigcom241 0.000000000
bigcom246             bigcom246 0.000000000
bigcom266             bigcom266 0.000000000
bigcom268             bigcom268 0.000000000
bigcom274             bigcom274 0.000000000
bigcom278             bigcom278 0.000000000
bigcom280             bigcom280 0.000000000
bigcom323             bigcom323 0.000000000
bigcom341             bigcom341 0.000000000
bigcom342             bigcom342 0.000000000
bigcom345             bigcom345 0.000000000
bigcom346             bigcom346 0.000000000
bigcom354             bigcom354 0.000000000
bigcom369             bigcom369 0.000000000
bigcom377             bigcom377 0.000000000
bigcom384             bigcom384 0.000000000
bigcom394             bigcom394 0.000000000
bigcom403             bigcom403 0.000000000
bigcom404             bigcom404 0.000000000
bigcom414             bigcom414 0.000000000
bigcom416             bigcom416 0.000000000
bigcom428             bigcom428 0.000000000
bigcom430             bigcom430 0.000000000
bigcom434             bigcom434 0.000000000
bigcom435             bigcom435 0.000000000
bigcom449             bigcom449 0.000000000
bigcom451             bigcom451 0.000000000
bigcom454             bigcom454 0.000000000
bigcom471             bigcom471 0.000000000
bigcom473             bigcom473 0.000000000
bigcom479             bigcom479 0.000000000
bigcom485             bigcom485 0.000000000
bigcom492             bigcom492 0.000000000
bigcom498             bigcom498 0.000000000
bigcom506             bigcom506 0.000000000
bigcom530             bigcom530 0.000000000
bigcom531             bigcom531 0.000000000
bigcom564             bigcom564 0.000000000
bigcom623             bigcom623 0.000000000
membership_s2     membership_s2 0.000000000
membership_s3     membership_s3 0.000000000
membership_s5     membership_s5 0.000000000
membership_s6     membership_s6 0.000000000
membership_s8     membership_s8 0.000000000
membership_s10   membership_s10 0.000000000
membership_s18   membership_s18 0.000000000
membership_s20   membership_s20 0.000000000
membership_s22   membership_s22 0.000000000
membership_s26   membership_s26 0.000000000
membership_s27   membership_s27 0.000000000
membership_s29   membership_s29 0.000000000
membership_s30   membership_s30 0.000000000
membership_s33   membership_s33 0.000000000
membership_s34   membership_s34 0.000000000
membership_s36   membership_s36 0.000000000
membership_s40   membership_s40 0.000000000
membership_s41   membership_s41 0.000000000
membership_s42   membership_s42 0.000000000
[1] "Dataset: all_targets Model RF, run: 5 of 10 2015-06-15 21:36:24"
     |      Out-of-bag   |
Tree |      MSE  %Var(y) |
   1 |  0.02978   142.35 |
   2 |  0.03624   173.25 |
   3 |  0.03528   168.64 |
   4 |  0.03342   159.79 |
   5 |   0.0317   151.55 |
   6 |  0.03137   149.99 |
   7 |   0.0299   142.96 |
   8 |  0.02929   140.01 |
   9 |  0.02858   136.65 |
  10 |  0.02817   134.69 |
  11 |  0.02771   132.45 |
  12 |  0.02697   128.95 |
  13 |  0.02636   126.00 |
  14 |  0.02604   124.49 |
  15 |  0.02559   122.35 |
  16 |  0.02538   121.32 |
  17 |  0.02525   120.70 |
  18 |  0.02494   119.22 |
  19 |  0.02483   118.72 |
  20 |  0.02471   118.14 |
  21 |  0.02466   117.91 |
  22 |  0.02451   117.16 |
  23 |  0.02429   116.14 |
  24 |  0.02426   115.97 |
  25 |  0.02419   115.66 |
  26 |   0.0241   115.20 |
  27 |  0.02401   114.80 |
  28 |  0.02386   114.08 |
  29 |  0.02385   114.03 |
  30 |  0.02381   113.84 |
  31 |  0.02375   113.56 |
  32 |  0.02365   113.04 |
  33 |  0.02364   113.03 |
  34 |  0.02364   113.00 |
  35 |  0.02356   112.62 |
  36 |  0.02354   112.53 |
  37 |  0.02354   112.55 |
  38 |  0.02352   112.46 |
  39 |  0.02351   112.39 |
  40 |  0.02346   112.15 |
  41 |  0.02342   111.98 |
  42 |  0.02338   111.75 |
  43 |  0.02342   111.97 |
  44 |  0.02339   111.82 |
  45 |  0.02336   111.66 |
  46 |  0.02334   111.56 |
  47 |   0.0233   111.40 |
  48 |  0.02325   111.17 |
  49 |  0.02321   110.96 |
  50 |  0.02316   110.73 |
  51 |  0.02313   110.59 |
  52 |  0.02309   110.38 |
  53 |  0.02313   110.57 |
  54 |  0.02315   110.66 |
  55 |  0.02317   110.78 |
  56 |  0.02317   110.77 |
  57 |  0.02315   110.69 |
  58 |  0.02314   110.65 |
  59 |  0.02314   110.63 |
  60 |  0.02311   110.51 |
  61 |  0.02309   110.41 |
  62 |  0.02309   110.41 |
  63 |  0.02305   110.20 |
  64 |  0.02304   110.16 |
  65 |  0.02302   110.06 |
  66 |  0.02305   110.19 |
  67 |  0.02302   110.05 |
  68 |  0.02303   110.12 |
  69 |  0.02302   110.04 |
  70 |  0.02303   110.12 |
  71 |  0.02302   110.05 |
  72 |  0.02302   110.04 |
  73 |  0.02301   110.00 |
  74 |  0.02303   110.11 |
  75 |  0.02302   110.05 |
  76 |    0.023   109.95 |
  77 |  0.02297   109.81 |
  78 |  0.02296   109.76 |
  79 |  0.02294   109.65 |
  80 |  0.02292   109.59 |
  81 |   0.0229   109.50 |
  82 |   0.0229   109.49 |
  83 |  0.02293   109.63 |
  84 |  0.02292   109.59 |
  85 |  0.02292   109.55 |
  86 |   0.0229   109.49 |
  87 |  0.02286   109.31 |
  88 |  0.02285   109.25 |
  89 |  0.02282   109.09 |
  90 |  0.02279   108.97 |
  91 |  0.02277   108.86 |
  92 |  0.02278   108.93 |
  93 |  0.02277   108.85 |
  94 |  0.02277   108.86 |
  95 |  0.02275   108.78 |
  96 |  0.02276   108.79 |
  97 |  0.02277   108.85 |
  98 |  0.02276   108.79 |
  99 |  0.02274   108.71 |
 100 |  0.02273   108.66 |
[1] "Random Forest variable coefficients"
                      %IncMSE IncNodePurity
graph5           2.728703e-04  4.039427e-01
graph6           2.098771e-03  5.019262e-01
graph7           4.700654e-04  9.512043e-02
graph8           0.000000e+00  2.602085e-19
graph9           6.602445e-03  8.936451e-01
graph10          2.603355e-03  9.588339e-01
graph11          9.233178e-03  9.978071e-01
graph12          6.169767e-03  6.809342e-01
graph13          8.460135e-03  1.330378e+00
graph14          1.101394e-02  6.982986e-01
graph15          2.918827e-03  4.905759e-01
graph16          1.034048e-02  9.715161e-01
graph17          5.186534e-03  5.445835e-01
graph18          1.890380e-03  1.988991e-01
graph19          7.341316e-03  7.596735e-01
graph20          1.200411e-03  2.797221e-01
graph21          5.428012e-04  2.617361e-01
graph22          1.248850e-03  1.171953e-01
graph23          1.629790e-03  5.354650e-01
graph24          3.865859e-04  2.924148e-01
graph25          8.954971e-04  1.894744e-01
graph26          2.345271e-05  4.581349e-02
graph27          1.575423e-05  3.208333e-02
graph28          3.835827e-06  2.813853e-02
graph29          0.000000e+00  0.000000e+00
orbit0           6.593027e-05  2.700104e-01
orbit1           5.864778e-03  6.857650e-01
orbit2           7.933787e-04  2.393059e-01
orbit3           5.907452e-04  1.850706e-01
orbit4           1.274778e-02  7.914555e-01
orbit5           1.826450e-03  6.899880e-01
orbit6           9.646191e-03  8.025242e-01
orbit7           6.870941e-04  2.176764e-01
orbit8           2.475654e-04  3.079484e-01
orbit9           3.244019e-03  5.196474e-01
orbit10          1.486294e-03  3.736711e-01
orbit11          6.722375e-04  5.653810e-02
orbit12          7.154799e-05  1.463695e-01
orbit13          1.205830e-03  1.009354e-01
orbit14          1.579779e-05  3.210345e-02
orbit15          5.207955e-03  9.087465e-01
orbit16          3.961644e-03  8.904776e-01
orbit17          5.381611e-03  5.850844e-01
orbit18          6.782936e-03  1.254455e+00
orbit19          9.069381e-03  1.227225e+00
orbit20          9.305140e-03  7.376591e-01
orbit21          1.464468e-03  5.393146e-01
orbit22          9.300574e-03  1.289527e+00
orbit23          7.423726e-04  2.858878e-01
orbit24          8.040321e-03  8.833739e-01
orbit25          1.993388e-03  3.420404e-01
orbit26          4.262551e-04  7.613848e-02
orbit27          6.912019e-03  1.196356e+00
orbit28          8.183903e-03  5.094164e-01
orbit29          2.600469e-03  2.616280e-01
orbit30          4.517393e-03  4.133929e-01
orbit31          1.270317e-02  8.163301e-01
orbit32          2.692153e-03  3.587312e-01
orbit33          5.131116e-04  1.290878e-01
orbit34          4.384632e-03  5.556787e-01
orbit35          1.558893e-02  1.250635e+00
orbit36          1.130379e-03  6.133643e-01
orbit37          3.075999e-03  4.624929e-01
orbit38          1.097539e-03  2.527595e-01
orbit39          5.522278e-03  4.093408e-01
orbit40          3.905700e-04  1.125470e-01
orbit41          1.605799e-03  1.658871e-01
orbit42          1.358691e-03  1.951375e-01
orbit43          2.839691e-03  2.046250e-01
orbit44          8.983785e-04  2.433903e-01
orbit45          9.608052e-03  9.631943e-01
orbit46          9.324049e-04  7.560333e-02
orbit47          3.510960e-04  1.115726e-01
orbit48          3.218755e-03  1.967541e-01
orbit49          1.689188e-03  4.131171e-01
orbit50          1.643512e-03  2.261714e-01
orbit51          1.110306e-03  1.958245e-01
orbit52          3.953955e-03  2.380546e-01
orbit53          2.168909e-03  2.071752e-01
orbit54          6.051074e-04  6.928955e-03
orbit55          9.220131e-05  9.422239e-03
orbit56          3.721613e-03  4.452632e-01
orbit57          5.117438e-04  1.098585e-01
orbit58          8.984799e-06  4.982599e-02
orbit59          1.787686e-03  1.285796e-01
orbit60         -3.949447e-06  4.021978e-02
orbit61          7.301954e-04  1.551835e-01
orbit62          3.331459e-04  2.363086e-01
orbit63          1.523223e-04  5.231569e-02
orbit64          3.817377e-04  1.180785e-01
orbit65         -3.907776e-06  3.350000e-02
orbit66          4.059758e-04  5.796081e-02
orbit67          2.167535e-04  3.937349e-02
orbit68          0.000000e+00  3.035766e-20
orbit69          1.496300e-03  2.775368e-01
orbit70          0.000000e+00  1.734723e-20
orbit71          0.000000e+00  0.000000e+00
orbit72          0.000000e+00  0.000000e+00
AP               1.020118e-04  2.294632e-01
bet              5.195243e-03  1.807023e+00
ecc              2.665373e-03  4.266174e-01
eccrad           3.176327e-03  5.472988e-01
close            3.117194e-03  8.344720e-01
constraint       2.724940e-03  4.702505e-01
coreness         1.861532e-03  3.365798e-01
knn              1.037674e-02  1.575811e+00
hubscore         7.568500e-03  1.225289e+00
pagerank         2.897514e-03  2.368729e+00
trans            1.187412e-03  8.078108e-01
evcent           1.062965e-02  1.320873e+00
first            1.982164e-04  2.481097e-01
upto_second      3.224508e-03  6.713214e-01
upto_third       2.432068e-03  7.156566e-01
upto_fourth      2.087654e-03  9.222457e-01
upto_fifth       3.547884e-03  8.403052e-01
upto_sixth       1.313954e-02  1.241453e+00
second           5.009489e-03  6.909816e-01
third            5.016294e-03  7.307378e-01
fourth           7.612721e-03  1.588479e+00
fifth            2.255052e-03  2.081467e+00
sixth            5.231999e-03  1.312359e+00
ratio1           6.269894e-03  1.689602e+00
ratio2           2.687989e-03  2.875095e+00
ratio3           3.582845e-03  2.706824e+00
ratio4           4.537059e-03  1.325691e+00
ratio5           3.781571e-03  1.933620e+00
ratio6           3.029565e-03  1.251463e+00
selfinter        5.125279e-05  1.738565e-01
walktrap_vertex  4.962859e-03  1.235286e+00
bigcom1          8.722568e-04  2.090442e-01
bigcom3          0.000000e+00  0.000000e+00
bigcom4          0.000000e+00  0.000000e+00
bigcom5          6.987871e-04  3.480440e-01
bigcom6          0.000000e+00  0.000000e+00
bigcom7          0.000000e+00  0.000000e+00
bigcom8          1.573466e-05  4.934781e-02
bigcom9          0.000000e+00  0.000000e+00
bigcom10        -1.969120e-05  4.480863e-01
bigcom11         3.783205e-05  8.742437e-02
bigcom12         5.547232e-05  1.665683e-01
bigcom13         0.000000e+00  0.000000e+00
bigcom14        -3.363824e-05  1.517800e-01
bigcom15         0.000000e+00  0.000000e+00
bigcom16         0.000000e+00  3.469447e-20
bigcom17         0.000000e+00  0.000000e+00
bigcom19         0.000000e+00  4.336809e-21
bigcom20         0.000000e+00  0.000000e+00
bigcom21         0.000000e+00  0.000000e+00
bigcom22         7.104072e-05  3.473170e-02
bigcom23         1.016202e-04  4.955624e-01
bigcom26         0.000000e+00  0.000000e+00
bigcom27        -5.141497e-06  2.335314e-01
bigcom28         0.000000e+00  0.000000e+00
bigcom30         2.533736e-05  5.998052e-01
bigcom31         0.000000e+00  0.000000e+00
bigcom32         0.000000e+00  3.122502e-19
bigcom33        -3.747289e-05  3.135740e-01
bigcom34         0.000000e+00  0.000000e+00
bigcom36         0.000000e+00  0.000000e+00
bigcom37         0.000000e+00  0.000000e+00
bigcom38         0.000000e+00  0.000000e+00
bigcom39         0.000000e+00  0.000000e+00
bigcom40        -2.131419e-05  3.995268e-01
bigcom41         3.214036e-04  1.312976e+00
bigcom43         7.714931e-06  3.823956e-01
bigcom46         7.619616e-05  5.760787e-01
bigcom47        -2.484379e-05  6.951134e-02
bigcom49         0.000000e+00  4.163336e-19
bigcom52        -2.581140e-05  4.198501e-01
bigcom54         0.000000e+00  0.000000e+00
bigcom58         0.000000e+00  0.000000e+00
bigcom61         0.000000e+00  0.000000e+00
bigcom65         0.000000e+00  1.387779e-19
bigcom69         0.000000e+00  0.000000e+00
bigcom71         0.000000e+00  0.000000e+00
bigcom75         0.000000e+00  0.000000e+00
bigcom76         0.000000e+00  0.000000e+00
bigcom78         0.000000e+00  0.000000e+00
bigcom82         0.000000e+00  0.000000e+00
bigcom83         0.000000e+00  5.551115e-19
bigcom85         1.113360e-05  3.594826e-01
bigcom87         0.000000e+00  0.000000e+00
bigcom90         1.187626e-05  3.945936e-01
bigcom91         0.000000e+00  0.000000e+00
bigcom95         0.000000e+00  1.734723e-20
bigcom97         0.000000e+00  3.122502e-19
bigcom98         0.000000e+00  0.000000e+00
bigcom99        -2.866782e-05  3.811158e-01
bigcom101        0.000000e+00  3.469447e-20
bigcom102        0.000000e+00  0.000000e+00
bigcom104        0.000000e+00  0.000000e+00
bigcom106        0.000000e+00  0.000000e+00
bigcom107        0.000000e+00  0.000000e+00
bigcom108        0.000000e+00  0.000000e+00
bigcom113        0.000000e+00  0.000000e+00
bigcom114        0.000000e+00  0.000000e+00
bigcom115        0.000000e+00  0.000000e+00
bigcom117        0.000000e+00  0.000000e+00
bigcom119        0.000000e+00  0.000000e+00
bigcom121        0.000000e+00  0.000000e+00
bigcom123        0.000000e+00  2.125036e-19
bigcom124       -4.294719e-05  3.514464e-01
bigcom127        0.000000e+00  0.000000e+00
bigcom130        0.000000e+00  0.000000e+00
bigcom131        0.000000e+00  0.000000e+00
bigcom134        0.000000e+00  0.000000e+00
bigcom138        0.000000e+00  5.551115e-19
bigcom143        0.000000e+00  0.000000e+00
bigcom146        3.063003e-05  7.294571e-02
bigcom148        0.000000e+00  0.000000e+00
bigcom149        0.000000e+00  0.000000e+00
bigcom151        0.000000e+00  0.000000e+00
bigcom153        0.000000e+00  0.000000e+00
bigcom154        0.000000e+00  8.673617e-21
bigcom159        9.786495e-05  3.569258e-01
bigcom160        0.000000e+00  0.000000e+00
bigcom161        0.000000e+00  8.571429e-03
bigcom162        0.000000e+00  0.000000e+00
bigcom168        0.000000e+00  0.000000e+00
bigcom172        0.000000e+00  0.000000e+00
bigcom175        0.000000e+00  0.000000e+00
bigcom180        0.000000e+00  0.000000e+00
bigcom181        0.000000e+00  0.000000e+00
bigcom183        0.000000e+00  0.000000e+00
bigcom185        0.000000e+00  0.000000e+00
bigcom187        0.000000e+00  0.000000e+00
bigcom189        0.000000e+00  0.000000e+00
bigcom191        0.000000e+00  0.000000e+00
bigcom198        0.000000e+00  0.000000e+00
bigcom199        0.000000e+00  0.000000e+00
bigcom200        0.000000e+00  0.000000e+00
bigcom202        0.000000e+00  0.000000e+00
bigcom205        0.000000e+00  3.469447e-20
bigcom227        0.000000e+00  0.000000e+00
bigcom232        0.000000e+00  3.469447e-20
bigcom241        0.000000e+00  0.000000e+00
bigcom246        0.000000e+00  0.000000e+00
bigcom266        0.000000e+00  0.000000e+00
bigcom268        0.000000e+00  0.000000e+00
bigcom274        0.000000e+00  0.000000e+00
bigcom278        0.000000e+00  0.000000e+00
bigcom280        0.000000e+00  0.000000e+00
bigcom323        0.000000e+00  0.000000e+00
bigcom341        0.000000e+00  0.000000e+00
bigcom342        0.000000e+00  0.000000e+00
bigcom345        0.000000e+00  0.000000e+00
bigcom346        0.000000e+00  0.000000e+00
bigcom354        0.000000e+00  0.000000e+00
bigcom369        0.000000e+00  0.000000e+00
bigcom373       -3.510649e-05  3.765166e-01
bigcom377        0.000000e+00  0.000000e+00
bigcom384        0.000000e+00  1.387779e-19
bigcom394        0.000000e+00  0.000000e+00
bigcom398       -2.369465e-05  3.666953e-01
bigcom403        0.000000e+00  0.000000e+00
bigcom404        0.000000e+00  0.000000e+00
bigcom414        0.000000e+00  0.000000e+00
bigcom416        0.000000e+00  0.000000e+00
bigcom423        2.813063e-04  4.192347e-01
bigcom428        0.000000e+00  0.000000e+00
bigcom430        0.000000e+00  0.000000e+00
bigcom434        0.000000e+00  0.000000e+00
bigcom435        0.000000e+00  0.000000e+00
bigcom449        0.000000e+00  0.000000e+00
bigcom451        0.000000e+00  0.000000e+00
bigcom454        0.000000e+00  0.000000e+00
bigcom471        0.000000e+00  0.000000e+00
bigcom473        0.000000e+00  0.000000e+00
bigcom479        1.229093e-04  1.826510e-02
bigcom484        2.489182e-05  2.768970e-01
bigcom485        0.000000e+00  0.000000e+00
bigcom492        0.000000e+00  0.000000e+00
bigcom498        0.000000e+00  0.000000e+00
bigcom506        0.000000e+00  0.000000e+00
bigcom530        0.000000e+00  0.000000e+00
bigcom531        0.000000e+00  0.000000e+00
bigcom564        0.000000e+00  0.000000e+00
bigcom623        0.000000e+00  0.000000e+00
spin_vertex      1.958879e-03  1.340434e+00
membership_s1    3.407649e-04  1.740389e-01
membership_s2    0.000000e+00  4.336809e-20
membership_s3    0.000000e+00  0.000000e+00
membership_s4   -4.291978e-05  2.747873e-01
membership_s5    0.000000e+00  9.166667e-03
membership_s6    0.000000e+00  0.000000e+00
membership_s7    3.987603e-06  1.105081e-01
membership_s8    0.000000e+00  0.000000e+00
membership_s9    3.769393e-06  5.239094e-02
membership_s10   0.000000e+00  0.000000e+00
membership_s11  -5.973151e-05  4.090097e-01
membership_s13  -3.588734e-05  2.310426e-01
membership_s14   5.030245e-04  4.086976e-01
membership_s15  -8.305460e-05  2.390855e-01
membership_s17  -9.436297e-05  2.278693e-01
membership_s18   0.000000e+00  0.000000e+00
membership_s19  -5.127174e-05  2.824828e-01
membership_s20   0.000000e+00  0.000000e+00
membership_s21   3.538421e-04  8.115812e-01
membership_s22  -1.042193e-05  9.704067e-02
membership_s23   1.611578e-04  6.949242e-02
membership_s25   2.540482e-04  3.750207e-01
membership_s26   0.000000e+00  0.000000e+00
membership_s27   0.000000e+00  0.000000e+00
membership_s28   3.346440e-05  1.255389e-01
membership_s29   0.000000e+00  0.000000e+00
membership_s30   0.000000e+00  2.168404e-20
membership_s31  -8.841091e-06  2.533688e-01
membership_s32  -8.040887e-06  4.965652e-01
membership_s33   0.000000e+00  3.469447e-20
membership_s34  -1.719573e-05  1.671026e-01
membership_s35   1.540448e-04  3.321804e-01
membership_s36   0.000000e+00  3.469447e-20
membership_s37  -2.968919e-05  3.968340e-01
membership_s39   5.649489e-05  1.036213e-01
membership_s40   0.000000e+00  0.000000e+00
membership_s41   0.000000e+00  0.000000e+00
membership_s42   0.000000e+00  0.000000e+00
membership_s43  -3.133786e-06  4.153170e-01
membership_s44  -2.773658e-05  1.956403e-01
V1               7.601098e-03  3.572830e+00
V2               3.481037e-03  3.194106e+00
pdi              6.800506e-04  5.008710e-01
adhesion         1.160574e-02  2.742153e+00
cohesion         1.532964e-02  2.151814e+00
inner            6.318220e-03  2.736421e+00
outer            9.377432e-03  3.420068e+00
ioratio          1.073238e-02  2.748131e+00
comsize          4.438483e-03  2.768062e+00
[1] "Dataset: all_targets Model GLM, run: 5 of 10 2015-06-15 21:39:43"
[1] "glmnet variable coefficients"
                     [,1]          [,2]
(Intercept)     -3.823962  4.333937e+00
graph0           0.000000 -1.606509e-03
graph1           0.000000  0.000000e+00
graph2           0.000000  6.263229e-03
graph3           0.000000  0.000000e+00
graph4           0.000000  0.000000e+00
graph5           0.000000 -1.729607e-04
graph6           0.000000  0.000000e+00
graph7           0.000000  0.000000e+00
graph8           0.000000  0.000000e+00
graph9           0.000000  0.000000e+00
graph10          0.000000  0.000000e+00
graph11          0.000000  0.000000e+00
graph12          0.000000  0.000000e+00
graph13          0.000000  0.000000e+00
graph14          0.000000  0.000000e+00
graph15          0.000000 -4.675084e-06
graph16          0.000000  0.000000e+00
graph17          0.000000  0.000000e+00
graph18          0.000000  0.000000e+00
graph19          0.000000  0.000000e+00
graph20          0.000000  0.000000e+00
graph21          0.000000  0.000000e+00
graph22          0.000000  0.000000e+00
graph23          0.000000  0.000000e+00
graph24          0.000000  0.000000e+00
graph25          0.000000  0.000000e+00
graph26          0.000000  0.000000e+00
graph27          0.000000  0.000000e+00
graph28          0.000000  0.000000e+00
graph29          0.000000  0.000000e+00
orbit0           0.000000 -7.707040e-04
orbit1           0.000000  0.000000e+00
orbit2           0.000000 -2.093531e-05
orbit3           0.000000  6.696078e-03
orbit4           0.000000 -7.126034e-06
orbit5           0.000000  0.000000e+00
orbit6           0.000000  6.619594e-07
orbit7           0.000000  0.000000e+00
orbit8           0.000000 -1.693000e-04
orbit9           0.000000 -4.886413e-05
orbit10          0.000000  0.000000e+00
orbit11          0.000000  0.000000e+00
orbit12          0.000000 -1.171021e-03
orbit13          0.000000  0.000000e+00
orbit14          0.000000  0.000000e+00
orbit15          0.000000 -6.749079e-07
orbit16          0.000000  0.000000e+00
orbit17          0.000000 -8.777605e-09
orbit18          0.000000  0.000000e+00
orbit19          0.000000  0.000000e+00
orbit20          0.000000  0.000000e+00
orbit21          0.000000  0.000000e+00
orbit22          0.000000  1.004861e-07
orbit23          0.000000  0.000000e+00
orbit24          0.000000 -1.721025e-06
orbit25          0.000000 -5.540856e-06
orbit26          0.000000  0.000000e+00
orbit27          0.000000  2.401621e-05
orbit28          0.000000  0.000000e+00
orbit29          0.000000  0.000000e+00
orbit30          0.000000  0.000000e+00
orbit31          0.000000 -1.077104e-06
orbit32          0.000000  0.000000e+00
orbit33          0.000000  0.000000e+00
orbit34          0.000000 -5.748843e-06
orbit35          0.000000  0.000000e+00
orbit36          0.000000  0.000000e+00
orbit37          0.000000 -4.962054e-06
orbit38          0.000000  0.000000e+00
orbit39          0.000000 -6.702918e-05
orbit40          0.000000 -2.897431e-07
orbit41          0.000000  0.000000e+00
orbit42          0.000000  0.000000e+00
orbit43          0.000000  0.000000e+00
orbit44          0.000000  0.000000e+00
orbit45          0.000000 -8.157870e-05
orbit46          0.000000 -5.691665e-05
orbit47          0.000000  0.000000e+00
orbit48          0.000000  0.000000e+00
orbit49          0.000000  8.143714e-05
orbit50          0.000000  0.000000e+00
orbit51          0.000000 -2.257179e-06
orbit52          0.000000  0.000000e+00
orbit53          0.000000  0.000000e+00
orbit54          0.000000 -3.930425e-05
orbit55          0.000000  0.000000e+00
orbit56          0.000000  4.155168e-04
orbit57          0.000000  0.000000e+00
orbit58          0.000000  0.000000e+00
orbit59          0.000000  0.000000e+00
orbit60          0.000000  0.000000e+00
orbit61          0.000000  0.000000e+00
orbit62          0.000000 -2.290021e-05
orbit63          0.000000  0.000000e+00
orbit64          0.000000  0.000000e+00
orbit65          0.000000 -1.310381e-03
orbit66          0.000000  0.000000e+00
orbit67          0.000000  0.000000e+00
orbit68          0.000000  0.000000e+00
orbit69          0.000000  0.000000e+00
orbit70          0.000000  0.000000e+00
orbit71          0.000000  0.000000e+00
orbit72          0.000000  0.000000e+00
AP               0.000000  1.389646e-02
bet              0.000000  4.109687e-07
ecc              0.000000 -6.420822e-02
eccrad           0.000000 -4.233172e-01
close            0.000000  0.000000e+00
constraint       0.000000  9.221381e-02
coreness         0.000000  3.179324e-02
knn              0.000000 -1.725467e-03
hubscore         0.000000  0.000000e+00
pagerank         0.000000 -6.019480e-01
trans            0.000000  3.163394e-01
evcent           0.000000  0.000000e+00
first            0.000000 -1.359921e-03
upto_second      0.000000  0.000000e+00
upto_third       0.000000  0.000000e+00
upto_fourth      0.000000  0.000000e+00
upto_fifth       0.000000 -3.028620e-07
upto_sixth       0.000000  9.371018e-06
second           0.000000  3.307759e-05
third            0.000000 -6.690555e-05
fourth           0.000000  2.670427e-05
fifth            0.000000  1.684729e-06
sixth            0.000000  4.600180e-05
ratio1           0.000000 -3.502781e-04
ratio2           0.000000  1.748170e-03
ratio3           0.000000  6.605142e-03
ratio4           0.000000 -6.952936e-02
ratio5           0.000000 -4.445361e-04
ratio6           0.000000 -4.534304e-05
selfinter        0.000000 -1.440354e-01
walktrap_vertex  0.000000 -1.142737e+00
bigcom1          0.000000  2.481543e-01
bigcom3          0.000000 -4.876418e-01
bigcom4          0.000000 -8.325304e-01
bigcom5          0.000000  2.832593e-01
bigcom6          0.000000 -7.776348e-01
bigcom7          0.000000 -8.293021e-01
bigcom8          0.000000 -2.461782e-01
bigcom9          0.000000  0.000000e+00
bigcom10         0.000000  1.990213e+00
bigcom11         0.000000 -4.073285e-03
bigcom12         0.000000 -7.828235e-03
bigcom13         0.000000 -1.029917e+00
bigcom14         0.000000  6.306041e-01
bigcom15         0.000000 -7.186734e-01
bigcom16         0.000000 -6.810389e-01
bigcom17         0.000000 -5.718389e-01
bigcom19         0.000000 -9.422498e-01
bigcom20         0.000000  0.000000e+00
bigcom21         0.000000 -6.656139e-01
bigcom22         0.000000  7.689343e-01
bigcom23         0.000000  6.500780e-01
bigcom26         0.000000 -1.021956e+00
bigcom27         0.000000  1.289829e+00
bigcom28         0.000000 -7.428799e-01
bigcom30         0.000000  1.467422e+00
bigcom31         0.000000 -5.856981e-01
bigcom32         0.000000 -9.523525e-01
bigcom33         0.000000  1.121945e+00
bigcom34         0.000000 -7.441302e-01
bigcom36         0.000000 -6.271547e-01
bigcom37         0.000000 -9.670574e-01
bigcom38         0.000000 -5.648387e-01
bigcom39         0.000000 -4.121165e-01
bigcom40         0.000000  1.325162e+00
bigcom41         0.000000  2.695154e+00
bigcom43         0.000000  6.326651e-01
bigcom46         0.000000  1.579664e+00
bigcom47         0.000000  3.024914e-01
bigcom49         0.000000 -1.185726e+00
bigcom52         0.000000  1.227957e+00
bigcom54         0.000000 -9.992087e-01
bigcom58         0.000000 -9.388601e-01
bigcom61         0.000000 -1.017303e+00
bigcom65         0.000000 -9.586857e-01
bigcom69         0.000000 -9.650528e-01
bigcom71         0.000000 -8.771689e-01
bigcom75         0.000000 -9.150644e-01
bigcom76         0.000000 -1.052752e+00
bigcom78         0.000000 -7.035743e-01
bigcom82         0.000000 -1.067350e+00
bigcom83         0.000000 -2.143738e-02
bigcom85         0.000000  8.025616e-01
bigcom87         0.000000 -8.898180e-01
bigcom90         0.000000  1.729474e+00
bigcom91         0.000000 -7.282768e-01
bigcom95         0.000000 -5.861873e-01
bigcom97         0.000000 -7.481480e-01
bigcom98         0.000000 -6.230070e-01
bigcom99         0.000000  1.688393e+00
bigcom101        0.000000 -3.324440e-01
bigcom102        0.000000 -7.852806e-01
bigcom104        0.000000 -7.464404e-01
bigcom106        0.000000  0.000000e+00
bigcom107        0.000000 -4.869008e-01
bigcom108        0.000000 -7.461955e-01
bigcom113        0.000000 -2.778888e-01
bigcom114        0.000000 -4.350817e-01
bigcom115        0.000000 -7.911863e-01
bigcom117        0.000000 -1.275990e+00
bigcom119        0.000000 -7.232856e-01
bigcom121        0.000000 -1.946167e-01
bigcom123        0.000000 -1.119795e+00
bigcom124        0.000000  1.501319e+00
bigcom127        0.000000 -9.345570e-01
bigcom130        0.000000 -9.479137e-01
bigcom131        0.000000 -6.936873e-01
bigcom134        0.000000 -7.889832e-01
bigcom138        0.000000 -1.001614e+00
bigcom143        0.000000 -4.770032e-01
bigcom146        0.000000  1.882908e-01
bigcom148        0.000000 -7.105216e-01
bigcom149        0.000000 -7.893635e-01
bigcom151        0.000000 -4.705987e-01
bigcom153        0.000000 -9.442683e-01
bigcom154        0.000000 -1.038669e+00
bigcom159        0.000000  1.371377e+00
bigcom160        0.000000 -6.668510e-01
bigcom161        0.000000 -1.057339e+00
bigcom162        0.000000 -7.362544e-01
bigcom168        0.000000  0.000000e+00
bigcom172        0.000000 -7.622644e-01
bigcom175        0.000000 -8.968138e-01
bigcom180        0.000000 -3.790384e-01
bigcom181        0.000000 -8.377971e-02
bigcom183        0.000000 -8.377897e-01
bigcom185        0.000000 -7.947642e-01
bigcom187        0.000000 -6.721916e-01
bigcom189        0.000000 -1.053910e+00
bigcom191        0.000000 -4.902519e-01
bigcom198        0.000000  0.000000e+00
bigcom199        0.000000 -6.822185e-01
bigcom200        0.000000 -1.000484e+00
bigcom202        0.000000 -8.215198e-01
bigcom205        0.000000 -6.516736e-01
bigcom227        0.000000  0.000000e+00
bigcom232        0.000000 -5.636866e-01
bigcom241        0.000000 -5.965118e-01
bigcom246        0.000000  0.000000e+00
bigcom266        0.000000 -3.875822e-01
bigcom268        0.000000 -7.219417e-01
bigcom274        0.000000 -5.397871e-01
bigcom278        0.000000 -8.021962e-01
bigcom280        0.000000 -1.831242e-01
bigcom323        0.000000 -5.742486e-01
bigcom341        0.000000 -8.949138e-01
bigcom342        0.000000 -7.203398e-03
bigcom345        0.000000  0.000000e+00
bigcom346        0.000000 -8.940029e-01
bigcom354        0.000000 -6.246403e-01
bigcom369        0.000000  0.000000e+00
bigcom373        0.000000  1.820233e+00
bigcom377        0.000000 -7.371159e-01
bigcom384        0.000000 -9.672213e-01
bigcom394        0.000000 -7.931072e-01
bigcom398        0.000000  1.507312e+00
bigcom403        0.000000 -1.007551e+00
bigcom404        0.000000 -4.435154e-01
bigcom414        0.000000 -8.060402e-01
bigcom416        0.000000 -5.156969e-01
bigcom423        0.000000  1.283564e+00
bigcom428        0.000000 -8.552385e-01
bigcom430        0.000000 -6.682307e-01
bigcom434        0.000000 -4.199896e-01
bigcom435        0.000000  0.000000e+00
bigcom449        0.000000 -7.071750e-01
bigcom451        0.000000 -8.949433e-01
bigcom454        0.000000 -6.294273e-01
bigcom471        0.000000 -7.437131e-01
bigcom473        0.000000  0.000000e+00
bigcom479        0.000000  3.465540e-01
bigcom484        0.000000  1.554073e+00
bigcom485        0.000000 -5.356186e-01
bigcom492        0.000000 -5.337475e-01
bigcom498        0.000000 -5.222830e-01
bigcom506        0.000000 -6.146233e-01
bigcom530        0.000000 -8.222101e-01
bigcom531        0.000000 -6.258711e-01
bigcom564        0.000000 -5.212815e-01
bigcom623        0.000000 -7.883346e-01
spin_vertex      0.000000  3.040667e-01
membership_s1    0.000000 -5.497832e-02
membership_s2    0.000000 -2.193224e+00
membership_s3    0.000000 -8.515690e-01
membership_s4    0.000000  9.826948e-01
membership_s5    0.000000 -1.263251e+00
membership_s6    0.000000 -1.468963e+00
membership_s7    0.000000  3.990786e-01
membership_s8    0.000000 -1.599264e+00
membership_s9    0.000000 -5.674881e-01
membership_s10   0.000000 -1.276941e+00
membership_s11   0.000000  1.398029e+00
membership_s13   0.000000  1.101970e+00
membership_s14   0.000000  1.434289e-01
membership_s15   0.000000  1.168174e-01
membership_s17   0.000000  8.237872e-01
membership_s18   0.000000 -1.043029e+00
membership_s19   0.000000  2.872431e-02
membership_s20   0.000000 -8.830362e-01
membership_s21   0.000000  1.093992e+00
membership_s22   0.000000 -6.187229e-02
membership_s23   0.000000 -4.832134e-01
membership_s25   0.000000 -1.849500e-01
membership_s26   0.000000 -1.079229e+00
membership_s27   0.000000 -7.806543e-01
membership_s28   0.000000 -4.519083e-02
membership_s29   0.000000 -1.158517e+00
membership_s30   0.000000 -1.170162e+00
membership_s31   0.000000  1.842492e-01
membership_s32   0.000000  1.683910e-01
membership_s33   0.000000 -1.150989e+00
membership_s34   0.000000  5.284864e-01
membership_s35   0.000000 -9.838049e-02
membership_s36   0.000000 -1.351618e+00
membership_s37   0.000000  2.146065e-01
membership_s39   0.000000 -1.478337e-01
membership_s40   0.000000 -7.998035e-01
membership_s41   0.000000 -1.215250e+00
membership_s42   0.000000 -1.242999e+00
membership_s43   0.000000  3.999484e-01
membership_s44   0.000000  7.068239e-02
V1               0.000000  1.194026e+00
V2               0.000000  7.357429e-01
pdi              0.000000 -1.626949e+01
adhesion         0.000000  7.266095e-04
cohesion         0.000000 -1.107267e-03
inner            0.000000  2.823849e-04
outer            0.000000  1.133485e-04
ioratio          0.000000 -1.189901e+00
comsize          0.000000  6.261478e-04
[1] "Dataset: all_targets Model GBM, run: 6 of 10 2015-06-15 21:40:29"
Iter   TrainDeviance   ValidDeviance   StepSize   Improve
     1        0.2080             nan     0.0100    0.0001
     2        0.2061             nan     0.0100   -0.0000
     3        0.2047             nan     0.0100    0.0001
     4        0.2039             nan     0.0100   -0.0000
     5        0.2022             nan     0.0100    0.0002
     6        0.2014             nan     0.0100   -0.0000
     7        0.2006             nan     0.0100   -0.0000
     8        0.1994             nan     0.0100    0.0001
     9        0.1982             nan     0.0100    0.0002
    10        0.1974             nan     0.0100   -0.0000
    20        0.1886             nan     0.0100    0.0001
    40        0.1740             nan     0.0100   -0.0000
    60        0.1633             nan     0.0100   -0.0000
    80        0.1550             nan     0.0100    0.0000
   100        0.1473             nan     0.0100    0.0000
   120        0.1409             nan     0.0100   -0.0000
   140        0.1358             nan     0.0100   -0.0000
   160        0.1305             nan     0.0100   -0.0000
   180        0.1259             nan     0.0100   -0.0000
   200        0.1218             nan     0.0100   -0.0000
   220        0.1182             nan     0.0100   -0.0000
   240        0.1143             nan     0.0100   -0.0000
   260        0.1107             nan     0.0100   -0.0000
   280        0.1070             nan     0.0100   -0.0000
   300        0.1041             nan     0.0100   -0.0000
   320        0.1012             nan     0.0100   -0.0000
   340        0.0989             nan     0.0100   -0.0000
   360        0.0960             nan     0.0100   -0.0000
   376        0.0942             nan     0.0100   -0.0000

[1] "GBM variable coefficients"
                            var     rel.inf
V1                           V1 4.389604227
outer                     outer 4.279108185
V2                           V2 4.100237269
ratio2                   ratio2 4.075088153
trans                     trans 3.497792641
comsize                 comsize 2.771916786
pagerank               pagerank 2.679440979
bet                         bet 2.637053828
knn                         knn 2.559789946
ratio3                   ratio3 2.512426485
walktrap_vertex walktrap_vertex 2.159088215
fourth                   fourth 2.028368880
orbit18                 orbit18 1.943921005
inner                     inner 1.873519784
graph13                 graph13 1.835528166
ratio5                   ratio5 1.816471165
adhesion               adhesion 1.748475326
spin_vertex         spin_vertex 1.747369622
fifth                     fifth 1.655552708
ioratio                 ioratio 1.377122743
cohesion               cohesion 1.375281134
graph16                 graph16 1.348159932
orbit19                 orbit19 1.265918305
hubscore               hubscore 1.180155042
graph10                 graph10 1.110208312
ratio4                   ratio4 1.092531656
bigcom30               bigcom30 1.030967782
graph4                   graph4 1.012770636
bigcom41               bigcom41 0.988517842
ratio1                   ratio1 0.987431066
orbit16                 orbit16 0.948882586
orbit35                 orbit35 0.946237965
graph3                   graph3 0.928452173
orbit17                 orbit17 0.920961252
ratio6                   ratio6 0.917205498
upto_sixth           upto_sixth 0.859831895
graph23                 graph23 0.848745700
orbit20                 orbit20 0.837209016
ecc                         ecc 0.817456393
orbit27                 orbit27 0.810857058
orbit5                   orbit5 0.802437474
graph1                   graph1 0.762977865
orbit21                 orbit21 0.760398328
graph11                 graph11 0.716594208
membership_s21   membership_s21 0.708166862
membership_s43   membership_s43 0.707321966
graph19                 graph19 0.665218964
orbit31                 orbit31 0.633213216
bigcom23               bigcom23 0.631934653
bigcom52               bigcom52 0.614844990
membership_s14   membership_s14 0.614389223
orbit28                 orbit28 0.585645943
graph9                   graph9 0.583622595
graph6                   graph6 0.560426449
graph14                 graph14 0.554033269
orbit15                 orbit15 0.518804173
graph12                 graph12 0.499731612
graph15                 graph15 0.493673853
orbit30                 orbit30 0.486085069
orbit36                 orbit36 0.451053197
membership_s34   membership_s34 0.449593424
graph21                 graph21 0.442485505
orbit1                   orbit1 0.440527307
orbit45                 orbit45 0.439169705
upto_fifth           upto_fifth 0.427222387
orbit38                 orbit38 0.409178396
orbit6                   orbit6 0.399429345
constraint           constraint 0.397355052
graph17                 graph17 0.397133132
upto_third           upto_third 0.371382821
orbit37                 orbit37 0.370778146
orbit48                 orbit48 0.359974905
bigcom423             bigcom423 0.356896133
sixth                     sixth 0.356538180
graph0                   graph0 0.343754973
close                     close 0.327491730
orbit39                 orbit39 0.321697160
orbit24                 orbit24 0.318514492
upto_second         upto_second 0.298543446
orbit26                 orbit26 0.279405190
upto_fourth         upto_fourth 0.265179505
orbit29                 orbit29 0.263889647
graph20                 graph20 0.263148186
orbit4                   orbit4 0.262453691
orbit9                   orbit9 0.244821478
orbit67                 orbit67 0.240342343
orbit32                 orbit32 0.230995854
third                     third 0.207792130
orbit49                 orbit49 0.200962573
bigcom1                 bigcom1 0.194706421
orbit56                 orbit56 0.184979726
orbit22                 orbit22 0.181506685
second                   second 0.178058449
pdi                         pdi 0.173752027
membership_s17   membership_s17 0.170742588
orbit2                   orbit2 0.163429950
membership_s31   membership_s31 0.159518390
membership_s19   membership_s19 0.155942000
coreness               coreness 0.152847352
orbit25                 orbit25 0.150557478
graph5                   graph5 0.146988963
orbit44                 orbit44 0.143080749
orbit52                 orbit52 0.139865849
bigcom33               bigcom33 0.136942570
orbit10                 orbit10 0.135407645
graph2                   graph2 0.131920992
membership_s25   membership_s25 0.129966008
orbit50                 orbit50 0.126696483
bigcom5                 bigcom5 0.126330423
AP                           AP 0.125990937
orbit13                 orbit13 0.123905552
membership_s37   membership_s37 0.117261668
orbit40                 orbit40 0.115337242
orbit12                 orbit12 0.105660024
orbit66                 orbit66 0.102310968
bigcom484             bigcom484 0.091989917
orbit41                 orbit41 0.091453984
membership_s7     membership_s7 0.087852293
bigcom373             bigcom373 0.082131346
membership_s1     membership_s1 0.078800912
orbit53                 orbit53 0.077533126
orbit33                 orbit33 0.077525195
orbit62                 orbit62 0.075622250
graph24                 graph24 0.073398859
graph28                 graph28 0.072404313
graph22                 graph22 0.068794001
orbit7                   orbit7 0.068317966
orbit11                 orbit11 0.066043329
orbit60                 orbit60 0.063126255
orbit51                 orbit51 0.062628339
orbit42                 orbit42 0.060307108
bigcom124             bigcom124 0.059791043
graph18                 graph18 0.059112742
bigcom11               bigcom11 0.055956081
membership_s35   membership_s35 0.054753897
bigcom40               bigcom40 0.053660280
orbit23                 orbit23 0.051252134
membership_s44   membership_s44 0.048984773
membership_s39   membership_s39 0.048370209
graph25                 graph25 0.047986367
evcent                   evcent 0.047808147
orbit57                 orbit57 0.047414871
orbit55                 orbit55 0.045528500
orbit43                 orbit43 0.041381315
selfinter             selfinter 0.039349862
orbit47                 orbit47 0.038900336
bigcom43               bigcom43 0.038484414
bigcom398             bigcom398 0.037047765
membership_s15   membership_s15 0.035126913
bigcom22               bigcom22 0.035074610
bigcom85               bigcom85 0.022761859
orbit58                 orbit58 0.020873657
bigcom159             bigcom159 0.018632874
graph8                   graph8 0.016694522
bigcom47               bigcom47 0.014248959
bigcom14               bigcom14 0.013528168
graph7                   graph7 0.013067693
orbit46                 orbit46 0.011810162
graph27                 graph27 0.011171148
orbit61                 orbit61 0.009617685
membership_s4     membership_s4 0.007373643
orbit54                 orbit54 0.006907331
membership_s13   membership_s13 0.006282988
bigcom12               bigcom12 0.005998036
bigcom99               bigcom99 0.005861429
orbit59                 orbit59 0.004661158
graph26                 graph26 0.000000000
graph29                 graph29 0.000000000
orbit0                   orbit0 0.000000000
orbit3                   orbit3 0.000000000
orbit8                   orbit8 0.000000000
orbit14                 orbit14 0.000000000
orbit34                 orbit34 0.000000000
orbit63                 orbit63 0.000000000
orbit64                 orbit64 0.000000000
orbit65                 orbit65 0.000000000
orbit68                 orbit68 0.000000000
orbit69                 orbit69 0.000000000
orbit70                 orbit70 0.000000000
orbit71                 orbit71 0.000000000
orbit72                 orbit72 0.000000000
eccrad                   eccrad 0.000000000
first                     first 0.000000000
bigcom3                 bigcom3 0.000000000
bigcom4                 bigcom4 0.000000000
bigcom6                 bigcom6 0.000000000
bigcom7                 bigcom7 0.000000000
bigcom8                 bigcom8 0.000000000
bigcom9                 bigcom9 0.000000000
bigcom10               bigcom10 0.000000000
bigcom13               bigcom13 0.000000000
bigcom15               bigcom15 0.000000000
bigcom16               bigcom16 0.000000000
bigcom17               bigcom17 0.000000000
bigcom19               bigcom19 0.000000000
bigcom20               bigcom20 0.000000000
bigcom21               bigcom21 0.000000000
bigcom26               bigcom26 0.000000000
bigcom27               bigcom27 0.000000000
bigcom28               bigcom28 0.000000000
bigcom31               bigcom31 0.000000000
bigcom32               bigcom32 0.000000000
bigcom34               bigcom34 0.000000000
bigcom36               bigcom36 0.000000000
bigcom37               bigcom37 0.000000000
bigcom38               bigcom38 0.000000000
bigcom39               bigcom39 0.000000000
bigcom46               bigcom46 0.000000000
bigcom49               bigcom49 0.000000000
bigcom54               bigcom54 0.000000000
bigcom58               bigcom58 0.000000000
bigcom61               bigcom61 0.000000000
bigcom65               bigcom65 0.000000000
bigcom69               bigcom69 0.000000000
bigcom71               bigcom71 0.000000000
bigcom75               bigcom75 0.000000000
bigcom76               bigcom76 0.000000000
bigcom78               bigcom78 0.000000000
bigcom82               bigcom82 0.000000000
bigcom83               bigcom83 0.000000000
bigcom87               bigcom87 0.000000000
bigcom90               bigcom90 0.000000000
bigcom91               bigcom91 0.000000000
bigcom95               bigcom95 0.000000000
bigcom97               bigcom97 0.000000000
bigcom98               bigcom98 0.000000000
bigcom101             bigcom101 0.000000000
bigcom102             bigcom102 0.000000000
bigcom104             bigcom104 0.000000000
bigcom106             bigcom106 0.000000000
bigcom107             bigcom107 0.000000000
bigcom108             bigcom108 0.000000000
bigcom113             bigcom113 0.000000000
bigcom114             bigcom114 0.000000000
bigcom115             bigcom115 0.000000000
bigcom117             bigcom117 0.000000000
bigcom119             bigcom119 0.000000000
bigcom121             bigcom121 0.000000000
bigcom123             bigcom123 0.000000000
bigcom127             bigcom127 0.000000000
bigcom130             bigcom130 0.000000000
bigcom131             bigcom131 0.000000000
bigcom134             bigcom134 0.000000000
bigcom138             bigcom138 0.000000000
bigcom143             bigcom143 0.000000000
bigcom146             bigcom146 0.000000000
bigcom148             bigcom148 0.000000000
bigcom149             bigcom149 0.000000000
bigcom151             bigcom151 0.000000000
bigcom153             bigcom153 0.000000000
bigcom154             bigcom154 0.000000000
bigcom160             bigcom160 0.000000000
bigcom161             bigcom161 0.000000000
bigcom162             bigcom162 0.000000000
bigcom168             bigcom168 0.000000000
bigcom172             bigcom172 0.000000000
bigcom175             bigcom175 0.000000000
bigcom180             bigcom180 0.000000000
bigcom181             bigcom181 0.000000000
bigcom183             bigcom183 0.000000000
bigcom185             bigcom185 0.000000000
bigcom187             bigcom187 0.000000000
bigcom189             bigcom189 0.000000000
bigcom191             bigcom191 0.000000000
bigcom198             bigcom198 0.000000000
bigcom199             bigcom199 0.000000000
bigcom200             bigcom200 0.000000000
bigcom202             bigcom202 0.000000000
bigcom205             bigcom205 0.000000000
bigcom227             bigcom227 0.000000000
bigcom232             bigcom232 0.000000000
bigcom241             bigcom241 0.000000000
bigcom246             bigcom246 0.000000000
bigcom266             bigcom266 0.000000000
bigcom268             bigcom268 0.000000000
bigcom274             bigcom274 0.000000000
bigcom278             bigcom278 0.000000000
bigcom280             bigcom280 0.000000000
bigcom323             bigcom323 0.000000000
bigcom341             bigcom341 0.000000000
bigcom342             bigcom342 0.000000000
bigcom345             bigcom345 0.000000000
bigcom346             bigcom346 0.000000000
bigcom354             bigcom354 0.000000000
bigcom369             bigcom369 0.000000000
bigcom377             bigcom377 0.000000000
bigcom384             bigcom384 0.000000000
bigcom394             bigcom394 0.000000000
bigcom403             bigcom403 0.000000000
bigcom404             bigcom404 0.000000000
bigcom414             bigcom414 0.000000000
bigcom416             bigcom416 0.000000000
bigcom428             bigcom428 0.000000000
bigcom430             bigcom430 0.000000000
bigcom434             bigcom434 0.000000000
bigcom435             bigcom435 0.000000000
bigcom449             bigcom449 0.000000000
bigcom451             bigcom451 0.000000000
bigcom454             bigcom454 0.000000000
bigcom471             bigcom471 0.000000000
bigcom473             bigcom473 0.000000000
bigcom479             bigcom479 0.000000000
bigcom485             bigcom485 0.000000000
bigcom492             bigcom492 0.000000000
bigcom498             bigcom498 0.000000000
bigcom506             bigcom506 0.000000000
bigcom530             bigcom530 0.000000000
bigcom531             bigcom531 0.000000000
bigcom564             bigcom564 0.000000000
bigcom623             bigcom623 0.000000000
membership_s2     membership_s2 0.000000000
membership_s3     membership_s3 0.000000000
membership_s5     membership_s5 0.000000000
membership_s6     membership_s6 0.000000000
membership_s8     membership_s8 0.000000000
membership_s9     membership_s9 0.000000000
membership_s10   membership_s10 0.000000000
membership_s11   membership_s11 0.000000000
membership_s18   membership_s18 0.000000000
membership_s20   membership_s20 0.000000000
membership_s22   membership_s22 0.000000000
membership_s23   membership_s23 0.000000000
membership_s26   membership_s26 0.000000000
membership_s27   membership_s27 0.000000000
membership_s28   membership_s28 0.000000000
membership_s29   membership_s29 0.000000000
membership_s30   membership_s30 0.000000000
membership_s32   membership_s32 0.000000000
membership_s33   membership_s33 0.000000000
membership_s36   membership_s36 0.000000000
membership_s40   membership_s40 0.000000000
membership_s41   membership_s41 0.000000000
membership_s42   membership_s42 0.000000000
[1] "Dataset: all_targets Model RF, run: 6 of 10 2015-06-15 21:44:05"
     |      Out-of-bag   |
Tree |      MSE  %Var(y) |
   1 |  0.04331   203.60 |
   2 |  0.04238   199.25 |
   3 |  0.03983   187.26 |
   4 |    0.038   178.67 |
   5 |   0.0371   174.42 |
   6 |  0.03382   159.02 |
   7 |  0.03224   151.56 |
   8 |  0.03129   147.13 |
   9 |  0.03074   144.50 |
  10 |  0.02947   138.57 |
  11 |  0.02938   138.15 |
  12 |  0.02907   136.69 |
  13 |  0.02889   135.83 |
  14 |    0.028   131.63 |
  15 |  0.02754   129.47 |
  16 |  0.02712   127.50 |
  17 |  0.02683   126.13 |
  18 |  0.02677   125.84 |
  19 |  0.02659   125.03 |
  20 |  0.02644   124.33 |
  21 |   0.0263   123.64 |
  22 |  0.02605   122.48 |
  23 |  0.02591   121.83 |
  24 |  0.02575   121.09 |
  25 |   0.0256   120.36 |
  26 |   0.0255   119.91 |
  27 |  0.02538   119.31 |
  28 |  0.02525   118.70 |
  29 |  0.02525   118.71 |
  30 |  0.02522   118.56 |
  31 |  0.02517   118.35 |
  32 |  0.02505   117.79 |
  33 |    0.025   117.54 |
  34 |  0.02496   117.33 |
  35 |  0.02491   117.13 |
  36 |  0.02493   117.19 |
  37 |  0.02491   117.11 |
  38 |   0.0248   116.59 |
  39 |  0.02473   116.28 |
  40 |  0.02467   116.01 |
  41 |   0.0246   115.65 |
  42 |  0.02457   115.51 |
  43 |  0.02452   115.26 |
  44 |  0.02443   114.86 |
  45 |   0.0244   114.72 |
  46 |  0.02435   114.47 |
  47 |  0.02435   114.49 |
  48 |  0.02432   114.35 |
  49 |  0.02432   114.35 |
  50 |  0.02426   114.04 |
  51 |  0.02422   113.85 |
  52 |  0.02419   113.73 |
  53 |  0.02417   113.66 |
  54 |  0.02419   113.75 |
  55 |  0.02416   113.60 |
  56 |  0.02413   113.44 |
  57 |  0.02415   113.55 |
  58 |  0.02413   113.46 |
  59 |  0.02409   113.27 |
  60 |  0.02406   113.13 |
  61 |    0.024   112.83 |
  62 |  0.02399   112.80 |
  63 |  0.02396   112.65 |
  64 |  0.02398   112.74 |
  65 |  0.02391   112.43 |
  66 |  0.02389   112.34 |
  67 |  0.02393   112.49 |
  68 |  0.02387   112.24 |
  69 |  0.02385   112.14 |
  70 |  0.02386   112.20 |
  71 |  0.02382   112.00 |
  72 |   0.0238   111.88 |
  73 |  0.02377   111.77 |
  74 |  0.02373   111.57 |
  75 |  0.02372   111.52 |
  76 |  0.02369   111.36 |
  77 |  0.02368   111.35 |
  78 |  0.02369   111.38 |
  79 |  0.02368   111.32 |
  80 |   0.0237   111.41 |
  81 |  0.02368   111.33 |
  82 |  0.02368   111.35 |
  83 |  0.02366   111.25 |
  84 |  0.02365   111.21 |
  85 |  0.02365   111.19 |
  86 |  0.02364   111.14 |
  87 |  0.02363   111.08 |
  88 |  0.02362   111.07 |
  89 |  0.02361   111.01 |
  90 |  0.02358   110.86 |
  91 |  0.02359   110.90 |
  92 |  0.02359   110.90 |
  93 |  0.02358   110.88 |
  94 |  0.02358   110.87 |
  95 |  0.02357   110.81 |
  96 |  0.02355   110.72 |
  97 |  0.02353   110.65 |
  98 |   0.0235   110.50 |
  99 |  0.02349   110.43 |
 100 |  0.02347   110.35 |
[1] "Random Forest variable coefficients"
                      %IncMSE IncNodePurity
graph5           1.494777e-03  2.963145e-01
graph6           3.217960e-03  5.603870e-01
graph7           3.523304e-05  1.127858e-01
graph8           9.292347e-05  7.980915e-02
graph9           2.623897e-03  7.916319e-01
graph10          8.908166e-03  9.908648e-01
graph11          8.819843e-03  1.212299e+00
graph12          4.752544e-03  6.555092e-01
graph13          7.803664e-03  1.162147e+00
graph14          9.119116e-03  9.556304e-01
graph15          3.802916e-03  6.802744e-01
graph16          1.197346e-02  1.186833e+00
graph17          6.393742e-03  5.165007e-01
graph18          2.472194e-03  3.231371e-01
graph19          9.473337e-03  6.191139e-01
graph20          1.077596e-03  2.613909e-01
graph21          1.125954e-03  3.778097e-01
graph22          2.422141e-04  9.912300e-02
graph23          2.485975e-03  5.029233e-01
graph24          8.220123e-05  2.001483e-01
graph25          9.792052e-04  2.651296e-01
graph26          6.578480e-05  3.163691e-02
graph27          1.864439e-04  3.706670e-02
graph28          1.185771e-05  2.516026e-02
graph29          0.000000e+00  7.806256e-19
orbit0           5.931575e-04  2.619861e-01
orbit1           3.519639e-03  7.930721e-01
orbit2           2.025849e-03  3.805899e-01
orbit3           4.061924e-04  7.269313e-02
orbit4           8.398868e-03  1.032099e+00
orbit5           2.048718e-03  7.272449e-01
orbit6           9.253010e-03  9.990590e-01
orbit7           6.261081e-04  3.057757e-01
orbit8           3.201874e-04  2.833730e-01
orbit9           4.167674e-03  5.718114e-01
orbit10          6.280051e-04  2.145559e-01
orbit11          5.604505e-04  6.826632e-02
orbit12          2.293002e-04  1.580508e-01
orbit13          5.593848e-04  1.889070e-01
orbit14          8.521041e-05  9.709532e-02
orbit15          2.964904e-03  8.347397e-01
orbit16          5.697320e-03  8.983103e-01
orbit17          2.759267e-03  8.586585e-01
orbit18          7.011401e-03  1.347468e+00
orbit19          7.227167e-03  1.286597e+00
orbit20          4.368332e-03  8.666589e-01
orbit21          2.361859e-03  5.086035e-01
orbit22          8.581543e-03  1.428253e+00
orbit23          1.177105e-03  2.287892e-01
orbit24          1.068753e-02  7.792767e-01
orbit25          7.890863e-04  3.114463e-01
orbit26          9.264591e-04  1.705087e-01
orbit27          5.998368e-03  1.287531e+00
orbit28          9.615602e-03  8.606053e-01
orbit29          1.903944e-03  3.701112e-01
orbit30          2.113485e-03  4.376121e-01
orbit31          1.266903e-02  7.794000e-01
orbit32          4.690100e-03  3.624391e-01
orbit33          1.140063e-04  8.725985e-02
orbit34          3.430400e-03  5.719493e-01
orbit35          1.319015e-02  1.596792e+00
orbit36          1.919562e-03  5.468353e-01
orbit37          2.729727e-03  3.548394e-01
orbit38          3.491894e-03  2.941287e-01
orbit39          4.391303e-03  7.841506e-01
orbit40          6.944185e-04  7.791933e-02
orbit41          1.657658e-03  1.459029e-01
orbit42          6.994151e-04  8.596212e-02
orbit43          1.704965e-03  1.646662e-01
orbit44          6.569206e-04  1.723534e-01
orbit45          9.416035e-03  8.053800e-01
orbit46          3.528101e-04  1.786665e-01
orbit47          7.632385e-04  1.603101e-01
orbit48          7.592425e-04  1.312701e-01
orbit49          2.194743e-03  4.674930e-01
orbit50          2.829237e-03  1.593036e-01
orbit51          6.514587e-04  2.331115e-01
orbit52          1.727634e-03  1.632840e-01
orbit53          2.799241e-03  2.570471e-01
orbit54          5.093286e-04  6.034102e-02
orbit55         -3.861004e-06  9.985591e-03
orbit56          7.221530e-03  5.735200e-01
orbit57          1.677645e-04  2.275402e-01
orbit58          2.314358e-04  6.765906e-02
orbit59          8.214660e-04  2.479888e-01
orbit60          2.533208e-04  7.219223e-02
orbit61          2.185682e-04  7.459939e-02
orbit62          9.508455e-04  2.292828e-01
orbit63          3.886163e-04  3.711014e-02
orbit64          7.686351e-06  1.162369e-01
orbit65          2.325378e-05  3.921714e-02
orbit66         -4.961884e-06  8.167956e-02
orbit67          4.633691e-04  1.110465e-01
orbit68         -1.953125e-06  8.941799e-03
orbit69          7.319815e-04  1.666117e-01
orbit70          0.000000e+00  8.847090e-19
orbit71          0.000000e+00  2.775558e-19
orbit72          0.000000e+00  0.000000e+00
AP               1.821248e-04  2.197512e-01
bet              7.327850e-03  1.696231e+00
ecc              2.484979e-03  3.809172e-01
eccrad           2.441591e-03  3.421890e-01
close            3.079994e-03  7.976627e-01
constraint       1.256557e-03  6.333826e-01
coreness         1.201227e-03  3.416323e-01
knn              4.558092e-03  1.618147e+00
hubscore         5.449450e-03  1.288130e+00
pagerank         4.557500e-03  2.483722e+00
trans            1.062924e-03  1.182588e+00
evcent           7.931514e-03  1.081197e+00
first            2.330910e-04  2.940267e-01
upto_second      3.204588e-03  5.410323e-01
upto_third       4.991622e-03  9.216311e-01
upto_fourth      3.617308e-03  1.045341e+00
upto_fifth       4.585875e-03  8.988293e-01
upto_sixth       7.621853e-03  1.081612e+00
second           3.839012e-03  8.447158e-01
third            8.008019e-03  1.168681e+00
fourth           4.864868e-03  1.674211e+00
fifth            3.172189e-03  1.379862e+00
sixth            3.883893e-03  1.334330e+00
ratio1           3.863170e-03  1.547393e+00
ratio2           4.077945e-03  2.900608e+00
ratio3           5.926641e-03  2.471405e+00
ratio4           3.863248e-03  1.668799e+00
ratio5           5.211498e-03  1.803767e+00
ratio6           4.927922e-03  1.327023e+00
selfinter        2.273237e-05  9.853952e-02
walktrap_vertex  7.363264e-03  1.150624e+00
bigcom1          4.731713e-04  2.622468e-01
bigcom3          0.000000e+00  1.387779e-19
bigcom4          0.000000e+00  0.000000e+00
bigcom5          1.634532e-03  3.098444e-01
bigcom6          0.000000e+00  1.387779e-19
bigcom7          0.000000e+00  2.862294e-19
bigcom8          2.315736e-05  1.651797e-02
bigcom9          0.000000e+00  0.000000e+00
bigcom10         0.000000e+00  0.000000e+00
bigcom11         1.785700e-05  2.142136e-01
bigcom12        -4.752057e-05  5.549995e-02
bigcom13         0.000000e+00  8.673617e-21
bigcom14        -3.960148e-05  1.405404e-01
bigcom15         0.000000e+00  0.000000e+00
bigcom16         0.000000e+00  0.000000e+00
bigcom17         0.000000e+00  0.000000e+00
bigcom19         0.000000e+00  5.204170e-20
bigcom20         0.000000e+00  2.775558e-19
bigcom21         0.000000e+00  4.163336e-19
bigcom22         6.206443e-05  9.463813e-02
bigcom23         3.245977e-04  4.983556e-01
bigcom26         0.000000e+00  0.000000e+00
bigcom27         0.000000e+00  0.000000e+00
bigcom28         0.000000e+00  0.000000e+00
bigcom30        -1.024951e-04  6.068997e-01
bigcom31         0.000000e+00  0.000000e+00
bigcom32         0.000000e+00  0.000000e+00
bigcom33        -3.004586e-06  3.439967e-01
bigcom34         0.000000e+00  2.775558e-19
bigcom36         0.000000e+00  0.000000e+00
bigcom37         0.000000e+00  2.775558e-19
bigcom38         0.000000e+00  0.000000e+00
bigcom39         0.000000e+00  8.326673e-19
bigcom40        -3.064710e-05  5.617457e-01
bigcom41         1.585443e-04  8.089724e-01
bigcom43        -2.840357e-05  1.918461e-01
bigcom46         0.000000e+00  2.775558e-19
bigcom47        -7.209766e-06  4.717268e-02
bigcom49         4.977142e-05  1.181013e-01
bigcom52         5.359959e-05  1.081754e+00
bigcom54         0.000000e+00  0.000000e+00
bigcom58         0.000000e+00  0.000000e+00
bigcom61         0.000000e+00  6.071532e-19
bigcom65         0.000000e+00  0.000000e+00
bigcom69         0.000000e+00  5.204170e-20
bigcom71         0.000000e+00  5.551115e-19
bigcom75         0.000000e+00  5.551115e-19
bigcom76         0.000000e+00  0.000000e+00
bigcom78         0.000000e+00  5.551115e-19
bigcom82         0.000000e+00  0.000000e+00
bigcom83         0.000000e+00  0.000000e+00
bigcom85         3.449157e-07  3.015020e-01
bigcom87         0.000000e+00  2.775558e-19
bigcom90        -7.860188e-06  3.515504e-01
bigcom91         0.000000e+00  2.775558e-19
bigcom95         0.000000e+00  0.000000e+00
bigcom97         0.000000e+00  5.204170e-20
bigcom98         0.000000e+00  0.000000e+00
bigcom99        -9.185424e-06  2.684869e-01
bigcom101        0.000000e+00  0.000000e+00
bigcom102        0.000000e+00  1.040834e-19
bigcom104        0.000000e+00  0.000000e+00
bigcom106        0.000000e+00  5.204170e-20
bigcom107        0.000000e+00  0.000000e+00
bigcom108        0.000000e+00  5.551115e-19
bigcom113        0.000000e+00  2.775558e-19
bigcom114        0.000000e+00  0.000000e+00
bigcom115        0.000000e+00  0.000000e+00
bigcom117        0.000000e+00  3.469447e-19
bigcom119        0.000000e+00  0.000000e+00
bigcom121        0.000000e+00  5.204170e-20
bigcom123        0.000000e+00  2.775558e-19
bigcom124       -1.284926e-05  3.469292e-01
bigcom127        0.000000e+00  0.000000e+00
bigcom130        0.000000e+00  0.000000e+00
bigcom131        0.000000e+00  0.000000e+00
bigcom134        0.000000e+00  5.551115e-19
bigcom138        0.000000e+00  3.816392e-19
bigcom143        0.000000e+00  3.295975e-19
bigcom146        1.244084e-05  7.525282e-02
bigcom148        0.000000e+00  0.000000e+00
bigcom149        0.000000e+00  2.775558e-19
bigcom151        0.000000e+00  0.000000e+00
bigcom153        0.000000e+00  6.938894e-19
bigcom154        0.000000e+00  0.000000e+00
bigcom159        2.082404e-05  2.766482e-01
bigcom160        0.000000e+00  0.000000e+00
bigcom161        0.000000e+00  0.000000e+00
bigcom162        0.000000e+00  0.000000e+00
bigcom168        0.000000e+00  0.000000e+00
bigcom172        0.000000e+00  5.637851e-19
bigcom175        0.000000e+00  0.000000e+00
bigcom180        0.000000e+00  5.551115e-19
bigcom181        0.000000e+00  0.000000e+00
bigcom183        0.000000e+00  5.204170e-20
bigcom185        0.000000e+00  0.000000e+00
bigcom187        0.000000e+00  0.000000e+00
bigcom189        0.000000e+00  1.428571e-02
bigcom191        0.000000e+00  5.551115e-19
bigcom198        0.000000e+00  2.862294e-19
bigcom199        0.000000e+00  0.000000e+00
bigcom200        0.000000e+00  0.000000e+00
bigcom202        0.000000e+00  0.000000e+00
bigcom205        0.000000e+00  1.387779e-19
bigcom227        0.000000e+00  5.204170e-20
bigcom232        0.000000e+00  2.775558e-19
bigcom241        0.000000e+00  0.000000e+00
bigcom246        0.000000e+00  5.204170e-20
bigcom266        0.000000e+00  0.000000e+00
bigcom268        0.000000e+00  0.000000e+00
bigcom274        0.000000e+00  0.000000e+00
bigcom278       -2.584963e-05  2.801682e-01
bigcom280        0.000000e+00  0.000000e+00
bigcom323        0.000000e+00  0.000000e+00
bigcom341        0.000000e+00  0.000000e+00
bigcom342        0.000000e+00  0.000000e+00
bigcom345        0.000000e+00  2.775558e-19
bigcom346        0.000000e+00  0.000000e+00
bigcom354        0.000000e+00  0.000000e+00
bigcom369        0.000000e+00  0.000000e+00
bigcom373       -2.036771e-05  2.502494e-01
bigcom377        0.000000e+00  0.000000e+00
bigcom384        0.000000e+00  0.000000e+00
bigcom394        0.000000e+00  2.775558e-19
bigcom398       -1.640313e-05  2.806707e-01
bigcom403        0.000000e+00  8.673617e-21
bigcom404        0.000000e+00  0.000000e+00
bigcom414        0.000000e+00  0.000000e+00
bigcom416        0.000000e+00  0.000000e+00
bigcom423        3.227537e-04  5.148929e-01
bigcom428        0.000000e+00  0.000000e+00
bigcom430       -4.070545e-05  3.682890e-01
bigcom434        0.000000e+00  2.775558e-19
bigcom435        0.000000e+00  0.000000e+00
bigcom449        0.000000e+00  0.000000e+00
bigcom451        0.000000e+00  0.000000e+00
bigcom454        0.000000e+00  0.000000e+00
bigcom471        0.000000e+00  5.551115e-19
bigcom473        0.000000e+00  0.000000e+00
bigcom479        4.831183e-06  2.608955e-02
bigcom484        2.216240e-05  2.864700e-01
bigcom485        0.000000e+00  0.000000e+00
bigcom492        0.000000e+00  0.000000e+00
bigcom498        0.000000e+00  2.775558e-19
bigcom506        0.000000e+00  0.000000e+00
bigcom530        0.000000e+00  5.551115e-19
bigcom531        0.000000e+00  0.000000e+00
bigcom564        0.000000e+00  8.326673e-19
bigcom623        0.000000e+00  0.000000e+00
spin_vertex      1.151445e-03  1.197091e+00
membership_s1    1.212958e-04  1.859129e-01
membership_s2    8.108369e-05  3.556703e-02
membership_s3    0.000000e+00  5.204170e-20
membership_s4   -5.058107e-05  2.209040e-01
membership_s5    0.000000e+00  5.594483e-19
membership_s6    0.000000e+00  8.847090e-19
membership_s7    3.152099e-05  2.256816e-01
membership_s8    0.000000e+00  2.775558e-19
membership_s9    9.152069e-06  8.180759e-02
membership_s10   0.000000e+00  0.000000e+00
membership_s11  -3.987063e-05  3.707746e-01
membership_s13  -1.731724e-05  1.655165e-01
membership_s14   3.011581e-04  3.881421e-01
membership_s15  -7.352812e-05  2.359963e-01
membership_s17  -8.414955e-05  3.033709e-01
membership_s18   0.000000e+00  4.510281e-19
membership_s19  -3.474422e-05  2.228038e-01
membership_s20   0.000000e+00  5.204170e-20
membership_s21   2.586615e-04  6.218525e-01
membership_s22  -1.935728e-05  8.641778e-02
membership_s23   5.600596e-05  4.353978e-02
membership_s25   1.427623e-04  3.271718e-01
membership_s26   0.000000e+00  0.000000e+00
membership_s27   0.000000e+00  5.551115e-19
membership_s28   2.228657e-05  1.636954e-01
membership_s29   0.000000e+00  4.336809e-21
membership_s30   0.000000e+00  6.938894e-19
membership_s31  -2.893367e-06  2.043477e-01
membership_s32   0.000000e+00  1.517883e-19
membership_s33   0.000000e+00  5.204170e-20
membership_s34  -6.376342e-05  3.142449e-01
membership_s35   1.294468e-04  2.081879e-01
membership_s36   0.000000e+00  5.204170e-20
membership_s37   7.417601e-06  2.823651e-01
membership_s39   6.828065e-05  1.020964e-01
membership_s40   0.000000e+00  0.000000e+00
membership_s41   0.000000e+00  0.000000e+00
membership_s42   0.000000e+00  2.775558e-19
membership_s43  -5.841922e-07  4.232598e-01
membership_s44  -2.926795e-05  1.897850e-01
V1               8.675500e-03  3.760283e+00
V2               3.610814e-03  3.703240e+00
pdi              7.056760e-04  6.438437e-01
adhesion         1.703770e-02  2.450530e+00
cohesion         1.859102e-02  3.081297e+00
inner            9.141039e-03  2.822345e+00
outer            7.543087e-03  3.968493e+00
ioratio          9.774239e-03  2.724956e+00
comsize          3.003117e-03  2.751463e+00
[1] "Dataset: all_targets Model GLM, run: 6 of 10 2015-06-15 21:47:27"
[1] "glmnet variable coefficients"
                     [,1]          [,2]
(Intercept)     -3.806515  5.940034e+00
graph0           0.000000 -3.041803e-03
graph1           0.000000  0.000000e+00
graph2           0.000000  4.860801e-03
graph3           0.000000  0.000000e+00
graph4           0.000000  0.000000e+00
graph5           0.000000 -3.833428e-05
graph6           0.000000  0.000000e+00
graph7           0.000000  0.000000e+00
graph8           0.000000  0.000000e+00
graph9           0.000000  0.000000e+00
graph10          0.000000  0.000000e+00
graph11          0.000000  0.000000e+00
graph12          0.000000  0.000000e+00
graph13          0.000000  0.000000e+00
graph14          0.000000  0.000000e+00
graph15          0.000000 -7.353647e-08
graph16          0.000000  0.000000e+00
graph17          0.000000  0.000000e+00
graph18          0.000000  0.000000e+00
graph19          0.000000  0.000000e+00
graph20          0.000000  0.000000e+00
graph21          0.000000  0.000000e+00
graph22          0.000000  0.000000e+00
graph23          0.000000  0.000000e+00
graph24          0.000000  0.000000e+00
graph25          0.000000  0.000000e+00
graph26          0.000000  0.000000e+00
graph27          0.000000  0.000000e+00
graph28          0.000000  0.000000e+00
graph29          0.000000  0.000000e+00
orbit0           0.000000 -2.020384e-03
orbit1           0.000000  0.000000e+00
orbit2           0.000000 -5.433599e-05
orbit3           0.000000  4.854719e-03
orbit4           0.000000  0.000000e+00
orbit5           0.000000  0.000000e+00
orbit6           0.000000  1.724094e-06
orbit7           0.000000  0.000000e+00
orbit8           0.000000 -4.083041e-05
orbit9           0.000000 -6.382389e-07
orbit10          0.000000  0.000000e+00
orbit11          0.000000  0.000000e+00
orbit12          0.000000  0.000000e+00
orbit13          0.000000  0.000000e+00
orbit14          0.000000  0.000000e+00
orbit15          0.000000 -1.446132e-06
orbit16          0.000000  0.000000e+00
orbit17          0.000000  0.000000e+00
orbit18          0.000000  0.000000e+00
orbit19          0.000000  0.000000e+00
orbit20          0.000000  4.291733e-10
orbit21          0.000000  0.000000e+00
orbit22          0.000000  0.000000e+00
orbit23          0.000000  0.000000e+00
orbit24          0.000000  2.534321e-07
orbit25          0.000000 -6.541254e-06
orbit26          0.000000  0.000000e+00
orbit27          0.000000  1.678031e-05
orbit28          0.000000  0.000000e+00
orbit29          0.000000  0.000000e+00
orbit30          0.000000  0.000000e+00
orbit31          0.000000 -1.859132e-07
orbit32          0.000000  0.000000e+00
orbit33          0.000000  0.000000e+00
orbit34          0.000000 -1.156535e-07
orbit35          0.000000 -2.224673e-06
orbit36          0.000000  0.000000e+00
orbit37          0.000000 -4.611703e-06
orbit38          0.000000  0.000000e+00
orbit39          0.000000 -8.764725e-05
orbit40          0.000000  0.000000e+00
orbit41          0.000000  0.000000e+00
orbit42          0.000000  0.000000e+00
orbit43          0.000000  0.000000e+00
orbit44          0.000000  0.000000e+00
orbit45          0.000000 -1.811684e-04
orbit46          0.000000 -6.834336e-05
orbit47          0.000000  0.000000e+00
orbit48          0.000000  0.000000e+00
orbit49          0.000000  6.309346e-05
orbit50          0.000000  0.000000e+00
orbit51          0.000000 -8.353202e-07
orbit52          0.000000  0.000000e+00
orbit53          0.000000  0.000000e+00
orbit54          0.000000  1.033677e-05
orbit55          0.000000  0.000000e+00
orbit56          0.000000  3.343607e-05
orbit57          0.000000  0.000000e+00
orbit58          0.000000  0.000000e+00
orbit59          0.000000 -3.406513e-06
orbit60          0.000000  0.000000e+00
orbit61          0.000000  0.000000e+00
orbit62          0.000000 -5.726257e-05
orbit63          0.000000  0.000000e+00
orbit64          0.000000  0.000000e+00
orbit65          0.000000 -1.578485e-04
orbit66          0.000000  0.000000e+00
orbit67          0.000000  0.000000e+00
orbit68          0.000000  0.000000e+00
orbit69          0.000000  0.000000e+00
orbit70          0.000000 -8.822796e-05
orbit71          0.000000  0.000000e+00
orbit72          0.000000  0.000000e+00
AP               0.000000  4.442782e-03
bet              0.000000  9.827061e-07
ecc              0.000000 -1.179748e-01
eccrad           0.000000 -7.673005e-01
close            0.000000  0.000000e+00
constraint       0.000000 -1.471793e-01
coreness         0.000000  4.174844e-02
knn              0.000000 -2.771280e-04
hubscore         0.000000  0.000000e+00
pagerank         0.000000 -1.696429e+00
trans            0.000000  5.539460e-01
evcent           0.000000  0.000000e+00
first            0.000000 -2.607114e-03
upto_second      0.000000  1.895127e-04
upto_third       0.000000 -8.479160e-10
upto_fourth      0.000000  0.000000e+00
upto_fifth       0.000000 -1.827568e-05
upto_sixth       0.000000  0.000000e+00
second           0.000000  6.067769e-04
third            0.000000 -1.284752e-04
fourth           0.000000  1.617958e-05
fifth            0.000000 -4.410566e-06
sixth            0.000000  1.160079e-04
ratio1           0.000000 -2.297454e-03
ratio2           0.000000  1.111437e-03
ratio3           0.000000  1.029698e-02
ratio4           0.000000 -7.224861e-02
ratio5           0.000000  0.000000e+00
ratio6           0.000000 -7.141848e-05
selfinter        0.000000 -2.286456e-01
walktrap_vertex  0.000000 -9.837333e-01
bigcom1          0.000000  2.973307e-01
bigcom3          0.000000 -6.883460e-01
bigcom4          0.000000 -7.825037e-01
bigcom5          0.000000  1.745540e-01
bigcom6          0.000000 -9.519917e-01
bigcom7          0.000000 -9.609479e-01
bigcom8          0.000000 -4.491294e-01
bigcom9          0.000000 -3.896737e-01
bigcom10         0.000000 -3.878766e-01
bigcom11         0.000000 -4.077141e-02
bigcom12         0.000000 -3.487216e-01
bigcom13         0.000000 -1.111415e+00
bigcom14         0.000000  7.555240e-01
bigcom15         0.000000 -7.297226e-01
bigcom16         0.000000 -8.740026e-01
bigcom17         0.000000 -6.431245e-01
bigcom19         0.000000 -4.659635e-01
bigcom20         0.000000 -1.212340e-01
bigcom21         0.000000 -8.223470e-01
bigcom22         0.000000  8.694816e-01
bigcom23         0.000000  7.411378e-01
bigcom26         0.000000 -1.188301e+00
bigcom27         0.000000 -5.660835e-01
bigcom28         0.000000 -7.821368e-01
bigcom30         0.000000  1.656688e+00
bigcom31         0.000000 -7.086785e-01
bigcom32         0.000000 -1.083626e+00
bigcom33         0.000000  1.023090e+00
bigcom34         0.000000 -6.996955e-01
bigcom36         0.000000 -7.340791e-01
bigcom37         0.000000 -9.336436e-01
bigcom38         0.000000 -4.949289e-01
bigcom39         0.000000 -5.939073e-01
bigcom40         0.000000  1.454648e+00
bigcom41         0.000000  1.857198e+00
bigcom43         0.000000  5.450937e-01
bigcom46         0.000000 -8.393277e-01
bigcom47         0.000000  2.754987e-01
bigcom49         0.000000  2.852099e-01
bigcom52         0.000000  2.187257e+00
bigcom54         0.000000 -1.084961e+00
bigcom58         0.000000 -1.008155e+00
bigcom61         0.000000 -1.051747e+00
bigcom65         0.000000 -1.157077e+00
bigcom69         0.000000 -1.119385e+00
bigcom71         0.000000 -9.208780e-01
bigcom75         0.000000  0.000000e+00
bigcom76         0.000000 -1.137332e+00
bigcom78         0.000000 -6.542730e-01
bigcom82         0.000000 -1.111756e+00
bigcom83         0.000000 -1.122610e-01
bigcom85         0.000000  6.840167e-01
bigcom87         0.000000  0.000000e+00
bigcom90         0.000000  1.765717e+00
bigcom91         0.000000 -8.264161e-01
bigcom95         0.000000 -7.738725e-01
bigcom97         0.000000 -8.501401e-01
bigcom98         0.000000 -6.588078e-01
bigcom99         0.000000  1.483406e+00
bigcom101        0.000000 -2.590534e-01
bigcom102        0.000000 -7.317137e-01
bigcom104        0.000000 -9.387014e-01
bigcom106        0.000000  0.000000e+00
bigcom107        0.000000 -6.114231e-01
bigcom108        0.000000 -7.342341e-01
bigcom113        0.000000 -4.894073e-01
bigcom114        0.000000 -5.667101e-01
bigcom115        0.000000 -9.129661e-01
bigcom117        0.000000 -1.344254e+00
bigcom119        0.000000 -7.359781e-01
bigcom121        0.000000 -5.250397e-01
bigcom123        0.000000 -8.057522e-01
bigcom124        0.000000  1.500456e+00
bigcom127        0.000000 -9.185158e-01
bigcom130        0.000000 -7.994817e-01
bigcom131        0.000000 -5.713261e-01
bigcom134        0.000000 -7.385596e-01
bigcom138        0.000000 -1.041359e+00
bigcom143        0.000000 -4.951383e-01
bigcom146        0.000000  1.526291e-01
bigcom148        0.000000 -7.952105e-01
bigcom149        0.000000 -7.596814e-01
bigcom151        0.000000 -7.024758e-01
bigcom153        0.000000 -1.149443e+00
bigcom154        0.000000 -1.017363e+00
bigcom159        0.000000  1.523137e+00
bigcom160        0.000000 -7.368916e-01
bigcom161        0.000000 -1.219370e+00
bigcom162        0.000000 -8.007009e-01
bigcom168        0.000000 -2.982011e-01
bigcom172        0.000000 -7.167084e-01
bigcom175        0.000000 -8.377191e-01
bigcom180        0.000000 -5.695079e-01
bigcom181        0.000000 -1.751428e-01
bigcom183        0.000000 -9.200115e-01
bigcom185        0.000000 -7.391061e-01
bigcom187        0.000000 -6.958251e-01
bigcom189        0.000000 -1.101217e+00
bigcom191        0.000000 -6.735678e-01
bigcom198        0.000000  0.000000e+00
bigcom199        0.000000 -8.208127e-01
bigcom200        0.000000 -1.052278e+00
bigcom202        0.000000 -7.983103e-01
bigcom205        0.000000 -8.252616e-01
bigcom227        0.000000 -2.118847e-01
bigcom232        0.000000 -5.911593e-01
bigcom241        0.000000 -7.298965e-01
bigcom246        0.000000  0.000000e+00
bigcom266        0.000000 -4.734787e-01
bigcom268        0.000000 -6.470722e-01
bigcom274        0.000000 -6.156986e-01
bigcom278        0.000000  1.379770e+00
bigcom280        0.000000 -3.768642e-01
bigcom323        0.000000 -6.512054e-01
bigcom341        0.000000 -8.843922e-01
bigcom342        0.000000 -1.970732e-01
bigcom345        0.000000 -1.810015e-01
bigcom346        0.000000 -7.992066e-01
bigcom354        0.000000 -6.872644e-01
bigcom369        0.000000 -2.337583e-01
bigcom373        0.000000  1.610483e+00
bigcom377        0.000000 -7.705435e-01
bigcom384        0.000000 -8.386523e-01
bigcom394        0.000000 -8.306864e-01
bigcom398        0.000000  1.396852e+00
bigcom403        0.000000 -1.132949e+00
bigcom404        0.000000 -6.026892e-01
bigcom414        0.000000 -9.318049e-01
bigcom416        0.000000 -5.939290e-01
bigcom423        0.000000  1.405854e+00
bigcom428        0.000000 -9.398600e-01
bigcom430        0.000000  1.761547e+00
bigcom434        0.000000 -3.243533e-01
bigcom435        0.000000 -2.384477e-01
bigcom449        0.000000 -7.788636e-01
bigcom451        0.000000 -8.429622e-01
bigcom454        0.000000 -7.402496e-01
bigcom471        0.000000 -7.550116e-01
bigcom473        0.000000 -3.233886e-01
bigcom479        0.000000  5.101781e-01
bigcom484        0.000000  1.402164e+00
bigcom485        0.000000 -6.039003e-01
bigcom492        0.000000 -5.145819e-01
bigcom498        0.000000 -7.414889e-01
bigcom506        0.000000 -6.797855e-01
bigcom530        0.000000 -6.884828e-01
bigcom531        0.000000 -8.158946e-01
bigcom564        0.000000 -6.889954e-01
bigcom623        0.000000 -7.553233e-01
spin_vertex      0.000000  3.646293e-01
membership_s1    0.000000  1.537927e-02
membership_s2    0.000000 -1.025485e+00
membership_s3    0.000000 -8.571384e-01
membership_s4    0.000000  8.025017e-01
membership_s5    0.000000 -1.149820e+00
membership_s6    0.000000 -1.454467e+00
membership_s7    0.000000  5.403265e-01
membership_s8    0.000000 -1.299673e+00
membership_s9    0.000000 -6.884438e-01
membership_s10   0.000000 -1.277537e+00
membership_s11   0.000000  1.825293e+00
membership_s13   0.000000  1.038972e+00
membership_s14   0.000000  2.691307e-01
membership_s15   0.000000 -1.729053e-02
membership_s17   0.000000  9.642536e-01
membership_s18   0.000000 -1.227064e+00
membership_s19   0.000000  2.006467e-01
membership_s20   0.000000 -1.001687e+00
membership_s21   0.000000  9.326486e-01
membership_s22   0.000000 -6.158058e-02
membership_s23   0.000000 -2.110079e-01
membership_s25   0.000000 -1.778772e-01
membership_s26   0.000000 -8.377528e-01
membership_s27   0.000000 -6.951540e-01
membership_s28   0.000000 -2.571093e-02
membership_s29   0.000000 -1.125780e+00
membership_s30   0.000000 -1.118035e+00
membership_s31   0.000000  2.486739e-01
membership_s32   0.000000 -1.522912e+00
membership_s33   0.000000 -1.108823e+00
membership_s34   0.000000  1.026605e+00
membership_s35   0.000000 -7.132423e-02
membership_s36   0.000000 -1.273897e+00
membership_s37   0.000000  2.302491e-02
membership_s39   0.000000 -2.653920e-01
membership_s40   0.000000 -5.905670e-01
membership_s41   0.000000 -1.185222e+00
membership_s42   0.000000 -1.222952e+00
membership_s43   0.000000  3.845127e-01
membership_s44   0.000000 -6.404507e-02
V1               0.000000  2.218913e+00
V2               0.000000  1.436625e+00
pdi              0.000000  2.122586e+01
adhesion         0.000000  7.376220e-04
cohesion         0.000000 -1.175291e-03
inner            0.000000  3.604023e-04
outer            0.000000 -6.524644e-05
ioratio          0.000000 -3.260232e-04
comsize          0.000000  3.991643e-04
[1] "Dataset: all_targets Model GBM, run: 7 of 10 2015-06-15 21:48:12"
Iter   TrainDeviance   ValidDeviance   StepSize   Improve
     1        0.2089             nan     0.0100   -0.0000
     2        0.2077             nan     0.0100    0.0000
     3        0.2066             nan     0.0100    0.0001
     4        0.2055             nan     0.0100    0.0000
     5        0.2045             nan     0.0100    0.0001
     6        0.2036             nan     0.0100    0.0000
     7        0.2024             nan     0.0100   -0.0001
     8        0.2012             nan     0.0100   -0.0000
     9        0.2003             nan     0.0100    0.0000
    10        0.1994             nan     0.0100   -0.0000
    20        0.1908             nan     0.0100    0.0000
    40        0.1766             nan     0.0100    0.0000
    60        0.1664             nan     0.0100    0.0000
    80        0.1580             nan     0.0100   -0.0000
   100        0.1509             nan     0.0100   -0.0000
   120        0.1447             nan     0.0100    0.0000
   140        0.1393             nan     0.0100    0.0000
   160        0.1341             nan     0.0100   -0.0000
   180        0.1301             nan     0.0100   -0.0000
   200        0.1248             nan     0.0100    0.0000
   220        0.1212             nan     0.0100   -0.0000
   240        0.1172             nan     0.0100   -0.0000
   260        0.1138             nan     0.0100   -0.0000
   280        0.1107             nan     0.0100   -0.0000
   300        0.1075             nan     0.0100   -0.0000
   320        0.1045             nan     0.0100   -0.0000
   340        0.1015             nan     0.0100   -0.0000
   360        0.0989             nan     0.0100   -0.0000
   376        0.0969             nan     0.0100   -0.0000

[1] "GBM variable coefficients"
                            var     rel.inf
V1                           V1 5.053583659
outer                     outer 4.474033695
ratio2                   ratio2 4.277106811
pagerank               pagerank 3.526272320
V2                           V2 3.265276167
comsize                 comsize 3.061816102
bet                         bet 2.905272684
ratio3                   ratio3 2.836747212
inner                     inner 2.635412315
knn                         knn 2.615606522
bigcom41               bigcom41 2.072151975
graph13                 graph13 2.046330222
ioratio                 ioratio 2.005386011
walktrap_vertex walktrap_vertex 1.978416291
trans                     trans 1.898034425
spin_vertex         spin_vertex 1.769115927
orbit18                 orbit18 1.746957219
fifth                     fifth 1.682723327
adhesion               adhesion 1.649378662
fourth                   fourth 1.640509405
hubscore               hubscore 1.540294744
cohesion               cohesion 1.477629165
ratio5                   ratio5 1.354280781
orbit19                 orbit19 1.298423354
membership_s21   membership_s21 1.136655133
bigcom30               bigcom30 1.076634704
orbit35                 orbit35 1.044498619
ratio6                   ratio6 1.040015751
graph16                 graph16 1.027121176
graph10                 graph10 0.942145860
graph4                   graph4 0.917254126
orbit28                 orbit28 0.917028353
ratio1                   ratio1 0.903009187
graph9                   graph9 0.891062639
graph1                   graph1 0.877245538
graph3                   graph3 0.792781154
orbit17                 orbit17 0.751525967
orbit16                 orbit16 0.715421900
graph6                   graph6 0.712788418
graph19                 graph19 0.704839498
bigcom52               bigcom52 0.687531838
orbit4                   orbit4 0.664390192
graph17                 graph17 0.660079308
ratio4                   ratio4 0.649655651
orbit27                 orbit27 0.645550087
orbit20                 orbit20 0.635324364
orbit15                 orbit15 0.626282493
upto_sixth           upto_sixth 0.609640276
orbit36                 orbit36 0.603683780
orbit31                 orbit31 0.586561536
orbit5                   orbit5 0.555375559
constraint           constraint 0.516174021
bigcom23               bigcom23 0.515755863
sixth                     sixth 0.482541791
graph11                 graph11 0.479510379
orbit30                 orbit30 0.478429600
graph23                 graph23 0.455086561
orbit21                 orbit21 0.450190799
bigcom423             bigcom423 0.427864440
orbit45                 orbit45 0.414929007
graph12                 graph12 0.405765100
orbit1                   orbit1 0.404808429
graph15                 graph15 0.401138317
membership_s13   membership_s13 0.391268124
graph21                 graph21 0.368094671
close                     close 0.367516291
graph5                   graph5 0.366981390
orbit22                 orbit22 0.348331977
orbit24                 orbit24 0.342636919
upto_fifth           upto_fifth 0.341394898
orbit49                 orbit49 0.340233683
ecc                         ecc 0.340155640
upto_third           upto_third 0.338919262
membership_s32   membership_s32 0.330319022
orbit38                 orbit38 0.312838877
graph20                 graph20 0.283155807
membership_s14   membership_s14 0.277343597
graph14                 graph14 0.271907797
graph0                   graph0 0.270978597
orbit9                   orbit9 0.261723522
membership_s44   membership_s44 0.258246026
evcent                   evcent 0.251311709
orbit39                 orbit39 0.242602409
second                   second 0.240725105
bigcom1                 bigcom1 0.236868709
orbit10                 orbit10 0.231354156
third                     third 0.227270705
pdi                         pdi 0.221989213
membership_s35   membership_s35 0.218084998
membership_s37   membership_s37 0.208339088
orbit66                 orbit66 0.199293638
graph18                 graph18 0.195291528
membership_s1     membership_s1 0.188394897
coreness               coreness 0.185531300
membership_s31   membership_s31 0.184564880
orbit25                 orbit25 0.177069625
bigcom43               bigcom43 0.171627530
orbit32                 orbit32 0.169929123
upto_fourth         upto_fourth 0.165470481
membership_s17   membership_s17 0.163760936
orbit37                 orbit37 0.160010947
orbit6                   orbit6 0.159868406
bigcom33               bigcom33 0.153753290
graph8                   graph8 0.152032702
membership_s15   membership_s15 0.148461106
selfinter             selfinter 0.143725606
bigcom27               bigcom27 0.142459971
membership_s43   membership_s43 0.140338201
orbit52                 orbit52 0.126875063
orbit50                 orbit50 0.125412106
membership_s25   membership_s25 0.122075803
membership_s19   membership_s19 0.121424765
membership_s7     membership_s7 0.121291889
graph28                 graph28 0.119478153
bigcom40               bigcom40 0.118108450
upto_second         upto_second 0.113425308
orbit40                 orbit40 0.107120455
bigcom46               bigcom46 0.100970905
AP                           AP 0.097903042
orbit51                 orbit51 0.096063633
orbit57                 orbit57 0.095461224
orbit67                 orbit67 0.095076855
bigcom124             bigcom124 0.088750124
orbit61                 orbit61 0.088268590
orbit58                 orbit58 0.085516483
orbit26                 orbit26 0.083778966
orbit41                 orbit41 0.083336824
orbit2                   orbit2 0.082192355
orbit47                 orbit47 0.080128955
orbit56                 orbit56 0.075492365
orbit46                 orbit46 0.075246613
bigcom373             bigcom373 0.072730115
graph2                   graph2 0.056702278
orbit13                 orbit13 0.056167519
orbit64                 orbit64 0.053669767
orbit62                 orbit62 0.051920136
orbit29                 orbit29 0.051717646
bigcom85               bigcom85 0.050228754
orbit44                 orbit44 0.047540999
orbit69                 orbit69 0.043965843
orbit43                 orbit43 0.043911764
orbit53                 orbit53 0.043546616
orbit42                 orbit42 0.041421383
graph25                 graph25 0.041154603
orbit55                 orbit55 0.039265385
membership_s39   membership_s39 0.039082923
orbit63                 orbit63 0.038676005
orbit23                 orbit23 0.035996359
orbit59                 orbit59 0.033499311
graph22                 graph22 0.032652909
graph26                 graph26 0.031621984
orbit7                   orbit7 0.025480030
graph27                 graph27 0.024211454
graph7                   graph7 0.022592240
bigcom14               bigcom14 0.021515141
bigcom47               bigcom47 0.019708136
bigcom49               bigcom49 0.019248464
graph24                 graph24 0.017021910
bigcom5                 bigcom5 0.016711006
orbit54                 orbit54 0.016376157
membership_s34   membership_s34 0.015432792
membership_s28   membership_s28 0.014769055
orbit11                 orbit11 0.013166229
bigcom22               bigcom22 0.010361795
bigcom11               bigcom11 0.010016933
orbit48                 orbit48 0.008394871
membership_s22   membership_s22 0.006979766
membership_s23   membership_s23 0.006231085
orbit65                 orbit65 0.005534780
bigcom12               bigcom12 0.004940723
bigcom159             bigcom159 0.003203443
graph29                 graph29 0.000000000
orbit0                   orbit0 0.000000000
orbit3                   orbit3 0.000000000
orbit8                   orbit8 0.000000000
orbit12                 orbit12 0.000000000
orbit14                 orbit14 0.000000000
orbit33                 orbit33 0.000000000
orbit34                 orbit34 0.000000000
orbit60                 orbit60 0.000000000
orbit68                 orbit68 0.000000000
orbit70                 orbit70 0.000000000
orbit71                 orbit71 0.000000000
orbit72                 orbit72 0.000000000
eccrad                   eccrad 0.000000000
first                     first 0.000000000
bigcom3                 bigcom3 0.000000000
bigcom4                 bigcom4 0.000000000
bigcom6                 bigcom6 0.000000000
bigcom7                 bigcom7 0.000000000
bigcom8                 bigcom8 0.000000000
bigcom9                 bigcom9 0.000000000
bigcom10               bigcom10 0.000000000
bigcom13               bigcom13 0.000000000
bigcom15               bigcom15 0.000000000
bigcom16               bigcom16 0.000000000
bigcom17               bigcom17 0.000000000
bigcom19               bigcom19 0.000000000
bigcom20               bigcom20 0.000000000
bigcom21               bigcom21 0.000000000
bigcom26               bigcom26 0.000000000
bigcom28               bigcom28 0.000000000
bigcom31               bigcom31 0.000000000
bigcom32               bigcom32 0.000000000
bigcom34               bigcom34 0.000000000
bigcom36               bigcom36 0.000000000
bigcom37               bigcom37 0.000000000
bigcom38               bigcom38 0.000000000
bigcom39               bigcom39 0.000000000
bigcom54               bigcom54 0.000000000
bigcom58               bigcom58 0.000000000
bigcom61               bigcom61 0.000000000
bigcom65               bigcom65 0.000000000
bigcom69               bigcom69 0.000000000
bigcom71               bigcom71 0.000000000
bigcom75               bigcom75 0.000000000
bigcom76               bigcom76 0.000000000
bigcom78               bigcom78 0.000000000
bigcom82               bigcom82 0.000000000
bigcom83               bigcom83 0.000000000
bigcom87               bigcom87 0.000000000
bigcom90               bigcom90 0.000000000
bigcom91               bigcom91 0.000000000
bigcom95               bigcom95 0.000000000
bigcom97               bigcom97 0.000000000
bigcom98               bigcom98 0.000000000
bigcom99               bigcom99 0.000000000
bigcom101             bigcom101 0.000000000
bigcom102             bigcom102 0.000000000
bigcom104             bigcom104 0.000000000
bigcom106             bigcom106 0.000000000
bigcom107             bigcom107 0.000000000
bigcom108             bigcom108 0.000000000
bigcom113             bigcom113 0.000000000
bigcom114             bigcom114 0.000000000
bigcom115             bigcom115 0.000000000
bigcom117             bigcom117 0.000000000
bigcom119             bigcom119 0.000000000
bigcom121             bigcom121 0.000000000
bigcom123             bigcom123 0.000000000
bigcom127             bigcom127 0.000000000
bigcom130             bigcom130 0.000000000
bigcom131             bigcom131 0.000000000
bigcom134             bigcom134 0.000000000
bigcom138             bigcom138 0.000000000
bigcom143             bigcom143 0.000000000
bigcom146             bigcom146 0.000000000
bigcom148             bigcom148 0.000000000
bigcom149             bigcom149 0.000000000
bigcom151             bigcom151 0.000000000
bigcom153             bigcom153 0.000000000
bigcom154             bigcom154 0.000000000
bigcom160             bigcom160 0.000000000
bigcom161             bigcom161 0.000000000
bigcom162             bigcom162 0.000000000
bigcom168             bigcom168 0.000000000
bigcom172             bigcom172 0.000000000
bigcom175             bigcom175 0.000000000
bigcom180             bigcom180 0.000000000
bigcom181             bigcom181 0.000000000
bigcom183             bigcom183 0.000000000
bigcom185             bigcom185 0.000000000
bigcom187             bigcom187 0.000000000
bigcom189             bigcom189 0.000000000
bigcom191             bigcom191 0.000000000
bigcom198             bigcom198 0.000000000
bigcom199             bigcom199 0.000000000
bigcom200             bigcom200 0.000000000
bigcom202             bigcom202 0.000000000
bigcom205             bigcom205 0.000000000
bigcom227             bigcom227 0.000000000
bigcom232             bigcom232 0.000000000
bigcom241             bigcom241 0.000000000
bigcom246             bigcom246 0.000000000
bigcom266             bigcom266 0.000000000
bigcom268             bigcom268 0.000000000
bigcom274             bigcom274 0.000000000
bigcom278             bigcom278 0.000000000
bigcom280             bigcom280 0.000000000
bigcom323             bigcom323 0.000000000
bigcom341             bigcom341 0.000000000
bigcom342             bigcom342 0.000000000
bigcom345             bigcom345 0.000000000
bigcom346             bigcom346 0.000000000
bigcom354             bigcom354 0.000000000
bigcom369             bigcom369 0.000000000
bigcom377             bigcom377 0.000000000
bigcom384             bigcom384 0.000000000
bigcom394             bigcom394 0.000000000
bigcom398             bigcom398 0.000000000
bigcom403             bigcom403 0.000000000
bigcom404             bigcom404 0.000000000
bigcom414             bigcom414 0.000000000
bigcom416             bigcom416 0.000000000
bigcom428             bigcom428 0.000000000
bigcom430             bigcom430 0.000000000
bigcom434             bigcom434 0.000000000
bigcom435             bigcom435 0.000000000
bigcom449             bigcom449 0.000000000
bigcom451             bigcom451 0.000000000
bigcom454             bigcom454 0.000000000
bigcom471             bigcom471 0.000000000
bigcom473             bigcom473 0.000000000
bigcom479             bigcom479 0.000000000
bigcom484             bigcom484 0.000000000
bigcom485             bigcom485 0.000000000
bigcom492             bigcom492 0.000000000
bigcom498             bigcom498 0.000000000
bigcom506             bigcom506 0.000000000
bigcom530             bigcom530 0.000000000
bigcom531             bigcom531 0.000000000
bigcom564             bigcom564 0.000000000
bigcom623             bigcom623 0.000000000
membership_s2     membership_s2 0.000000000
membership_s3     membership_s3 0.000000000
membership_s4     membership_s4 0.000000000
membership_s5     membership_s5 0.000000000
membership_s6     membership_s6 0.000000000
membership_s8     membership_s8 0.000000000
membership_s9     membership_s9 0.000000000
membership_s10   membership_s10 0.000000000
membership_s11   membership_s11 0.000000000
membership_s18   membership_s18 0.000000000
membership_s20   membership_s20 0.000000000
membership_s26   membership_s26 0.000000000
membership_s27   membership_s27 0.000000000
membership_s29   membership_s29 0.000000000
membership_s30   membership_s30 0.000000000
membership_s33   membership_s33 0.000000000
membership_s36   membership_s36 0.000000000
membership_s40   membership_s40 0.000000000
membership_s41   membership_s41 0.000000000
membership_s42   membership_s42 0.000000000
[1] "Dataset: all_targets Model RF, run: 7 of 10 2015-06-15 21:51:54"
     |      Out-of-bag   |
Tree |      MSE  %Var(y) |
   1 |   0.0388   181.49 |
   2 |  0.03782   176.90 |
   3 |  0.03489   163.20 |
   4 |  0.03231   151.13 |
   5 |  0.03034   141.93 |
   6 |  0.02964   138.64 |
   7 |  0.02866   134.06 |
   8 |  0.02818   131.82 |
   9 |    0.028   130.94 |
  10 |   0.0276   129.09 |
  11 |  0.02721   127.28 |
  12 |  0.02683   125.50 |
  13 |  0.02657   124.29 |
  14 |  0.02607   121.95 |
  15 |  0.02576   120.48 |
  16 |   0.0254   118.78 |
  17 |  0.02524   118.06 |
  18 |    0.025   116.95 |
  19 |  0.02488   116.35 |
  20 |  0.02484   116.19 |
  21 |  0.02482   116.07 |
  22 |  0.02478   115.89 |
  23 |  0.02459   115.02 |
  24 |  0.02452   114.70 |
  25 |  0.02438   114.04 |
  26 |  0.02446   114.43 |
  27 |   0.0244   114.14 |
  28 |  0.02436   113.95 |
  29 |  0.02445   114.36 |
  30 |   0.0244   114.13 |
  31 |  0.02433   113.82 |
  32 |  0.02421   113.25 |
  33 |  0.02417   113.05 |
  34 |   0.0241   112.74 |
  35 |    0.024   112.27 |
  36 |  0.02394   111.97 |
  37 |  0.02394   111.96 |
  38 |  0.02389   111.73 |
  39 |  0.02385   111.55 |
  40 |  0.02391   111.84 |
  41 |  0.02385   111.56 |
  42 |  0.02389   111.74 |
  43 |   0.0238   111.33 |
  44 |   0.0238   111.33 |
  45 |  0.02377   111.16 |
  46 |  0.02375   111.08 |
  47 |  0.02376   111.11 |
  48 |  0.02371   110.91 |
  49 |  0.02367   110.72 |
  50 |  0.02366   110.68 |
  51 |  0.02362   110.46 |
  52 |  0.02364   110.56 |
  53 |  0.02362   110.47 |
  54 |  0.02361   110.41 |
  55 |  0.02362   110.46 |
  56 |  0.02364   110.55 |
  57 |  0.02365   110.59 |
  58 |  0.02361   110.43 |
  59 |  0.02361   110.42 |
  60 |  0.02357   110.25 |
  61 |  0.02355   110.14 |
  62 |  0.02351   109.96 |
  63 |  0.02353   110.08 |
  64 |  0.02353   110.06 |
  65 |  0.02355   110.16 |
  66 |  0.02356   110.19 |
  67 |  0.02356   110.17 |
  68 |  0.02354   110.08 |
  69 |  0.02351   109.94 |
  70 |  0.02353   110.06 |
  71 |  0.02351   109.94 |
  72 |  0.02353   110.08 |
  73 |   0.0235   109.92 |
  74 |  0.02349   109.85 |
  75 |  0.02349   109.86 |
  76 |  0.02344   109.64 |
  77 |  0.02344   109.62 |
  78 |  0.02344   109.65 |
  79 |  0.02343   109.58 |
  80 |  0.02341   109.52 |
  81 |  0.02341   109.48 |
  82 |   0.0234   109.45 |
  83 |  0.02338   109.36 |
  84 |  0.02341   109.50 |
  85 |   0.0234   109.45 |
  86 |  0.02342   109.53 |
  87 |   0.0234   109.43 |
  88 |   0.0234   109.45 |
  89 |  0.02343   109.60 |
  90 |  0.02341   109.48 |
  91 |   0.0234   109.45 |
  92 |  0.02339   109.40 |
  93 |  0.02338   109.38 |
  94 |  0.02338   109.36 |
  95 |  0.02339   109.40 |
  96 |  0.02338   109.36 |
  97 |  0.02338   109.35 |
  98 |  0.02336   109.27 |
  99 |  0.02334   109.18 |
 100 |  0.02334   109.15 |
[1] "Random Forest variable coefficients"
                      %IncMSE IncNodePurity
graph5           4.024858e-04  6.041129e-01
graph6           5.528075e-03  6.146397e-01
graph7           1.931911e-04  7.211914e-02
graph8           1.961002e-05  2.054519e-02
graph9           2.473440e-03  7.676456e-01
graph10          5.083418e-03  1.231414e+00
graph11          5.941011e-03  1.066108e+00
graph12          7.787410e-03  9.093024e-01
graph13          2.708702e-03  1.026195e+00
graph14          7.967715e-03  6.925313e-01
graph15          2.363054e-03  5.458975e-01
graph16          7.813591e-03  1.008958e+00
graph17          3.669899e-03  5.358200e-01
graph18          2.641921e-03  1.365221e-01
graph19          6.762493e-03  9.542541e-01
graph20          2.420279e-03  4.186334e-01
graph21          1.452045e-03  3.685597e-01
graph22          2.417796e-04  1.459263e-01
graph23          5.276603e-03  4.327429e-01
graph24          2.333355e-04  1.054079e-01
graph25          1.106644e-03  2.034316e-01
graph26          2.842322e-04  6.938011e-02
graph27          9.752106e-05  3.443509e-02
graph28         -1.419082e-06  6.428571e-03
graph29          0.000000e+00  2.602085e-20
orbit0           2.267675e-04  1.891712e-01
orbit1           2.661516e-03  7.287378e-01
orbit2           9.271399e-04  4.603373e-01
orbit3           3.509152e-04  1.544936e-01
orbit4           6.354903e-03  1.037829e+00
orbit5           2.250878e-03  8.105369e-01
orbit6           7.075625e-03  1.429702e+00
orbit7           7.625712e-04  1.865944e-01
orbit8           9.265018e-04  5.951330e-01
orbit9           6.229118e-03  4.956390e-01
orbit10          1.471353e-03  1.471619e-01
orbit11          3.080173e-04  1.373280e-01
orbit12          6.875712e-04  4.818601e-02
orbit13          3.066122e-04  8.602424e-02
orbit14          4.888631e-05  1.144274e-01
orbit15          1.701945e-03  8.018087e-01
orbit16          3.665050e-03  7.145256e-01
orbit17          3.550796e-03  7.994440e-01
orbit18          1.183606e-02  1.732469e+00
orbit19          5.797316e-03  1.082665e+00
orbit20          5.240878e-03  7.867038e-01
orbit21          1.271000e-03  5.734806e-01
orbit22          9.735537e-03  1.188849e+00
orbit23          4.605254e-04  3.218384e-01
orbit24          6.979146e-03  9.384147e-01
orbit25          2.288594e-03  1.810056e-01
orbit26          1.809439e-04  2.384179e-01
orbit27          5.807518e-03  1.500980e+00
orbit28          5.683781e-03  5.062747e-01
orbit29          2.390335e-03  3.163578e-01
orbit30          1.990247e-03  2.859809e-01
orbit31          7.523853e-03  6.748418e-01
orbit32          2.397186e-03  2.559396e-01
orbit33          1.945049e-04  1.125015e-01
orbit34          5.975023e-03  5.571163e-01
orbit35          1.829062e-02  1.343866e+00
orbit36          2.736855e-03  3.587651e-01
orbit37          2.155754e-03  4.377383e-01
orbit38          4.222490e-03  4.580839e-01
orbit39          4.677649e-03  5.961880e-01
orbit40          6.776500e-04  8.307976e-02
orbit41          8.175145e-04  7.754639e-02
orbit42          1.636866e-04  9.512889e-02
orbit43          1.204494e-03  1.565897e-01
orbit44          5.116873e-04  1.030099e-01
orbit45          1.106217e-02  6.706565e-01
orbit46          7.443751e-04  1.447847e-01
orbit47          1.126546e-03  2.197387e-01
orbit48          1.644395e-05  6.407873e-02
orbit49          1.684004e-03  3.655516e-01
orbit50          1.346965e-03  2.152337e-01
orbit51          8.255009e-04  1.682934e-01
orbit52          2.144120e-03  2.066517e-01
orbit53          1.757813e-03  2.169411e-01
orbit54          5.882920e-04  4.261868e-02
orbit55         -7.840063e-06  9.696970e-03
orbit56          8.633293e-03  5.687915e-01
orbit57          9.426396e-04  1.944247e-01
orbit58          7.969016e-04  2.398130e-01
orbit59          6.282259e-04  8.608695e-02
orbit60          5.241564e-05  7.758695e-02
orbit61          2.160894e-04  4.538306e-02
orbit62          1.281816e-03  2.243790e-01
orbit63          1.490966e-04  3.605479e-02
orbit64          4.729769e-04  1.109415e-01
orbit65         -3.804942e-06  3.730869e-02
orbit66          3.215385e-04  5.467518e-02
orbit67          3.100156e-04  1.492885e-01
orbit68          0.000000e+00  2.602085e-20
orbit69          1.047608e-03  2.509994e-01
orbit70          0.000000e+00  3.469447e-20
orbit71          0.000000e+00  1.734723e-20
orbit72          0.000000e+00  2.602085e-20
AP               4.177728e-04  3.241261e-01
bet              4.700393e-03  1.668775e+00
ecc              1.027239e-03  2.820461e-01
eccrad           1.610008e-03  2.060569e-01
close            5.423927e-03  1.197220e+00
constraint       1.099620e-03  4.110986e-01
coreness         1.224425e-03  3.723665e-01
knn              3.196958e-03  1.817768e+00
hubscore         1.119612e-02  1.270488e+00
pagerank         2.421249e-03  2.344911e+00
trans            5.345906e-04  8.205551e-01
evcent           1.117801e-02  1.433072e+00
first            5.322360e-04  2.657297e-01
upto_second      1.864647e-03  9.300622e-01
upto_third       3.952832e-03  8.583788e-01
upto_fourth      4.409352e-03  9.586362e-01
upto_fifth       4.682654e-03  9.009071e-01
upto_sixth       5.544318e-03  9.675000e-01
second           8.225459e-03  7.360092e-01
third            6.402080e-03  1.357339e+00
fourth           5.235703e-03  1.480332e+00
fifth            4.683561e-03  1.831995e+00
sixth            3.205520e-03  1.110219e+00
ratio1           4.118326e-03  1.595816e+00
ratio2           3.028584e-03  2.890085e+00
ratio3           7.378096e-03  2.534145e+00
ratio4           9.934400e-03  1.660484e+00
ratio5           3.935111e-03  1.388361e+00
ratio6           3.660318e-03  1.225712e+00
selfinter        3.516496e-06  1.272098e-01
walktrap_vertex  5.685393e-03  1.162594e+00
bigcom1          1.849715e-03  4.315019e-01
bigcom3          0.000000e+00  0.000000e+00
bigcom4          0.000000e+00  0.000000e+00
bigcom5          8.952590e-04  4.099013e-01
bigcom6          0.000000e+00  0.000000e+00
bigcom7          0.000000e+00  0.000000e+00
bigcom8          4.854032e-05  8.175344e-02
bigcom9          0.000000e+00  0.000000e+00
bigcom10         3.033185e-05  3.947453e-01
bigcom11         1.867971e-04  1.996392e-01
bigcom12         3.217940e-05  1.313307e-01
bigcom13         0.000000e+00  1.734723e-20
bigcom14         9.763631e-06  8.884216e-02
bigcom15         0.000000e+00  0.000000e+00
bigcom16         0.000000e+00  1.301043e-20
bigcom17         0.000000e+00  0.000000e+00
bigcom19         0.000000e+00  0.000000e+00
bigcom20         0.000000e+00  0.000000e+00
bigcom21         0.000000e+00  0.000000e+00
bigcom22         8.291716e-05  7.571723e-02
bigcom23         2.449347e-04  4.008167e-01
bigcom26         0.000000e+00  0.000000e+00
bigcom27         3.029891e-05  2.485334e-01
bigcom28         0.000000e+00  0.000000e+00
bigcom30         5.204364e-05  1.045774e+00
bigcom31         0.000000e+00  0.000000e+00
bigcom32         0.000000e+00  0.000000e+00
bigcom33         3.023032e-06  3.343584e-01
bigcom34         0.000000e+00  0.000000e+00
bigcom36         0.000000e+00  0.000000e+00
bigcom37         0.000000e+00  0.000000e+00
bigcom38         0.000000e+00  0.000000e+00
bigcom39         0.000000e+00  3.469447e-20
bigcom40         5.391372e-05  4.479948e-01
bigcom41         4.268852e-04  1.430121e+00
bigcom43        -2.222272e-05  3.823399e-01
bigcom46         7.640023e-06  4.303630e-01
bigcom47        -3.545105e-05  7.241078e-02
bigcom49         4.505456e-05  8.914816e-02
bigcom52         7.500776e-05  9.318904e-01
bigcom54         0.000000e+00  0.000000e+00
bigcom58         0.000000e+00  1.734723e-20
bigcom61         0.000000e+00  8.673617e-21
bigcom65         0.000000e+00  0.000000e+00
bigcom69         0.000000e+00  0.000000e+00
bigcom71         0.000000e+00  0.000000e+00
bigcom75         0.000000e+00  8.673617e-21
bigcom76         0.000000e+00  0.000000e+00
bigcom78         0.000000e+00  0.000000e+00
bigcom82         0.000000e+00  0.000000e+00
bigcom83         0.000000e+00  0.000000e+00
bigcom85         6.416265e-06  3.629188e-01
bigcom87         0.000000e+00  0.000000e+00
bigcom90         1.387520e-05  5.731960e-01
bigcom91         0.000000e+00  0.000000e+00
bigcom95         0.000000e+00  1.110223e-18
bigcom97         0.000000e+00  1.734723e-20
bigcom98         0.000000e+00  1.734723e-20
bigcom99        -3.839605e-05  3.045366e-01
bigcom101        0.000000e+00  3.469447e-20
bigcom102        0.000000e+00  1.734723e-20
bigcom104        0.000000e+00  0.000000e+00
bigcom106        0.000000e+00  0.000000e+00
bigcom107        0.000000e+00  0.000000e+00
bigcom108        0.000000e+00  0.000000e+00
bigcom113        0.000000e+00  0.000000e+00
bigcom114        0.000000e+00  0.000000e+00
bigcom115        0.000000e+00  0.000000e+00
bigcom117        0.000000e+00  7.806256e-20
bigcom119        0.000000e+00  0.000000e+00
bigcom121        0.000000e+00  0.000000e+00
bigcom123        0.000000e+00  1.734723e-20
bigcom124       -4.393239e-05  3.140771e-01
bigcom127        0.000000e+00  0.000000e+00
bigcom130        0.000000e+00  0.000000e+00
bigcom131        0.000000e+00  0.000000e+00
bigcom134        0.000000e+00  1.110223e-18
bigcom138        0.000000e+00  0.000000e+00
bigcom143        0.000000e+00  0.000000e+00
bigcom146        3.429270e-05  1.151581e-01
bigcom148        0.000000e+00  0.000000e+00
bigcom149        0.000000e+00  0.000000e+00
bigcom151        0.000000e+00  1.734723e-20
bigcom153        0.000000e+00  0.000000e+00
bigcom154        0.000000e+00  0.000000e+00
bigcom159        4.166528e-05  3.814394e-01
bigcom160        0.000000e+00  6.938894e-20
bigcom161        0.000000e+00  0.000000e+00
bigcom162        0.000000e+00  8.673617e-21
bigcom168        0.000000e+00  0.000000e+00
bigcom172        0.000000e+00  0.000000e+00
bigcom175        0.000000e+00  0.000000e+00
bigcom180        0.000000e+00  0.000000e+00
bigcom181        0.000000e+00  3.469447e-20
bigcom183        0.000000e+00  0.000000e+00
bigcom185        0.000000e+00  1.734723e-20
bigcom187        0.000000e+00  0.000000e+00
bigcom189        0.000000e+00  8.673617e-21
bigcom191        0.000000e+00  0.000000e+00
bigcom198        0.000000e+00  0.000000e+00
bigcom199        0.000000e+00  0.000000e+00
bigcom200        0.000000e+00  0.000000e+00
bigcom202        0.000000e+00  1.301043e-20
bigcom205        0.000000e+00  0.000000e+00
bigcom227        0.000000e+00  0.000000e+00
bigcom232        0.000000e+00  0.000000e+00
bigcom241        0.000000e+00  1.734723e-20
bigcom246        0.000000e+00  0.000000e+00
bigcom266        0.000000e+00  0.000000e+00
bigcom268        0.000000e+00  0.000000e+00
bigcom274        0.000000e+00  0.000000e+00
bigcom278        1.064313e-05  3.013952e-01
bigcom280        0.000000e+00  1.734723e-20
bigcom323        0.000000e+00  8.673617e-21
bigcom341        0.000000e+00  0.000000e+00
bigcom342        0.000000e+00  0.000000e+00
bigcom345        0.000000e+00  0.000000e+00
bigcom346        0.000000e+00  0.000000e+00
bigcom354        0.000000e+00  0.000000e+00
bigcom369        0.000000e+00  0.000000e+00
bigcom373       -2.745736e-05  2.642815e-01
bigcom377        0.000000e+00  0.000000e+00
bigcom384        0.000000e+00  0.000000e+00
bigcom394        0.000000e+00  0.000000e+00
bigcom398        0.000000e+00  8.673617e-21
bigcom403        0.000000e+00  1.734723e-20
bigcom404        0.000000e+00  8.673617e-21
bigcom414        0.000000e+00  0.000000e+00
bigcom416        0.000000e+00  0.000000e+00
bigcom423        1.650663e-04  3.199083e-01
bigcom428        0.000000e+00  0.000000e+00
bigcom430       -2.569086e-05  3.206873e-01
bigcom434        0.000000e+00  0.000000e+00
bigcom435        0.000000e+00  0.000000e+00
bigcom449        0.000000e+00  0.000000e+00
bigcom451        0.000000e+00  0.000000e+00
bigcom454        0.000000e+00  0.000000e+00
bigcom471        0.000000e+00  0.000000e+00
bigcom473        0.000000e+00  0.000000e+00
bigcom479        4.522815e-05  7.714544e-03
bigcom484        0.000000e+00  0.000000e+00
bigcom485        0.000000e+00  0.000000e+00
bigcom492        0.000000e+00  1.734723e-20
bigcom498        0.000000e+00  0.000000e+00
bigcom506        0.000000e+00  0.000000e+00
bigcom530        0.000000e+00  1.734723e-20
bigcom531        0.000000e+00  0.000000e+00
bigcom564        0.000000e+00  0.000000e+00
bigcom623        0.000000e+00  0.000000e+00
spin_vertex      8.799062e-04  1.195560e+00
membership_s1    3.550877e-04  3.314025e-01
membership_s2    1.166905e-04  9.568493e-02
membership_s3    0.000000e+00  8.673617e-21
membership_s4   -3.441231e-05  3.028235e-01
membership_s5    0.000000e+00  0.000000e+00
membership_s6    0.000000e+00  0.000000e+00
membership_s7    3.661143e-05  1.487881e-01
membership_s8    0.000000e+00  0.000000e+00
membership_s9    0.000000e+00  4.336809e-20
membership_s10   0.000000e+00  0.000000e+00
membership_s11  -5.285149e-05  5.053878e-01
membership_s13   1.159326e-05  5.211446e-01
membership_s14   2.199831e-04  4.820906e-01
membership_s15  -4.885391e-05  1.409628e-01
membership_s17  -6.924627e-05  3.614832e-01
membership_s18   0.000000e+00  2.602085e-20
membership_s19  -3.934957e-05  2.058148e-01
membership_s20   0.000000e+00  8.673617e-21
membership_s21   4.600852e-04  7.713386e-01
membership_s22   4.142272e-06  1.612266e-01
membership_s23   9.236743e-05  5.484953e-02
membership_s25   2.459093e-04  4.304694e-01
membership_s26   0.000000e+00  0.000000e+00
membership_s27   0.000000e+00  2.168404e-20
membership_s28   8.992865e-05  1.266345e-01
membership_s29   0.000000e+00  1.734723e-20
membership_s30   0.000000e+00  1.428571e-02
membership_s31   2.130921e-05  2.355531e-01
membership_s32   1.653691e-05  4.818397e-01
membership_s33   0.000000e+00  0.000000e+00
membership_s34  -6.556830e-05  2.874654e-01
membership_s35   2.503800e-04  2.837687e-01
membership_s36   0.000000e+00  0.000000e+00
membership_s37  -1.819164e-05  4.403520e-01
membership_s39   1.039091e-04  1.754054e-01
membership_s40   0.000000e+00  0.000000e+00
membership_s41   0.000000e+00  0.000000e+00
membership_s42   0.000000e+00  0.000000e+00
membership_s43  -2.254526e-05  1.943327e-01
membership_s44   4.718556e-05  2.712677e-01
V1               9.772627e-03  3.791503e+00
V2               2.579951e-03  3.397950e+00
pdi              9.206745e-04  4.860285e-01
adhesion         2.595615e-02  2.625382e+00
cohesion         2.633027e-02  2.599210e+00
inner            7.885839e-03  2.836782e+00
outer            7.504638e-03  3.600564e+00
ioratio          1.630769e-02  2.794282e+00
comsize          3.964517e-03  2.436428e+00
[1] "Dataset: all_targets Model GLM, run: 7 of 10 2015-06-15 21:55:16"
[1] "glmnet variable coefficients"
                     [,1]          [,2]
(Intercept)     -3.801091  5.802785e+00
graph0           0.000000 -2.652860e-03
graph1           0.000000  0.000000e+00
graph2           0.000000  6.123334e-03
graph3           0.000000  0.000000e+00
graph4           0.000000  0.000000e+00
graph5           0.000000 -6.730657e-05
graph6           0.000000  0.000000e+00
graph7           0.000000  0.000000e+00
graph8           0.000000  0.000000e+00
graph9           0.000000  0.000000e+00
graph10          0.000000  0.000000e+00
graph11          0.000000  0.000000e+00
graph12          0.000000  0.000000e+00
graph13          0.000000  0.000000e+00
graph14          0.000000  0.000000e+00
graph15          0.000000  0.000000e+00
graph16          0.000000  0.000000e+00
graph17          0.000000  0.000000e+00
graph18          0.000000  0.000000e+00
graph19          0.000000  0.000000e+00
graph20          0.000000  0.000000e+00
graph21          0.000000 -1.012025e-08
graph22          0.000000  0.000000e+00
graph23          0.000000  0.000000e+00
graph24          0.000000  0.000000e+00
graph25          0.000000  0.000000e+00
graph26          0.000000  0.000000e+00
graph27          0.000000  0.000000e+00
graph28          0.000000  0.000000e+00
graph29          0.000000  0.000000e+00
orbit0           0.000000 -2.239901e-03
orbit1           0.000000  0.000000e+00
orbit2           0.000000 -8.783358e-05
orbit3           0.000000  6.319483e-03
orbit4           0.000000 -4.094713e-08
orbit5           0.000000  0.000000e+00
orbit6           0.000000  8.194256e-06
orbit7           0.000000  0.000000e+00
orbit8           0.000000 -6.630696e-05
orbit9           0.000000  0.000000e+00
orbit10          0.000000  0.000000e+00
orbit11          0.000000  0.000000e+00
orbit12          0.000000  0.000000e+00
orbit13          0.000000  0.000000e+00
orbit14          0.000000  0.000000e+00
orbit15          0.000000 -1.877101e-06
orbit16          0.000000  1.900998e-09
orbit17          0.000000  0.000000e+00
orbit18          0.000000  0.000000e+00
orbit19          0.000000  6.037623e-08
orbit20          0.000000  1.811512e-08
orbit21          0.000000  0.000000e+00
orbit22          0.000000  9.072258e-08
orbit23          0.000000  0.000000e+00
orbit24          0.000000 -2.354445e-06
orbit25          0.000000 -1.146241e-05
orbit26          0.000000  0.000000e+00
orbit27          0.000000  3.651890e-05
orbit28          0.000000 -4.583299e-07
orbit29          0.000000  3.367367e-07
orbit30          0.000000  0.000000e+00
orbit31          0.000000  0.000000e+00
orbit32          0.000000  0.000000e+00
orbit33          0.000000  0.000000e+00
orbit34          0.000000  0.000000e+00
orbit35          0.000000  1.749360e-06
orbit36          0.000000  0.000000e+00
orbit37          0.000000 -7.344750e-06
orbit38          0.000000  0.000000e+00
orbit39          0.000000 -1.089155e-04
orbit40          0.000000  0.000000e+00
orbit41          0.000000  0.000000e+00
orbit42          0.000000  0.000000e+00
orbit43          0.000000  2.578314e-05
orbit44          0.000000  0.000000e+00
orbit45          0.000000 -2.234338e-04
orbit46          0.000000 -4.000101e-05
orbit47          0.000000  0.000000e+00
orbit48          0.000000  0.000000e+00
orbit49          0.000000  6.213671e-05
orbit50          0.000000  0.000000e+00
orbit51          0.000000 -1.965949e-07
orbit52          0.000000  0.000000e+00
orbit53          0.000000  0.000000e+00
orbit54          0.000000  3.373488e-06
orbit55          0.000000  0.000000e+00
orbit56          0.000000  4.322836e-04
orbit57          0.000000  0.000000e+00
orbit58          0.000000  0.000000e+00
orbit59          0.000000  0.000000e+00
orbit60          0.000000  0.000000e+00
orbit61          0.000000  0.000000e+00
orbit62          0.000000  0.000000e+00
orbit63          0.000000  0.000000e+00
orbit64          0.000000  0.000000e+00
orbit65          0.000000 -5.465856e-04
orbit66          0.000000  0.000000e+00
orbit67          0.000000  0.000000e+00
orbit68          0.000000  0.000000e+00
orbit69          0.000000  0.000000e+00
orbit70          0.000000 -1.690327e-06
orbit71          0.000000  0.000000e+00
orbit72          0.000000  0.000000e+00
AP               0.000000  4.647790e-02
bet              0.000000  1.580373e-06
ecc              0.000000 -5.943705e-02
eccrad           0.000000 -3.900102e-01
close            0.000000  0.000000e+00
constraint       0.000000  1.360755e-01
coreness         0.000000  3.144518e-02
knn              0.000000 -2.156007e-03
hubscore         0.000000  0.000000e+00
pagerank         0.000000 -2.246302e+00
trans            0.000000  6.904399e-01
evcent           0.000000  0.000000e+00
first            0.000000 -3.313207e-03
upto_second      0.000000  6.615796e-05
upto_third       0.000000  0.000000e+00
upto_fourth      0.000000  0.000000e+00
upto_fifth       0.000000 -2.906748e-08
upto_sixth       0.000000  0.000000e+00
second           0.000000  2.519192e-04
third            0.000000 -3.517232e-05
fourth           0.000000  2.623071e-05
fifth            0.000000 -2.474804e-05
sixth            0.000000  1.090631e-04
ratio1           0.000000 -7.759687e-04
ratio2           0.000000  8.925065e-04
ratio3           0.000000  9.628163e-03
ratio4           0.000000 -5.646677e-02
ratio5           0.000000 -3.386686e-04
ratio6           0.000000 -7.257488e-05
selfinter        0.000000 -1.013492e-01
walktrap_vertex  0.000000 -9.498736e-01
bigcom1          0.000000  3.920021e-01
bigcom3          0.000000 -7.801278e-01
bigcom4          0.000000 -8.583241e-01
bigcom5          0.000000  1.409099e-01
bigcom6          0.000000 -9.756310e-01
bigcom7          0.000000 -9.999716e-01
bigcom8          0.000000 -5.231339e-01
bigcom9          0.000000 -3.778429e-01
bigcom10         0.000000  2.118120e+00
bigcom11         0.000000  5.090604e-02
bigcom12         0.000000  5.078494e-03
bigcom13         0.000000 -1.205795e+00
bigcom14         0.000000  7.115031e-01
bigcom15         0.000000 -8.058500e-01
bigcom16         0.000000 -9.739545e-01
bigcom17         0.000000 -7.310406e-01
bigcom19         0.000000 -9.831025e-01
bigcom20         0.000000 -9.887087e-02
bigcom21         0.000000 -6.576663e-01
bigcom22         0.000000  9.268866e-01
bigcom23         0.000000  5.541190e-01
bigcom26         0.000000 -1.211870e+00
bigcom27         0.000000  1.372697e+00
bigcom28         0.000000 -9.216987e-01
bigcom30         0.000000  1.923622e+00
bigcom31         0.000000 -6.910789e-01
bigcom32         0.000000 -1.130841e+00
bigcom33         0.000000  1.075847e+00
bigcom34         0.000000 -7.292997e-01
bigcom36         0.000000 -8.401068e-01
bigcom37         0.000000 -1.120137e+00
bigcom38         0.000000 -6.998597e-01
bigcom39         0.000000 -5.399944e-01
bigcom40         0.000000  1.297018e+00
bigcom41         0.000000  2.639602e+00
bigcom43         0.000000  7.418148e-01
bigcom46         0.000000  1.736167e+00
bigcom47         0.000000  3.822200e-01
bigcom49         0.000000  2.977830e-01
bigcom52         0.000000  2.181836e+00
bigcom54         0.000000 -1.137170e+00
bigcom58         0.000000 -8.915765e-01
bigcom61         0.000000 -8.782966e-01
bigcom65         0.000000 -1.061578e+00
bigcom69         0.000000 -1.055467e+00
bigcom71         0.000000 -9.704776e-01
bigcom75         0.000000 -9.293003e-01
bigcom76         0.000000 -1.337420e+00
bigcom78         0.000000 -7.970693e-01
bigcom82         0.000000 -1.290717e+00
bigcom83         0.000000 -7.602409e-02
bigcom85         0.000000  1.059093e+00
bigcom87         0.000000 -7.463075e-01
bigcom90         0.000000  1.643000e+00
bigcom91         0.000000 -7.758414e-01
bigcom95         0.000000 -8.019702e-01
bigcom97         0.000000 -8.645894e-01
bigcom98         0.000000 -6.856173e-01
bigcom99         0.000000  1.372919e+00
bigcom101        0.000000 -3.980296e-01
bigcom102        0.000000 -9.137472e-01
bigcom104        0.000000 -8.951788e-01
bigcom106        0.000000  0.000000e+00
bigcom107        0.000000 -6.124891e-01
bigcom108        0.000000 -8.022369e-01
bigcom113        0.000000 -4.174991e-01
bigcom114        0.000000 -6.317899e-01
bigcom115        0.000000 -1.046360e+00
bigcom117        0.000000 -1.396644e+00
bigcom119        0.000000 -8.631688e-01
bigcom121        0.000000 -5.597862e-01
bigcom123        0.000000 -1.224972e+00
bigcom124        0.000000  1.500042e+00
bigcom127        0.000000 -1.113846e+00
bigcom130        0.000000 -1.222906e+00
bigcom131        0.000000 -8.244545e-01
bigcom134        0.000000 -7.379378e-01
bigcom138        0.000000 -1.138210e+00
bigcom143        0.000000 -6.436222e-01
bigcom146        0.000000  1.762974e-01
bigcom148        0.000000 -8.475220e-01
bigcom149        0.000000 -8.644327e-01
bigcom151        0.000000 -8.574162e-01
bigcom153        0.000000 -1.073368e+00
bigcom154        0.000000 -1.159836e+00
bigcom159        0.000000  1.356757e+00
bigcom160        0.000000 -8.429557e-01
bigcom161        0.000000 -1.089275e+00
bigcom162        0.000000 -9.260937e-01
bigcom168        0.000000 -4.280362e-01
bigcom172        0.000000 -8.506361e-01
bigcom175        0.000000 -1.026923e+00
bigcom180        0.000000 -6.894444e-01
bigcom181        0.000000 -1.079042e-01
bigcom183        0.000000 -9.512105e-01
bigcom185        0.000000 -9.345317e-01
bigcom187        0.000000 -6.822674e-01
bigcom189        0.000000 -9.984818e-01
bigcom191        0.000000 -6.704283e-01
bigcom198        0.000000  0.000000e+00
bigcom199        0.000000 -8.945838e-01
bigcom200        0.000000 -7.926894e-01
bigcom202        0.000000 -7.351178e-01
bigcom205        0.000000 -8.459778e-01
bigcom227        0.000000 -1.809757e-01
bigcom232        0.000000 -5.945867e-01
bigcom241        0.000000 -7.719951e-01
bigcom246        0.000000  0.000000e+00
bigcom266        0.000000 -5.676700e-01
bigcom268        0.000000 -7.558667e-01
bigcom274        0.000000 -6.777798e-01
bigcom278        0.000000  1.305777e+00
bigcom280        0.000000 -3.397517e-01
bigcom323        0.000000 -7.171144e-01
bigcom341        0.000000 -7.530278e-01
bigcom342        0.000000 -2.965498e-01
bigcom345        0.000000 -1.774596e-01
bigcom346        0.000000 -1.038299e+00
bigcom354        0.000000 -6.824844e-01
bigcom369        0.000000 -2.746489e-01
bigcom373        0.000000  1.875788e+00
bigcom377        0.000000 -8.161659e-01
bigcom384        0.000000 -1.059963e+00
bigcom394        0.000000 -9.496487e-01
bigcom398        0.000000 -9.833676e-01
bigcom403        0.000000 -1.052722e+00
bigcom404        0.000000 -7.184952e-01
bigcom414        0.000000 -7.454878e-01
bigcom416        0.000000 -6.002998e-01
bigcom423        0.000000  1.448581e+00
bigcom428        0.000000 -1.083802e+00
bigcom430        0.000000  1.831062e+00
bigcom434        0.000000 -3.440801e-01
bigcom435        0.000000 -3.116418e-01
bigcom449        0.000000 -8.314565e-01
bigcom451        0.000000 -8.908810e-01
bigcom454        0.000000 -7.760300e-01
bigcom471        0.000000 -5.487919e-01
bigcom473        0.000000 -3.850077e-01
bigcom479        0.000000  3.389328e-01
bigcom484        0.000000 -1.989106e-01
bigcom485        0.000000 -5.841201e-01
bigcom492        0.000000 -5.946918e-01
bigcom498        0.000000 -7.428247e-01
bigcom506        0.000000 -7.855170e-01
bigcom530        0.000000 -1.126564e+00
bigcom531        0.000000 -7.549338e-01
bigcom564        0.000000 -7.319090e-01
bigcom623        0.000000 -8.854140e-01
spin_vertex      0.000000  2.597199e-01
membership_s1    0.000000 -5.008994e-02
membership_s2    0.000000 -1.148258e+00
membership_s3    0.000000 -9.979058e-01
membership_s4    0.000000  8.832340e-01
membership_s5    0.000000 -1.375648e+00
membership_s6    0.000000 -1.555916e+00
membership_s7    0.000000  4.279323e-01
membership_s8    0.000000 -1.808825e+00
membership_s9    0.000000 -1.828325e+00
membership_s10   0.000000 -1.361673e+00
membership_s11   0.000000  1.714465e+00
membership_s13   0.000000  1.776334e+00
membership_s14   0.000000  3.910982e-02
membership_s15   0.000000 -8.921816e-02
membership_s17   0.000000  1.085539e+00
membership_s18   0.000000 -1.304990e+00
membership_s19   0.000000  8.364436e-02
membership_s20   0.000000 -1.193166e+00
membership_s21   0.000000  1.063027e+00
membership_s22   0.000000 -1.003842e-01
membership_s23   0.000000 -3.141680e-01
membership_s25   0.000000 -2.237841e-01
membership_s26   0.000000 -1.026981e+00
membership_s27   0.000000 -8.306977e-01
membership_s28   0.000000 -4.155621e-02
membership_s29   0.000000 -1.180563e+00
membership_s30   0.000000 -1.348243e+00
membership_s31   0.000000  1.933184e-01
membership_s32   0.000000  6.062263e-02
membership_s33   0.000000 -1.456652e+00
membership_s34   0.000000  4.453396e-01
membership_s35   0.000000 -7.364761e-02
membership_s36   0.000000 -1.382435e+00
membership_s37   0.000000  2.754434e-01
membership_s39   0.000000 -3.337253e-01
membership_s40   0.000000 -9.035375e-01
membership_s41   0.000000 -1.367235e+00
membership_s42   0.000000 -1.277858e+00
membership_s43   0.000000 -1.935379e-02
membership_s44   0.000000 -1.946077e-03
V1               0.000000  1.890727e+00
V2               0.000000  1.077753e+00
pdi              0.000000 -7.325356e+00
adhesion         0.000000  8.590631e-04
cohesion         0.000000 -1.406028e-03
inner            0.000000  3.323800e-04
outer            0.000000  8.780955e-05
ioratio          0.000000 -1.248588e-01
comsize          0.000000  6.722541e-04
[1] "Dataset: all_targets Model GBM, run: 8 of 10 2015-06-15 21:56:03"
Iter   TrainDeviance   ValidDeviance   StepSize   Improve
     1        0.2237             nan     0.0100    0.0001
     2        0.2223             nan     0.0100    0.0002
     3        0.2207             nan     0.0100    0.0000
     4        0.2193             nan     0.0100    0.0001
     5        0.2179             nan     0.0100   -0.0001
     6        0.2169             nan     0.0100    0.0001
     7        0.2159             nan     0.0100    0.0000
     8        0.2149             nan     0.0100    0.0001
     9        0.2139             nan     0.0100   -0.0000
    10        0.2128             nan     0.0100    0.0000
    20        0.2038             nan     0.0100    0.0000
    40        0.1895             nan     0.0100   -0.0000
    60        0.1777             nan     0.0100    0.0000
    80        0.1690             nan     0.0100   -0.0000
   100        0.1621             nan     0.0100   -0.0000
   120        0.1554             nan     0.0100   -0.0000
   140        0.1499             nan     0.0100   -0.0000
   160        0.1445             nan     0.0100   -0.0000
   180        0.1394             nan     0.0100   -0.0000
   200        0.1350             nan     0.0100   -0.0000
   220        0.1307             nan     0.0100   -0.0000
   240        0.1265             nan     0.0100    0.0000
   260        0.1228             nan     0.0100   -0.0000
   280        0.1193             nan     0.0100   -0.0000
   300        0.1160             nan     0.0100   -0.0000
   320        0.1130             nan     0.0100   -0.0000
   340        0.1101             nan     0.0100   -0.0000
   360        0.1074             nan     0.0100   -0.0000
   376        0.1051             nan     0.0100   -0.0000

[1] "GBM variable coefficients"
                            var     rel.inf
V1                           V1 5.064128588
outer                     outer 4.346023231
ratio2                   ratio2 3.766031969
pagerank               pagerank 3.133523628
trans                     trans 3.083869537
V2                           V2 2.920707467
ratio3                   ratio3 2.692611897
comsize                 comsize 2.691763609
bet                         bet 2.633902860
walktrap_vertex walktrap_vertex 2.207461584
fourth                   fourth 2.173727378
adhesion               adhesion 2.140602339
ioratio                 ioratio 2.133719113
fifth                     fifth 2.076243487
knn                         knn 2.002097969
graph13                 graph13 1.873088664
inner                     inner 1.701051285
spin_vertex         spin_vertex 1.590054481
cohesion               cohesion 1.552481077
hubscore               hubscore 1.486956146
orbit18                 orbit18 1.433311858
ratio5                   ratio5 1.367344373
graph1                   graph1 1.324651571
orbit35                 orbit35 1.268138042
orbit27                 orbit27 1.208736352
bigcom41               bigcom41 1.130260176
orbit19                 orbit19 1.112017699
graph3                   graph3 1.006861357
ratio4                   ratio4 1.002462532
graph4                   graph4 0.996005682
graph10                 graph10 0.921681562
membership_s21   membership_s21 0.905858095
ratio6                   ratio6 0.901874908
graph11                 graph11 0.855871210
graph12                 graph12 0.830449468
graph16                 graph16 0.828592629
orbit15                 orbit15 0.811155158
upto_sixth           upto_sixth 0.800579536
ratio1                   ratio1 0.790309655
bigcom52               bigcom52 0.747899259
graph9                   graph9 0.733977452
graph15                 graph15 0.689075634
graph6                   graph6 0.675093649
orbit5                   orbit5 0.660207057
bigcom30               bigcom30 0.657602208
bigcom23               bigcom23 0.638903378
orbit21                 orbit21 0.628148505
graph19                 graph19 0.612802416
orbit30                 orbit30 0.595540685
orbit20                 orbit20 0.592310508
orbit17                 orbit17 0.581882826
orbit4                   orbit4 0.575355125
orbit16                 orbit16 0.563791826
graph14                 graph14 0.532899360
orbit36                 orbit36 0.525535089
graph23                 graph23 0.523978663
upto_fifth           upto_fifth 0.522674206
membership_s14   membership_s14 0.515302924
orbit28                 orbit28 0.503468336
close                     close 0.500393556
orbit22                 orbit22 0.489964238
evcent                   evcent 0.489693422
graph17                 graph17 0.487217745
upto_third           upto_third 0.461481958
graph21                 graph21 0.460082819
coreness               coreness 0.442420798
orbit48                 orbit48 0.436679984
orbit31                 orbit31 0.433160337
constraint           constraint 0.415272972
membership_s43   membership_s43 0.404770044
membership_s34   membership_s34 0.384834124
membership_s13   membership_s13 0.366271078
sixth                     sixth 0.361542979
orbit24                 orbit24 0.346584456
pdi                         pdi 0.346489183
orbit32                 orbit32 0.331345112
upto_fourth         upto_fourth 0.321945229
ecc                         ecc 0.311440314
bigcom423             bigcom423 0.309758321
graph5                   graph5 0.304174980
membership_s32   membership_s32 0.296764469
orbit49                 orbit49 0.235183069
second                   second 0.224412777
membership_s37   membership_s37 0.223615304
graph0                   graph0 0.223075086
orbit6                   orbit6 0.214770981
membership_s25   membership_s25 0.211559594
orbit39                 orbit39 0.200930376
orbit56                 orbit56 0.200518289
orbit38                 orbit38 0.200330713
graph20                 graph20 0.192942780
graph2                   graph2 0.188261431
AP                           AP 0.182941624
orbit52                 orbit52 0.180840499
membership_s15   membership_s15 0.179696391
orbit25                 orbit25 0.172276168
membership_s1     membership_s1 0.165311706
orbit29                 orbit29 0.164956130
orbit50                 orbit50 0.164651412
bigcom1                 bigcom1 0.164370430
graph18                 graph18 0.162239872
orbit1                   orbit1 0.161473099
third                     third 0.158974561
orbit40                 orbit40 0.156576083
graph8                   graph8 0.156134021
orbit61                 orbit61 0.149121778
orbit45                 orbit45 0.145920567
bigcom27               bigcom27 0.143872026
orbit37                 orbit37 0.141548467
graph7                   graph7 0.141009554
bigcom43               bigcom43 0.133009870
upto_second         upto_second 0.118052563
orbit66                 orbit66 0.117162257
orbit57                 orbit57 0.103249090
orbit9                   orbit9 0.102654095
membership_s17   membership_s17 0.102439831
orbit58                 orbit58 0.099534165
orbit42                 orbit42 0.097826392
graph25                 graph25 0.097170411
graph22                 graph22 0.096956523
orbit62                 orbit62 0.096159104
bigcom373             bigcom373 0.094060645
orbit13                 orbit13 0.092223343
bigcom484             bigcom484 0.085489218
orbit10                 orbit10 0.084912134
bigcom5                 bigcom5 0.084809237
membership_s35   membership_s35 0.084357828
orbit51                 orbit51 0.082109400
bigcom33               bigcom33 0.078193626
bigcom40               bigcom40 0.075157848
membership_s7     membership_s7 0.074246716
orbit67                 orbit67 0.073204145
orbit46                 orbit46 0.070395123
orbit12                 orbit12 0.069535360
bigcom46               bigcom46 0.068745458
selfinter             selfinter 0.067777569
orbit7                   orbit7 0.066871032
orbit44                 orbit44 0.062008481
orbit26                 orbit26 0.058790080
orbit33                 orbit33 0.056528183
membership_s19   membership_s19 0.049171767
membership_s44   membership_s44 0.049152619
orbit63                 orbit63 0.045627947
orbit23                 orbit23 0.040851824
graph26                 graph26 0.038065030
membership_s31   membership_s31 0.034243824
orbit55                 orbit55 0.030369096
bigcom11               bigcom11 0.028732474
orbit43                 orbit43 0.027433698
orbit53                 orbit53 0.027323078
orbit69                 orbit69 0.027037137
orbit2                   orbit2 0.026970608
bigcom47               bigcom47 0.022891905
bigcom10               bigcom10 0.022010740
orbit11                 orbit11 0.021116417
bigcom124             bigcom124 0.021033386
orbit64                 orbit64 0.019158811
membership_s2     membership_s2 0.016847186
orbit59                 orbit59 0.016652582
orbit41                 orbit41 0.015078112
bigcom278             bigcom278 0.013311753
bigcom159             bigcom159 0.010792735
bigcom99               bigcom99 0.009373947
orbit54                 orbit54 0.008389154
orbit60                 orbit60 0.008264939
bigcom85               bigcom85 0.007912766
bigcom12               bigcom12 0.005932875
membership_s39   membership_s39 0.005642385
bigcom22               bigcom22 0.004521292
graph24                 graph24 0.000000000
graph27                 graph27 0.000000000
graph28                 graph28 0.000000000
graph29                 graph29 0.000000000
orbit0                   orbit0 0.000000000
orbit3                   orbit3 0.000000000
orbit8                   orbit8 0.000000000
orbit14                 orbit14 0.000000000
orbit34                 orbit34 0.000000000
orbit47                 orbit47 0.000000000
orbit65                 orbit65 0.000000000
orbit68                 orbit68 0.000000000
orbit70                 orbit70 0.000000000
orbit71                 orbit71 0.000000000
orbit72                 orbit72 0.000000000
eccrad                   eccrad 0.000000000
first                     first 0.000000000
bigcom3                 bigcom3 0.000000000
bigcom4                 bigcom4 0.000000000
bigcom6                 bigcom6 0.000000000
bigcom7                 bigcom7 0.000000000
bigcom8                 bigcom8 0.000000000
bigcom9                 bigcom9 0.000000000
bigcom13               bigcom13 0.000000000
bigcom14               bigcom14 0.000000000
bigcom15               bigcom15 0.000000000
bigcom16               bigcom16 0.000000000
bigcom17               bigcom17 0.000000000
bigcom19               bigcom19 0.000000000
bigcom20               bigcom20 0.000000000
bigcom21               bigcom21 0.000000000
bigcom26               bigcom26 0.000000000
bigcom28               bigcom28 0.000000000
bigcom31               bigcom31 0.000000000
bigcom32               bigcom32 0.000000000
bigcom34               bigcom34 0.000000000
bigcom36               bigcom36 0.000000000
bigcom37               bigcom37 0.000000000
bigcom38               bigcom38 0.000000000
bigcom39               bigcom39 0.000000000
bigcom49               bigcom49 0.000000000
bigcom54               bigcom54 0.000000000
bigcom58               bigcom58 0.000000000
bigcom61               bigcom61 0.000000000
bigcom65               bigcom65 0.000000000
bigcom69               bigcom69 0.000000000
bigcom71               bigcom71 0.000000000
bigcom75               bigcom75 0.000000000
bigcom76               bigcom76 0.000000000
bigcom78               bigcom78 0.000000000
bigcom82               bigcom82 0.000000000
bigcom83               bigcom83 0.000000000
bigcom87               bigcom87 0.000000000
bigcom90               bigcom90 0.000000000
bigcom91               bigcom91 0.000000000
bigcom95               bigcom95 0.000000000
bigcom97               bigcom97 0.000000000
bigcom98               bigcom98 0.000000000
bigcom101             bigcom101 0.000000000
bigcom102             bigcom102 0.000000000
bigcom104             bigcom104 0.000000000
bigcom106             bigcom106 0.000000000
bigcom107             bigcom107 0.000000000
bigcom108             bigcom108 0.000000000
bigcom113             bigcom113 0.000000000
bigcom114             bigcom114 0.000000000
bigcom115             bigcom115 0.000000000
bigcom117             bigcom117 0.000000000
bigcom119             bigcom119 0.000000000
bigcom121             bigcom121 0.000000000
bigcom123             bigcom123 0.000000000
bigcom127             bigcom127 0.000000000
bigcom130             bigcom130 0.000000000
bigcom131             bigcom131 0.000000000
bigcom134             bigcom134 0.000000000
bigcom138             bigcom138 0.000000000
bigcom143             bigcom143 0.000000000
bigcom146             bigcom146 0.000000000
bigcom148             bigcom148 0.000000000
bigcom149             bigcom149 0.000000000
bigcom151             bigcom151 0.000000000
bigcom153             bigcom153 0.000000000
bigcom154             bigcom154 0.000000000
bigcom160             bigcom160 0.000000000
bigcom161             bigcom161 0.000000000
bigcom162             bigcom162 0.000000000
bigcom168             bigcom168 0.000000000
bigcom172             bigcom172 0.000000000
bigcom175             bigcom175 0.000000000
bigcom180             bigcom180 0.000000000
bigcom181             bigcom181 0.000000000
bigcom183             bigcom183 0.000000000
bigcom185             bigcom185 0.000000000
bigcom187             bigcom187 0.000000000
bigcom189             bigcom189 0.000000000
bigcom191             bigcom191 0.000000000
bigcom198             bigcom198 0.000000000
bigcom199             bigcom199 0.000000000
bigcom200             bigcom200 0.000000000
bigcom202             bigcom202 0.000000000
bigcom205             bigcom205 0.000000000
bigcom227             bigcom227 0.000000000
bigcom232             bigcom232 0.000000000
bigcom241             bigcom241 0.000000000
bigcom246             bigcom246 0.000000000
bigcom266             bigcom266 0.000000000
bigcom268             bigcom268 0.000000000
bigcom274             bigcom274 0.000000000
bigcom280             bigcom280 0.000000000
bigcom323             bigcom323 0.000000000
bigcom341             bigcom341 0.000000000
bigcom342             bigcom342 0.000000000
bigcom345             bigcom345 0.000000000
bigcom346             bigcom346 0.000000000
bigcom354             bigcom354 0.000000000
bigcom369             bigcom369 0.000000000
bigcom377             bigcom377 0.000000000
bigcom384             bigcom384 0.000000000
bigcom394             bigcom394 0.000000000
bigcom398             bigcom398 0.000000000
bigcom403             bigcom403 0.000000000
bigcom404             bigcom404 0.000000000
bigcom414             bigcom414 0.000000000
bigcom416             bigcom416 0.000000000
bigcom428             bigcom428 0.000000000
bigcom430             bigcom430 0.000000000
bigcom434             bigcom434 0.000000000
bigcom435             bigcom435 0.000000000
bigcom449             bigcom449 0.000000000
bigcom451             bigcom451 0.000000000
bigcom454             bigcom454 0.000000000
bigcom471             bigcom471 0.000000000
bigcom473             bigcom473 0.000000000
bigcom479             bigcom479 0.000000000
bigcom485             bigcom485 0.000000000
bigcom492             bigcom492 0.000000000
bigcom498             bigcom498 0.000000000
bigcom506             bigcom506 0.000000000
bigcom530             bigcom530 0.000000000
bigcom531             bigcom531 0.000000000
bigcom564             bigcom564 0.000000000
bigcom623             bigcom623 0.000000000
membership_s3     membership_s3 0.000000000
membership_s4     membership_s4 0.000000000
membership_s5     membership_s5 0.000000000
membership_s6     membership_s6 0.000000000
membership_s8     membership_s8 0.000000000
membership_s9     membership_s9 0.000000000
membership_s10   membership_s10 0.000000000
membership_s11   membership_s11 0.000000000
membership_s18   membership_s18 0.000000000
membership_s20   membership_s20 0.000000000
membership_s22   membership_s22 0.000000000
membership_s23   membership_s23 0.000000000
membership_s26   membership_s26 0.000000000
membership_s27   membership_s27 0.000000000
membership_s28   membership_s28 0.000000000
membership_s29   membership_s29 0.000000000
membership_s30   membership_s30 0.000000000
membership_s33   membership_s33 0.000000000
membership_s36   membership_s36 0.000000000
membership_s40   membership_s40 0.000000000
membership_s41   membership_s41 0.000000000
membership_s42   membership_s42 0.000000000
[1] "Dataset: all_targets Model RF, run: 8 of 10 2015-06-15 21:59:47"
     |      Out-of-bag   |
Tree |      MSE  %Var(y) |
   1 |  0.04704   202.23 |
   2 |  0.04601   197.79 |
   3 |  0.04433   190.58 |
   4 |  0.04096   176.09 |
   5 |  0.03871   166.40 |
   6 |  0.03736   160.63 |
   7 |  0.03607   155.05 |
   8 |  0.03412   146.68 |
   9 |  0.03329   143.09 |
  10 |   0.0322   138.40 |
  11 |  0.03156   135.65 |
  12 |  0.03077   132.27 |
  13 |  0.03037   130.56 |
  14 |  0.02985   128.30 |
  15 |  0.02948   126.74 |
  16 |  0.02894   124.42 |
  17 |  0.02875   123.57 |
  18 |  0.02849   122.46 |
  19 |  0.02822   121.32 |
  20 |  0.02797   120.22 |
  21 |  0.02773   119.21 |
  22 |   0.0276   118.64 |
  23 |  0.02752   118.29 |
  24 |  0.02743   117.92 |
  25 |  0.02725   117.16 |
  26 |  0.02711   116.56 |
  27 |  0.02706   116.34 |
  28 |  0.02696   115.90 |
  29 |  0.02679   115.17 |
  30 |  0.02669   114.72 |
  31 |  0.02657   114.23 |
  32 |  0.02653   114.07 |
  33 |  0.02648   113.82 |
  34 |  0.02644   113.68 |
  35 |  0.02645   113.72 |
  36 |  0.02641   113.52 |
  37 |  0.02638   113.40 |
  38 |  0.02637   113.37 |
  39 |  0.02635   113.29 |
  40 |  0.02633   113.17 |
  41 |   0.0263   113.07 |
  42 |  0.02623   112.76 |
  43 |  0.02616   112.47 |
  44 |   0.0261   112.21 |
  45 |  0.02607   112.09 |
  46 |  0.02606   112.04 |
  47 |  0.02603   111.89 |
  48 |  0.02602   111.84 |
  49 |  0.02602   111.87 |
  50 |  0.02596   111.59 |
  51 |  0.02592   111.41 |
  52 |  0.02589   111.30 |
  53 |  0.02587   111.20 |
  54 |  0.02584   111.10 |
  55 |  0.02582   111.02 |
  56 |  0.02583   111.05 |
  57 |  0.02581   110.94 |
  58 |  0.02581   110.93 |
  59 |  0.02583   111.04 |
  60 |  0.02581   110.97 |
  61 |  0.02582   111.01 |
  62 |  0.02577   110.79 |
  63 |  0.02574   110.64 |
  64 |  0.02567   110.37 |
  65 |  0.02564   110.23 |
  66 |  0.02563   110.16 |
  67 |   0.0256   110.05 |
  68 |  0.02558   109.96 |
  69 |   0.0256   110.03 |
  70 |   0.0256   110.05 |
  71 |  0.02561   110.11 |
  72 |  0.02561   110.09 |
  73 |   0.0256   110.04 |
  74 |  0.02558   109.98 |
  75 |  0.02557   109.92 |
  76 |  0.02555   109.82 |
  77 |  0.02554   109.78 |
  78 |  0.02553   109.74 |
  79 |   0.0255   109.60 |
  80 |   0.0255   109.64 |
  81 |  0.02553   109.73 |
  82 |  0.02552   109.71 |
  83 |  0.02552   109.73 |
  84 |  0.02549   109.59 |
  85 |  0.02549   109.57 |
  86 |  0.02549   109.58 |
  87 |  0.02549   109.56 |
  88 |  0.02548   109.54 |
  89 |  0.02548   109.53 |
  90 |  0.02547   109.47 |
  91 |  0.02546   109.44 |
  92 |  0.02547   109.50 |
  93 |  0.02542   109.27 |
  94 |  0.02541   109.25 |
  95 |  0.02541   109.24 |
  96 |  0.02539   109.13 |
  97 |   0.0254   109.17 |
  98 |   0.0254   109.18 |
  99 |  0.02536   109.01 |
 100 |  0.02534   108.95 |
[1] "Random Forest variable coefficients"
                      %IncMSE IncNodePurity
graph5           1.085975e-03  4.089719e-01
graph6           4.066374e-03  5.688438e-01
graph7           3.901448e-05  5.419896e-02
graph8          -1.401869e-06  2.287179e-02
graph9           5.187576e-03  8.874202e-01
graph10          4.859072e-03  1.041148e+00
graph11          6.961614e-03  1.354885e+00
graph12          4.015819e-03  8.063975e-01
graph13          7.378923e-03  1.607586e+00
graph14          3.752620e-03  7.604182e-01
graph15          6.638617e-03  7.085770e-01
graph16          8.742812e-03  1.213425e+00
graph17          6.613683e-03  6.460256e-01
graph18          3.000561e-03  2.281141e-01
graph19          9.330100e-03  8.818770e-01
graph20          8.059260e-04  3.770929e-01
graph21          2.307466e-03  4.549112e-01
graph22          1.421779e-03  1.806557e-02
graph23          3.560159e-03  6.554249e-01
graph24          1.517047e-04  7.781506e-02
graph25          1.064720e-03  1.489455e-01
graph26          6.585106e-05  9.211396e-02
graph27          7.852375e-06  3.275000e-02
graph28          0.000000e+00  3.412557e-04
graph29          0.000000e+00  1.387779e-19
orbit0           7.832419e-04  2.407470e-01
orbit1           1.886336e-03  6.533021e-01
orbit2           7.821674e-04  2.598231e-01
orbit3           1.254583e-04  1.573246e-01
orbit4           6.328836e-03  1.016106e+00
orbit5           2.292120e-03  8.504141e-01
orbit6           7.340859e-03  1.252141e+00
orbit7           1.112221e-03  3.573027e-01
orbit8           4.964212e-04  4.676513e-01
orbit9           5.852986e-03  5.725165e-01
orbit10          5.279791e-03  2.595738e-01
orbit11          1.199404e-03  1.812375e-01
orbit12          4.143720e-04  1.289912e-01
orbit13          4.731613e-04  4.262518e-02
orbit14         -1.165501e-05  3.376768e-02
orbit15          2.699137e-03  9.794060e-01
orbit16          4.288549e-03  7.618229e-01
orbit17          7.318746e-03  7.811346e-01
orbit18          9.539516e-03  1.740929e+00
orbit19          7.845997e-03  1.379899e+00
orbit20          2.519942e-03  8.136180e-01
orbit21          2.323049e-03  6.517890e-01
orbit22          8.151746e-03  1.441745e+00
orbit23          1.330914e-03  2.728919e-01
orbit24          8.732415e-03  6.816970e-01
orbit25          6.633471e-04  1.961197e-01
orbit26          8.010145e-04  1.663556e-01
orbit27          1.143689e-02  1.685259e+00
orbit28          1.064829e-02  5.218107e-01
orbit29          2.666889e-03  5.231538e-01
orbit30          3.742901e-03  3.678440e-01
orbit31          1.419598e-02  7.789841e-01
orbit32          3.432675e-03  2.684481e-01
orbit33          8.298043e-04  1.098234e-01
orbit34          7.615876e-03  6.849880e-01
orbit35          1.732668e-02  1.577807e+00
orbit36          8.326570e-04  3.956302e-01
orbit37          1.647089e-03  2.962296e-01
orbit38          3.543731e-03  3.920663e-01
orbit39          7.286042e-03  8.849347e-01
orbit40          1.185929e-03  1.277042e-01
orbit41          1.046596e-03  1.477673e-01
orbit42          1.121966e-03  1.283392e-01
orbit43          3.963952e-03  2.173010e-01
orbit44          3.594126e-04  1.381802e-01
orbit45          8.963432e-03  8.548511e-01
orbit46          6.508979e-05  1.275082e-01
orbit47          4.364018e-04  1.128672e-01
orbit48          9.560279e-04  9.722999e-02
orbit49          2.294170e-03  4.059479e-01
orbit50          1.589588e-03  2.893693e-01
orbit51          6.045278e-04  2.912571e-01
orbit52          2.126903e-03  2.964475e-01
orbit53          2.345866e-03  1.800320e-01
orbit54          5.185676e-04  7.089443e-02
orbit55          2.746777e-05  6.147619e-02
orbit56          5.470777e-03  5.915141e-01
orbit57          1.265086e-03  2.217058e-01
orbit58          1.012456e-03  1.349480e-01
orbit59          7.492895e-05  1.023773e-01
orbit60          2.291756e-04  7.009570e-02
orbit61          8.325068e-04  1.161065e-01
orbit62          9.341888e-04  1.588586e-01
orbit63          1.409671e-05  3.004165e-02
orbit64          1.204669e-04  8.183572e-02
orbit65          4.901535e-05  1.785902e-02
orbit66          2.999282e-04  1.119382e-01
orbit67          3.345853e-04  9.149022e-02
orbit68          0.000000e+00  8.750000e-03
orbit69          1.487172e-03  3.415902e-01
orbit70         -8.752352e-07  1.517413e-03
orbit71          0.000000e+00  1.500000e-02
orbit72          0.000000e+00  2.515349e-18
AP               6.040781e-04  3.247688e-01
bet              4.706417e-03  1.906792e+00
ecc              1.953505e-03  4.682855e-01
eccrad           1.727765e-03  5.169530e-01
close            5.106375e-03  9.204692e-01
constraint       1.903608e-03  8.593243e-01
coreness         1.128067e-03  3.243978e-01
knn              9.673497e-03  1.965529e+00
hubscore         8.094687e-03  1.077935e+00
pagerank         3.609338e-03  2.899956e+00
trans            2.091000e-03  1.131493e+00
evcent           7.286578e-03  1.350762e+00
first            4.728818e-04  2.623986e-01
upto_second      3.240591e-03  9.673328e-01
upto_third       5.327474e-03  8.366795e-01
upto_fourth      1.845040e-03  6.367927e-01
upto_fifth       4.626004e-03  7.884420e-01
upto_sixth       8.410022e-03  1.492784e+00
second           4.363473e-03  7.156481e-01
third            7.033376e-03  9.305803e-01
fourth           8.022911e-03  2.031948e+00
fifth            4.049125e-03  2.391137e+00
sixth            4.128441e-03  1.479970e+00
ratio1           8.402431e-03  2.342778e+00
ratio2           4.332946e-03  3.249770e+00
ratio3           7.490176e-03  2.565564e+00
ratio4           1.429813e-02  1.731739e+00
ratio5           3.349244e-03  1.909711e+00
ratio6           2.838232e-03  1.557618e+00
selfinter        8.081554e-05  2.440607e-01
walktrap_vertex  5.552999e-03  1.395634e+00
bigcom1          1.158730e-03  3.678315e-01
bigcom3          0.000000e+00  1.387779e-19
bigcom4          0.000000e+00  0.000000e+00
bigcom5          2.206061e-03  4.102341e-01
bigcom6          0.000000e+00  0.000000e+00
bigcom7          0.000000e+00  0.000000e+00
bigcom8          0.000000e+00  1.474515e-19
bigcom9          0.000000e+00  0.000000e+00
bigcom10        -8.692670e-06  3.828826e-01
bigcom11        -1.152923e-05  2.488895e-01
bigcom12         1.887936e-05  1.003105e-01
bigcom13         0.000000e+00  1.387779e-19
bigcom14         0.000000e+00  1.333333e-02
bigcom15         0.000000e+00  8.673617e-21
bigcom16         0.000000e+00  5.551115e-19
bigcom17         0.000000e+00  0.000000e+00
bigcom19         0.000000e+00  0.000000e+00
bigcom20         0.000000e+00  0.000000e+00
bigcom21         0.000000e+00  0.000000e+00
bigcom22         2.058105e-05  8.713557e-02
bigcom23         2.766437e-04  6.488322e-01
bigcom26         0.000000e+00  0.000000e+00
bigcom27        -8.003268e-06  1.655720e-01
bigcom28         0.000000e+00  1.734723e-20
bigcom30         6.611627e-05  6.150917e-01
bigcom31         0.000000e+00  0.000000e+00
bigcom32         0.000000e+00  8.673617e-21
bigcom33        -6.717094e-06  2.986966e-01
bigcom34         0.000000e+00  0.000000e+00
bigcom36         0.000000e+00  0.000000e+00
bigcom37         0.000000e+00  0.000000e+00
bigcom38         0.000000e+00  0.000000e+00
bigcom39         0.000000e+00  0.000000e+00
bigcom40        -1.520202e-05  3.459776e-01
bigcom41         8.311203e-05  8.141945e-01
bigcom43         2.937095e-05  4.402643e-01
bigcom46        -1.326531e-05  3.370486e-01
bigcom47        -2.201125e-05  7.228161e-02
bigcom49         2.269880e-05  1.332705e-01
bigcom52        -2.312813e-05  8.125228e-01
bigcom54         0.000000e+00  0.000000e+00
bigcom58         0.000000e+00  0.000000e+00
bigcom61         0.000000e+00  0.000000e+00
bigcom65         0.000000e+00  4.163336e-19
bigcom69         0.000000e+00  0.000000e+00
bigcom71         0.000000e+00  0.000000e+00
bigcom75         0.000000e+00  0.000000e+00
bigcom76         0.000000e+00  0.000000e+00
bigcom78         0.000000e+00  0.000000e+00
bigcom82         0.000000e+00  0.000000e+00
bigcom83         0.000000e+00  0.000000e+00
bigcom85         1.405691e-05  2.634300e-01
bigcom87         0.000000e+00  0.000000e+00
bigcom90        -2.864858e-06  3.380081e-01
bigcom91         0.000000e+00  0.000000e+00
bigcom95         0.000000e+00  0.000000e+00
bigcom97         0.000000e+00  0.000000e+00
bigcom98         0.000000e+00  0.000000e+00
bigcom99        -8.524248e-06  2.406707e-01
bigcom101        0.000000e+00  0.000000e+00
bigcom102        0.000000e+00  0.000000e+00
bigcom104        0.000000e+00  1.387779e-19
bigcom106        0.000000e+00  0.000000e+00
bigcom107        0.000000e+00  1.387779e-19
bigcom108        0.000000e+00  0.000000e+00
bigcom113        0.000000e+00  1.387779e-19
bigcom114        0.000000e+00  0.000000e+00
bigcom115        0.000000e+00  0.000000e+00
bigcom117        0.000000e+00  0.000000e+00
bigcom119        0.000000e+00  1.387779e-19
bigcom121        0.000000e+00  0.000000e+00
bigcom123        0.000000e+00  1.666667e-02
bigcom124       -7.400796e-06  3.666679e-01
bigcom127        0.000000e+00  8.673617e-21
bigcom130        0.000000e+00  0.000000e+00
bigcom131        0.000000e+00  0.000000e+00
bigcom134        0.000000e+00  0.000000e+00
bigcom138        0.000000e+00  0.000000e+00
bigcom143        0.000000e+00  1.118897e-18
bigcom146        0.000000e+00  4.163336e-19
bigcom148        0.000000e+00  0.000000e+00
bigcom149        0.000000e+00  0.000000e+00
bigcom151        0.000000e+00  0.000000e+00
bigcom153        0.000000e+00  0.000000e+00
bigcom154        0.000000e+00  0.000000e+00
bigcom159        7.666689e-05  3.360257e-01
bigcom160        0.000000e+00  0.000000e+00
bigcom161        0.000000e+00  8.673617e-21
bigcom162        0.000000e+00  0.000000e+00
bigcom168        0.000000e+00  0.000000e+00
bigcom172        0.000000e+00  1.387779e-19
bigcom175        0.000000e+00  0.000000e+00
bigcom180        0.000000e+00  0.000000e+00
bigcom181        0.000000e+00  0.000000e+00
bigcom183        0.000000e+00  0.000000e+00
bigcom185        0.000000e+00  0.000000e+00
bigcom187        0.000000e+00  0.000000e+00
bigcom189        0.000000e+00  0.000000e+00
bigcom191        0.000000e+00  1.387779e-19
bigcom198        0.000000e+00  0.000000e+00
bigcom199        0.000000e+00  1.387779e-19
bigcom200        0.000000e+00  0.000000e+00
bigcom202        0.000000e+00  0.000000e+00
bigcom205        0.000000e+00  0.000000e+00
bigcom227        0.000000e+00  0.000000e+00
bigcom232        0.000000e+00  0.000000e+00
bigcom241        0.000000e+00  9.714451e-19
bigcom246        0.000000e+00  0.000000e+00
bigcom266        0.000000e+00  0.000000e+00
bigcom268        0.000000e+00  0.000000e+00
bigcom274        0.000000e+00  0.000000e+00
bigcom278        1.368202e-06  3.389949e-01
bigcom280        0.000000e+00  0.000000e+00
bigcom323        0.000000e+00  0.000000e+00
bigcom341        0.000000e+00  0.000000e+00
bigcom342        0.000000e+00  0.000000e+00
bigcom345        0.000000e+00  1.734723e-20
bigcom346        0.000000e+00  0.000000e+00
bigcom354        0.000000e+00  0.000000e+00
bigcom369        0.000000e+00  0.000000e+00
bigcom373       -2.402602e-05  3.463752e-01
bigcom377        0.000000e+00  8.326673e-19
bigcom384        0.000000e+00  0.000000e+00
bigcom394        0.000000e+00  0.000000e+00
bigcom398       -1.467062e-05  5.139234e-01
bigcom403        0.000000e+00  1.387779e-19
bigcom404        0.000000e+00  0.000000e+00
bigcom414        0.000000e+00  4.163336e-19
bigcom416        0.000000e+00  0.000000e+00
bigcom423        2.474872e-04  5.060096e-01
bigcom428        0.000000e+00  0.000000e+00
bigcom430       -3.128329e-05  3.370523e-01
bigcom434        0.000000e+00  0.000000e+00
bigcom435        0.000000e+00  0.000000e+00
bigcom449        0.000000e+00  0.000000e+00
bigcom451        0.000000e+00  1.387779e-19
bigcom454        0.000000e+00  0.000000e+00
bigcom471        0.000000e+00  0.000000e+00
bigcom473        0.000000e+00  8.673617e-21
bigcom479       -1.857876e-06  1.055735e-02
bigcom484        3.279648e-05  2.786916e-01
bigcom485        0.000000e+00  4.163336e-19
bigcom492        0.000000e+00  0.000000e+00
bigcom498        0.000000e+00  0.000000e+00
bigcom506        0.000000e+00  0.000000e+00
bigcom530        0.000000e+00  0.000000e+00
bigcom531        0.000000e+00  1.387779e-19
bigcom564        0.000000e+00  0.000000e+00
bigcom623        0.000000e+00  0.000000e+00
spin_vertex      1.338479e-03  1.457275e+00
membership_s1    2.718770e-04  1.945151e-01
membership_s2    9.325113e-05  1.450938e-01
membership_s3    0.000000e+00  0.000000e+00
membership_s4   -4.542820e-05  2.923690e-01
membership_s5    0.000000e+00  0.000000e+00
membership_s6    0.000000e+00  0.000000e+00
membership_s7   -7.070694e-06  2.080861e-01
membership_s8    0.000000e+00  0.000000e+00
membership_s9   -5.619677e-06  6.184295e-02
membership_s10   0.000000e+00  0.000000e+00
membership_s11  -4.002893e-05  5.473439e-01
membership_s13   5.330525e-05  3.772629e-01
membership_s14   2.367870e-04  4.288499e-01
membership_s15  -6.433626e-05  2.673125e-01
membership_s17  -4.937193e-05  3.019075e-01
membership_s18   0.000000e+00  0.000000e+00
membership_s19  -3.784336e-05  2.318674e-01
membership_s20   0.000000e+00  0.000000e+00
membership_s21   3.242483e-04  9.509295e-01
membership_s22  -8.292930e-06  1.486669e-01
membership_s23   1.907941e-04  6.624452e-02
membership_s25   2.288016e-04  4.328321e-01
membership_s26   0.000000e+00  0.000000e+00
membership_s27   0.000000e+00  0.000000e+00
membership_s28   4.236042e-05  1.766532e-01
membership_s29   0.000000e+00  0.000000e+00
membership_s30   0.000000e+00  7.756410e-03
membership_s31  -4.140480e-05  1.921685e-01
membership_s32   1.793885e-05  5.484581e-01
membership_s33   0.000000e+00  0.000000e+00
membership_s34  -1.276062e-04  4.260364e-01
membership_s35   6.451261e-05  3.370054e-01
membership_s36   0.000000e+00  0.000000e+00
membership_s37  -8.342534e-05  4.574452e-01
membership_s39   1.279223e-05  1.242286e-01
membership_s40   0.000000e+00  0.000000e+00
membership_s41   0.000000e+00  0.000000e+00
membership_s42   0.000000e+00  1.040834e-19
membership_s43   2.962317e-05  4.583521e-01
membership_s44   4.952741e-05  2.055096e-01
V1               1.083280e-02  4.656649e+00
V2               3.690283e-03  3.602237e+00
pdi              1.252692e-03  7.489837e-01
adhesion         1.767771e-02  2.746464e+00
cohesion         1.492462e-02  2.688925e+00
inner            1.113595e-02  2.756402e+00
outer            6.641631e-03  4.244771e+00
ioratio          6.332898e-03  2.755459e+00
comsize          4.170851e-03  2.928013e+00
[1] "Dataset: all_targets Model GLM, run: 8 of 10 2015-06-15 22:03:41"
[1] "glmnet variable coefficients"
                    [,1]          [,2]
(Intercept)     -3.71269  6.097811e+00
graph0           0.00000 -1.246436e-03
graph1           0.00000 -4.869109e-06
graph2           0.00000  8.324394e-03
graph3           0.00000  0.000000e+00
graph4           0.00000  0.000000e+00
graph5           0.00000 -1.133980e-04
graph6           0.00000  0.000000e+00
graph7           0.00000  0.000000e+00
graph8           0.00000  0.000000e+00
graph9           0.00000  0.000000e+00
graph10          0.00000  0.000000e+00
graph11          0.00000  0.000000e+00
graph12          0.00000  0.000000e+00
graph13          0.00000  0.000000e+00
graph14          0.00000  0.000000e+00
graph15          0.00000 -4.317470e-11
graph16          0.00000  0.000000e+00
graph17          0.00000  0.000000e+00
graph18          0.00000  0.000000e+00
graph19          0.00000  0.000000e+00
graph20          0.00000  0.000000e+00
graph21          0.00000  0.000000e+00
graph22          0.00000  0.000000e+00
graph23          0.00000  0.000000e+00
graph24          0.00000  0.000000e+00
graph25          0.00000  0.000000e+00
graph26          0.00000  0.000000e+00
graph27          0.00000  0.000000e+00
graph28          0.00000  0.000000e+00
graph29          0.00000  0.000000e+00
orbit0           0.00000 -1.393601e-04
orbit1           0.00000  0.000000e+00
orbit2           0.00000 -9.455168e-05
orbit3           0.00000  8.385038e-03
orbit4           0.00000 -2.083706e-06
orbit5           0.00000  0.000000e+00
orbit6           0.00000  4.731859e-06
orbit7           0.00000  0.000000e+00
orbit8           0.00000 -1.142040e-04
orbit9           0.00000  5.571023e-05
orbit10          0.00000  0.000000e+00
orbit11          0.00000  0.000000e+00
orbit12          0.00000 -1.725517e-04
orbit13          0.00000  0.000000e+00
orbit14          0.00000  0.000000e+00
orbit15          0.00000 -1.264399e-06
orbit16          0.00000  0.000000e+00
orbit17          0.00000  2.878619e-08
orbit18          0.00000 -2.745574e-08
orbit19          0.00000  3.464895e-08
orbit20          0.00000  6.332557e-09
orbit21          0.00000  0.000000e+00
orbit22          0.00000  1.324323e-08
orbit23          0.00000  0.000000e+00
orbit24          0.00000 -2.618089e-06
orbit25          0.00000 -1.139361e-05
orbit26          0.00000  0.000000e+00
orbit27          0.00000  2.143251e-05
orbit28          0.00000  0.000000e+00
orbit29          0.00000  0.000000e+00
orbit30          0.00000  0.000000e+00
orbit31          0.00000 -1.266765e-06
orbit32          0.00000  0.000000e+00
orbit33          0.00000  0.000000e+00
orbit34          0.00000 -2.136577e-10
orbit35          0.00000  6.241185e-06
orbit36          0.00000  0.000000e+00
orbit37          0.00000 -5.405061e-06
orbit38          0.00000  0.000000e+00
orbit39          0.00000 -8.275284e-05
orbit40          0.00000  0.000000e+00
orbit41          0.00000  0.000000e+00
orbit42          0.00000  0.000000e+00
orbit43          0.00000  0.000000e+00
orbit44          0.00000  0.000000e+00
orbit45          0.00000 -1.660600e-04
orbit46          0.00000 -7.831812e-05
orbit47          0.00000  0.000000e+00
orbit48          0.00000  0.000000e+00
orbit49          0.00000  6.304178e-05
orbit50          0.00000  0.000000e+00
orbit51          0.00000 -9.758451e-08
orbit52          0.00000  0.000000e+00
orbit53          0.00000  0.000000e+00
orbit54          0.00000  1.032589e-05
orbit55          0.00000  0.000000e+00
orbit56          0.00000  3.888239e-04
orbit57          0.00000  0.000000e+00
orbit58          0.00000  0.000000e+00
orbit59          0.00000 -3.881917e-08
orbit60          0.00000  0.000000e+00
orbit61          0.00000  0.000000e+00
orbit62          0.00000  0.000000e+00
orbit63          0.00000  0.000000e+00
orbit64          0.00000  0.000000e+00
orbit65          0.00000 -2.893777e-04
orbit66          0.00000  0.000000e+00
orbit67          0.00000  0.000000e+00
orbit68          0.00000  0.000000e+00
orbit69          0.00000  0.000000e+00
orbit70          0.00000  0.000000e+00
orbit71          0.00000  0.000000e+00
orbit72          0.00000  0.000000e+00
AP               0.00000  6.105391e-02
bet              0.00000  2.772794e-07
ecc              0.00000 -9.396793e-02
eccrad           0.00000 -6.160253e-01
close            0.00000  0.000000e+00
constraint       0.00000  1.012081e-01
coreness         0.00000  4.120713e-02
knn              0.00000 -1.279758e-03
hubscore         0.00000  0.000000e+00
pagerank         0.00000 -2.849271e-01
trans            0.00000  6.579493e-01
evcent           0.00000  0.000000e+00
first            0.00000 -8.382111e-04
upto_second      0.00000  6.987768e-09
upto_third       0.00000  0.000000e+00
upto_fourth      0.00000  0.000000e+00
upto_fifth       0.00000 -1.775772e-05
upto_sixth       0.00000 -1.518128e-07
second           0.00000  5.026870e-05
third            0.00000 -6.390384e-05
fourth           0.00000  1.713307e-05
fifth            0.00000 -1.390918e-05
sixth            0.00000  5.697492e-05
ratio1           0.00000 -1.030753e-03
ratio2           0.00000  1.590542e-03
ratio3           0.00000  1.572204e-02
ratio4           0.00000 -5.845820e-02
ratio5           0.00000  3.313146e-04
ratio6           0.00000 -9.720045e-05
selfinter        0.00000 -1.345189e-01
walktrap_vertex  0.00000 -1.086306e+00
bigcom1          0.00000  3.842691e-01
bigcom3          0.00000 -6.501527e-01
bigcom4          0.00000 -6.907380e-01
bigcom5          0.00000  2.922757e-01
bigcom6          0.00000 -7.671006e-01
bigcom7          0.00000 -8.057836e-01
bigcom8          0.00000 -1.781589e+00
bigcom9          0.00000 -3.502800e-01
bigcom10         0.00000  2.018597e+00
bigcom11         0.00000  1.032537e-01
bigcom12         0.00000 -1.801424e-02
bigcom13         0.00000 -1.155199e+00
bigcom14         0.00000 -8.299945e-01
bigcom15         0.00000 -6.129230e-01
bigcom16         0.00000 -8.495288e-01
bigcom17         0.00000 -6.410278e-01
bigcom19         0.00000 -1.023544e+00
bigcom20         0.00000 -8.226911e-02
bigcom21         0.00000 -6.106519e-01
bigcom22         0.00000  8.610225e-01
bigcom23         0.00000  7.691691e-01
bigcom26         0.00000 -1.134535e+00
bigcom27         0.00000  1.202179e+00
bigcom28         0.00000 -8.295910e-01
bigcom30         0.00000  1.509421e+00
bigcom31         0.00000 -7.141069e-01
bigcom32         0.00000 -1.108125e+00
bigcom33         0.00000  1.178731e+00
bigcom34         0.00000 -7.311696e-01
bigcom36         0.00000 -6.248881e-01
bigcom37         0.00000 -9.771362e-01
bigcom38         0.00000 -6.136077e-01
bigcom39         0.00000 -5.339997e-01
bigcom40         0.00000  1.221775e+00
bigcom41         0.00000  2.077914e+00
bigcom43         0.00000  7.864955e-01
bigcom46         0.00000  1.283831e+00
bigcom47         0.00000  5.502747e-01
bigcom49         0.00000  4.535815e-01
bigcom52         0.00000  1.818733e+00
bigcom54         0.00000 -1.089141e+00
bigcom58         0.00000 -9.449899e-01
bigcom61         0.00000 -9.880737e-01
bigcom65         0.00000 -1.025293e+00
bigcom69         0.00000 -1.049738e+00
bigcom71         0.00000 -8.450634e-01
bigcom75         0.00000 -9.403784e-01
bigcom76         0.00000 -1.092625e+00
bigcom78         0.00000 -6.151164e-01
bigcom82         0.00000 -1.013121e+00
bigcom83         0.00000 -3.314718e-02
bigcom85         0.00000  7.165954e-01
bigcom87         0.00000 -8.858457e-01
bigcom90         0.00000  1.383085e+00
bigcom91         0.00000 -8.145775e-01
bigcom95         0.00000 -6.243410e-01
bigcom97         0.00000 -7.713607e-01
bigcom98         0.00000 -6.435587e-01
bigcom99         0.00000  1.592206e+00
bigcom101        0.00000 -3.476451e-01
bigcom102        0.00000 -8.019931e-01
bigcom104        0.00000 -8.695024e-01
bigcom106        0.00000  0.000000e+00
bigcom107        0.00000 -5.702406e-01
bigcom108        0.00000 -7.603220e-01
bigcom113        0.00000 -4.750023e-01
bigcom114        0.00000 -4.545364e-01
bigcom115        0.00000 -9.174182e-01
bigcom117        0.00000 -1.358444e+00
bigcom119        0.00000 -7.922747e-01
bigcom121        0.00000 -5.406116e-01
bigcom123        0.00000 -1.182084e+00
bigcom124        0.00000  1.690142e+00
bigcom127        0.00000 -9.885620e-01
bigcom130        0.00000 -9.690861e-01
bigcom131        0.00000 -6.100715e-01
bigcom134        0.00000 -7.057244e-01
bigcom138        0.00000 -1.118326e+00
bigcom143        0.00000 -4.640803e-01
bigcom146        0.00000 -1.097144e+00
bigcom148        0.00000 -7.722923e-01
bigcom149        0.00000 -5.861320e-01
bigcom151        0.00000 -7.102908e-01
bigcom153        0.00000 -1.073773e+00
bigcom154        0.00000 -1.053622e+00
bigcom159        0.00000  1.488736e+00
bigcom160        0.00000 -7.455513e-01
bigcom161        0.00000 -1.209061e+00
bigcom162        0.00000 -8.799189e-01
bigcom168        0.00000 -3.221992e-01
bigcom172        0.00000 -7.131931e-01
bigcom175        0.00000 -9.400153e-01
bigcom180        0.00000 -4.785554e-01
bigcom181        0.00000 -7.454450e-03
bigcom183        0.00000 -9.216586e-01
bigcom185        0.00000 -7.339085e-01
bigcom187        0.00000 -6.443066e-01
bigcom189        0.00000 -1.046146e+00
bigcom191        0.00000 -6.307858e-01
bigcom198        0.00000  0.000000e+00
bigcom199        0.00000 -8.078970e-01
bigcom200        0.00000 -8.600651e-01
bigcom202        0.00000 -8.258658e-01
bigcom205        0.00000 -7.756496e-01
bigcom227        0.00000 -1.461808e-01
bigcom232        0.00000 -5.862247e-01
bigcom241        0.00000 -7.038281e-01
bigcom246        0.00000  0.000000e+00
bigcom266        0.00000 -3.387227e-01
bigcom268        0.00000 -6.712327e-01
bigcom274        0.00000 -5.660300e-01
bigcom278        0.00000  1.281104e+00
bigcom280        0.00000 -1.706893e-01
bigcom323        0.00000 -6.761817e-01
bigcom341        0.00000 -8.353854e-01
bigcom342        0.00000 -2.474456e-01
bigcom345        0.00000 -1.461657e-01
bigcom346        0.00000 -8.749885e-01
bigcom354        0.00000 -6.694957e-01
bigcom369        0.00000 -1.316365e-01
bigcom373        0.00000  1.577049e+00
bigcom377        0.00000 -6.837059e-01
bigcom384        0.00000 -9.602085e-01
bigcom394        0.00000 -7.377257e-01
bigcom398        0.00000  1.826417e+00
bigcom403        0.00000 -1.080294e+00
bigcom404        0.00000 -4.987332e-01
bigcom414        0.00000 -8.654841e-01
bigcom416        0.00000 -5.705615e-01
bigcom423        0.00000  1.562158e+00
bigcom428        0.00000 -9.499710e-01
bigcom430        0.00000  1.725953e+00
bigcom434        0.00000 -2.682555e-01
bigcom435        0.00000 -2.714437e-01
bigcom449        0.00000 -7.353385e-01
bigcom451        0.00000 -8.318843e-01
bigcom454        0.00000 -6.987229e-01
bigcom471        0.00000 -6.613033e-01
bigcom473        0.00000 -3.073588e-01
bigcom479        0.00000  5.358897e-01
bigcom484        0.00000  1.519017e+00
bigcom485        0.00000 -5.723358e-01
bigcom492        0.00000 -5.260577e-01
bigcom498        0.00000 -6.382817e-01
bigcom506        0.00000 -6.291461e-01
bigcom530        0.00000 -8.256357e-01
bigcom531        0.00000 -7.294447e-01
bigcom564        0.00000 -6.209369e-01
bigcom623        0.00000 -8.427095e-01
spin_vertex      0.00000  2.561999e-01
membership_s1    0.00000  3.928953e-03
membership_s2    0.00000 -1.108129e+00
membership_s3    0.00000 -9.550782e-01
membership_s4    0.00000  9.872950e-01
membership_s5    0.00000 -1.341195e+00
membership_s6    0.00000 -1.567289e+00
membership_s7    0.00000  4.858573e-01
membership_s8    0.00000 -1.814460e+00
membership_s9    0.00000 -7.514546e-01
membership_s10   0.00000 -1.363943e+00
membership_s11   0.00000  1.661217e+00
membership_s13   0.00000  1.725083e+00
membership_s14   0.00000  2.047765e-01
membership_s15   0.00000  1.686602e-02
membership_s17   0.00000  8.397243e-01
membership_s18   0.00000 -1.239197e+00
membership_s19   0.00000  3.679321e-02
membership_s20   0.00000 -1.147601e+00
membership_s21   0.00000  1.141348e+00
membership_s22   0.00000 -1.195453e-01
membership_s23   0.00000 -4.345681e-01
membership_s25   0.00000 -2.765242e-01
membership_s26   0.00000 -1.023050e+00
membership_s27   0.00000 -7.098970e-01
membership_s28   0.00000 -3.911435e-02
membership_s29   0.00000 -1.160138e+00
membership_s30   0.00000 -1.193674e+00
membership_s31   0.00000  9.467014e-02
membership_s32   0.00000  1.179566e-01
membership_s33   0.00000 -1.404058e+00
membership_s34   0.00000  9.805110e-01
membership_s35   0.00000 -5.618420e-02
membership_s36   0.00000 -1.404880e+00
membership_s37   0.00000  1.551405e-01
membership_s39   0.00000 -4.205847e-01
membership_s40   0.00000 -7.861337e-01
membership_s41   0.00000 -1.330865e+00
membership_s42   0.00000 -1.286926e+00
membership_s43   0.00000  2.666347e-01
membership_s44   0.00000 -4.967383e-02
V1               0.00000  2.025242e+00
V2               0.00000  1.295380e+00
pdi              0.00000  1.136420e+01
adhesion         0.00000  8.216758e-04
cohesion         0.00000 -1.315638e-03
inner            0.00000  3.762885e-04
outer            0.00000 -2.332358e-05
ioratio          0.00000  0.000000e+00
comsize          0.00000  5.817382e-04
[1] "Dataset: all_targets Model GBM, run: 9 of 10 2015-06-15 22:04:30"
Iter   TrainDeviance   ValidDeviance   StepSize   Improve
     1        0.2117             nan     0.0100   -0.0001
     2        0.2104             nan     0.0100   -0.0000
     3        0.2088             nan     0.0100    0.0001
     4        0.2075             nan     0.0100    0.0002
     5        0.2063             nan     0.0100    0.0000
     6        0.2053             nan     0.0100   -0.0001
     7        0.2044             nan     0.0100    0.0001
     8        0.2031             nan     0.0100   -0.0001
     9        0.2020             nan     0.0100   -0.0000
    10        0.2012             nan     0.0100   -0.0000
    20        0.1913             nan     0.0100    0.0001
    40        0.1777             nan     0.0100   -0.0000
    60        0.1672             nan     0.0100   -0.0000
    80        0.1587             nan     0.0100    0.0000
   100        0.1514             nan     0.0100   -0.0000
   120        0.1447             nan     0.0100   -0.0000
   140        0.1394             nan     0.0100   -0.0000
   160        0.1342             nan     0.0100   -0.0000
   180        0.1294             nan     0.0100   -0.0000
   200        0.1253             nan     0.0100   -0.0000
   220        0.1210             nan     0.0100   -0.0000
   240        0.1169             nan     0.0100   -0.0000
   260        0.1135             nan     0.0100   -0.0000
   280        0.1100             nan     0.0100   -0.0000
   300        0.1070             nan     0.0100   -0.0000
   320        0.1041             nan     0.0100   -0.0000
   340        0.1014             nan     0.0100   -0.0000
   360        0.0985             nan     0.0100   -0.0000
   376        0.0965             nan     0.0100   -0.0000

[1] "GBM variable coefficients"
                            var     rel.inf
V1                           V1 5.043688050
ratio2                   ratio2 4.283394107
outer                     outer 4.246804531
trans                     trans 3.543149209
bet                         bet 3.363549207
V2                           V2 3.197660968
comsize                 comsize 2.692326057
spin_vertex         spin_vertex 2.345710088
ratio3                   ratio3 2.316678148
pagerank               pagerank 2.155666568
bigcom41               bigcom41 2.152842761
inner                     inner 2.113302099
walktrap_vertex walktrap_vertex 2.077296279
fourth                   fourth 1.888150330
graph13                 graph13 1.827714936
knn                         knn 1.734884192
ioratio                 ioratio 1.703470456
graph16                 graph16 1.561345266
adhesion               adhesion 1.535974911
orbit18                 orbit18 1.440047348
ratio5                   ratio5 1.403059587
fifth                     fifth 1.276456957
ratio6                   ratio6 1.258933025
orbit35                 orbit35 1.219605423
cohesion               cohesion 1.209925620
orbit19                 orbit19 1.022688322
upto_sixth           upto_sixth 0.990556108
orbit20                 orbit20 0.976525703
graph19                 graph19 0.976383174
hubscore               hubscore 0.972347230
graph4                   graph4 0.966255907
orbit27                 orbit27 0.939922082
orbit28                 orbit28 0.911450589
graph3                   graph3 0.904652289
graph14                 graph14 0.894005357
membership_s21   membership_s21 0.890972626
graph10                 graph10 0.885973267
graph1                   graph1 0.869684049
bigcom23               bigcom23 0.800490036
graph12                 graph12 0.799550327
ratio4                   ratio4 0.781351324
graph9                   graph9 0.769579839
graph15                 graph15 0.755204763
orbit16                 orbit16 0.720759001
graph23                 graph23 0.661303205
ratio1                   ratio1 0.651338443
orbit31                 orbit31 0.642053523
upto_fourth         upto_fourth 0.639653185
sixth                     sixth 0.635784952
orbit21                 orbit21 0.618181080
graph5                   graph5 0.617991341
close                     close 0.586163463
orbit24                 orbit24 0.542179308
membership_s14   membership_s14 0.528683016
orbit5                   orbit5 0.512962534
graph11                 graph11 0.503701926
graph17                 graph17 0.501025805
orbit15                 orbit15 0.499144356
orbit38                 orbit38 0.497821481
membership_s34   membership_s34 0.480840657
bigcom30               bigcom30 0.479318365
graph21                 graph21 0.477545795
orbit17                 orbit17 0.477319629
orbit30                 orbit30 0.457458349
orbit32                 orbit32 0.456455220
membership_s13   membership_s13 0.440789197
membership_s32   membership_s32 0.423516849
graph6                   graph6 0.409852706
orbit36                 orbit36 0.403392007
upto_fifth           upto_fifth 0.386163617
orbit22                 orbit22 0.371147072
orbit4                   orbit4 0.357972627
ecc                         ecc 0.346584390
constraint           constraint 0.312031338
orbit49                 orbit49 0.311532720
orbit45                 orbit45 0.308962751
bigcom423             bigcom423 0.307419930
orbit10                 orbit10 0.306143475
graph0                   graph0 0.305165175
orbit6                   orbit6 0.303912241
graph25                 graph25 0.294573287
orbit37                 orbit37 0.293203671
membership_s44   membership_s44 0.251533592
bigcom1                 bigcom1 0.250892634
orbit1                   orbit1 0.243525231
upto_third           upto_third 0.239859331
graph8                   graph8 0.229268622
evcent                   evcent 0.225629756
orbit25                 orbit25 0.225612211
membership_s1     membership_s1 0.217213416
graph20                 graph20 0.213613328
orbit48                 orbit48 0.210601447
membership_s43   membership_s43 0.209531413
orbit29                 orbit29 0.197665510
AP                           AP 0.195663614
orbit9                   orbit9 0.194898307
membership_s15   membership_s15 0.190473489
orbit52                 orbit52 0.182271147
orbit13                 orbit13 0.181595021
graph2                   graph2 0.177865865
pdi                         pdi 0.170302232
second                   second 0.165313002
orbit26                 orbit26 0.159493957
bigcom27               bigcom27 0.159081953
membership_s37   membership_s37 0.156550951
bigcom43               bigcom43 0.138428058
bigcom40               bigcom40 0.138308057
orbit56                 orbit56 0.137455064
orbit61                 orbit61 0.136153950
third                     third 0.135083795
coreness               coreness 0.126169768
graph24                 graph24 0.122495731
membership_s7     membership_s7 0.116603600
bigcom484             bigcom484 0.108720045
bigcom373             bigcom373 0.106085474
membership_s31   membership_s31 0.100775768
upto_second         upto_second 0.100089126
orbit50                 orbit50 0.098549964
orbit67                 orbit67 0.094363220
orbit7                   orbit7 0.092017532
orbit66                 orbit66 0.086722823
orbit69                 orbit69 0.081057170
bigcom33               bigcom33 0.080186211
orbit2                   orbit2 0.077227213
orbit11                 orbit11 0.076843176
orbit39                 orbit39 0.070238737
membership_s19   membership_s19 0.067864411
orbit44                 orbit44 0.062429285
orbit51                 orbit51 0.060043896
membership_s35   membership_s35 0.058971623
graph22                 graph22 0.058800594
orbit60                 orbit60 0.058414381
graph7                   graph7 0.055049052
orbit41                 orbit41 0.053806695
bigcom398             bigcom398 0.050403520
orbit47                 orbit47 0.047811041
graph26                 graph26 0.047204847
orbit64                 orbit64 0.043007714
bigcom5                 bigcom5 0.041649365
orbit43                 orbit43 0.041527743
orbit63                 orbit63 0.041086037
graph28                 graph28 0.040851292
orbit40                 orbit40 0.040573055
bigcom10               bigcom10 0.035212364
orbit23                 orbit23 0.032627486
orbit53                 orbit53 0.030324697
membership_s39   membership_s39 0.029688288
orbit58                 orbit58 0.029656429
bigcom159             bigcom159 0.026308106
orbit62                 orbit62 0.025802134
selfinter             selfinter 0.025665290
bigcom85               bigcom85 0.022420904
orbit12                 orbit12 0.021305842
graph18                 graph18 0.020637427
bigcom12               bigcom12 0.019798322
bigcom46               bigcom46 0.018484141
orbit42                 orbit42 0.013708589
bigcom278             bigcom278 0.013343184
orbit46                 orbit46 0.012837689
bigcom52               bigcom52 0.011958808
membership_s25   membership_s25 0.011169966
membership_s9     membership_s9 0.010427662
orbit59                 orbit59 0.010079198
bigcom47               bigcom47 0.009901843
orbit33                 orbit33 0.008183504
membership_s4     membership_s4 0.008075147
orbit54                 orbit54 0.007481969
membership_s23   membership_s23 0.007188239
bigcom8                 bigcom8 0.006370917
bigcom430             bigcom430 0.004661385
orbit65                 orbit65 0.004627457
bigcom49               bigcom49 0.004111357
bigcom14               bigcom14 0.003580791
membership_s11   membership_s11 0.003559002
graph27                 graph27 0.000000000
graph29                 graph29 0.000000000
orbit0                   orbit0 0.000000000
orbit3                   orbit3 0.000000000
orbit8                   orbit8 0.000000000
orbit14                 orbit14 0.000000000
orbit34                 orbit34 0.000000000
orbit55                 orbit55 0.000000000
orbit57                 orbit57 0.000000000
orbit68                 orbit68 0.000000000
orbit70                 orbit70 0.000000000
orbit71                 orbit71 0.000000000
orbit72                 orbit72 0.000000000
eccrad                   eccrad 0.000000000
first                     first 0.000000000
bigcom3                 bigcom3 0.000000000
bigcom4                 bigcom4 0.000000000
bigcom6                 bigcom6 0.000000000
bigcom7                 bigcom7 0.000000000
bigcom9                 bigcom9 0.000000000
bigcom11               bigcom11 0.000000000
bigcom13               bigcom13 0.000000000
bigcom15               bigcom15 0.000000000
bigcom16               bigcom16 0.000000000
bigcom17               bigcom17 0.000000000
bigcom19               bigcom19 0.000000000
bigcom20               bigcom20 0.000000000
bigcom21               bigcom21 0.000000000
bigcom22               bigcom22 0.000000000
bigcom26               bigcom26 0.000000000
bigcom28               bigcom28 0.000000000
bigcom31               bigcom31 0.000000000
bigcom32               bigcom32 0.000000000
bigcom34               bigcom34 0.000000000
bigcom36               bigcom36 0.000000000
bigcom37               bigcom37 0.000000000
bigcom38               bigcom38 0.000000000
bigcom39               bigcom39 0.000000000
bigcom54               bigcom54 0.000000000
bigcom58               bigcom58 0.000000000
bigcom61               bigcom61 0.000000000
bigcom65               bigcom65 0.000000000
bigcom69               bigcom69 0.000000000
bigcom71               bigcom71 0.000000000
bigcom75               bigcom75 0.000000000
bigcom76               bigcom76 0.000000000
bigcom78               bigcom78 0.000000000
bigcom82               bigcom82 0.000000000
bigcom83               bigcom83 0.000000000
bigcom87               bigcom87 0.000000000
bigcom90               bigcom90 0.000000000
bigcom91               bigcom91 0.000000000
bigcom95               bigcom95 0.000000000
bigcom97               bigcom97 0.000000000
bigcom98               bigcom98 0.000000000
bigcom99               bigcom99 0.000000000
bigcom101             bigcom101 0.000000000
bigcom102             bigcom102 0.000000000
bigcom104             bigcom104 0.000000000
bigcom106             bigcom106 0.000000000
bigcom107             bigcom107 0.000000000
bigcom108             bigcom108 0.000000000
bigcom113             bigcom113 0.000000000
bigcom114             bigcom114 0.000000000
bigcom115             bigcom115 0.000000000
bigcom117             bigcom117 0.000000000
bigcom119             bigcom119 0.000000000
bigcom121             bigcom121 0.000000000
bigcom123             bigcom123 0.000000000
bigcom124             bigcom124 0.000000000
bigcom127             bigcom127 0.000000000
bigcom130             bigcom130 0.000000000
bigcom131             bigcom131 0.000000000
bigcom134             bigcom134 0.000000000
bigcom138             bigcom138 0.000000000
bigcom143             bigcom143 0.000000000
bigcom146             bigcom146 0.000000000
bigcom148             bigcom148 0.000000000
bigcom149             bigcom149 0.000000000
bigcom151             bigcom151 0.000000000
bigcom153             bigcom153 0.000000000
bigcom154             bigcom154 0.000000000
bigcom160             bigcom160 0.000000000
bigcom161             bigcom161 0.000000000
bigcom162             bigcom162 0.000000000
bigcom168             bigcom168 0.000000000
bigcom172             bigcom172 0.000000000
bigcom175             bigcom175 0.000000000
bigcom180             bigcom180 0.000000000
bigcom181             bigcom181 0.000000000
bigcom183             bigcom183 0.000000000
bigcom185             bigcom185 0.000000000
bigcom187             bigcom187 0.000000000
bigcom189             bigcom189 0.000000000
bigcom191             bigcom191 0.000000000
bigcom198             bigcom198 0.000000000
bigcom199             bigcom199 0.000000000
bigcom200             bigcom200 0.000000000
bigcom202             bigcom202 0.000000000
bigcom205             bigcom205 0.000000000
bigcom227             bigcom227 0.000000000
bigcom232             bigcom232 0.000000000
bigcom241             bigcom241 0.000000000
bigcom246             bigcom246 0.000000000
bigcom266             bigcom266 0.000000000
bigcom268             bigcom268 0.000000000
bigcom274             bigcom274 0.000000000
bigcom280             bigcom280 0.000000000
bigcom323             bigcom323 0.000000000
bigcom341             bigcom341 0.000000000
bigcom342             bigcom342 0.000000000
bigcom345             bigcom345 0.000000000
bigcom346             bigcom346 0.000000000
bigcom354             bigcom354 0.000000000
bigcom369             bigcom369 0.000000000
bigcom377             bigcom377 0.000000000
bigcom384             bigcom384 0.000000000
bigcom394             bigcom394 0.000000000
bigcom403             bigcom403 0.000000000
bigcom404             bigcom404 0.000000000
bigcom414             bigcom414 0.000000000
bigcom416             bigcom416 0.000000000
bigcom428             bigcom428 0.000000000
bigcom434             bigcom434 0.000000000
bigcom435             bigcom435 0.000000000
bigcom449             bigcom449 0.000000000
bigcom451             bigcom451 0.000000000
bigcom454             bigcom454 0.000000000
bigcom471             bigcom471 0.000000000
bigcom473             bigcom473 0.000000000
bigcom479             bigcom479 0.000000000
bigcom485             bigcom485 0.000000000
bigcom492             bigcom492 0.000000000
bigcom498             bigcom498 0.000000000
bigcom506             bigcom506 0.000000000
bigcom530             bigcom530 0.000000000
bigcom531             bigcom531 0.000000000
bigcom564             bigcom564 0.000000000
bigcom623             bigcom623 0.000000000
membership_s2     membership_s2 0.000000000
membership_s3     membership_s3 0.000000000
membership_s5     membership_s5 0.000000000
membership_s6     membership_s6 0.000000000
membership_s8     membership_s8 0.000000000
membership_s10   membership_s10 0.000000000
membership_s17   membership_s17 0.000000000
membership_s18   membership_s18 0.000000000
membership_s20   membership_s20 0.000000000
membership_s22   membership_s22 0.000000000
membership_s26   membership_s26 0.000000000
membership_s27   membership_s27 0.000000000
membership_s28   membership_s28 0.000000000
membership_s29   membership_s29 0.000000000
membership_s30   membership_s30 0.000000000
membership_s33   membership_s33 0.000000000
membership_s36   membership_s36 0.000000000
membership_s40   membership_s40 0.000000000
membership_s41   membership_s41 0.000000000
membership_s42   membership_s42 0.000000000
[1] "Dataset: all_targets Model RF, run: 9 of 10 2015-06-15 22:08:22"
     |      Out-of-bag   |
Tree |      MSE  %Var(y) |
   1 |  0.04176   192.72 |
   2 |  0.04354   200.93 |
   3 |  0.03886   179.32 |
   4 |  0.03663   169.05 |
   5 |  0.03455   159.44 |
   6 |  0.03288   151.74 |
   7 |  0.03144   145.10 |
   8 |  0.03031   139.88 |
   9 |  0.02971   137.09 |
  10 |  0.02907   134.14 |
  11 |  0.02868   132.37 |
  12 |  0.02857   131.85 |
  13 |  0.02799   129.16 |
  14 |  0.02731   126.02 |
  15 |    0.027   124.60 |
  16 |  0.02673   123.36 |
  17 |  0.02635   121.61 |
  18 |  0.02592   119.60 |
  19 |  0.02577   118.92 |
  20 |  0.02554   117.88 |
  21 |  0.02524   116.48 |
  22 |   0.0251   115.84 |
  23 |  0.02499   115.32 |
  24 |  0.02501   115.43 |
  25 |  0.02501   115.41 |
  26 |   0.0249   114.90 |
  27 |  0.02484   114.64 |
  28 |  0.02481   114.48 |
  29 |  0.02471   114.02 |
  30 |  0.02459   113.49 |
  31 |  0.02457   113.39 |
  32 |   0.0245   113.07 |
  33 |  0.02443   112.72 |
  34 |  0.02441   112.64 |
  35 |   0.0244   112.60 |
  36 |  0.02438   112.52 |
  37 |  0.02434   112.30 |
  38 |   0.0243   112.14 |
  39 |  0.02427   112.01 |
  40 |  0.02425   111.90 |
  41 |  0.02422   111.78 |
  42 |  0.02422   111.79 |
  43 |  0.02413   111.35 |
  44 |  0.02409   111.16 |
  45 |  0.02398   110.65 |
  46 |  0.02394   110.49 |
  47 |  0.02394   110.49 |
  48 |  0.02392   110.37 |
  49 |  0.02387   110.13 |
  50 |  0.02387   110.15 |
  51 |  0.02388   110.20 |
  52 |  0.02385   110.04 |
  53 |  0.02384   110.03 |
  54 |  0.02382   109.92 |
  55 |   0.0238   109.85 |
  56 |  0.02379   109.77 |
  57 |  0.02379   109.76 |
  58 |  0.02378   109.73 |
  59 |  0.02377   109.68 |
  60 |  0.02374   109.57 |
  61 |   0.0237   109.37 |
  62 |  0.02368   109.30 |
  63 |   0.0237   109.38 |
  64 |  0.02369   109.32 |
  65 |  0.02366   109.17 |
  66 |  0.02367   109.23 |
  67 |  0.02365   109.13 |
  68 |  0.02363   109.05 |
  69 |  0.02362   109.00 |
  70 |  0.02362   109.00 |
  71 |   0.0236   108.91 |
  72 |  0.02357   108.79 |
  73 |  0.02355   108.68 |
  74 |  0.02357   108.75 |
  75 |  0.02355   108.68 |
  76 |  0.02356   108.74 |
  77 |  0.02355   108.70 |
  78 |  0.02353   108.56 |
  79 |  0.02353   108.60 |
  80 |  0.02354   108.63 |
  81 |  0.02353   108.58 |
  82 |  0.02352   108.52 |
  83 |  0.02352   108.52 |
  84 |   0.0235   108.42 |
  85 |  0.02347   108.30 |
  86 |  0.02347   108.30 |
  87 |  0.02346   108.27 |
  88 |  0.02343   108.12 |
  89 |  0.02343   108.13 |
  90 |  0.02343   108.13 |
  91 |  0.02344   108.15 |
  92 |  0.02341   108.02 |
  93 |   0.0234   107.98 |
  94 |   0.0234   107.97 |
  95 |  0.02339   107.93 |
  96 |  0.02338   107.88 |
  97 |  0.02337   107.84 |
  98 |  0.02337   107.84 |
  99 |  0.02338   107.89 |
 100 |  0.02339   107.92 |
[1] "Random Forest variable coefficients"
                      %IncMSE IncNodePurity
graph5           9.521914e-04  3.005136e-01
graph6           7.675255e-03  6.263229e-01
graph7           5.359610e-05  6.428693e-02
graph8           1.759274e-04  2.523680e-02
graph9           2.854836e-03  8.422886e-01
graph10          6.254237e-03  1.062027e+00
graph11          7.791106e-03  1.024616e+00
graph12          5.011852e-03  7.678124e-01
graph13          6.638555e-03  1.272156e+00
graph14          1.226414e-02  8.451269e-01
graph15          1.477109e-03  4.964461e-01
graph16          7.923372e-03  9.953880e-01
graph17          5.265408e-03  6.909281e-01
graph18          1.415118e-03  2.153853e-01
graph19          4.786912e-03  6.841831e-01
graph20          1.125505e-03  5.767558e-01
graph21          1.630111e-03  2.987844e-01
graph22          2.804884e-04  1.912905e-01
graph23          3.032462e-03  5.101884e-01
graph24          7.378718e-04  1.690193e-01
graph25          2.060135e-03  3.370275e-01
graph26          3.125795e-05  5.746032e-02
graph27         -6.678939e-06  1.809482e-02
graph28          3.937008e-06  1.500000e-02
graph29          0.000000e+00  5.551115e-19
orbit0           6.593597e-04  2.871952e-01
orbit1           4.428964e-03  5.491962e-01
orbit2           1.578500e-03  3.338451e-01
orbit3           1.445944e-05  7.694906e-02
orbit4           2.477564e-03  9.492670e-01
orbit5           5.169754e-03  8.330598e-01
orbit6           4.461050e-03  7.318974e-01
orbit7           9.719746e-04  3.330717e-01
orbit8           1.534194e-03  2.404096e-01
orbit9           7.517418e-03  6.527420e-01
orbit10          3.180922e-04  1.940462e-01
orbit11          1.276614e-03  1.029034e-01
orbit12          5.093535e-05  6.691958e-02
orbit13          5.739789e-04  1.542439e-01
[truncated: 144,052 more chars]
