# Supplementary material for: Distinctive Behaviors of Druggable Proteins in Cellular Networks
Source: PLoS Comput Biol. 2015 Dec 23;11(12):e1004597. doi: 10.1371/journal.pcbi.1004597 (PMC4689399; doi:10.1371/journal.pcbi.1004597)
Supplement: S1 File — (ZIP) [file pcbi.1004597.s004.zip › S1_File/y2hpubmed.direct.20150613.ppi.optimised_Target_results_all_TnotC.txt]

[[1]]
[1] "all_TnotC"

[1] "Dataset: all_TnotC Model GBM, run: 1 of 10 2015-06-15 21:00:45"
Iter   TrainDeviance   ValidDeviance   StepSize   Improve
     1        0.1154             nan     0.0100    0.0000
     2        0.1143             nan     0.0100    0.0001
     3        0.1130             nan     0.0100    0.0001
     4        0.1121             nan     0.0100    0.0002
     5        0.1110             nan     0.0100   -0.0000
     6        0.1101             nan     0.0100    0.0000
     7        0.1092             nan     0.0100   -0.0001
     8        0.1083             nan     0.0100    0.0000
     9        0.1072             nan     0.0100   -0.0000
    10        0.1064             nan     0.0100   -0.0000
    20        0.0991             nan     0.0100    0.0000
    40        0.0876             nan     0.0100   -0.0000
    60        0.0799             nan     0.0100   -0.0000
    80        0.0744             nan     0.0100   -0.0000
   100        0.0693             nan     0.0100   -0.0000
   120        0.0649             nan     0.0100    0.0000
   140        0.0610             nan     0.0100   -0.0000
   160        0.0574             nan     0.0100   -0.0000
   180        0.0546             nan     0.0100   -0.0000
   200        0.0519             nan     0.0100   -0.0000
   204        0.0513             nan     0.0100   -0.0000

[1] "GBM variable coefficients"
                            var     rel.inf
V1                           V1 6.081450741
outer                     outer 4.943868833
ratio2                   ratio2 4.768703638
V2                           V2 4.555649084
ratio3                   ratio3 3.908535675
knn                         knn 3.800147865
bet                         bet 3.742351695
comsize                 comsize 3.602250200
ioratio                 ioratio 3.141324452
graph13                 graph13 2.613578936
pagerank               pagerank 2.409743932
spin_vertex         spin_vertex 2.296933156
ratio1                   ratio1 2.196882886
ratio6                   ratio6 2.094313979
inner                     inner 2.076313179
walktrap_vertex walktrap_vertex 2.064123297
fifth                     fifth 1.829594853
hubscore               hubscore 1.734377960
orbit27                 orbit27 1.570800568
fourth                   fourth 1.545366172
ratio5                   ratio5 1.535763254
graph16                 graph16 1.428536790
graph10                 graph10 1.323784040
adhesion               adhesion 1.320785900
membership_s21   membership_s21 1.259288796
cohesion               cohesion 1.160347149
membership_s43   membership_s43 1.145767524
graph12                 graph12 1.074307813
orbit19                 orbit19 1.053494584
graph11                 graph11 1.006061888
orbit18                 orbit18 0.966805344
sixth                     sixth 0.965870848
graph3                   graph3 0.957331722
ratio4                   ratio4 0.935472571
upto_sixth           upto_sixth 0.889331705
orbit17                 orbit17 0.850679276
graph1                   graph1 0.794705643
orbit20                 orbit20 0.696833321
orbit35                 orbit35 0.694996755
graph19                 graph19 0.690025626
graph4                   graph4 0.664410739
membership_s34   membership_s34 0.639354567
orbit28                 orbit28 0.626884184
orbit45                 orbit45 0.600890475
graph9                   graph9 0.593983710
graph23                 graph23 0.592838660
orbit5                   orbit5 0.581567096
orbit21                 orbit21 0.562525078
pdi                         pdi 0.521706083
orbit39                 orbit39 0.479186274
graph17                 graph17 0.471485991
close                     close 0.471167518
orbit6                   orbit6 0.470934865
orbit16                 orbit16 0.470794012
orbit22                 orbit22 0.470149734
orbit15                 orbit15 0.445041145
orbit31                 orbit31 0.443043762
graph6                   graph6 0.437910523
membership_s19   membership_s19 0.368264365
upto_third           upto_third 0.359473817
second                   second 0.328065858
upto_fourth         upto_fourth 0.322321759
evcent                   evcent 0.308706096
ecc                         ecc 0.305411137
orbit4                   orbit4 0.294122632
AP                           AP 0.283333338
graph0                   graph0 0.281227473
orbit51                 orbit51 0.277284874
graph21                 graph21 0.268187222
graph15                 graph15 0.255959185
orbit37                 orbit37 0.253082308
bigcom1                 bigcom1 0.245501818
bigcom14               bigcom14 0.239352197
orbit62                 orbit62 0.223490826
constraint           constraint 0.217684852
third                     third 0.217592688
graph14                 graph14 0.214850495
membership_s35   membership_s35 0.212026518
orbit56                 orbit56 0.208583758
upto_fifth           upto_fifth 0.200608257
graph25                 graph25 0.178315046
orbit30                 orbit30 0.164687029
trans                     trans 0.156322420
orbit24                 orbit24 0.150568194
orbit1                   orbit1 0.142288914
upto_second         upto_second 0.141538451
membership_s44   membership_s44 0.117825887
graph20                 graph20 0.103387628
graph5                   graph5 0.097907136
graph18                 graph18 0.097081728
orbit9                   orbit9 0.095353942
orbit49                 orbit49 0.092342152
coreness               coreness 0.087505635
bigcom30               bigcom30 0.077804266
membership_s14   membership_s14 0.073621658
bigcom5                 bigcom5 0.072862768
orbit50                 orbit50 0.071532158
membership_s37   membership_s37 0.067624998
orbit10                 orbit10 0.063389821
bigcom12               bigcom12 0.063249198
bigcom11               bigcom11 0.056309651
bigcom479             bigcom479 0.054692209
bigcom47               bigcom47 0.050903953
orbit29                 orbit29 0.046683017
orbit33                 orbit33 0.046351372
orbit7                   orbit7 0.043779482
membership_s15   membership_s15 0.043096429
orbit36                 orbit36 0.042464894
orbit54                 orbit54 0.038284684
membership_s1     membership_s1 0.038221405
orbit11                 orbit11 0.030266023
membership_s25   membership_s25 0.023213913
membership_s28   membership_s28 0.023178735
membership_s31   membership_s31 0.021460280
orbit40                 orbit40 0.021236844
orbit47                 orbit47 0.019793209
bigcom43               bigcom43 0.019784075
orbit26                 orbit26 0.014976498
membership_s32   membership_s32 0.014419486
membership_s23   membership_s23 0.012955466
orbit38                 orbit38 0.012719817
orbit25                 orbit25 0.012103225
graph7                   graph7 0.011519487
orbit23                 orbit23 0.011479770
graph26                 graph26 0.011410195
membership_s39   membership_s39 0.007979316
graph2                   graph2 0.000000000
graph8                   graph8 0.000000000
graph22                 graph22 0.000000000
graph24                 graph24 0.000000000
graph27                 graph27 0.000000000
graph28                 graph28 0.000000000
graph29                 graph29 0.000000000
orbit0                   orbit0 0.000000000
orbit2                   orbit2 0.000000000
orbit3                   orbit3 0.000000000
orbit8                   orbit8 0.000000000
orbit12                 orbit12 0.000000000
orbit13                 orbit13 0.000000000
orbit14                 orbit14 0.000000000
orbit32                 orbit32 0.000000000
orbit34                 orbit34 0.000000000
orbit41                 orbit41 0.000000000
orbit42                 orbit42 0.000000000
orbit43                 orbit43 0.000000000
orbit44                 orbit44 0.000000000
orbit46                 orbit46 0.000000000
orbit48                 orbit48 0.000000000
orbit52                 orbit52 0.000000000
orbit53                 orbit53 0.000000000
orbit55                 orbit55 0.000000000
orbit57                 orbit57 0.000000000
orbit58                 orbit58 0.000000000
orbit59                 orbit59 0.000000000
orbit60                 orbit60 0.000000000
orbit61                 orbit61 0.000000000
orbit63                 orbit63 0.000000000
orbit64                 orbit64 0.000000000
orbit65                 orbit65 0.000000000
orbit66                 orbit66 0.000000000
orbit67                 orbit67 0.000000000
orbit68                 orbit68 0.000000000
orbit69                 orbit69 0.000000000
orbit70                 orbit70 0.000000000
orbit71                 orbit71 0.000000000
orbit72                 orbit72 0.000000000
eccrad                   eccrad 0.000000000
first                     first 0.000000000
selfinter             selfinter 0.000000000
bigcom3                 bigcom3 0.000000000
bigcom4                 bigcom4 0.000000000
bigcom6                 bigcom6 0.000000000
bigcom7                 bigcom7 0.000000000
bigcom8                 bigcom8 0.000000000
bigcom9                 bigcom9 0.000000000
bigcom10               bigcom10 0.000000000
bigcom13               bigcom13 0.000000000
bigcom15               bigcom15 0.000000000
bigcom16               bigcom16 0.000000000
bigcom17               bigcom17 0.000000000
bigcom19               bigcom19 0.000000000
bigcom20               bigcom20 0.000000000
bigcom21               bigcom21 0.000000000
bigcom22               bigcom22 0.000000000
bigcom23               bigcom23 0.000000000
bigcom26               bigcom26 0.000000000
bigcom27               bigcom27 0.000000000
bigcom28               bigcom28 0.000000000
bigcom31               bigcom31 0.000000000
bigcom32               bigcom32 0.000000000
bigcom33               bigcom33 0.000000000
bigcom34               bigcom34 0.000000000
bigcom36               bigcom36 0.000000000
bigcom37               bigcom37 0.000000000
bigcom38               bigcom38 0.000000000
bigcom39               bigcom39 0.000000000
bigcom40               bigcom40 0.000000000
bigcom41               bigcom41 0.000000000
bigcom46               bigcom46 0.000000000
bigcom49               bigcom49 0.000000000
bigcom52               bigcom52 0.000000000
bigcom54               bigcom54 0.000000000
bigcom58               bigcom58 0.000000000
bigcom61               bigcom61 0.000000000
bigcom65               bigcom65 0.000000000
bigcom69               bigcom69 0.000000000
bigcom71               bigcom71 0.000000000
bigcom75               bigcom75 0.000000000
bigcom76               bigcom76 0.000000000
bigcom78               bigcom78 0.000000000
bigcom82               bigcom82 0.000000000
bigcom83               bigcom83 0.000000000
bigcom85               bigcom85 0.000000000
bigcom87               bigcom87 0.000000000
bigcom90               bigcom90 0.000000000
bigcom91               bigcom91 0.000000000
bigcom95               bigcom95 0.000000000
bigcom97               bigcom97 0.000000000
bigcom98               bigcom98 0.000000000
bigcom99               bigcom99 0.000000000
bigcom101             bigcom101 0.000000000
bigcom102             bigcom102 0.000000000
bigcom104             bigcom104 0.000000000
bigcom106             bigcom106 0.000000000
bigcom107             bigcom107 0.000000000
bigcom108             bigcom108 0.000000000
bigcom113             bigcom113 0.000000000
bigcom114             bigcom114 0.000000000
bigcom115             bigcom115 0.000000000
bigcom117             bigcom117 0.000000000
bigcom119             bigcom119 0.000000000
bigcom121             bigcom121 0.000000000
bigcom123             bigcom123 0.000000000
bigcom124             bigcom124 0.000000000
bigcom127             bigcom127 0.000000000
bigcom130             bigcom130 0.000000000
bigcom131             bigcom131 0.000000000
bigcom134             bigcom134 0.000000000
bigcom138             bigcom138 0.000000000
bigcom143             bigcom143 0.000000000
bigcom146             bigcom146 0.000000000
bigcom148             bigcom148 0.000000000
bigcom149             bigcom149 0.000000000
bigcom151             bigcom151 0.000000000
bigcom153             bigcom153 0.000000000
bigcom154             bigcom154 0.000000000
bigcom159             bigcom159 0.000000000
bigcom160             bigcom160 0.000000000
bigcom161             bigcom161 0.000000000
bigcom162             bigcom162 0.000000000
bigcom168             bigcom168 0.000000000
bigcom172             bigcom172 0.000000000
bigcom175             bigcom175 0.000000000
bigcom180             bigcom180 0.000000000
bigcom181             bigcom181 0.000000000
bigcom183             bigcom183 0.000000000
bigcom185             bigcom185 0.000000000
bigcom187             bigcom187 0.000000000
bigcom189             bigcom189 0.000000000
bigcom191             bigcom191 0.000000000
bigcom198             bigcom198 0.000000000
bigcom199             bigcom199 0.000000000
bigcom200             bigcom200 0.000000000
bigcom202             bigcom202 0.000000000
bigcom205             bigcom205 0.000000000
bigcom227             bigcom227 0.000000000
bigcom232             bigcom232 0.000000000
bigcom241             bigcom241 0.000000000
bigcom246             bigcom246 0.000000000
bigcom266             bigcom266 0.000000000
bigcom268             bigcom268 0.000000000
bigcom274             bigcom274 0.000000000
bigcom278             bigcom278 0.000000000
bigcom280             bigcom280 0.000000000
bigcom323             bigcom323 0.000000000
bigcom341             bigcom341 0.000000000
bigcom342             bigcom342 0.000000000
bigcom345             bigcom345 0.000000000
bigcom346             bigcom346 0.000000000
bigcom354             bigcom354 0.000000000
bigcom369             bigcom369 0.000000000
bigcom373             bigcom373 0.000000000
bigcom377             bigcom377 0.000000000
bigcom384             bigcom384 0.000000000
bigcom394             bigcom394 0.000000000
bigcom398             bigcom398 0.000000000
bigcom403             bigcom403 0.000000000
bigcom404             bigcom404 0.000000000
bigcom414             bigcom414 0.000000000
bigcom416             bigcom416 0.000000000
bigcom423             bigcom423 0.000000000
bigcom428             bigcom428 0.000000000
bigcom430             bigcom430 0.000000000
bigcom434             bigcom434 0.000000000
bigcom435             bigcom435 0.000000000
bigcom449             bigcom449 0.000000000
bigcom451             bigcom451 0.000000000
bigcom454             bigcom454 0.000000000
bigcom471             bigcom471 0.000000000
bigcom473             bigcom473 0.000000000
bigcom484             bigcom484 0.000000000
bigcom485             bigcom485 0.000000000
bigcom492             bigcom492 0.000000000
bigcom498             bigcom498 0.000000000
bigcom506             bigcom506 0.000000000
bigcom530             bigcom530 0.000000000
bigcom531             bigcom531 0.000000000
bigcom564             bigcom564 0.000000000
bigcom623             bigcom623 0.000000000
membership_s2     membership_s2 0.000000000
membership_s3     membership_s3 0.000000000
membership_s4     membership_s4 0.000000000
membership_s5     membership_s5 0.000000000
membership_s6     membership_s6 0.000000000
membership_s7     membership_s7 0.000000000
membership_s8     membership_s8 0.000000000
membership_s9     membership_s9 0.000000000
membership_s10   membership_s10 0.000000000
membership_s11   membership_s11 0.000000000
membership_s13   membership_s13 0.000000000
membership_s17   membership_s17 0.000000000
membership_s18   membership_s18 0.000000000
membership_s20   membership_s20 0.000000000
membership_s22   membership_s22 0.000000000
membership_s26   membership_s26 0.000000000
membership_s27   membership_s27 0.000000000
membership_s29   membership_s29 0.000000000
membership_s30   membership_s30 0.000000000
membership_s33   membership_s33 0.000000000
membership_s36   membership_s36 0.000000000
membership_s40   membership_s40 0.000000000
membership_s41   membership_s41 0.000000000
membership_s42   membership_s42 0.000000000
[1] "Dataset: all_TnotC Model RF, run: 1 of 10 2015-06-15 21:02:56"
     |      Out-of-bag   |
Tree |      MSE  %Var(y) |
   1 |  0.01936   186.70 |
   2 |  0.01759   169.67 |
   3 |  0.01629   157.14 |
   4 |  0.01618   156.04 |
   5 |  0.01563   150.71 |
   6 |  0.01547   149.22 |
   7 |   0.0142   136.94 |
   8 |  0.01422   137.19 |
   9 |  0.01374   132.53 |
  10 |  0.01363   131.45 |
  11 |  0.01339   129.11 |
  12 |  0.01335   128.80 |
  13 |  0.01351   130.29 |
  14 |  0.01325   127.75 |
  15 |   0.0131   126.39 |
  16 |  0.01283   123.78 |
  17 |  0.01277   123.13 |
  18 |  0.01268   122.30 |
  19 |  0.01256   121.16 |
  20 |  0.01256   121.10 |
  21 |  0.01251   120.64 |
  22 |  0.01249   120.45 |
  23 |  0.01246   120.13 |
  24 |  0.01242   119.76 |
  25 |  0.01232   118.87 |
  26 |  0.01225   118.17 |
  27 |  0.01222   117.86 |
  28 |  0.01217   117.35 |
  29 |  0.01213   117.03 |
  30 |  0.01209   116.57 |
  31 |  0.01203   116.07 |
  32 |  0.01195   115.23 |
  33 |  0.01192   114.97 |
  34 |  0.01194   115.21 |
  35 |  0.01191   114.84 |
  36 |   0.0119   114.76 |
  37 |  0.01188   114.58 |
  38 |  0.01189   114.66 |
  39 |  0.01187   114.46 |
  40 |  0.01186   114.35 |
  41 |  0.01187   114.48 |
  42 |  0.01184   114.23 |
  43 |  0.01182   113.99 |
  44 |  0.01178   113.58 |
  45 |  0.01179   113.70 |
  46 |  0.01178   113.57 |
  47 |  0.01178   113.60 |
  48 |  0.01175   113.34 |
  49 |  0.01173   113.13 |
  50 |  0.01172   113.02 |
  51 |  0.01173   113.13 |
  52 |  0.01172   113.07 |
  53 |   0.0117   112.81 |
  54 |  0.01168   112.63 |
  55 |  0.01165   112.40 |
  56 |  0.01166   112.45 |
  57 |  0.01167   112.52 |
  58 |  0.01165   112.41 |
  59 |  0.01165   112.38 |
  60 |  0.01164   112.30 |
  61 |  0.01162   112.07 |
  62 |  0.01161   112.00 |
  63 |   0.0116   111.86 |
  64 |  0.01159   111.82 |
  65 |  0.01159   111.81 |
  66 |  0.01158   111.69 |
  67 |  0.01157   111.61 |
  68 |  0.01158   111.68 |
  69 |  0.01158   111.68 |
  70 |  0.01158   111.68 |
  71 |  0.01158   111.70 |
  72 |  0.01157   111.57 |
  73 |  0.01157   111.62 |
  74 |  0.01158   111.67 |
  75 |  0.01157   111.57 |
  76 |  0.01157   111.59 |
  77 |  0.01154   111.35 |
  78 |  0.01153   111.16 |
  79 |  0.01151   110.97 |
  80 |  0.01153   111.19 |
  81 |  0.01152   111.13 |
  82 |  0.01151   111.03 |
  83 |  0.01151   111.06 |
  84 |  0.01151   111.02 |
  85 |   0.0115   110.95 |
  86 |  0.01153   111.18 |
  87 |  0.01154   111.27 |
  88 |  0.01153   111.19 |
  89 |  0.01153   111.24 |
  90 |  0.01152   111.16 |
  91 |  0.01151   110.99 |
  92 |  0.01151   110.99 |
  93 |  0.01151   111.04 |
  94 |  0.01151   111.02 |
  95 |  0.01152   111.11 |
  96 |  0.01151   111.03 |
  97 |   0.0115   110.92 |
  98 |   0.0115   110.90 |
  99 |   0.0115   110.93 |
 100 |   0.0115   110.90 |
[1] "Random Forest variable coefficients"
                      %IncMSE IncNodePurity
graph5           9.323424e-04  1.551139e-01
graph6           9.707380e-04  3.206755e-01
graph7           3.845441e-06  8.352884e-03
graph8           0.000000e+00  1.352000e-18
graph9           4.958753e-03  3.065603e-01
graph10          4.997740e-03  7.961853e-01
graph11          5.235524e-03  4.087728e-01
graph12          4.497369e-03  3.910290e-01
graph13          8.217534e-03  7.439234e-01
graph14          4.313536e-03  3.501131e-01
graph15          2.110008e-03  2.782149e-01
graph16          4.149617e-03  2.403068e-01
graph17          4.478414e-03  3.611519e-01
graph18          6.008465e-04  6.190263e-02
graph19          4.788433e-03  5.129592e-01
graph20          1.339942e-03  1.472309e-01
graph21          5.672894e-04  1.423994e-01
graph22          4.200634e-04  5.889269e-02
graph23          8.292487e-04  2.322207e-01
graph24         -2.456773e-06  4.152360e-02
graph25          4.577598e-04  8.469532e-02
graph26          0.000000e+00  1.132124e-17
graph27          0.000000e+00  1.007874e-17
graph28          0.000000e+00  2.836273e-18
graph29          0.000000e+00  2.151057e-18
orbit0           1.582712e-03  2.019153e-01
orbit1           3.390489e-03  2.074748e-01
orbit2           1.093708e-03  2.898300e-01
orbit3           7.727980e-06  1.833333e-02
orbit4           3.846170e-03  5.102788e-01
orbit5           1.405831e-03  3.126241e-01
orbit6           4.934356e-03  4.852679e-01
orbit7           8.340544e-04  2.118339e-01
orbit8           1.573317e-03  7.224718e-02
orbit9           1.478353e-03  3.882865e-01
orbit10          9.582358e-04  7.657083e-02
orbit11          6.379264e-04  7.810454e-02
orbit12          2.338154e-04  1.286874e-02
orbit13         -7.797271e-06  1.666667e-02
orbit14          0.000000e+00  1.966743e-18
orbit15          3.981793e-03  3.708259e-01
orbit16          1.786635e-03  3.845552e-01
orbit17          2.106314e-03  6.454990e-01
orbit18          3.732469e-03  7.107165e-01
orbit19          2.642980e-03  5.571302e-01
orbit20          5.553269e-03  3.957224e-01
orbit21          3.452927e-03  3.678040e-01
orbit22          5.630886e-03  5.280340e-01
orbit23          1.183107e-03  1.953070e-01
orbit24          4.404098e-03  4.079341e-01
orbit25          2.996052e-04  2.522553e-01
orbit26          1.555096e-05  8.355068e-02
orbit27          5.410598e-03  7.978433e-01
orbit28          4.389987e-03  9.440875e-02
orbit29          5.850767e-05  4.649896e-02
orbit30          1.348223e-03  1.710242e-01
orbit31          7.189991e-03  3.495631e-01
orbit32          4.182031e-04  6.873169e-02
orbit33          1.033133e-03  1.379554e-01
orbit34          4.831065e-03  1.268736e-01
orbit35          4.247779e-03  4.050807e-01
orbit36          4.021466e-04  2.391865e-01
orbit37          2.442825e-03  1.696955e-01
orbit38          5.750955e-03  2.922657e-01
orbit39          6.433639e-04  2.617329e-01
orbit40          1.799170e-03  5.265331e-02
orbit41          1.944769e-06  4.848485e-03
orbit42          1.847083e-04  4.683397e-02
orbit43          9.825307e-04  5.355550e-02
orbit44          0.000000e+00  5.551115e-18
orbit45          3.981238e-03  4.519469e-01
orbit46          5.413288e-04  5.534446e-02
orbit47          2.379194e-04  1.009396e-01
orbit48         -3.881988e-06  1.078146e-03
orbit49          1.796425e-03  1.573316e-01
orbit50          4.465904e-04  1.370892e-01
orbit51          4.187143e-05  9.214402e-02
orbit52          1.711433e-04  7.504472e-02
orbit53          2.350894e-04  1.058283e-01
orbit54          7.893177e-04  4.253021e-02
orbit55          0.000000e+00  4.496186e-18
orbit56          1.607118e-03  3.188214e-01
orbit57          0.000000e+00  5.532684e-18
orbit58          0.000000e+00  2.851452e-18
orbit59          9.313671e-04  5.728437e-02
orbit60          0.000000e+00  1.188719e-17
orbit61          3.949447e-06  1.764706e-02
orbit62          3.837760e-04  8.270172e-02
orbit63          3.056012e-04  8.490548e-02
orbit64          0.000000e+00  6.584360e-18
orbit65          0.000000e+00  9.000000e-03
orbit66          0.000000e+00  3.109492e-18
orbit67          0.000000e+00  5.100087e-18
orbit68          0.000000e+00  5.779882e-18
orbit69          0.000000e+00  3.293806e-18
orbit70          0.000000e+00  4.438724e-18
orbit71          0.000000e+00  1.143833e-18
orbit72          0.000000e+00  6.266689e-19
AP               8.733698e-04  1.108698e-01
bet              2.848701e-03  1.036995e+00
ecc              6.344089e-04  1.076404e-01
eccrad           6.361771e-04  1.124917e-01
close            3.779294e-03  5.869168e-01
constraint       2.010700e-03  2.950114e-01
coreness         9.875181e-05  1.581347e-01
knn              7.459827e-03  9.731696e-01
hubscore         7.882674e-03  7.609975e-01
pagerank         2.815081e-03  1.182609e+00
trans            1.012174e-04  7.859053e-02
evcent           6.068774e-03  6.434474e-01
first            4.601643e-04  1.954971e-01
upto_second      3.483744e-03  2.668837e-01
upto_third       5.692664e-03  6.997567e-01
upto_fourth      3.134323e-03  5.785308e-01
upto_fifth       2.594045e-03  6.003465e-01
upto_sixth       5.838290e-03  5.535586e-01
second           1.215207e-03  3.532996e-01
third            4.385439e-03  4.924749e-01
fourth           6.672428e-03  9.768736e-01
fifth            2.287618e-03  6.129559e-01
sixth            2.091791e-03  7.500235e-01
ratio1           3.261936e-03  7.460178e-01
ratio2           2.245918e-03  1.928730e+00
ratio3           6.097241e-03  1.505160e+00
ratio4           8.871011e-03  5.555689e-01
ratio5           5.251601e-03  8.952902e-01
ratio6           3.830710e-03  7.031383e-01
selfinter       -3.462156e-06  1.621044e-02
walktrap_vertex  5.160563e-03  7.926398e-01
bigcom1          1.864952e-04  8.449775e-02
bigcom3          0.000000e+00  0.000000e+00
bigcom4          0.000000e+00  0.000000e+00
bigcom5          8.228836e-04  3.623790e-01
bigcom6          0.000000e+00  4.336809e-21
bigcom7          0.000000e+00  1.084202e-21
bigcom8          6.544720e-05  1.898070e-02
bigcom9          0.000000e+00  6.505213e-21
bigcom10         0.000000e+00  8.673617e-21
bigcom11         6.169966e-05  5.015710e-02
bigcom12        -2.314436e-06  1.671061e-02
bigcom13         0.000000e+00  4.336809e-20
bigcom14        -8.284021e-06  1.141498e-01
bigcom15         0.000000e+00  2.168404e-21
bigcom16         0.000000e+00  1.301043e-20
bigcom17         0.000000e+00  0.000000e+00
bigcom19         0.000000e+00  2.168404e-21
bigcom20         0.000000e+00  0.000000e+00
bigcom21         0.000000e+00  0.000000e+00
bigcom22         0.000000e+00  1.124318e-18
bigcom23         0.000000e+00  1.517883e-20
bigcom26         0.000000e+00  0.000000e+00
bigcom27         0.000000e+00  0.000000e+00
bigcom28         0.000000e+00  0.000000e+00
bigcom30        -1.878160e-05  2.089903e-01
bigcom31         0.000000e+00  0.000000e+00
bigcom32         0.000000e+00  2.168404e-21
bigcom33         0.000000e+00  4.336809e-21
bigcom34         0.000000e+00  4.336809e-21
bigcom36         0.000000e+00  0.000000e+00
bigcom37         0.000000e+00  4.336809e-21
bigcom38         0.000000e+00  0.000000e+00
bigcom39         0.000000e+00  0.000000e+00
bigcom40         4.447155e-05  3.066418e-01
bigcom41         0.000000e+00  4.336809e-21
bigcom43        -3.985332e-07  6.488666e-02
bigcom46         2.258608e-05  2.737867e-01
bigcom47        -9.579769e-06  4.942044e-02
bigcom49         0.000000e+00  4.336809e-21
bigcom52        -1.234632e-05  3.889902e-01
bigcom54         0.000000e+00  0.000000e+00
bigcom58         0.000000e+00  0.000000e+00
bigcom61         0.000000e+00  0.000000e+00
bigcom65         0.000000e+00  4.336809e-21
bigcom69         0.000000e+00  0.000000e+00
bigcom71         0.000000e+00  0.000000e+00
bigcom75         0.000000e+00  0.000000e+00
bigcom76         0.000000e+00  3.252607e-21
bigcom78         0.000000e+00  4.336809e-21
bigcom82         0.000000e+00  0.000000e+00
bigcom83         0.000000e+00  0.000000e+00
bigcom85         0.000000e+00  0.000000e+00
bigcom87         0.000000e+00  4.336809e-21
bigcom90         0.000000e+00  0.000000e+00
bigcom91         0.000000e+00  6.505213e-21
bigcom95         0.000000e+00  9.757820e-21
bigcom97         0.000000e+00  0.000000e+00
bigcom98         0.000000e+00  0.000000e+00
bigcom99         0.000000e+00  0.000000e+00
bigcom101        0.000000e+00  4.336809e-21
bigcom102        0.000000e+00  1.517883e-20
bigcom104        0.000000e+00  0.000000e+00
bigcom106        0.000000e+00  0.000000e+00
bigcom107        0.000000e+00  0.000000e+00
bigcom108        0.000000e+00  6.505213e-20
bigcom113        0.000000e+00  2.168404e-21
bigcom114        0.000000e+00  0.000000e+00
bigcom115        0.000000e+00  0.000000e+00
bigcom117        0.000000e+00  1.517883e-20
bigcom119        0.000000e+00  6.505213e-21
bigcom121        0.000000e+00  2.168404e-21
bigcom123        0.000000e+00  0.000000e+00
bigcom124        0.000000e+00  0.000000e+00
bigcom127        0.000000e+00  6.505213e-21
bigcom130        0.000000e+00  4.336809e-21
bigcom131        0.000000e+00  9.757820e-21
bigcom134        0.000000e+00  4.336809e-21
bigcom138        0.000000e+00  1.084202e-21
bigcom143        0.000000e+00  1.084202e-21
bigcom146        0.000000e+00  1.084202e-20
bigcom148        0.000000e+00  1.084202e-21
bigcom149        0.000000e+00  0.000000e+00
bigcom151        0.000000e+00  0.000000e+00
bigcom153        0.000000e+00  0.000000e+00
bigcom154        0.000000e+00  2.168404e-21
bigcom159        1.571741e-05  2.817087e-01
bigcom160        0.000000e+00  6.505213e-21
bigcom161        0.000000e+00  1.084202e-20
bigcom162        0.000000e+00  4.336809e-21
bigcom168        0.000000e+00  0.000000e+00
bigcom172        0.000000e+00  4.336809e-21
bigcom175        0.000000e+00  0.000000e+00
bigcom180        0.000000e+00  1.084202e-21
bigcom181        0.000000e+00  0.000000e+00
bigcom183        0.000000e+00  0.000000e+00
bigcom185        0.000000e+00  0.000000e+00
bigcom187        0.000000e+00  0.000000e+00
bigcom189        0.000000e+00  0.000000e+00
bigcom191        0.000000e+00  6.505213e-21
bigcom198        0.000000e+00  0.000000e+00
bigcom199        0.000000e+00  6.505213e-21
bigcom200        0.000000e+00  8.673617e-21
bigcom202        0.000000e+00  8.673617e-21
bigcom205        0.000000e+00  0.000000e+00
bigcom227        0.000000e+00  0.000000e+00
bigcom232        0.000000e+00  2.168404e-21
bigcom241        0.000000e+00  0.000000e+00
bigcom246        0.000000e+00  0.000000e+00
bigcom266        0.000000e+00  0.000000e+00
bigcom268        0.000000e+00  0.000000e+00
bigcom274        0.000000e+00  0.000000e+00
bigcom278        0.000000e+00  0.000000e+00
bigcom280        0.000000e+00  0.000000e+00
bigcom323        0.000000e+00  0.000000e+00
bigcom341        0.000000e+00  8.673617e-21
bigcom342        0.000000e+00  6.505213e-21
bigcom345        0.000000e+00  0.000000e+00
bigcom346        0.000000e+00  0.000000e+00
bigcom354        0.000000e+00  0.000000e+00
bigcom369        0.000000e+00  5.421011e-21
bigcom373        0.000000e+00  4.336809e-21
bigcom377        0.000000e+00  0.000000e+00
bigcom384        0.000000e+00  0.000000e+00
bigcom394        0.000000e+00  0.000000e+00
bigcom398        0.000000e+00  0.000000e+00
bigcom403        0.000000e+00  6.505213e-21
bigcom404        0.000000e+00  0.000000e+00
bigcom414        0.000000e+00  2.168404e-21
bigcom416        0.000000e+00  0.000000e+00
bigcom423        0.000000e+00  0.000000e+00
bigcom428        0.000000e+00  4.336809e-21
bigcom430       -2.139004e-05  3.925060e-01
bigcom434        0.000000e+00  0.000000e+00
bigcom435        0.000000e+00  0.000000e+00
bigcom449        0.000000e+00  4.336809e-21
bigcom451        0.000000e+00  0.000000e+00
bigcom454        0.000000e+00  0.000000e+00
bigcom471        0.000000e+00  2.168404e-21
bigcom473        0.000000e+00  0.000000e+00
bigcom479        5.769306e-05  2.670724e-02
bigcom484        0.000000e+00  9.757820e-21
bigcom485        0.000000e+00  1.084202e-21
bigcom492        0.000000e+00  2.168404e-21
bigcom498        0.000000e+00  0.000000e+00
bigcom506        0.000000e+00  0.000000e+00
bigcom530        0.000000e+00  0.000000e+00
bigcom531        0.000000e+00  0.000000e+00
bigcom564        0.000000e+00  1.084202e-21
bigcom623        0.000000e+00  0.000000e+00
spin_vertex      8.782670e-04  9.750854e-01
membership_s1    4.992533e-04  7.112793e-02
membership_s2    0.000000e+00  1.246832e-18
membership_s3    0.000000e+00  0.000000e+00
membership_s4    0.000000e+00  3.252607e-21
membership_s5    0.000000e+00  6.505213e-21
membership_s6    0.000000e+00  1.951564e-20
membership_s7    0.000000e+00  1.084202e-20
membership_s8    0.000000e+00  6.505213e-21
membership_s9    0.000000e+00  1.301043e-20
membership_s10   0.000000e+00  8.673617e-21
membership_s11   0.000000e+00  0.000000e+00
membership_s13   3.233614e-05  3.292724e-01
membership_s14   1.376450e-05  6.090855e-02
membership_s15  -2.173839e-05  7.869390e-02
membership_s17  -8.154909e-05  3.208464e-01
membership_s18   0.000000e+00  6.505213e-21
membership_s19  -3.026576e-05  1.433787e-01
membership_s20   0.000000e+00  1.084202e-20
membership_s21   8.596426e-05  2.706344e-01
membership_s22   0.000000e+00  1.734723e-20
membership_s23   3.344906e-04  9.114896e-02
membership_s25   4.640060e-05  6.389821e-02
membership_s26   0.000000e+00  1.084202e-20
membership_s27   0.000000e+00  0.000000e+00
membership_s28   7.305234e-05  6.566839e-02
membership_s29   0.000000e+00  0.000000e+00
membership_s30   0.000000e+00  1.517883e-20
membership_s31  -1.750488e-05  9.818371e-02
membership_s32   1.771493e-05  2.413102e-01
membership_s33   0.000000e+00  1.084202e-21
membership_s34  -6.732611e-05  3.513496e-01
membership_s35   1.623510e-04  2.652463e-01
membership_s36   0.000000e+00  2.168404e-20
membership_s37  -1.563515e-05  1.044573e-01
membership_s39  -1.293287e-05  3.872160e-02
membership_s40   0.000000e+00  0.000000e+00
membership_s41   0.000000e+00  4.336809e-21
membership_s42   0.000000e+00  2.168404e-21
membership_s43   9.123569e-05  4.559680e-01
membership_s44   6.480319e-05  9.148135e-02
V1               7.792402e-03  2.531574e+00
V2               2.786770e-03  1.682715e+00
pdi              1.399135e-03  3.020485e-01
adhesion         1.701511e-02  1.085945e+00
cohesion         1.979937e-02  1.311014e+00
inner            3.388981e-03  1.253125e+00
outer            1.808877e-03  1.324726e+00
ioratio          1.838090e-03  1.228849e+00
comsize          8.667487e-04  1.092568e+00
[1] "Dataset: all_TnotC Model GLM, run: 1 of 10 2015-06-15 21:06:48"
[1] "glmnet variable coefficients"
                         [,1]          [,2]
(Intercept)     -4.547947e+00 -2.321338e+00
graph0          -1.175649e-40 -4.094159e-04
graph1          -1.262106e-42 -5.279836e-06
graph2          -7.730163e-41 -9.034477e-04
graph3          -4.050819e-44 -1.514250e-07
graph4          -1.593304e-44 -2.476656e-08
graph5          -1.139829e-42 -6.415254e-06
graph6          -3.523809e-43 -3.043772e-06
graph7          -1.851728e-42 -3.427795e-06
graph8          -2.725970e-41 -1.721414e-04
graph9          -1.019398e-45 -5.317162e-09
graph10         -3.627647e-46 -9.764960e-10
graph11         -2.249518e-46 -1.739065e-10
graph12         -7.096843e-45 -5.343507e-08
graph13         -2.006901e-44 -1.318593e-07
graph14         -4.622596e-45 -4.015492e-08
graph15         -3.009281e-43 -1.578602e-06
graph16         -3.622121e-45 -1.882028e-08
graph17         -9.700475e-45 -1.627120e-08
graph18         -9.222267e-43 -7.143213e-06
graph19         -6.260236e-44 -4.116688e-07
graph20         -4.197306e-44  9.311464e-07
graph21         -1.877963e-43 -1.401909e-06
graph22         -3.341359e-44  9.255747e-07
graph23         -1.396834e-43 -4.861295e-07
graph24         -4.357687e-43 -2.396249e-06
graph25         -9.210045e-43 -5.825622e-06
graph26         -4.228837e-43 -1.797316e-06
graph27         -5.561450e-42 -4.018614e-05
graph28         -2.075137e-42 -8.180133e-06
graph29         -1.758625e-41 -5.778023e-05
orbit0          -1.175649e-40 -4.081353e-04
orbit1          -6.826231e-42  1.520263e-05
orbit2          -9.006551e-43 -1.034009e-05
orbit3          -7.730163e-41 -9.030290e-04
orbit4          -2.393055e-43 -2.270018e-07
orbit5          -4.035900e-44 -2.244852e-07
orbit6          -9.891385e-44  2.734146e-07
orbit7          -7.332613e-45 -6.165391e-08
orbit8          -1.139829e-42 -6.404880e-06
orbit9          -9.687667e-42 -8.038714e-05
orbit10         -8.340182e-43 -9.077313e-06
orbit11         -3.093205e-43 -1.487604e-06
orbit12         -1.500182e-41  8.955103e-06
orbit13         -1.316673e-42 -4.813762e-06
orbit14         -2.725970e-41 -1.719422e-04
orbit15         -1.324337e-44 -1.094446e-07
orbit16         -8.788152e-46 -8.235316e-10
orbit17         -4.908939e-45 -4.634256e-08
orbit18         -3.873854e-45  1.789129e-08
orbit19         -4.048380e-45 -9.631122e-09
orbit20         -1.560278e-45 -7.077300e-09
orbit21         -2.353914e-46 -1.300702e-09
orbit22         -1.344157e-45  1.350557e-09
orbit23         -7.978087e-47 -3.707191e-10
orbit24         -1.138290e-43 -9.761342e-07
orbit25         -4.773052e-44 -6.115884e-07
orbit26         -5.257476e-45 -2.316871e-08
orbit27         -4.734487e-43 -5.153588e-07
orbit28         -8.100524e-44 -5.157216e-07
orbit29         -4.835288e-44 -4.218882e-07
orbit30         -3.667412e-44 -2.170951e-07
orbit31         -6.584787e-44 -6.616634e-07
orbit32         -1.324952e-44 -1.495406e-07
orbit33         -2.006314e-45 -4.601188e-09
orbit34         -3.009281e-43 -1.569239e-06
orbit35         -1.582150e-43  8.134491e-07
orbit36         -9.307996e-45 -3.848348e-08
orbit37         -1.877687e-44 -1.802692e-07
orbit38         -3.144144e-45 -1.549335e-08
orbit39         -5.333867e-43 -6.792456e-06
orbit40         -8.383963e-44  4.033428e-07
orbit41         -1.701018e-44 -4.593705e-08
orbit42         -6.245841e-45 -7.640205e-09
orbit43         -1.846294e-42 -1.701328e-05
orbit44         -9.641162e-43 -2.137604e-06
orbit45         -2.443101e-42 -2.484848e-05
orbit46         -5.382400e-43 -4.271574e-06
orbit47         -1.597591e-43 -1.022243e-06
orbit48         -6.885678e-44 -3.169048e-07
orbit49         -1.580880e-43  1.472656e-05
orbit50         -3.800406e-44 -3.764950e-07
orbit51         -5.726529e-43 -5.005328e-06
orbit52         -1.240230e-42 -8.961410e-06
orbit53         -2.622684e-43 -1.656098e-06
orbit54         -2.500210e-43  2.217394e-05
orbit55         -2.406774e-44 -1.707760e-08
orbit56         -7.947612e-42  4.378501e-05
orbit57         -2.449152e-43 -1.575700e-06
orbit58         -1.361003e-43 -1.946696e-07
orbit59         -3.113491e-42 -2.308412e-05
orbit60         -8.466966e-43 -4.918340e-06
orbit61         -4.041738e-43 -5.153133e-07
orbit62         -6.744442e-42 -4.241164e-05
orbit63         -1.425153e-42 -1.173719e-05
orbit64         -1.648155e-42 -7.017967e-06
orbit65         -1.067098e-41 -3.504972e-05
orbit66         -2.026763e-42 -1.683748e-05
orbit67         -2.939626e-43 -2.700492e-07
orbit68         -7.679087e-42 -6.546633e-05
orbit69         -7.463617e-42 -9.419988e-06
orbit70         -1.195141e-41 -9.189858e-05
orbit71         -1.702714e-42 -2.467254e-06
orbit72         -1.758625e-41 -5.743081e-05
AP               7.160093e-39  1.348107e-01
bet             -1.992068e-44 -3.944895e-08
ecc              4.460516e-39 -1.778533e-02
eccrad           3.122361e-38 -1.241435e-01
close           -1.515483e-37 -3.475418e-01
constraint       2.638222e-39 -7.817442e-02
coreness        -8.318277e-40  5.020945e-03
knn             -8.175782e-41 -3.049884e-04
hubscore        -5.494396e-38 -3.179169e-01
pagerank        -2.741133e-38 -1.657358e+00
trans           -8.884199e-39 -5.609101e-02
evcent          -5.604849e-38 -3.258480e-01
first           -1.175649e-40 -4.071970e-04
upto_second     -1.375561e-41 -1.794941e-05
upto_third      -3.199460e-42 -1.277186e-05
upto_fourth     -2.400107e-42 -1.434267e-06
upto_fifth      -3.682047e-42 -8.801610e-06
upto_sixth      -4.563385e-42  2.195257e-06
second          -1.451914e-41 -1.806885e-05
third           -3.869858e-42 -1.758527e-05
fourth          -3.021817e-42  1.278127e-05
fifth            3.172898e-42 -3.642464e-06
sixth            5.632969e-42  1.735122e-05
ratio1          -9.306128e-41 -1.331759e-03
ratio2           1.432365e-40  6.178867e-04
ratio3           8.223875e-40  8.655615e-03
ratio4           7.397377e-40 -1.386155e-02
ratio5           1.188447e-39  8.955281e-04
ratio6           4.795554e-42  1.945091e-05
selfinter       -6.949730e-39 -1.216347e-01
walktrap_vertex -1.647058e-38 -2.666903e-01
bigcom1          4.935456e-40  5.038002e-02
bigcom3         -1.059141e-38 -5.505744e-01
bigcom4         -1.059445e-38 -4.087883e-01
bigcom5         -8.420336e-39 -2.433877e-02
bigcom6         -1.058989e-38 -5.471160e-01
bigcom7         -1.059597e-38 -5.255025e-01
bigcom8         -6.278523e-41 -1.894707e-01
bigcom9         -1.059597e-38 -2.705223e-01
bigcom10        -1.058989e-38 -4.330895e-01
bigcom11        -3.386999e-39 -2.235201e-02
bigcom12        -1.070843e-39 -6.617074e-02
bigcom13        -1.064492e-38 -3.944625e-01
bigcom14         2.837211e-38  6.194844e-01
bigcom15        -1.059750e-38 -4.755039e-01
bigcom16        -1.064339e-38 -3.464596e-01
bigcom17        -1.058989e-38 -4.908310e-01
bigcom19        -1.061886e-38 -4.348993e-01
bigcom20        -1.059141e-38 -2.108158e-01
bigcom21        -1.058989e-38 -4.348459e-01
bigcom22        -6.073075e-39  2.784787e-02
bigcom23        -1.081193e-38 -4.200480e-01
bigcom26        -1.058989e-38 -5.102816e-01
bigcom27        -1.059902e-38 -5.393717e-01
bigcom28        -1.058989e-38 -4.979646e-01
bigcom30         4.003618e-38  6.527416e-01
bigcom31        -1.059141e-38 -6.243802e-01
bigcom32        -1.061275e-38 -3.967029e-01
bigcom33        -1.059750e-38 -5.704453e-01
bigcom34        -1.059750e-38 -3.510201e-01
bigcom36        -1.058989e-38 -5.634355e-01
bigcom37        -1.059902e-38 -5.475207e-01
bigcom38        -1.059141e-38 -4.010947e-01
bigcom39        -1.059141e-38 -4.145981e-01
bigcom40         1.017811e-37  1.158881e+00
bigcom41        -1.060664e-38 -4.267399e-01
bigcom43         1.605209e-39  1.502061e-01
bigcom46         1.158118e-37  1.341199e+00
bigcom47         2.559409e-38  4.281646e-01
bigcom49        -1.064031e-38 -4.247406e-01
bigcom52         1.338508e-37  8.973527e-01
bigcom54        -1.059902e-38 -3.536919e-01
bigcom58        -1.059902e-38 -4.036987e-01
bigcom61        -1.059141e-38 -7.106455e-01
bigcom65        -1.060359e-38 -3.887667e-01
bigcom69        -1.059445e-38 -4.808816e-01
bigcom71        -1.059750e-38 -4.459848e-01
bigcom75        -1.059141e-38 -4.778829e-01
bigcom76        -1.059141e-38 -7.947639e-01
bigcom78        -1.059141e-38 -5.716078e-01
bigcom82        -1.060054e-38 -6.254242e-01
bigcom83        -1.058836e-38 -3.110812e-01
bigcom85        -1.059750e-38 -4.464452e-01
bigcom87        -1.059293e-38 -4.928554e-01
bigcom90        -1.059141e-38 -4.099397e-01
bigcom91        -1.060207e-38 -4.121098e-01
bigcom95        -1.059141e-38 -4.224847e-01
bigcom97        -1.059445e-38 -3.917711e-01
bigcom98        -1.058989e-38 -4.466457e-01
bigcom99        -1.059293e-38 -5.784122e-01
bigcom101       -1.059445e-38 -2.725682e-01
bigcom102       -1.060969e-38 -3.558877e-01
bigcom104       -1.059597e-38 -4.394394e-01
bigcom106       -1.059141e-38 -2.574049e-01
bigcom107       -1.059141e-38 -4.954741e-01
bigcom108       -1.061428e-38 -4.444332e-01
bigcom113       -1.059750e-38 -3.185647e-01
bigcom114       -1.059293e-38 -4.083109e-01
bigcom115       -1.059141e-38 -5.004444e-01
bigcom117       -1.064339e-38 -4.394252e-01
bigcom119       -1.059597e-38 -4.356796e-01
bigcom121       -1.059445e-38 -3.399277e-01
bigcom123       -1.060969e-38 -5.092362e-01
bigcom124       -1.059293e-38 -4.437421e-01
bigcom127       -1.060512e-38 -4.119704e-01
bigcom130       -1.060207e-38 -3.612351e-01
bigcom131       -1.059293e-38 -5.020248e-01
bigcom134       -1.059141e-38 -4.027163e-01
bigcom138       -1.061275e-38 -2.891625e-01
bigcom143       -1.058989e-38 -3.182299e-01
bigcom146       -1.067111e-38 -3.236015e-01
bigcom148       -1.059141e-38 -4.919280e-01
bigcom149       -1.059750e-38 -4.506099e-01
bigcom151       -1.059445e-38 -4.404524e-01
bigcom153       -1.059141e-38 -4.566994e-01
bigcom154       -1.059902e-38 -5.872834e-01
bigcom159        1.017811e-37  1.172957e+00
bigcom160       -1.059750e-38 -4.362659e-01
bigcom161       -1.058989e-38 -2.382009e-01
bigcom162       -1.060817e-38 -4.242108e-01
bigcom168       -1.059141e-38 -2.690452e-01
bigcom172       -1.059445e-38 -4.808529e-01
bigcom175       -1.059445e-38 -4.453509e-01
bigcom180       -1.059293e-38 -4.326307e-01
bigcom181       -1.059445e-38 -2.621445e-01
bigcom183       -1.058989e-38 -4.592902e-01
bigcom185       -1.058989e-38 -3.817112e-01
bigcom187       -1.059293e-38 -3.530412e-01
bigcom189       -1.060054e-38 -6.227609e-01
bigcom191       -1.059445e-38 -4.051445e-01
bigcom198       -1.059141e-38 -2.365549e-01
bigcom199       -1.059597e-38 -4.513898e-01
bigcom200       -1.059141e-38 -7.156415e-01
bigcom202       -1.059141e-38 -7.424272e-01
bigcom205       -1.058989e-38 -4.545182e-01
bigcom227       -1.058989e-38 -2.527495e-01
bigcom232       -1.059293e-38 -3.723377e-01
bigcom241       -1.059141e-38 -3.997017e-01
bigcom246       -1.059141e-38 -2.349396e-01
bigcom266       -1.058836e-38 -5.348856e-01
bigcom268       -1.059293e-38 -4.730278e-01
bigcom274       -1.059141e-38 -3.333269e-01
bigcom278       -1.059597e-38 -5.955274e-01
bigcom280       -1.058989e-38 -4.040154e-01
bigcom323       -1.059750e-38 -4.608352e-01
bigcom341       -1.058989e-38 -6.886914e-01
bigcom342       -1.060664e-38 -2.620942e-01
bigcom345       -1.059293e-38 -2.181861e-01
bigcom346       -1.060359e-38 -5.009584e-01
bigcom354       -1.059141e-38 -4.215473e-01
bigcom369       -1.059445e-38 -2.652879e-01
bigcom373       -1.058989e-38 -4.418416e-01
bigcom377       -1.059141e-38 -4.112822e-01
bigcom384       -1.059902e-38 -4.525731e-01
bigcom394       -1.059141e-38 -4.563222e-01
bigcom398       -1.059293e-38 -4.140890e-01
bigcom403       -1.058836e-38 -4.002141e-01
bigcom404       -1.059445e-38 -5.695627e-01
bigcom414       -1.059293e-38 -4.338937e-01
bigcom416       -1.058989e-38 -3.965481e-01
bigcom423       -1.062345e-38 -3.985966e-01
bigcom428       -1.060359e-38 -5.299892e-01
bigcom430        2.420804e-37  1.784611e+00
bigcom434       -1.059293e-38 -3.475109e-01
bigcom435       -1.058989e-38 -3.592812e-01
bigcom449       -1.060054e-38 -2.728391e-01
bigcom451       -1.059597e-38 -4.163339e-01
bigcom454       -1.058989e-38 -4.495318e-01
bigcom471       -1.058684e-38 -4.504120e-01
bigcom473       -1.060207e-38 -3.274766e-01
bigcom479        2.434861e-38  3.583929e-01
bigcom484       -1.060359e-38 -2.626276e-01
bigcom485       -1.058989e-38 -4.139631e-01
bigcom492       -1.060054e-38 -4.877358e-01
bigcom498       -1.059293e-38 -4.053982e-01
bigcom506       -1.059141e-38 -4.675271e-01
bigcom530       -1.058989e-38 -5.108472e-01
bigcom531       -1.059293e-38 -4.218869e-01
bigcom564       -1.058989e-38 -3.304449e-01
bigcom623       -1.058989e-38 -4.547733e-01
spin_vertex      1.205535e-38  3.420948e-01
membership_s1    1.532230e-39  2.860157e-02
membership_s2   -1.099901e-38 -4.334190e-01
membership_s3   -1.059597e-38 -3.734210e-01
membership_s4   -1.059902e-38 -6.483397e-01
membership_s5   -1.060207e-38 -5.027641e-01
membership_s6   -1.061122e-38 -5.037028e-01
membership_s7   -1.059750e-38 -4.696224e-01
membership_s8   -1.060054e-38 -5.410383e-01
membership_s9   -1.064492e-38 -4.188775e-01
membership_s10  -1.060207e-38 -5.164642e-01
membership_s11  -1.059141e-38 -5.101009e-01
membership_s13   1.917116e-37  1.482108e+00
membership_s14  -2.587814e-40 -4.615306e-02
membership_s15   6.220107e-39 -1.711651e-02
membership_s17   1.158118e-37  1.244369e+00
membership_s18  -1.060664e-38 -4.120062e-01
membership_s19   8.788668e-39  2.298705e-01
membership_s20  -1.059141e-38 -5.457945e-01
membership_s21   6.555012e-38  7.754858e-01
membership_s22  -1.066185e-38 -4.626164e-01
membership_s23  -8.649465e-39 -8.236849e-02
membership_s25  -9.338094e-39 -2.297990e-01
membership_s26  -1.059141e-38 -4.625108e-01
membership_s27  -1.059445e-38 -3.623016e-01
membership_s28   8.185211e-39  2.421864e-01
membership_s29  -1.059445e-38 -4.359538e-01
membership_s30  -1.060817e-38 -4.577173e-01
membership_s31   5.759400e-39  1.758932e-01
membership_s32   1.176072e-39  1.437391e-01
membership_s33  -1.059597e-38 -5.064151e-01
membership_s34   1.085164e-37  9.944650e-01
membership_s35   1.251452e-39  1.676034e-01
membership_s36  -1.060359e-38 -4.425923e-01
membership_s37  -5.913787e-40  3.680390e-02
membership_s39   1.820192e-39 -6.398811e-02
membership_s40  -1.059445e-38 -3.899254e-01
membership_s41  -1.059445e-38 -4.936491e-01
membership_s42  -1.061122e-38 -4.735589e-01
membership_s43   2.972582e-38  5.282245e-01
membership_s44   1.023604e-38  1.912033e-01
V1              -1.917195e-38  1.008834e-01
V2               2.587477e-38  5.836851e-01
pdi              2.573110e-36  1.009963e+02
adhesion         1.070083e-41  1.096481e-04
cohesion        -2.140166e-41 -2.182097e-04
inner           -2.364425e-42  4.565619e-06
outer           -1.436983e-42  7.452803e-05
ioratio          7.158381e-38  3.041228e-01
comsize          3.140214e-43 -1.629896e-04
[1] "Dataset: all_TnotC Model GBM, run: 2 of 10 2015-06-15 21:08:27"
Iter   TrainDeviance   ValidDeviance   StepSize   Improve
     1        0.1143             nan     0.0100   -0.0000
     2        0.1131             nan     0.0100    0.0001
     3        0.1118             nan     0.0100    0.0001
     4        0.1105             nan     0.0100    0.0001
     5        0.1093             nan     0.0100    0.0002
     6        0.1085             nan     0.0100    0.0000
     7        0.1077             nan     0.0100    0.0000
     8        0.1068             nan     0.0100    0.0000
     9        0.1061             nan     0.0100   -0.0000
    10        0.1050             nan     0.0100    0.0000
    20        0.0972             nan     0.0100   -0.0000
    40        0.0864             nan     0.0100    0.0000
    60        0.0792             nan     0.0100    0.0000
    80        0.0727             nan     0.0100   -0.0000
   100        0.0675             nan     0.0100    0.0000
   120        0.0636             nan     0.0100   -0.0000
   140        0.0595             nan     0.0100   -0.0000
   160        0.0561             nan     0.0100   -0.0000
   180        0.0530             nan     0.0100   -0.0000
   200        0.0503             nan     0.0100   -0.0000
   204        0.0498             nan     0.0100   -0.0000

[1] "GBM variable coefficients"
                            var    rel.inf
V1                           V1 5.84161245
outer                     outer 4.33387891
ratio2                   ratio2 4.32361946
ratio3                   ratio3 3.99144759
knn                         knn 3.97216526
V2                           V2 3.86070600
comsize                 comsize 3.55270109
inner                     inner 3.42404568
bet                         bet 3.39982972
pagerank               pagerank 2.91372558
ioratio                 ioratio 2.49435801
walktrap_vertex walktrap_vertex 2.30567507
graph13                 graph13 2.21494603
spin_vertex         spin_vertex 2.17236044
ratio6                   ratio6 2.16527896
fifth                     fifth 2.10630818
ratio1                   ratio1 1.82309338
graph10                 graph10 1.53661370
ratio5                   ratio5 1.52342508
membership_s43   membership_s43 1.49088329
cohesion               cohesion 1.43443972
hubscore               hubscore 1.35951245
orbit18                 orbit18 1.31533263
graph3                   graph3 1.29711732
orbit19                 orbit19 1.24183434
orbit27                 orbit27 1.23817806
membership_s21   membership_s21 1.23236844
orbit20                 orbit20 1.20643627
graph16                 graph16 1.18150515
fourth                   fourth 1.14122757
orbit28                 orbit28 1.12201198
orbit35                 orbit35 1.06192828
orbit21                 orbit21 0.96301160
orbit31                 orbit31 0.91864939
graph11                 graph11 0.90067546
orbit16                 orbit16 0.89618288
graph12                 graph12 0.84657223
adhesion               adhesion 0.83882341
orbit17                 orbit17 0.83140009
graph15                 graph15 0.79088829
graph19                 graph19 0.78162034
ratio4                   ratio4 0.69067549
upto_sixth           upto_sixth 0.66586447
graph4                   graph4 0.66214495
upto_third           upto_third 0.66202717
graph9                   graph9 0.63628536
graph23                 graph23 0.58877642
sixth                     sixth 0.58819036
orbit5                   orbit5 0.55611715
graph1                   graph1 0.53425729
pdi                         pdi 0.49517231
orbit4                   orbit4 0.48971410
trans                     trans 0.48538892
orbit24                 orbit24 0.48481048
graph17                 graph17 0.48465061
evcent                   evcent 0.43130814
AP                           AP 0.39311525
coreness               coreness 0.38441550
orbit39                 orbit39 0.36842991
graph6                   graph6 0.36783094
membership_s19   membership_s19 0.35999249
bigcom14               bigcom14 0.35288255
graph14                 graph14 0.34642669
third                     third 0.32866881
orbit15                 orbit15 0.32671956
membership_s44   membership_s44 0.31561880
orbit56                 orbit56 0.30896260
membership_s35   membership_s35 0.30349103
upto_fifth           upto_fifth 0.28771131
orbit45                 orbit45 0.28254408
membership_s34   membership_s34 0.27793861
constraint           constraint 0.26849137
orbit51                 orbit51 0.25260637
ecc                         ecc 0.24982308
orbit30                 orbit30 0.24725755
second                   second 0.23633639
orbit37                 orbit37 0.20298481
bigcom1                 bigcom1 0.18500133
upto_second         upto_second 0.17427288
graph5                   graph5 0.16925763
orbit6                   orbit6 0.16743388
close                     close 0.16312938
orbit49                 orbit49 0.15234659
graph0                   graph0 0.13485460
membership_s14   membership_s14 0.13444091
orbit9                   orbit9 0.13269078
orbit1                   orbit1 0.12287261
graph21                 graph21 0.11739588
orbit38                 orbit38 0.10532772
orbit22                 orbit22 0.10167817
upto_fourth         upto_fourth 0.10105870
orbit50                 orbit50 0.08700050
bigcom47               bigcom47 0.08689534
membership_s28   membership_s28 0.07720214
membership_s37   membership_s37 0.06736835
orbit36                 orbit36 0.06483327
bigcom43               bigcom43 0.06433516
orbit10                 orbit10 0.06084162
membership_s15   membership_s15 0.05881201
bigcom30               bigcom30 0.05733951
orbit26                 orbit26 0.05041097
membership_s23   membership_s23 0.05008451
bigcom11               bigcom11 0.04943471
bigcom479             bigcom479 0.04230249
graph2                   graph2 0.04195913
membership_s39   membership_s39 0.03933173
bigcom12               bigcom12 0.03241984
orbit62                 orbit62 0.02838512
graph20                 graph20 0.02515161
membership_s31   membership_s31 0.01512778
membership_s25   membership_s25 0.01504429
orbit2                   orbit2 0.01306116
bigcom5                 bigcom5 0.01235588
membership_s1     membership_s1 0.01215182
orbit47                 orbit47 0.01212247
membership_s32   membership_s32 0.01024685
graph7                   graph7 0.00000000
graph8                   graph8 0.00000000
graph18                 graph18 0.00000000
graph22                 graph22 0.00000000
graph24                 graph24 0.00000000
graph25                 graph25 0.00000000
graph26                 graph26 0.00000000
graph27                 graph27 0.00000000
graph28                 graph28 0.00000000
graph29                 graph29 0.00000000
orbit0                   orbit0 0.00000000
orbit3                   orbit3 0.00000000
orbit7                   orbit7 0.00000000
orbit8                   orbit8 0.00000000
orbit11                 orbit11 0.00000000
orbit12                 orbit12 0.00000000
orbit13                 orbit13 0.00000000
orbit14                 orbit14 0.00000000
orbit23                 orbit23 0.00000000
orbit25                 orbit25 0.00000000
orbit29                 orbit29 0.00000000
orbit32                 orbit32 0.00000000
orbit33                 orbit33 0.00000000
orbit34                 orbit34 0.00000000
orbit40                 orbit40 0.00000000
orbit41                 orbit41 0.00000000
orbit42                 orbit42 0.00000000
orbit43                 orbit43 0.00000000
orbit44                 orbit44 0.00000000
orbit46                 orbit46 0.00000000
orbit48                 orbit48 0.00000000
orbit52                 orbit52 0.00000000
orbit53                 orbit53 0.00000000
orbit54                 orbit54 0.00000000
orbit55                 orbit55 0.00000000
orbit57                 orbit57 0.00000000
orbit58                 orbit58 0.00000000
orbit59                 orbit59 0.00000000
orbit60                 orbit60 0.00000000
orbit61                 orbit61 0.00000000
orbit63                 orbit63 0.00000000
orbit64                 orbit64 0.00000000
orbit65                 orbit65 0.00000000
orbit66                 orbit66 0.00000000
orbit67                 orbit67 0.00000000
orbit68                 orbit68 0.00000000
orbit69                 orbit69 0.00000000
orbit70                 orbit70 0.00000000
orbit71                 orbit71 0.00000000
orbit72                 orbit72 0.00000000
eccrad                   eccrad 0.00000000
first                     first 0.00000000
selfinter             selfinter 0.00000000
bigcom3                 bigcom3 0.00000000
bigcom4                 bigcom4 0.00000000
bigcom6                 bigcom6 0.00000000
bigcom7                 bigcom7 0.00000000
bigcom8                 bigcom8 0.00000000
bigcom9                 bigcom9 0.00000000
bigcom10               bigcom10 0.00000000
bigcom13               bigcom13 0.00000000
bigcom15               bigcom15 0.00000000
bigcom16               bigcom16 0.00000000
bigcom17               bigcom17 0.00000000
bigcom19               bigcom19 0.00000000
bigcom20               bigcom20 0.00000000
bigcom21               bigcom21 0.00000000
bigcom22               bigcom22 0.00000000
bigcom23               bigcom23 0.00000000
bigcom26               bigcom26 0.00000000
bigcom27               bigcom27 0.00000000
bigcom28               bigcom28 0.00000000
bigcom31               bigcom31 0.00000000
bigcom32               bigcom32 0.00000000
bigcom33               bigcom33 0.00000000
bigcom34               bigcom34 0.00000000
bigcom36               bigcom36 0.00000000
bigcom37               bigcom37 0.00000000
bigcom38               bigcom38 0.00000000
bigcom39               bigcom39 0.00000000
bigcom40               bigcom40 0.00000000
bigcom41               bigcom41 0.00000000
bigcom46               bigcom46 0.00000000
bigcom49               bigcom49 0.00000000
bigcom52               bigcom52 0.00000000
bigcom54               bigcom54 0.00000000
bigcom58               bigcom58 0.00000000
bigcom61               bigcom61 0.00000000
bigcom65               bigcom65 0.00000000
bigcom69               bigcom69 0.00000000
bigcom71               bigcom71 0.00000000
bigcom75               bigcom75 0.00000000
bigcom76               bigcom76 0.00000000
bigcom78               bigcom78 0.00000000
bigcom82               bigcom82 0.00000000
bigcom83               bigcom83 0.00000000
bigcom85               bigcom85 0.00000000
bigcom87               bigcom87 0.00000000
bigcom90               bigcom90 0.00000000
bigcom91               bigcom91 0.00000000
bigcom95               bigcom95 0.00000000
bigcom97               bigcom97 0.00000000
bigcom98               bigcom98 0.00000000
bigcom99               bigcom99 0.00000000
bigcom101             bigcom101 0.00000000
bigcom102             bigcom102 0.00000000
bigcom104             bigcom104 0.00000000
bigcom106             bigcom106 0.00000000
bigcom107             bigcom107 0.00000000
bigcom108             bigcom108 0.00000000
bigcom113             bigcom113 0.00000000
bigcom114             bigcom114 0.00000000
bigcom115             bigcom115 0.00000000
bigcom117             bigcom117 0.00000000
bigcom119             bigcom119 0.00000000
bigcom121             bigcom121 0.00000000
bigcom123             bigcom123 0.00000000
bigcom124             bigcom124 0.00000000
bigcom127             bigcom127 0.00000000
bigcom130             bigcom130 0.00000000
bigcom131             bigcom131 0.00000000
bigcom134             bigcom134 0.00000000
bigcom138             bigcom138 0.00000000
bigcom143             bigcom143 0.00000000
bigcom146             bigcom146 0.00000000
bigcom148             bigcom148 0.00000000
bigcom149             bigcom149 0.00000000
bigcom151             bigcom151 0.00000000
bigcom153             bigcom153 0.00000000
bigcom154             bigcom154 0.00000000
bigcom159             bigcom159 0.00000000
bigcom160             bigcom160 0.00000000
bigcom161             bigcom161 0.00000000
bigcom162             bigcom162 0.00000000
bigcom168             bigcom168 0.00000000
bigcom172             bigcom172 0.00000000
bigcom175             bigcom175 0.00000000
bigcom180             bigcom180 0.00000000
bigcom181             bigcom181 0.00000000
bigcom183             bigcom183 0.00000000
bigcom185             bigcom185 0.00000000
bigcom187             bigcom187 0.00000000
bigcom189             bigcom189 0.00000000
bigcom191             bigcom191 0.00000000
bigcom198             bigcom198 0.00000000
bigcom199             bigcom199 0.00000000
bigcom200             bigcom200 0.00000000
bigcom202             bigcom202 0.00000000
bigcom205             bigcom205 0.00000000
bigcom227             bigcom227 0.00000000
bigcom232             bigcom232 0.00000000
bigcom241             bigcom241 0.00000000
bigcom246             bigcom246 0.00000000
bigcom266             bigcom266 0.00000000
bigcom268             bigcom268 0.00000000
bigcom274             bigcom274 0.00000000
bigcom278             bigcom278 0.00000000
bigcom280             bigcom280 0.00000000
bigcom323             bigcom323 0.00000000
bigcom341             bigcom341 0.00000000
bigcom342             bigcom342 0.00000000
bigcom345             bigcom345 0.00000000
bigcom346             bigcom346 0.00000000
bigcom354             bigcom354 0.00000000
bigcom369             bigcom369 0.00000000
bigcom373             bigcom373 0.00000000
bigcom377             bigcom377 0.00000000
bigcom384             bigcom384 0.00000000
bigcom394             bigcom394 0.00000000
bigcom398             bigcom398 0.00000000
bigcom403             bigcom403 0.00000000
bigcom404             bigcom404 0.00000000
bigcom414             bigcom414 0.00000000
bigcom416             bigcom416 0.00000000
bigcom423             bigcom423 0.00000000
bigcom428             bigcom428 0.00000000
bigcom430             bigcom430 0.00000000
bigcom434             bigcom434 0.00000000
bigcom435             bigcom435 0.00000000
bigcom449             bigcom449 0.00000000
bigcom451             bigcom451 0.00000000
bigcom454             bigcom454 0.00000000
bigcom471             bigcom471 0.00000000
bigcom473             bigcom473 0.00000000
bigcom484             bigcom484 0.00000000
bigcom485             bigcom485 0.00000000
bigcom492             bigcom492 0.00000000
bigcom498             bigcom498 0.00000000
bigcom506             bigcom506 0.00000000
bigcom530             bigcom530 0.00000000
bigcom531             bigcom531 0.00000000
bigcom564             bigcom564 0.00000000
bigcom623             bigcom623 0.00000000
membership_s2     membership_s2 0.00000000
membership_s3     membership_s3 0.00000000
membership_s4     membership_s4 0.00000000
membership_s5     membership_s5 0.00000000
membership_s6     membership_s6 0.00000000
membership_s7     membership_s7 0.00000000
membership_s8     membership_s8 0.00000000
membership_s9     membership_s9 0.00000000
membership_s10   membership_s10 0.00000000
membership_s11   membership_s11 0.00000000
membership_s13   membership_s13 0.00000000
membership_s17   membership_s17 0.00000000
membership_s18   membership_s18 0.00000000
membership_s20   membership_s20 0.00000000
membership_s22   membership_s22 0.00000000
membership_s26   membership_s26 0.00000000
membership_s27   membership_s27 0.00000000
membership_s29   membership_s29 0.00000000
membership_s30   membership_s30 0.00000000
membership_s33   membership_s33 0.00000000
membership_s36   membership_s36 0.00000000
membership_s40   membership_s40 0.00000000
membership_s41   membership_s41 0.00000000
membership_s42   membership_s42 0.00000000
[1] "Dataset: all_TnotC Model RF, run: 2 of 10 2015-06-15 21:10:29"
     |      Out-of-bag   |
Tree |      MSE  %Var(y) |
   1 |  0.01897   183.65 |
   2 |  0.01718   166.27 |
   3 |  0.01741   168.51 |
   4 |  0.01755   169.91 |
   5 |  0.01708   165.35 |
   6 |  0.01653   160.04 |
   7 |  0.01609   155.80 |
   8 |  0.01593   154.24 |
   9 |  0.01485   143.78 |
  10 |  0.01448   140.19 |
  11 |  0.01422   137.61 |
  12 |  0.01351   130.75 |
  13 |   0.0132   127.77 |
  14 |  0.01302   126.02 |
  15 |  0.01283   124.15 |
  16 |  0.01273   123.21 |
  17 |  0.01261   122.03 |
  18 |  0.01243   120.34 |
  19 |   0.0124   120.03 |
  20 |  0.01237   119.75 |
  21 |  0.01229   118.95 |
  22 |  0.01222   118.30 |
  23 |  0.01213   117.40 |
  24 |   0.0121   117.14 |
  25 |   0.0121   117.15 |
  26 |  0.01211   117.23 |
  27 |  0.01208   116.96 |
  28 |  0.01208   116.93 |
  29 |  0.01198   115.94 |
  30 |  0.01197   115.89 |
  31 |  0.01194   115.63 |
  32 |  0.01189   115.08 |
  33 |  0.01185   114.70 |
  34 |  0.01182   114.44 |
  35 |  0.01182   114.46 |
  36 |   0.0118   114.26 |
  37 |  0.01179   114.09 |
  38 |  0.01177   113.90 |
  39 |  0.01174   113.68 |
  40 |  0.01177   113.91 |
  41 |  0.01176   113.85 |
  42 |  0.01177   113.97 |
  43 |  0.01176   113.82 |
  44 |  0.01174   113.67 |
  45 |  0.01174   113.60 |
  46 |  0.01176   113.86 |
  47 |  0.01177   113.97 |
  48 |  0.01177   113.97 |
  49 |  0.01176   113.83 |
  50 |  0.01174   113.65 |
  51 |  0.01173   113.54 |
  52 |  0.01173   113.57 |
  53 |  0.01172   113.46 |
  54 |  0.01172   113.50 |
  55 |  0.01172   113.44 |
  56 |   0.0117   113.26 |
  57 |  0.01167   112.94 |
  58 |  0.01167   112.97 |
  59 |  0.01164   112.68 |
  60 |  0.01163   112.56 |
  61 |  0.01161   112.39 |
  62 |  0.01158   112.15 |
  63 |  0.01157   112.04 |
  64 |  0.01156   111.92 |
  65 |  0.01156   111.88 |
  66 |  0.01155   111.81 |
  67 |  0.01153   111.59 |
  68 |  0.01152   111.54 |
  69 |  0.01151   111.46 |
  70 |   0.0115   111.30 |
  71 |   0.0115   111.32 |
  72 |  0.01149   111.20 |
  73 |  0.01149   111.25 |
  74 |  0.01149   111.21 |
  75 |  0.01149   111.24 |
  76 |  0.01148   111.10 |
  77 |  0.01148   111.10 |
  78 |  0.01149   111.21 |
  79 |  0.01149   111.21 |
  80 |  0.01148   111.16 |
  81 |  0.01147   111.07 |
  82 |  0.01149   111.19 |
  83 |   0.0115   111.29 |
  84 |  0.01152   111.55 |
  85 |   0.0115   111.33 |
  86 |  0.01149   111.22 |
  87 |  0.01147   111.07 |
  88 |  0.01147   111.00 |
  89 |  0.01145   110.84 |
  90 |  0.01145   110.82 |
  91 |  0.01144   110.79 |
  92 |  0.01143   110.65 |
  93 |  0.01144   110.74 |
  94 |  0.01144   110.75 |
  95 |  0.01144   110.72 |
  96 |  0.01142   110.50 |
  97 |  0.01142   110.59 |
  98 |  0.01142   110.59 |
  99 |  0.01143   110.65 |
 100 |  0.01142   110.56 |
[1] "Random Forest variable coefficients"
                      %IncMSE IncNodePurity
graph5           5.298732e-04  1.445414e-01
graph6           1.309775e-03  3.042987e-01
graph7           1.728623e-04  2.000962e-02
graph8           0.000000e+00  1.387779e-19
graph9           4.645800e-03  4.365085e-01
graph10          5.425119e-03  5.720711e-01
graph11          5.634693e-03  5.185742e-01
graph12          4.385060e-03  2.790784e-01
graph13          5.172411e-03  7.419997e-01
graph14          3.325094e-03  3.866618e-01
graph15          4.452756e-03  2.011550e-01
graph16          1.859022e-03  4.585623e-01
graph17          5.509040e-03  2.158120e-01
graph18          1.168331e-04  1.753213e-02
graph19          7.248277e-03  5.277896e-01
graph20          7.779437e-04  1.087394e-01
graph21          6.747939e-05  7.103474e-02
graph22          1.336058e-04  3.295162e-02
graph23          2.525019e-03  2.385064e-01
graph24          0.000000e+00  9.627715e-19
graph25          3.198049e-05  5.056326e-02
graph26          0.000000e+00  2.428613e-18
graph27          0.000000e+00  2.428613e-19
graph28          0.000000e+00  0.000000e+00
graph29          0.000000e+00  0.000000e+00
orbit0           1.453383e-04  1.308906e-01
orbit1           6.753735e-04  4.110278e-01
orbit2           1.851848e-04  1.705094e-01
orbit3          -4.001601e-06  8.571429e-03
orbit4           2.868983e-03  4.357627e-01
orbit5           6.779611e-04  3.138845e-01
orbit6           5.598891e-03  3.235132e-01
orbit7           1.098765e-03  8.069029e-02
orbit8           1.293824e-04  1.037845e-01
orbit9           2.506656e-03  3.215628e-01
orbit10          5.266200e-04  1.539356e-01
orbit11          9.749750e-05  4.407879e-03
orbit12         -5.549456e-06  2.025463e-03
orbit13          0.000000e+00  9.107298e-20
orbit14          0.000000e+00  0.000000e+00
orbit15          2.888789e-03  4.379896e-01
orbit16          2.708538e-03  4.040852e-01
orbit17          2.685424e-03  3.276555e-01
orbit18          7.530759e-03  9.318876e-01
orbit19          4.708585e-03  5.091913e-01
orbit20          2.396214e-03  4.151124e-01
orbit21          2.047837e-03  2.775203e-01
orbit22          4.222648e-03  5.017821e-01
orbit23          1.266827e-04  9.344613e-02
orbit24          2.487640e-03  4.234953e-01
orbit25          4.187035e-04  1.593821e-01
orbit26          2.554252e-04  8.683074e-02
orbit27          7.978459e-03  7.561862e-01
orbit28          7.462659e-03  2.971194e-01
orbit29          3.265763e-04  7.973807e-02
orbit30          2.554820e-03  2.870620e-01
orbit31          9.471804e-03  5.600847e-01
orbit32          4.686098e-05  3.457072e-02
orbit33          1.569873e-03  5.554819e-02
orbit34          8.164589e-03  2.875506e-01
orbit35          8.790282e-03  5.059691e-01
orbit36          3.441098e-04  1.286689e-01
orbit37          7.918463e-04  1.483256e-01
orbit38          6.952625e-03  3.277708e-01
orbit39          3.293338e-03  3.193666e-01
orbit40          1.830679e-03  6.741487e-02
orbit41          0.000000e+00  3.838076e-19
orbit42          0.000000e+00  1.700029e-18
orbit43          7.219960e-04  7.759123e-02
orbit44          0.000000e+00  4.195862e-19
orbit45          7.543190e-03  4.029199e-01
orbit46          1.064878e-04  1.200701e-01
orbit47          6.479237e-04  6.119356e-02
orbit48          0.000000e+00  5.919744e-19
orbit49          8.690841e-04  1.780889e-01
orbit50          4.959380e-04  1.221841e-01
orbit51          2.002210e-04  9.106083e-02
orbit52          2.185334e-05  6.702539e-02
orbit53          3.439059e-04  3.716071e-02
orbit54          9.179963e-04  2.515822e-02
orbit55          0.000000e+00  2.255141e-19
orbit56          1.996950e-03  2.762780e-01
orbit57          0.000000e+00  2.945994e-17
orbit58          0.000000e+00  0.000000e+00
orbit59          0.000000e+00  1.191538e-18
orbit60          0.000000e+00  8.868774e-19
orbit61          0.000000e+00  6.938894e-19
orbit62          2.231655e-04  1.018719e-01
orbit63         -7.407903e-06  1.316629e-02
orbit64          0.000000e+00  2.649096e-16
orbit65          0.000000e+00  1.409463e-20
orbit66          0.000000e+00  0.000000e+00
orbit67          0.000000e+00  0.000000e+00
orbit68         -3.937008e-06  9.687500e-03
orbit69          0.000000e+00  0.000000e+00
orbit70          6.309148e-07  2.666667e-03
orbit71          0.000000e+00  5.204170e-19
orbit72          0.000000e+00  4.336809e-21
AP               1.219317e-04  2.320159e-01
bet              1.804819e-03  9.854758e-01
ecc              8.999624e-04  1.304902e-01
eccrad           4.597047e-04  1.624231e-01
close            5.224431e-03  6.466307e-01
constraint       2.387137e-03  4.327987e-01
coreness         9.902690e-04  1.968058e-01
knn              6.200548e-03  9.579090e-01
hubscore         9.735763e-03  7.138517e-01
pagerank         1.888158e-03  1.162127e+00
trans            7.418885e-05  1.222732e-01
evcent           8.439732e-03  7.339999e-01
first            1.532646e-04  2.156558e-01
upto_second      5.145412e-03  5.427171e-01
upto_third       2.714141e-03  3.064831e-01
upto_fourth      2.865063e-03  5.186626e-01
upto_fifth       2.976456e-03  3.945838e-01
upto_sixth       9.109194e-03  5.824397e-01
second           3.803154e-03  2.575127e-01
third            4.025972e-03  4.775856e-01
fourth           4.462483e-03  8.498879e-01
fifth            5.274422e-03  8.096775e-01
sixth            3.357548e-03  5.299552e-01
ratio1           4.966704e-03  5.972771e-01
ratio2           2.648928e-03  1.625435e+00
ratio3           3.737017e-03  1.636658e+00
ratio4           5.675541e-03  6.108054e-01
ratio5           5.044142e-03  9.340877e-01
ratio6           6.561658e-04  7.153876e-01
selfinter       -1.166861e-05  8.970469e-04
walktrap_vertex  5.354750e-03  5.940295e-01
bigcom1          1.890107e-04  1.221321e-01
bigcom3          0.000000e+00  0.000000e+00
bigcom4          0.000000e+00  0.000000e+00
bigcom5          1.066428e-03  3.923467e-01
bigcom6          0.000000e+00  0.000000e+00
bigcom7          0.000000e+00  0.000000e+00
bigcom8          1.730766e-05  2.044575e-02
bigcom9          0.000000e+00  0.000000e+00
bigcom10         0.000000e+00  0.000000e+00
bigcom11         4.016256e-06  4.530563e-02
bigcom12        -5.882395e-06  1.227644e-02
bigcom13         0.000000e+00  0.000000e+00
bigcom14        -4.245650e-05  8.453275e-02
bigcom15         0.000000e+00  0.000000e+00
bigcom16         0.000000e+00  0.000000e+00
bigcom17         0.000000e+00  0.000000e+00
bigcom19         0.000000e+00  0.000000e+00
bigcom20         0.000000e+00  0.000000e+00
bigcom21         0.000000e+00  0.000000e+00
bigcom22         1.883901e-06  1.686892e-03
bigcom23         3.401552e-05  5.003429e-02
bigcom26         0.000000e+00  0.000000e+00
bigcom27         0.000000e+00  0.000000e+00
bigcom28         0.000000e+00  0.000000e+00
bigcom30        -2.297249e-06  1.909607e-01
bigcom31         0.000000e+00  5.551115e-19
bigcom32         0.000000e+00  0.000000e+00
bigcom33         0.000000e+00  0.000000e+00
bigcom34         0.000000e+00  0.000000e+00
bigcom36         0.000000e+00  0.000000e+00
bigcom37         0.000000e+00  0.000000e+00
bigcom38         0.000000e+00  0.000000e+00
bigcom39         0.000000e+00  0.000000e+00
bigcom40         5.023062e-05  4.899830e-01
bigcom41         0.000000e+00  0.000000e+00
bigcom43        -2.735989e-05  1.035551e-01
bigcom46        -3.132192e-05  3.795002e-01
bigcom47        -2.487652e-05  1.055662e-01
bigcom49         0.000000e+00  0.000000e+00
bigcom52        -1.560573e-05  3.264145e-01
bigcom54         0.000000e+00  0.000000e+00
bigcom58         0.000000e+00  0.000000e+00
bigcom61         0.000000e+00  0.000000e+00
bigcom65         0.000000e+00  0.000000e+00
bigcom69         0.000000e+00  0.000000e+00
bigcom71         0.000000e+00  0.000000e+00
bigcom75         0.000000e+00  0.000000e+00
bigcom76         0.000000e+00  0.000000e+00
bigcom78         0.000000e+00  0.000000e+00
bigcom82         0.000000e+00  0.000000e+00
bigcom83         0.000000e+00  0.000000e+00
bigcom85         0.000000e+00  0.000000e+00
bigcom87         0.000000e+00  0.000000e+00
bigcom90         0.000000e+00  0.000000e+00
bigcom91         0.000000e+00  0.000000e+00
bigcom95         0.000000e+00  0.000000e+00
bigcom97         0.000000e+00  0.000000e+00
bigcom98         0.000000e+00  0.000000e+00
bigcom99         0.000000e+00  0.000000e+00
bigcom101        0.000000e+00  0.000000e+00
bigcom102        0.000000e+00  0.000000e+00
bigcom104        0.000000e+00  0.000000e+00
bigcom106        0.000000e+00  0.000000e+00
bigcom107        0.000000e+00  0.000000e+00
bigcom108        0.000000e+00  0.000000e+00
bigcom113        0.000000e+00  0.000000e+00
bigcom114        0.000000e+00  0.000000e+00
bigcom115        0.000000e+00  5.551115e-19
bigcom117        0.000000e+00  0.000000e+00
bigcom119        0.000000e+00  0.000000e+00
bigcom121        0.000000e+00  0.000000e+00
bigcom123        0.000000e+00  0.000000e+00
bigcom124        0.000000e+00  0.000000e+00
bigcom127        0.000000e+00  0.000000e+00
bigcom130        0.000000e+00  0.000000e+00
bigcom131        0.000000e+00  0.000000e+00
bigcom134        0.000000e+00  0.000000e+00
bigcom138        0.000000e+00  0.000000e+00
bigcom143        0.000000e+00  0.000000e+00
bigcom146        0.000000e+00  0.000000e+00
bigcom148        0.000000e+00  0.000000e+00
bigcom149        0.000000e+00  0.000000e+00
bigcom151        0.000000e+00  0.000000e+00
bigcom153        0.000000e+00  0.000000e+00
bigcom154        0.000000e+00  0.000000e+00
bigcom159        7.491783e-05  3.526166e-01
bigcom160        0.000000e+00  0.000000e+00
bigcom161        0.000000e+00  3.252607e-21
bigcom162        0.000000e+00  0.000000e+00
bigcom168        0.000000e+00  0.000000e+00
bigcom172        0.000000e+00  0.000000e+00
bigcom175        0.000000e+00  0.000000e+00
bigcom180        0.000000e+00  5.551115e-19
bigcom181        0.000000e+00  0.000000e+00
bigcom183        0.000000e+00  0.000000e+00
bigcom185        0.000000e+00  0.000000e+00
bigcom187        0.000000e+00  0.000000e+00
bigcom189        0.000000e+00  0.000000e+00
bigcom191        0.000000e+00  0.000000e+00
bigcom198        0.000000e+00  0.000000e+00
bigcom199        0.000000e+00  0.000000e+00
bigcom200        0.000000e+00  0.000000e+00
bigcom202        0.000000e+00  0.000000e+00
bigcom205        0.000000e+00  2.081668e-19
bigcom227        0.000000e+00  0.000000e+00
bigcom232        0.000000e+00  0.000000e+00
bigcom241        0.000000e+00  0.000000e+00
bigcom246        0.000000e+00  0.000000e+00
bigcom266        0.000000e+00  1.734723e-20
bigcom268        0.000000e+00  0.000000e+00
bigcom274        0.000000e+00  0.000000e+00
bigcom278        0.000000e+00  0.000000e+00
bigcom280        0.000000e+00  0.000000e+00
bigcom323        0.000000e+00  0.000000e+00
bigcom341        0.000000e+00  0.000000e+00
bigcom342        0.000000e+00  0.000000e+00
bigcom345        0.000000e+00  0.000000e+00
bigcom346        0.000000e+00  0.000000e+00
bigcom354        0.000000e+00  0.000000e+00
bigcom369        0.000000e+00  0.000000e+00
bigcom373        7.164407e-06  3.403747e-01
bigcom377        0.000000e+00  0.000000e+00
bigcom384        0.000000e+00  0.000000e+00
bigcom394        0.000000e+00  0.000000e+00
bigcom398        0.000000e+00  0.000000e+00
bigcom403        0.000000e+00  0.000000e+00
bigcom404        0.000000e+00  1.387779e-19
bigcom414        0.000000e+00  0.000000e+00
bigcom416        0.000000e+00  0.000000e+00
bigcom423        0.000000e+00  0.000000e+00
bigcom428        0.000000e+00  0.000000e+00
bigcom430       -3.366772e-05  4.814387e-01
bigcom434        0.000000e+00  0.000000e+00
bigcom435        0.000000e+00  0.000000e+00
bigcom449        0.000000e+00  0.000000e+00
bigcom451        0.000000e+00  0.000000e+00
bigcom454        0.000000e+00  0.000000e+00
bigcom471        0.000000e+00  0.000000e+00
bigcom473        0.000000e+00  0.000000e+00
bigcom479       -4.324229e-06  1.069792e-02
bigcom484        0.000000e+00  0.000000e+00
bigcom485        0.000000e+00  0.000000e+00
bigcom492        0.000000e+00  0.000000e+00
bigcom498        0.000000e+00  0.000000e+00
bigcom506        0.000000e+00  0.000000e+00
bigcom530        0.000000e+00  0.000000e+00
bigcom531        0.000000e+00  0.000000e+00
bigcom564        0.000000e+00  0.000000e+00
bigcom623        0.000000e+00  0.000000e+00
spin_vertex      1.380554e-03  6.807161e-01
membership_s1    2.495938e-06  5.959182e-02
membership_s2    3.920031e-06  6.000000e-03
membership_s3    0.000000e+00  2.775558e-19
membership_s4    0.000000e+00  1.387779e-19
membership_s5    0.000000e+00  0.000000e+00
membership_s6    0.000000e+00  0.000000e+00
membership_s7    2.902287e-06  1.145753e-01
membership_s8    0.000000e+00  0.000000e+00
membership_s9    0.000000e+00  0.000000e+00
membership_s10   0.000000e+00  0.000000e+00
membership_s11   0.000000e+00  0.000000e+00
membership_s13   1.546426e-05  3.352346e-01
membership_s14  -1.724265e-05  5.969216e-02
membership_s15  -1.307878e-05  1.089195e-01
membership_s17  -7.802716e-05  3.185548e-01
membership_s18   0.000000e+00  0.000000e+00
membership_s19  -8.852257e-05  1.733615e-01
membership_s20   0.000000e+00  0.000000e+00
membership_s21   3.490596e-04  3.239178e-01
membership_s22   0.000000e+00  0.000000e+00
membership_s23   3.676941e-04  4.658088e-02
membership_s25  -5.988603e-06  7.162207e-03
membership_s26   0.000000e+00  0.000000e+00
membership_s27   0.000000e+00  0.000000e+00
membership_s28   3.886435e-05  5.107369e-02
membership_s29   0.000000e+00  0.000000e+00
membership_s30   0.000000e+00  0.000000e+00
membership_s31   1.095087e-05  1.244314e-01
membership_s32  -1.089643e-05  2.150461e-01
membership_s33   0.000000e+00  1.734723e-20
membership_s34  -1.104833e-04  4.954364e-01
membership_s35   1.921932e-04  3.625997e-01
membership_s36   0.000000e+00  0.000000e+00
membership_s37  -8.239825e-06  8.084634e-02
membership_s39   2.903769e-05  9.528312e-02
membership_s40   0.000000e+00  0.000000e+00
membership_s41   0.000000e+00  0.000000e+00
membership_s42   0.000000e+00  0.000000e+00
membership_s43  -5.659768e-05  3.112200e-01
membership_s44   4.314756e-05  8.602607e-02
V1               5.908703e-03  2.152228e+00
V2               1.451824e-03  1.479466e+00
pdi              5.262411e-04  4.578846e-01
adhesion         4.548117e-03  9.660314e-01
cohesion         2.941143e-03  9.971214e-01
inner            2.518562e-03  1.111105e+00
outer            2.049503e-03  1.162576e+00
ioratio          2.411100e-03  1.190148e+00
comsize          1.922925e-03  1.227954e+00
[1] "Dataset: all_TnotC Model GLM, run: 2 of 10 2015-06-15 21:12:44"
[1] "glmnet variable coefficients"
                         [,1]          [,2]
(Intercept)     -4.551682e+00 -3.236539e+00
graph0          -1.316290e-40 -1.677230e-04
graph1          -1.335483e-42 -5.223358e-06
graph2          -7.753802e-41 -8.911362e-04
graph3          -4.160009e-44 -9.072278e-08
graph4          -1.642442e-44 -3.421170e-08
graph5          -1.187810e-42 -4.933077e-06
graph6          -3.627694e-43 -3.137465e-06
graph7          -2.027265e-42 -4.594640e-06
graph8          -2.453838e-41 -1.410443e-04
graph9          -1.033363e-45 -3.393963e-09
graph10         -3.668593e-46 -6.511068e-10
graph11         -2.274861e-46 -2.319805e-10
graph12         -7.297601e-45 -5.668816e-08
graph13         -2.050589e-44 -1.284435e-07
graph14         -4.665551e-45 -3.797183e-08
graph15         -3.102798e-43 -1.277102e-06
graph16         -3.653369e-45 -1.103540e-08
graph17         -1.043683e-44 -2.815371e-08
graph18         -9.563451e-43 -8.277576e-06
graph19         -6.342234e-44 -3.684315e-07
graph20         -4.806366e-44  5.325212e-07
graph21         -1.899424e-43 -1.213569e-06
graph22         -3.552355e-44  8.572502e-07
graph23         -1.340134e-43 -5.238241e-07
graph24         -4.465058e-43 -2.623697e-06
graph25         -9.291410e-43 -5.202139e-06
graph26         -4.517600e-43 -2.185623e-06
graph27         -5.549757e-42 -3.863775e-05
graph28         -2.129365e-42 -9.460073e-06
graph29         -1.551431e-41 -5.244588e-05
orbit0          -1.316290e-40 -1.667236e-04
orbit1          -7.551730e-42 -3.830697e-07
orbit2          -9.030207e-43 -7.920067e-06
orbit3          -7.753802e-41 -8.907979e-04
orbit4          -2.576813e-43 -1.201247e-07
orbit5          -4.029908e-44 -1.355140e-07
orbit6          -1.052602e-43  1.250534e-07
orbit7          -7.201254e-45 -5.547243e-08
orbit8          -1.187810e-42 -4.923364e-06
orbit9          -1.016904e-41 -9.641355e-05
orbit10         -8.079037e-43 -8.143208e-06
orbit11         -3.139584e-43 -1.680243e-06
orbit12         -1.389428e-41  2.132641e-06
orbit13         -1.472463e-42 -6.047189e-06
orbit14         -2.453838e-41 -1.408942e-04
orbit15         -1.400751e-44 -9.054174e-08
orbit16         -8.743475e-46  2.504718e-10
orbit17         -5.015377e-45 -2.872899e-08
orbit18         -4.133399e-45  1.607212e-08
orbit19         -4.289609e-45 -7.518549e-09
orbit20         -1.573286e-45 -2.408062e-09
orbit21         -2.294123e-46 -1.214578e-09
orbit22         -1.377248e-45  8.665156e-10
orbit23         -7.887127e-47 -3.750532e-10
orbit24         -1.213971e-43 -1.252796e-06
orbit25         -4.608482e-44 -4.726586e-07
orbit26         -5.311603e-45 -2.529400e-08
orbit27         -4.938321e-43 -3.178326e-08
orbit28         -7.942748e-44 -3.802010e-07
orbit29         -4.923928e-44 -4.597124e-07
orbit30         -3.692131e-44 -2.040423e-07
orbit31         -6.730566e-44 -6.681047e-07
orbit32         -1.249441e-44 -1.210572e-07
orbit33         -1.970197e-45 -5.571730e-09
orbit34         -3.102798e-43 -1.268385e-06
orbit35         -1.618059e-43  1.313462e-06
orbit36         -9.339274e-45 -2.714942e-08
orbit37         -1.915549e-44 -1.297176e-07
orbit38         -3.082262e-45 -1.043553e-08
orbit39         -5.479087e-43 -8.505402e-06
orbit40         -7.763531e-44  2.954035e-07
orbit41         -2.128507e-44 -7.151203e-08
orbit42         -6.138965e-45 -1.074626e-08
orbit43         -1.899876e-42 -1.946474e-05
orbit44         -9.616277e-43 -2.245918e-06
orbit45         -2.492626e-42 -2.178536e-05
orbit46         -5.412895e-43 -3.887466e-06
orbit47         -1.601937e-43 -8.243031e-07
orbit48         -6.993004e-44 -3.070475e-07
orbit49         -2.346122e-43  8.975663e-06
orbit50         -3.701121e-44 -3.022054e-07
orbit51         -5.754888e-43 -4.322056e-06
orbit52         -1.236793e-42 -7.730635e-06
orbit53         -2.635096e-43 -1.404062e-06
orbit54         -2.490411e-43  1.734921e-05
orbit55         -2.436936e-44 -2.891971e-08
orbit56         -7.949709e-42  1.717459e-05
orbit57         -1.990475e-43 -1.171074e-06
orbit58         -1.404586e-43 -2.063651e-07
orbit59         -3.116624e-42 -2.630683e-05
orbit60         -8.545054e-43 -4.905113e-06
orbit61         -4.193009e-43 -5.602138e-07
orbit62         -6.864658e-42 -4.729011e-05
orbit63         -1.429346e-42 -1.056356e-05
orbit64         -1.651443e-42 -5.167593e-06
orbit65         -1.074072e-41 -6.372571e-05
orbit66         -1.557264e-42 -1.234975e-05
orbit67         -3.426295e-43 -3.726859e-07
orbit68         -7.745477e-42 -6.447252e-05
orbit69         -7.119699e-42 -8.608209e-06
orbit70         -1.077799e-41 -9.715611e-05
orbit71         -1.827432e-42 -2.882439e-06
orbit72         -1.551431e-41 -5.210342e-05
AP               6.447853e-39  9.842837e-02
bet             -2.175780e-44 -6.097317e-09
ecc              4.420948e-39 -3.414991e-02
eccrad           3.094664e-38 -2.385513e-01
close           -1.648759e-37 -3.818372e-01
constraint       4.173288e-39 -6.745956e-02
coreness        -9.729974e-40  6.365409e-03
knn             -8.023229e-41 -3.538458e-04
hubscore        -5.618751e-38 -2.765562e-01
pagerank        -2.312946e-38 -1.487616e+00
trans           -7.827405e-39 -6.065617e-02
evcent          -5.734291e-38 -2.822382e-01
first           -1.316290e-40 -1.662796e-04
upto_second     -1.530682e-41 -5.324228e-05
upto_third      -3.629907e-42 -1.309765e-05
upto_fourth     -2.623714e-42 -2.935585e-06
upto_fifth      -3.529714e-42 -4.023121e-06
upto_sixth      -4.072624e-42 -9.431183e-06
second          -1.615754e-41 -5.733785e-05
third           -4.410013e-42 -1.605114e-05
fourth          -3.070323e-42  9.007916e-06
fifth            3.901104e-42  4.414017e-06
sixth            5.433085e-42  4.924290e-06
ratio1          -8.626383e-41 -7.857572e-04
ratio2           1.831372e-40  8.840886e-04
ratio3           8.471824e-40  1.014330e-02
ratio4           8.625230e-40 -1.227866e-02
ratio5           1.034246e-39  2.527948e-03
ratio6           4.223801e-42 -2.151385e-05
selfinter       -4.693962e-39 -8.170731e-04
walktrap_vertex -1.682458e-38 -2.755685e-01
bigcom1         -1.360541e-39  2.475233e-02
bigcom3         -1.055089e-38 -4.653335e-01
bigcom4         -1.055701e-38 -3.628103e-01
bigcom5         -9.871736e-39 -8.737408e-02
bigcom6         -1.055242e-38 -5.121255e-01
bigcom7         -1.055701e-38 -4.975046e-01
bigcom8         -3.467053e-40 -1.543110e-01
bigcom9         -1.055701e-38 -2.656488e-01
bigcom10        -1.054783e-38 -4.696565e-01
bigcom11        -4.688791e-39 -7.552070e-02
bigcom12        -1.210944e-39 -6.848972e-02
bigcom13        -1.060010e-38 -3.860775e-01
bigcom14         3.348433e-38  6.742983e-01
bigcom15        -1.055395e-38 -4.205703e-01
bigcom16        -1.060010e-38 -3.120247e-01
bigcom17        -1.055089e-38 -4.499545e-01
bigcom19        -1.058159e-38 -4.581999e-01
bigcom20        -1.054936e-38 -2.117573e-01
bigcom21        -1.055242e-38 -4.568342e-01
bigcom22        -8.096388e-40  2.446027e-01
bigcom23        -4.163945e-39 -1.429488e-01
bigcom26        -1.055242e-38 -4.877057e-01
bigcom27        -1.056008e-38 -4.913288e-01
bigcom28        -1.055242e-38 -5.177683e-01
bigcom30         4.569120e-38  6.381910e-01
bigcom31        -1.055089e-38 -6.404651e-01
bigcom32        -1.057544e-38 -3.958577e-01
bigcom33        -1.055395e-38 -5.258953e-01
bigcom34        -1.055701e-38 -3.278379e-01
bigcom36        -1.055242e-38 -5.085750e-01
bigcom37        -1.055701e-38 -4.938863e-01
bigcom38        -1.055242e-38 -3.844015e-01
bigcom39        -1.055089e-38 -4.053691e-01
bigcom40         1.158522e-37  1.242502e+00
bigcom41        -1.057082e-38 -4.183877e-01
bigcom43         1.644918e-39  1.441762e-01
bigcom46         1.158522e-37  1.358986e+00
bigcom47         2.996790e-38  4.338063e-01
bigcom49        -1.060474e-38 -4.344457e-01
bigcom52         1.338913e-37  8.811448e-01
bigcom54        -1.056161e-38 -3.734281e-01
bigcom58        -1.056008e-38 -3.702775e-01
bigcom61        -1.055395e-38 -6.794644e-01
bigcom65        -1.056161e-38 -3.825787e-01
bigcom69        -1.055701e-38 -4.636404e-01
bigcom71        -1.056161e-38 -4.387111e-01
bigcom75        -1.055548e-38 -4.548325e-01
bigcom76        -1.055089e-38 -8.520188e-01
bigcom78        -1.055089e-38 -5.070901e-01
bigcom82        -1.056315e-38 -5.905384e-01
bigcom83        -1.054936e-38 -2.562376e-01
bigcom85        -1.056161e-38 -4.697710e-01
bigcom87        -1.055548e-38 -4.786067e-01
bigcom90        -1.055242e-38 -4.470073e-01
bigcom91        -1.056315e-38 -3.835331e-01
bigcom95        -1.054936e-38 -3.809274e-01
bigcom97        -1.055395e-38 -3.411050e-01
bigcom98        -1.055395e-38 -4.000803e-01
bigcom99        -1.055395e-38 -5.554693e-01
bigcom101       -1.055548e-38 -2.776282e-01
bigcom102       -1.057236e-38 -3.467109e-01
bigcom104       -1.055701e-38 -4.425568e-01
bigcom106       -1.055242e-38 -2.268731e-01
bigcom107       -1.055242e-38 -4.809943e-01
bigcom108       -1.057236e-38 -4.630815e-01
bigcom113       -1.055855e-38 -2.762808e-01
bigcom114       -1.055395e-38 -3.702138e-01
bigcom115       -1.055395e-38 -4.527122e-01
bigcom117       -1.059855e-38 -4.331444e-01
bigcom119       -1.055701e-38 -3.983890e-01
bigcom121       -1.055548e-38 -2.672444e-01
bigcom123       -1.056929e-38 -4.511766e-01
bigcom124       -1.055701e-38 -3.903550e-01
bigcom127       -1.056775e-38 -3.898090e-01
bigcom130       -1.056468e-38 -3.981129e-01
bigcom131       -1.055395e-38 -4.784255e-01
bigcom134       -1.055395e-38 -3.763991e-01
bigcom138       -1.057697e-38 -2.992976e-01
bigcom143       -1.055548e-38 -3.184778e-01
bigcom146       -1.063109e-38 -2.957919e-01
bigcom148       -1.055242e-38 -4.402037e-01
bigcom149       -1.055701e-38 -4.475093e-01
bigcom151       -1.055242e-38 -2.664054e-01
bigcom153       -1.055242e-38 -5.015773e-01
bigcom154       -1.056161e-38 -5.513968e-01
bigcom159        1.018215e-37  1.183681e+00
bigcom160       -1.055701e-38 -4.328273e-01
bigcom161       -1.055242e-38 -7.789407e-01
bigcom162       -1.057544e-38 -4.283416e-01
bigcom168       -1.055242e-38 -2.589541e-01
bigcom172       -1.055548e-38 -4.663770e-01
bigcom175       -1.055548e-38 -4.731695e-01
bigcom180       -1.055395e-38 -3.995025e-01
bigcom181       -1.055548e-38 -2.525146e-01
bigcom183       -1.055242e-38 -4.592197e-01
bigcom185       -1.054936e-38 -3.953681e-01
bigcom187       -1.055395e-38 -3.248104e-01
bigcom189       -1.056161e-38 -5.788029e-01
bigcom191       -1.055395e-38 -3.607366e-01
bigcom198       -1.055395e-38 -1.975426e-01
bigcom199       -1.056008e-38 -3.998479e-01
bigcom200       -1.055395e-38 -6.459037e-01
bigcom202       -1.055242e-38 -6.648802e-01
bigcom205       -1.055242e-38 -4.494106e-01
bigcom227       -1.055089e-38 -2.479038e-01
bigcom232       -1.055395e-38 -3.455984e-01
bigcom241       -1.055089e-38 -3.717908e-01
bigcom246       -1.055089e-38 -2.017247e-01
bigcom266       -1.055242e-38 -4.713268e-01
bigcom268       -1.055395e-38 -4.531104e-01
bigcom274       -1.055089e-38 -3.440516e-01
bigcom278       -1.055701e-38 -5.340801e-01
bigcom280       -1.054936e-38 -3.572956e-01
bigcom323       -1.055701e-38 -4.573565e-01
bigcom341       -1.055089e-38 -7.009624e-01
bigcom342       -1.056775e-38 -2.572412e-01
bigcom345       -1.055242e-38 -2.135494e-01
bigcom346       -1.056468e-38 -4.466137e-01
bigcom354       -1.055089e-38 -4.378205e-01
bigcom369       -1.055548e-38 -2.659121e-01
bigcom373        1.579428e-37  1.256698e+00
bigcom377       -1.055089e-38 -4.622641e-01
bigcom384       -1.055855e-38 -4.145923e-01
bigcom394       -1.055395e-38 -4.471657e-01
bigcom398       -1.055395e-38 -4.446085e-01
bigcom403       -1.055242e-38 -4.970137e-01
bigcom404       -1.055395e-38 -5.554566e-01
bigcom414       -1.055242e-38 -4.870340e-01
bigcom416       -1.055242e-38 -3.876492e-01
bigcom423       -1.058621e-38 -4.033510e-01
bigcom428       -1.056468e-38 -5.173639e-01
bigcom430        2.421209e-37  1.701410e+00
bigcom434       -1.055395e-38 -3.398950e-01
bigcom435       -1.055395e-38 -3.605502e-01
bigcom449       -1.056008e-38 -2.526398e-01
bigcom451       -1.056008e-38 -4.406505e-01
bigcom454       -1.055242e-38 -4.756228e-01
bigcom471       -1.055089e-38 -5.899061e-01
bigcom473       -1.056468e-38 -3.264976e-01
bigcom479        2.016082e-38  3.341842e-01
bigcom484       -1.056929e-38 -2.372680e-01
bigcom485       -1.055242e-38 -4.364942e-01
bigcom492       -1.056315e-38 -5.240662e-01
bigcom498       -1.055242e-38 -4.364513e-01
bigcom506       -1.055089e-38 -3.845406e-01
bigcom530       -1.055242e-38 -5.171691e-01
bigcom531       -1.055395e-38 -4.721255e-01
bigcom564       -1.055242e-38 -3.169913e-01
bigcom623       -1.055242e-38 -4.934947e-01
spin_vertex      2.149473e-38  7.500057e-01
membership_s1   -5.499643e-40  9.821069e-03
membership_s2   -1.095785e-38 -4.053342e-01
membership_s3   -1.055548e-38 -2.856581e-01
membership_s4   -1.055855e-38 -6.270711e-01
membership_s5   -1.056315e-38 -4.298360e-01
membership_s6   -1.057082e-38 -4.358076e-01
membership_s7    7.375865e-38  8.435366e-01
membership_s8   -1.056315e-38 -4.772425e-01
membership_s9   -1.060164e-38 -3.711389e-01
membership_s10  -1.056008e-38 -4.679390e-01
membership_s11  -1.055089e-38 -4.338818e-01
membership_s13   2.142016e-37  1.674225e+00
membership_s14   3.361383e-39  6.989277e-02
membership_s15   6.260957e-39  2.549834e-02
membership_s17   1.018215e-37  1.288782e+00
membership_s18  -1.057082e-38 -3.606345e-01
membership_s19   9.016206e-39  2.583266e-01
membership_s20  -1.055242e-38 -4.771687e-01
membership_s21   6.030336e-38  7.712783e-01
membership_s22  -1.062022e-38 -4.042828e-01
membership_s23  -8.474215e-39 -9.731442e-02
membership_s25  -1.063110e-38 -2.737304e-01
membership_s26  -1.055242e-38 -4.471130e-01
membership_s27  -1.055548e-38 -3.331577e-01
membership_s28   8.947712e-39  3.240799e-01
membership_s29  -1.055395e-38 -4.077779e-01
membership_s30  -1.057236e-38 -4.056054e-01
membership_s31   3.720304e-39  1.986576e-01
membership_s32   9.457180e-40  1.911431e-01
membership_s33  -1.055855e-38 -4.686425e-01
membership_s34   1.340274e-37  1.211159e+00
membership_s35   1.562207e-39  1.866049e-01
membership_s36  -1.057236e-38 -4.092978e-01
membership_s37   2.037634e-40  1.065036e-01
membership_s39   2.020532e-39 -2.282584e-02
membership_s40  -1.055242e-38 -3.875020e-01
membership_s41  -1.055548e-38 -4.454369e-01
membership_s42  -1.057390e-38 -4.145587e-01
membership_s43   2.855100e-38  5.729581e-01
membership_s44   7.724863e-39  2.010529e-01
V1              -1.457824e-38  3.703541e-01
V2               2.277789e-38  4.555354e-01
pdi              2.315508e-36  1.228755e+02
adhesion         8.839877e-42  8.203026e-05
cohesion        -1.767975e-41 -1.632687e-04
inner           -1.876447e-42  9.229521e-06
outer           -2.438320e-43  1.125108e-04
ioratio          5.905739e-38  2.484724e-01
comsize          1.783968e-42 -7.893166e-05
[1] "Dataset: all_TnotC Model GBM, run: 3 of 10 2015-06-15 21:14:31"
Iter   TrainDeviance   ValidDeviance   StepSize   Improve
     1        0.1151             nan     0.0100    0.0000
     2        0.1142             nan     0.0100    0.0000
     3        0.1132             nan     0.0100   -0.0001
     4        0.1123             nan     0.0100   -0.0000
     5        0.1108             nan     0.0100    0.0000
     6        0.1098             nan     0.0100    0.0001
     7        0.1087             nan     0.0100    0.0001
     8        0.1076             nan     0.0100   -0.0001
     9        0.1068             nan     0.0100    0.0000
    10        0.1059             nan     0.0100   -0.0000
    20        0.0989             nan     0.0100   -0.0000
    40        0.0890             nan     0.0100   -0.0000
    60        0.0808             nan     0.0100   -0.0000
    80        0.0739             nan     0.0100   -0.0000
   100        0.0691             nan     0.0100   -0.0000
   120        0.0650             nan     0.0100   -0.0000
   140        0.0611             nan     0.0100   -0.0000
   160        0.0578             nan     0.0100   -0.0000
   180        0.0547             nan     0.0100   -0.0000
   200        0.0521             nan     0.0100    0.0000
   204        0.0515             nan     0.0100   -0.0000

[1] "GBM variable coefficients"
                            var     rel.inf
V1                           V1 5.507319849
ratio2                   ratio2 4.446257846
outer                     outer 4.329723146
bet                         bet 4.318022591
V2                           V2 4.149910154
comsize                 comsize 3.980488602
ioratio                 ioratio 3.466115366
ratio3                   ratio3 3.431926478
pagerank               pagerank 2.837785510
knn                         knn 2.677878473
fifth                     fifth 2.375621131
graph10                 graph10 2.317874433
graph13                 graph13 2.276040422
inner                     inner 2.272995843
ratio6                   ratio6 1.996653180
walktrap_vertex walktrap_vertex 1.947980841
spin_vertex         spin_vertex 1.932906637
fourth                   fourth 1.837172440
hubscore               hubscore 1.801892505
ratio5                   ratio5 1.681845497
orbit19                 orbit19 1.568295147
adhesion               adhesion 1.510244431
orbit27                 orbit27 1.426569749
orbit18                 orbit18 1.423635137
cohesion               cohesion 1.407394262
membership_s21   membership_s21 1.307839566
orbit31                 orbit31 1.270100859
orbit35                 orbit35 1.238780057
graph19                 graph19 1.222075834
graph3                   graph3 1.191508254
orbit20                 orbit20 1.190426458
graph11                 graph11 1.136781585
ratio1                   ratio1 1.067766771
graph16                 graph16 1.052304930
orbit28                 orbit28 1.032273858
sixth                     sixth 0.873894956
graph4                   graph4 0.864547162
orbit17                 orbit17 0.828058441
orbit16                 orbit16 0.776870071
upto_sixth           upto_sixth 0.756994892
membership_s34   membership_s34 0.723448788
upto_third           upto_third 0.697904231
ratio4                   ratio4 0.697278441
graph9                   graph9 0.693908833
orbit5                   orbit5 0.682838023
graph1                   graph1 0.673765436
trans                     trans 0.577994672
orbit4                   orbit4 0.559790959
membership_s43   membership_s43 0.536532502
graph12                 graph12 0.535044221
upto_fourth         upto_fourth 0.438847108
membership_s19   membership_s19 0.423912265
graph15                 graph15 0.418381130
orbit45                 orbit45 0.390437212
graph6                   graph6 0.380837708
graph17                 graph17 0.378659754
orbit30                 orbit30 0.347621971
pdi                         pdi 0.339965402
graph14                 graph14 0.325074238
close                     close 0.322326463
bigcom14               bigcom14 0.316785051
orbit21                 orbit21 0.316235599
orbit49                 orbit49 0.295882302
evcent                   evcent 0.290138453
graph23                 graph23 0.284577097
third                     third 0.255309470
orbit15                 orbit15 0.254482094
upto_fifth           upto_fifth 0.253685173
orbit1                   orbit1 0.245860214
orbit24                 orbit24 0.245373087
membership_s25   membership_s25 0.227462289
membership_s15   membership_s15 0.220323439
graph5                   graph5 0.218436083
orbit62                 orbit62 0.216760503
orbit39                 orbit39 0.213934762
orbit6                   orbit6 0.213031753
graph0                   graph0 0.210149803
membership_s35   membership_s35 0.206123310
orbit10                 orbit10 0.202125470
bigcom1                 bigcom1 0.182614077
orbit9                   orbit9 0.153312061
second                   second 0.146547628
graph20                 graph20 0.142074300
orbit56                 orbit56 0.137931078
orbit53                 orbit53 0.122474506
ecc                         ecc 0.119236460
graph21                 graph21 0.110818808
orbit38                 orbit38 0.102482556
orbit36                 orbit36 0.099300996
membership_s44   membership_s44 0.098388796
bigcom11               bigcom11 0.086642985
bigcom47               bigcom47 0.082390801
orbit51                 orbit51 0.073756672
graph25                 graph25 0.066904667
AP                           AP 0.063900214
orbit22                 orbit22 0.060181541
coreness               coreness 0.057637705
membership_s37   membership_s37 0.049783579
membership_s28   membership_s28 0.048733671
orbit33                 orbit33 0.043619923
bigcom30               bigcom30 0.043481607
membership_s39   membership_s39 0.042265408
membership_s14   membership_s14 0.035993378
orbit63                 orbit63 0.032459028
bigcom12               bigcom12 0.029645807
orbit37                 orbit37 0.026995267
bigcom43               bigcom43 0.024747720
bigcom479             bigcom479 0.024391786
orbit47                 orbit47 0.022814194
orbit54                 orbit54 0.015490465
orbit46                 orbit46 0.014452746
orbit50                 orbit50 0.014308279
graph28                 graph28 0.013442957
bigcom5                 bigcom5 0.012231274
upto_second         upto_second 0.011379651
orbit29                 orbit29 0.011295189
bigcom23               bigcom23 0.009055108
membership_s31   membership_s31 0.002798439
graph2                   graph2 0.000000000
graph7                   graph7 0.000000000
graph8                   graph8 0.000000000
graph18                 graph18 0.000000000
graph22                 graph22 0.000000000
graph24                 graph24 0.000000000
graph26                 graph26 0.000000000
graph27                 graph27 0.000000000
graph29                 graph29 0.000000000
orbit0                   orbit0 0.000000000
orbit2                   orbit2 0.000000000
orbit3                   orbit3 0.000000000
orbit7                   orbit7 0.000000000
orbit8                   orbit8 0.000000000
orbit11                 orbit11 0.000000000
orbit12                 orbit12 0.000000000
orbit13                 orbit13 0.000000000
orbit14                 orbit14 0.000000000
orbit23                 orbit23 0.000000000
orbit25                 orbit25 0.000000000
orbit26                 orbit26 0.000000000
orbit32                 orbit32 0.000000000
orbit34                 orbit34 0.000000000
orbit40                 orbit40 0.000000000
orbit41                 orbit41 0.000000000
orbit42                 orbit42 0.000000000
orbit43                 orbit43 0.000000000
orbit44                 orbit44 0.000000000
orbit48                 orbit48 0.000000000
orbit52                 orbit52 0.000000000
orbit55                 orbit55 0.000000000
orbit57                 orbit57 0.000000000
orbit58                 orbit58 0.000000000
orbit59                 orbit59 0.000000000
orbit60                 orbit60 0.000000000
orbit61                 orbit61 0.000000000
orbit64                 orbit64 0.000000000
orbit65                 orbit65 0.000000000
orbit66                 orbit66 0.000000000
orbit67                 orbit67 0.000000000
orbit68                 orbit68 0.000000000
orbit69                 orbit69 0.000000000
orbit70                 orbit70 0.000000000
orbit71                 orbit71 0.000000000
orbit72                 orbit72 0.000000000
eccrad                   eccrad 0.000000000
constraint           constraint 0.000000000
first                     first 0.000000000
selfinter             selfinter 0.000000000
bigcom3                 bigcom3 0.000000000
bigcom4                 bigcom4 0.000000000
bigcom6                 bigcom6 0.000000000
bigcom7                 bigcom7 0.000000000
bigcom8                 bigcom8 0.000000000
bigcom9                 bigcom9 0.000000000
bigcom10               bigcom10 0.000000000
bigcom13               bigcom13 0.000000000
bigcom15               bigcom15 0.000000000
bigcom16               bigcom16 0.000000000
bigcom17               bigcom17 0.000000000
bigcom19               bigcom19 0.000000000
bigcom20               bigcom20 0.000000000
bigcom21               bigcom21 0.000000000
bigcom22               bigcom22 0.000000000
bigcom26               bigcom26 0.000000000
bigcom27               bigcom27 0.000000000
bigcom28               bigcom28 0.000000000
bigcom31               bigcom31 0.000000000
bigcom32               bigcom32 0.000000000
bigcom33               bigcom33 0.000000000
bigcom34               bigcom34 0.000000000
bigcom36               bigcom36 0.000000000
bigcom37               bigcom37 0.000000000
bigcom38               bigcom38 0.000000000
bigcom39               bigcom39 0.000000000
bigcom40               bigcom40 0.000000000
bigcom41               bigcom41 0.000000000
bigcom46               bigcom46 0.000000000
bigcom49               bigcom49 0.000000000
bigcom52               bigcom52 0.000000000
bigcom54               bigcom54 0.000000000
bigcom58               bigcom58 0.000000000
bigcom61               bigcom61 0.000000000
bigcom65               bigcom65 0.000000000
bigcom69               bigcom69 0.000000000
bigcom71               bigcom71 0.000000000
bigcom75               bigcom75 0.000000000
bigcom76               bigcom76 0.000000000
bigcom78               bigcom78 0.000000000
bigcom82               bigcom82 0.000000000
bigcom83               bigcom83 0.000000000
bigcom85               bigcom85 0.000000000
bigcom87               bigcom87 0.000000000
bigcom90               bigcom90 0.000000000
bigcom91               bigcom91 0.000000000
bigcom95               bigcom95 0.000000000
bigcom97               bigcom97 0.000000000
bigcom98               bigcom98 0.000000000
bigcom99               bigcom99 0.000000000
bigcom101             bigcom101 0.000000000
bigcom102             bigcom102 0.000000000
bigcom104             bigcom104 0.000000000
bigcom106             bigcom106 0.000000000
bigcom107             bigcom107 0.000000000
bigcom108             bigcom108 0.000000000
bigcom113             bigcom113 0.000000000
bigcom114             bigcom114 0.000000000
bigcom115             bigcom115 0.000000000
bigcom117             bigcom117 0.000000000
bigcom119             bigcom119 0.000000000
bigcom121             bigcom121 0.000000000
bigcom123             bigcom123 0.000000000
bigcom124             bigcom124 0.000000000
bigcom127             bigcom127 0.000000000
bigcom130             bigcom130 0.000000000
bigcom131             bigcom131 0.000000000
bigcom134             bigcom134 0.000000000
bigcom138             bigcom138 0.000000000
bigcom143             bigcom143 0.000000000
bigcom146             bigcom146 0.000000000
bigcom148             bigcom148 0.000000000
bigcom149             bigcom149 0.000000000
bigcom151             bigcom151 0.000000000
bigcom153             bigcom153 0.000000000
bigcom154             bigcom154 0.000000000
bigcom159             bigcom159 0.000000000
bigcom160             bigcom160 0.000000000
bigcom161             bigcom161 0.000000000
bigcom162             bigcom162 0.000000000
bigcom168             bigcom168 0.000000000
bigcom172             bigcom172 0.000000000
bigcom175             bigcom175 0.000000000
bigcom180             bigcom180 0.000000000
bigcom181             bigcom181 0.000000000
bigcom183             bigcom183 0.000000000
bigcom185             bigcom185 0.000000000
bigcom187             bigcom187 0.000000000
bigcom189             bigcom189 0.000000000
bigcom191             bigcom191 0.000000000
bigcom198             bigcom198 0.000000000
bigcom199             bigcom199 0.000000000
bigcom200             bigcom200 0.000000000
bigcom202             bigcom202 0.000000000
bigcom205             bigcom205 0.000000000
bigcom227             bigcom227 0.000000000
bigcom232             bigcom232 0.000000000
bigcom241             bigcom241 0.000000000
bigcom246             bigcom246 0.000000000
bigcom266             bigcom266 0.000000000
bigcom268             bigcom268 0.000000000
bigcom274             bigcom274 0.000000000
bigcom278             bigcom278 0.000000000
bigcom280             bigcom280 0.000000000
bigcom323             bigcom323 0.000000000
bigcom341             bigcom341 0.000000000
bigcom342             bigcom342 0.000000000
bigcom345             bigcom345 0.000000000
bigcom346             bigcom346 0.000000000
bigcom354             bigcom354 0.000000000
bigcom369             bigcom369 0.000000000
bigcom373             bigcom373 0.000000000
bigcom377             bigcom377 0.000000000
bigcom384             bigcom384 0.000000000
bigcom394             bigcom394 0.000000000
bigcom398             bigcom398 0.000000000
bigcom403             bigcom403 0.000000000
bigcom404             bigcom404 0.000000000
bigcom414             bigcom414 0.000000000
bigcom416             bigcom416 0.000000000
bigcom423             bigcom423 0.000000000
bigcom428             bigcom428 0.000000000
bigcom430             bigcom430 0.000000000
bigcom434             bigcom434 0.000000000
bigcom435             bigcom435 0.000000000
bigcom449             bigcom449 0.000000000
bigcom451             bigcom451 0.000000000
bigcom454             bigcom454 0.000000000
bigcom471             bigcom471 0.000000000
bigcom473             bigcom473 0.000000000
bigcom484             bigcom484 0.000000000
bigcom485             bigcom485 0.000000000
bigcom492             bigcom492 0.000000000
bigcom498             bigcom498 0.000000000
bigcom506             bigcom506 0.000000000
bigcom530             bigcom530 0.000000000
bigcom531             bigcom531 0.000000000
bigcom564             bigcom564 0.000000000
bigcom623             bigcom623 0.000000000
membership_s1     membership_s1 0.000000000
membership_s2     membership_s2 0.000000000
membership_s3     membership_s3 0.000000000
membership_s4     membership_s4 0.000000000
membership_s5     membership_s5 0.000000000
membership_s6     membership_s6 0.000000000
membership_s7     membership_s7 0.000000000
membership_s8     membership_s8 0.000000000
membership_s9     membership_s9 0.000000000
membership_s10   membership_s10 0.000000000
membership_s11   membership_s11 0.000000000
membership_s13   membership_s13 0.000000000
membership_s17   membership_s17 0.000000000
membership_s18   membership_s18 0.000000000
membership_s20   membership_s20 0.000000000
membership_s22   membership_s22 0.000000000
membership_s23   membership_s23 0.000000000
membership_s26   membership_s26 0.000000000
membership_s27   membership_s27 0.000000000
membership_s29   membership_s29 0.000000000
membership_s30   membership_s30 0.000000000
membership_s32   membership_s32 0.000000000
membership_s33   membership_s33 0.000000000
membership_s36   membership_s36 0.000000000
membership_s40   membership_s40 0.000000000
membership_s41   membership_s41 0.000000000
membership_s42   membership_s42 0.000000000
[1] "Dataset: all_TnotC Model RF, run: 3 of 10 2015-06-15 21:16:36"
     |      Out-of-bag   |
Tree |      MSE  %Var(y) |
   1 |   0.0228   220.39 |
   2 |   0.0221   213.66 |
   3 |  0.02004   193.70 |
   4 |  0.01917   185.33 |
   5 |  0.01744   168.61 |
   6 |  0.01752   169.37 |
   7 |  0.01671   161.54 |
   8 |   0.0155   149.85 |
   9 |  0.01465   141.60 |
  10 |  0.01417   136.96 |
  11 |  0.01399   135.23 |
  12 |  0.01394   134.79 |
  13 |  0.01362   131.66 |
  14 |  0.01362   131.66 |
  15 |  0.01344   129.96 |
  16 |  0.01329   128.47 |
  17 |  0.01322   127.76 |
  18 |  0.01306   126.27 |
  19 |  0.01291   124.80 |
  20 |  0.01282   123.90 |
  21 |   0.0126   121.82 |
  22 |  0.01257   121.56 |
  23 |  0.01247   120.52 |
  24 |  0.01245   120.32 |
  25 |  0.01241   119.94 |
  26 |  0.01236   119.44 |
  27 |  0.01235   119.40 |
  28 |  0.01236   119.45 |
  29 |  0.01229   118.82 |
  30 |  0.01222   118.12 |
  31 |  0.01215   117.41 |
  32 |  0.01215   117.43 |
  33 |  0.01211   117.06 |
  34 |  0.01211   117.11 |
  35 |  0.01209   116.85 |
  36 |  0.01204   116.41 |
  37 |  0.01203   116.30 |
  38 |  0.01199   115.89 |
  39 |  0.01198   115.85 |
  40 |  0.01198   115.78 |
  41 |  0.01197   115.72 |
  42 |  0.01197   115.72 |
  43 |  0.01195   115.53 |
  44 |  0.01193   115.36 |
  45 |  0.01194   115.46 |
  46 |  0.01197   115.67 |
  47 |  0.01195   115.53 |
  48 |  0.01195   115.52 |
  49 |  0.01192   115.25 |
  50 |  0.01191   115.10 |
  51 |  0.01191   115.09 |
  52 |  0.01186   114.67 |
  53 |  0.01186   114.69 |
  54 |  0.01188   114.83 |
  55 |  0.01184   114.41 |
  56 |  0.01179   113.99 |
  57 |  0.01178   113.84 |
  58 |  0.01178   113.87 |
  59 |  0.01178   113.86 |
  60 |  0.01179   113.93 |
  61 |  0.01176   113.69 |
  62 |  0.01174   113.46 |
  63 |  0.01174   113.45 |
  64 |  0.01174   113.45 |
  65 |  0.01174   113.49 |
  66 |  0.01172   113.30 |
  67 |   0.0117   113.13 |
  68 |  0.01169   112.97 |
  69 |  0.01169   112.96 |
  70 |  0.01169   112.98 |
  71 |  0.01169   112.97 |
  72 |  0.01166   112.68 |
  73 |  0.01167   112.82 |
  74 |  0.01168   112.88 |
  75 |  0.01168   112.90 |
  76 |  0.01166   112.73 |
  77 |  0.01165   112.67 |
  78 |  0.01165   112.64 |
  79 |  0.01165   112.63 |
  80 |  0.01164   112.52 |
  81 |  0.01165   112.65 |
  82 |  0.01166   112.74 |
  83 |  0.01166   112.71 |
  84 |  0.01166   112.67 |
  85 |  0.01165   112.61 |
  86 |  0.01164   112.53 |
  87 |  0.01164   112.49 |
  88 |  0.01162   112.34 |
  89 |  0.01163   112.38 |
  90 |  0.01162   112.31 |
  91 |  0.01162   112.38 |
  92 |  0.01162   112.36 |
  93 |  0.01163   112.38 |
  94 |  0.01162   112.32 |
  95 |  0.01162   112.34 |
  96 |  0.01163   112.44 |
  97 |  0.01164   112.48 |
  98 |  0.01163   112.41 |
  99 |  0.01162   112.37 |
 100 |  0.01162   112.29 |
[1] "Random Forest variable coefficients"
                      %IncMSE IncNodePurity
graph5           1.456431e-03  1.202824e-01
graph6           3.741781e-03  2.175864e-01
graph7           5.460218e-05  8.760964e-04
graph8           0.000000e+00  1.434901e-03
graph9           2.117919e-03  4.144925e-01
graph10          6.944665e-03  4.573021e-01
graph11          8.096712e-03  4.245864e-01
graph12          3.130824e-03  3.509707e-01
graph13          4.181904e-03  5.166272e-01
graph14          2.879446e-03  3.527657e-01
graph15          5.651911e-03  2.623006e-01
graph16          9.196896e-04  4.435124e-01
graph17          4.968063e-03  2.991340e-01
graph18          2.418922e-04  6.058914e-02
graph19          6.048549e-03  4.289626e-01
graph20          9.247695e-04  2.280272e-01
graph21          2.700348e-04  1.354197e-01
graph22          4.015627e-04  2.628585e-02
graph23          2.923843e-03  2.130499e-01
graph24          3.156770e-04  3.277380e-03
graph25          2.257283e-04  4.921768e-02
graph26          0.000000e+00  8.179872e-17
graph27          0.000000e+00  7.459311e-19
graph28          0.000000e+00  2.422481e-03
graph29          0.000000e+00  8.782038e-20
orbit0           2.418238e-04  6.104429e-02
orbit1           1.998570e-03  3.176132e-01
orbit2           3.651634e-04  2.131978e-01
orbit3           0.000000e+00  2.589286e-02
orbit4           5.161864e-03  3.907740e-01
orbit5           1.119380e-03  2.694756e-01
orbit6           7.486000e-03  4.447834e-01
orbit7           4.310257e-04  8.914947e-02
orbit8           4.976466e-04  1.784812e-01
orbit9           3.951619e-03  3.386842e-01
orbit10          3.179934e-03  7.673913e-02
orbit11          2.625480e-04  4.081824e-02
orbit12          2.771506e-04  4.431448e-02
orbit13          3.874467e-06  8.333333e-03
orbit14          0.000000e+00  1.201296e-18
orbit15          5.349424e-03  4.771408e-01
orbit16          2.738920e-03  3.749189e-01
orbit17          1.878286e-03  2.662578e-01
orbit18          5.792873e-03  7.592962e-01
orbit19          6.273674e-03  6.531679e-01
orbit20          4.057712e-03  3.059042e-01
orbit21          3.689436e-03  3.772351e-01
orbit22          3.616178e-03  4.308180e-01
orbit23          1.609280e-03  9.051431e-02
orbit24          4.524937e-03  4.275626e-01
orbit25          1.370289e-04  8.426277e-02
orbit26          3.823542e-05  4.300366e-02
orbit27          4.335434e-03  6.940680e-01
orbit28          5.366286e-03  3.212917e-01
orbit29          4.430853e-04  5.174134e-02
orbit30          2.085884e-03  1.174770e-01
orbit31          1.025072e-02  5.488012e-01
orbit32          2.015838e-03  1.150020e-01
orbit33         -7.699102e-06  3.880674e-02
orbit34          6.208377e-03  2.520236e-01
orbit35          5.493483e-03  5.509214e-01
orbit36          1.104577e-03  1.035380e-01
orbit37          1.443616e-03  1.475196e-01
orbit38          5.908606e-03  2.659199e-01
orbit39          5.953705e-03  2.951913e-01
orbit40          1.055557e-03  5.099229e-02
orbit41          7.849294e-06  9.375000e-03
orbit42          3.641841e-04  2.036872e-02
orbit43          1.584264e-04  2.471602e-02
orbit44          3.889537e-05  9.629630e-03
orbit45          6.462580e-03  4.208587e-01
orbit46          6.766993e-04  4.938933e-02
orbit47          9.958258e-04  6.901285e-02
orbit48          1.161440e-05  8.333333e-03
orbit49          1.236857e-03  1.731013e-01
orbit50          9.224886e-04  7.141465e-02
orbit51          5.030397e-05  1.212827e-01
orbit52          2.592705e-04  4.614095e-03
orbit53          1.456773e-03  7.349131e-02
orbit54          4.961170e-04  4.154022e-02
orbit55          0.000000e+00  3.642919e-19
orbit56          1.578895e-03  2.271504e-01
orbit57          0.000000e+00  1.452831e-19
orbit58          0.000000e+00  1.192622e-18
orbit59          5.212977e-04  4.213220e-02
orbit60          0.000000e+00  3.199264e-17
orbit61          2.871341e-05  3.312706e-02
orbit62          2.452449e-04  8.828023e-02
orbit63          4.200948e-04  6.492952e-02
orbit64          1.963094e-06  8.863745e-03
orbit65          0.000000e+00  4.070745e-17
orbit66          0.000000e+00  8.814564e-19
orbit67          0.000000e+00  9.627715e-19
orbit68          0.000000e+00  2.933959e-17
orbit69          0.000000e+00  4.553649e-20
orbit70         -3.944773e-06  7.247487e-05
orbit71          0.000000e+00  5.128276e-19
orbit72          0.000000e+00  3.001072e-18
AP               4.147180e-04  1.362202e-01
bet              5.598893e-03  9.139435e-01
ecc              6.627885e-04  1.795832e-01
eccrad           4.257767e-04  1.463330e-01
close            3.194390e-03  4.028517e-01
constraint       1.544747e-03  4.834585e-01
coreness         2.641338e-03  1.601308e-01
knn              9.617023e-03  8.262683e-01
hubscore         7.869446e-03  5.136104e-01
pagerank         1.652681e-03  1.251548e+00
trans            4.244719e-04  1.842060e-01
evcent           3.169737e-03  7.024079e-01
first            8.624729e-04  2.329142e-01
upto_second      1.288293e-03  2.990413e-01
upto_third       7.665579e-03  6.653350e-01
upto_fourth      6.942318e-03  4.087826e-01
upto_fifth       4.100044e-03  4.810407e-01
upto_sixth       4.239013e-03  5.745979e-01
second           1.992836e-03  3.224255e-01
third            4.683495e-03  4.731791e-01
fourth           4.683059e-03  9.262520e-01
fifth            4.882990e-03  8.937221e-01
sixth            4.285564e-03  7.183501e-01
ratio1           4.583829e-03  9.767415e-01
ratio2           1.600988e-03  1.686775e+00
ratio3           7.237038e-03  1.389317e+00
ratio4           9.357982e-03  8.961616e-01
ratio5           4.879007e-03  1.085990e+00
ratio6           1.280001e-03  8.084121e-01
selfinter       -2.015710e-06  1.864002e-02
walktrap_vertex  5.033350e-03  7.637933e-01
bigcom1          4.544251e-04  9.984692e-02
bigcom3          0.000000e+00  1.409463e-19
bigcom4          0.000000e+00  8.673617e-21
bigcom5          8.795081e-04  4.655742e-01
bigcom6          0.000000e+00  1.517883e-20
bigcom7          0.000000e+00  2.168404e-21
bigcom8          5.610322e-05  1.186471e-01
bigcom9          0.000000e+00  6.938894e-20
bigcom10         0.000000e+00  0.000000e+00
bigcom11         2.758956e-05  1.088826e-01
bigcom12        -2.162588e-05  2.465856e-02
bigcom13         0.000000e+00  7.480995e-20
bigcom14        -3.004223e-05  8.598032e-02
bigcom15         0.000000e+00  0.000000e+00
bigcom16         0.000000e+00  1.257675e-19
bigcom17         0.000000e+00  0.000000e+00
bigcom19         0.000000e+00  1.387779e-19
bigcom20         0.000000e+00  3.469447e-20
bigcom21         0.000000e+00  5.551115e-19
bigcom22         1.899505e-06  1.440322e-03
bigcom23         5.227573e-05  5.650405e-02
bigcom26         0.000000e+00  0.000000e+00
bigcom27         0.000000e+00  0.000000e+00
bigcom28         0.000000e+00  7.372575e-20
bigcom30        -2.695957e-06  1.680959e-01
bigcom31         0.000000e+00  6.938894e-20
bigcom32         0.000000e+00  1.431147e-19
bigcom33         0.000000e+00  1.409463e-19
bigcom34         0.000000e+00  2.081668e-19
bigcom36         0.000000e+00  1.084202e-21
bigcom37         0.000000e+00  8.673617e-20
bigcom38         0.000000e+00  0.000000e+00
bigcom39         0.000000e+00  2.168404e-21
bigcom40         0.000000e+00  0.000000e+00
bigcom41         0.000000e+00  8.673617e-21
bigcom43        -1.552430e-05  1.518158e-01
bigcom46         5.246945e-05  2.993768e-01
bigcom47        -1.875938e-05  5.493822e-02
bigcom49         0.000000e+00  4.336809e-20
bigcom52        -4.930999e-06  3.409616e-01
bigcom54         0.000000e+00  1.474515e-19
bigcom58         0.000000e+00  6.938894e-20
bigcom61         0.000000e+00  0.000000e+00
bigcom65         0.000000e+00  0.000000e+00
bigcom69         0.000000e+00  8.673617e-20
bigcom71         0.000000e+00  2.775558e-19
bigcom75         0.000000e+00  0.000000e+00
bigcom76         0.000000e+00  0.000000e+00
bigcom78         0.000000e+00  0.000000e+00
bigcom82         0.000000e+00  6.938894e-20
bigcom83         0.000000e+00  0.000000e+00
bigcom85         0.000000e+00  1.084202e-20
bigcom87         0.000000e+00  6.938894e-20
bigcom90         0.000000e+00  0.000000e+00
bigcom91         0.000000e+00  0.000000e+00
bigcom95         0.000000e+00  0.000000e+00
bigcom97         0.000000e+00  0.000000e+00
bigcom98         0.000000e+00  6.938894e-20
bigcom99         0.000000e+00  0.000000e+00
bigcom101        0.000000e+00  6.938894e-20
bigcom102        0.000000e+00  1.474515e-19
bigcom104        0.000000e+00  0.000000e+00
bigcom106        0.000000e+00  0.000000e+00
bigcom107        0.000000e+00  7.806256e-20
bigcom108        0.000000e+00  0.000000e+00
bigcom113        0.000000e+00  4.336809e-21
bigcom114        0.000000e+00  6.505213e-21
bigcom115        0.000000e+00  7.806256e-20
bigcom117        0.000000e+00  1.431147e-19
bigcom119        0.000000e+00  4.336809e-21
bigcom121        0.000000e+00  6.938894e-20
bigcom123        0.000000e+00  4.336809e-21
bigcom124        0.000000e+00  0.000000e+00
bigcom127        0.000000e+00  6.938894e-20
bigcom130        0.000000e+00  6.938894e-20
bigcom131        0.000000e+00  0.000000e+00
bigcom134        0.000000e+00  0.000000e+00
bigcom138        0.000000e+00  6.938894e-19
bigcom143        0.000000e+00  2.081668e-19
bigcom146        0.000000e+00  2.168404e-21
bigcom148        0.000000e+00  0.000000e+00
bigcom149        0.000000e+00  7.806256e-20
bigcom151        0.000000e+00  8.998878e-20
bigcom153        0.000000e+00  0.000000e+00
bigcom154        0.000000e+00  2.168404e-20
bigcom159        3.576394e-05  2.682004e-01
bigcom160        0.000000e+00  2.818926e-19
bigcom161        0.000000e+00  7.333333e-03
bigcom162        0.000000e+00  6.938894e-20
bigcom168        0.000000e+00  0.000000e+00
bigcom172        0.000000e+00  8.673617e-20
bigcom175        0.000000e+00  8.673617e-21
bigcom180        0.000000e+00  0.000000e+00
bigcom181        0.000000e+00  0.000000e+00
bigcom183        0.000000e+00  4.336809e-21
bigcom185        0.000000e+00  7.372575e-20
bigcom187        0.000000e+00  2.168404e-21
bigcom189        0.000000e+00  0.000000e+00
bigcom191        0.000000e+00  1.179612e-18
bigcom198        0.000000e+00  2.168404e-21
bigcom199        0.000000e+00  7.155734e-20
bigcom200        0.000000e+00  6.938894e-20
bigcom202        0.000000e+00  0.000000e+00
bigcom205        0.000000e+00  6.505213e-21
bigcom227        0.000000e+00  2.168404e-21
bigcom232        0.000000e+00  5.551115e-19
bigcom241        0.000000e+00  0.000000e+00
bigcom246        0.000000e+00  0.000000e+00
bigcom266        0.000000e+00  7.372575e-20
bigcom268        0.000000e+00  3.556183e-19
bigcom274        0.000000e+00  0.000000e+00
bigcom278        0.000000e+00  0.000000e+00
bigcom280        0.000000e+00  1.084202e-20
bigcom323        0.000000e+00  0.000000e+00
bigcom341        0.000000e+00  0.000000e+00
bigcom342        0.000000e+00  0.000000e+00
bigcom345        0.000000e+00  0.000000e+00
bigcom346        0.000000e+00  2.168404e-21
bigcom354        0.000000e+00  2.168404e-21
bigcom369        0.000000e+00  1.301043e-20
bigcom373       -2.710599e-05  3.349211e-01
bigcom377        0.000000e+00  6.938894e-20
bigcom384        0.000000e+00  0.000000e+00
bigcom394        0.000000e+00  7.806256e-20
bigcom398        0.000000e+00  1.192622e-18
bigcom403        0.000000e+00  2.168404e-21
bigcom404        0.000000e+00  0.000000e+00
bigcom414        0.000000e+00  0.000000e+00
bigcom416        0.000000e+00  6.938894e-20
bigcom423        0.000000e+00  0.000000e+00
bigcom428        0.000000e+00  0.000000e+00
bigcom430       -2.314897e-05  2.431397e-01
bigcom434        0.000000e+00  6.938894e-20
bigcom435        0.000000e+00  0.000000e+00
bigcom449        0.000000e+00  0.000000e+00
bigcom451        0.000000e+00  6.938894e-20
bigcom454        0.000000e+00  0.000000e+00
bigcom471        0.000000e+00  2.081668e-19
bigcom473        0.000000e+00  0.000000e+00
bigcom479        6.142704e-05  1.904808e-02
bigcom484        0.000000e+00  2.255141e-19
bigcom485        0.000000e+00  0.000000e+00
bigcom492        0.000000e+00  1.387779e-19
bigcom498        0.000000e+00  0.000000e+00
bigcom506        0.000000e+00  6.938894e-20
bigcom530        0.000000e+00  0.000000e+00
bigcom531        0.000000e+00  0.000000e+00
bigcom564        0.000000e+00  2.168404e-20
bigcom623        0.000000e+00  0.000000e+00
spin_vertex      3.924356e-04  6.770986e-01
membership_s1    1.765859e-04  7.536001e-02
membership_s2    0.000000e+00  1.230769e-02
membership_s3    0.000000e+00  4.336809e-21
membership_s4    0.000000e+00  1.084202e-20
membership_s5    0.000000e+00  1.387779e-19
membership_s6    0.000000e+00  0.000000e+00
membership_s7   -3.016546e-06  1.563078e-01
membership_s8    0.000000e+00  0.000000e+00
membership_s9    0.000000e+00  1.431147e-19
membership_s10   0.000000e+00  0.000000e+00
membership_s11   0.000000e+00  6.938894e-20
membership_s13   3.305386e-05  4.028609e-01
membership_s14  -1.174811e-05  1.010813e-01
membership_s15  -4.765117e-05  1.482720e-01
membership_s17  -6.880469e-05  2.189267e-01
membership_s18   0.000000e+00  7.372575e-20
membership_s19  -5.576967e-05  1.993983e-01
membership_s20   0.000000e+00  1.387779e-19
membership_s21   4.644193e-04  4.199316e-01
membership_s22   0.000000e+00  8.456777e-20
membership_s23   1.964936e-04  1.302155e-01
membership_s25   6.804155e-05  1.373118e-01
membership_s26   0.000000e+00  1.734723e-20
membership_s27   0.000000e+00  8.673617e-21
membership_s28   4.131166e-05  2.309694e-01
membership_s29   0.000000e+00  0.000000e+00
membership_s30   0.000000e+00  2.125036e-19
membership_s31  -1.358725e-05  1.112219e-01
membership_s32   1.863441e-05  1.589920e-01
membership_s33   0.000000e+00  2.168404e-21
membership_s34  -6.511634e-05  3.069854e-01
membership_s35   3.044117e-04  3.815649e-01
membership_s36   0.000000e+00  1.387779e-19
membership_s37  -3.008435e-05  7.668349e-02
membership_s39  -1.093795e-05  1.113477e-01
membership_s40   0.000000e+00  0.000000e+00
membership_s41   0.000000e+00  2.168404e-21
membership_s42   0.000000e+00  1.539567e-19
membership_s43   2.280895e-05  2.625875e-01
membership_s44   2.389696e-05  8.468073e-02
V1               6.722196e-03  2.481816e+00
V2               4.309885e-03  1.525585e+00
pdi              2.813305e-03  4.576197e-01
adhesion         1.192209e-02  1.209473e+00
cohesion         1.127537e-02  9.802789e-01
inner            4.356336e-03  1.315291e+00
outer            3.211261e-03  1.232150e+00
ioratio          3.681437e-03  1.077977e+00
comsize          1.645803e-03  1.370201e+00
[1] "Dataset: all_TnotC Model GLM, run: 3 of 10 2015-06-15 21:19:36"
[1] "glmnet variable coefficients"
                         [,1]          [,2]
(Intercept)     -4.550265e+00 -2.959584e+00
graph0          -1.220090e-40 -1.576840e-04
graph1          -1.285834e-42 -5.793875e-06
graph2          -7.329138e-41 -7.964643e-04
graph3          -4.083155e-44 -1.339336e-07
graph4          -1.617616e-44 -4.047864e-08
graph5          -1.159891e-42 -5.067312e-06
graph6          -3.503153e-43 -2.887481e-06
graph7          -1.845724e-42 -3.935681e-06
graph8          -2.327160e-41 -1.386163e-04
graph9          -1.021876e-45 -4.394994e-09
graph10         -3.638013e-46 -1.029755e-09
graph11         -2.270841e-46 -3.426392e-10
graph12         -7.140026e-45 -5.191620e-08
graph13         -2.016029e-44 -1.177629e-07
graph14         -4.638155e-45 -3.952594e-08
graph15         -3.043519e-43 -1.289822e-06
graph16         -3.677398e-45 -1.665557e-08
graph17         -9.791504e-45 -2.511912e-08
graph18         -9.556752e-43 -6.810443e-06
graph19         -6.211963e-44 -3.898418e-07
graph20         -4.345475e-44  9.480755e-07
graph21         -1.917085e-43 -1.264812e-06
graph22         -3.611080e-44  7.635497e-07
graph23         -1.274973e-43 -5.366460e-07
graph24         -4.273685e-43 -2.380962e-06
graph25         -9.413257e-43 -5.633986e-06
graph26         -4.040036e-43 -1.929042e-06
graph27         -5.355361e-42 -3.784319e-05
graph28         -1.917832e-42 -8.303588e-06
graph29         -1.521051e-41 -5.416355e-05
orbit0          -1.220090e-40 -1.564393e-04
orbit1          -7.053879e-42  3.600767e-06
orbit2          -8.983128e-43 -9.403666e-06
orbit3          -7.329138e-41 -7.961078e-04
orbit4          -2.474219e-43 -4.063355e-07
orbit5          -4.024458e-44 -1.754949e-07
orbit6          -1.004660e-43  7.961020e-08
orbit7          -7.320161e-45 -5.782533e-08
orbit8          -1.159891e-42 -5.054278e-06
orbit9          -9.790332e-42 -8.834897e-05
orbit10         -7.993335e-43 -7.949214e-06
orbit11         -3.095916e-43 -1.412258e-06
orbit12         -1.413574e-41 -4.965330e-06
orbit13         -1.335090e-42 -4.561426e-06
orbit14         -2.327160e-41 -1.384241e-04
orbit15         -1.335833e-44 -1.029277e-07
orbit16         -8.774072e-46  1.276160e-11
orbit17         -5.009359e-45 -4.024132e-08
orbit18         -4.061759e-45  8.552878e-09
orbit19         -4.114689e-45 -1.374724e-08
orbit20         -1.559935e-45 -4.446549e-09
orbit21         -2.333201e-46 -1.157260e-09
orbit22         -1.336260e-45 -2.421382e-10
orbit23         -8.037229e-47 -3.533053e-10
orbit24         -1.169044e-43 -1.138344e-06
orbit25         -4.701944e-44 -4.988554e-07
orbit26         -5.234540e-45 -2.095920e-08
orbit27         -4.872954e-43 -1.357938e-06
orbit28         -7.868440e-44 -3.258418e-07
orbit29         -4.781424e-44 -3.802460e-07
orbit30         -3.710808e-44 -1.917118e-07
orbit31         -6.560220e-44 -7.251273e-07
orbit32         -1.280085e-44 -1.302432e-07
orbit33         -2.018078e-45 -4.458061e-09
orbit34         -3.043519e-43 -1.280070e-06
orbit35         -1.585495e-43  6.500418e-07
orbit36         -9.375282e-45 -3.055496e-08
orbit37         -1.910306e-44 -1.570541e-07
orbit38         -3.172846e-45 -1.421596e-08
orbit39         -5.403262e-43 -8.862966e-06
orbit40         -7.923522e-44  2.669941e-07
orbit41         -1.670505e-44 -4.086849e-08
orbit42         -6.341577e-45 -7.573608e-09
orbit43         -1.898917e-42 -1.597853e-05
orbit44         -9.817712e-43 -2.079263e-06
orbit45         -2.471856e-42 -2.838065e-05
orbit46         -5.441361e-43 -4.208370e-06
orbit47         -1.607296e-43 -8.350495e-07
orbit48         -6.780654e-44 -2.857362e-07
orbit49         -1.696695e-43  1.451805e-05
orbit50         -3.823202e-44 -3.826104e-07
orbit51         -5.743804e-43 -4.314345e-06
orbit52         -1.253267e-42 -7.722202e-06
orbit53         -2.697551e-43 -1.579365e-06
orbit54         -2.638954e-43  1.673004e-05
orbit55         -2.527974e-44 -1.800946e-08
orbit56         -7.914922e-42  3.062933e-06
orbit57         -1.914785e-43 -1.155797e-06
orbit58         -1.397916e-43 -1.864900e-07
orbit59         -3.164098e-42 -2.530719e-05
orbit60         -8.153364e-43 -4.530236e-06
orbit61         -4.102783e-43 -4.925112e-07
orbit62         -6.830912e-42 -3.876153e-05
orbit63         -1.441420e-42 -1.151293e-05
orbit64         -1.736849e-42 -6.885984e-06
orbit65         -1.070598e-41 -6.874440e-05
orbit66         -1.581465e-42 -1.296222e-05
orbit67         -3.093740e-43 -2.814884e-07
orbit68         -7.598738e-42 -6.404246e-05
orbit69         -7.044250e-42 -8.826842e-06
orbit70         -1.102683e-41 -1.012847e-04
orbit71         -1.614749e-42 -2.319711e-06
orbit72         -1.521051e-41 -5.369930e-05
AP               5.901045e-39  1.241837e-01
bet             -2.104562e-44  3.831110e-09
ecc              4.758153e-39 -9.008666e-03
eccrad           3.330707e-38 -6.264083e-02
close           -1.533937e-37 -5.893831e-01
constraint       3.032562e-39 -1.119448e-01
coreness        -8.423596e-40  1.175922e-02
knn             -7.321354e-41 -1.712470e-05
hubscore        -5.478755e-38 -3.135507e-01
pagerank        -2.649231e-38 -1.273418e+00
trans           -8.492321e-39 -5.734591e-02
evcent          -5.589730e-38 -3.219105e-01
first           -1.220090e-40 -1.592452e-04
upto_second     -1.432190e-41 -5.742448e-05
upto_third      -3.342086e-42 -1.993777e-05
upto_fourth     -2.382947e-42 -3.596222e-06
upto_fifth      -3.557045e-42 -1.421263e-05
upto_sixth      -4.291105e-42  4.314716e-06
second          -1.511881e-41 -6.149370e-05
third           -4.045559e-42 -2.563602e-05
fourth          -2.755910e-42  1.622955e-05
fifth            3.227630e-42 -2.698420e-06
sixth            5.485051e-42  2.822670e-05
ratio1          -8.256915e-41 -8.881379e-04
ratio2           1.567424e-40  1.076299e-03
ratio3           6.945793e-40  5.177993e-03
ratio4           7.483523e-40 -1.329695e-02
ratio5           1.089865e-39 -2.016077e-03
ratio6           4.539527e-42  1.669765e-05
selfinter       -6.942608e-39 -1.281663e-01
walktrap_vertex -1.365669e-38 -1.878754e-01
bigcom1          1.635660e-39  9.508103e-02
bigcom3         -1.056864e-38 -5.459256e-01
bigcom4         -1.057318e-38 -4.638980e-01
bigcom5         -9.195393e-39 -8.683208e-02
bigcom6         -1.056712e-38 -5.980620e-01
bigcom7         -1.057318e-38 -5.109731e-01
bigcom8          7.409507e-41 -5.653531e-02
bigcom9         -1.056712e-38 -2.994603e-01
bigcom10        -1.056712e-38 -5.378278e-01
bigcom11        -3.324717e-39 -3.646304e-02
bigcom12        -1.046181e-39 -6.548298e-02
bigcom13        -1.061275e-38 -4.055642e-01
bigcom14         2.995172e-38  5.983116e-01
bigcom15        -1.057318e-38 -5.253877e-01
bigcom16        -1.061580e-38 -3.335105e-01
bigcom17        -1.056864e-38 -4.988834e-01
bigcom19        -1.059293e-38 -4.615938e-01
bigcom20        -1.056712e-38 -2.229656e-01
bigcom21        -1.056712e-38 -4.787408e-01
bigcom22        -1.421607e-39  2.127296e-01
bigcom23        -4.346003e-39 -1.500180e-01
bigcom26        -1.056864e-38 -5.194983e-01
bigcom27        -1.057015e-38 -4.916265e-01
bigcom28        -1.056409e-38 -5.463837e-01
bigcom30         4.897739e-38  7.028487e-01
bigcom31        -1.056712e-38 -6.326889e-01
bigcom32        -1.058836e-38 -4.189396e-01
bigcom33        -1.057318e-38 -5.863374e-01
bigcom34        -1.057015e-38 -4.495390e-01
bigcom36        -1.056561e-38 -5.618924e-01
bigcom37        -1.057318e-38 -4.944198e-01
bigcom38        -1.056712e-38 -4.266819e-01
bigcom39        -1.056712e-38 -4.538763e-01
bigcom40        -1.057015e-38 -4.272344e-01
bigcom41        -1.058381e-38 -4.451901e-01
bigcom43         2.761300e-39  1.319882e-01
bigcom46         1.018051e-37  1.072033e+00
bigcom47         2.437273e-38  3.591333e-01
bigcom49        -1.061733e-38 -4.670642e-01
bigcom52         1.158358e-37  7.899479e-01
bigcom54        -1.057622e-38 -4.173943e-01
bigcom58        -1.057470e-38 -4.346949e-01
bigcom61        -1.056561e-38 -6.939932e-01
bigcom65        -1.058077e-38 -4.337609e-01
bigcom69        -1.057015e-38 -4.921186e-01
bigcom71        -1.057622e-38 -4.633760e-01
bigcom75        -1.057015e-38 -5.005779e-01
bigcom76        -1.056712e-38 -7.372569e-01
bigcom78        -1.056561e-38 -5.218674e-01
bigcom82        -1.057773e-38 -6.165425e-01
bigcom83        -1.056712e-38 -3.206219e-01
bigcom85        -1.057773e-38 -4.919793e-01
bigcom87        -1.056864e-38 -4.862255e-01
bigcom90        -1.056561e-38 -4.835904e-01
bigcom91        -1.057622e-38 -4.250525e-01
bigcom95        -1.056712e-38 -4.475301e-01
bigcom97        -1.057015e-38 -4.188863e-01
bigcom98        -1.056712e-38 -4.260844e-01
bigcom99        -1.056712e-38 -5.099740e-01
bigcom101       -1.056864e-38 -2.996773e-01
bigcom102       -1.058684e-38 -3.477109e-01
bigcom104       -1.057167e-38 -4.714508e-01
bigcom106       -1.056561e-38 -2.729261e-01
bigcom107       -1.056864e-38 -5.118180e-01
bigcom108       -1.058989e-38 -4.640224e-01
bigcom113       -1.057318e-38 -3.160140e-01
bigcom114       -1.056561e-38 -3.411374e-01
bigcom115       -1.056864e-38 -4.921668e-01
bigcom117       -1.061428e-38 -4.422399e-01
bigcom119       -1.057318e-38 -4.208923e-01
bigcom121       -1.057167e-38 -3.426480e-01
bigcom123       -1.058229e-38 -4.784726e-01
bigcom124       -1.057015e-38 -4.117177e-01
bigcom127       -1.058229e-38 -4.034079e-01
bigcom130       -1.057925e-38 -3.866353e-01
bigcom131       -1.056864e-38 -4.423379e-01
bigcom134       -1.056864e-38 -4.997143e-01
bigcom138       -1.059141e-38 -3.310893e-01
bigcom143       -1.056864e-38 -3.722801e-01
bigcom146       -1.063724e-38 -3.517402e-01
bigcom148       -1.056712e-38 -4.735306e-01
bigcom149       -1.057167e-38 -4.892210e-01
bigcom151       -1.057015e-38 -3.936567e-01
bigcom153       -1.056864e-38 -5.276520e-01
bigcom154       -1.057167e-38 -5.434241e-01
bigcom159        1.018051e-37  1.215044e+00
bigcom160       -1.057015e-38 -4.477733e-01
bigcom161       -1.056712e-38 -8.706774e-01
bigcom162       -1.059141e-38 -4.288977e-01
bigcom168       -1.056712e-38 -2.729949e-01
bigcom172       -1.056864e-38 -3.941609e-01
bigcom175       -1.056712e-38 -5.209812e-01
bigcom180       -1.057015e-38 -4.194948e-01
bigcom181       -1.056864e-38 -2.470855e-01
bigcom183       -1.056712e-38 -4.655048e-01
bigcom185       -1.056712e-38 -4.198852e-01
bigcom187       -1.056864e-38 -3.480557e-01
bigcom189       -1.057773e-38 -5.484491e-01
bigcom191       -1.056864e-38 -4.060300e-01
bigcom198       -1.056712e-38 -2.425212e-01
bigcom199       -1.057015e-38 -4.231943e-01
bigcom200       -1.056561e-38 -6.130387e-01
bigcom202       -1.056712e-38 -6.717239e-01
bigcom205       -1.056712e-38 -4.745094e-01
bigcom227       -1.056712e-38 -2.705317e-01
bigcom232       -1.056409e-38 -2.696068e-01
bigcom241       -1.056864e-38 -4.217633e-01
bigcom246       -1.056712e-38 -2.508102e-01
bigcom266       -1.056712e-38 -5.220484e-01
bigcom268       -1.056712e-38 -4.165943e-01
bigcom274       -1.056409e-38 -3.080563e-01
bigcom278       -1.057167e-38 -4.931747e-01
bigcom280       -1.056712e-38 -4.354860e-01
bigcom323       -1.057318e-38 -4.590818e-01
bigcom341       -1.056712e-38 -6.353043e-01
bigcom342       -1.058229e-38 -2.549926e-01
bigcom345       -1.056864e-38 -2.261612e-01
bigcom346       -1.057622e-38 -4.232777e-01
bigcom354       -1.056409e-38 -4.644804e-01
bigcom369       -1.057015e-38 -3.178206e-01
bigcom373        1.579263e-37  1.279827e+00
bigcom377       -1.056712e-38 -4.311663e-01
bigcom384       -1.057470e-38 -5.311549e-01
bigcom394       -1.056864e-38 -4.546619e-01
bigcom398       -1.056712e-38 -4.675922e-01
bigcom403       -1.056712e-38 -5.161188e-01
bigcom404       -1.057015e-38 -5.911976e-01
bigcom414       -1.056712e-38 -4.824755e-01
bigcom416       -1.056712e-38 -4.466177e-01
bigcom423       -1.059597e-38 -4.371423e-01
bigcom428       -1.057470e-38 -5.792178e-01
bigcom430        1.915978e-37  1.486268e+00
bigcom434       -1.056864e-38 -3.673505e-01
bigcom435       -1.056712e-38 -3.706572e-01
bigcom449       -1.057622e-38 -3.011700e-01
bigcom451       -1.057167e-38 -3.934285e-01
bigcom454       -1.056712e-38 -4.848831e-01
bigcom471       -1.056712e-38 -5.353587e-01
bigcom473       -1.057925e-38 -3.554163e-01
bigcom479        2.014477e-38  4.021469e-01
bigcom484       -1.058229e-38 -2.669688e-01
bigcom485       -1.056712e-38 -4.340584e-01
bigcom492       -1.057470e-38 -5.294909e-01
bigcom498       -1.056712e-38 -4.448046e-01
bigcom506       -1.056561e-38 -4.818115e-01
bigcom530       -1.056864e-38 -5.329553e-01
bigcom531       -1.056561e-38 -4.992491e-01
bigcom564       -1.056712e-38 -3.778892e-01
bigcom623       -1.056561e-38 -4.815806e-01
spin_vertex      1.338284e-38  3.683156e-01
membership_s1    6.406389e-40 -5.115666e-04
membership_s2   -1.097609e-38 -4.495381e-01
membership_s3   -1.057167e-38 -4.052509e-01
membership_s4   -1.057470e-38 -5.693632e-01
membership_s5   -1.057773e-38 -4.867936e-01
membership_s6   -1.059141e-38 -4.629299e-01
membership_s7    8.139603e-38  8.339538e-01
membership_s8   -1.057773e-38 -4.933020e-01
membership_s9   -1.062498e-38 -4.062768e-01
membership_s10  -1.057622e-38 -5.217607e-01
membership_s11  -1.056561e-38 -5.116797e-01
membership_s13   1.917352e-37  1.512909e+00
membership_s14   1.839802e-39  1.676299e-02
membership_s15   1.412927e-38  1.823491e-01
membership_s17   8.139603e-38  1.063988e+00
membership_s18  -1.058684e-38 -4.062820e-01
membership_s19   9.383410e-39  2.411540e-01
membership_s20  -1.056561e-38 -4.188893e-01
membership_s21   6.372443e-38  7.472497e-01
membership_s22  -1.062958e-38 -4.503031e-01
membership_s23  -7.618362e-39 -5.917458e-02
membership_s25  -9.211998e-39 -2.351880e-01
membership_s26  -1.056864e-38 -4.835651e-01
membership_s27  -1.057015e-38 -4.209917e-01
membership_s28   8.563954e-39  2.700486e-01
membership_s29  -1.057167e-38 -4.573625e-01
membership_s30  -1.058532e-38 -4.459265e-01
membership_s31   4.120303e-39  1.625594e-01
membership_s32   1.064058e-39  1.271418e-01
membership_s33  -1.057167e-38 -5.089199e-01
membership_s34   1.085401e-37  1.045024e+00
membership_s35   1.167130e-39  1.466144e-01
membership_s36  -1.058684e-38 -4.496753e-01
membership_s37  -7.640186e-40  1.400577e-02
membership_s39   1.884676e-39 -6.930178e-02
membership_s40  -1.057015e-38 -3.879109e-01
membership_s41  -1.056864e-38 -5.042517e-01
membership_s42  -1.058836e-38 -4.677847e-01
membership_s43   2.020424e-38  3.968547e-01
membership_s44   3.268044e-39  5.523777e-02
V1              -1.459179e-38  3.224041e-01
V2               1.835751e-38  4.326935e-01
pdi              2.397212e-36  1.063181e+02
adhesion         8.853802e-42  9.559363e-05
cohesion        -1.770760e-41 -1.901760e-04
inner           -1.658387e-42  1.268035e-05
outer            3.175590e-42  1.578374e-04
ioratio          6.040487e-38  2.795463e-01
comsize         -2.734897e-42 -1.927588e-04
[1] "Dataset: all_TnotC Model GBM, run: 4 of 10 2015-06-15 21:21:14"
Iter   TrainDeviance   ValidDeviance   StepSize   Improve
     1        0.1117             nan     0.0100    0.0000
     2        0.1103             nan     0.0100    0.0001
     3        0.1091             nan     0.0100   -0.0001
     4        0.1080             nan     0.0100   -0.0001
     5        0.1071             nan     0.0100   -0.0000
     6        0.1058             nan     0.0100    0.0000
     7        0.1048             nan     0.0100   -0.0000
     8        0.1038             nan     0.0100   -0.0001
     9        0.1031             nan     0.0100    0.0000
    10        0.1022             nan     0.0100   -0.0000
    20        0.0943             nan     0.0100   -0.0000
    40        0.0839             nan     0.0100   -0.0000
    60        0.0760             nan     0.0100   -0.0000
    80        0.0701             nan     0.0100    0.0000
   100        0.0652             nan     0.0100   -0.0000
   120        0.0607             nan     0.0100   -0.0000
   140        0.0569             nan     0.0100   -0.0000
   160        0.0537             nan     0.0100   -0.0000
   180        0.0507             nan     0.0100   -0.0000
   200        0.0480             nan     0.0100   -0.0000
   204        0.0476             nan     0.0100   -0.0000

[1] "GBM variable coefficients"
                            var     rel.inf
V1                           V1 6.299363914
V2                           V2 5.152448547
ratio3                   ratio3 4.458770178
knn                         knn 4.416637857
ratio2                   ratio2 4.316263332
outer                     outer 4.233996597
comsize                 comsize 4.027130600
pagerank               pagerank 2.929951333
inner                     inner 2.806942758
hubscore               hubscore 2.531623605
ioratio                 ioratio 2.278753005
ratio1                   ratio1 2.193628677
walktrap_vertex walktrap_vertex 2.136056757
spin_vertex         spin_vertex 2.027012887
bet                         bet 1.959557987
cohesion               cohesion 1.908263147
fifth                     fifth 1.885043823
ratio6                   ratio6 1.568594717
fourth                   fourth 1.556562987
orbit19                 orbit19 1.521135162
adhesion               adhesion 1.507868968
graph16                 graph16 1.446557267
ratio5                   ratio5 1.423999501
graph11                 graph11 1.278671888
orbit17                 orbit17 1.246661639
membership_s43   membership_s43 1.160925715
orbit20                 orbit20 1.105287058
orbit18                 orbit18 1.032231677
graph4                   graph4 1.027442607
graph10                 graph10 1.020477343
orbit5                   orbit5 0.944179750
ratio4                   ratio4 0.925624387
orbit35                 orbit35 0.925005870
graph13                 graph13 0.923398042
orbit21                 orbit21 0.854432612
graph14                 graph14 0.757258670
graph9                   graph9 0.734834587
membership_s34   membership_s34 0.718518992
orbit30                 orbit30 0.698371587
upto_fifth           upto_fifth 0.678855381
sixth                     sixth 0.672723472
graph19                 graph19 0.667321255
graph12                 graph12 0.628562048
graph1                   graph1 0.585608105
graph17                 graph17 0.577072510
graph3                   graph3 0.571555000
upto_third           upto_third 0.568493695
upto_sixth           upto_sixth 0.568356327
orbit4                   orbit4 0.512245160
orbit27                 orbit27 0.508052063
membership_s21   membership_s21 0.496049868
orbit31                 orbit31 0.473982776
graph15                 graph15 0.464330305
ecc                         ecc 0.436125324
membership_s19   membership_s19 0.431322996
orbit15                 orbit15 0.424428975
close                     close 0.411148385
orbit38                 orbit38 0.391760906
trans                     trans 0.383224275
evcent                   evcent 0.378214384
orbit28                 orbit28 0.357324490
orbit39                 orbit39 0.351675551
orbit16                 orbit16 0.347617958
graph6                   graph6 0.334820017
constraint           constraint 0.318965319
graph0                   graph0 0.312524171
membership_s44   membership_s44 0.311602411
upto_fourth         upto_fourth 0.290014309
second                   second 0.282293436
orbit51                 orbit51 0.281026156
third                     third 0.278569562
orbit25                 orbit25 0.269047854
orbit36                 orbit36 0.250571451
coreness               coreness 0.248949738
bigcom14               bigcom14 0.233136026
orbit9                   orbit9 0.216978697
membership_s15   membership_s15 0.205966293
orbit1                   orbit1 0.199462400
graph23                 graph23 0.192102720
membership_s35   membership_s35 0.187168303
orbit49                 orbit49 0.169564197
AP                           AP 0.168672481
orbit23                 orbit23 0.167095119
bigcom5                 bigcom5 0.149635951
orbit50                 orbit50 0.141711736
orbit37                 orbit37 0.141633147
orbit32                 orbit32 0.140316397
orbit40                 orbit40 0.139332090
orbit7                   orbit7 0.129303723
orbit22                 orbit22 0.128682884
graph18                 graph18 0.124207488
graph25                 graph25 0.123485068
orbit6                   orbit6 0.119889455
orbit53                 orbit53 0.113692330
orbit2                   orbit2 0.104339280
orbit45                 orbit45 0.102866944
upto_second         upto_second 0.096206241
bigcom1                 bigcom1 0.094218329
membership_s14   membership_s14 0.091979896
orbit62                 orbit62 0.089882320
graph5                   graph5 0.089471546
orbit46                 orbit46 0.086971407
bigcom11               bigcom11 0.084687486
graph20                 graph20 0.080165323
bigcom30               bigcom30 0.079135049
bigcom43               bigcom43 0.078294703
orbit33                 orbit33 0.073599456
orbit10                 orbit10 0.071820194
orbit29                 orbit29 0.071114349
bigcom47               bigcom47 0.070146874
membership_s1     membership_s1 0.068832445
orbit24                 orbit24 0.067606291
orbit52                 orbit52 0.066244029
bigcom12               bigcom12 0.045463744
orbit26                 orbit26 0.044039538
pdi                         pdi 0.031834260
membership_s39   membership_s39 0.026440035
orbit47                 orbit47 0.019367334
orbit54                 orbit54 0.015249305
orbit61                 orbit61 0.013512337
membership_s25   membership_s25 0.012818443
bigcom22               bigcom22 0.011926187
orbit56                 orbit56 0.010458866
orbit43                 orbit43 0.005349618
graph2                   graph2 0.000000000
graph7                   graph7 0.000000000
graph8                   graph8 0.000000000
graph21                 graph21 0.000000000
graph22                 graph22 0.000000000
graph24                 graph24 0.000000000
graph26                 graph26 0.000000000
graph27                 graph27 0.000000000
graph28                 graph28 0.000000000
graph29                 graph29 0.000000000
orbit0                   orbit0 0.000000000
orbit3                   orbit3 0.000000000
orbit8                   orbit8 0.000000000
orbit11                 orbit11 0.000000000
orbit12                 orbit12 0.000000000
orbit13                 orbit13 0.000000000
orbit14                 orbit14 0.000000000
orbit34                 orbit34 0.000000000
orbit41                 orbit41 0.000000000
orbit42                 orbit42 0.000000000
orbit44                 orbit44 0.000000000
orbit48                 orbit48 0.000000000
orbit55                 orbit55 0.000000000
orbit57                 orbit57 0.000000000
orbit58                 orbit58 0.000000000
orbit59                 orbit59 0.000000000
orbit60                 orbit60 0.000000000
orbit63                 orbit63 0.000000000
orbit64                 orbit64 0.000000000
orbit65                 orbit65 0.000000000
orbit66                 orbit66 0.000000000
orbit67                 orbit67 0.000000000
orbit68                 orbit68 0.000000000
orbit69                 orbit69 0.000000000
orbit70                 orbit70 0.000000000
orbit71                 orbit71 0.000000000
orbit72                 orbit72 0.000000000
eccrad                   eccrad 0.000000000
first                     first 0.000000000
selfinter             selfinter 0.000000000
bigcom3                 bigcom3 0.000000000
bigcom4                 bigcom4 0.000000000
bigcom6                 bigcom6 0.000000000
bigcom7                 bigcom7 0.000000000
bigcom8                 bigcom8 0.000000000
bigcom9                 bigcom9 0.000000000
bigcom10               bigcom10 0.000000000
bigcom13               bigcom13 0.000000000
bigcom15               bigcom15 0.000000000
bigcom16               bigcom16 0.000000000
bigcom17               bigcom17 0.000000000
bigcom19               bigcom19 0.000000000
bigcom20               bigcom20 0.000000000
bigcom21               bigcom21 0.000000000
bigcom23               bigcom23 0.000000000
bigcom26               bigcom26 0.000000000
bigcom27               bigcom27 0.000000000
bigcom28               bigcom28 0.000000000
bigcom31               bigcom31 0.000000000
bigcom32               bigcom32 0.000000000
bigcom33               bigcom33 0.000000000
bigcom34               bigcom34 0.000000000
bigcom36               bigcom36 0.000000000
bigcom37               bigcom37 0.000000000
bigcom38               bigcom38 0.000000000
bigcom39               bigcom39 0.000000000
bigcom40               bigcom40 0.000000000
bigcom41               bigcom41 0.000000000
bigcom46               bigcom46 0.000000000
bigcom49               bigcom49 0.000000000
bigcom52               bigcom52 0.000000000
bigcom54               bigcom54 0.000000000
bigcom58               bigcom58 0.000000000
bigcom61               bigcom61 0.000000000
bigcom65               bigcom65 0.000000000
bigcom69               bigcom69 0.000000000
bigcom71               bigcom71 0.000000000
bigcom75               bigcom75 0.000000000
bigcom76               bigcom76 0.000000000
bigcom78               bigcom78 0.000000000
bigcom82               bigcom82 0.000000000
bigcom83               bigcom83 0.000000000
bigcom85               bigcom85 0.000000000
bigcom87               bigcom87 0.000000000
bigcom90               bigcom90 0.000000000
bigcom91               bigcom91 0.000000000
bigcom95               bigcom95 0.000000000
bigcom97               bigcom97 0.000000000
bigcom98               bigcom98 0.000000000
bigcom99               bigcom99 0.000000000
bigcom101             bigcom101 0.000000000
bigcom102             bigcom102 0.000000000
bigcom104             bigcom104 0.000000000
bigcom106             bigcom106 0.000000000
bigcom107             bigcom107 0.000000000
bigcom108             bigcom108 0.000000000
bigcom113             bigcom113 0.000000000
bigcom114             bigcom114 0.000000000
bigcom115             bigcom115 0.000000000
bigcom117             bigcom117 0.000000000
bigcom119             bigcom119 0.000000000
bigcom121             bigcom121 0.000000000
bigcom123             bigcom123 0.000000000
bigcom124             bigcom124 0.000000000
bigcom127             bigcom127 0.000000000
bigcom130             bigcom130 0.000000000
bigcom131             bigcom131 0.000000000
bigcom134             bigcom134 0.000000000
bigcom138             bigcom138 0.000000000
bigcom143             bigcom143 0.000000000
bigcom146             bigcom146 0.000000000
bigcom148             bigcom148 0.000000000
bigcom149             bigcom149 0.000000000
bigcom151             bigcom151 0.000000000
bigcom153             bigcom153 0.000000000
bigcom154             bigcom154 0.000000000
bigcom159             bigcom159 0.000000000
bigcom160             bigcom160 0.000000000
bigcom161             bigcom161 0.000000000
bigcom162             bigcom162 0.000000000
bigcom168             bigcom168 0.000000000
bigcom172             bigcom172 0.000000000
bigcom175             bigcom175 0.000000000
bigcom180             bigcom180 0.000000000
bigcom181             bigcom181 0.000000000
bigcom183             bigcom183 0.000000000
bigcom185             bigcom185 0.000000000
bigcom187             bigcom187 0.000000000
bigcom189             bigcom189 0.000000000
bigcom191             bigcom191 0.000000000
bigcom198             bigcom198 0.000000000
bigcom199             bigcom199 0.000000000
bigcom200             bigcom200 0.000000000
bigcom202             bigcom202 0.000000000
bigcom205             bigcom205 0.000000000
bigcom227             bigcom227 0.000000000
bigcom232             bigcom232 0.000000000
bigcom241             bigcom241 0.000000000
bigcom246             bigcom246 0.000000000
bigcom266             bigcom266 0.000000000
bigcom268             bigcom268 0.000000000
bigcom274             bigcom274 0.000000000
bigcom278             bigcom278 0.000000000
bigcom280             bigcom280 0.000000000
bigcom323             bigcom323 0.000000000
bigcom341             bigcom341 0.000000000
bigcom342             bigcom342 0.000000000
bigcom345             bigcom345 0.000000000
bigcom346             bigcom346 0.000000000
bigcom354             bigcom354 0.000000000
bigcom369             bigcom369 0.000000000
bigcom373             bigcom373 0.000000000
bigcom377             bigcom377 0.000000000
bigcom384             bigcom384 0.000000000
bigcom394             bigcom394 0.000000000
bigcom398             bigcom398 0.000000000
bigcom403             bigcom403 0.000000000
bigcom404             bigcom404 0.000000000
bigcom414             bigcom414 0.000000000
bigcom416             bigcom416 0.000000000
bigcom423             bigcom423 0.000000000
bigcom428             bigcom428 0.000000000
bigcom430             bigcom430 0.000000000
bigcom434             bigcom434 0.000000000
bigcom435             bigcom435 0.000000000
bigcom449             bigcom449 0.000000000
bigcom451             bigcom451 0.000000000
bigcom454             bigcom454 0.000000000
bigcom471             bigcom471 0.000000000
bigcom473             bigcom473 0.000000000
bigcom479             bigcom479 0.000000000
bigcom484             bigcom484 0.000000000
bigcom485             bigcom485 0.000000000
bigcom492             bigcom492 0.000000000
bigcom498             bigcom498 0.000000000
bigcom506             bigcom506 0.000000000
bigcom530             bigcom530 0.000000000
bigcom531             bigcom531 0.000000000
bigcom564             bigcom564 0.000000000
bigcom623             bigcom623 0.000000000
membership_s2     membership_s2 0.000000000
membership_s3     membership_s3 0.000000000
membership_s4     membership_s4 0.000000000
membership_s5     membership_s5 0.000000000
membership_s6     membership_s6 0.000000000
membership_s7     membership_s7 0.000000000
membership_s8     membership_s8 0.000000000
membership_s9     membership_s9 0.000000000
membership_s10   membership_s10 0.000000000
membership_s11   membership_s11 0.000000000
membership_s13   membership_s13 0.000000000
membership_s17   membership_s17 0.000000000
membership_s18   membership_s18 0.000000000
membership_s20   membership_s20 0.000000000
membership_s22   membership_s22 0.000000000
membership_s23   membership_s23 0.000000000
membership_s26   membership_s26 0.000000000
membership_s27   membership_s27 0.000000000
membership_s28   membership_s28 0.000000000
membership_s29   membership_s29 0.000000000
membership_s30   membership_s30 0.000000000
membership_s31   membership_s31 0.000000000
membership_s32   membership_s32 0.000000000
membership_s33   membership_s33 0.000000000
membership_s36   membership_s36 0.000000000
membership_s37   membership_s37 0.000000000
membership_s40   membership_s40 0.000000000
membership_s41   membership_s41 0.000000000
membership_s42   membership_s42 0.000000000
[1] "Dataset: all_TnotC Model RF, run: 4 of 10 2015-06-15 21:23:13"
     |      Out-of-bag   |
Tree |      MSE  %Var(y) |
   1 |  0.01973   197.51 |
   2 |  0.01974   197.64 |
   3 |  0.01795   179.72 |
   4 |  0.01736   173.80 |
   5 |  0.01728   172.97 |
   6 |   0.0158   158.19 |
   7 |  0.01468   146.96 |
   8 |  0.01401   140.27 |
   9 |  0.01413   141.42 |
  10 |  0.01392   139.33 |
  11 |  0.01367   136.87 |
  12 |  0.01343   134.40 |
  13 |  0.01314   131.58 |
  14 |  0.01294   129.57 |
  15 |  0.01268   126.96 |
  16 |  0.01245   124.62 |
  17 |   0.0123   123.17 |
  18 |  0.01222   122.29 |
  19 |  0.01215   121.68 |
  20 |  0.01193   119.41 |
  21 |  0.01181   118.21 |
  22 |  0.01175   117.59 |
  23 |  0.01173   117.43 |
  24 |  0.01173   117.42 |
  25 |  0.01171   117.21 |
  26 |  0.01165   116.64 |
  27 |  0.01163   116.48 |
  28 |  0.01157   115.87 |
  29 |  0.01153   115.47 |
  30 |  0.01154   115.53 |
  31 |  0.01148   114.94 |
  32 |  0.01146   114.75 |
  33 |  0.01143   114.46 |
  34 |   0.0114   114.13 |
  35 |  0.01136   113.77 |
  36 |  0.01135   113.65 |
  37 |  0.01136   113.69 |
  38 |  0.01138   113.93 |
  39 |  0.01138   113.93 |
  40 |  0.01138   113.94 |
  41 |  0.01136   113.73 |
  42 |  0.01135   113.65 |
  43 |  0.01133   113.40 |
  44 |  0.01135   113.63 |
  45 |  0.01133   113.39 |
  46 |  0.01133   113.39 |
  47 |  0.01137   113.79 |
  48 |  0.01136   113.75 |
  49 |  0.01134   113.55 |
  50 |  0.01133   113.45 |
  51 |  0.01131   113.20 |
  52 |  0.01129   112.98 |
  53 |  0.01128   112.92 |
  54 |  0.01127   112.79 |
  55 |  0.01125   112.67 |
  56 |  0.01125   112.60 |
  57 |  0.01126   112.69 |
  58 |  0.01123   112.42 |
  59 |  0.01125   112.60 |
  60 |  0.01124   112.50 |
  61 |  0.01121   112.27 |
  62 |   0.0112   112.11 |
  63 |   0.0112   112.16 |
  64 |   0.0112   112.09 |
  65 |   0.0112   112.14 |
  66 |  0.01119   111.99 |
  67 |  0.01118   111.93 |
  68 |  0.01118   111.93 |
  69 |  0.01118   111.92 |
  70 |  0.01118   111.88 |
  71 |  0.01118   111.92 |
  72 |  0.01118   111.89 |
  73 |  0.01118   111.91 |
  74 |  0.01116   111.71 |
  75 |  0.01116   111.73 |
  76 |  0.01117   111.80 |
  77 |  0.01116   111.75 |
  78 |  0.01117   111.79 |
  79 |  0.01118   111.88 |
  80 |  0.01117   111.85 |
  81 |  0.01116   111.77 |
  82 |  0.01116   111.71 |
  83 |  0.01115   111.62 |
  84 |  0.01115   111.62 |
  85 |  0.01114   111.57 |
  86 |  0.01112   111.33 |
  87 |  0.01111   111.23 |
  88 |   0.0111   111.09 |
  89 |  0.01107   110.87 |
  90 |  0.01109   111.02 |
  91 |  0.01108   110.89 |
  92 |  0.01107   110.80 |
  93 |  0.01107   110.81 |
  94 |  0.01107   110.83 |
  95 |  0.01107   110.78 |
  96 |  0.01106   110.72 |
  97 |  0.01106   110.70 |
  98 |  0.01105   110.66 |
  99 |  0.01104   110.54 |
 100 |  0.01104   110.52 |
[1] "Random Forest variable coefficients"
                      %IncMSE IncNodePurity
graph5           5.962719e-04  1.035186e-01
graph6           1.075558e-03  3.595509e-01
graph7           2.089669e-05  1.974874e-03
graph8           0.000000e+00  5.152129e-18
graph9           1.537147e-03  5.402561e-01
graph10          9.242905e-03  5.043022e-01
graph11          3.377388e-03  6.472822e-01
graph12          4.891530e-03  3.119773e-01
graph13          1.172713e-02  8.181450e-01
graph14          3.123575e-03  2.453736e-01
graph15          4.540296e-03  8.180212e-02
graph16          5.224989e-03  2.965933e-01
graph17          2.539898e-03  2.679709e-01
graph18          5.828590e-04  5.556643e-02
graph19          4.358827e-03  3.577078e-01
graph20          1.340186e-03  1.548718e-01
graph21          5.185033e-04  3.330779e-02
graph22          2.189319e-04  5.208764e-03
graph23          2.023820e-03  1.795598e-01
graph24          0.000000e+00  2.266667e-02
graph25          2.031365e-04  1.193089e-01
graph26          3.118908e-05  2.127731e-02
graph27          0.000000e+00  3.404395e-18
graph28          4.410921e-07  6.035714e-03
graph29          0.000000e+00  2.239962e-18
orbit0           2.706901e-04  1.846222e-01
orbit1           2.317091e-03  3.016107e-01
orbit2           1.375048e-04  9.615336e-02
orbit3           7.742935e-06  1.555556e-02
orbit4           3.025872e-03  5.723879e-01
orbit5           1.761096e-03  2.694851e-01
orbit6           2.146565e-03  3.198469e-01
orbit7           1.267072e-03  9.278900e-02
orbit8           1.182621e-03  1.519214e-01
orbit9           3.734256e-03  2.623232e-01
orbit10          2.071379e-03  8.451789e-02
orbit11          1.721683e-03  8.794860e-02
orbit12          9.349590e-05  4.417329e-02
orbit13          9.819324e-07  1.103007e-04
orbit14          0.000000e+00  8.281573e-06
orbit15          2.857307e-03  6.975458e-01
orbit16          1.830670e-03  3.027272e-01
orbit17          5.282396e-03  2.841999e-01
orbit18          8.956843e-03  6.565577e-01
orbit19          6.869154e-03  7.537253e-01
orbit20          4.915736e-03  4.650415e-01
orbit21          1.642817e-03  2.282263e-01
orbit22          6.136135e-03  4.430887e-01
orbit23          2.646918e-03  1.227305e-01
orbit24          6.873702e-03  4.864446e-01
orbit25          9.788063e-04  2.739186e-01
orbit26          5.895490e-05  3.242677e-02
orbit27          6.071306e-03  5.894496e-01
orbit28          4.957601e-03  2.561566e-01
orbit29          1.395342e-04  1.164899e-01
orbit30          3.531036e-03  3.657083e-01
orbit31          4.718846e-03  2.315783e-01
orbit32          1.196739e-03  4.542532e-02
orbit33          5.670575e-04  6.096976e-02
orbit34          1.926199e-03  1.802336e-01
orbit35          5.544022e-03  4.501576e-01
orbit36          4.173045e-04  2.042577e-01
orbit37          4.439731e-04  2.152113e-01
orbit38          4.697531e-03  2.390680e-01
orbit39          4.584505e-03  2.915880e-01
orbit40          1.586036e-03  4.936914e-02
orbit41          0.000000e+00  4.963478e-18
orbit42          1.007982e-04  5.818848e-02
orbit43          5.172732e-04  7.153855e-02
orbit44          0.000000e+00  9.499779e-18
orbit45          4.649856e-03  3.739824e-01
orbit46          6.143020e-05  4.438501e-02
orbit47          1.336456e-03  1.132050e-01
orbit48         -3.777862e-06  8.333333e-03
orbit49          1.710141e-03  1.495650e-01
orbit50          2.638129e-04  8.183116e-02
orbit51          4.083920e-04  5.973044e-02
orbit52          2.513924e-04  1.627892e-01
orbit53          1.202007e-03  8.256701e-02
orbit54          3.013324e-04  4.584974e-02
orbit55          0.000000e+00  4.893004e-18
orbit56          1.767753e-03  1.795690e-01
orbit57          0.000000e+00  6.976841e-18
orbit58          0.000000e+00  2.309351e-18
orbit59          5.158566e-05  1.925046e-02
orbit60          3.394646e-05  2.478632e-03
orbit61          1.267199e-05  1.956148e-02
orbit62          4.259624e-04  8.600665e-02
orbit63          1.433425e-05  1.402758e-02
orbit64          0.000000e+00  1.337689e-17
orbit65          1.577909e-07  1.686828e-03
orbit66          0.000000e+00  5.685556e-18
orbit67          0.000000e+00  3.768687e-18
orbit68          0.000000e+00  7.113450e-18
orbit69          0.000000e+00  4.683753e-19
orbit70          0.000000e+00  1.604619e-19
orbit71          0.000000e+00  7.910339e-18
orbit72          0.000000e+00  1.734723e-20
AP               3.181061e-04  9.108462e-02
bet              3.517591e-03  7.949716e-01
ecc              6.298476e-04  1.556344e-01
eccrad           5.087157e-04  2.113590e-01
close            1.853582e-03  3.738962e-01
constraint       5.093341e-03  5.101952e-01
coreness         1.492201e-03  1.213334e-01
knn              3.379106e-03  8.157661e-01
hubscore         6.763693e-03  7.554768e-01
pagerank         1.903793e-03  1.540891e+00
trans            1.136943e-03  1.594945e-01
evcent           5.188959e-03  6.002831e-01
first            1.355699e-04  7.483583e-02
upto_second      3.447094e-03  3.155825e-01
upto_third       5.223352e-03  4.861250e-01
upto_fourth      5.222237e-03  5.694463e-01
upto_fifth       3.220907e-03  5.458090e-01
upto_sixth       1.279622e-02  7.626588e-01
second           4.357086e-03  3.742647e-01
third            4.600427e-03  5.680423e-01
fourth           6.485305e-03  1.085759e+00
fifth            1.994800e-03  7.944181e-01
sixth            6.325523e-03  6.080999e-01
ratio1           2.785726e-03  9.685156e-01
ratio2           1.847378e-03  1.375217e+00
ratio3           3.996482e-03  1.406249e+00
ratio4           9.175383e-03  8.355606e-01
ratio5           7.466915e-03  1.217841e+00
ratio6           1.172766e-03  6.178961e-01
selfinter       -1.820100e-06  3.487089e-02
walktrap_vertex  5.160927e-03  7.162312e-01
bigcom1          3.133803e-04  1.363824e-02
bigcom3          0.000000e+00  1.734723e-20
bigcom4          0.000000e+00  1.734723e-20
bigcom5          6.925797e-04  1.349716e-01
bigcom6          0.000000e+00  0.000000e+00
bigcom7          0.000000e+00  4.336809e-21
bigcom8          6.407997e-05  8.566635e-02
bigcom9          0.000000e+00  0.000000e+00
bigcom10         0.000000e+00  0.000000e+00
bigcom11         3.705990e-06  6.649298e-02
bigcom12        -3.257944e-05  5.036906e-02
bigcom13         0.000000e+00  3.469447e-20
bigcom14        -5.800387e-05  7.759867e-02
bigcom15         0.000000e+00  0.000000e+00
bigcom16         0.000000e+00  3.469447e-20
bigcom17         0.000000e+00  0.000000e+00
bigcom19         0.000000e+00  1.734723e-20
bigcom20         0.000000e+00  0.000000e+00
bigcom21         0.000000e+00  0.000000e+00
bigcom22         4.830078e-08  1.203942e-04
bigcom23        -6.687853e-06  2.842398e-02
bigcom26         0.000000e+00  0.000000e+00
bigcom27         0.000000e+00  1.734723e-20
bigcom28         0.000000e+00  0.000000e+00
bigcom30         1.058767e-05  1.814668e-01
bigcom31         0.000000e+00  1.734723e-20
bigcom32         0.000000e+00  2.168404e-21
bigcom33         0.000000e+00  0.000000e+00
bigcom34         0.000000e+00  1.734723e-20
bigcom36         0.000000e+00  5.421011e-20
bigcom37         0.000000e+00  1.734723e-20
bigcom38         0.000000e+00  0.000000e+00
bigcom39         0.000000e+00  0.000000e+00
bigcom40         2.821136e-05  2.170423e-01
bigcom41         0.000000e+00  3.035766e-20
bigcom43         2.026518e-05  1.154343e-01
bigcom46         1.171240e-05  3.000863e-01
bigcom47        -2.406100e-05  8.521507e-02
bigcom49         0.000000e+00  0.000000e+00
bigcom52        -2.189302e-06  2.450796e-01
bigcom54         0.000000e+00  2.602085e-20
bigcom58         0.000000e+00  0.000000e+00
bigcom61         0.000000e+00  0.000000e+00
bigcom65         0.000000e+00  1.734723e-20
bigcom69         0.000000e+00  3.469447e-20
bigcom71         0.000000e+00  0.000000e+00
bigcom75         0.000000e+00  2.385245e-20
bigcom76         0.000000e+00  0.000000e+00
bigcom78         0.000000e+00  1.734723e-20
bigcom82         0.000000e+00  5.204170e-20
bigcom83         0.000000e+00  0.000000e+00
bigcom85         0.000000e+00  3.469447e-20
bigcom87         0.000000e+00  0.000000e+00
bigcom90         0.000000e+00  0.000000e+00
bigcom91         0.000000e+00  1.734723e-20
bigcom95         0.000000e+00  0.000000e+00
bigcom97         0.000000e+00  0.000000e+00
bigcom98         0.000000e+00  0.000000e+00
bigcom99         0.000000e+00  1.734723e-20
bigcom101        0.000000e+00  0.000000e+00
bigcom102        0.000000e+00  0.000000e+00
bigcom104        0.000000e+00  0.000000e+00
bigcom106        0.000000e+00  1.734723e-20
bigcom107        0.000000e+00  1.734723e-20
bigcom108        0.000000e+00  1.734723e-20
bigcom113        0.000000e+00  0.000000e+00
bigcom114        0.000000e+00  6.505213e-21
bigcom115        0.000000e+00  0.000000e+00
bigcom117        0.000000e+00  1.951564e-20
bigcom119        0.000000e+00  1.734723e-20
bigcom121        0.000000e+00  0.000000e+00
bigcom123        0.000000e+00  1.951564e-20
bigcom124        0.000000e+00  0.000000e+00
bigcom127        0.000000e+00  0.000000e+00
bigcom130        0.000000e+00  1.734723e-20
bigcom131        0.000000e+00  0.000000e+00
bigcom134        0.000000e+00  0.000000e+00
bigcom138        0.000000e+00  0.000000e+00
bigcom143        0.000000e+00  0.000000e+00
bigcom146        0.000000e+00  1.734723e-20
bigcom148        0.000000e+00  0.000000e+00
bigcom149        0.000000e+00  0.000000e+00
bigcom151        0.000000e+00  0.000000e+00
bigcom153        0.000000e+00  8.673617e-21
bigcom154        0.000000e+00  1.734723e-20
bigcom159        2.920227e-05  2.358324e-01
bigcom160        0.000000e+00  3.469447e-20
bigcom161        0.000000e+00  1.734723e-20
bigcom162        0.000000e+00  8.673617e-20
bigcom168        0.000000e+00  0.000000e+00
bigcom172        0.000000e+00  0.000000e+00
bigcom175        0.000000e+00  4.336809e-21
bigcom180        0.000000e+00  0.000000e+00
bigcom181        0.000000e+00  0.000000e+00
bigcom183        0.000000e+00  0.000000e+00
bigcom185        0.000000e+00  0.000000e+00
bigcom187        0.000000e+00  0.000000e+00
bigcom189        0.000000e+00  0.000000e+00
bigcom191        0.000000e+00  3.469447e-20
bigcom198        0.000000e+00  1.734723e-20
bigcom199        0.000000e+00  6.505213e-21
bigcom200        0.000000e+00  1.734723e-20
bigcom202        0.000000e+00  1.734723e-20
bigcom205        0.000000e+00  0.000000e+00
bigcom227        0.000000e+00  1.734723e-20
bigcom232        0.000000e+00  5.204170e-20
bigcom241        0.000000e+00  0.000000e+00
bigcom246        0.000000e+00  1.843144e-20
bigcom266        0.000000e+00  0.000000e+00
bigcom268        0.000000e+00  0.000000e+00
bigcom274        0.000000e+00  1.734723e-20
bigcom278        0.000000e+00  0.000000e+00
bigcom280        0.000000e+00  0.000000e+00
bigcom323        0.000000e+00  0.000000e+00
bigcom341        0.000000e+00  0.000000e+00
bigcom342        0.000000e+00  0.000000e+00
bigcom345        0.000000e+00  0.000000e+00
bigcom346        0.000000e+00  0.000000e+00
bigcom354        0.000000e+00  0.000000e+00
bigcom369        0.000000e+00  0.000000e+00
bigcom373       -3.230788e-07  1.984214e-01
bigcom377        0.000000e+00  0.000000e+00
bigcom384        0.000000e+00  0.000000e+00
bigcom394        0.000000e+00  0.000000e+00
bigcom398        0.000000e+00  0.000000e+00
bigcom403        0.000000e+00  0.000000e+00
bigcom404        0.000000e+00  0.000000e+00
bigcom414        0.000000e+00  3.469447e-20
bigcom416        0.000000e+00  0.000000e+00
bigcom423        0.000000e+00  1.734723e-20
bigcom428        0.000000e+00  0.000000e+00
bigcom430       -2.487209e-05  2.739549e-01
bigcom434        0.000000e+00  0.000000e+00
bigcom435        0.000000e+00  0.000000e+00
bigcom449        0.000000e+00  0.000000e+00
bigcom451        0.000000e+00  8.673617e-20
bigcom454        0.000000e+00  0.000000e+00
bigcom471        0.000000e+00  0.000000e+00
bigcom473        0.000000e+00  0.000000e+00
bigcom479        0.000000e+00  4.336809e-19
bigcom484        0.000000e+00  1.734723e-20
bigcom485        0.000000e+00  0.000000e+00
bigcom492        0.000000e+00  0.000000e+00
bigcom498        0.000000e+00  1.734723e-20
bigcom506        0.000000e+00  0.000000e+00
bigcom530        0.000000e+00  0.000000e+00
bigcom531        0.000000e+00  0.000000e+00
bigcom564        0.000000e+00  0.000000e+00
bigcom623        0.000000e+00  0.000000e+00
spin_vertex      6.354920e-04  6.829706e-01
membership_s1    2.928599e-04  1.357758e-01
membership_s2    0.000000e+00  1.235990e-19
membership_s3    0.000000e+00  1.734723e-20
membership_s4    0.000000e+00  0.000000e+00
membership_s5    0.000000e+00  1.734723e-20
membership_s6    0.000000e+00  0.000000e+00
membership_s7    4.522956e-05  2.641554e-01
membership_s8    0.000000e+00  1.734723e-20
membership_s9    0.000000e+00  7.372575e-20
membership_s10   0.000000e+00  3.469447e-20
membership_s11   0.000000e+00  0.000000e+00
membership_s13   9.248474e-05  5.786328e-01
membership_s14   2.458758e-05  7.358372e-02
membership_s15  -6.002901e-05  2.599525e-01
membership_s17  -7.999058e-05  2.429421e-01
membership_s18   0.000000e+00  3.469447e-20
membership_s19  -6.351206e-05  1.696545e-01
membership_s20   0.000000e+00  0.000000e+00
membership_s21  -1.625191e-05  2.285405e-01
membership_s22   0.000000e+00  5.204170e-20
membership_s23   7.855460e-06  1.569579e-03
membership_s25   2.797708e-05  3.733784e-02
membership_s26   0.000000e+00  2.385245e-20
membership_s27   0.000000e+00  0.000000e+00
membership_s28   0.000000e+00  5.204170e-20
membership_s29   0.000000e+00  1.951564e-20
membership_s30   0.000000e+00  3.469447e-20
membership_s31   0.000000e+00  1.214306e-19
membership_s32  -3.116898e-05  1.817421e-01
membership_s33   0.000000e+00  1.734723e-20
membership_s34  -5.846882e-05  3.945966e-01
membership_s35   1.862308e-04  2.117609e-01
membership_s36   0.000000e+00  1.734723e-20
membership_s37   0.000000e+00  9.142857e-03
membership_s39   1.362089e-05  2.475860e-02
membership_s40   0.000000e+00  1.734723e-20
membership_s41   0.000000e+00  0.000000e+00
membership_s42   0.000000e+00  0.000000e+00
membership_s43   2.364749e-07  3.847006e-01
membership_s44   7.580890e-05  1.343543e-01
V1               4.550047e-03  2.238379e+00
V2               1.628518e-03  1.949216e+00
pdi              8.786445e-04  2.444657e-01
adhesion         9.945149e-03  1.135403e+00
cohesion         8.494940e-03  1.122451e+00
inner            6.010721e-03  9.810712e-01
outer            1.839990e-03  1.208557e+00
ioratio          5.284291e-03  1.146219e+00
comsize          1.533488e-03  1.183188e+00
[1] "Dataset: all_TnotC Model GLM, run: 4 of 10 2015-06-15 21:25:42"
[1] "glmnet variable coefficients"
                         [,1]          [,2]
(Intercept)     -4.585987e+00 -2.377040e+00
graph0          -1.360085e-40 -6.904310e-04
graph1          -1.285650e-42 -3.529471e-06
graph2          -6.904477e-41 -4.764720e-04
graph3          -4.175926e-44 -2.191207e-07
graph4          -1.549751e-44  3.559068e-09
graph5          -1.147151e-42 -2.817752e-06
graph6          -3.349541e-43 -2.024688e-06
graph7          -1.793651e-42 -2.585206e-06
graph8          -2.242818e-41 -1.033655e-04
graph9          -1.042533e-45 -6.310749e-09
graph10         -3.639865e-46 -1.381361e-09
graph11         -2.160674e-46  1.165595e-10
graph12         -6.866965e-45 -3.924973e-08
graph13         -1.950903e-44 -1.068809e-07
graph14         -4.476356e-45 -2.850069e-08
graph15         -2.962125e-43 -1.152663e-06
graph16         -3.615834e-45 -1.367866e-08
graph17         -9.487235e-45 -1.690957e-08
graph18         -8.878413e-43 -4.287576e-06
graph19         -5.957263e-44 -2.791575e-07
graph20         -4.089579e-44  8.728659e-07
graph21         -1.838463e-43 -9.564806e-07
graph22         -3.392400e-44  5.951390e-07
graph23         -1.228424e-43 -4.138480e-07
graph24         -4.088840e-43 -1.646692e-06
graph25         -8.981063e-43 -3.973851e-06
graph26         -3.936471e-43 -1.436201e-06
graph27         -5.149942e-42 -2.792095e-05
graph28         -1.869703e-42 -6.788813e-06
graph29         -1.461035e-41 -4.670029e-05
orbit0          -1.360085e-40 -6.907980e-04
orbit1          -6.822430e-42  4.699474e-06
orbit2          -9.373556e-43 -6.129635e-06
orbit3          -6.904477e-41 -4.764700e-04
orbit4          -2.560211e-43 -1.364587e-06
orbit5          -4.099507e-44 -2.126198e-07
orbit6          -9.558155e-44  2.405780e-07
orbit7          -7.231162e-45 -2.415226e-08
orbit8          -1.147151e-42 -2.813635e-06
orbit9          -9.626768e-42 -6.712598e-05
orbit10         -7.426967e-43 -5.601415e-06
orbit11         -3.063781e-43 -8.190835e-07
orbit12         -1.332146e-41 -2.109975e-06
orbit13         -1.330465e-42 -3.102611e-06
orbit14         -2.242818e-41 -1.033008e-04
orbit15         -1.353625e-44 -9.916998e-08
orbit16         -9.254835e-46 -4.616838e-09
orbit17         -4.838759e-45 -3.134712e-08
orbit18         -4.447167e-45 -2.978047e-08
orbit19         -4.013781e-45 -8.629578e-09
orbit20         -1.547025e-45 -6.515987e-09
orbit21         -2.320265e-46 -7.937643e-10
orbit22         -1.285127e-45  1.913604e-09
orbit23         -7.767588e-47 -1.155027e-10
orbit24         -1.156643e-43 -9.490783e-07
orbit25         -4.366212e-44 -3.614897e-07
orbit26         -5.153230e-45 -1.489723e-08
orbit27         -5.226646e-43 -3.951038e-06
orbit28         -7.884786e-44 -3.852170e-07
orbit29         -4.451279e-44 -2.715386e-07
orbit30         -3.575268e-44 -1.229467e-07
orbit31         -6.447336e-44 -5.048632e-07
orbit32         -1.179672e-44 -9.654549e-08
orbit33         -1.984976e-45 -2.185518e-09
orbit34         -2.962125e-43 -1.145846e-06
orbit35         -1.630578e-43 -1.469236e-07
orbit36         -9.479665e-45 -4.526059e-08
orbit37         -1.820595e-44 -8.630034e-08
orbit38         -3.077552e-45 -9.005851e-09
orbit39         -5.213968e-43 -6.363089e-06
orbit40         -7.462522e-44  1.872215e-07
orbit41         -1.672455e-44 -2.749082e-08
orbit42         -6.295450e-45 -4.371380e-09
orbit43         -1.745680e-42 -1.004258e-05
orbit44         -9.602973e-43 -1.291647e-06
orbit45         -2.520521e-42 -2.342683e-05
orbit46         -5.133263e-43 -2.779033e-06
orbit47         -1.566968e-43 -5.728297e-07
orbit48         -6.532435e-44 -2.077449e-07
orbit49         -1.529727e-43  1.167210e-05
orbit50         -3.646330e-44 -1.905380e-07
orbit51         -5.621356e-43 -3.194240e-06
orbit52         -1.173767e-42 -7.555714e-06
orbit53         -2.574787e-43 -1.053806e-06
orbit54         -2.318294e-43  1.327927e-05
orbit55         -2.479155e-44 -1.208488e-08
orbit56         -7.613717e-42  6.021420e-06
orbit57         -1.842026e-43 -8.994971e-07
orbit58         -1.400427e-43 -1.383695e-07
orbit59         -2.957442e-42 -1.667617e-05
orbit60         -7.839493e-43 -3.286204e-06
orbit61         -4.119744e-43 -3.652987e-07
orbit62         -6.551437e-42 -1.609230e-05
orbit63         -1.393631e-42 -7.548238e-06
orbit64         -1.609695e-42 -6.750570e-06
orbit65         -1.002231e-41 -3.506084e-05
orbit66         -1.500848e-42 -9.983169e-06
orbit67         -3.086358e-43 -2.382973e-07
orbit68         -7.344554e-42 -4.779697e-05
orbit69         -6.922638e-42 -7.221279e-06
orbit70         -1.060851e-41 -8.087816e-05
orbit71         -1.599258e-42 -2.094724e-06
orbit72         -1.461035e-41 -4.629041e-05
AP               4.355893e-39  1.020218e-01
bet             -2.582106e-44 -1.770347e-07
ecc              3.990786e-39 -3.352486e-02
eccrad           2.793550e-38 -2.343096e-01
close           -1.576089e-37 -3.953078e-01
constraint       3.209650e-39 -8.575408e-02
coreness        -8.772214e-40  4.086610e-03
knn             -7.036056e-41 -6.976845e-05
hubscore        -5.501950e-38 -3.663445e-01
pagerank        -2.570800e-38 -1.222117e+00
trans           -7.001094e-39 -3.529464e-02
evcent          -5.612230e-38 -3.691044e-01
first           -1.360085e-40 -6.873434e-04
upto_second     -1.379536e-41 -2.732989e-05
upto_third      -3.297975e-42 -7.537066e-06
upto_fourth     -2.511291e-42 -5.692496e-06
upto_fifth      -3.927166e-42 -1.110221e-05
upto_sixth      -4.715649e-42  9.297635e-06
second          -1.450729e-41 -2.735570e-05
third           -4.013852e-42 -9.459698e-06
fourth          -3.177821e-42 -7.093267e-06
fifth            3.264240e-42  5.594745e-06
sixth            6.014876e-42  2.374276e-05
ratio1          -7.998939e-41 -7.647679e-04
ratio2           5.591901e-41 -2.150530e-03
ratio3           7.997468e-40  6.060184e-03
ratio4           8.557661e-40 -9.045993e-03
ratio5           1.243044e-39 -1.450606e-03
ratio6           5.036830e-42  6.983302e-06
selfinter       -6.428828e-39 -7.878383e-02
walktrap_vertex -1.519912e-38 -2.286458e-01
bigcom1          1.281370e-39  6.594466e-02
bigcom3         -1.020010e-38 -3.947654e-01
bigcom4         -1.020451e-38 -3.603269e-01
bigcom5         -9.391168e-39 -5.167791e-02
bigcom6         -1.019863e-38 -4.584055e-01
bigcom7         -1.020599e-38 -4.398053e-01
bigcom8          1.160478e-40 -2.127766e-01
bigcom9         -1.020304e-38 -2.251326e-01
bigcom10        -1.020010e-38 -4.150109e-01
bigcom11        -4.423734e-39 -5.735415e-02
bigcom12        -1.026282e-39 -7.406999e-02
bigcom13        -1.024889e-38 -2.935094e-01
bigcom14         3.200553e-38  6.057277e-01
bigcom15        -1.020451e-38 -4.117270e-01
bigcom16        -1.025186e-38 -2.758753e-01
bigcom17        -1.020010e-38 -3.627085e-01
bigcom19        -1.022813e-38 -3.477746e-01
bigcom20        -1.019863e-38 -1.903898e-01
bigcom21        -1.020010e-38 -4.032155e-01
bigcom22        -8.219306e-40  2.530534e-01
bigcom23        -3.245526e-39 -9.010948e-02
bigcom26        -1.020010e-38 -3.507422e-01
bigcom27        -1.020451e-38 -4.363032e-01
bigcom28        -1.020010e-38 -3.788065e-01
bigcom30         4.604345e-38  6.353817e-01
bigcom31        -1.020010e-38 -2.576069e-01
bigcom32        -1.022074e-38 -3.219640e-01
bigcom33        -1.020304e-38 -4.429350e-01
bigcom34        -1.020599e-38 -3.480809e-01
bigcom36        -1.019863e-38 -4.258967e-01
bigcom37        -1.020451e-38 -4.578847e-01
bigcom38        -1.020010e-38 -2.242188e-01
bigcom39        -1.020010e-38 -3.655862e-01
bigcom40         1.021733e-37  1.058850e+00
bigcom41        -1.021631e-38 -2.943635e-01
bigcom43         1.572106e-39  1.179916e-01
bigcom46         1.021733e-37  1.005719e+00
bigcom47         2.474176e-38  3.917550e-01
bigcom49        -1.025186e-38 -3.466597e-01
bigcom52         1.162039e-37  8.322261e-01
bigcom54        -1.020599e-38 -3.212645e-01
bigcom58        -1.020451e-38 -3.290431e-01
bigcom61        -1.020157e-38 -5.852261e-01
bigcom65        -1.021336e-38 -3.315524e-01
bigcom69        -1.020157e-38 -3.704403e-01
bigcom71        -1.021041e-38 -2.109532e-01
bigcom75        -1.020304e-38 -3.799499e-01
bigcom76        -1.019568e-38 -6.004143e-01
bigcom78        -1.020010e-38 -4.645533e-01
bigcom82        -1.020599e-38 -4.261041e-01
bigcom83        -1.020010e-38 -2.328487e-01
bigcom85        -1.021041e-38 -3.850061e-01
bigcom87        -1.020304e-38 -3.801189e-01
bigcom90        -1.019863e-38 -3.600770e-01
bigcom91        -1.020893e-38 -3.346609e-01
bigcom95        -1.020010e-38 -3.701110e-01
bigcom97        -1.020599e-38 -3.264721e-01
bigcom98        -1.020157e-38 -3.214181e-01
bigcom99        -1.020157e-38 -4.941478e-01
bigcom101       -1.020304e-38 -2.348204e-01
bigcom102       -1.021926e-38 -3.033859e-01
bigcom104       -1.020157e-38 -4.058012e-01
bigcom106       -1.020010e-38 -2.085410e-01
bigcom107       -1.020157e-38 -3.683921e-01
bigcom108       -1.021778e-38 -3.380475e-01
bigcom113       -1.020746e-38 -2.640962e-01
bigcom114       -1.020157e-38 -3.320312e-01
bigcom115       -1.020157e-38 -3.864902e-01
bigcom117       -1.023998e-38 -3.435803e-01
bigcom119       -1.020451e-38 -3.579712e-01
bigcom121       -1.020451e-38 -2.602600e-01
bigcom123       -1.021778e-38 -3.956958e-01
bigcom124       -1.020451e-38 -3.616012e-01
bigcom127       -1.021336e-38 -3.075249e-01
bigcom130       -1.021188e-38 -1.649388e-01
bigcom131       -1.020157e-38 -4.146119e-01
bigcom134       -1.020157e-38 -4.055906e-01
bigcom138       -1.022517e-38 -2.679831e-01
bigcom143       -1.020304e-38 -2.766189e-01
bigcom146       -1.026824e-38 -2.687051e-01
bigcom148       -1.020157e-38 -3.961165e-01
bigcom149       -1.020599e-38 -3.731737e-01
bigcom151       -1.020304e-38 -3.817741e-01
bigcom153       -1.019863e-38 -3.547978e-01
bigcom154       -1.020893e-38 -4.952577e-01
bigcom159        1.021733e-37  1.059620e+00
bigcom160       -1.020304e-38 -3.324638e-01
bigcom161       -1.019568e-38 -9.191361e-01
bigcom162       -1.022222e-38 -3.051502e-01
bigcom168       -1.020157e-38 -2.190129e-01
bigcom172       -1.020010e-38 -3.892308e-01
bigcom175       -1.019863e-38 -3.858259e-01
bigcom180       -1.020304e-38 -3.537694e-01
bigcom181       -1.020304e-38 -1.935914e-01
bigcom183       -1.020157e-38 -3.812099e-01
bigcom185       -1.019863e-38 -1.722499e-01
bigcom187       -1.020157e-38 -2.883064e-01
bigcom189       -1.021041e-38 -5.114678e-01
bigcom191       -1.020304e-38 -3.330415e-01
bigcom198       -1.019863e-38 -1.900375e-01
bigcom199       -1.020746e-38 -3.634299e-01
bigcom200       -1.020010e-38 -5.668188e-01
bigcom202       -1.019863e-38 -6.022337e-01
bigcom205       -1.019863e-38 -4.067027e-01
bigcom227       -1.020010e-38 -2.350132e-01
bigcom232       -1.020157e-38 -2.804126e-01
bigcom241       -1.019863e-38 -3.393780e-01
bigcom246       -1.020010e-38 -2.020798e-01
bigcom266       -1.020010e-38 -3.720756e-01
bigcom268       -1.020157e-38 -4.034536e-01
bigcom274       -1.019715e-38 -2.988207e-01
bigcom278       -1.020304e-38 -5.079626e-01
bigcom280       -1.020010e-38 -2.963871e-01
bigcom323       -1.020599e-38 -3.381360e-01
bigcom341       -1.019863e-38 -5.810292e-01
bigcom342       -1.021631e-38 -2.240252e-01
bigcom345       -1.020010e-38 -1.835470e-01
bigcom346       -1.020746e-38 -4.306853e-01
bigcom354       -1.020010e-38 -3.614158e-01
bigcom369       -1.020157e-38 -2.511348e-01
bigcom373        1.342429e-37  1.017484e+00
bigcom377       -1.019863e-38 -3.325355e-01
bigcom384       -1.020304e-38 -4.412148e-01
bigcom394       -1.020010e-38 -1.777309e-01
bigcom398       -1.019863e-38 -3.580186e-01
bigcom403       -1.019863e-38 -3.957540e-01
bigcom404       -1.020304e-38 -2.204304e-01
bigcom414       -1.020157e-38 -3.766763e-01
bigcom416       -1.020010e-38 -3.030985e-01
bigcom423       -1.022813e-38 -3.148360e-01
bigcom428       -1.021188e-38 -4.399985e-01
bigcom430        1.919658e-37  1.414339e+00
bigcom434       -1.020010e-38 -2.676004e-01
bigcom435       -1.020157e-38 -3.026237e-01
bigcom449       -1.021041e-38 -2.379098e-01
bigcom451       -1.020893e-38 -3.687005e-01
bigcom454       -1.020010e-38 -3.670071e-01
bigcom471       -1.020010e-38 -4.563154e-01
bigcom473       -1.021041e-38 -2.704412e-01
bigcom479       -1.024295e-38 -4.200357e-01
bigcom484       -1.021631e-38 -2.017176e-01
bigcom485       -1.020157e-38 -3.428275e-01
bigcom492       -1.021188e-38 -1.729812e-01
bigcom498       -1.020157e-38 -3.691889e-01
bigcom506       -1.020010e-38 -3.605611e-01
bigcom530       -1.020010e-38 -2.390939e-01
bigcom531       -1.019863e-38 -3.472861e-01
bigcom564       -1.020010e-38 -2.977837e-01
bigcom623       -1.019863e-38 -3.965629e-01
spin_vertex      1.539724e-38  3.844157e-01
membership_s1    2.111341e-39  4.564994e-02
membership_s2   -1.060553e-38 -3.419861e-01
membership_s3   -1.020599e-38 -3.155326e-01
membership_s4   -1.020599e-38 -4.823667e-01
membership_s5   -1.020893e-38 -4.021105e-01
membership_s6   -1.022074e-38 -3.870866e-01
membership_s7    1.582943e-37  1.125081e+00
membership_s8   -1.021041e-38 -4.254489e-01
membership_s9   -1.026079e-38 -3.202042e-01
membership_s10  -1.020599e-38 -4.025194e-01
membership_s11  -1.020010e-38 -4.067809e-01
membership_s13   3.941317e-37  2.101011e+00
membership_s14   2.617988e-39  3.543798e-02
membership_s15   1.411363e-38  1.914884e-01
membership_s17   9.094846e-38  1.027094e+00
membership_s18  -1.021778e-38 -3.266753e-01
membership_s19   9.562856e-39  2.404845e-01
membership_s20  -1.019863e-38 -4.445615e-01
membership_s21   4.320715e-38  5.074230e-01
membership_s22  -1.026079e-38 -3.441832e-01
membership_s23  -9.132415e-39 -1.164240e-01
membership_s25  -8.784495e-39 -1.646054e-01
membership_s26  -1.020157e-38 -3.303804e-01
membership_s27  -1.020451e-38 -2.688440e-01
membership_s28  -1.027868e-38 -3.310153e-01
membership_s29  -1.020304e-38 -3.096285e-01
membership_s30  -1.021778e-38 -3.640602e-01
membership_s31  -1.029665e-38 -3.068236e-01
membership_s32   7.971865e-40  1.285423e-01
membership_s33  -1.020599e-38 -4.038033e-01
membership_s34   1.089096e-37  9.791862e-01
membership_s35  -1.419207e-39  7.795735e-02
membership_s36  -1.021483e-38 -3.313102e-01
membership_s37  -1.034334e-38 -3.103609e-01
membership_s39   2.231050e-39 -3.174093e-02
membership_s40  -1.020304e-38 -2.804876e-01
membership_s41  -1.020304e-38 -3.898159e-01
membership_s42  -1.022074e-38 -3.515461e-01
membership_s43   2.861312e-38  4.981101e-01
membership_s44   1.002992e-38  2.121319e-01
V1              -1.602647e-38  1.699447e-01
V2               2.856510e-38  5.265387e-01
pdi             -1.519861e-37  3.164197e+01
adhesion         1.037997e-41  8.345298e-05
cohesion        -2.075994e-41 -1.664289e-04
inner           -2.315596e-42  1.930585e-06
outer           -2.206537e-42  4.254521e-05
ioratio          6.831161e-38  2.658513e-01
comsize          1.167140e-42 -1.541958e-04
[1] "Dataset: all_TnotC Model GBM, run: 5 of 10 2015-06-15 21:27:24"
Iter   TrainDeviance   ValidDeviance   StepSize   Improve
     1        0.1113             nan     0.0100    0.0000
     2        0.1103             nan     0.0100   -0.0000
     3        0.1092             nan     0.0100   -0.0001
     4        0.1082             nan     0.0100    0.0001
     5        0.1070             nan     0.0100    0.0000
     6        0.1061             nan     0.0100    0.0000
     7        0.1054             nan     0.0100   -0.0001
     8        0.1039             nan     0.0100   -0.0000
     9        0.1030             nan     0.0100    0.0000
    10        0.1024             nan     0.0100    0.0001
    20        0.0946             nan     0.0100    0.0000
    40        0.0844             nan     0.0100   -0.0000
    60        0.0770             nan     0.0100   -0.0000
    80        0.0709             nan     0.0100   -0.0000
   100        0.0652             nan     0.0100   -0.0000
   120        0.0612             nan     0.0100   -0.0000
   140        0.0578             nan     0.0100   -0.0000
   160        0.0550             nan     0.0100   -0.0000
   180        0.0525             nan     0.0100   -0.0000
   200        0.0498             nan     0.0100   -0.0000
   204        0.0492             nan     0.0100   -0.0000

[1] "GBM variable coefficients"
                            var     rel.inf
V1                           V1 5.922722935
outer                     outer 4.984830830
knn                         knn 4.742095461
V2                           V2 4.409255515
ratio2                   ratio2 4.338661285
bet                         bet 3.819817347
pagerank               pagerank 3.573669190
comsize                 comsize 3.299834384
ratio3                   ratio3 2.957082995
walktrap_vertex walktrap_vertex 2.577777780
ioratio                 ioratio 2.372596375
spin_vertex         spin_vertex 2.334637402
graph13                 graph13 2.199954278
hubscore               hubscore 1.997821707
inner                     inner 1.974147498
ratio1                   ratio1 1.877465847
ratio6                   ratio6 1.715353275
orbit18                 orbit18 1.599120772
fourth                   fourth 1.556515061
membership_s21   membership_s21 1.549312723
adhesion               adhesion 1.390978814
membership_s43   membership_s43 1.384637299
graph9                   graph9 1.363088809
ratio4                   ratio4 1.348745151
graph10                 graph10 1.346798466
upto_sixth           upto_sixth 1.344133430
fifth                     fifth 1.337433866
ratio5                   ratio5 1.218284226
graph3                   graph3 1.141583175
graph16                 graph16 1.082842406
orbit5                   orbit5 1.005545016
orbit15                 orbit15 0.972213352
graph6                   graph6 0.954039211
orbit19                 orbit19 0.951086294
cohesion               cohesion 0.941230887
orbit35                 orbit35 0.917378009
graph4                   graph4 0.902796902
orbit27                 orbit27 0.888008209
graph11                 graph11 0.834506344
sixth                     sixth 0.788913811
orbit28                 orbit28 0.753648478
orbit31                 orbit31 0.709925911
graph17                 graph17 0.691682252
membership_s44   membership_s44 0.651818770
orbit21                 orbit21 0.644201889
graph1                   graph1 0.643671854
graph12                 graph12 0.611338275
orbit20                 orbit20 0.582105772
orbit17                 orbit17 0.522073621
upto_third           upto_third 0.486874270
evcent                   evcent 0.486584224
orbit16                 orbit16 0.485572346
graph19                 graph19 0.485523464
third                     third 0.455506702
AP                           AP 0.441387496
orbit39                 orbit39 0.437672587
graph15                 graph15 0.396043007
upto_fifth           upto_fifth 0.376326487
orbit24                 orbit24 0.359001127
bigcom14               bigcom14 0.347994828
ecc                         ecc 0.337097820
graph23                 graph23 0.299887834
membership_s19   membership_s19 0.279822764
orbit1                   orbit1 0.279294626
coreness               coreness 0.279256216
upto_fourth         upto_fourth 0.266184330
close                     close 0.265554917
graph14                 graph14 0.254924797
orbit37                 orbit37 0.245441787
orbit4                   orbit4 0.244013163
orbit45                 orbit45 0.229735295
orbit6                   orbit6 0.225292463
orbit36                 orbit36 0.207808565
upto_second         upto_second 0.196968183
orbit9                   orbit9 0.185805714
pdi                         pdi 0.184156086
orbit22                 orbit22 0.182216054
membership_s15   membership_s15 0.180562912
orbit52                 orbit52 0.178107065
orbit49                 orbit49 0.174305030
graph5                   graph5 0.172386362
membership_s35   membership_s35 0.171092734
graph21                 graph21 0.147059504
orbit30                 orbit30 0.146123159
graph25                 graph25 0.143676337
bigcom47               bigcom47 0.143085707
bigcom5                 bigcom5 0.134632865
second                   second 0.118848193
bigcom1                 bigcom1 0.100351746
orbit56                 orbit56 0.099490921
orbit25                 orbit25 0.095983847
membership_s1     membership_s1 0.092671437
graph20                 graph20 0.089506446
trans                     trans 0.080255675
orbit50                 orbit50 0.077277726
membership_s14   membership_s14 0.076084755
orbit23                 orbit23 0.072089483
bigcom30               bigcom30 0.069861329
bigcom12               bigcom12 0.059643309
orbit38                 orbit38 0.055132321
orbit63                 orbit63 0.054912430
graph0                   graph0 0.054002542
orbit32                 orbit32 0.049963504
membership_s39   membership_s39 0.048699280
membership_s37   membership_s37 0.047335154
bigcom479             bigcom479 0.044751886
membership_s7     membership_s7 0.035815930
graph18                 graph18 0.035730136
bigcom11               bigcom11 0.027443989
orbit62                 orbit62 0.025824012
membership_s17   membership_s17 0.025612102
orbit2                   orbit2 0.022647636
orbit47                 orbit47 0.021208722
membership_s28   membership_s28 0.020269271
constraint           constraint 0.018904171
bigcom8                 bigcom8 0.018784174
orbit51                 orbit51 0.018124715
graph24                 graph24 0.016638989
orbit42                 orbit42 0.012518107
membership_s34   membership_s34 0.011340174
orbit11                 orbit11 0.011033104
membership_s23   membership_s23 0.010230008
membership_s31   membership_s31 0.009913091
membership_s32   membership_s32 0.009705997
graph7                   graph7 0.009637211
bigcom43               bigcom43 0.006726527
membership_s25   membership_s25 0.004667964
graph2                   graph2 0.000000000
graph8                   graph8 0.000000000
graph22                 graph22 0.000000000
graph26                 graph26 0.000000000
graph27                 graph27 0.000000000
graph28                 graph28 0.000000000
graph29                 graph29 0.000000000
orbit0                   orbit0 0.000000000
orbit3                   orbit3 0.000000000
orbit7                   orbit7 0.000000000
orbit8                   orbit8 0.000000000
orbit10                 orbit10 0.000000000
orbit12                 orbit12 0.000000000
orbit13                 orbit13 0.000000000
orbit14                 orbit14 0.000000000
orbit26                 orbit26 0.000000000
orbit29                 orbit29 0.000000000
orbit33                 orbit33 0.000000000
orbit34                 orbit34 0.000000000
orbit40                 orbit40 0.000000000
orbit41                 orbit41 0.000000000
orbit43                 orbit43 0.000000000
orbit44                 orbit44 0.000000000
orbit46                 orbit46 0.000000000
orbit48                 orbit48 0.000000000
orbit53                 orbit53 0.000000000
orbit54                 orbit54 0.000000000
orbit55                 orbit55 0.000000000
orbit57                 orbit57 0.000000000
orbit58                 orbit58 0.000000000
orbit59                 orbit59 0.000000000
orbit60                 orbit60 0.000000000
orbit61                 orbit61 0.000000000
orbit64                 orbit64 0.000000000
orbit65                 orbit65 0.000000000
orbit66                 orbit66 0.000000000
orbit67                 orbit67 0.000000000
orbit68                 orbit68 0.000000000
orbit69                 orbit69 0.000000000
orbit70                 orbit70 0.000000000
orbit71                 orbit71 0.000000000
orbit72                 orbit72 0.000000000
eccrad                   eccrad 0.000000000
first                     first 0.000000000
selfinter             selfinter 0.000000000
bigcom3                 bigcom3 0.000000000
bigcom4                 bigcom4 0.000000000
bigcom6                 bigcom6 0.000000000
bigcom7                 bigcom7 0.000000000
bigcom9                 bigcom9 0.000000000
bigcom10               bigcom10 0.000000000
bigcom13               bigcom13 0.000000000
bigcom15               bigcom15 0.000000000
bigcom16               bigcom16 0.000000000
bigcom17               bigcom17 0.000000000
bigcom19               bigcom19 0.000000000
bigcom20               bigcom20 0.000000000
bigcom21               bigcom21 0.000000000
bigcom22               bigcom22 0.000000000
bigcom23               bigcom23 0.000000000
bigcom26               bigcom26 0.000000000
bigcom27               bigcom27 0.000000000
bigcom28               bigcom28 0.000000000
bigcom31               bigcom31 0.000000000
bigcom32               bigcom32 0.000000000
bigcom33               bigcom33 0.000000000
bigcom34               bigcom34 0.000000000
bigcom36               bigcom36 0.000000000
bigcom37               bigcom37 0.000000000
bigcom38               bigcom38 0.000000000
bigcom39               bigcom39 0.000000000
bigcom40               bigcom40 0.000000000
bigcom41               bigcom41 0.000000000
bigcom46               bigcom46 0.000000000
bigcom49               bigcom49 0.000000000
bigcom52               bigcom52 0.000000000
bigcom54               bigcom54 0.000000000
bigcom58               bigcom58 0.000000000
bigcom61               bigcom61 0.000000000
bigcom65               bigcom65 0.000000000
bigcom69               bigcom69 0.000000000
bigcom71               bigcom71 0.000000000
bigcom75               bigcom75 0.000000000
bigcom76               bigcom76 0.000000000
bigcom78               bigcom78 0.000000000
bigcom82               bigcom82 0.000000000
bigcom83               bigcom83 0.000000000
bigcom85               bigcom85 0.000000000
bigcom87               bigcom87 0.000000000
bigcom90               bigcom90 0.000000000
bigcom91               bigcom91 0.000000000
bigcom95               bigcom95 0.000000000
bigcom97               bigcom97 0.000000000
bigcom98               bigcom98 0.000000000
bigcom99               bigcom99 0.000000000
bigcom101             bigcom101 0.000000000
bigcom102             bigcom102 0.000000000
bigcom104             bigcom104 0.000000000
bigcom106             bigcom106 0.000000000
bigcom107             bigcom107 0.000000000
bigcom108             bigcom108 0.000000000
bigcom113             bigcom113 0.000000000
bigcom114             bigcom114 0.000000000
bigcom115             bigcom115 0.000000000
bigcom117             bigcom117 0.000000000
bigcom119             bigcom119 0.000000000
bigcom121             bigcom121 0.000000000
bigcom123             bigcom123 0.000000000
bigcom124             bigcom124 0.000000000
bigcom127             bigcom127 0.000000000
bigcom130             bigcom130 0.000000000
bigcom131             bigcom131 0.000000000
bigcom134             bigcom134 0.000000000
bigcom138             bigcom138 0.000000000
bigcom143             bigcom143 0.000000000
bigcom146             bigcom146 0.000000000
bigcom148             bigcom148 0.000000000
bigcom149             bigcom149 0.000000000
bigcom151             bigcom151 0.000000000
bigcom153             bigcom153 0.000000000
bigcom154             bigcom154 0.000000000
bigcom159             bigcom159 0.000000000
bigcom160             bigcom160 0.000000000
bigcom161             bigcom161 0.000000000
bigcom162             bigcom162 0.000000000
bigcom168             bigcom168 0.000000000
bigcom172             bigcom172 0.000000000
bigcom175             bigcom175 0.000000000
bigcom180             bigcom180 0.000000000
bigcom181             bigcom181 0.000000000
bigcom183             bigcom183 0.000000000
bigcom185             bigcom185 0.000000000
bigcom187             bigcom187 0.000000000
bigcom189             bigcom189 0.000000000
bigcom191             bigcom191 0.000000000
bigcom198             bigcom198 0.000000000
bigcom199             bigcom199 0.000000000
bigcom200             bigcom200 0.000000000
bigcom202             bigcom202 0.000000000
bigcom205             bigcom205 0.000000000
bigcom227             bigcom227 0.000000000
bigcom232             bigcom232 0.000000000
bigcom241             bigcom241 0.000000000
bigcom246             bigcom246 0.000000000
bigcom266             bigcom266 0.000000000
bigcom268             bigcom268 0.000000000
bigcom274             bigcom274 0.000000000
bigcom278             bigcom278 0.000000000
bigcom280             bigcom280 0.000000000
bigcom323             bigcom323 0.000000000
bigcom341             bigcom341 0.000000000
bigcom342             bigcom342 0.000000000
bigcom345             bigcom345 0.000000000
bigcom346             bigcom346 0.000000000
bigcom354             bigcom354 0.000000000
bigcom369             bigcom369 0.000000000
bigcom373             bigcom373 0.000000000
bigcom377             bigcom377 0.000000000
bigcom384             bigcom384 0.000000000
bigcom394             bigcom394 0.000000000
bigcom398             bigcom398 0.000000000
bigcom403             bigcom403 0.000000000
bigcom404             bigcom404 0.000000000
bigcom414             bigcom414 0.000000000
bigcom416             bigcom416 0.000000000
bigcom423             bigcom423 0.000000000
bigcom428             bigcom428 0.000000000
bigcom430             bigcom430 0.000000000
bigcom434             bigcom434 0.000000000
bigcom435             bigcom435 0.000000000
bigcom449             bigcom449 0.000000000
bigcom451             bigcom451 0.000000000
bigcom454             bigcom454 0.000000000
bigcom471             bigcom471 0.000000000
bigcom473             bigcom473 0.000000000
bigcom484             bigcom484 0.000000000
bigcom485             bigcom485 0.000000000
bigcom492             bigcom492 0.000000000
bigcom498             bigcom498 0.000000000
bigcom506             bigcom506 0.000000000
bigcom530             bigcom530 0.000000000
bigcom531             bigcom531 0.000000000
bigcom564             bigcom564 0.000000000
bigcom623             bigcom623 0.000000000
membership_s2     membership_s2 0.000000000
membership_s3     membership_s3 0.000000000
membership_s4     membership_s4 0.000000000
membership_s5     membership_s5 0.000000000
membership_s6     membership_s6 0.000000000
membership_s8     membership_s8 0.000000000
membership_s9     membership_s9 0.000000000
membership_s10   membership_s10 0.000000000
membership_s11   membership_s11 0.000000000
membership_s13   membership_s13 0.000000000
membership_s18   membership_s18 0.000000000
membership_s20   membership_s20 0.000000000
membership_s22   membership_s22 0.000000000
membership_s26   membership_s26 0.000000000
membership_s27   membership_s27 0.000000000
membership_s29   membership_s29 0.000000000
membership_s30   membership_s30 0.000000000
membership_s33   membership_s33 0.000000000
membership_s36   membership_s36 0.000000000
membership_s40   membership_s40 0.000000000
membership_s41   membership_s41 0.000000000
membership_s42   membership_s42 0.000000000
[1] "Dataset: all_TnotC Model RF, run: 5 of 10 2015-06-15 21:29:26"
     |      Out-of-bag   |
Tree |      MSE  %Var(y) |
   1 |  0.02155   216.79 |
   2 |  0.01899   191.01 |
   3 |  0.01809   181.96 |
   4 |  0.01714   172.46 |
   5 |  0.01582   159.12 |
   6 |  0.01545   155.46 |
   7 |  0.01471   147.98 |
   8 |   0.0148   148.84 |
   9 |  0.01463   147.20 |
  10 |  0.01422   143.02 |
  11 |  0.01405   141.37 |
  12 |  0.01351   135.92 |
  13 |  0.01307   131.49 |
  14 |  0.01278   128.55 |
  15 |  0.01267   127.50 |
  16 |  0.01244   125.13 |
  17 |   0.0124   124.78 |
  18 |  0.01226   123.36 |
  19 |  0.01215   122.22 |
  20 |  0.01202   120.96 |
  21 |  0.01202   120.91 |
  22 |  0.01198   120.56 |
  23 |  0.01192   119.88 |
  24 |  0.01187   119.39 |
  25 |  0.01182   118.93 |
  26 |  0.01172   117.94 |
  27 |  0.01167   117.35 |
  28 |  0.01164   117.14 |
  29 |   0.0116   116.68 |
  30 |  0.01155   116.23 |
  31 |  0.01156   116.32 |
  32 |  0.01155   116.18 |
  33 |  0.01156   116.31 |
  34 |  0.01149   115.59 |
  35 |   0.0115   115.69 |
  36 |  0.01149   115.58 |
  37 |  0.01144   115.11 |
  38 |  0.01142   114.88 |
  39 |  0.01142   114.90 |
  40 |  0.01137   114.42 |
  41 |  0.01134   114.12 |
  42 |   0.0113   113.70 |
  43 |  0.01129   113.53 |
  44 |  0.01124   113.08 |
  45 |   0.0112   112.65 |
  46 |  0.01122   112.90 |
  47 |  0.01121   112.78 |
  48 |  0.01119   112.60 |
  49 |  0.01118   112.44 |
  50 |  0.01117   112.32 |
  51 |  0.01116   112.23 |
  52 |  0.01114   112.09 |
  53 |  0.01115   112.14 |
  54 |  0.01114   112.07 |
  55 |  0.01114   112.02 |
  56 |  0.01113   111.93 |
  57 |   0.0111   111.64 |
  58 |   0.0111   111.64 |
  59 |  0.01109   111.57 |
  60 |  0.01109   111.59 |
  61 |  0.01109   111.61 |
  62 |   0.0111   111.62 |
  63 |   0.0111   111.68 |
  64 |  0.01108   111.45 |
  65 |  0.01106   111.24 |
  66 |  0.01105   111.14 |
  67 |  0.01103   110.91 |
  68 |  0.01102   110.86 |
  69 |  0.01102   110.84 |
  70 |  0.01101   110.78 |
  71 |  0.01101   110.76 |
  72 |    0.011   110.66 |
  73 |    0.011   110.69 |
  74 |  0.01101   110.74 |
  75 |    0.011   110.65 |
  76 |    0.011   110.65 |
  77 |  0.01098   110.46 |
  78 |  0.01098   110.46 |
  79 |  0.01097   110.38 |
  80 |  0.01097   110.33 |
  81 |  0.01097   110.32 |
  82 |  0.01096   110.26 |
  83 |  0.01098   110.43 |
  84 |  0.01098   110.43 |
  85 |  0.01098   110.43 |
  86 |  0.01098   110.45 |
  87 |  0.01098   110.49 |
  88 |    0.011   110.64 |
  89 |    0.011   110.63 |
  90 |    0.011   110.61 |
  91 |  0.01099   110.51 |
  92 |  0.01098   110.43 |
  93 |  0.01098   110.46 |
  94 |  0.01098   110.41 |
  95 |  0.01098   110.49 |
  96 |  0.01098   110.48 |
  97 |  0.01099   110.56 |
  98 |  0.01099   110.51 |
  99 |  0.01097   110.39 |
 100 |  0.01096   110.20 |
[1] "Random Forest variable coefficients"
                      %IncMSE IncNodePurity
graph5           1.020832e-03  1.048972e-01
graph6           1.207139e-03  2.061006e-01
graph7           5.032914e-04  8.721273e-03
graph8           0.000000e+00  1.734723e-20
graph9           1.434953e-03  5.440527e-01
graph10          4.190202e-03  4.456310e-01
graph11          3.715822e-03  4.204358e-01
graph12          5.831911e-03  2.955472e-01
graph13          5.230510e-03  5.957211e-01
graph14          4.346980e-03  3.095778e-01
graph15          4.059382e-04  1.674519e-01
graph16          2.711324e-03  3.744809e-01
graph17          4.940677e-03  4.472005e-01
graph18          1.452719e-04  4.969160e-02
graph19          6.314177e-03  3.464350e-01
graph20          2.424182e-03  1.500969e-01
graph21          9.014759e-05  6.330324e-02
graph22          7.758180e-04  2.519415e-02
graph23          1.261967e-03  2.750101e-01
graph24          9.785613e-04  1.117242e-02
graph25          3.852292e-05  1.860221e-02
graph26          9.765625e-05  2.379856e-02
graph27          9.765625e-05  1.958555e-02
graph28          0.000000e+00  0.000000e+00
graph29          0.000000e+00  0.000000e+00
orbit0           3.885377e-04  1.272824e-01
orbit1           8.719583e-04  3.496235e-01
orbit2           8.281961e-05  1.195469e-01
orbit3          -3.866976e-06  2.222222e-02
orbit4           4.105798e-03  6.088616e-01
orbit5           8.714350e-04  2.190461e-01
orbit6           3.760552e-03  4.472672e-01
orbit7           8.202305e-04  1.421742e-01
orbit8           1.357838e-03  1.881931e-01
orbit9           1.324809e-03  1.548893e-01
orbit10          2.216893e-03  7.861485e-02
orbit11          2.337093e-04  5.754136e-02
orbit12          4.707729e-05  1.056395e-03
orbit13          3.891051e-06  1.600000e-02
orbit14          0.000000e+00  0.000000e+00
orbit15          7.330066e-04  3.489573e-01
orbit16          2.977044e-03  3.313135e-01
orbit17          1.823717e-03  3.030006e-01
orbit18          5.659397e-03  1.046769e+00
orbit19          1.950853e-03  4.872305e-01
orbit20          1.803992e-03  4.111771e-01
orbit21          3.807753e-04  1.974239e-01
orbit22          4.655013e-03  4.558167e-01
orbit23          5.673194e-04  1.724613e-01
orbit24          5.047687e-03  2.932618e-01
orbit25          6.861950e-04  9.740014e-02
orbit26          1.604546e-03  5.107163e-02
orbit27          7.732755e-03  6.898719e-01
orbit28          2.810623e-03  2.465480e-01
orbit29          7.704972e-04  1.305745e-01
orbit30          3.425229e-03  1.504135e-01
orbit31          6.045793e-03  4.406904e-01
orbit32          1.126218e-04  7.195457e-02
orbit33          1.125676e-03  7.637637e-02
orbit34          2.017430e-03  1.453057e-01
orbit35          2.398383e-03  3.847895e-01
orbit36          5.011134e-04  1.157932e-01
orbit37          1.977577e-03  2.139002e-01
orbit38          1.976926e-03  1.366258e-01
orbit39          1.895696e-03  1.940858e-01
orbit40          5.231036e-04  1.290713e-02
orbit41          8.718016e-06  2.695214e-02
orbit42         -1.169170e-05  9.909020e-03
orbit43          6.325697e-04  1.650256e-02
orbit44          0.000000e+00  2.168404e-21
orbit45          4.596442e-03  5.913161e-01
orbit46          2.956851e-04  4.424719e-02
orbit47          3.045318e-04  2.112606e-01
orbit48         -1.185771e-05  1.907702e-02
orbit49          4.149896e-04  1.748071e-01
orbit50          4.676373e-04  1.036133e-01
orbit51          6.145661e-04  1.083124e-01
orbit52          1.597177e-04  2.480188e-02
orbit53          3.321840e-04  5.633085e-02
orbit54          0.000000e+00  3.233525e-17
orbit55          0.000000e+00  2.725901e-17
orbit56          1.128290e-03  2.253571e-01
orbit57          0.000000e+00  3.577867e-20
orbit58          0.000000e+00  1.179829e-17
orbit59          8.533525e-04  8.004670e-02
orbit60          0.000000e+00  2.100000e-02
orbit61          2.319125e-05  2.943751e-02
orbit62          9.622131e-05  7.325574e-02
orbit63          4.909340e-04  2.394198e-03
orbit64          3.247863e-05  3.247104e-02
orbit65          3.914399e-05  1.780118e-02
orbit66          0.000000e+00  0.000000e+00
orbit67          0.000000e+00  8.673617e-21
orbit68          1.178319e-05  9.876713e-03
orbit69          0.000000e+00  0.000000e+00
orbit70          0.000000e+00  0.000000e+00
orbit71          0.000000e+00  0.000000e+00
orbit72          0.000000e+00  0.000000e+00
AP               1.048781e-03  2.123543e-01
bet              3.429093e-03  9.326814e-01
ecc              7.804930e-05  3.058854e-01
eccrad           1.115114e-03  1.328201e-01
close            1.404029e-03  4.285655e-01
constraint       2.239582e-03  3.277022e-01
coreness         7.897100e-04  2.020671e-01
knn              3.852904e-03  7.966729e-01
hubscore         5.265132e-03  6.135670e-01
pagerank         3.533899e-03  1.155340e+00
trans            2.497875e-04  1.605180e-01
evcent           3.912262e-03  6.958572e-01
first            5.274216e-04  2.173709e-01
upto_second      1.093128e-03  2.866459e-01
upto_third       2.459477e-03  4.136467e-01
upto_fourth      4.809021e-03  4.765630e-01
upto_fifth       2.297986e-03  3.353259e-01
upto_sixth       7.466555e-03  7.532166e-01
second           1.836179e-03  3.092413e-01
third            3.036837e-03  5.221326e-01
fourth           4.432812e-03  8.699884e-01
fifth            5.243512e-04  9.078318e-01
sixth            6.916793e-03  6.665467e-01
ratio1           3.530041e-03  7.011222e-01
ratio2           2.182246e-03  1.484609e+00
ratio3           4.486337e-03  1.568068e+00
ratio4           4.094945e-03  7.380761e-01
ratio5           3.984690e-03  9.533900e-01
ratio6           1.625111e-03  7.455694e-01
selfinter       -7.583134e-06  2.040322e-02
walktrap_vertex  7.358693e-03  7.573482e-01
bigcom1          9.477753e-05  1.083497e-01
bigcom3          0.000000e+00  1.734723e-20
bigcom4          0.000000e+00  8.673617e-21
bigcom5          6.433525e-04  3.800919e-01
bigcom6          0.000000e+00  0.000000e+00
bigcom7          0.000000e+00  0.000000e+00
bigcom8          4.979673e-05  7.072333e-02
bigcom9          0.000000e+00  3.469447e-20
bigcom10         0.000000e+00  0.000000e+00
bigcom11         2.592049e-05  6.555995e-02
bigcom12        -1.530557e-05  4.538432e-02
bigcom13         0.000000e+00  2.168404e-21
bigcom14        -2.899612e-05  7.587007e-02
bigcom15         0.000000e+00  0.000000e+00
bigcom16         0.000000e+00  0.000000e+00
bigcom17         0.000000e+00  0.000000e+00
bigcom19         0.000000e+00  0.000000e+00
bigcom20         0.000000e+00  0.000000e+00
bigcom21         0.000000e+00  0.000000e+00
bigcom22         0.000000e+00  0.000000e+00
bigcom23        -9.471554e-06  4.605852e-02
bigcom26         0.000000e+00  0.000000e+00
bigcom27         0.000000e+00  0.000000e+00
bigcom28         0.000000e+00  0.000000e+00
bigcom30        -4.277441e-05  2.575986e-01
bigcom31         0.000000e+00  0.000000e+00
bigcom32         0.000000e+00  0.000000e+00
bigcom33         0.000000e+00  1.734723e-20
bigcom34         0.000000e+00  0.000000e+00
bigcom36         0.000000e+00  0.000000e+00
bigcom37         0.000000e+00  0.000000e+00
bigcom38         0.000000e+00  0.000000e+00
bigcom39         0.000000e+00  0.000000e+00
bigcom40         2.782018e-05  2.756159e-01
bigcom41         0.000000e+00  4.336809e-21
bigcom43         4.201551e-06  4.966506e-02
bigcom46         8.806773e-05  3.783077e-01
bigcom47        -1.287404e-05  4.621582e-02
bigcom49         0.000000e+00  0.000000e+00
bigcom52        -7.549946e-07  4.757075e-01
bigcom54         0.000000e+00  0.000000e+00
bigcom58         0.000000e+00  1.734723e-20
bigcom61         0.000000e+00  0.000000e+00
bigcom65         0.000000e+00  0.000000e+00
bigcom69         0.000000e+00  0.000000e+00
bigcom71         0.000000e+00  1.734723e-20
bigcom75         0.000000e+00  0.000000e+00
bigcom76         0.000000e+00  0.000000e+00
bigcom78         0.000000e+00  4.336809e-21
bigcom82         0.000000e+00  0.000000e+00
bigcom83         0.000000e+00  0.000000e+00
bigcom85         0.000000e+00  1.734723e-20
bigcom87         0.000000e+00  0.000000e+00
bigcom90         0.000000e+00  0.000000e+00
bigcom91         0.000000e+00  0.000000e+00
bigcom95         0.000000e+00  0.000000e+00
bigcom97         0.000000e+00  0.000000e+00
bigcom98         0.000000e+00  0.000000e+00
bigcom99         0.000000e+00  0.000000e+00
bigcom101        0.000000e+00  0.000000e+00
bigcom102        0.000000e+00  0.000000e+00
bigcom104        0.000000e+00  0.000000e+00
bigcom106        0.000000e+00  0.000000e+00
bigcom107        0.000000e+00  0.000000e+00
bigcom108        0.000000e+00  0.000000e+00
bigcom113        0.000000e+00  0.000000e+00
bigcom114        0.000000e+00  1.387779e-19
bigcom115        0.000000e+00  0.000000e+00
bigcom117        0.000000e+00  0.000000e+00
bigcom119        0.000000e+00  0.000000e+00
bigcom121        0.000000e+00  0.000000e+00
bigcom123        0.000000e+00  0.000000e+00
bigcom124        0.000000e+00  0.000000e+00
bigcom127        0.000000e+00  0.000000e+00
bigcom130        0.000000e+00  0.000000e+00
bigcom131        0.000000e+00  0.000000e+00
bigcom134        0.000000e+00  0.000000e+00
bigcom138        0.000000e+00  0.000000e+00
bigcom143        0.000000e+00  0.000000e+00
bigcom146        0.000000e+00  0.000000e+00
bigcom148        0.000000e+00  0.000000e+00
bigcom149        0.000000e+00  0.000000e+00
bigcom151        0.000000e+00  0.000000e+00
bigcom153        0.000000e+00  4.336809e-21
bigcom154        0.000000e+00  0.000000e+00
bigcom159        7.545590e-05  2.445301e-01
bigcom160        0.000000e+00  0.000000e+00
bigcom161        0.000000e+00  1.734723e-20
bigcom162        0.000000e+00  0.000000e+00
bigcom168        0.000000e+00  0.000000e+00
bigcom172        0.000000e+00  0.000000e+00
bigcom175        0.000000e+00  0.000000e+00
bigcom180        0.000000e+00  0.000000e+00
bigcom181        0.000000e+00  1.387779e-19
bigcom183        0.000000e+00  0.000000e+00
bigcom185        0.000000e+00  0.000000e+00
bigcom187        0.000000e+00  8.673617e-21
bigcom189        0.000000e+00  1.734723e-20
bigcom191        0.000000e+00  0.000000e+00
bigcom198        0.000000e+00  0.000000e+00
bigcom199        0.000000e+00  0.000000e+00
bigcom200        0.000000e+00  0.000000e+00
bigcom202        0.000000e+00  0.000000e+00
bigcom205        0.000000e+00  0.000000e+00
bigcom227        0.000000e+00  0.000000e+00
bigcom232        0.000000e+00  1.734723e-20
bigcom241        0.000000e+00  0.000000e+00
bigcom246        0.000000e+00  0.000000e+00
bigcom266        0.000000e+00  0.000000e+00
bigcom268        0.000000e+00  0.000000e+00
bigcom274        0.000000e+00  0.000000e+00
bigcom278        0.000000e+00  0.000000e+00
bigcom280        0.000000e+00  0.000000e+00
bigcom323        0.000000e+00  0.000000e+00
bigcom341        0.000000e+00  0.000000e+00
bigcom342        0.000000e+00  8.673617e-21
bigcom345        0.000000e+00  0.000000e+00
bigcom346        0.000000e+00  0.000000e+00
bigcom354        0.000000e+00  0.000000e+00
bigcom369        0.000000e+00  0.000000e+00
bigcom373       -3.323092e-05  2.813699e-01
bigcom377        0.000000e+00  0.000000e+00
bigcom384        0.000000e+00  0.000000e+00
bigcom394        0.000000e+00  0.000000e+00
bigcom398        0.000000e+00  0.000000e+00
bigcom403        0.000000e+00  0.000000e+00
bigcom404        0.000000e+00  0.000000e+00
bigcom414        0.000000e+00  0.000000e+00
bigcom416        0.000000e+00  0.000000e+00
bigcom423        0.000000e+00  0.000000e+00
bigcom428        0.000000e+00  0.000000e+00
bigcom430        0.000000e+00  0.000000e+00
bigcom434        0.000000e+00  0.000000e+00
bigcom435        0.000000e+00  0.000000e+00
bigcom449        0.000000e+00  0.000000e+00
bigcom451        0.000000e+00  0.000000e+00
bigcom454        0.000000e+00  0.000000e+00
bigcom471        0.000000e+00  0.000000e+00
bigcom473        0.000000e+00  0.000000e+00
bigcom479        1.450190e-05  1.379491e-02
bigcom484        0.000000e+00  0.000000e+00
bigcom485        0.000000e+00  0.000000e+00
bigcom492        0.000000e+00  3.686287e-20
bigcom498        0.000000e+00  0.000000e+00
bigcom506        0.000000e+00  0.000000e+00
bigcom530        0.000000e+00  0.000000e+00
bigcom531        0.000000e+00  0.000000e+00
bigcom564        0.000000e+00  0.000000e+00
bigcom623        0.000000e+00  0.000000e+00
spin_vertex      6.659217e-04  7.094750e-01
membership_s1    2.338993e-04  8.916949e-02
membership_s2    0.000000e+00  0.000000e+00
membership_s3    0.000000e+00  0.000000e+00
membership_s4    0.000000e+00  0.000000e+00
membership_s5    0.000000e+00  0.000000e+00
membership_s6    0.000000e+00  0.000000e+00
membership_s7   -1.945973e-06  1.522740e-01
membership_s8    0.000000e+00  0.000000e+00
membership_s9    0.000000e+00  3.577867e-20
membership_s10   0.000000e+00  4.336809e-21
membership_s11   0.000000e+00  0.000000e+00
membership_s13  -4.522859e-05  2.001848e-01
membership_s14  -2.222050e-06  2.175387e-02
membership_s15  -9.211147e-05  9.543404e-02
membership_s17  -6.885027e-05  3.111646e-01
membership_s18   0.000000e+00  0.000000e+00
membership_s19  -1.453461e-05  1.819340e-01
membership_s20   0.000000e+00  0.000000e+00
membership_s21   2.878174e-04  4.030293e-01
membership_s22   0.000000e+00  1.734723e-20
membership_s23   1.331033e-04  7.902997e-02
membership_s25   4.183821e-05  8.566891e-02
membership_s26   0.000000e+00  0.000000e+00
membership_s27   0.000000e+00  8.673617e-21
membership_s28   2.148722e-05  1.557959e-01
membership_s29   0.000000e+00  0.000000e+00
membership_s30   0.000000e+00  0.000000e+00
membership_s31  -4.488079e-05  1.608762e-01
membership_s32  -2.275902e-05  2.090536e-01
membership_s33   0.000000e+00  1.734723e-20
membership_s34   1.449498e-05  2.281907e-01
membership_s35   1.743632e-04  1.585985e-01
membership_s36   0.000000e+00  1.734723e-20
membership_s37   3.123094e-06  6.939519e-02
membership_s39   4.503634e-07  6.369629e-02
membership_s40   0.000000e+00  0.000000e+00
membership_s41   0.000000e+00  8.673617e-21
membership_s42   0.000000e+00  0.000000e+00
membership_s43  -2.451772e-05  4.529981e-01
membership_s44   1.379389e-04  1.803317e-01
V1               6.238971e-03  1.864787e+00
V2               2.833348e-03  1.867093e+00
pdi              8.454397e-04  3.546284e-01
adhesion         5.960442e-03  1.047318e+00
cohesion         6.077442e-03  9.516791e-01
inner            1.805280e-03  1.324696e+00
outer            1.413121e-03  1.318987e+00
ioratio          6.430757e-03  1.184082e+00
comsize          1.321347e-03  9.050256e-01
[1] "Dataset: all_TnotC Model GLM, run: 5 of 10 2015-06-15 21:31:27"
[1] "glmnet variable coefficients"
                         [,1]          [,2]
(Intercept)     -4.590926e+00 -3.089938e+00
graph0          -1.278624e-40 -7.581711e-04
graph1          -1.395314e-42 -4.511002e-06
graph2          -7.134193e-41 -7.391936e-04
graph3          -4.484409e-44 -1.462048e-07
graph4          -1.794937e-44  5.219635e-09
graph5          -1.212508e-42 -6.772116e-06
graph6          -3.589739e-43 -2.995341e-06
graph7          -1.940980e-42 -1.078628e-05
graph8          -2.159176e-41 -6.644837e-05
graph9          -1.131177e-45 -4.733236e-09
graph10         -4.105268e-46 -7.685157e-10
graph11         -2.544128e-46  3.303311e-10
graph12         -7.699137e-45 -5.917415e-08
graph13         -2.145684e-44 -1.199069e-07
graph14         -4.956454e-45 -4.624856e-08
graph15         -3.327709e-43 -1.865492e-06
graph16         -3.936483e-45 -1.687633e-08
graph17         -1.065501e-44 -6.180448e-08
graph18         -1.088913e-42 -8.359985e-06
graph19         -6.334466e-44 -3.984722e-07
graph20         -4.032587e-44  1.419635e-06
graph21         -2.062670e-43 -1.410757e-06
graph22         -5.275770e-44 -2.586814e-07
graph23         -1.224310e-43 -2.543247e-07
graph24         -4.212365e-43 -1.982479e-06
graph25         -9.583385e-43 -3.915953e-06
graph26         -4.085687e-43 -1.265708e-06
graph27         -5.037814e-42 -1.623867e-05
graph28         -1.896178e-42 -3.259781e-06
graph29         -1.412260e-41 -1.244070e-05
orbit0          -1.278624e-40 -7.555194e-04
orbit1          -7.263364e-42  1.766149e-05
orbit2          -9.325998e-43 -9.980508e-06
orbit3          -7.134193e-41 -7.385655e-04
orbit4          -2.553167e-43 -2.351289e-07
orbit5          -4.408564e-44 -2.176025e-07
orbit6          -1.044838e-43  4.850111e-07
orbit7          -7.247182e-45 -6.090839e-08
orbit8          -1.212508e-42 -6.756581e-06
orbit9          -1.047522e-41 -9.409456e-05
orbit10         -8.140855e-43 -7.837558e-06
orbit11         -2.938477e-43 -1.550200e-06
orbit12         -1.795412e-41 -1.443015e-04
orbit13         -1.239523e-42 -3.962662e-06
orbit14         -2.159176e-41 -6.635916e-05
orbit15         -1.350546e-44 -1.094351e-07
orbit16         -9.395944e-46  7.009435e-10
orbit17         -5.624638e-45 -4.297578e-08
orbit18         -4.081988e-45  2.197576e-08
orbit19         -4.163412e-45 -8.170180e-09
orbit20         -1.786436e-45 -3.401379e-09
orbit21         -2.435630e-46 -1.537706e-09
orbit22         -1.432010e-45  4.883375e-09
orbit23         -7.557068e-47 -3.650748e-10
orbit24         -1.190888e-43 -1.031373e-06
orbit25         -5.218380e-44 -6.349133e-07
orbit26         -5.283925e-45 -2.429176e-08
orbit27         -4.862071e-43  2.481815e-07
orbit28         -8.647362e-44 -3.356277e-07
orbit29         -4.729269e-44 -3.753879e-07
orbit30         -4.258827e-44 -2.672925e-07
orbit31         -7.393279e-44 -9.717272e-07
orbit32         -1.346783e-44 -1.275135e-07
orbit33         -1.840239e-45 -4.819154e-09
orbit34         -3.327709e-43 -1.857287e-06
orbit35         -1.627501e-43  7.379512e-07
orbit36         -9.842662e-45 -4.871155e-08
orbit37         -1.921865e-44 -1.115981e-07
orbit38         -3.081824e-45 -2.203447e-08
orbit39         -6.044870e-43 -7.498071e-06
orbit40         -1.075945e-43 -7.823804e-07
orbit41         -1.555758e-44 -3.311912e-08
orbit42         -5.769123e-45 -6.652929e-09
orbit43         -1.984691e-42 -1.739476e-05
orbit44         -1.155590e-42 -3.321166e-06
orbit45         -2.613016e-42 -2.913167e-05
orbit46         -6.058986e-43 -5.695332e-06
orbit47         -1.639414e-43 -6.324704e-07
orbit48         -6.603686e-44 -2.640397e-07
orbit49         -1.457006e-43  2.041753e-05
orbit50         -3.579861e-44 -5.335302e-07
orbit51         -6.198194e-43 -4.569488e-06
orbit52         -1.265966e-42 -8.031011e-06
orbit53         -2.918472e-43 -1.897301e-06
orbit54         -6.841331e-43 -5.551699e-06
orbit55         -2.398934e-44 -1.302304e-08
orbit56         -9.902413e-42 -1.807818e-05
orbit57         -1.764995e-43 -4.324159e-07
orbit58         -1.330162e-43 -1.401386e-07
orbit59         -3.524348e-42 -2.771966e-05
orbit60         -7.527150e-43 -2.457599e-06
orbit61         -3.840253e-43 -4.825928e-07
orbit62         -6.979485e-42 -1.474574e-05
orbit63         -1.494343e-42 -8.160485e-06
orbit64         -1.736520e-42 -6.082871e-06
orbit65         -1.497053e-41 -1.438893e-04
orbit66         -1.502081e-42 -3.759710e-06
orbit67         -2.983653e-43 -1.874362e-07
orbit68         -7.251456e-42 -2.682704e-05
orbit69         -6.574574e-42 -7.674603e-06
orbit70         -1.206472e-41 -4.046047e-05
orbit71         -1.552359e-42 -1.017306e-06
orbit72         -1.412260e-41 -1.209524e-05
AP               7.565829e-39  1.699220e-01
bet             -2.092049e-44 -3.215398e-08
ecc              4.239863e-39 -7.476748e-03
eccrad           2.967904e-38 -5.225129e-02
close           -1.402776e-37 -2.809078e-01
constraint       3.493173e-39 -8.925857e-04
coreness        -8.606495e-40  7.156768e-03
knn             -7.569655e-41 -2.690169e-04
hubscore        -5.773384e-38 -2.884219e-01
pagerank        -2.568517e-38 -1.638588e+00
trans           -1.911744e-38 -6.055533e-01
evcent          -5.889596e-38 -2.938800e-01
first           -1.278624e-40 -7.566323e-04
upto_second     -1.414804e-41 -1.492888e-05
upto_third      -3.208212e-42 -1.656583e-05
upto_fourth     -2.192529e-42 -4.000804e-07
upto_fifth      -2.695382e-42  2.656104e-06
upto_sixth      -2.584350e-42  2.488500e-05
second          -1.489168e-41 -1.357762e-05
third           -3.866030e-42 -2.325886e-05
fourth          -2.368344e-42  2.123345e-05
fifth            3.484054e-42  3.388587e-06
sixth            4.334897e-42  1.989484e-06
ratio1          -7.850952e-41 -7.965881e-04
ratio2           1.763322e-40  8.445196e-04
ratio3           6.338916e-40  6.538803e-03
ratio4           4.723064e-40 -1.403290e-02
ratio5           7.384429e-40 -3.858185e-03
ratio6           3.550082e-42  1.241726e-05
selfinter       -4.300511e-39 -2.952203e-02
walktrap_vertex -1.667641e-38 -3.145140e-01
bigcom1         -2.136874e-39 -3.044272e-02
bigcom3         -1.015031e-38 -5.288794e-01
bigcom4         -1.015614e-38 -4.940468e-01
bigcom5         -7.808970e-39 -3.674205e-02
bigcom6         -1.015031e-38 -5.906993e-01
bigcom7         -1.015468e-38 -5.679455e-01
bigcom8          1.664621e-40 -2.486426e-01
bigcom9         -1.015323e-38 -2.416256e-01
bigcom10        -1.015031e-38 -5.651234e-01
bigcom11        -4.219456e-39 -7.817806e-02
bigcom12        -5.310200e-40 -7.962886e-02
bigcom13        -1.019863e-38 -4.012595e-01
bigcom14         3.036992e-38  6.813315e-01
bigcom15        -1.015468e-38 -5.099823e-01
bigcom16        -1.019715e-38 -3.636088e-01
bigcom17        -1.015177e-38 -4.981209e-01
bigcom19        -1.017368e-38 -4.982223e-01
bigcom20        -1.015031e-38 -2.337973e-01
bigcom21        -1.014740e-38 -4.801438e-01
bigcom22        -5.594682e-39  1.519121e-01
bigcom23        -3.708714e-39 -1.169276e-01
bigcom26        -1.015177e-38 -5.603620e-01
bigcom27        -1.015614e-38 -5.781621e-01
bigcom28        -1.015031e-38 -5.522045e-01
bigcom30         5.732038e-38  9.129929e-01
bigcom31        -1.015031e-38 -6.300980e-01
bigcom32        -1.016929e-38 -4.273703e-01
bigcom33        -1.015614e-38 -6.281696e-01
bigcom34        -1.015614e-38 -4.648280e-01
bigcom36        -1.014885e-38 -5.490887e-01
bigcom37        -1.015614e-38 -6.292568e-01
bigcom38        -1.015031e-38 -4.166887e-01
bigcom39        -1.014885e-38 -4.038263e-01
bigcom40         1.162530e-37  1.281742e+00
bigcom41        -1.016490e-38 -4.791783e-01
bigcom43         1.761995e-39  1.007070e-01
bigcom46         1.583434e-37  1.413540e+00
bigcom47         2.881448e-38  4.653571e-01
bigcom49        -1.019715e-38 -4.982097e-01
bigcom52         1.583434e-37  1.042991e+00
bigcom54        -1.015906e-38 -4.275252e-01
bigcom58        -1.015906e-38 -4.299332e-01
bigcom61        -1.015177e-38 -7.488378e-01
bigcom65        -1.015906e-38 -4.219497e-01
bigcom69        -1.015468e-38 -4.899397e-01
bigcom71        -1.016052e-38 -4.876225e-01
bigcom75        -1.015323e-38 -5.105086e-01
bigcom76        -1.015031e-38 -7.400523e-01
bigcom78        -1.015031e-38 -6.274117e-01
bigcom82        -1.015614e-38 -6.798630e-01
bigcom83        -1.015031e-38 -3.274527e-01
bigcom85        -1.016052e-38 -4.780724e-01
bigcom87        -1.015323e-38 -5.060676e-01
bigcom90        -1.014885e-38 -4.193946e-01
bigcom91        -1.015760e-38 -4.308418e-01
bigcom95        -1.014885e-38 -4.048205e-01
bigcom97        -1.015614e-38 -4.083206e-01
bigcom98        -1.015031e-38 -4.666576e-01
bigcom99        -1.015031e-38 -5.923121e-01
bigcom101       -1.015468e-38 -2.787730e-01
bigcom102       -1.016929e-38 -4.073131e-01
bigcom104       -1.015468e-38 -4.545288e-01
bigcom106       -1.014885e-38 -2.620512e-01
bigcom107       -1.015177e-38 -4.942706e-01
bigcom108       -1.017222e-38 -4.804589e-01
bigcom113       -1.015760e-38 -3.309994e-01
bigcom114       -1.015031e-38 -4.360956e-01
bigcom115       -1.015031e-38 -5.311376e-01
bigcom117       -1.019863e-38 -4.856852e-01
bigcom119       -1.015468e-38 -4.379961e-01
bigcom121       -1.015177e-38 -3.488005e-01
bigcom123       -1.016929e-38 -5.416952e-01
bigcom124       -1.015468e-38 -4.416307e-01
bigcom127       -1.016783e-38 -4.355235e-01
bigcom130       -1.016344e-38 -3.695503e-01
bigcom131       -1.014885e-38 -5.766459e-01
bigcom134       -1.015177e-38 -5.260793e-01
bigcom138       -1.017368e-38 -3.355647e-01
bigcom143       -1.015177e-38 -3.941586e-01
bigcom146       -1.022222e-38 -3.609711e-01
bigcom148       -1.015177e-38 -4.998754e-01
bigcom149       -1.015323e-38 -5.081438e-01
bigcom151       -1.015468e-38 -4.634232e-01
bigcom153       -1.015177e-38 -4.890124e-01
bigcom154       -1.015760e-38 -6.825726e-01
bigcom159        9.099761e-38  1.161714e+00
bigcom160       -1.015468e-38 -4.742794e-01
bigcom161       -1.015031e-38 -8.413846e-01
bigcom162       -1.017075e-38 -4.164334e-01
bigcom168       -1.015031e-38 -2.545373e-01
bigcom172       -1.015177e-38 -5.851474e-01
bigcom175       -1.015323e-38 -5.002102e-01
bigcom180       -1.015031e-38 -4.175607e-01
bigcom181       -1.015177e-38 -3.014867e-01
bigcom183       -1.015177e-38 -4.833538e-01
bigcom185       -1.015031e-38 -4.436913e-01
bigcom187       -1.015177e-38 -3.800676e-01
bigcom189       -1.016052e-38 -6.395019e-01
bigcom191       -1.015031e-38 -4.427716e-01
bigcom198       -1.015177e-38 -2.479273e-01
bigcom199       -1.015760e-38 -4.501038e-01
bigcom200       -1.015177e-38 -7.020803e-01
bigcom202       -1.015031e-38 -7.531016e-01
bigcom205       -1.014885e-38 -4.892029e-01
bigcom227       -1.015031e-38 -2.706891e-01
bigcom232       -1.015177e-38 -4.241057e-01
bigcom241       -1.015031e-38 -4.263012e-01
bigcom246       -1.015031e-38 -2.258411e-01
bigcom266       -1.015031e-38 -5.070832e-01
bigcom268       -1.015031e-38 -5.793433e-01
bigcom274       -1.015031e-38 -3.815969e-01
bigcom278       -1.015323e-38 -6.401125e-01
bigcom280       -1.015031e-38 -4.308231e-01
bigcom323       -1.015323e-38 -4.925604e-01
bigcom341       -1.015031e-38 -7.378749e-01
bigcom342       -1.016490e-38 -3.110155e-01
bigcom345       -1.015177e-38 -2.360783e-01
bigcom346       -1.016198e-38 -5.799038e-01
bigcom354       -1.015031e-38 -4.479817e-01
bigcom369       -1.015323e-38 -2.833108e-01
bigcom373        1.583434e-37  1.396353e+00
bigcom377       -1.015031e-38 -4.357995e-01
bigcom384       -1.015614e-38 -5.734758e-01
bigcom394       -1.015031e-38 -5.015116e-01
bigcom398       -1.015177e-38 -4.584844e-01
bigcom403       -1.015031e-38 -4.912328e-01
bigcom404       -1.015177e-38 -5.891433e-01
bigcom414       -1.015177e-38 -4.779031e-01
bigcom416       -1.015031e-38 -4.355002e-01
bigcom423       -1.018247e-38 -4.719720e-01
bigcom428       -1.016052e-38 -5.976751e-01
bigcom430       -1.014740e-38 -5.310772e-01
bigcom434       -1.015177e-38 -4.118132e-01
bigcom435       -1.015031e-38 -3.596377e-01
bigcom449       -1.016052e-38 -3.094500e-01
bigcom451       -1.015906e-38 -5.406992e-01
bigcom454       -1.015031e-38 -4.858659e-01
bigcom471       -1.015031e-38 -6.206555e-01
bigcom473       -1.016344e-38 -3.504273e-01
bigcom479        1.881145e-38  2.116389e-01
bigcom484       -1.016198e-38 -2.601174e-01
bigcom485       -1.015177e-38 -4.504367e-01
bigcom492       -1.016198e-38 -5.580022e-01
bigcom498       -1.015031e-38 -3.786036e-01
bigcom506       -1.015031e-38 -4.811058e-01
bigcom530       -1.015177e-38 -5.521915e-01
bigcom531       -1.015177e-38 -4.321032e-01
bigcom564       -1.014740e-38 -3.893843e-01
bigcom623       -1.015031e-38 -4.701937e-01
spin_vertex      1.139688e-38  3.767525e-01
membership_s1   -2.803855e-41  1.439532e-02
membership_s2   -1.055802e-38 -4.811846e-01
membership_s3   -1.015760e-38 -4.142779e-01
membership_s4   -1.015468e-38 -6.416185e-01
membership_s5   -1.015906e-38 -5.325591e-01
membership_s6   -1.017514e-38 -5.125567e-01
membership_s7    7.415971e-38  7.482033e-01
membership_s8   -1.015760e-38 -5.565889e-01
membership_s9   -1.020157e-38 -4.251355e-01
membership_s10  -1.015906e-38 -5.583676e-01
membership_s11  -1.015031e-38 -5.558044e-01
membership_s13   1.162530e-37  1.179900e+00
membership_s14  -9.869597e-40 -5.421753e-02
membership_s15   1.580504e-38  2.147075e-01
membership_s17   8.181343e-38  1.054287e+00
membership_s18  -1.016490e-38 -3.876338e-01
membership_s19   9.612612e-39  2.459890e-01
membership_s20  -1.015031e-38 -5.215132e-01
membership_s21   6.998328e-38  8.499474e-01
membership_s22  -1.021041e-38 -4.783754e-01
membership_s23  -8.102695e-39 -9.098017e-02
membership_s25  -8.769950e-39 -2.565561e-01
membership_s26  -1.015177e-38 -5.525153e-01
membership_s27  -1.015323e-38 -4.576566e-01
membership_s28   7.640514e-39  2.434429e-01
membership_s29  -1.015323e-38 -4.994047e-01
membership_s30  -1.016783e-38 -4.808914e-01
membership_s31   4.757806e-39  1.701372e-01
membership_s32   1.094443e-39  1.448984e-01
membership_s33  -1.015468e-38 -5.515530e-01
membership_s34   6.768327e-38  8.219153e-01
membership_s35   9.939281e-41  1.025515e-01
membership_s36  -1.016929e-38 -4.999760e-01
membership_s37  -5.310200e-40  2.149105e-02
membership_s39   2.768558e-39 -4.195654e-02
membership_s40  -1.015323e-38 -4.432492e-01
membership_s41  -1.015177e-38 -4.808120e-01
membership_s42  -1.017222e-38 -5.347135e-01
membership_s43   2.866109e-38  5.460096e-01
membership_s44   1.335972e-38  2.971340e-01
V1              -2.491501e-38 -1.385752e-01
V2               2.110834e-38  5.556351e-01
pdi              2.399129e-36  9.166362e+01
adhesion         8.608778e-42  1.037155e-04
cohesion        -1.721755e-41 -2.059682e-04
inner           -1.685783e-42  1.468874e-05
outer            9.981071e-43  1.229304e-04
ioratio          5.665945e-38  1.726047e-01
comsize         -1.265602e-42 -1.936495e-04
[1] "Dataset: all_TnotC Model GBM, run: 6 of 10 2015-06-15 21:33:07"
Iter   TrainDeviance   ValidDeviance   StepSize   Improve
     1        0.1146             nan     0.0100    0.0000
     2        0.1140             nan     0.0100   -0.0000
     3        0.1129             nan     0.0100    0.0001
     4        0.1122             nan     0.0100   -0.0000
     5        0.1112             nan     0.0100   -0.0000
     6        0.1098             nan     0.0100   -0.0000
     7        0.1087             nan     0.0100    0.0001
     8        0.1077             nan     0.0100   -0.0001
     9        0.1068             nan     0.0100    0.0001
    10        0.1057             nan     0.0100   -0.0001
    20        0.0977             nan     0.0100   -0.0000
    40        0.0857             nan     0.0100   -0.0000
    60        0.0786             nan     0.0100   -0.0000
    80        0.0720             nan     0.0100   -0.0000
   100        0.0672             nan     0.0100   -0.0000
   120        0.0626             nan     0.0100   -0.0000
   140        0.0588             nan     0.0100   -0.0000
   160        0.0555             nan     0.0100   -0.0000
   180        0.0526             nan     0.0100   -0.0000
   200        0.0501             nan     0.0100   -0.0000
   204        0.0496             nan     0.0100   -0.0000

[1] "GBM variable coefficients"
                            var     rel.inf
V1                           V1 6.387364787
outer                     outer 4.826611651
V2                           V2 4.601865682
ratio2                   ratio2 4.173506639
bet                         bet 3.747513834
comsize                 comsize 3.692259027
knn                         knn 3.292788271
pagerank               pagerank 3.054514881
ratio3                   ratio3 3.010534865
ratio1                   ratio1 2.509239535
spin_vertex         spin_vertex 2.368645469
ioratio                 ioratio 2.223461444
walktrap_vertex walktrap_vertex 2.098812803
orbit18                 orbit18 2.043850466
graph13                 graph13 1.858469570
fifth                     fifth 1.745093461
graph4                   graph4 1.678168225
inner                     inner 1.609851642
graph3                   graph3 1.520787246
membership_s43   membership_s43 1.485927979
upto_sixth           upto_sixth 1.473567012
ratio6                   ratio6 1.387219476
orbit35                 orbit35 1.376956047
ratio5                   ratio5 1.334237425
graph19                 graph19 1.322093533
cohesion               cohesion 1.269291926
orbit27                 orbit27 1.267822024
adhesion               adhesion 1.252779284
orbit19                 orbit19 1.241351421
graph16                 graph16 1.230089100
graph10                 graph10 1.213230779
fourth                   fourth 1.135638726
hubscore               hubscore 1.118705912
graph11                 graph11 1.083842390
orbit28                 orbit28 1.047081166
orbit16                 orbit16 0.997285337
ratio4                   ratio4 0.969749410
orbit17                 orbit17 0.949799680
graph1                   graph1 0.904700684
graph14                 graph14 0.852858976
orbit31                 orbit31 0.774428488
orbit30                 orbit30 0.762296020
orbit4                   orbit4 0.744275611
orbit20                 orbit20 0.731580670
orbit15                 orbit15 0.721646033
orbit5                   orbit5 0.720359050
orbit39                 orbit39 0.667699623
orbit24                 orbit24 0.650976346
orbit21                 orbit21 0.597926151
graph9                   graph9 0.543502373
graph23                 graph23 0.533045209
membership_s21   membership_s21 0.502419906
membership_s34   membership_s34 0.489123403
upto_third           upto_third 0.488689622
graph17                 graph17 0.485538267
graph12                 graph12 0.466817334
evcent                   evcent 0.397532984
pdi                         pdi 0.392857018
sixth                     sixth 0.349943408
orbit6                   orbit6 0.323861794
coreness               coreness 0.310992485
bigcom14               bigcom14 0.306932040
ecc                         ecc 0.285653447
membership_s44   membership_s44 0.272902079
third                     third 0.271592735
orbit62                 orbit62 0.270123111
upto_fourth         upto_fourth 0.266030399
trans                     trans 0.258624566
membership_s19   membership_s19 0.247673862
constraint           constraint 0.247069619
graph6                   graph6 0.240467448
close                     close 0.216736189
orbit38                 orbit38 0.215090180
orbit1                   orbit1 0.209595748
orbit49                 orbit49 0.203619253
graph0                   graph0 0.198264496
graph15                 graph15 0.197171062
graph5                   graph5 0.184934125
orbit45                 orbit45 0.164003615
upto_second         upto_second 0.156246617
graph21                 graph21 0.147278481
membership_s14   membership_s14 0.136583066
upto_fifth           upto_fifth 0.126428921
bigcom30               bigcom30 0.112903660
orbit9                   orbit9 0.111503882
AP                           AP 0.106848784
bigcom47               bigcom47 0.104821641
orbit37                 orbit37 0.096209285
membership_s35   membership_s35 0.092778530
orbit36                 orbit36 0.088565865
orbit53                 orbit53 0.084313063
graph20                 graph20 0.080999131
orbit23                 orbit23 0.080768923
second                   second 0.079483320
membership_s15   membership_s15 0.078390161
bigcom1                 bigcom1 0.077627474
orbit26                 orbit26 0.077313715
orbit25                 orbit25 0.076459185
orbit50                 orbit50 0.064884833
bigcom12               bigcom12 0.058569525
graph2                   graph2 0.055458063
orbit43                 orbit43 0.051115639
bigcom479             bigcom479 0.050985193
orbit22                 orbit22 0.050115480
orbit7                   orbit7 0.046354966
membership_s28   membership_s28 0.045893772
graph25                 graph25 0.043094802
membership_s1     membership_s1 0.038148267
orbit51                 orbit51 0.035840450
orbit63                 orbit63 0.030297053
orbit52                 orbit52 0.030060945
orbit56                 orbit56 0.029151025
membership_s25   membership_s25 0.028007703
membership_s7     membership_s7 0.027276910
orbit54                 orbit54 0.019197761
orbit2                   orbit2 0.016921562
membership_s23   membership_s23 0.016529988
orbit40                 orbit40 0.015387183
orbit47                 orbit47 0.013486664
orbit29                 orbit29 0.011440944
membership_s39   membership_s39 0.011042576
bigcom5                 bigcom5 0.009514309
membership_s37   membership_s37 0.009054362
orbit46                 orbit46 0.007082762
graph7                   graph7 0.000000000
graph8                   graph8 0.000000000
graph18                 graph18 0.000000000
graph22                 graph22 0.000000000
graph24                 graph24 0.000000000
graph26                 graph26 0.000000000
graph27                 graph27 0.000000000
graph28                 graph28 0.000000000
graph29                 graph29 0.000000000
orbit0                   orbit0 0.000000000
orbit3                   orbit3 0.000000000
orbit8                   orbit8 0.000000000
orbit10                 orbit10 0.000000000
orbit11                 orbit11 0.000000000
orbit12                 orbit12 0.000000000
orbit13                 orbit13 0.000000000
orbit14                 orbit14 0.000000000
orbit32                 orbit32 0.000000000
orbit33                 orbit33 0.000000000
orbit34                 orbit34 0.000000000
orbit41                 orbit41 0.000000000
orbit42                 orbit42 0.000000000
orbit44                 orbit44 0.000000000
orbit48                 orbit48 0.000000000
orbit55                 orbit55 0.000000000
orbit57                 orbit57 0.000000000
orbit58                 orbit58 0.000000000
orbit59                 orbit59 0.000000000
orbit60                 orbit60 0.000000000
orbit61                 orbit61 0.000000000
orbit64                 orbit64 0.000000000
orbit65                 orbit65 0.000000000
orbit66                 orbit66 0.000000000
orbit67                 orbit67 0.000000000
orbit68                 orbit68 0.000000000
orbit69                 orbit69 0.000000000
orbit70                 orbit70 0.000000000
orbit71                 orbit71 0.000000000
orbit72                 orbit72 0.000000000
eccrad                   eccrad 0.000000000
first                     first 0.000000000
selfinter             selfinter 0.000000000
bigcom3                 bigcom3 0.000000000
bigcom4                 bigcom4 0.000000000
bigcom6                 bigcom6 0.000000000
bigcom7                 bigcom7 0.000000000
bigcom8                 bigcom8 0.000000000
bigcom9                 bigcom9 0.000000000
bigcom10               bigcom10 0.000000000
bigcom11               bigcom11 0.000000000
bigcom13               bigcom13 0.000000000
bigcom15               bigcom15 0.000000000
bigcom16               bigcom16 0.000000000
bigcom17               bigcom17 0.000000000
bigcom19               bigcom19 0.000000000
bigcom20               bigcom20 0.000000000
bigcom21               bigcom21 0.000000000
bigcom22               bigcom22 0.000000000
bigcom23               bigcom23 0.000000000
bigcom26               bigcom26 0.000000000
bigcom27               bigcom27 0.000000000
bigcom28               bigcom28 0.000000000
bigcom31               bigcom31 0.000000000
bigcom32               bigcom32 0.000000000
bigcom33               bigcom33 0.000000000
bigcom34               bigcom34 0.000000000
bigcom36               bigcom36 0.000000000
bigcom37               bigcom37 0.000000000
bigcom38               bigcom38 0.000000000
bigcom39               bigcom39 0.000000000
bigcom40               bigcom40 0.000000000
bigcom41               bigcom41 0.000000000
bigcom43               bigcom43 0.000000000
bigcom46               bigcom46 0.000000000
bigcom49               bigcom49 0.000000000
bigcom52               bigcom52 0.000000000
bigcom54               bigcom54 0.000000000
bigcom58               bigcom58 0.000000000
bigcom61               bigcom61 0.000000000
bigcom65               bigcom65 0.000000000
bigcom69               bigcom69 0.000000000
bigcom71               bigcom71 0.000000000
bigcom75               bigcom75 0.000000000
bigcom76               bigcom76 0.000000000
bigcom78               bigcom78 0.000000000
bigcom82               bigcom82 0.000000000
bigcom83               bigcom83 0.000000000
bigcom85               bigcom85 0.000000000
bigcom87               bigcom87 0.000000000
bigcom90               bigcom90 0.000000000
bigcom91               bigcom91 0.000000000
bigcom95               bigcom95 0.000000000
bigcom97               bigcom97 0.000000000
bigcom98               bigcom98 0.000000000
bigcom99               bigcom99 0.000000000
bigcom101             bigcom101 0.000000000
bigcom102             bigcom102 0.000000000
bigcom104             bigcom104 0.000000000
bigcom106             bigcom106 0.000000000
bigcom107             bigcom107 0.000000000
bigcom108             bigcom108 0.000000000
bigcom113             bigcom113 0.000000000
bigcom114             bigcom114 0.000000000
bigcom115             bigcom115 0.000000000
bigcom117             bigcom117 0.000000000
bigcom119             bigcom119 0.000000000
bigcom121             bigcom121 0.000000000
bigcom123             bigcom123 0.000000000
bigcom124             bigcom124 0.000000000
bigcom127             bigcom127 0.000000000
bigcom130             bigcom130 0.000000000
bigcom131             bigcom131 0.000000000
bigcom134             bigcom134 0.000000000
bigcom138             bigcom138 0.000000000
bigcom143             bigcom143 0.000000000
bigcom146             bigcom146 0.000000000
bigcom148             bigcom148 0.000000000
bigcom149             bigcom149 0.000000000
bigcom151             bigcom151 0.000000000
bigcom153             bigcom153 0.000000000
bigcom154             bigcom154 0.000000000
bigcom159             bigcom159 0.000000000
bigcom160             bigcom160 0.000000000
bigcom161             bigcom161 0.000000000
bigcom162             bigcom162 0.000000000
bigcom168             bigcom168 0.000000000
bigcom172             bigcom172 0.000000000
bigcom175             bigcom175 0.000000000
bigcom180             bigcom180 0.000000000
bigcom181             bigcom181 0.000000000
bigcom183             bigcom183 0.000000000
bigcom185             bigcom185 0.000000000
bigcom187             bigcom187 0.000000000
bigcom189             bigcom189 0.000000000
bigcom191             bigcom191 0.000000000
bigcom198             bigcom198 0.000000000
bigcom199             bigcom199 0.000000000
bigcom200             bigcom200 0.000000000
bigcom202             bigcom202 0.000000000
bigcom205             bigcom205 0.000000000
bigcom227             bigcom227 0.000000000
bigcom232             bigcom232 0.000000000
bigcom241             bigcom241 0.000000000
bigcom246             bigcom246 0.000000000
bigcom266             bigcom266 0.000000000
bigcom268             bigcom268 0.000000000
bigcom274             bigcom274 0.000000000
bigcom278             bigcom278 0.000000000
bigcom280             bigcom280 0.000000000
bigcom323             bigcom323 0.000000000
bigcom341             bigcom341 0.000000000
bigcom342             bigcom342 0.000000000
bigcom345             bigcom345 0.000000000
bigcom346             bigcom346 0.000000000
bigcom354             bigcom354 0.000000000
bigcom369             bigcom369 0.000000000
bigcom373             bigcom373 0.000000000
bigcom377             bigcom377 0.000000000
bigcom384             bigcom384 0.000000000
bigcom394             bigcom394 0.000000000
bigcom398             bigcom398 0.000000000
bigcom403             bigcom403 0.000000000
bigcom404             bigcom404 0.000000000
bigcom414             bigcom414 0.000000000
bigcom416             bigcom416 0.000000000
bigcom423             bigcom423 0.000000000
bigcom428             bigcom428 0.000000000
bigcom430             bigcom430 0.000000000
bigcom434             bigcom434 0.000000000
bigcom435             bigcom435 0.000000000
bigcom449             bigcom449 0.000000000
bigcom451             bigcom451 0.000000000
bigcom454             bigcom454 0.000000000
bigcom471             bigcom471 0.000000000
bigcom473             bigcom473 0.000000000
bigcom484             bigcom484 0.000000000
bigcom485             bigcom485 0.000000000
bigcom492             bigcom492 0.000000000
bigcom498             bigcom498 0.000000000
bigcom506             bigcom506 0.000000000
bigcom530             bigcom530 0.000000000
bigcom531             bigcom531 0.000000000
bigcom564             bigcom564 0.000000000
bigcom623             bigcom623 0.000000000
membership_s2     membership_s2 0.000000000
membership_s3     membership_s3 0.000000000
membership_s4     membership_s4 0.000000000
membership_s5     membership_s5 0.000000000
membership_s6     membership_s6 0.000000000
membership_s8     membership_s8 0.000000000
membership_s9     membership_s9 0.000000000
membership_s10   membership_s10 0.000000000
membership_s11   membership_s11 0.000000000
membership_s13   membership_s13 0.000000000
membership_s17   membership_s17 0.000000000
membership_s18   membership_s18 0.000000000
membership_s20   membership_s20 0.000000000
membership_s22   membership_s22 0.000000000
membership_s26   membership_s26 0.000000000
membership_s27   membership_s27 0.000000000
membership_s29   membership_s29 0.000000000
membership_s30   membership_s30 0.000000000
membership_s31   membership_s31 0.000000000
membership_s32   membership_s32 0.000000000
membership_s33   membership_s33 0.000000000
membership_s36   membership_s36 0.000000000
membership_s40   membership_s40 0.000000000
membership_s41   membership_s41 0.000000000
membership_s42   membership_s42 0.000000000
[1] "Dataset: all_TnotC Model RF, run: 6 of 10 2015-06-15 21:35:08"
     |      Out-of-bag   |
Tree |      MSE  %Var(y) |
   1 |  0.01874   182.69 |
   2 |  0.01729   168.55 |
   3 |  0.01711   166.82 |
   4 |  0.01665   162.33 |
   5 |  0.01509   147.04 |
   6 |  0.01486   144.81 |
   7 |  0.01441   140.45 |
   8 |  0.01405   136.99 |
   9 |  0.01423   138.68 |
  10 |  0.01381   134.60 |
  11 |  0.01344   130.98 |
  12 |  0.01333   129.90 |
  13 |  0.01307   127.36 |
  14 |  0.01296   126.36 |
  15 |  0.01314   128.10 |
  16 |  0.01301   126.77 |
  17 |  0.01298   126.53 |
  18 |  0.01294   126.12 |
  19 |  0.01282   124.99 |
  20 |  0.01277   124.45 |
  21 |  0.01275   124.23 |
  22 |  0.01266   123.40 |
  23 |  0.01265   123.33 |
  24 |  0.01259   122.75 |
  25 |  0.01256   122.40 |
  26 |  0.01248   121.61 |
  27 |  0.01242   121.07 |
  28 |  0.01234   120.23 |
  29 |  0.01228   119.65 |
  30 |  0.01223   119.22 |
  31 |  0.01226   119.47 |
  32 |  0.01226   119.47 |
  33 |  0.01219   118.78 |
  34 |  0.01218   118.73 |
  35 |  0.01218   118.74 |
  36 |  0.01214   118.34 |
  37 |  0.01211   118.01 |
  38 |  0.01207   117.69 |
  39 |  0.01207   117.67 |
  40 |  0.01205   117.41 |
  41 |  0.01201   117.03 |
  42 |  0.01201   117.04 |
  43 |  0.01196   116.55 |
  44 |  0.01194   116.38 |
  45 |  0.01193   116.28 |
  46 |  0.01189   115.91 |
  47 |  0.01189   115.93 |
  48 |  0.01188   115.80 |
  49 |  0.01189   115.91 |
  50 |  0.01183   115.35 |
  51 |  0.01181   115.15 |
  52 |  0.01179   114.96 |
  53 |  0.01178   114.84 |
  54 |  0.01178   114.86 |
  55 |  0.01177   114.69 |
  56 |  0.01178   114.82 |
  57 |  0.01176   114.67 |
  58 |  0.01177   114.68 |
  59 |  0.01174   114.47 |
  60 |  0.01172   114.27 |
  61 |  0.01172   114.27 |
  62 |  0.01172   114.25 |
  63 |   0.0117   114.05 |
  64 |  0.01173   114.29 |
  65 |  0.01173   114.30 |
  66 |  0.01172   114.26 |
  67 |  0.01171   114.15 |
  68 |  0.01171   114.13 |
  69 |  0.01173   114.31 |
  70 |  0.01171   114.10 |
  71 |  0.01169   113.94 |
  72 |  0.01168   113.83 |
  73 |  0.01168   113.86 |
  74 |  0.01168   113.87 |
  75 |  0.01168   113.84 |
  76 |  0.01169   113.90 |
  77 |  0.01168   113.89 |
  78 |  0.01167   113.78 |
  79 |  0.01167   113.74 |
  80 |  0.01166   113.66 |
  81 |  0.01166   113.60 |
  82 |  0.01164   113.44 |
  83 |  0.01162   113.25 |
  84 |  0.01163   113.40 |
  85 |  0.01163   113.37 |
  86 |  0.01164   113.43 |
  87 |  0.01164   113.47 |
  88 |  0.01163   113.39 |
  89 |  0.01163   113.35 |
  90 |  0.01163   113.39 |
  91 |  0.01163   113.35 |
  92 |  0.01163   113.31 |
  93 |  0.01163   113.32 |
  94 |  0.01162   113.24 |
  95 |  0.01161   113.20 |
  96 |  0.01162   113.23 |
  97 |  0.01161   113.14 |
  98 |   0.0116   113.09 |
  99 |   0.0116   113.02 |
 100 |  0.01159   112.99 |
[1] "Random Forest variable coefficients"
                      %IncMSE IncNodePurity
graph5           1.670463e-03  2.071156e-01
graph6           4.458176e-03  3.003820e-01
graph7           1.101282e-04  6.331366e-02
graph8           0.000000e+00  6.938894e-20
graph9           8.545867e-04  5.577622e-01
graph10          5.905989e-03  6.157815e-01
graph11          7.171645e-03  5.438357e-01
graph12          3.975189e-03  3.461238e-01
graph13          6.534328e-03  7.772739e-01
graph14          5.587319e-03  4.191295e-01
graph15          2.992673e-03  2.329674e-01
graph16          2.821684e-03  5.292590e-01
graph17          3.112339e-03  2.317415e-01
graph18          8.069781e-04  7.124179e-02
graph19          5.763875e-03  3.269123e-01
graph20          8.766960e-04  1.527166e-01
graph21          2.097667e-04  1.047280e-01
graph22          9.826161e-04  1.326627e-02
graph23          1.807607e-03  3.271581e-01
graph24          1.116296e-03  2.841984e-02
graph25          1.291274e-04  1.029570e-01
graph26          3.540519e-05  1.337963e-02
graph27          0.000000e+00  3.469447e-20
graph28         -3.510620e-06  3.386937e-03
graph29          0.000000e+00  7.155734e-20
orbit0           1.478876e-04  2.348514e-01
orbit1           1.397661e-03  2.407552e-01
orbit2           7.143813e-04  2.275151e-01
orbit3           1.755596e-04  3.672442e-03
orbit4           2.482429e-03  3.682385e-01
orbit5           2.313458e-03  3.449343e-01
orbit6           1.877646e-03  4.634392e-01
orbit7           3.040385e-04  1.497148e-01
orbit8           5.038391e-04  7.060429e-02
orbit9           2.416303e-03  2.578502e-01
orbit10          1.675263e-03  1.197777e-01
orbit11          9.182069e-06  8.642421e-03
orbit12          1.163644e-04  2.214806e-03
orbit13          4.332414e-05  1.372386e-02
orbit14          0.000000e+00  2.081668e-19
orbit15          5.974250e-04  4.237428e-01
orbit16          4.267232e-03  3.866740e-01
orbit17          2.441015e-03  2.738436e-01
orbit18          4.732200e-03  6.402025e-01
orbit19          4.373892e-03  5.065711e-01
orbit20          3.247550e-03  3.481585e-01
orbit21          1.625988e-03  1.491622e-01
orbit22          5.394952e-03  4.619652e-01
orbit23          1.333366e-03  6.844189e-02
orbit24          4.308485e-03  2.806944e-01
orbit25          3.859688e-04  1.274600e-01
orbit26          8.347749e-04  5.166989e-02
orbit27          6.008393e-03  8.189269e-01
orbit28          2.868038e-03  3.606051e-01
orbit29          7.889517e-05  6.400895e-02
orbit30          2.955276e-03  1.701600e-01
orbit31          8.801574e-03  3.687670e-01
orbit32          8.311489e-04  2.586092e-02
orbit33          9.693654e-04  3.637019e-02
orbit34          3.779377e-03  3.145007e-01
orbit35          6.079131e-03  3.561856e-01
orbit36          4.931765e-04  1.880552e-01
orbit37          1.170229e-03  1.385570e-01
orbit38          4.653600e-03  1.903663e-01
orbit39          2.670740e-03  1.933929e-01
orbit40          2.118105e-03  7.299187e-02
orbit41          1.558239e-07  1.942857e-03
orbit42          3.348730e-04  1.427254e-02
orbit43          1.399992e-03  6.875452e-02
orbit44          0.000000e+00  2.602085e-19
orbit45          5.234581e-03  4.011588e-01
orbit46          8.082158e-04  4.581407e-02
orbit47          9.886243e-04  8.507253e-02
orbit48          3.932363e-06  9.677419e-03
orbit49          1.003230e-03  1.076238e-01
orbit50          6.460561e-04  6.491464e-02
orbit51          1.677268e-04  1.411502e-01
orbit52          2.900599e-04  1.057005e-01
orbit53          4.288248e-04  8.564659e-02
orbit54          5.351464e-04  4.913533e-02
orbit55          0.000000e+00  1.040834e-19
orbit56          2.682486e-03  1.055396e-01
orbit57          0.000000e+00  8.344020e-18
orbit58          0.000000e+00  1.852902e-17
orbit59          5.060799e-04  5.591430e-02
orbit60          0.000000e+00  8.326673e-19
orbit61          1.143743e-04  5.415750e-04
orbit62          4.245910e-04  1.109114e-01
orbit63          7.103686e-05  2.246870e-02
orbit64          0.000000e+00  3.413068e-17
orbit65          2.208815e-04  6.703760e-03
orbit66         -5.732876e-06  1.380952e-02
orbit67          0.000000e+00  2.602085e-19
orbit68          0.000000e+00  1.814954e-18
orbit69          0.000000e+00  2.168404e-21
orbit70          0.000000e+00  1.044304e-17
orbit71          0.000000e+00  2.103352e-19
orbit72          0.000000e+00  1.843144e-20
AP               2.326972e-04  9.151454e-02
bet              2.945797e-03  9.689786e-01
ecc              1.119749e-03  2.047044e-01
eccrad           4.146045e-04  1.530390e-01
close            3.121943e-03  5.734678e-01
constraint       1.379631e-03  3.676791e-01
coreness         1.814935e-03  2.039830e-01
knn              8.019102e-03  7.601926e-01
hubscore         5.772248e-03  6.821417e-01
pagerank         2.576729e-03  1.223643e+00
trans            1.063500e-03  1.281002e-01
evcent           3.559065e-03  5.846290e-01
first            3.604838e-04  1.181490e-01
upto_second      3.763105e-03  3.225496e-01
upto_third       2.474418e-03  3.659334e-01
upto_fourth      4.369400e-03  4.545580e-01
upto_fifth       3.344781e-03  2.933678e-01
upto_sixth       5.757102e-03  6.332767e-01
second           2.541258e-03  2.937179e-01
third            4.229465e-03  3.792606e-01
fourth           3.088262e-03  8.913784e-01
fifth            3.115124e-03  8.426488e-01
sixth            2.384333e-03  7.732316e-01
ratio1           6.107622e-03  8.485734e-01
ratio2           1.312847e-03  1.576468e+00
ratio3           5.304950e-03  1.543749e+00
ratio4           2.938723e-03  8.402644e-01
ratio5           5.121374e-03  1.035943e+00
ratio6           3.167922e-03  9.944600e-01
selfinter       -3.947888e-06  5.501044e-02
walktrap_vertex  7.266072e-03  6.059212e-01
bigcom1          4.055182e-04  8.937720e-02
bigcom3          0.000000e+00  3.469447e-20
bigcom4          0.000000e+00  8.673617e-21
bigcom5          1.005034e-03  3.621472e-01
bigcom6          0.000000e+00  6.938894e-20
bigcom7          0.000000e+00  0.000000e+00
bigcom8          5.226609e-06  9.739791e-02
bigcom9          0.000000e+00  3.469447e-20
bigcom10         0.000000e+00  0.000000e+00
bigcom11         3.552780e-05  7.828085e-02
bigcom12        -5.295596e-06  4.408770e-02
bigcom13         0.000000e+00  6.938894e-20
bigcom14        -1.056451e-05  8.832332e-02
bigcom15         0.000000e+00  0.000000e+00
bigcom16         0.000000e+00  2.775558e-19
bigcom17         0.000000e+00  0.000000e+00
bigcom19         0.000000e+00  6.938894e-20
bigcom20         0.000000e+00  0.000000e+00
bigcom21         0.000000e+00  3.469447e-20
bigcom22         5.073630e-07  7.307043e-03
bigcom23         3.729910e-06  3.410928e-02
bigcom26         0.000000e+00  3.469447e-20
bigcom27         0.000000e+00  0.000000e+00
bigcom28         0.000000e+00  0.000000e+00
bigcom30         1.137687e-05  2.237608e-01
bigcom31         0.000000e+00  1.734723e-20
bigcom32         0.000000e+00  2.081668e-19
bigcom33         0.000000e+00  1.387779e-19
bigcom34         0.000000e+00  0.000000e+00
bigcom36         0.000000e+00  0.000000e+00
bigcom37         0.000000e+00  3.469447e-20
bigcom38         0.000000e+00  0.000000e+00
bigcom39         0.000000e+00  0.000000e+00
bigcom40        -1.982009e-05  2.642093e-01
bigcom41         0.000000e+00  0.000000e+00
bigcom43         0.000000e+00  2.081668e-19
bigcom46         0.000000e+00  0.000000e+00
bigcom47        -1.333312e-05  4.161085e-02
bigcom49         0.000000e+00  3.469447e-20
bigcom52         2.749964e-05  3.730343e-01
bigcom54         0.000000e+00  0.000000e+00
bigcom58         0.000000e+00  3.469447e-20
bigcom61         0.000000e+00  0.000000e+00
bigcom65         0.000000e+00  3.469447e-20
bigcom69         0.000000e+00  6.938894e-20
bigcom71         0.000000e+00  0.000000e+00
bigcom75         0.000000e+00  0.000000e+00
bigcom76         0.000000e+00  0.000000e+00
bigcom78         0.000000e+00  6.938894e-20
bigcom82         0.000000e+00  2.081668e-19
bigcom83         0.000000e+00  0.000000e+00
bigcom85         0.000000e+00  1.734723e-19
bigcom87         0.000000e+00  0.000000e+00
bigcom90         0.000000e+00  1.561251e-19
bigcom91         0.000000e+00  0.000000e+00
bigcom95         0.000000e+00  3.469447e-20
bigcom97         0.000000e+00  0.000000e+00
bigcom98         0.000000e+00  1.387779e-19
bigcom99         0.000000e+00  8.673617e-21
bigcom101        0.000000e+00  3.469447e-19
bigcom102        0.000000e+00  2.775558e-19
bigcom104        0.000000e+00  0.000000e+00
bigcom106        0.000000e+00  3.469447e-20
bigcom107        0.000000e+00  3.469447e-20
bigcom108        0.000000e+00  0.000000e+00
bigcom113        0.000000e+00  1.734723e-20
bigcom114        0.000000e+00  1.734723e-19
bigcom115        0.000000e+00  0.000000e+00
bigcom117        0.000000e+00  0.000000e+00
bigcom119        0.000000e+00  1.387779e-19
bigcom121        0.000000e+00  1.040834e-19
bigcom123        0.000000e+00  1.387779e-19
bigcom124        0.000000e+00  3.469447e-20
bigcom127        0.000000e+00  3.469447e-20
bigcom130        0.000000e+00  0.000000e+00
bigcom131        0.000000e+00  6.938894e-20
bigcom134        0.000000e+00  0.000000e+00
bigcom138        0.000000e+00  0.000000e+00
bigcom143        0.000000e+00  1.387779e-19
bigcom146        0.000000e+00  0.000000e+00
bigcom148        0.000000e+00  3.469447e-20
bigcom149        0.000000e+00  0.000000e+00
bigcom151        0.000000e+00  0.000000e+00
bigcom153        0.000000e+00  0.000000e+00
bigcom154        4.009623e-06  2.727273e-02
bigcom159        5.076580e-05  3.131860e-01
bigcom160        0.000000e+00  8.673617e-20
bigcom161        0.000000e+00  3.469447e-20
bigcom162        0.000000e+00  0.000000e+00
bigcom168        0.000000e+00  0.000000e+00
bigcom172        0.000000e+00  0.000000e+00
bigcom175        0.000000e+00  0.000000e+00
bigcom180        0.000000e+00  0.000000e+00
bigcom181        0.000000e+00  3.469447e-20
bigcom183        0.000000e+00  0.000000e+00
bigcom185        0.000000e+00  0.000000e+00
bigcom187        0.000000e+00  6.938894e-20
bigcom189        0.000000e+00  6.938894e-20
bigcom191        0.000000e+00  0.000000e+00
bigcom198        0.000000e+00  0.000000e+00
bigcom199        0.000000e+00  3.469447e-20
bigcom200        0.000000e+00  0.000000e+00
bigcom202        0.000000e+00  0.000000e+00
bigcom205        0.000000e+00  1.387779e-19
bigcom227        0.000000e+00  1.387779e-19
bigcom232        0.000000e+00  0.000000e+00
bigcom241        0.000000e+00  1.040834e-19
bigcom246        0.000000e+00  0.000000e+00
bigcom266        0.000000e+00  0.000000e+00
bigcom268        0.000000e+00  0.000000e+00
bigcom274        0.000000e+00  6.938894e-20
bigcom278        0.000000e+00  0.000000e+00
bigcom280        0.000000e+00  0.000000e+00
bigcom323        0.000000e+00  1.387779e-19
bigcom341        0.000000e+00  0.000000e+00
bigcom342        0.000000e+00  1.734723e-20
bigcom345        0.000000e+00  0.000000e+00
bigcom346        0.000000e+00  0.000000e+00
bigcom354        0.000000e+00  3.469447e-20
bigcom369        0.000000e+00  0.000000e+00
bigcom373       -1.090278e-05  3.311550e-01
bigcom377        0.000000e+00  6.938894e-20
bigcom384        0.000000e+00  1.734723e-20
bigcom394        0.000000e+00  0.000000e+00
bigcom398        0.000000e+00  0.000000e+00
bigcom403        0.000000e+00  3.469447e-20
bigcom404        0.000000e+00  0.000000e+00
bigcom414        0.000000e+00  0.000000e+00
bigcom416        0.000000e+00  0.000000e+00
bigcom423        0.000000e+00  0.000000e+00
bigcom428        0.000000e+00  0.000000e+00
bigcom430       -2.621162e-05  3.397461e-01
bigcom434        0.000000e+00  0.000000e+00
bigcom435        0.000000e+00  0.000000e+00
bigcom449        0.000000e+00  0.000000e+00
bigcom451        0.000000e+00  6.938894e-20
bigcom454        0.000000e+00  6.938894e-20
bigcom471        0.000000e+00  6.938894e-20
bigcom473        0.000000e+00  0.000000e+00
bigcom479        7.672532e-05  2.044847e-02
bigcom484        0.000000e+00  0.000000e+00
bigcom485        0.000000e+00  0.000000e+00
bigcom492        0.000000e+00  3.469447e-20
bigcom498        0.000000e+00  0.000000e+00
bigcom506        0.000000e+00  0.000000e+00
bigcom530        0.000000e+00  0.000000e+00
bigcom531        0.000000e+00  0.000000e+00
bigcom564        0.000000e+00  0.000000e+00
bigcom623        0.000000e+00  0.000000e+00
spin_vertex      6.135442e-04  6.849718e-01
membership_s1    2.727400e-04  1.242126e-01
membership_s2    0.000000e+00  3.794708e-20
membership_s3    0.000000e+00  0.000000e+00
membership_s4    0.000000e+00  3.469447e-20
membership_s5    0.000000e+00  1.387779e-19
membership_s6    0.000000e+00  6.938894e-20
membership_s7    5.380914e-06  1.886156e-01
membership_s8    0.000000e+00  3.469447e-20
membership_s9    0.000000e+00  6.938894e-20
membership_s10   0.000000e+00  2.092510e-19
membership_s11   0.000000e+00  0.000000e+00
membership_s13  -6.359457e-05  1.693411e-01
membership_s14   6.576696e-05  1.071252e-01
membership_s15  -1.490908e-05  6.616687e-02
membership_s17  -1.030770e-04  2.825083e-01
membership_s18   0.000000e+00  1.756408e-19
membership_s19  -3.439127e-05  2.151768e-01
membership_s20   0.000000e+00  0.000000e+00
membership_s21   2.961369e-04  1.912271e-01
membership_s22   0.000000e+00  8.333333e-03
membership_s23   4.917008e-04  1.122344e-01
membership_s25   6.179821e-05  6.379318e-02
membership_s26   0.000000e+00  0.000000e+00
membership_s27   0.000000e+00  8.333333e-03
membership_s28   1.146323e-05  2.357561e-01
membership_s29   0.000000e+00  2.775558e-19
membership_s30   0.000000e+00  1.734723e-20
membership_s31  -1.160717e-06  7.210526e-02
membership_s32   0.000000e+00  8.673617e-21
membership_s33   0.000000e+00  6.938894e-20
membership_s34  -5.168376e-05  3.901006e-01
membership_s35   9.574110e-05  2.660739e-01
membership_s36   0.000000e+00  3.469447e-20
membership_s37  -1.768786e-05  5.840156e-02
membership_s39   2.628019e-05  2.104765e-02
membership_s40   0.000000e+00  0.000000e+00
membership_s41   0.000000e+00  0.000000e+00
membership_s42   0.000000e+00  1.040834e-19
membership_s43  -2.411580e-05  4.253653e-01
membership_s44  -3.116569e-06  1.107450e-01
V1               6.162922e-03  1.947373e+00
V2               2.405029e-03  2.034624e+00
pdi              3.264429e-03  4.135062e-01
adhesion         1.043668e-02  1.033756e+00
cohesion         1.037796e-02  1.302483e+00
inner            2.473272e-03  1.159034e+00
outer            2.004736e-03  1.233076e+00
ioratio          5.212351e-03  1.185762e+00
comsize          1.341775e-03  1.278824e+00
[1] "Dataset: all_TnotC Model GLM, run: 6 of 10 2015-06-15 21:37:24"
[1] "glmnet variable coefficients"
                         [,1]          [,2]
(Intercept)     -4.558690e+00 -2.974576e+00
graph0          -1.151176e-40 -5.059757e-04
graph1          -1.255061e-42 -4.682244e-06
graph2          -6.933121e-41 -7.751067e-04
graph3          -4.001043e-44 -8.781791e-08
graph4          -1.637941e-44 -4.921781e-08
graph5          -1.129852e-42 -4.712306e-06
graph6          -3.414451e-43 -3.126153e-06
graph7          -1.794444e-42 -2.876806e-06
graph8          -2.233590e-41 -1.667474e-04
graph9          -1.005158e-45 -3.747209e-09
graph10         -3.622812e-46 -8.961516e-10
graph11         -2.410918e-46 -1.382252e-09
graph12         -7.040013e-45 -6.031635e-08
graph13         -1.944337e-44 -1.121675e-07
graph14         -4.650460e-45 -4.427590e-08
graph15         -2.972045e-43 -1.354841e-06
graph16         -3.638161e-45 -1.860697e-08
graph17         -9.736265e-45 -1.832078e-08
graph18         -9.111067e-43 -6.232234e-06
graph19         -6.027597e-44 -4.253081e-07
graph20         -4.335910e-44  1.010114e-06
graph21         -1.849930e-43 -1.280674e-06
graph22         -3.454777e-44  1.057925e-06
graph23         -1.264386e-43 -9.386301e-07
graph24         -4.137256e-43 -2.272740e-06
graph25         -9.092442e-43 -6.068083e-06
graph26         -3.928485e-43 -2.110296e-06
graph27         -5.206498e-42 -4.469571e-05
graph28         -1.858567e-42 -1.286159e-05
graph29         -1.454977e-41 -7.162949e-05
orbit0          -1.151176e-40 -5.045523e-04
orbit1          -7.005177e-42  1.825904e-05
orbit2          -8.687868e-43 -9.818021e-06
orbit3          -6.933121e-41 -7.748712e-04
orbit4          -2.439506e-43  1.744019e-07
orbit5          -3.950364e-44 -1.628508e-07
orbit6          -1.044444e-43  2.973224e-08
orbit7          -7.184854e-45 -6.220920e-08
orbit8          -1.129852e-42 -4.705696e-06
orbit9          -1.031810e-41 -1.246751e-04
orbit10         -7.472293e-43 -7.713316e-06
orbit11         -3.066105e-43 -1.536941e-06
orbit12         -1.375402e-41  1.888546e-05
orbit13         -1.331766e-42 -4.850347e-06
orbit14         -2.233590e-41 -1.666306e-04
orbit15         -1.350454e-44 -1.051339e-07
orbit16         -8.473165e-46  1.227911e-09
orbit17         -4.984972e-45 -4.019020e-08
orbit18         -3.962003e-45  2.585095e-08
orbit19         -4.221864e-45 -1.597890e-08
orbit20         -1.595628e-45 -4.774490e-09
orbit21         -2.276390e-46 -1.212901e-09
orbit22         -1.472446e-45 -8.819006e-09
orbit23         -7.947954e-47 -3.975841e-10
orbit24         -1.217001e-43 -1.556295e-06
orbit25         -4.451950e-44 -5.224242e-07
orbit26         -5.157927e-45 -2.126498e-08
orbit27         -4.909504e-43 -4.716062e-08
orbit28         -7.996103e-44 -4.382469e-07
orbit29         -4.475751e-44 -3.492986e-07
orbit30         -3.609108e-44 -1.958555e-07
orbit31         -7.097918e-44 -9.337991e-07
orbit32         -1.186355e-44 -1.251381e-07
orbit33         -1.996581e-45 -5.083724e-09
orbit34         -2.972045e-43 -1.343855e-06
orbit35         -1.686434e-43  1.677832e-07
orbit36         -9.001935e-45 -2.174603e-08
orbit37         -1.918047e-44 -1.730288e-07
orbit38         -3.055871e-45 -1.417507e-08
orbit39         -5.927474e-43 -9.684547e-06
orbit40         -7.667635e-44  5.077043e-07
orbit41         -1.679152e-44 -4.406335e-08
orbit42         -6.349350e-45 -8.401360e-09
orbit43         -1.812872e-42 -1.454371e-05
orbit44         -9.653104e-43 -2.254001e-06
orbit45         -2.615001e-42 -3.997168e-05
orbit46         -5.248538e-43 -4.066214e-06
orbit47         -1.596966e-43 -8.600387e-07
orbit48         -6.539447e-44 -2.940577e-07
orbit49         -1.831683e-43  1.540259e-05
orbit50         -3.649448e-44 -3.998988e-07
orbit51         -5.690526e-43 -4.642227e-06
orbit52         -1.170139e-42 -6.977272e-06
orbit53         -2.588655e-43 -1.588187e-06
orbit54         -2.395538e-43  2.374506e-05
orbit55         -2.518559e-44 -1.713754e-08
orbit56         -9.714008e-42 -1.355288e-04
orbit57         -1.831759e-43 -1.436588e-06
orbit58         -1.402418e-43 -2.110585e-07
orbit59         -3.175906e-42 -2.143127e-05
orbit60         -7.902658e-43 -5.141813e-06
orbit61         -4.152228e-43 -5.337652e-07
orbit62         -6.856392e-42 -5.480854e-05
orbit63         -1.407911e-42 -1.215271e-05
orbit64         -1.597228e-42 -6.435588e-06
orbit65         -1.044619e-41  9.462430e-07
orbit66         -1.504337e-42 -1.768206e-05
orbit67         -3.114805e-43 -3.215702e-07
orbit68         -7.490747e-42 -7.819099e-05
orbit69         -7.003394e-42 -9.731624e-06
orbit70         -1.090852e-41 -1.781982e-04
orbit71         -1.611084e-42 -2.893201e-06
orbit72         -1.454977e-41 -7.095018e-05
AP               9.144574e-39  1.769908e-01
bet             -1.871246e-44 -5.531475e-08
ecc              3.956617e-39 -2.188832e-02
eccrad           2.769632e-38 -1.528106e-01
close           -1.449016e-37 -4.944016e-01
constraint       1.065581e-39 -1.587525e-01
coreness        -8.046607e-40  8.909532e-03
knn             -8.060046e-41 -9.546624e-05
hubscore        -5.519326e-38 -3.510744e-01
pagerank        -5.391595e-38 -4.787197e+00
trans           -7.356832e-39 -5.347636e-02
evcent          -5.639913e-38 -3.686572e-01
first           -1.151176e-40 -5.033833e-04
upto_second     -1.416867e-41 -2.637160e-05
upto_third      -3.258723e-42 -1.774013e-05
upto_fourth     -2.283499e-42 -4.772151e-06
upto_fifth      -2.925011e-42 -9.167576e-06
upto_sixth      -2.605496e-42  3.047050e-05
second          -1.497186e-41 -2.683819e-05
third           -3.931664e-42 -2.434049e-05
fourth          -2.576532e-42  9.284382e-06
fifth            3.492999e-42  4.683025e-06
sixth            4.795011e-42  2.591283e-05
ratio1          -9.088784e-41 -1.148607e-03
ratio2           1.502182e-40  1.907877e-04
ratio3           7.080035e-40  7.389476e-03
ratio4           5.126185e-40 -1.560749e-02
ratio5           7.172160e-40 -2.219674e-03
ratio6           3.445502e-42  3.135667e-08
selfinter       -4.467529e-39 -4.811130e-02
walktrap_vertex -1.685190e-38 -2.906433e-01
bigcom1          8.413634e-40  7.590011e-02
bigcom3         -1.048094e-38 -5.418486e-01
bigcom4         -1.048245e-38 -4.684996e-01
bigcom5         -9.767225e-39 -1.008540e-01
bigcom6         -1.047943e-38 -5.803550e-01
bigcom7         -1.048548e-38 -5.290389e-01
bigcom8          5.069678e-41 -2.219211e-01
bigcom9         -1.047943e-38 -3.206412e-01
bigcom10        -1.047792e-38 -4.295443e-01
bigcom11        -4.805553e-39 -8.567616e-02
bigcom12        -7.709242e-40 -7.775940e-02
bigcom13        -1.052798e-38 -4.033172e-01
bigcom14         3.555442e-38  8.136142e-01
bigcom15        -1.048245e-38 -4.941460e-01
bigcom16        -1.052950e-38 -3.621666e-01
bigcom17        -1.048094e-38 -4.921503e-01
bigcom19        -1.050972e-38 -3.132425e-01
bigcom20        -1.047943e-38 -2.347930e-01
bigcom21        -1.047943e-38 -5.441250e-01
bigcom22        -7.343471e-40  2.936245e-01
bigcom23        -4.337884e-39 -1.638826e-01
bigcom26        -1.048094e-38 -5.890757e-01
bigcom27        -1.048548e-38 -4.798993e-01
bigcom28        -1.047792e-38 -5.507094e-01
bigcom30         4.906592e-38  6.869645e-01
bigcom31        -1.047792e-38 -7.100740e-01
bigcom32        -1.049607e-38 -4.651804e-01
bigcom33        -1.048548e-38 -6.039033e-01
bigcom34        -1.048397e-38 -4.453595e-01
bigcom36        -1.047943e-38 -5.180855e-01
bigcom37        -1.048548e-38 -5.982273e-01
bigcom38        -1.047792e-38 -4.677624e-01
bigcom39        -1.047943e-38 -4.843598e-01
bigcom40         1.339633e-37  1.328455e+00
bigcom41        -1.049001e-38 -4.860283e-01
bigcom43        -1.059084e-38 -3.667565e-01
bigcom46        -1.048397e-38 -5.228264e-01
bigcom47         2.446132e-38  4.802556e-01
bigcom49        -1.052950e-38 -4.139992e-01
bigcom52         1.339633e-37  1.037680e+00
bigcom54        -1.049001e-38 -4.392843e-01
bigcom58        -1.048699e-38 -4.449713e-01
bigcom61        -1.048094e-38 -7.559141e-01
bigcom65        -1.048850e-38 -4.607826e-01
bigcom69        -1.048245e-38 -5.532205e-01
bigcom71        -1.049001e-38 -5.066872e-01
bigcom75        -1.048094e-38 -3.076201e-01
bigcom76        -1.047943e-38 -7.671525e-01
bigcom78        -1.047943e-38 -6.072998e-01
bigcom82        -1.049001e-38 -5.567888e-01
bigcom83        -1.047792e-38 -3.654252e-01
bigcom85        -1.048850e-38 -5.537754e-01
bigcom87        -1.048094e-38 -3.044163e-01
bigcom90        -1.047792e-38 -5.286154e-01
bigcom91        -1.048699e-38 -4.579946e-01
bigcom95        -1.047943e-38 -4.747905e-01
bigcom97        -1.048397e-38 -4.330256e-01
bigcom98        -1.048094e-38 -4.317303e-01
bigcom99        -1.048094e-38 -6.457103e-01
bigcom101       -1.048094e-38 -2.647778e-01
bigcom102       -1.049759e-38 -3.716842e-01
bigcom104       -1.048548e-38 -5.201943e-01
bigcom106       -1.047943e-38 -2.604237e-01
bigcom107       -1.048094e-38 -5.009333e-01
bigcom108       -1.049304e-38 -4.576643e-01
bigcom113       -1.048548e-38 -3.364001e-01
bigcom114       -1.048094e-38 -4.342205e-01
bigcom115       -1.047792e-38 -5.709849e-01
bigcom117       -1.052798e-38 -4.717171e-01
bigcom119       -1.048245e-38 -4.684568e-01
bigcom121       -1.048397e-38 -3.467611e-01
bigcom123       -1.049304e-38 -4.442363e-01
bigcom124       -1.048245e-38 -4.886431e-01
bigcom127       -1.049304e-38 -4.542204e-01
bigcom130       -1.048699e-38 -4.297589e-01
bigcom131       -1.047943e-38 -5.380460e-01
bigcom134       -1.048094e-38 -5.241616e-01
bigcom138       -1.050213e-38 -3.810058e-01
bigcom143       -1.048245e-38 -4.018165e-01
bigcom146       -1.055242e-38 -3.711430e-01
bigcom148       -1.048094e-38 -5.310511e-01
bigcom149       -1.048397e-38 -4.471982e-01
bigcom151       -1.048397e-38 -4.895963e-01
bigcom153       -1.047943e-38 -5.915522e-01
bigcom154       -1.048699e-38 -6.478074e-01
bigcom159        1.159243e-37  1.308183e+00
bigcom160       -1.048397e-38 -4.445593e-01
bigcom161       -1.047943e-38 -8.642142e-01
bigcom162       -1.050062e-38 -4.200976e-01
bigcom168       -1.048094e-38 -2.873934e-01
bigcom172       -1.048245e-38 -5.484445e-01
bigcom175       -1.048094e-38 -5.053555e-01
bigcom180       -1.048245e-38 -4.570223e-01
bigcom181       -1.047943e-38 -3.625732e-01
bigcom183       -1.047943e-38 -5.175257e-01
bigcom185       -1.047943e-38 -4.379352e-01
bigcom187       -1.048094e-38 -3.290687e-01
bigcom189       -1.049001e-38 -6.391218e-01
bigcom191       -1.048094e-38 -4.707825e-01
bigcom198       -1.048094e-38 -2.356727e-01
bigcom199       -1.048699e-38 -4.660961e-01
bigcom200       -1.048094e-38 -7.000157e-01
bigcom202       -1.047641e-38 -7.820018e-01
bigcom205       -1.047943e-38 -5.280418e-01
bigcom227       -1.047792e-38 -2.981196e-01
bigcom232       -1.047943e-38 -4.318722e-01
bigcom241       -1.048094e-38 -4.544132e-01
bigcom246       -1.047792e-38 -2.661146e-01
bigcom266       -1.047943e-38 -4.989838e-01
bigcom268       -1.048094e-38 -5.305092e-01
bigcom274       -1.047943e-38 -4.054218e-01
bigcom278       -1.048245e-38 -6.846349e-01
bigcom280       -1.047943e-38 -4.968337e-01
bigcom323       -1.048397e-38 -4.647140e-01
bigcom341       -1.047943e-38 -7.277740e-01
bigcom342       -1.049001e-38 -2.424580e-01
bigcom345       -1.048094e-38 -2.296684e-01
bigcom346       -1.049001e-38 -5.494240e-01
bigcom354       -1.047943e-38 -4.958700e-01
bigcom369       -1.048397e-38 -3.042636e-01
bigcom373        1.339633e-37  1.285763e+00
bigcom377       -1.047792e-38 -4.865196e-01
bigcom384       -1.048548e-38 -5.391709e-01
bigcom394       -1.048094e-38 -5.141301e-01
bigcom398       -1.048094e-38 -5.176329e-01
bigcom403       -1.047792e-38 -5.847674e-01
bigcom404       -1.047943e-38 -6.190477e-01
bigcom414       -1.047943e-38 -5.597714e-01
bigcom416       -1.047792e-38 -4.576718e-01
bigcom423       -1.051276e-38 -3.804161e-01
bigcom428       -1.048850e-38 -5.677141e-01
bigcom430        1.916863e-37  1.542319e+00
bigcom434       -1.047943e-38 -3.334099e-01
bigcom435       -1.047943e-38 -4.035205e-01
bigcom449       -1.048699e-38 -3.234219e-01
bigcom451       -1.048850e-38 -4.853374e-01
bigcom454       -1.047943e-38 -5.320119e-01
bigcom471       -1.047943e-38 -6.038359e-01
bigcom473       -1.049001e-38 -3.512927e-01
bigcom479        1.933160e-38  3.150722e-01
bigcom484       -1.049607e-38 -2.776589e-01
bigcom485       -1.047943e-38 -4.864908e-01
bigcom492       -1.048850e-38 -5.435684e-01
bigcom498       -1.048094e-38 -4.860691e-01
bigcom506       -1.047943e-38 -4.722966e-01
bigcom530       -1.048094e-38 -5.268438e-01
bigcom531       -1.048094e-38 -5.230104e-01
bigcom564       -1.047943e-38 -4.027765e-01
bigcom623       -1.047641e-38 -5.495953e-01
spin_vertex      1.551863e-38  5.427089e-01
membership_s1    1.678754e-39  2.958554e-02
membership_s2   -1.089221e-38 -4.927969e-01
membership_s3   -1.048397e-38 -4.503853e-01
membership_s4   -1.048699e-38 -6.732306e-01
membership_s5   -1.048699e-38 -5.151119e-01
membership_s6   -1.050213e-38 -5.257967e-01
membership_s7    7.383076e-38  7.877968e-01
membership_s8   -1.048699e-38 -5.866752e-01
membership_s9   -1.054018e-38 -4.350313e-01
membership_s10  -1.048699e-38 -5.836878e-01
membership_s11  -1.047792e-38 -5.746549e-01
membership_s13   1.018936e-37  1.058868e+00
membership_s14   3.160323e-39  3.104639e-02
membership_s15   6.195986e-39  1.445562e-01
membership_s17   8.148454e-38  1.053692e+00
membership_s18  -1.049759e-38 -4.456617e-01
membership_s19   9.872280e-39  2.192935e-01
membership_s20  -1.047943e-38 -5.801736e-01
membership_s21   3.903176e-38  4.966317e-01
membership_s22  -1.054936e-38 -4.954755e-01
membership_s23  -7.367836e-39 -1.635178e-02
membership_s25  -9.041020e-39 -2.408013e-01
membership_s26  -1.047792e-38 -5.278709e-01
membership_s27  -1.048397e-38 -4.180556e-01
membership_s28   8.652652e-39  2.476680e-01
membership_s29  -1.048397e-38 -4.900920e-01
membership_s30  -1.049759e-38 -4.930279e-01
membership_s31   4.879038e-39  2.126756e-01
membership_s32  -1.061247e-38 -3.678969e-01
membership_s33  -1.048397e-38 -5.399018e-01
membership_s34   1.160581e-37  1.058499e+00
membership_s35  -2.017198e-39  5.163193e-02
membership_s36  -1.049759e-38 -4.942151e-01
membership_s37  -2.727368e-40  1.886282e-02
membership_s39  -1.081689e-39 -1.917547e-01
membership_s40  -1.047943e-38 -3.854399e-01
membership_s41  -1.047792e-38 -5.615915e-01
membership_s42  -1.049759e-38 -5.673559e-01
membership_s43   2.922210e-38  5.252060e-01
membership_s44   9.905608e-39  2.029342e-01
V1              -1.822635e-38  3.118808e-01
V2               2.721989e-38  7.032178e-01
pdi              3.069430e-36  1.065809e+02
adhesion         9.192376e-42  8.423083e-05
cohesion        -1.838475e-41 -1.675519e-04
inner           -1.923168e-42  1.034055e-05
outer            1.421353e-43  1.073757e-04
ioratio          6.176619e-38  2.045438e-01
comsize         -1.776507e-43 -1.991760e-04
[1] "Dataset: all_TnotC Model GBM, run: 7 of 10 2015-06-15 21:39:02"
Iter   TrainDeviance   ValidDeviance   StepSize   Improve
     1        0.1169             nan     0.0100    0.0001
     2        0.1155             nan     0.0100   -0.0000
     3        0.1144             nan     0.0100   -0.0000
     4        0.1133             nan     0.0100   -0.0000
     5        0.1122             nan     0.0100    0.0000
     6        0.1112             nan     0.0100    0.0000
     7        0.1099             nan     0.0100   -0.0000
     8        0.1090             nan     0.0100   -0.0000
     9        0.1079             nan     0.0100    0.0001
    10        0.1069             nan     0.0100    0.0000
    20        0.0996             nan     0.0100   -0.0000
    40        0.0889             nan     0.0100   -0.0000
    60        0.0809             nan     0.0100    0.0000
    80        0.0751             nan     0.0100   -0.0000
   100        0.0701             nan     0.0100   -0.0000
   120        0.0656             nan     0.0100   -0.0000
   140        0.0618             nan     0.0100   -0.0000
   160        0.0584             nan     0.0100   -0.0000
   180        0.0554             nan     0.0100   -0.0000
   200        0.0528             nan     0.0100   -0.0000
   204        0.0522             nan     0.0100   -0.0000

[1] "GBM variable coefficients"
                            var     rel.inf
V1                           V1 5.644980874
V2                           V2 5.047437625
comsize                 comsize 4.556921677
ratio3                   ratio3 4.476621706
ratio2                   ratio2 4.389797608
outer                     outer 4.344685489
ioratio                 ioratio 3.507942770
inner                     inner 3.174220087
bet                         bet 3.103973491
fifth                     fifth 2.975886289
knn                         knn 2.806865829
pagerank               pagerank 2.741133276
spin_vertex         spin_vertex 2.304972584
hubscore               hubscore 1.981658561
ratio6                   ratio6 1.945358226
graph13                 graph13 1.813281557
cohesion               cohesion 1.787547830
orbit18                 orbit18 1.759052784
walktrap_vertex walktrap_vertex 1.713014129
ratio1                   ratio1 1.675032727
adhesion               adhesion 1.672114219
graph10                 graph10 1.563048071
orbit20                 orbit20 1.416500347
membership_s21   membership_s21 1.397473573
ratio4                   ratio4 1.270928216
ratio5                   ratio5 1.245806172
graph3                   graph3 1.216286983
orbit19                 orbit19 1.182880986
fourth                   fourth 1.164671954
orbit27                 orbit27 1.051927327
sixth                     sixth 0.969388229
orbit28                 orbit28 0.937090550
orbit39                 orbit39 0.809976564
graph19                 graph19 0.763039668
pdi                         pdi 0.754692261
graph16                 graph16 0.696202934
graph1                   graph1 0.620824026
orbit16                 orbit16 0.616401623
graph4                   graph4 0.608871684
graph12                 graph12 0.585154756
orbit35                 orbit35 0.582415629
orbit21                 orbit21 0.571725055
graph6                   graph6 0.561423390
membership_s44   membership_s44 0.558401757
upto_third           upto_third 0.557428969
trans                     trans 0.555914851
upto_sixth           upto_sixth 0.536765306
graph11                 graph11 0.529562781
orbit17                 orbit17 0.520807804
evcent                   evcent 0.513801867
graph17                 graph17 0.497359514
AP                           AP 0.488416495
graph9                   graph9 0.478145471
orbit4                   orbit4 0.441561448
membership_s19   membership_s19 0.397204916
graph14                 graph14 0.391936058
upto_fifth           upto_fifth 0.385341981
orbit62                 orbit62 0.363927376
orbit49                 orbit49 0.359551939
orbit31                 orbit31 0.347691729
upto_fourth         upto_fourth 0.330348547
orbit5                   orbit5 0.307737047
coreness               coreness 0.300302127
orbit45                 orbit45 0.298649637
orbit56                 orbit56 0.294882566
close                     close 0.293506255
orbit24                 orbit24 0.290274605
graph15                 graph15 0.273258589
orbit9                   orbit9 0.268843455
membership_s15   membership_s15 0.260663943
orbit15                 orbit15 0.253367253
bigcom14               bigcom14 0.249826930
ecc                         ecc 0.229979594
orbit51                 orbit51 0.223504840
orbit38                 orbit38 0.217992612
orbit1                   orbit1 0.210461362
graph23                 graph23 0.204035234
third                     third 0.201874734
orbit6                   orbit6 0.196397994
upto_second         upto_second 0.189864345
membership_s14   membership_s14 0.186498515
graph21                 graph21 0.164226013
orbit37                 orbit37 0.161291528
membership_s43   membership_s43 0.153154603
orbit22                 orbit22 0.151924750
orbit36                 orbit36 0.145362710
constraint           constraint 0.144201872
orbit30                 orbit30 0.142682665
membership_s1     membership_s1 0.110986336
membership_s35   membership_s35 0.104398411
graph25                 graph25 0.103931875
membership_s25   membership_s25 0.093460618
orbit52                 orbit52 0.092934742
graph0                   graph0 0.090427887
bigcom47               bigcom47 0.090355007
orbit47                 orbit47 0.089482508
orbit50                 orbit50 0.088624681
graph20                 graph20 0.084495517
membership_s28   membership_s28 0.083033898
second                   second 0.078858423
bigcom11               bigcom11 0.077500980
graph5                   graph5 0.071135552
bigcom1                 bigcom1 0.061351083
bigcom5                 bigcom5 0.048205604
bigcom43               bigcom43 0.042096763
orbit25                 orbit25 0.041716860
bigcom479             bigcom479 0.039880421
orbit32                 orbit32 0.031607166
bigcom12               bigcom12 0.031409890
membership_s23   membership_s23 0.023850533
membership_s34   membership_s34 0.023775592
orbit43                 orbit43 0.020098347
membership_s7     membership_s7 0.018980633
orbit29                 orbit29 0.013801332
orbit65                 orbit65 0.010868315
bigcom23               bigcom23 0.010786692
orbit54                 orbit54 0.010661724
membership_s37   membership_s37 0.010066768
bigcom30               bigcom30 0.009818710
orbit57                 orbit57 0.009020528
orbit40                 orbit40 0.004212681
graph2                   graph2 0.000000000
graph7                   graph7 0.000000000
graph8                   graph8 0.000000000
graph18                 graph18 0.000000000
graph22                 graph22 0.000000000
graph24                 graph24 0.000000000
graph26                 graph26 0.000000000
graph27                 graph27 0.000000000
graph28                 graph28 0.000000000
graph29                 graph29 0.000000000
orbit0                   orbit0 0.000000000
orbit2                   orbit2 0.000000000
orbit3                   orbit3 0.000000000
orbit7                   orbit7 0.000000000
orbit8                   orbit8 0.000000000
orbit10                 orbit10 0.000000000
orbit11                 orbit11 0.000000000
orbit12                 orbit12 0.000000000
orbit13                 orbit13 0.000000000
orbit14                 orbit14 0.000000000
orbit23                 orbit23 0.000000000
orbit26                 orbit26 0.000000000
orbit33                 orbit33 0.000000000
orbit34                 orbit34 0.000000000
orbit41                 orbit41 0.000000000
orbit42                 orbit42 0.000000000
orbit44                 orbit44 0.000000000
orbit46                 orbit46 0.000000000
orbit48                 orbit48 0.000000000
orbit53                 orbit53 0.000000000
orbit55                 orbit55 0.000000000
orbit58                 orbit58 0.000000000
orbit59                 orbit59 0.000000000
orbit60                 orbit60 0.000000000
orbit61                 orbit61 0.000000000
orbit63                 orbit63 0.000000000
orbit64                 orbit64 0.000000000
orbit66                 orbit66 0.000000000
orbit67                 orbit67 0.000000000
orbit68                 orbit68 0.000000000
orbit69                 orbit69 0.000000000
orbit70                 orbit70 0.000000000
orbit71                 orbit71 0.000000000
orbit72                 orbit72 0.000000000
eccrad                   eccrad 0.000000000
first                     first 0.000000000
selfinter             selfinter 0.000000000
bigcom3                 bigcom3 0.000000000
bigcom4                 bigcom4 0.000000000
bigcom6                 bigcom6 0.000000000
bigcom7                 bigcom7 0.000000000
bigcom8                 bigcom8 0.000000000
bigcom9                 bigcom9 0.000000000
bigcom10               bigcom10 0.000000000
bigcom13               bigcom13 0.000000000
bigcom15               bigcom15 0.000000000
bigcom16               bigcom16 0.000000000
bigcom17               bigcom17 0.000000000
bigcom19               bigcom19 0.000000000
bigcom20               bigcom20 0.000000000
bigcom21               bigcom21 0.000000000
bigcom22               bigcom22 0.000000000
bigcom26               bigcom26 0.000000000
bigcom27               bigcom27 0.000000000
bigcom28               bigcom28 0.000000000
bigcom31               bigcom31 0.000000000
bigcom32               bigcom32 0.000000000
bigcom33               bigcom33 0.000000000
bigcom34               bigcom34 0.000000000
bigcom36               bigcom36 0.000000000
bigcom37               bigcom37 0.000000000
bigcom38               bigcom38 0.000000000
bigcom39               bigcom39 0.000000000
bigcom40               bigcom40 0.000000000
bigcom41               bigcom41 0.000000000
bigcom46               bigcom46 0.000000000
bigcom49               bigcom49 0.000000000
bigcom52               bigcom52 0.000000000
bigcom54               bigcom54 0.000000000
bigcom58               bigcom58 0.000000000
bigcom61               bigcom61 0.000000000
bigcom65               bigcom65 0.000000000
bigcom69               bigcom69 0.000000000
bigcom71               bigcom71 0.000000000
bigcom75               bigcom75 0.000000000
bigcom76               bigcom76 0.000000000
bigcom78               bigcom78 0.000000000
bigcom82               bigcom82 0.000000000
bigcom83               bigcom83 0.000000000
bigcom85               bigcom85 0.000000000
bigcom87               bigcom87 0.000000000
bigcom90               bigcom90 0.000000000
bigcom91               bigcom91 0.000000000
bigcom95               bigcom95 0.000000000
bigcom97               bigcom97 0.000000000
bigcom98               bigcom98 0.000000000
bigcom99               bigcom99 0.000000000
bigcom101             bigcom101 0.000000000
bigcom102             bigcom102 0.000000000
bigcom104             bigcom104 0.000000000
bigcom106             bigcom106 0.000000000
bigcom107             bigcom107 0.000000000
bigcom108             bigcom108 0.000000000
bigcom113             bigcom113 0.000000000
bigcom114             bigcom114 0.000000000
bigcom115             bigcom115 0.000000000
bigcom117             bigcom117 0.000000000
bigcom119             bigcom119 0.000000000
bigcom121             bigcom121 0.000000000
bigcom123             bigcom123 0.000000000
bigcom124             bigcom124 0.000000000
bigcom127             bigcom127 0.000000000
bigcom130             bigcom130 0.000000000
bigcom131             bigcom131 0.000000000
bigcom134             bigcom134 0.000000000
bigcom138             bigcom138 0.000000000
bigcom143             bigcom143 0.000000000
bigcom146             bigcom146 0.000000000
bigcom148             bigcom148 0.000000000
bigcom149             bigcom149 0.000000000
bigcom151             bigcom151 0.000000000
bigcom153             bigcom153 0.000000000
bigcom154             bigcom154 0.000000000
bigcom159             bigcom159 0.000000000
bigcom160             bigcom160 0.000000000
bigcom161             bigcom161 0.000000000
bigcom162             bigcom162 0.000000000
bigcom168             bigcom168 0.000000000
bigcom172             bigcom172 0.000000000
bigcom175             bigcom175 0.000000000
bigcom180             bigcom180 0.000000000
bigcom181             bigcom181 0.000000000
bigcom183             bigcom183 0.000000000
bigcom185             bigcom185 0.000000000
bigcom187             bigcom187 0.000000000
bigcom189             bigcom189 0.000000000
bigcom191             bigcom191 0.000000000
bigcom198             bigcom198 0.000000000
bigcom199             bigcom199 0.000000000
bigcom200             bigcom200 0.000000000
bigcom202             bigcom202 0.000000000
bigcom205             bigcom205 0.000000000
bigcom227             bigcom227 0.000000000
bigcom232             bigcom232 0.000000000
bigcom241             bigcom241 0.000000000
bigcom246             bigcom246 0.000000000
bigcom266             bigcom266 0.000000000
bigcom268             bigcom268 0.000000000
bigcom274             bigcom274 0.000000000
bigcom278             bigcom278 0.000000000
bigcom280             bigcom280 0.000000000
bigcom323             bigcom323 0.000000000
bigcom341             bigcom341 0.000000000
bigcom342             bigcom342 0.000000000
bigcom345             bigcom345 0.000000000
bigcom346             bigcom346 0.000000000
bigcom354             bigcom354 0.000000000
bigcom369             bigcom369 0.000000000
bigcom373             bigcom373 0.000000000
bigcom377             bigcom377 0.000000000
bigcom384             bigcom384 0.000000000
bigcom394             bigcom394 0.000000000
bigcom398             bigcom398 0.000000000
bigcom403             bigcom403 0.000000000
bigcom404             bigcom404 0.000000000
bigcom414             bigcom414 0.000000000
bigcom416             bigcom416 0.000000000
bigcom423             bigcom423 0.000000000
bigcom428             bigcom428 0.000000000
bigcom430             bigcom430 0.000000000
bigcom434             bigcom434 0.000000000
bigcom435             bigcom435 0.000000000
bigcom449             bigcom449 0.000000000
bigcom451             bigcom451 0.000000000
bigcom454             bigcom454 0.000000000
bigcom471             bigcom471 0.000000000
bigcom473             bigcom473 0.000000000
bigcom484             bigcom484 0.000000000
bigcom485             bigcom485 0.000000000
bigcom492             bigcom492 0.000000000
bigcom498             bigcom498 0.000000000
bigcom506             bigcom506 0.000000000
bigcom530             bigcom530 0.000000000
bigcom531             bigcom531 0.000000000
bigcom564             bigcom564 0.000000000
bigcom623             bigcom623 0.000000000
membership_s2     membership_s2 0.000000000
membership_s3     membership_s3 0.000000000
membership_s4     membership_s4 0.000000000
membership_s5     membership_s5 0.000000000
membership_s6     membership_s6 0.000000000
membership_s8     membership_s8 0.000000000
membership_s9     membership_s9 0.000000000
membership_s10   membership_s10 0.000000000
membership_s11   membership_s11 0.000000000
membership_s13   membership_s13 0.000000000
membership_s17   membership_s17 0.000000000
membership_s18   membership_s18 0.000000000
membership_s20   membership_s20 0.000000000
membership_s22   membership_s22 0.000000000
membership_s26   membership_s26 0.000000000
membership_s27   membership_s27 0.000000000
membership_s29   membership_s29 0.000000000
membership_s30   membership_s30 0.000000000
membership_s31   membership_s31 0.000000000
membership_s32   membership_s32 0.000000000
membership_s33   membership_s33 0.000000000
membership_s36   membership_s36 0.000000000
membership_s39   membership_s39 0.000000000
membership_s40   membership_s40 0.000000000
membership_s41   membership_s41 0.000000000
membership_s42   membership_s42 0.000000000
[1] "Dataset: all_TnotC Model RF, run: 7 of 10 2015-06-15 21:41:01"
     |      Out-of-bag   |
Tree |      MSE  %Var(y) |
   1 |  0.01774   168.53 |
   2 |  0.01669   158.50 |
   3 |  0.01673   158.95 |
   4 |  0.01622   154.03 |
   5 |  0.01565   148.60 |
   6 |  0.01538   146.12 |
   7 |  0.01501   142.53 |
   8 |  0.01489   141.40 |
   9 |  0.01401   133.04 |
  10 |  0.01384   131.46 |
  11 |  0.01371   130.23 |
  12 |  0.01347   127.98 |
  13 |  0.01326   125.95 |
  14 |  0.01314   124.79 |
  15 |  0.01321   125.43 |
  16 |    0.013   123.46 |
  17 |  0.01284   121.97 |
  18 |   0.0128   121.56 |
  19 |  0.01274   121.02 |
  20 |  0.01276   121.24 |
  21 |  0.01277   121.34 |
  22 |  0.01268   120.42 |
  23 |  0.01265   120.11 |
  24 |  0.01263   119.92 |
  25 |  0.01258   119.45 |
  26 |  0.01251   118.83 |
  27 |   0.0125   118.72 |
  28 |  0.01253   119.06 |
  29 |  0.01253   118.98 |
  30 |  0.01251   118.79 |
  31 |  0.01244   118.15 |
  32 |   0.0124   117.74 |
  33 |  0.01235   117.27 |
  34 |   0.0123   116.80 |
  35 |  0.01229   116.75 |
  36 |  0.01226   116.47 |
  37 |  0.01226   116.42 |
  38 |  0.01226   116.44 |
  39 |  0.01227   116.53 |
  40 |  0.01227   116.58 |
  41 |  0.01225   116.36 |
  42 |  0.01224   116.30 |
  43 |  0.01225   116.32 |
  44 |  0.01226   116.42 |
  45 |  0.01224   116.25 |
  46 |  0.01223   116.15 |
  47 |  0.01225   116.34 |
  48 |  0.01224   116.23 |
  49 |  0.01223   116.21 |
  50 |  0.01221   116.00 |
  51 |  0.01221   116.02 |
  52 |  0.01218   115.73 |
  53 |  0.01217   115.57 |
  54 |  0.01216   115.49 |
  55 |  0.01215   115.37 |
  56 |  0.01215   115.43 |
  57 |  0.01215   115.42 |
  58 |  0.01212   115.14 |
  59 |  0.01211   115.06 |
  60 |  0.01209   114.83 |
  61 |  0.01208   114.71 |
  62 |  0.01205   114.47 |
  63 |  0.01205   114.48 |
  64 |  0.01207   114.63 |
  65 |  0.01206   114.50 |
  66 |  0.01203   114.27 |
  67 |  0.01202   114.17 |
  68 |    0.012   113.94 |
  69 |  0.01199   113.86 |
  70 |  0.01199   113.89 |
  71 |  0.01199   113.88 |
  72 |  0.01198   113.81 |
  73 |  0.01197   113.71 |
  74 |  0.01196   113.61 |
  75 |  0.01197   113.68 |
  76 |  0.01196   113.60 |
  77 |  0.01198   113.76 |
  78 |  0.01197   113.67 |
  79 |  0.01197   113.67 |
  80 |  0.01195   113.54 |
  81 |  0.01197   113.70 |
  82 |  0.01195   113.47 |
  83 |  0.01193   113.32 |
  84 |  0.01192   113.18 |
  85 |  0.01192   113.25 |
  86 |  0.01191   113.12 |
  87 |   0.0119   113.07 |
  88 |   0.0119   113.02 |
  89 |  0.01189   112.98 |
  90 |  0.01188   112.88 |
  91 |  0.01189   112.90 |
  92 |  0.01188   112.85 |
  93 |  0.01188   112.85 |
  94 |  0.01187   112.79 |
  95 |  0.01186   112.70 |
  96 |  0.01187   112.78 |
  97 |  0.01187   112.73 |
  98 |  0.01187   112.71 |
  99 |  0.01187   112.79 |
 100 |  0.01187   112.75 |
[1] "Random Forest variable coefficients"
                      %IncMSE IncNodePurity
graph5           7.062189e-04  1.293348e-01
graph6           1.115887e-03  1.148388e-01
graph7           3.780165e-05  2.100481e-02
graph8          -9.750390e-07  4.796857e-03
graph9           1.698055e-03  4.144630e-01
graph10          5.973612e-03  5.130496e-01
graph11          5.465528e-03  4.639348e-01
graph12          3.521265e-03  2.463181e-01
graph13          4.433292e-03  4.487090e-01
graph14          1.794799e-03  1.377054e-01
graph15          4.169701e-03  2.054094e-01
graph16          1.839486e-03  4.104405e-01
graph17          2.265793e-03  2.514632e-01
graph18          3.686488e-04  2.828769e-02
graph19          2.405527e-03  2.738838e-01
graph20          1.465527e-03  1.188903e-01
graph21          5.186927e-04  2.178036e-01
graph22          3.851296e-04  2.811635e-02
graph23          1.906758e-03  2.032235e-01
graph24          4.847040e-04  5.394075e-02
graph25          8.937758e-05  6.415756e-02
graph26          0.000000e+00  2.300243e-17
graph27          0.000000e+00  7.667478e-18
graph28          0.000000e+00  7.337880e-18
graph29          0.000000e+00  0.000000e+00
orbit0           9.795421e-04  2.342239e-01
orbit1           6.168421e-03  2.969949e-01
orbit2           2.573764e-04  1.330474e-01
orbit3           0.000000e+00  8.571429e-03
orbit4           2.241817e-03  4.871528e-01
orbit5           2.320082e-03  3.440414e-01
orbit6           2.210674e-03  4.355734e-01
orbit7           9.024322e-04  2.405103e-01
orbit8           1.227092e-03  1.060168e-01
orbit9           3.296791e-03  3.492195e-01
orbit10          8.113765e-04  8.842764e-02
orbit11          3.345849e-04  4.100522e-02
orbit12          3.279988e-04  2.777514e-02
orbit13          1.956947e-05  6.494794e-03
orbit14          0.000000e+00  1.557782e-17
orbit15          1.923281e-03  5.662360e-01
orbit16          3.156719e-03  4.492903e-01
orbit17          4.019735e-03  3.661401e-01
orbit18          5.013323e-03  8.797120e-01
orbit19          5.204048e-03  4.887012e-01
orbit20          3.528079e-03  4.083632e-01
orbit21          3.016709e-03  1.527841e-01
orbit22          4.417507e-03  3.598775e-01
orbit23          4.701135e-04  9.978652e-02
orbit24          4.422114e-03  3.285206e-01
orbit25          5.823727e-05  4.219183e-02
orbit26          4.200893e-04  3.465929e-02
orbit27          7.029949e-03  5.568238e-01
orbit28          6.236902e-03  3.110320e-01
orbit29          3.312866e-05  1.137043e-01
orbit30          8.512228e-04  7.007354e-02
orbit31          2.217931e-03  2.845876e-01
orbit32          5.311313e-04  7.816646e-02
orbit33          2.171947e-04  6.098000e-02
orbit34          4.007206e-03  2.202706e-01
orbit35          2.371552e-03  5.027354e-01
orbit36          1.784019e-03  1.552754e-01
orbit37          6.326829e-04  1.541251e-01
orbit38          2.884129e-03  1.817963e-01
orbit39          1.952084e-03  2.669842e-01
orbit40          1.479033e-03  1.314184e-01
orbit41         -3.812429e-06  1.666667e-02
orbit42          5.317092e-06  3.058132e-05
orbit43          2.612104e-04  7.270460e-03
orbit44          0.000000e+00  1.387779e-19
orbit45          4.677748e-03  2.802083e-01
orbit46          8.397004e-05  3.425075e-02
orbit47          8.106127e-04  6.797531e-02
orbit48          0.000000e+00  3.200565e-17
orbit49          1.054348e-03  1.963096e-01
orbit50          1.606329e-04  1.855158e-01
orbit51          3.297431e-04  1.602832e-01
orbit52          3.971406e-06  2.052545e-02
orbit53          1.448711e-03  4.486105e-02
orbit54          3.581102e-04  7.833655e-03
orbit55          0.000000e+00  3.816392e-19
orbit56          9.302874e-04  2.636470e-01
orbit57          0.000000e+00  3.975986e-17
orbit58          0.000000e+00  7.667478e-18
orbit59          5.078639e-04  1.898601e-02
orbit60          6.653620e-05  3.714286e-02
orbit61          1.830340e-05  2.384029e-03
orbit62          5.482171e-04  1.306721e-01
orbit63          3.637176e-04  5.024723e-02
orbit64          0.000000e+00  9.610368e-18
orbit65          1.415651e-06  1.975973e-03
orbit66          0.000000e+00  1.507475e-17
orbit67          0.000000e+00  3.573530e-18
orbit68          0.000000e+00  9.402201e-18
orbit69          0.000000e+00  7.771561e-18
orbit70          0.000000e+00  6.591949e-19
orbit71          0.000000e+00  7.025630e-19
orbit72          0.000000e+00  1.040834e-19
AP               1.398318e-03  1.101855e-01
bet              4.834079e-03  1.054302e+00
ecc              3.775837e-04  2.460718e-01
eccrad           5.359033e-05  1.597594e-01
close            2.352251e-03  4.555106e-01
constraint       1.870677e-03  3.112587e-01
coreness         1.324543e-03  2.130961e-01
knn              6.492781e-03  8.182373e-01
hubscore         7.441898e-03  6.407665e-01
pagerank         3.674911e-03  1.459858e+00
trans            8.802685e-04  1.211575e-01
evcent           9.700993e-03  7.969151e-01
first            8.449021e-04  1.376310e-01
upto_second      9.519356e-04  2.428858e-01
upto_third       3.121564e-03  3.965863e-01
upto_fourth      1.082501e-03  3.525765e-01
upto_fifth       1.521925e-03  3.456753e-01
upto_sixth       5.219801e-03  3.242924e-01
second           1.352380e-03  2.456428e-01
third            3.611511e-03  5.404451e-01
fourth           2.300067e-03  1.058099e+00
fifth            1.452079e-03  9.095541e-01
sixth            2.108855e-03  6.490275e-01
ratio1           3.320261e-03  7.437417e-01
ratio2           1.511581e-03  1.459666e+00
ratio3           5.951980e-03  1.658607e+00
ratio4           6.183623e-03  8.371250e-01
ratio5           3.861227e-03  1.027657e+00
ratio6           4.033265e-03  7.747054e-01
selfinter        5.338379e-05  1.302619e-02
walktrap_vertex  3.866685e-03  7.311436e-01
bigcom1          2.403812e-04  6.040213e-02
bigcom3          0.000000e+00  0.000000e+00
bigcom4          0.000000e+00  0.000000e+00
bigcom5          4.595648e-04  3.207938e-01
bigcom6          0.000000e+00  0.000000e+00
bigcom7          0.000000e+00  0.000000e+00
bigcom8          5.751002e-06  2.302738e-02
bigcom9          0.000000e+00  0.000000e+00
bigcom10         0.000000e+00  3.469447e-20
bigcom11         5.154821e-06  3.599652e-02
bigcom12        -2.573006e-05  5.051356e-02
bigcom13         0.000000e+00  3.122502e-19
bigcom14        -5.001030e-05  1.251379e-01
bigcom15         0.000000e+00  0.000000e+00
bigcom16         0.000000e+00  3.469447e-20
bigcom17         0.000000e+00  0.000000e+00
bigcom19         0.000000e+00  0.000000e+00
bigcom20         0.000000e+00  0.000000e+00
bigcom21         0.000000e+00  0.000000e+00
bigcom22        -4.785338e-08  1.945492e-03
bigcom23        -1.392758e-05  2.975411e-02
bigcom26         0.000000e+00  3.469447e-20
bigcom27         0.000000e+00  0.000000e+00
bigcom28         0.000000e+00  0.000000e+00
bigcom30         3.028771e-05  3.148776e-01
bigcom31         0.000000e+00  0.000000e+00
bigcom32         0.000000e+00  0.000000e+00
bigcom33         0.000000e+00  3.469447e-20
bigcom34         0.000000e+00  3.469447e-20
bigcom36         0.000000e+00  0.000000e+00
bigcom37         0.000000e+00  6.938894e-20
bigcom38         0.000000e+00  0.000000e+00
bigcom39         0.000000e+00  0.000000e+00
bigcom40         8.265655e-05  3.128276e-01
bigcom41         0.000000e+00  1.734723e-20
bigcom43         1.374042e-05  1.174745e-01
bigcom46        -1.533021e-05  2.896610e-01
bigcom47        -1.010204e-05  6.337801e-02
bigcom49         0.000000e+00  0.000000e+00
bigcom52         1.872874e-05  3.911262e-01
bigcom54         0.000000e+00  6.938894e-20
bigcom58         0.000000e+00  0.000000e+00
bigcom61         0.000000e+00  1.734723e-20
bigcom65         0.000000e+00  0.000000e+00
bigcom69         0.000000e+00  3.469447e-20
bigcom71         0.000000e+00  0.000000e+00
bigcom75         0.000000e+00  3.469447e-20
bigcom76         0.000000e+00  0.000000e+00
bigcom78         0.000000e+00  0.000000e+00
bigcom82         0.000000e+00  0.000000e+00
bigcom83         0.000000e+00  0.000000e+00
bigcom85         0.000000e+00  3.469447e-20
bigcom87         0.000000e+00  0.000000e+00
bigcom90         0.000000e+00  3.469447e-20
bigcom91         0.000000e+00  0.000000e+00
bigcom95         0.000000e+00  0.000000e+00
bigcom97         0.000000e+00  3.469447e-20
bigcom98         0.000000e+00  0.000000e+00
bigcom99         0.000000e+00  3.469447e-20
bigcom101        0.000000e+00  0.000000e+00
bigcom102        0.000000e+00  1.387779e-19
bigcom104        0.000000e+00  1.734723e-20
bigcom106        0.000000e+00  0.000000e+00
bigcom107        0.000000e+00  3.469447e-20
bigcom108        0.000000e+00  6.938894e-20
bigcom113        0.000000e+00  3.469447e-20
bigcom114        0.000000e+00  0.000000e+00
bigcom115        0.000000e+00  0.000000e+00
bigcom117        0.000000e+00  3.469447e-20
bigcom119        0.000000e+00  0.000000e+00
bigcom121        0.000000e+00  3.469447e-20
bigcom123        0.000000e+00  0.000000e+00
bigcom124        0.000000e+00  5.204170e-20
bigcom127        0.000000e+00  3.469447e-20
bigcom130        0.000000e+00  3.469447e-20
bigcom131        0.000000e+00  0.000000e+00
bigcom134        0.000000e+00  0.000000e+00
bigcom138        0.000000e+00  3.469447e-20
bigcom143        0.000000e+00  6.938894e-20
bigcom146        0.000000e+00  3.469447e-20
bigcom148        0.000000e+00  0.000000e+00
bigcom149        0.000000e+00  3.469447e-20
bigcom151        0.000000e+00  0.000000e+00
bigcom153        0.000000e+00  3.469447e-20
bigcom154        0.000000e+00  0.000000e+00
bigcom159        2.739667e-05  2.549368e-01
bigcom160        0.000000e+00  0.000000e+00
bigcom161        0.000000e+00  0.000000e+00
bigcom162        0.000000e+00  0.000000e+00
bigcom168        0.000000e+00  0.000000e+00
bigcom172        0.000000e+00  0.000000e+00
bigcom175        0.000000e+00  5.204170e-20
bigcom180        0.000000e+00  1.040834e-19
bigcom181        0.000000e+00  0.000000e+00
bigcom183        0.000000e+00  0.000000e+00
bigcom185        0.000000e+00  5.204170e-20
bigcom187        0.000000e+00  0.000000e+00
bigcom189        0.000000e+00  0.000000e+00
bigcom191        0.000000e+00  0.000000e+00
bigcom198        0.000000e+00  0.000000e+00
bigcom199        0.000000e+00  5.204170e-20
bigcom200        0.000000e+00  0.000000e+00
bigcom202        0.000000e+00  0.000000e+00
bigcom205        0.000000e+00  0.000000e+00
bigcom227        0.000000e+00  0.000000e+00
bigcom232        0.000000e+00  0.000000e+00
bigcom241        0.000000e+00  3.469447e-20
bigcom246        0.000000e+00  0.000000e+00
bigcom266        0.000000e+00  0.000000e+00
bigcom268        0.000000e+00  0.000000e+00
bigcom274        0.000000e+00  0.000000e+00
bigcom278        0.000000e+00  0.000000e+00
bigcom280        0.000000e+00  0.000000e+00
bigcom323        0.000000e+00  6.938894e-20
bigcom341        0.000000e+00  0.000000e+00
bigcom342        0.000000e+00  3.469447e-20
bigcom345        0.000000e+00  0.000000e+00
bigcom346        0.000000e+00  3.469447e-20
bigcom354        0.000000e+00  0.000000e+00
bigcom369        0.000000e+00  3.469447e-20
bigcom373        6.891243e-06  1.685989e-01
bigcom377        0.000000e+00  0.000000e+00
bigcom384        0.000000e+00  0.000000e+00
bigcom394        0.000000e+00  3.469447e-20
bigcom398        0.000000e+00  0.000000e+00
bigcom403        0.000000e+00  3.469447e-20
bigcom404        0.000000e+00  0.000000e+00
bigcom414        0.000000e+00  0.000000e+00
bigcom416        0.000000e+00  0.000000e+00
bigcom423        0.000000e+00  0.000000e+00
bigcom428        0.000000e+00  5.204170e-20
bigcom430       -1.992998e-05  2.986887e-01
bigcom434        0.000000e+00  0.000000e+00
bigcom435        0.000000e+00  0.000000e+00
bigcom449        0.000000e+00  0.000000e+00
bigcom451        0.000000e+00  0.000000e+00
bigcom454        0.000000e+00  0.000000e+00
bigcom471        0.000000e+00  3.469447e-20
bigcom473        0.000000e+00  0.000000e+00
bigcom479       -1.624130e-06  6.824749e-03
bigcom484        0.000000e+00  1.734723e-20
bigcom485        0.000000e+00  0.000000e+00
bigcom492        0.000000e+00  0.000000e+00
bigcom498        0.000000e+00  0.000000e+00
bigcom506        0.000000e+00  3.469447e-20
bigcom530        0.000000e+00  0.000000e+00
bigcom531        0.000000e+00  0.000000e+00
bigcom564        0.000000e+00  3.469447e-20
bigcom623        0.000000e+00  0.000000e+00
spin_vertex      8.695447e-04  8.976688e-01
membership_s1    1.954774e-04  2.171712e-01
membership_s2    0.000000e+00  1.500000e-02
membership_s3    0.000000e+00  3.469447e-20
membership_s4    0.000000e+00  0.000000e+00
membership_s5    0.000000e+00  0.000000e+00
membership_s6    0.000000e+00  0.000000e+00
membership_s7    6.883368e-06  1.222223e-01
membership_s8    0.000000e+00  6.938894e-20
membership_s9    0.000000e+00  6.938894e-20
membership_s10   0.000000e+00  0.000000e+00
membership_s11   0.000000e+00  0.000000e+00
membership_s13   2.970366e-05  3.438890e-01
membership_s14   2.427177e-05  3.391830e-02
membership_s15  -3.327757e-05  1.215643e-01
membership_s17  -8.922797e-05  2.761342e-01
membership_s18   0.000000e+00  0.000000e+00
membership_s19   5.821324e-06  2.152400e-01
membership_s20   0.000000e+00  0.000000e+00
membership_s21   3.246885e-04  3.083912e-01
membership_s22   0.000000e+00  6.938894e-20
membership_s23   8.012011e-05  3.060243e-02
membership_s25   3.399453e-05  1.533853e-01
membership_s26   0.000000e+00  0.000000e+00
membership_s27   0.000000e+00  0.000000e+00
membership_s28   2.505602e-05  1.049679e-01
membership_s29   0.000000e+00  0.000000e+00
membership_s30   0.000000e+00  0.000000e+00
membership_s31   2.421507e-07  9.820672e-02
membership_s32  -1.397034e-05  2.058619e-01
membership_s33   0.000000e+00  0.000000e+00
membership_s34  -5.965555e-05  2.682570e-01
membership_s35   2.410787e-04  2.872245e-01
membership_s36   0.000000e+00  0.000000e+00
membership_s37  -2.868555e-05  4.387562e-02
membership_s39  -2.090976e-06  3.158733e-03
membership_s40   0.000000e+00  0.000000e+00
membership_s41   0.000000e+00  0.000000e+00
membership_s42   0.000000e+00  6.857143e-03
membership_s43   7.535405e-06  1.229479e-01
membership_s44  -5.592782e-05  1.406615e-01
V1               4.138558e-03  2.239123e+00
V2               2.760654e-03  2.148848e+00
pdi              3.360163e-03  2.169096e-01
adhesion         4.337800e-03  1.197432e+00
cohesion         6.997604e-03  1.322329e+00
inner            7.028716e-03  1.288271e+00
outer            3.904295e-03  1.608919e+00
ioratio          5.957498e-03  1.340876e+00
comsize          3.023558e-03  1.590552e+00
[1] "Dataset: all_TnotC Model GLM, run: 7 of 10 2015-06-15 21:43:49"
[1] "glmnet variable coefficients"
                         [,1]          [,2]
(Intercept)     -4.532309e+00 -2.951699e+00
graph0          -1.293608e-40 -5.006127e-04
graph1          -1.284702e-42 -3.913299e-06
graph2          -7.526848e-41 -8.513160e-04
graph3          -4.162282e-44 -1.227365e-07
graph4          -1.593943e-44 -8.464859e-09
graph5          -1.188167e-42 -6.850173e-06
graph6          -3.553766e-43 -3.014537e-06
graph7          -1.850111e-42 -3.758148e-06
graph8          -2.341856e-41 -1.338894e-04
graph9          -1.045122e-45 -4.347922e-09
graph10         -3.662022e-46 -6.897474e-10
graph11         -2.254712e-46 -8.061200e-11
graph12         -7.240130e-45 -5.320718e-08
graph13         -2.049158e-44 -1.190032e-07
graph14         -4.678411e-45 -4.116682e-08
graph15         -3.134536e-43 -1.317280e-06
graph16         -3.734209e-45 -1.770237e-08
graph17         -9.875415e-45 -2.700381e-08
graph18         -9.488297e-43 -6.902735e-06
graph19         -6.270665e-44 -3.834136e-07
graph20         -4.362648e-44  8.822005e-07
graph21         -1.951125e-43 -1.318472e-06
graph22         -3.617927e-44  7.684448e-07
graph23         -1.301772e-43 -4.981386e-07
graph24         -4.330042e-43 -2.295806e-06
graph25         -9.435305e-43 -5.442153e-06
graph26         -4.032534e-43 -1.726855e-06
graph27         -5.559205e-42 -3.763223e-05
graph28         -1.900765e-42 -7.556157e-06
graph29         -1.496650e-41 -5.004343e-05
orbit0          -1.293608e-40 -4.994114e-04
orbit1          -6.940754e-42  1.095044e-05
orbit2          -9.181348e-43 -7.586086e-06
orbit3          -7.526848e-41 -8.509349e-04
orbit4          -2.517735e-43 -2.540319e-07
orbit5          -4.114719e-44 -1.734335e-07
orbit6          -9.655914e-44  3.139962e-07
orbit7          -7.467036e-45 -4.769747e-08
orbit8          -1.188167e-42 -6.840036e-06
orbit9          -9.888430e-42 -9.450049e-05
orbit10         -8.181414e-43 -8.409246e-06
orbit11         -3.120803e-43 -1.395724e-06
orbit12         -1.485300e-41 -3.941801e-06
orbit13         -1.323864e-42 -4.387317e-06
orbit14         -2.341856e-41 -1.337169e-04
orbit15         -1.352974e-44 -1.071772e-07
orbit16         -8.957981e-46  4.190412e-10
orbit17         -5.095799e-45 -4.103161e-08
orbit18         -4.199622e-45  1.451014e-08
orbit19         -4.009418e-45 -6.269348e-09
orbit20         -1.592592e-45 -4.089653e-09
orbit21         -2.371702e-46 -1.094515e-09
orbit22         -1.306115e-45  1.618478e-09
orbit23         -8.180200e-47 -3.058954e-10
orbit24         -1.182554e-43 -1.106123e-06
orbit25         -4.813697e-44 -5.549689e-07
orbit26         -5.304516e-45 -2.133149e-08
orbit27         -5.057433e-43 -9.899763e-07
orbit28         -8.113161e-44 -3.380676e-07
orbit29         -4.817622e-44 -3.860335e-07
orbit30         -3.735752e-44 -2.028102e-07
orbit31         -6.600274e-44 -7.672992e-07
orbit32         -1.294351e-44 -1.357199e-07
orbit33         -2.035214e-45 -4.258087e-09
orbit34         -3.134536e-43 -1.307703e-06
orbit35         -1.552881e-43  9.534984e-07
orbit36         -9.614743e-45 -3.623892e-08
orbit37         -1.920178e-44 -1.723071e-07
orbit38         -3.179093e-45 -1.483456e-08
orbit39         -5.477941e-43 -9.119706e-06
orbit40         -8.240000e-44  2.536187e-07
orbit41         -1.675351e-44 -4.003857e-08
orbit42         -6.337221e-45 -7.160874e-09
orbit43         -1.900094e-42 -1.635167e-05
orbit44         -9.675981e-43 -2.033954e-06
orbit45         -2.557740e-42 -2.782558e-05
orbit46         -5.510199e-43 -4.036535e-06
orbit47         -1.628491e-43 -8.585070e-07
orbit48         -6.721906e-44 -2.780148e-07
orbit49         -1.688424e-43  1.353639e-05
orbit50         -3.812887e-44 -3.924514e-07
orbit51         -5.965033e-43 -4.583104e-06
orbit52         -1.252851e-42 -8.229772e-06
orbit53         -2.709808e-43 -1.596581e-06
orbit54         -2.702468e-43  1.719880e-05
orbit55         -2.530372e-44 -1.670194e-08
orbit56         -8.102126e-42  1.340384e-05
orbit57         -2.003597e-43 -1.177958e-06
orbit58         -1.378492e-43 -1.777855e-07
orbit59         -3.280102e-42 -2.444511e-05
orbit60         -8.273403e-43 -4.498178e-06
orbit61         -4.053144e-43 -4.530192e-07
orbit62         -6.959179e-42 -3.816791e-05
orbit63         -1.454714e-42 -1.133689e-05
orbit64         -1.683357e-42 -6.198057e-06
orbit65         -1.083131e-41 -4.834866e-05
orbit66         -1.669756e-42 -1.320796e-05
orbit67         -3.035299e-43 -2.557348e-07
orbit68         -8.104781e-42 -6.620294e-05
orbit69         -6.764528e-42 -6.987040e-06
orbit70         -1.199607e-41 -1.019360e-04
orbit71         -1.569366e-42 -2.067056e-06
orbit72         -1.496650e-41 -4.964740e-05
AP               5.871053e-39  1.365289e-01
bet             -2.207760e-44  5.412712e-09
ecc              5.407337e-39  1.373911e-02
eccrad           3.785136e-38  9.606608e-02
close           -1.557604e-37 -3.365828e-01
constraint       3.656402e-39 -8.012680e-02
coreness        -9.118551e-40  3.275659e-03
knn             -6.774918e-41 -1.833019e-05
hubscore        -5.624895e-38 -3.113334e-01
pagerank        -2.722526e-38 -1.881961e+00
trans           -8.874240e-39 -7.367182e-02
evcent          -5.737470e-38 -3.178567e-01
first           -1.293608e-40 -4.969052e-04
upto_second     -1.390438e-41 -2.363081e-05
upto_third      -3.342015e-42 -1.338185e-05
upto_fourth     -2.446064e-42 -1.040572e-06
upto_fifth      -3.799159e-42 -9.815073e-06
upto_sixth      -4.529219e-42  1.595689e-05
second          -1.463450e-41 -2.388296e-05
third           -4.070208e-42 -1.816654e-05
fourth          -2.906406e-42  1.529168e-05
fifth            3.201083e-42 -5.334691e-06
sixth            5.856772e-42  2.362622e-05
ratio1          -7.580001e-41 -7.995348e-04
ratio2           1.062918e-40 -1.206066e-05
ratio3           8.404650e-40  8.881090e-03
ratio4           7.739681e-40 -1.339245e-02
ratio5           1.135061e-39 -5.646567e-03
ratio6           4.816439e-42  9.733196e-06
selfinter       -5.009698e-39 -2.268277e-02
walktrap_vertex -1.421726e-38 -2.264699e-01
bigcom1          1.462832e-39  7.076102e-02
bigcom3         -1.075813e-38 -5.402366e-01
bigcom4         -1.076278e-38 -4.490615e-01
bigcom5         -8.603628e-39 -3.639087e-02
bigcom6         -1.075658e-38 -5.484292e-01
bigcom7         -1.076278e-38 -5.031813e-01
bigcom8         -6.572878e-40 -2.706839e-01
bigcom9         -1.076123e-38 -2.634521e-01
bigcom10        -1.075658e-38 -5.354001e-01
bigcom11        -4.874189e-39 -6.288300e-02
bigcom12        -1.758408e-39 -5.432527e-02
bigcom13        -1.080634e-38 -4.008962e-01
bigcom14         2.976219e-38  6.917966e-01
bigcom15        -1.076278e-38 -4.355740e-01
bigcom16        -1.080478e-38 -3.573688e-01
bigcom17        -1.075813e-38 -5.159850e-01
bigcom19        -1.078296e-38 -4.202623e-01
bigcom20        -1.075658e-38 -1.986177e-01
bigcom21        -1.075503e-38 -4.693008e-01
bigcom22        -1.573740e-39  2.293111e-01
bigcom23        -4.328546e-39 -1.008877e-01
bigcom26        -1.075813e-38 -5.303588e-01
bigcom27        -1.076123e-38 -5.515540e-01
bigcom28        -1.075658e-38 -5.505885e-01
bigcom30         5.250327e-38  7.678319e-01
bigcom31        -1.075503e-38 -5.913525e-01
bigcom32        -1.077363e-38 -4.167120e-01
bigcom33        -1.076278e-38 -5.691871e-01
bigcom34        -1.076278e-38 -4.132536e-01
bigcom36        -1.075658e-38 -5.292168e-01
bigcom37        -1.076433e-38 -5.809809e-01
bigcom38        -1.075658e-38 -4.047901e-01
bigcom39        -1.075349e-38 -4.432428e-01
bigcom40         1.016161e-37  1.130949e+00
bigcom41        -1.077363e-38 -4.135401e-01
bigcom43         1.008993e-39  1.326510e-01
bigcom46         1.336859e-37  1.325435e+00
bigcom47         2.820665e-38  5.122488e-01
bigcom49        -1.080947e-38 -4.077923e-01
bigcom52         1.336859e-37  9.653611e-01
bigcom54        -1.076588e-38 -3.944764e-01
bigcom58        -1.076123e-38 -3.603731e-01
bigcom61        -1.075813e-38 -5.919798e-01
bigcom65        -1.076898e-38 -3.791176e-01
bigcom69        -1.075968e-38 -4.979091e-01
bigcom71        -1.076278e-38 -4.842550e-01
bigcom75        -1.075813e-38 -4.945083e-01
bigcom76        -1.075658e-38 -7.864374e-01
bigcom78        -1.075503e-38 -5.834960e-01
bigcom82        -1.076588e-38 -5.951317e-01
bigcom83        -1.075658e-38 -3.051827e-01
bigcom85        -1.076433e-38 -4.383158e-01
bigcom87        -1.075813e-38 -4.653832e-01
bigcom90        -1.075658e-38 -3.981046e-01
bigcom91        -1.076278e-38 -4.096270e-01
bigcom95        -1.075658e-38 -4.418148e-01
bigcom97        -1.076123e-38 -3.900491e-01
bigcom98        -1.075658e-38 -4.755612e-01
bigcom99        -1.075813e-38 -6.065734e-01
bigcom101       -1.076123e-38 -2.821222e-01
bigcom102       -1.077674e-38 -3.768242e-01
bigcom104       -1.076278e-38 -4.490210e-01
bigcom106       -1.075503e-38 -2.481857e-01
bigcom107       -1.075813e-38 -4.943223e-01
bigcom108       -1.077829e-38 -4.530147e-01
bigcom113       -1.076123e-38 -3.070698e-01
bigcom114       -1.075813e-38 -4.345561e-01
bigcom115       -1.075813e-38 -5.105202e-01
bigcom117       -1.080634e-38 -4.350607e-01
bigcom119       -1.076123e-38 -4.322246e-01
bigcom121       -1.075813e-38 -3.577529e-01
bigcom123       -1.077519e-38 -5.014266e-01
bigcom124       -1.076123e-38 -4.403778e-01
bigcom127       -1.077519e-38 -4.225388e-01
bigcom130       -1.076898e-38 -3.858811e-01
bigcom131       -1.075813e-38 -5.434576e-01
bigcom134       -1.075658e-38 -4.993655e-01
bigcom138       -1.077985e-38 -3.452774e-01
bigcom143       -1.075968e-38 -3.896866e-01
bigcom146       -1.083611e-38 -3.432781e-01
bigcom148       -1.075658e-38 -5.094908e-01
bigcom149       -1.076278e-38 -4.282027e-01
bigcom151       -1.076123e-38 -4.561253e-01
bigcom153       -1.075813e-38 -4.582685e-01
bigcom154       -1.076123e-38 -6.274151e-01
bigcom159        1.016161e-37  1.147162e+00
bigcom160       -1.076278e-38 -4.450380e-01
bigcom161       -1.075503e-38 -8.289519e-01
bigcom162       -1.078140e-38 -4.030972e-01
bigcom168       -1.075813e-38 -2.857482e-01
bigcom172       -1.075813e-38 -5.419364e-01
bigcom175       -1.075968e-38 -4.639334e-01
bigcom180       -1.075658e-38 -4.890744e-01
bigcom181       -1.075968e-38 -2.631687e-01
bigcom183       -1.075813e-38 -4.727464e-01
bigcom185       -1.075658e-38 -4.048022e-01
bigcom187       -1.075658e-38 -3.247613e-01
bigcom189       -1.076898e-38 -5.094649e-01
bigcom191       -1.075968e-38 -3.987422e-01
bigcom198       -1.075658e-38 -2.306018e-01
bigcom199       -1.076278e-38 -4.494779e-01
bigcom200       -1.075658e-38 -5.298360e-01
bigcom202       -1.075503e-38 -6.489763e-01
bigcom205       -1.075658e-38 -5.010277e-01
bigcom227       -1.075658e-38 -2.626759e-01
bigcom232       -1.075658e-38 -4.023543e-01
bigcom241       -1.075813e-38 -4.005319e-01
bigcom246       -1.075658e-38 -2.588903e-01
bigcom266       -1.075503e-38 -5.382092e-01
bigcom268       -1.075658e-38 -5.355304e-01
bigcom274       -1.075658e-38 -3.548177e-01
bigcom278       -1.075968e-38 -6.436316e-01
bigcom280       -1.075658e-38 -4.004821e-01
bigcom323       -1.075968e-38 -4.583904e-01
bigcom341       -1.075503e-38 -5.898587e-01
bigcom342       -1.076898e-38 -2.678220e-01
bigcom345       -1.075658e-38 -2.052123e-01
bigcom346       -1.077053e-38 -5.455217e-01
bigcom354       -1.075503e-38 -4.289979e-01
bigcom369       -1.076123e-38 -2.855565e-01
bigcom373        1.577374e-37  1.358228e+00
bigcom377       -1.075658e-38 -4.112215e-01
bigcom384       -1.076278e-38 -5.550889e-01
bigcom394       -1.075813e-38 -4.730153e-01
bigcom398       -1.075658e-38 -4.232699e-01
bigcom403       -1.075658e-38 -4.533281e-01
bigcom404       -1.075968e-38 -6.025411e-01
bigcom414       -1.075658e-38 -4.173323e-01
bigcom416       -1.075658e-38 -4.137815e-01
bigcom423       -1.078607e-38 -3.830740e-01
bigcom428       -1.076588e-38 -5.298249e-01
bigcom430        1.914090e-37  1.536150e+00
bigcom434       -1.075658e-38 -2.947587e-01
bigcom435       -1.075813e-38 -3.840427e-01
bigcom449       -1.076743e-38 -2.847516e-01
bigcom451       -1.076278e-38 -4.379201e-01
bigcom454       -1.075503e-38 -4.502517e-01
bigcom471       -1.075503e-38 -4.664505e-01
bigcom473       -1.076588e-38 -3.482393e-01
bigcom479        1.820280e-38  1.766007e-01
bigcom484       -1.077053e-38 -2.678939e-01
bigcom485       -1.075813e-38 -4.005286e-01
bigcom492       -1.076433e-38 -4.930635e-01
bigcom498       -1.075813e-38 -4.356877e-01
bigcom506       -1.075658e-38 -4.766613e-01
bigcom530       -1.075813e-38 -5.319903e-01
bigcom531       -1.075813e-38 -4.111996e-01
bigcom564       -1.075658e-38 -3.685929e-01
bigcom623       -1.075658e-38 -4.726044e-01
spin_vertex      1.375946e-38  3.521277e-01
membership_s1    2.570437e-39  3.534691e-02
membership_s2   -1.117970e-38 -4.512879e-01
membership_s3   -1.076433e-38 -3.795285e-01
membership_s4   -1.076123e-38 -6.952617e-01
membership_s5   -1.076278e-38 -5.092752e-01
membership_s6   -1.077985e-38 -4.939629e-01
membership_s7    8.120697e-38  7.579722e-01
membership_s8   -1.076588e-38 -5.270848e-01
membership_s9   -1.081260e-38 -4.167963e-01
membership_s10  -1.076588e-38 -5.084347e-01
membership_s11  -1.075503e-38 -4.961071e-01
membership_s13   1.915468e-37  1.492589e+00
membership_s14  -4.424718e-40 -5.437815e-02
membership_s15   1.393761e-38  1.625524e-01
membership_s17   9.039124e-38  1.133636e+00
membership_s18  -1.077674e-38 -4.067730e-01
membership_s19   8.082251e-39  2.090202e-01
membership_s20  -1.075349e-38 -6.507714e-01
membership_s21   6.177432e-38  6.887713e-01
membership_s22  -1.082199e-38 -4.644557e-01
membership_s23  -7.796456e-39 -5.521126e-02
membership_s25  -9.451532e-39 -2.286307e-01
membership_s26  -1.075813e-38 -4.390752e-01
membership_s27  -1.075968e-38 -3.918889e-01
membership_s28   8.373482e-39  2.402853e-01
membership_s29  -1.075968e-38 -4.385282e-01
membership_s30  -1.077208e-38 -4.866651e-01
membership_s31   4.369386e-39  1.739673e-01
membership_s32   3.558214e-40  1.230587e-01
membership_s33  -1.076278e-38 -5.511053e-01
membership_s34   6.707663e-38  7.177909e-01
membership_s35   1.162462e-39  1.638822e-01
membership_s36  -1.077053e-38 -4.547663e-01
membership_s37  -8.584870e-40  3.700163e-02
membership_s39  -1.246345e-39 -1.776046e-01
membership_s40  -1.075813e-38 -4.075597e-01
membership_s41  -1.075968e-38 -4.819828e-01
membership_s42  -1.077829e-38 -4.667825e-01
membership_s43   1.227006e-38  2.452554e-01
membership_s44   1.200392e-38  2.418258e-01
V1              -1.618523e-38  2.270175e-01
V2               2.537072e-38  5.403728e-01
pdi              1.454519e-36  8.013743e+01
adhesion         1.168672e-41  1.281325e-04
cohesion        -2.337342e-41 -2.550340e-04
inner           -2.566608e-42  3.192706e-06
outer           -1.067347e-42  1.057024e-04
ioratio          7.859157e-38  4.676366e-01
comsize          8.060402e-43 -1.168667e-04
[1] "Dataset: all_TnotC Model GBM, run: 8 of 10 2015-06-15 21:45:26"
Iter   TrainDeviance   ValidDeviance   StepSize   Improve
     1        0.1230             nan     0.0100    0.0001
     2        0.1215             nan     0.0100    0.0002
     3        0.1206             nan     0.0100    0.0000
     4        0.1197             nan     0.0100   -0.0000
     5        0.1187             nan     0.0100    0.0001
     6        0.1179             nan     0.0100    0.0000
     7        0.1170             nan     0.0100    0.0000
     8        0.1162             nan     0.0100   -0.0000
     9        0.1151             nan     0.0100   -0.0000
    10        0.1137             nan     0.0100    0.0001
    20        0.1062             nan     0.0100   -0.0001
    40        0.0953             nan     0.0100    0.0000
    60        0.0865             nan     0.0100   -0.0000
    80        0.0804             nan     0.0100   -0.0000
   100        0.0749             nan     0.0100   -0.0000
   120        0.0707             nan     0.0100   -0.0000
   140        0.0665             nan     0.0100   -0.0000
   160        0.0627             nan     0.0100    0.0000
   180        0.0594             nan     0.0100   -0.0000
   200        0.0563             nan     0.0100   -0.0000
   204        0.0558             nan     0.0100   -0.0000

[1] "GBM variable coefficients"
                            var     rel.inf
V1                           V1 6.701377096
outer                     outer 4.604892183
ratio2                   ratio2 4.160097275
bet                         bet 4.081058935
ratio3                   ratio3 3.941109591
V2                           V2 3.851000446
pagerank               pagerank 3.410175775
comsize                 comsize 3.085031687
inner                     inner 2.759688911
fifth                     fifth 2.706798616
knn                         knn 2.602903710
ioratio                 ioratio 2.393476012
spin_vertex         spin_vertex 2.344186857
graph13                 graph13 2.190043954
walktrap_vertex walktrap_vertex 2.037048058
ratio1                   ratio1 1.800577353
ratio6                   ratio6 1.702504538
orbit19                 orbit19 1.675671195
fourth                   fourth 1.645644415
hubscore               hubscore 1.614490824
orbit17                 orbit17 1.453566915
membership_s21   membership_s21 1.317872363
membership_s43   membership_s43 1.315072004
ratio5                   ratio5 1.314987761
orbit18                 orbit18 1.229363586
cohesion               cohesion 1.215254359
graph3                   graph3 1.192663343
ratio4                   ratio4 1.183268345
graph10                 graph10 1.170488571
upto_third           upto_third 1.094998636
graph11                 graph11 1.094130962
adhesion               adhesion 1.091350502
upto_sixth           upto_sixth 1.085358432
orbit20                 orbit20 1.081946970
orbit27                 orbit27 1.062650115
graph16                 graph16 1.056447163
orbit16                 orbit16 1.036700547
graph19                 graph19 1.001652652
graph4                   graph4 0.944220959
graph12                 graph12 0.897324948
orbit5                   orbit5 0.870892927
graph9                   graph9 0.780474014
evcent                   evcent 0.763408751
orbit35                 orbit35 0.661337399
third                     third 0.608985031
orbit21                 orbit21 0.563718406
graph1                   graph1 0.555011449
orbit28                 orbit28 0.548595273
orbit4                   orbit4 0.527988240
orbit6                   orbit6 0.525045076
sixth                     sixth 0.515771123
orbit31                 orbit31 0.511991178
graph14                 graph14 0.416073046
orbit15                 orbit15 0.387436421
ecc                         ecc 0.372326112
AP                           AP 0.346011380
coreness               coreness 0.345837947
trans                     trans 0.328036349
membership_s44   membership_s44 0.302553448
close                     close 0.299973914
graph15                 graph15 0.295039179
graph5                   graph5 0.283013135
membership_s19   membership_s19 0.267640281
orbit1                   orbit1 0.266301791
graph17                 graph17 0.259843752
orbit45                 orbit45 0.258055536
upto_fourth         upto_fourth 0.253370357
pdi                         pdi 0.245845452
orbit30                 orbit30 0.243002160
upto_fifth           upto_fifth 0.240383114
membership_s34   membership_s34 0.236474428
graph6                   graph6 0.233004682
orbit49                 orbit49 0.227454991
orbit38                 orbit38 0.211732756
orbit24                 orbit24 0.207558556
orbit25                 orbit25 0.176183601
orbit22                 orbit22 0.170857178
graph23                 graph23 0.164347630
graph25                 graph25 0.157241111
orbit56                 orbit56 0.143197261
upto_second         upto_second 0.140095992
orbit62                 orbit62 0.132548418
membership_s14   membership_s14 0.127851010
membership_s15   membership_s15 0.127114303
orbit36                 orbit36 0.119476678
orbit53                 orbit53 0.114449036
bigcom30               bigcom30 0.111507083
orbit51                 orbit51 0.109915672
constraint           constraint 0.095695719
second                   second 0.095575146
membership_s35   membership_s35 0.095042053
graph0                   graph0 0.093165281
graph20                 graph20 0.090860763
orbit39                 orbit39 0.088990063
orbit2                   orbit2 0.086163823
membership_s1     membership_s1 0.085424282
graph21                 graph21 0.081731179
bigcom479             bigcom479 0.072129481
graph18                 graph18 0.069824348
orbit50                 orbit50 0.069417182
orbit46                 orbit46 0.067880593
bigcom47               bigcom47 0.065264903
graph7                   graph7 0.065156052
bigcom5                 bigcom5 0.062426606
bigcom43               bigcom43 0.057660305
orbit9                   orbit9 0.053620191
orbit33                 orbit33 0.053566389
orbit43                 orbit43 0.050124449
orbit23                 orbit23 0.048767627
orbit29                 orbit29 0.046141573
orbit26                 orbit26 0.044871987
membership_s39   membership_s39 0.044764561
orbit37                 orbit37 0.042902811
bigcom12               bigcom12 0.041060371
selfinter             selfinter 0.037072791
orbit7                   orbit7 0.035962875
orbit44                 orbit44 0.035097036
bigcom1                 bigcom1 0.028498383
membership_s28   membership_s28 0.024818804
bigcom11               bigcom11 0.023945271
membership_s37   membership_s37 0.022302433
orbit52                 orbit52 0.020967016
membership_s7     membership_s7 0.020963091
orbit32                 orbit32 0.020265812
membership_s13   membership_s13 0.018098999
orbit41                 orbit41 0.012682512
membership_s17   membership_s17 0.012556230
membership_s25   membership_s25 0.009451814
orbit54                 orbit54 0.007020008
graph2                   graph2 0.000000000
graph8                   graph8 0.000000000
graph22                 graph22 0.000000000
graph24                 graph24 0.000000000
graph26                 graph26 0.000000000
graph27                 graph27 0.000000000
graph28                 graph28 0.000000000
graph29                 graph29 0.000000000
orbit0                   orbit0 0.000000000
orbit3                   orbit3 0.000000000
orbit8                   orbit8 0.000000000
orbit10                 orbit10 0.000000000
orbit11                 orbit11 0.000000000
orbit12                 orbit12 0.000000000
orbit13                 orbit13 0.000000000
orbit14                 orbit14 0.000000000
orbit34                 orbit34 0.000000000
orbit40                 orbit40 0.000000000
orbit42                 orbit42 0.000000000
orbit47                 orbit47 0.000000000
orbit48                 orbit48 0.000000000
orbit55                 orbit55 0.000000000
orbit57                 orbit57 0.000000000
orbit58                 orbit58 0.000000000
orbit59                 orbit59 0.000000000
orbit60                 orbit60 0.000000000
orbit61                 orbit61 0.000000000
orbit63                 orbit63 0.000000000
orbit64                 orbit64 0.000000000
orbit65                 orbit65 0.000000000
orbit66                 orbit66 0.000000000
orbit67                 orbit67 0.000000000
orbit68                 orbit68 0.000000000
orbit69                 orbit69 0.000000000
orbit70                 orbit70 0.000000000
orbit71                 orbit71 0.000000000
orbit72                 orbit72 0.000000000
eccrad                   eccrad 0.000000000
first                     first 0.000000000
bigcom3                 bigcom3 0.000000000
bigcom4                 bigcom4 0.000000000
bigcom6                 bigcom6 0.000000000
bigcom7                 bigcom7 0.000000000
bigcom8                 bigcom8 0.000000000
bigcom9                 bigcom9 0.000000000
bigcom10               bigcom10 0.000000000
bigcom13               bigcom13 0.000000000
bigcom14               bigcom14 0.000000000
bigcom15               bigcom15 0.000000000
bigcom16               bigcom16 0.000000000
bigcom17               bigcom17 0.000000000
bigcom19               bigcom19 0.000000000
bigcom20               bigcom20 0.000000000
bigcom21               bigcom21 0.000000000
bigcom22               bigcom22 0.000000000
bigcom23               bigcom23 0.000000000
bigcom26               bigcom26 0.000000000
bigcom27               bigcom27 0.000000000
bigcom28               bigcom28 0.000000000
bigcom31               bigcom31 0.000000000
bigcom32               bigcom32 0.000000000
bigcom33               bigcom33 0.000000000
bigcom34               bigcom34 0.000000000
bigcom36               bigcom36 0.000000000
bigcom37               bigcom37 0.000000000
bigcom38               bigcom38 0.000000000
bigcom39               bigcom39 0.000000000
bigcom40               bigcom40 0.000000000
bigcom41               bigcom41 0.000000000
bigcom46               bigcom46 0.000000000
bigcom49               bigcom49 0.000000000
bigcom52               bigcom52 0.000000000
bigcom54               bigcom54 0.000000000
bigcom58               bigcom58 0.000000000
bigcom61               bigcom61 0.000000000
bigcom65               bigcom65 0.000000000
bigcom69               bigcom69 0.000000000
bigcom71               bigcom71 0.000000000
bigcom75               bigcom75 0.000000000
bigcom76               bigcom76 0.000000000
bigcom78               bigcom78 0.000000000
bigcom82               bigcom82 0.000000000
bigcom83               bigcom83 0.000000000
bigcom85               bigcom85 0.000000000
bigcom87               bigcom87 0.000000000
bigcom90               bigcom90 0.000000000
bigcom91               bigcom91 0.000000000
bigcom95               bigcom95 0.000000000
bigcom97               bigcom97 0.000000000
bigcom98               bigcom98 0.000000000
bigcom99               bigcom99 0.000000000
bigcom101             bigcom101 0.000000000
bigcom102             bigcom102 0.000000000
bigcom104             bigcom104 0.000000000
bigcom106             bigcom106 0.000000000
bigcom107             bigcom107 0.000000000
bigcom108             bigcom108 0.000000000
bigcom113             bigcom113 0.000000000
bigcom114             bigcom114 0.000000000
bigcom115             bigcom115 0.000000000
bigcom117             bigcom117 0.000000000
bigcom119             bigcom119 0.000000000
bigcom121             bigcom121 0.000000000
bigcom123             bigcom123 0.000000000
bigcom124             bigcom124 0.000000000
bigcom127             bigcom127 0.000000000
bigcom130             bigcom130 0.000000000
bigcom131             bigcom131 0.000000000
bigcom134             bigcom134 0.000000000
bigcom138             bigcom138 0.000000000
bigcom143             bigcom143 0.000000000
bigcom146             bigcom146 0.000000000
bigcom148             bigcom148 0.000000000
bigcom149             bigcom149 0.000000000
bigcom151             bigcom151 0.000000000
bigcom153             bigcom153 0.000000000
bigcom154             bigcom154 0.000000000
bigcom159             bigcom159 0.000000000
bigcom160             bigcom160 0.000000000
bigcom161             bigcom161 0.000000000
bigcom162             bigcom162 0.000000000
bigcom168             bigcom168 0.000000000
bigcom172             bigcom172 0.000000000
bigcom175             bigcom175 0.000000000
bigcom180             bigcom180 0.000000000
bigcom181             bigcom181 0.000000000
bigcom183             bigcom183 0.000000000
bigcom185             bigcom185 0.000000000
bigcom187             bigcom187 0.000000000
bigcom189             bigcom189 0.000000000
bigcom191             bigcom191 0.000000000
bigcom198             bigcom198 0.000000000
bigcom199             bigcom199 0.000000000
bigcom200             bigcom200 0.000000000
bigcom202             bigcom202 0.000000000
bigcom205             bigcom205 0.000000000
bigcom227             bigcom227 0.000000000
bigcom232             bigcom232 0.000000000
bigcom241             bigcom241 0.000000000
bigcom246             bigcom246 0.000000000
bigcom266             bigcom266 0.000000000
bigcom268             bigcom268 0.000000000
bigcom274             bigcom274 0.000000000
bigcom278             bigcom278 0.000000000
bigcom280             bigcom280 0.000000000
bigcom323             bigcom323 0.000000000
bigcom341             bigcom341 0.000000000
bigcom342             bigcom342 0.000000000
bigcom345             bigcom345 0.000000000
bigcom346             bigcom346 0.000000000
bigcom354             bigcom354 0.000000000
bigcom369             bigcom369 0.000000000
bigcom373             bigcom373 0.000000000
bigcom377             bigcom377 0.000000000
bigcom384             bigcom384 0.000000000
bigcom394             bigcom394 0.000000000
bigcom398             bigcom398 0.000000000
bigcom403             bigcom403 0.000000000
bigcom404             bigcom404 0.000000000
bigcom414             bigcom414 0.000000000
bigcom416             bigcom416 0.000000000
bigcom423             bigcom423 0.000000000
bigcom428             bigcom428 0.000000000
bigcom430             bigcom430 0.000000000
bigcom434             bigcom434 0.000000000
bigcom435             bigcom435 0.000000000
bigcom449             bigcom449 0.000000000
bigcom451             bigcom451 0.000000000
bigcom454             bigcom454 0.000000000
bigcom471             bigcom471 0.000000000
bigcom473             bigcom473 0.000000000
bigcom484             bigcom484 0.000000000
bigcom485             bigcom485 0.000000000
bigcom492             bigcom492 0.000000000
bigcom498             bigcom498 0.000000000
bigcom506             bigcom506 0.000000000
bigcom530             bigcom530 0.000000000
bigcom531             bigcom531 0.000000000
bigcom564             bigcom564 0.000000000
bigcom623             bigcom623 0.000000000
membership_s2     membership_s2 0.000000000
membership_s3     membership_s3 0.000000000
membership_s4     membership_s4 0.000000000
membership_s5     membership_s5 0.000000000
membership_s6     membership_s6 0.000000000
membership_s8     membership_s8 0.000000000
membership_s9     membership_s9 0.000000000
membership_s10   membership_s10 0.000000000
membership_s11   membership_s11 0.000000000
membership_s18   membership_s18 0.000000000
membership_s20   membership_s20 0.000000000
membership_s22   membership_s22 0.000000000
membership_s23   membership_s23 0.000000000
membership_s26   membership_s26 0.000000000
membership_s27   membership_s27 0.000000000
membership_s29   membership_s29 0.000000000
membership_s30   membership_s30 0.000000000
membership_s31   membership_s31 0.000000000
membership_s32   membership_s32 0.000000000
membership_s33   membership_s33 0.000000000
membership_s36   membership_s36 0.000000000
membership_s40   membership_s40 0.000000000
membership_s41   membership_s41 0.000000000
membership_s42   membership_s42 0.000000000
[1] "Dataset: all_TnotC Model RF, run: 8 of 10 2015-06-15 21:47:21"
     |      Out-of-bag   |
Tree |      MSE  %Var(y) |
   1 |  0.02294   204.61 |
   2 |  0.02188   195.12 |
   3 |  0.02001   178.49 |
   4 |  0.01927   171.91 |
   5 |  0.01776   158.37 |
   6 |  0.01692   150.94 |
   7 |  0.01613   143.85 |
   8 |  0.01546   137.92 |
   9 |  0.01551   138.32 |
  10 |  0.01506   134.28 |
  11 |  0.01524   135.96 |
  12 |  0.01495   133.32 |
  13 |  0.01457   129.95 |
  14 |  0.01422   126.81 |
  15 |  0.01384   123.42 |
  16 |  0.01361   121.43 |
  17 |  0.01358   121.16 |
  18 |  0.01341   119.59 |
  19 |  0.01335   119.09 |
  20 |  0.01326   118.24 |
  21 |  0.01329   118.53 |
  22 |  0.01311   116.95 |
  23 |  0.01304   116.31 |
  24 |  0.01304   116.31 |
  25 |  0.01303   116.22 |
  26 |  0.01298   115.74 |
  27 |  0.01293   115.34 |
  28 |   0.0129   115.03 |
  29 |  0.01285   114.61 |
  30 |  0.01286   114.70 |
  31 |   0.0128   114.12 |
  32 |  0.01275   113.69 |
  33 |  0.01271   113.38 |
  34 |   0.0127   113.24 |
  35 |  0.01267   113.01 |
  36 |  0.01264   112.75 |
  37 |  0.01257   112.13 |
  38 |  0.01253   111.74 |
  39 |  0.01252   111.69 |
  40 |  0.01251   111.62 |
  41 |  0.01249   111.43 |
  42 |  0.01248   111.29 |
  43 |  0.01245   111.07 |
  44 |  0.01246   111.12 |
  45 |  0.01245   111.07 |
  46 |  0.01243   110.87 |
  47 |  0.01243   110.89 |
  48 |  0.01241   110.72 |
  49 |  0.01241   110.69 |
  50 |  0.01243   110.89 |
  51 |  0.01242   110.75 |
  52 |  0.01243   110.83 |
  53 |  0.01241   110.68 |
  54 |  0.01242   110.75 |
  55 |  0.01241   110.65 |
  56 |  0.01239   110.51 |
  57 |  0.01239   110.49 |
  58 |  0.01239   110.54 |
  59 |  0.01237   110.34 |
  60 |  0.01237   110.29 |
  61 |  0.01236   110.22 |
  62 |  0.01234   110.04 |
  63 |  0.01231   109.81 |
  64 |  0.01233   109.96 |
  65 |  0.01232   109.85 |
  66 |  0.01234   110.03 |
  67 |  0.01235   110.17 |
  68 |  0.01234   110.08 |
  69 |  0.01235   110.16 |
  70 |  0.01235   110.18 |
  71 |  0.01235   110.12 |
  72 |  0.01233   109.96 |
  73 |  0.01234   110.08 |
  74 |  0.01234   110.04 |
  75 |  0.01231   109.80 |
  76 |  0.01229   109.63 |
  77 |  0.01227   109.47 |
  78 |  0.01228   109.54 |
  79 |   0.0123   109.68 |
  80 |  0.01231   109.75 |
  81 |  0.01229   109.66 |
  82 |  0.01228   109.53 |
  83 |  0.01226   109.38 |
  84 |  0.01226   109.33 |
  85 |  0.01227   109.45 |
  86 |  0.01227   109.44 |
  87 |  0.01227   109.44 |
  88 |  0.01227   109.42 |
  89 |  0.01226   109.38 |
  90 |  0.01227   109.41 |
  91 |  0.01226   109.33 |
  92 |  0.01225   109.29 |
  93 |  0.01226   109.36 |
  94 |  0.01226   109.37 |
  95 |  0.01225   109.29 |
  96 |  0.01225   109.30 |
  97 |  0.01225   109.29 |
  98 |  0.01226   109.33 |
  99 |  0.01225   109.28 |
 100 |  0.01224   109.16 |
[1] "Random Forest variable coefficients"
                      %IncMSE IncNodePurity
graph5           1.651450e-03  2.029923e-01
graph6           3.410123e-03  2.456097e-01
graph7           1.467832e-03  3.639160e-02
graph8           0.000000e+00  0.000000e+00
graph9           4.866594e-03  3.990957e-01
graph10          5.255409e-03  5.818176e-01
graph11          8.194433e-03  6.552117e-01
graph12          3.002946e-03  2.842112e-01
graph13          7.636624e-03  7.666357e-01
graph14          7.101383e-03  5.231932e-01
graph15          3.944500e-03  2.376000e-01
graph16          3.166958e-03  4.340466e-01
graph17          8.031089e-04  1.829783e-01
graph18          4.046810e-04  6.804431e-02
graph19          5.232862e-03  3.069667e-01
graph20          3.792521e-04  1.238448e-01
graph21          1.177856e-05  3.744444e-02
graph22          3.673329e-04  4.430949e-02
graph23          1.685252e-03  1.640654e-01
graph24          5.824100e-04  7.808275e-02
graph25          2.354084e-04  9.994018e-02
graph26          7.827789e-06  9.000000e-03
graph27          1.692913e-04  1.961846e-02
graph28          1.324120e-07  1.378676e-03
graph29          0.000000e+00  0.000000e+00
orbit0           3.635198e-04  8.995874e-02
orbit1           6.108048e-04  3.380012e-01
orbit2           1.396892e-04  1.145168e-01
orbit3           6.266710e-05  3.610336e-02
orbit4           6.627753e-03  6.367883e-01
orbit5           1.924052e-03  4.142121e-01
orbit6           4.720045e-03  6.300769e-01
orbit7           9.635936e-04  2.250572e-01
orbit8           1.645521e-03  1.814330e-01
orbit9           2.429487e-03  3.086808e-01
orbit10          8.785931e-04  9.010333e-02
orbit11          2.005815e-04  1.269776e-01
orbit12          5.734736e-05  8.723937e-03
orbit13          1.193317e-05  2.700000e-02
orbit14          0.000000e+00  4.510281e-19
orbit15          3.014027e-03  4.739808e-01
orbit16          2.373402e-03  3.845626e-01
orbit17          1.804688e-03  1.744855e-01
orbit18          5.556920e-03  9.802077e-01
orbit19          4.669945e-03  6.053264e-01
orbit20          4.869560e-03  3.859123e-01
orbit21          3.076654e-03  2.182356e-01
orbit22          8.366123e-03  6.109162e-01
orbit23          2.054401e-03  9.379142e-02
orbit24          1.675124e-03  4.205022e-01
orbit25          6.383705e-04  9.299870e-02
orbit26          2.167090e-03  3.249075e-02
orbit27          7.967624e-03  9.503602e-01
orbit28          3.895400e-03  3.662708e-01
orbit29          3.407964e-04  6.876397e-02
orbit30          3.872697e-03  1.682783e-01
orbit31          6.313573e-03  4.354133e-01
orbit32          3.263963e-04  5.922506e-02
orbit33          1.497276e-03  6.971834e-02
orbit34          4.153171e-03  2.300590e-01
orbit35          6.175459e-03  4.259596e-01
orbit36          3.265587e-04  1.708200e-01
orbit37          1.461167e-03  1.926180e-01
orbit38          6.274963e-03  2.504941e-01
orbit39          1.330489e-03  3.160688e-01
orbit40          1.282993e-03  6.210904e-02
orbit41          1.963094e-05  2.691667e-02
orbit42          1.946877e-04  4.559393e-02
orbit43          1.354402e-04  1.037692e-02
orbit44          0.000000e+00  8.847090e-19
orbit45          4.380923e-03  5.175208e-01
orbit46          4.634994e-05  1.903974e-02
orbit47          1.284661e-04  3.090825e-02
orbit48          0.000000e+00  7.632783e-19
orbit49          8.171561e-04  1.876579e-01
orbit50          7.003290e-04  1.512432e-01
orbit51          1.243699e-04  9.308389e-02
orbit52          2.804980e-04  3.010606e-02
orbit53          8.170064e-04  1.136070e-01
orbit54          3.814557e-04  1.477880e-02
orbit55          0.000000e+00  1.214306e-19
orbit56          5.092757e-04  2.323135e-01
orbit57         -9.232431e-07  5.379221e-03
orbit58          0.000000e+00  1.387779e-19
orbit59          6.386872e-04  3.594043e-02
orbit60          3.511510e-05  1.818182e-02
orbit61          1.761526e-04  2.800109e-03
orbit62          3.486525e-04  9.752051e-02
orbit63          2.026563e-04  2.535251e-02
orbit64          0.000000e+00  3.773024e-19
orbit65          0.000000e+00  2.565725e-02
orbit66          0.000000e+00  1.301043e-19
orbit67          0.000000e+00  0.000000e+00
orbit68          7.870917e-06  1.666667e-03
orbit69          0.000000e+00  0.000000e+00
orbit70         -4.416181e-07  1.130298e-03
orbit71          0.000000e+00  5.551115e-19
orbit72          0.000000e+00  0.000000e+00
AP               1.577890e-04  7.427817e-02
bet              4.811557e-03  9.885482e-01
ecc              3.002675e-04  1.998910e-01
eccrad           9.590216e-05  1.909952e-01
close            2.358295e-03  4.766137e-01
constraint       2.000186e-03  3.902043e-01
coreness         1.674981e-03  1.613446e-01
knn              5.831613e-03  9.164099e-01
hubscore         2.654096e-03  5.431178e-01
pagerank         2.869427e-03  1.442665e+00
trans            3.223164e-04  1.284403e-01
evcent           6.332001e-03  7.593533e-01
first            1.028059e-03  1.020188e-01
upto_second      3.222814e-03  4.563889e-01
upto_third       4.552287e-03  3.495458e-01
upto_fourth      5.450724e-03  5.669419e-01
upto_fifth       8.201619e-03  3.531863e-01
upto_sixth       1.119999e-02  8.720628e-01
second           2.845071e-03  4.597597e-01
third            6.099287e-03  5.688145e-01
fourth           5.279098e-03  1.070230e+00
fifth            2.197769e-03  1.054681e+00
sixth            3.476780e-03  9.732215e-01
ratio1           5.820926e-03  1.014818e+00
ratio2           1.084727e-03  1.731337e+00
ratio3           3.919475e-03  1.471393e+00
ratio4           6.020909e-03  1.110734e+00
ratio5           4.418427e-03  1.262748e+00
ratio6           5.159893e-03  1.076410e+00
selfinter        1.100368e-05  2.710394e-02
walktrap_vertex  6.044973e-03  7.151789e-01
bigcom1          1.925015e-04  7.819526e-02
bigcom3          0.000000e+00  0.000000e+00
bigcom4          0.000000e+00  0.000000e+00
bigcom5          5.774280e-04  4.297127e-01
bigcom6          0.000000e+00  0.000000e+00
bigcom7          0.000000e+00  0.000000e+00
bigcom8          0.000000e+00  0.000000e+00
bigcom9          0.000000e+00  0.000000e+00
bigcom10         0.000000e+00  0.000000e+00
bigcom11         5.472616e-05  9.434256e-02
bigcom12        -9.456750e-06  4.149993e-02
bigcom13         0.000000e+00  0.000000e+00
bigcom14         0.000000e+00  0.000000e+00
bigcom15         0.000000e+00  0.000000e+00
bigcom16         0.000000e+00  0.000000e+00
bigcom17         0.000000e+00  0.000000e+00
bigcom19         0.000000e+00  0.000000e+00
bigcom20         0.000000e+00  0.000000e+00
bigcom21         0.000000e+00  0.000000e+00
bigcom22        -1.121893e-06  2.034696e-03
bigcom23         3.367277e-06  1.638955e-02
bigcom26         0.000000e+00  0.000000e+00
bigcom27         0.000000e+00  0.000000e+00
bigcom28         0.000000e+00  0.000000e+00
bigcom30        -5.834941e-05  2.117014e-01
bigcom31         0.000000e+00  0.000000e+00
bigcom32         0.000000e+00  0.000000e+00
bigcom33         0.000000e+00  0.000000e+00
bigcom34         0.000000e+00  0.000000e+00
bigcom36         0.000000e+00  0.000000e+00
bigcom37         0.000000e+00  0.000000e+00
bigcom38         0.000000e+00  0.000000e+00
bigcom39         0.000000e+00  0.000000e+00
bigcom40         4.992030e-05  2.570203e-01
bigcom41         0.000000e+00  0.000000e+00
bigcom43        -2.731932e-05  1.423910e-01
bigcom46         5.884669e-06  2.983767e-01
bigcom47        -1.960329e-05  7.195007e-02
bigcom49         0.000000e+00  0.000000e+00
bigcom52        -1.308752e-05  3.820833e-01
bigcom54         0.000000e+00  0.000000e+00
bigcom58         0.000000e+00  0.000000e+00
bigcom61         0.000000e+00  0.000000e+00
bigcom65         0.000000e+00  1.387779e-19
bigcom69         0.000000e+00  0.000000e+00
bigcom71         0.000000e+00  0.000000e+00
bigcom75         0.000000e+00  0.000000e+00
bigcom76         0.000000e+00  0.000000e+00
bigcom78         0.000000e+00  0.000000e+00
bigcom82         0.000000e+00  0.000000e+00
bigcom83         0.000000e+00  0.000000e+00
bigcom85         0.000000e+00  0.000000e+00
bigcom87         0.000000e+00  0.000000e+00
bigcom90         0.000000e+00  0.000000e+00
bigcom91         0.000000e+00  0.000000e+00
bigcom95         0.000000e+00  0.000000e+00
bigcom97         0.000000e+00  0.000000e+00
bigcom98         0.000000e+00  0.000000e+00
bigcom99         0.000000e+00  0.000000e+00
bigcom101        0.000000e+00  0.000000e+00
bigcom102        0.000000e+00  0.000000e+00
bigcom104        0.000000e+00  0.000000e+00
bigcom106        0.000000e+00  0.000000e+00
bigcom107        0.000000e+00  0.000000e+00
bigcom108        0.000000e+00  0.000000e+00
bigcom113        0.000000e+00  0.000000e+00
bigcom114        0.000000e+00  0.000000e+00
bigcom115        0.000000e+00  0.000000e+00
bigcom117        0.000000e+00  0.000000e+00
bigcom119        0.000000e+00  0.000000e+00
bigcom121        0.000000e+00  0.000000e+00
bigcom123        0.000000e+00  0.000000e+00
bigcom124        0.000000e+00  0.000000e+00
bigcom127        0.000000e+00  0.000000e+00
bigcom130        0.000000e+00  0.000000e+00
bigcom131        0.000000e+00  0.000000e+00
bigcom134        0.000000e+00  0.000000e+00
bigcom138        0.000000e+00  0.000000e+00
bigcom143        0.000000e+00  0.000000e+00
bigcom146        0.000000e+00  0.000000e+00
bigcom148        0.000000e+00  0.000000e+00
bigcom149        0.000000e+00  0.000000e+00
bigcom151        0.000000e+00  0.000000e+00
bigcom153        0.000000e+00  0.000000e+00
bigcom154        0.000000e+00  0.000000e+00
bigcom159        7.626134e-05  2.931992e-01
bigcom160        0.000000e+00  0.000000e+00
bigcom161        0.000000e+00  0.000000e+00
bigcom162        0.000000e+00  0.000000e+00
bigcom168        0.000000e+00  0.000000e+00
bigcom172        0.000000e+00  0.000000e+00
bigcom175        0.000000e+00  0.000000e+00
bigcom180        0.000000e+00  0.000000e+00
bigcom181        0.000000e+00  0.000000e+00
bigcom183        0.000000e+00  0.000000e+00
bigcom185        0.000000e+00  0.000000e+00
bigcom187        0.000000e+00  0.000000e+00
bigcom189        0.000000e+00  5.204170e-20
bigcom191        0.000000e+00  0.000000e+00
bigcom198        0.000000e+00  0.000000e+00
bigcom199        0.000000e+00  0.000000e+00
bigcom200        0.000000e+00  2.775558e-19
bigcom202        0.000000e+00  0.000000e+00
bigcom205        0.000000e+00  0.000000e+00
bigcom227        0.000000e+00  0.000000e+00
bigcom232        0.000000e+00  0.000000e+00
bigcom241        0.000000e+00  0.000000e+00
bigcom246        0.000000e+00  0.000000e+00
bigcom266        0.000000e+00  0.000000e+00
bigcom268        0.000000e+00  0.000000e+00
bigcom274        0.000000e+00  0.000000e+00
bigcom278        0.000000e+00  1.734723e-20
bigcom280        0.000000e+00  0.000000e+00
bigcom323        0.000000e+00  0.000000e+00
bigcom341        0.000000e+00  0.000000e+00
bigcom342        0.000000e+00  0.000000e+00
bigcom345        0.000000e+00  0.000000e+00
bigcom346        0.000000e+00  0.000000e+00
bigcom354        0.000000e+00  0.000000e+00
bigcom369        0.000000e+00  0.000000e+00
bigcom373        9.119929e-06  1.885043e-01
bigcom377        0.000000e+00  0.000000e+00
bigcom384        0.000000e+00  2.775558e-19
bigcom394        0.000000e+00  0.000000e+00
bigcom398        0.000000e+00  0.000000e+00
bigcom403        0.000000e+00  0.000000e+00
bigcom404        0.000000e+00  0.000000e+00
bigcom414        0.000000e+00  0.000000e+00
bigcom416        0.000000e+00  0.000000e+00
bigcom423        0.000000e+00  0.000000e+00
bigcom428        0.000000e+00  0.000000e+00
bigcom430       -2.799877e-05  2.779629e-01
bigcom434        0.000000e+00  0.000000e+00
bigcom435        0.000000e+00  2.775558e-19
bigcom449        0.000000e+00  0.000000e+00
bigcom451        0.000000e+00  0.000000e+00
bigcom454        0.000000e+00  0.000000e+00
bigcom471        0.000000e+00  0.000000e+00
bigcom473        0.000000e+00  0.000000e+00
bigcom479        3.904817e-05  2.953216e-02
bigcom484        0.000000e+00  0.000000e+00
bigcom485        0.000000e+00  0.000000e+00
bigcom492        0.000000e+00  0.000000e+00
bigcom498        0.000000e+00  0.000000e+00
bigcom506        0.000000e+00  0.000000e+00
bigcom530        0.000000e+00  0.000000e+00
bigcom531        0.000000e+00  0.000000e+00
bigcom564        0.000000e+00  0.000000e+00
bigcom623        0.000000e+00  0.000000e+00
spin_vertex      4.506649e-04  8.288884e-01
membership_s1    3.842584e-04  7.627787e-02
membership_s2    0.000000e+00  2.168404e-20
membership_s3    0.000000e+00  0.000000e+00
membership_s4    0.000000e+00  2.775558e-19
membership_s5    0.000000e+00  0.000000e+00
membership_s6    0.000000e+00  0.000000e+00
membership_s7   -9.486964e-06  2.152606e-01
membership_s8    0.000000e+00  0.000000e+00
membership_s9    0.000000e+00  3.469447e-20
membership_s10   0.000000e+00  0.000000e+00
membership_s11   0.000000e+00  0.000000e+00
membership_s13   1.087589e-06  3.658328e-01
membership_s14  -7.118692e-06  3.853169e-02
membership_s15  -8.314509e-05  1.423923e-01
membership_s17  -7.358259e-05  2.839422e-01
membership_s18   0.000000e+00  0.000000e+00
membership_s19  -7.794709e-05  1.419540e-01
membership_s20   0.000000e+00  0.000000e+00
membership_s21   3.002188e-04  4.732920e-01
membership_s22   0.000000e+00  0.000000e+00
membership_s23   2.530245e-04  9.907750e-02
membership_s25   1.735152e-05  1.059594e-01
membership_s26   0.000000e+00  0.000000e+00
membership_s27   0.000000e+00  0.000000e+00
membership_s28   2.946571e-05  9.686057e-02
membership_s29   0.000000e+00  0.000000e+00
membership_s30   0.000000e+00  0.000000e+00
membership_s31  -9.360120e-06  9.708642e-02
membership_s32   2.675782e-06  1.901383e-01
membership_s33   0.000000e+00  0.000000e+00
membership_s34  -5.735010e-05  3.720833e-01
membership_s35   2.881552e-04  3.141286e-01
membership_s36   0.000000e+00  0.000000e+00
membership_s37  -2.634914e-05  9.586617e-02
membership_s39  -1.396381e-05  1.245384e-02
membership_s40   0.000000e+00  0.000000e+00
membership_s41   0.000000e+00  0.000000e+00
membership_s42   0.000000e+00  0.000000e+00
membership_s43  -2.891468e-05  4.531236e-01
membership_s44   4.084098e-05  1.199113e-01
V1               4.652152e-03  2.239128e+00
V2               1.958934e-03  1.753908e+00
pdi              1.495500e-03  3.302937e-01
adhesion         1.050044e-02  1.114691e+00
cohesion         1.215379e-02  1.311509e+00
inner            2.720907e-03  1.233153e+00
outer            2.345044e-03  1.333350e+00
ioratio          6.813621e-03  1.291268e+00
comsize          1.670271e-03  1.217682e+00
[1] "Dataset: all_TnotC Model GLM, run: 8 of 10 2015-06-15 21:49:34"
[1] "glmnet variable coefficients"
                         [,1]          [,2]
(Intercept)     -4.467943e+00 -2.412237e+00
graph0          -1.366487e-40 -4.248701e-04
graph1          -1.416219e-42 -5.869907e-06
graph2          -7.697584e-41 -6.730650e-04
graph3          -4.441912e-44 -1.216026e-07
graph4          -1.781318e-44 -3.943777e-08
graph5          -1.271455e-42 -5.760958e-06
graph6          -3.732936e-43 -2.894223e-06
graph7          -1.986533e-42 -5.825266e-06
graph8          -2.413221e-41 -1.159738e-04
graph9          -1.114264e-45 -4.315488e-09
graph10         -3.945771e-46 -8.327536e-10
graph11         -2.505315e-46 -3.736648e-10
graph12         -7.659515e-45 -5.409421e-08
graph13         -2.154976e-44 -1.122453e-07
graph14         -4.998602e-45 -4.143961e-08
graph15         -3.296676e-43 -1.167879e-06
graph16         -3.987945e-45 -1.522949e-08
graph17         -1.062811e-44 -3.475995e-08
graph18         -1.004596e-42 -6.795433e-06
graph19         -6.630644e-44 -3.885196e-07
graph20         -4.800168e-44  9.511257e-07
graph21         -2.069412e-43 -1.276698e-06
graph22         -3.960535e-44  7.329616e-07
graph23         -1.335883e-43 -4.380369e-07
graph24         -4.474795e-43 -2.099422e-06
graph25         -1.010142e-42 -5.506779e-06
graph26         -4.243832e-43 -1.350339e-06
graph27         -5.618858e-42 -3.323169e-05
graph28         -2.012040e-42 -5.721479e-06
graph29         -1.590028e-41 -4.541332e-05
orbit0          -1.366487e-40 -4.240485e-04
orbit1          -8.005107e-42 -5.956659e-06
orbit2          -9.900084e-43 -8.059655e-06
orbit3          -7.697584e-41 -6.727455e-04
orbit4          -2.686731e-43 -1.812118e-07
orbit5          -4.398700e-44 -1.796610e-07
orbit6          -1.140727e-43  1.945386e-08
orbit7          -8.055911e-45 -4.913476e-08
orbit8          -1.271455e-42 -5.747240e-06
orbit9          -1.088295e-41 -9.320026e-05
orbit10         -8.464137e-43 -8.209069e-06
orbit11         -3.359580e-43 -1.246035e-06
orbit12         -1.655841e-41 -5.224051e-05
orbit13         -1.439644e-42 -3.970547e-06
orbit14         -2.413221e-41 -1.157794e-04
orbit15         -1.474139e-44 -1.088159e-07
orbit16         -9.588187e-46  1.771220e-10
orbit17         -5.619596e-45 -3.992437e-08
orbit18         -4.320666e-45  1.729683e-08
orbit19         -4.554802e-45 -1.225349e-08
orbit20         -1.723144e-45 -4.847800e-09
orbit21         -2.549699e-46 -1.064894e-09
orbit22         -1.513175e-45 -8.941153e-10
orbit23         -8.797135e-47 -3.018049e-10
orbit24         -1.277744e-43 -1.145266e-06
orbit25         -5.254514e-44 -6.309338e-07
orbit26         -5.624699e-45 -1.969286e-08
orbit27         -5.282762e-43 -4.228950e-07
orbit28         -8.566274e-44 -3.426834e-07
orbit29         -5.061022e-44 -3.803713e-07
orbit30         -3.959580e-44 -1.801760e-07
orbit31         -7.340356e-44 -8.044233e-07
orbit32         -1.355840e-44 -1.359197e-07
orbit33         -2.210210e-45 -3.932073e-09
orbit34         -3.296676e-43 -1.156879e-06
orbit35         -1.715542e-43  1.198389e-06
orbit36         -1.018189e-44 -3.457794e-08
orbit37         -2.199683e-44 -1.684194e-07
orbit38         -3.424392e-45 -1.414363e-08
orbit39         -5.955704e-43 -8.427424e-06
orbit40         -9.479720e-44 -3.777792e-08
orbit41         -1.810806e-44 -3.654471e-08
orbit42         -6.948318e-45 -6.307334e-09
orbit43         -2.040465e-42 -1.654033e-05
orbit44         -1.042679e-42 -1.836137e-06
orbit45         -2.693891e-42 -2.681749e-05
orbit46         -5.903669e-43 -4.662503e-06
orbit47         -1.747410e-43 -9.307173e-07
orbit48         -7.136898e-44 -2.622391e-07
orbit49         -2.052680e-43  1.530937e-05
orbit50         -4.111849e-44 -3.717964e-07
orbit51         -6.218034e-43 -4.320981e-06
orbit52         -1.420070e-42 -8.647364e-06
orbit53         -2.871345e-43 -1.548153e-06
orbit54         -3.236221e-43  1.783648e-05
orbit55         -2.753225e-44 -1.501501e-08
orbit56         -8.904376e-42  5.923752e-06
orbit57         -1.973514e-43 -9.486809e-07
orbit58         -1.537123e-43 -1.673835e-07
orbit59         -3.461851e-42 -2.379361e-05
orbit60         -8.496963e-43 -3.971905e-06
orbit61         -4.433520e-43 -4.396063e-07
orbit62         -7.368431e-42 -3.764633e-05
orbit63         -1.543725e-42 -1.152660e-05
orbit64         -1.808152e-42 -6.228748e-06
orbit65         -1.220499e-41 -2.647883e-05
orbit66         -1.619856e-42 -9.980012e-06
orbit67         -3.388137e-43 -2.568348e-07
orbit68         -8.080226e-42 -5.762305e-05
orbit69         -7.453082e-42 -7.964903e-06
orbit70         -1.184037e-41 -7.036790e-05
orbit71         -1.756680e-42 -2.082026e-06
orbit72         -1.590028e-41 -4.500384e-05
AP               8.410442e-39  1.677566e-01
bet             -2.402873e-44 -1.472785e-07
ecc              5.052197e-39 -1.042255e-02
eccrad           3.536538e-38 -7.271484e-02
close           -1.675002e-37 -4.171607e-01
constraint       3.687854e-39 -6.335540e-02
coreness        -9.849337e-40  6.659670e-03
knn             -8.245454e-41 -6.067984e-05
hubscore        -6.024607e-38 -3.097431e-01
pagerank        -2.730916e-38 -1.218712e+00
trans           -9.842531e-39  6.197039e-03
evcent          -6.147095e-38 -3.161742e-01
first           -1.366487e-40 -4.241391e-04
upto_second     -1.600607e-41 -7.023101e-05
upto_third      -3.666878e-42 -1.587558e-05
upto_fourth     -2.640228e-42 -2.151787e-06
upto_fifth      -3.713316e-42 -7.079943e-06
upto_sixth      -4.051373e-42  1.371287e-05
second          -1.689952e-41 -7.466501e-05
third           -4.424916e-42 -1.904426e-05
fourth          -3.123644e-42  1.481609e-05
fifth            3.738607e-42 -3.613094e-07
sixth            5.848714e-42  1.779405e-05
ratio1          -9.122714e-41 -8.430331e-04
ratio2           1.639627e-40  4.016573e-04
ratio3           8.411561e-40  8.094917e-03
ratio4           7.378639e-40 -1.322166e-02
ratio5           1.057901e-39 -1.575129e-03
ratio6           4.706254e-42  4.798031e-06
selfinter       -5.626304e-39 -3.078852e-02
walktrap_vertex -1.744316e-38 -2.617767e-01
bigcom1          7.535801e-40  5.819126e-02
bigcom3         -1.146358e-38 -5.560005e-01
bigcom4         -1.146687e-38 -4.442131e-01
bigcom5         -9.488274e-39 -5.229074e-02
bigcom6         -1.146193e-38 -5.539943e-01
bigcom7         -1.146687e-38 -5.254521e-01
bigcom8         -1.162219e-38 -6.078519e-01
bigcom9         -1.146852e-38 -2.876161e-01
bigcom10        -1.146358e-38 -5.365294e-01
bigcom11        -4.114255e-39 -4.693379e-02
bigcom12        -2.223157e-39 -1.209438e-01
bigcom13        -1.151818e-38 -4.126039e-01
bigcom14        -1.149827e-38 -3.909268e-01
bigcom15        -1.146852e-38 -4.819664e-01
bigcom16        -1.151320e-38 -3.613088e-01
bigcom17        -1.146523e-38 -5.042691e-01
bigcom19        -1.149827e-38 -4.748715e-01
bigcom20        -1.146358e-38 -2.269894e-01
bigcom21        -1.146193e-38 -4.840412e-01
bigcom22        -1.892391e-39  2.134938e-01
bigcom23        -5.263107e-39 -1.649562e-01
bigcom26        -1.146358e-38 -5.864057e-01
bigcom27        -1.147182e-38 -5.410699e-01
bigcom28        -1.146358e-38 -5.435905e-01
bigcom30         3.916214e-38  5.797742e-01
bigcom31        -1.146193e-38 -6.602533e-01
bigcom32        -1.148503e-38 -4.533633e-01
bigcom33        -1.146852e-38 -5.887915e-01
bigcom34        -1.147017e-38 -4.279046e-01
bigcom36        -1.146358e-38 -5.384352e-01
bigcom37        -1.147182e-38 -5.692765e-01
bigcom38        -1.146193e-38 -4.374557e-01
bigcom39        -1.146358e-38 -4.565837e-01
bigcom40         1.009085e-37  1.105306e+00
bigcom41        -1.148172e-38 -4.564258e-01
bigcom43         1.026973e-39  1.194152e-01
bigcom46         1.009085e-37  1.090693e+00
bigcom47         3.073809e-38  5.100825e-01
bigcom49        -1.151985e-38 -4.400521e-01
bigcom52         1.149393e-37  7.680306e-01
bigcom54        -1.147347e-38 -4.243404e-01
bigcom58        -1.147347e-38 -4.217778e-01
bigcom61        -1.146358e-38 -7.192365e-01
bigcom65        -1.147512e-38 -4.300878e-01
bigcom69        -1.146852e-38 -5.074851e-01
bigcom71        -1.147512e-38 -4.640557e-01
bigcom75        -1.146523e-38 -5.066911e-01
bigcom76        -1.146358e-38 -7.276374e-01
bigcom78        -1.146193e-38 -5.580498e-01
bigcom82        -1.147017e-38 -5.785917e-01
bigcom83        -1.146358e-38 -3.241831e-01
bigcom85        -1.147512e-38 -4.967492e-01
bigcom87        -1.146523e-38 -4.932347e-01
bigcom90        -1.146358e-38 -4.808485e-01
bigcom91        -1.147182e-38 -4.481364e-01
bigcom95        -1.146029e-38 -5.123744e-01
bigcom97        -1.147017e-38 -4.058762e-01
bigcom98        -1.146523e-38 -4.528830e-01
bigcom99        -1.146358e-38 -6.383768e-01
bigcom101       -1.146852e-38 -2.928151e-01
bigcom102       -1.148834e-38 -3.748483e-01
bigcom104       -1.147017e-38 -4.878922e-01
bigcom106       -1.146358e-38 -2.697552e-01
bigcom107       -1.146523e-38 -4.969576e-01
bigcom108       -1.148668e-38 -4.635664e-01
bigcom113       -1.147017e-38 -3.432909e-01
bigcom114       -1.146193e-38 -4.170909e-01
bigcom115       -1.146358e-38 -5.257089e-01
bigcom117       -1.151652e-38 -4.714129e-01
bigcom119       -1.147017e-38 -4.451040e-01
bigcom121       -1.146687e-38 -3.543465e-01
bigcom123       -1.148503e-38 -5.110890e-01
bigcom124       -1.146687e-38 -4.185304e-01
bigcom127       -1.148172e-38 -4.343137e-01
bigcom130       -1.147512e-38 -4.034463e-01
bigcom131       -1.146358e-38 -5.105777e-01
bigcom134       -1.146358e-38 -4.768691e-01
bigcom138       -1.148834e-38 -3.592669e-01
bigcom143       -1.146523e-38 -3.894546e-01
bigcom146       -1.154485e-38 -3.461971e-01
bigcom148       -1.146358e-38 -5.119598e-01
bigcom149       -1.146687e-38 -4.757084e-01
bigcom151       -1.146687e-38 -4.710685e-01
bigcom153       -1.146523e-38 -5.192685e-01
bigcom154       -1.147182e-38 -6.256300e-01
bigcom159        1.009085e-37  1.124076e+00
bigcom160       -1.147017e-38 -4.472445e-01
bigcom161       -1.146358e-38 -8.471738e-01
bigcom162       -1.148503e-38 -4.247065e-01
bigcom168       -1.146358e-38 -2.978526e-01
bigcom172       -1.146523e-38 -5.381836e-01
bigcom175       -1.146687e-38 -5.064375e-01
bigcom180       -1.146523e-38 -4.410545e-01
bigcom181       -1.146358e-38 -2.681439e-01
bigcom183       -1.146523e-38 -4.965489e-01
bigcom185       -1.146193e-38 -4.275286e-01
bigcom187       -1.146193e-38 -3.804873e-01
bigcom189       -1.147512e-38 -6.018415e-01
bigcom191       -1.146523e-38 -4.244527e-01
bigcom198       -1.146358e-38 -2.489180e-01
bigcom199       -1.147017e-38 -4.510053e-01
bigcom200       -1.146358e-38 -6.544060e-01
bigcom202       -1.146358e-38 -7.358760e-01
bigcom205       -1.146358e-38 -5.012382e-01
bigcom227       -1.146193e-38 -2.854500e-01
bigcom232       -1.146523e-38 -4.001143e-01
bigcom241       -1.146523e-38 -4.337530e-01
bigcom246       -1.146029e-38 -2.500378e-01
bigcom266       -1.146193e-38 -4.635340e-01
bigcom268       -1.146523e-38 -5.143628e-01
bigcom274       -1.146358e-38 -3.733938e-01
bigcom278       -1.146852e-38 -6.130340e-01
bigcom280       -1.146193e-38 -4.277493e-01
bigcom323       -1.147017e-38 -4.618695e-01
bigcom341       -1.146358e-38 -6.981248e-01
bigcom342       -1.148007e-38 -2.903246e-01
bigcom345       -1.146523e-38 -2.255896e-01
bigcom346       -1.147842e-38 -5.200524e-01
bigcom354       -1.146358e-38 -4.706286e-01
bigcom369       -1.146687e-38 -2.975584e-01
bigcom373        1.329784e-37  1.196208e+00
bigcom377       -1.146193e-38 -4.444396e-01
bigcom384       -1.147017e-38 -5.326893e-01
bigcom394       -1.146523e-38 -4.579625e-01
bigcom398       -1.146193e-38 -4.932319e-01
bigcom403       -1.146358e-38 -5.115746e-01
bigcom404       -1.146523e-38 -5.548149e-01
bigcom414       -1.146358e-38 -5.177986e-01
bigcom416       -1.146358e-38 -4.340349e-01
bigcom423       -1.149661e-38 -4.133992e-01
bigcom428       -1.147512e-38 -5.494345e-01
bigcom430        1.907017e-37  1.460627e+00
bigcom434       -1.146523e-38 -3.489986e-01
bigcom435       -1.146358e-38 -3.901158e-01
bigcom449       -1.147182e-38 -3.053523e-01
bigcom451       -1.147182e-38 -4.785319e-01
bigcom454       -1.146193e-38 -5.120071e-01
bigcom471       -1.146358e-38 -5.750206e-01
bigcom473       -1.147842e-38 -3.533528e-01
bigcom479        2.020311e-38  2.633784e-01
bigcom484       -1.148007e-38 -2.642090e-01
bigcom485       -1.146358e-38 -4.633040e-01
bigcom492       -1.147677e-38 -5.201290e-01
bigcom498       -1.146193e-38 -4.553849e-01
bigcom506       -1.146193e-38 -4.913679e-01
bigcom530       -1.146523e-38 -5.481475e-01
bigcom531       -1.146358e-38 -4.875816e-01
bigcom564       -1.146358e-38 -3.734016e-01
bigcom623       -1.146358e-38 -5.063604e-01
spin_vertex      1.522858e-38  4.203822e-01
membership_s1    1.855477e-39  4.044411e-02
membership_s2   -1.189772e-38 -4.649980e-01
membership_s3   -1.147182e-38 -4.073764e-01
membership_s4   -1.147017e-38 -5.466746e-01
membership_s5   -1.147347e-38 -5.274319e-01
membership_s6   -1.148834e-38 -5.155465e-01
membership_s7    7.284522e-38  7.536305e-01
membership_s8   -1.147512e-38 -5.416016e-01
membership_s9   -1.152650e-38 -4.294226e-01
membership_s10  -1.147512e-38 -5.452654e-01
membership_s11  -1.146193e-38 -5.382818e-01
membership_s13   1.908388e-37  1.457966e+00
membership_s14   1.967284e-39  1.126430e-02
membership_s15   1.321786e-38  1.433506e-01
membership_s17   8.049913e-38  9.994263e-01
membership_s18  -1.148338e-38 -4.172221e-01
membership_s19   7.720641e-39  1.928650e-01
membership_s20  -1.146358e-38 -5.608445e-01
membership_s21   6.467359e-38  7.364441e-01
membership_s22  -1.153650e-38 -4.823506e-01
membership_s23  -8.591537e-39 -8.455758e-02
membership_s25  -1.016086e-38 -2.613003e-01
membership_s26  -1.146358e-38 -5.138030e-01
membership_s27  -1.146687e-38 -3.939157e-01
membership_s28   6.965114e-39  2.174703e-01
membership_s29  -1.146687e-38 -4.646831e-01
membership_s30  -1.148007e-38 -4.781815e-01
membership_s31   3.004858e-39  1.304613e-01
membership_s32  -2.350439e-40  1.223950e-01
membership_s33  -1.146687e-38 -5.914084e-01
membership_s34   1.234907e-37  1.048898e+00
membership_s35   7.551721e-42  1.130027e-01
membership_s36  -1.148172e-38 -4.731674e-01
membership_s37  -8.340844e-40  3.635657e-02
membership_s39  -2.174433e-39 -1.345645e-01
membership_s40  -1.146687e-38 -4.097996e-01
membership_s41  -1.146523e-38 -5.343995e-01
membership_s42  -1.148834e-38 -5.188441e-01
membership_s43   2.591940e-38  4.724936e-01
membership_s44   8.372339e-39  1.916044e-01
V1              -1.770310e-38  2.565825e-01
V2               1.730479e-38  5.007057e-01
pdi              2.560265e-36  1.035574e+02
adhesion         1.060114e-41  1.107343e-04
cohesion        -2.120227e-41 -2.201859e-04
inner           -2.180841e-42  1.141318e-05
outer            2.160779e-43  9.216417e-05
ioratio          7.044797e-38  2.436430e-01
comsize         -1.576730e-42 -2.302682e-04
[1] "Dataset: all_TnotC Model GBM, run: 9 of 10 2015-06-15 21:51:12"
Iter   TrainDeviance   ValidDeviance   StepSize   Improve
     1        0.1185             nan     0.0100   -0.0001
     2        0.1177             nan     0.0100    0.0001
     3        0.1165             nan     0.0100   -0.0000
     4        0.1156             nan     0.0100    0.0001
     5        0.1148             nan     0.0100    0.0000
     6        0.1136             nan     0.0100   -0.0000
     7        0.1127             nan     0.0100   -0.0001
     8        0.1119             nan     0.0100   -0.0000
     9        0.1112             nan     0.0100   -0.0000
    10        0.1100             nan     0.0100    0.0000
    20        0.1025             nan     0.0100   -0.0000
    40        0.0917             nan     0.0100   -0.0000
    60        0.0828             nan     0.0100   -0.0000
    80        0.0763             nan     0.0100   -0.0000
   100        0.0713             nan     0.0100   -0.0000
   120        0.0670             nan     0.0100   -0.0000
   140        0.0630             nan     0.0100   -0.0000
   160        0.0597             nan     0.0100   -0.0000
   180        0.0567             nan     0.0100   -0.0000
   200        0.0541             nan     0.0100   -0.0000
   204        0.0536             nan     0.0100   -0.0000

[1] "GBM variable coefficients"
                            var     rel.inf
V1                           V1 7.120803460
V2                           V2 5.412109692
bet                         bet 5.320074517
ratio2                   ratio2 4.292982862
outer                     outer 3.738793819
comsize                 comsize 3.684720348
ratio3                   ratio3 3.452672058
pagerank               pagerank 3.250618062
inner                     inner 2.998324844
walktrap_vertex walktrap_vertex 2.542081419
spin_vertex         spin_vertex 2.445690559
ratio6                   ratio6 2.299973937
graph13                 graph13 2.207677677
knn                         knn 2.088752622
hubscore               hubscore 1.883889422
orbit19                 orbit19 1.589173611
fourth                   fourth 1.568266171
fifth                     fifth 1.549958675
orbit18                 orbit18 1.534619948
ratio5                   ratio5 1.469151039
membership_s43   membership_s43 1.442827065
ioratio                 ioratio 1.369458237
graph10                 graph10 1.324172701
adhesion               adhesion 1.324109671
graph16                 graph16 1.302894670
graph3                   graph3 1.273546014
orbit17                 orbit17 1.262077099
cohesion               cohesion 1.087509814
ratio1                   ratio1 1.010721108
graph19                 graph19 1.010052641
orbit20                 orbit20 0.995030788
graph9                   graph9 0.980741253
orbit21                 orbit21 0.923849097
upto_sixth           upto_sixth 0.922278235
graph17                 graph17 0.885845069
orbit27                 orbit27 0.868653941
orbit28                 orbit28 0.783222922
membership_s21   membership_s21 0.777839483
orbit5                   orbit5 0.739172075
graph11                 graph11 0.721395406
graph12                 graph12 0.702879623
membership_s44   membership_s44 0.633106098
orbit35                 orbit35 0.620376094
graph14                 graph14 0.568660686
membership_s34   membership_s34 0.565007613
orbit30                 orbit30 0.531026278
graph4                   graph4 0.529090469
upto_third           upto_third 0.523984282
trans                     trans 0.514739487
evcent                   evcent 0.511409622
orbit24                 orbit24 0.506583596
orbit15                 orbit15 0.492782801
orbit38                 orbit38 0.490773215
orbit31                 orbit31 0.490357701
orbit16                 orbit16 0.485337668
orbit1                   orbit1 0.485017116
graph1                   graph1 0.469373360
sixth                     sixth 0.432082367
third                     third 0.415908461
ecc                         ecc 0.411905576
ratio4                   ratio4 0.407364162
bigcom5                 bigcom5 0.360077308
orbit4                   orbit4 0.332246273
upto_second         upto_second 0.328300388
graph15                 graph15 0.320326072
pdi                         pdi 0.315124216
membership_s19   membership_s19 0.304536767
upto_fourth         upto_fourth 0.300951558
orbit39                 orbit39 0.295290350
orbit45                 orbit45 0.286521556
bigcom14               bigcom14 0.254022459
constraint           constraint 0.253536094
AP                           AP 0.247244618
membership_s15   membership_s15 0.241398368
orbit62                 orbit62 0.202178996
orbit37                 orbit37 0.197127188
coreness               coreness 0.193166378
graph5                   graph5 0.187981244
upto_fifth           upto_fifth 0.183005776
second                   second 0.182865680
orbit6                   orbit6 0.180176051
graph6                   graph6 0.170672256
graph18                 graph18 0.157191784
orbit36                 orbit36 0.145721674
orbit9                   orbit9 0.134448246
graph23                 graph23 0.132707230
membership_s14   membership_s14 0.126190137
orbit25                 orbit25 0.115494836
graph20                 graph20 0.111139880
close                     close 0.109026107
orbit23                 orbit23 0.107211697
orbit49                 orbit49 0.103835494
bigcom47               bigcom47 0.102884207
bigcom11               bigcom11 0.086667103
orbit32                 orbit32 0.080043537
membership_s37   membership_s37 0.074284481
graph21                 graph21 0.073287198
membership_s1     membership_s1 0.071794196
membership_s25   membership_s25 0.058932197
membership_s35   membership_s35 0.056794068
orbit22                 orbit22 0.055864156
graph22                 graph22 0.050575090
orbit40                 orbit40 0.049887379
graph25                 graph25 0.049699317
orbit50                 orbit50 0.045693280
bigcom43               bigcom43 0.045088049
graph0                   graph0 0.040679606
orbit7                   orbit7 0.035210362
membership_s28   membership_s28 0.030745719
membership_s39   membership_s39 0.029176643
orbit52                 orbit52 0.025019824
bigcom12               bigcom12 0.024682417
bigcom479             bigcom479 0.020099902
orbit47                 orbit47 0.015566570
membership_s7     membership_s7 0.014055240
bigcom23               bigcom23 0.012808438
bigcom1                 bigcom1 0.010871133
membership_s31   membership_s31 0.010474701
orbit10                 orbit10 0.005900201
graph2                   graph2 0.000000000
graph7                   graph7 0.000000000
graph8                   graph8 0.000000000
graph24                 graph24 0.000000000
graph26                 graph26 0.000000000
graph27                 graph27 0.000000000
graph28                 graph28 0.000000000
graph29                 graph29 0.000000000
orbit0                   orbit0 0.000000000
orbit2                   orbit2 0.000000000
orbit3                   orbit3 0.000000000
orbit8                   orbit8 0.000000000
orbit11                 orbit11 0.000000000
orbit12                 orbit12 0.000000000
orbit13                 orbit13 0.000000000
orbit14                 orbit14 0.000000000
orbit26                 orbit26 0.000000000
orbit29                 orbit29 0.000000000
orbit33                 orbit33 0.000000000
orbit34                 orbit34 0.000000000
orbit41                 orbit41 0.000000000
orbit42                 orbit42 0.000000000
orbit43                 orbit43 0.000000000
orbit44                 orbit44 0.000000000
orbit46                 orbit46 0.000000000
orbit48                 orbit48 0.000000000
orbit51                 orbit51 0.000000000
orbit53                 orbit53 0.000000000
orbit54                 orbit54 0.000000000
orbit55                 orbit55 0.000000000
orbit56                 orbit56 0.000000000
orbit57                 orbit57 0.000000000
orbit58                 orbit58 0.000000000
orbit59                 orbit59 0.000000000
orbit60                 orbit60 0.000000000
orbit61                 orbit61 0.000000000
orbit63                 orbit63 0.000000000
orbit64                 orbit64 0.000000000
orbit65                 orbit65 0.000000000
orbit66                 orbit66 0.000000000
orbit67                 orbit67 0.000000000
orbit68                 orbit68 0.000000000
orbit69                 orbit69 0.000000000
orbit70                 orbit70 0.000000000
orbit71                 orbit71 0.000000000
orbit72                 orbit72 0.000000000
eccrad                   eccrad 0.000000000
first                     first 0.000000000
selfinter             selfinter 0.000000000
bigcom3                 bigcom3 0.000000000
bigcom4                 bigcom4 0.000000000
bigcom6                 bigcom6 0.000000000
bigcom7                 bigcom7 0.000000000
bigcom8                 bigcom8 0.000000000
bigcom9                 bigcom9 0.000000000
bigcom10               bigcom10 0.000000000
bigcom13               bigcom13 0.000000000
bigcom15               bigcom15 0.000000000
bigcom16               bigcom16 0.000000000
bigcom17               bigcom17 0.000000000
bigcom19               bigcom19 0.000000000
bigcom20               bigcom20 0.000000000
bigcom21               bigcom21 0.000000000
bigcom22               bigcom22 0.000000000
bigcom26               bigcom26 0.000000000
bigcom27               bigcom27 0.000000000
bigcom28               bigcom28 0.000000000
bigcom30               bigcom30 0.000000000
bigcom31               bigcom31 0.000000000
bigcom32               bigcom32 0.000000000
bigcom33               bigcom33 0.000000000
bigcom34               bigcom34 0.000000000
bigcom36               bigcom36 0.000000000
bigcom37               bigcom37 0.000000000
bigcom38               bigcom38 0.000000000
bigcom39               bigcom39 0.000000000
bigcom40               bigcom40 0.000000000
bigcom41               bigcom41 0.000000000
bigcom46               bigcom46 0.000000000
bigcom49               bigcom49 0.000000000
bigcom52               bigcom52 0.000000000
bigcom54               bigcom54 0.000000000
bigcom58               bigcom58 0.000000000
bigcom61               bigcom61 0.000000000
bigcom65               bigcom65 0.000000000
bigcom69               bigcom69 0.000000000
bigcom71               bigcom71 0.000000000
bigcom75               bigcom75 0.000000000
bigcom76               bigcom76 0.000000000
bigcom78               bigcom78 0.000000000
bigcom82               bigcom82 0.000000000
bigcom83               bigcom83 0.000000000
bigcom85               bigcom85 0.000000000
bigcom87               bigcom87 0.000000000
bigcom90               bigcom90 0.000000000
bigcom91               bigcom91 0.000000000
bigcom95               bigcom95 0.000000000
bigcom97               bigcom97 0.000000000
bigcom98               bigcom98 0.000000000
bigcom99               bigcom99 0.000000000
bigcom101             bigcom101 0.000000000
bigcom102             bigcom102 0.000000000
bigcom104             bigcom104 0.000000000
bigcom106             bigcom106 0.000000000
bigcom107             bigcom107 0.000000000
bigcom108             bigcom108 0.000000000
bigcom113             bigcom113 0.000000000
bigcom114             bigcom114 0.000000000
bigcom115             bigcom115 0.000000000
bigcom117             bigcom117 0.000000000
bigcom119             bigcom119 0.000000000
bigcom121             bigcom121 0.000000000
bigcom123             bigcom123 0.000000000
bigcom124             bigcom124 0.000000000
bigcom127             bigcom127 0.000000000
bigcom130             bigcom130 0.000000000
bigcom131             bigcom131 0.000000000
bigcom134             bigcom134 0.000000000
bigcom138             bigcom138 0.000000000
bigcom143             bigcom143 0.000000000
bigcom146             bigcom146 0.000000000
bigcom148             bigcom148 0.000000000
bigcom149             bigcom149 0.000000000
bigcom151             bigcom151 0.000000000
bigcom153             bigcom153 0.000000000
bigcom154             bigcom154 0.000000000
bigcom159             bigcom159 0.000000000
bigcom160             bigcom160 0.000000000
bigcom161             bigcom161 0.000000000
bigcom162             bigcom162 0.000000000
bigcom168             bigcom168 0.000000000
bigcom172             bigcom172 0.000000000
bigcom175             bigcom175 0.000000000
bigcom180             bigcom180 0.000000000
bigcom181             bigcom181 0.000000000
bigcom183             bigcom183 0.000000000
bigcom185             bigcom185 0.000000000
bigcom187             bigcom187 0.000000000
bigcom189             bigcom189 0.000000000
bigcom191             bigcom191 0.000000000
bigcom198             bigcom198 0.000000000
bigcom199             bigcom199 0.000000000
bigcom200             bigcom200 0.000000000
bigcom202             bigcom202 0.000000000
bigcom205             bigcom205 0.000000000
bigcom227             bigcom227 0.000000000
bigcom232             bigcom232 0.000000000
bigcom241             bigcom241 0.000000000
bigcom246             bigcom246 0.000000000
bigcom266             bigcom266 0.000000000
bigcom268             bigcom268 0.000000000
bigcom274             bigcom274 0.000000000
bigcom278             bigcom278 0.000000000
bigcom280             bigcom280 0.000000000
bigcom323             bigcom323 0.000000000
bigcom341             bigcom341 0.000000000
bigcom342             bigcom342 0.000000000
bigcom345             bigcom345 0.000000000
bigcom346             bigcom346 0.000000000
bigcom354             bigcom354 0.000000000
bigcom369             bigcom369 0.000000000
bigcom373             bigcom373 0.000000000
bigcom377             bigcom377 0.000000000
bigcom384             bigcom384 0.000000000
bigcom394             bigcom394 0.000000000
bigcom398             bigcom398 0.000000000
bigcom403             bigcom403 0.000000000
bigcom404             bigcom404 0.000000000
bigcom414             bigcom414 0.000000000
bigcom416             bigcom416 0.000000000
bigcom423             bigcom423 0.000000000
bigcom428             bigcom428 0.000000000
[truncated: 152,258 more chars]
