# Supplementary material for: Distinctive Behaviors of Druggable Proteins in Cellular Networks
Source: PLoS Comput Biol. 2015 Dec 23;11(12):e1004597. doi: 10.1371/journal.pcbi.1004597 (PMC4689399; doi:10.1371/journal.pcbi.1004597)
Supplement: S1 File — (ZIP) [file pcbi.1004597.s004.zip › S1_File/y2hpubmed.direct.20150613.ppi.optimised_Target_results_high_C.txt]

[[1]]
[1] "high_C"

[1] "Dataset: high_C Model GBM, run: 1 of 5 2015-06-15 22:44:17"
Iter   TrainDeviance   ValidDeviance   StepSize   Improve
     1        0.4311             nan     0.0100   -0.0007
     2        0.4261             nan     0.0100   -0.0007
     3        0.4223             nan     0.0100   -0.0003
     4        0.4179             nan     0.0100   -0.0001
     5        0.4132             nan     0.0100   -0.0005
     6        0.4109             nan     0.0100   -0.0006
     7        0.4083             nan     0.0100   -0.0004
     8        0.4043             nan     0.0100   -0.0004
     9        0.4029             nan     0.0100   -0.0002
    10        0.3957             nan     0.0100   -0.0005
    20        0.3570             nan     0.0100   -0.0003
    40        0.3042             nan     0.0100   -0.0001
    60        0.2600             nan     0.0100   -0.0001
    80        0.2285             nan     0.0100   -0.0002
   100        0.2029             nan     0.0100   -0.0003
   120        0.1845             nan     0.0100    0.0001
   140        0.1685             nan     0.0100   -0.0003
   160        0.1551             nan     0.0100   -0.0001
   180        0.1402             nan     0.0100   -0.0002
   200        0.1283             nan     0.0100   -0.0001
   203        0.1263             nan     0.0100   -0.0002

[1] "GBM variable coefficients"
                            var      rel.inf
orbit35                 orbit35 7.890816e+00
V1                           V1 6.693581e+00
pdi                         pdi 4.135293e+00
orbit45                 orbit45 3.863301e+00
spin_vertex         spin_vertex 2.781080e+00
constraint           constraint 2.739878e+00
orbit9                   orbit9 2.600247e+00
ioratio                 ioratio 2.310447e+00
graph6                   graph6 2.183189e+00
pagerank               pagerank 2.109213e+00
adhesion               adhesion 2.044060e+00
outer                     outer 1.952248e+00
ratio6                   ratio6 1.933851e+00
inner                     inner 1.921625e+00
ratio1                   ratio1 1.823503e+00
comsize                 comsize 1.676278e+00
ratio5                   ratio5 1.646352e+00
orbit50                 orbit50 1.630137e+00
orbit52                 orbit52 1.541516e+00
orbit70                 orbit70 1.513132e+00
graph23                 graph23 1.460720e+00
orbit6                   orbit6 1.439532e+00
cohesion               cohesion 1.396678e+00
bet                         bet 1.201482e+00
graph0                   graph0 1.188360e+00
fourth                   fourth 1.044198e+00
orbit57                 orbit57 1.000797e+00
trans                     trans 9.564064e-01
graph4                   graph4 9.410542e-01
graph5                   graph5 9.211323e-01
ratio4                   ratio4 9.191675e-01
graph2                   graph2 9.025922e-01
orbit56                 orbit56 8.580740e-01
orbit26                 orbit26 8.578231e-01
graph28                 graph28 8.428770e-01
orbit44                 orbit44 7.971641e-01
orbit59                 orbit59 7.753331e-01
graph26                 graph26 7.674756e-01
orbit65                 orbit65 7.605744e-01
orbit62                 orbit62 7.558149e-01
orbit1                   orbit1 7.112054e-01
orbit66                 orbit66 6.794550e-01
graph20                 graph20 6.562658e-01
upto_sixth           upto_sixth 6.548931e-01
membership_s14   membership_s14 6.388316e-01
walktrap_vertex walktrap_vertex 6.341526e-01
orbit4                   orbit4 6.221409e-01
AP                           AP 6.184449e-01
orbit46                 orbit46 6.131129e-01
orbit54                 orbit54 6.111890e-01
orbit20                 orbit20 6.006989e-01
V2                           V2 5.628889e-01
third                     third 5.526200e-01
graph18                 graph18 5.407390e-01
orbit38                 orbit38 5.331696e-01
orbit32                 orbit32 5.323956e-01
close                     close 5.235520e-01
sixth                     sixth 5.141314e-01
orbit27                 orbit27 4.949398e-01
graph11                 graph11 4.891873e-01
orbit63                 orbit63 4.882956e-01
orbit18                 orbit18 4.858831e-01
fifth                     fifth 4.826672e-01
orbit23                 orbit23 4.769776e-01
graph10                 graph10 4.706787e-01
graph7                   graph7 4.616230e-01
graph8                   graph8 4.577242e-01
graph12                 graph12 4.568595e-01
graph19                 graph19 4.503253e-01
orbit47                 orbit47 4.485791e-01
orbit41                 orbit41 4.470862e-01
orbit61                 orbit61 4.113373e-01
ratio2                   ratio2 4.068981e-01
orbit5                   orbit5 3.979082e-01
graph16                 graph16 3.774804e-01
orbit24                 orbit24 3.507218e-01
orbit12                 orbit12 3.486374e-01
orbit22                 orbit22 3.359700e-01
orbit69                 orbit69 3.258862e-01
bigcom11               bigcom11 3.218956e-01
knn                         knn 3.206320e-01
orbit55                 orbit55 3.016941e-01
graph29                 graph29 2.873850e-01
orbit17                 orbit17 2.819896e-01
orbit10                 orbit10 2.641973e-01
orbit51                 orbit51 2.562691e-01
orbit49                 orbit49 2.519582e-01
graph3                   graph3 2.507259e-01
graph1                   graph1 2.490302e-01
graph15                 graph15 2.163570e-01
hubscore               hubscore 2.069837e-01
orbit13                 orbit13 2.050275e-01
orbit19                 orbit19 2.028591e-01
orbit33                 orbit33 2.022709e-01
orbit37                 orbit37 2.009113e-01
orbit28                 orbit28 1.665136e-01
orbit2                   orbit2 1.484611e-01
upto_second         upto_second 1.295733e-01
orbit36                 orbit36 1.091954e-01
orbit58                 orbit58 1.071001e-01
orbit48                 orbit48 9.715134e-02
orbit67                 orbit67 8.323615e-02
orbit42                 orbit42 8.043612e-02
orbit21                 orbit21 7.848546e-02
orbit71                 orbit71 7.402374e-02
upto_fifth           upto_fifth 5.073121e-02
graph9                   graph9 4.848740e-02
orbit25                 orbit25 3.760292e-02
graph13                 graph13 2.826127e-02
orbit39                 orbit39 2.779924e-02
upto_fourth         upto_fourth 2.720071e-02
selfinter             selfinter 1.809577e-02
second                   second 9.455767e-03
orbit31                 orbit31 5.658275e-03
bigcom5                 bigcom5 1.508334e-03
orbit16                 orbit16 1.327622e-03
orbit15                 orbit15 1.176490e-03
orbit64                 orbit64 1.015111e-03
orbit7                   orbit7 9.683161e-04
graph14                 graph14 8.964915e-04
ratio3                   ratio3 8.083077e-04
graph22                 graph22 4.277723e-04
orbit40                 orbit40 3.335089e-04
upto_third           upto_third 2.929322e-04
orbit30                 orbit30 2.286069e-04
orbit11                 orbit11 2.253576e-04
orbit68                 orbit68 2.144669e-04
graph17                 graph17 9.252739e-05
graph27                 graph27 8.458054e-05
orbit29                 orbit29 5.444454e-05
orbit53                 orbit53 4.468387e-05
graph24                 graph24 2.688134e-05
ecc                         ecc 2.655983e-05
coreness               coreness 2.207938e-05
graph25                 graph25 1.375655e-05
graph21                 graph21 0.000000e+00
orbit0                   orbit0 0.000000e+00
orbit3                   orbit3 0.000000e+00
orbit8                   orbit8 0.000000e+00
orbit14                 orbit14 0.000000e+00
orbit34                 orbit34 0.000000e+00
orbit43                 orbit43 0.000000e+00
orbit60                 orbit60 0.000000e+00
orbit72                 orbit72 0.000000e+00
eccrad                   eccrad 0.000000e+00
evcent                   evcent 0.000000e+00
first                     first 0.000000e+00
bigcom1                 bigcom1 0.000000e+00
bigcom3                 bigcom3 0.000000e+00
bigcom4                 bigcom4 0.000000e+00
bigcom6                 bigcom6 0.000000e+00
bigcom7                 bigcom7 0.000000e+00
bigcom8                 bigcom8 0.000000e+00
bigcom9                 bigcom9 0.000000e+00
bigcom10               bigcom10 0.000000e+00
bigcom12               bigcom12 0.000000e+00
bigcom13               bigcom13 0.000000e+00
bigcom14               bigcom14 0.000000e+00
bigcom15               bigcom15 0.000000e+00
bigcom16               bigcom16 0.000000e+00
bigcom17               bigcom17 0.000000e+00
bigcom19               bigcom19 0.000000e+00
bigcom20               bigcom20 0.000000e+00
bigcom21               bigcom21 0.000000e+00
bigcom22               bigcom22 0.000000e+00
bigcom23               bigcom23 0.000000e+00
bigcom26               bigcom26 0.000000e+00
bigcom27               bigcom27 0.000000e+00
bigcom28               bigcom28 0.000000e+00
bigcom30               bigcom30 0.000000e+00
bigcom31               bigcom31 0.000000e+00
bigcom32               bigcom32 0.000000e+00
bigcom33               bigcom33 0.000000e+00
bigcom34               bigcom34 0.000000e+00
bigcom36               bigcom36 0.000000e+00
bigcom37               bigcom37 0.000000e+00
bigcom38               bigcom38 0.000000e+00
bigcom39               bigcom39 0.000000e+00
bigcom40               bigcom40 0.000000e+00
bigcom41               bigcom41 0.000000e+00
bigcom43               bigcom43 0.000000e+00
bigcom46               bigcom46 0.000000e+00
bigcom47               bigcom47 0.000000e+00
bigcom49               bigcom49 0.000000e+00
bigcom52               bigcom52 0.000000e+00
bigcom54               bigcom54 0.000000e+00
bigcom58               bigcom58 0.000000e+00
bigcom61               bigcom61 0.000000e+00
bigcom65               bigcom65 0.000000e+00
bigcom69               bigcom69 0.000000e+00
bigcom71               bigcom71 0.000000e+00
bigcom75               bigcom75 0.000000e+00
bigcom76               bigcom76 0.000000e+00
bigcom78               bigcom78 0.000000e+00
bigcom82               bigcom82 0.000000e+00
bigcom83               bigcom83 0.000000e+00
bigcom85               bigcom85 0.000000e+00
bigcom87               bigcom87 0.000000e+00
bigcom90               bigcom90 0.000000e+00
bigcom91               bigcom91 0.000000e+00
bigcom95               bigcom95 0.000000e+00
bigcom97               bigcom97 0.000000e+00
bigcom98               bigcom98 0.000000e+00
bigcom99               bigcom99 0.000000e+00
bigcom101             bigcom101 0.000000e+00
bigcom102             bigcom102 0.000000e+00
bigcom104             bigcom104 0.000000e+00
bigcom106             bigcom106 0.000000e+00
bigcom107             bigcom107 0.000000e+00
bigcom108             bigcom108 0.000000e+00
bigcom113             bigcom113 0.000000e+00
bigcom114             bigcom114 0.000000e+00
bigcom115             bigcom115 0.000000e+00
bigcom117             bigcom117 0.000000e+00
bigcom119             bigcom119 0.000000e+00
bigcom121             bigcom121 0.000000e+00
bigcom123             bigcom123 0.000000e+00
bigcom124             bigcom124 0.000000e+00
bigcom127             bigcom127 0.000000e+00
bigcom130             bigcom130 0.000000e+00
bigcom131             bigcom131 0.000000e+00
bigcom134             bigcom134 0.000000e+00
bigcom138             bigcom138 0.000000e+00
bigcom143             bigcom143 0.000000e+00
bigcom146             bigcom146 0.000000e+00
bigcom148             bigcom148 0.000000e+00
bigcom149             bigcom149 0.000000e+00
bigcom151             bigcom151 0.000000e+00
bigcom153             bigcom153 0.000000e+00
bigcom154             bigcom154 0.000000e+00
bigcom159             bigcom159 0.000000e+00
bigcom160             bigcom160 0.000000e+00
bigcom161             bigcom161 0.000000e+00
bigcom162             bigcom162 0.000000e+00
bigcom168             bigcom168 0.000000e+00
bigcom172             bigcom172 0.000000e+00
bigcom175             bigcom175 0.000000e+00
bigcom180             bigcom180 0.000000e+00
bigcom181             bigcom181 0.000000e+00
bigcom183             bigcom183 0.000000e+00
bigcom185             bigcom185 0.000000e+00
bigcom187             bigcom187 0.000000e+00
bigcom189             bigcom189 0.000000e+00
bigcom191             bigcom191 0.000000e+00
bigcom198             bigcom198 0.000000e+00
bigcom199             bigcom199 0.000000e+00
bigcom200             bigcom200 0.000000e+00
bigcom202             bigcom202 0.000000e+00
bigcom205             bigcom205 0.000000e+00
bigcom227             bigcom227 0.000000e+00
bigcom232             bigcom232 0.000000e+00
bigcom241             bigcom241 0.000000e+00
bigcom246             bigcom246 0.000000e+00
bigcom266             bigcom266 0.000000e+00
bigcom268             bigcom268 0.000000e+00
bigcom274             bigcom274 0.000000e+00
bigcom278             bigcom278 0.000000e+00
bigcom280             bigcom280 0.000000e+00
bigcom323             bigcom323 0.000000e+00
bigcom341             bigcom341 0.000000e+00
bigcom342             bigcom342 0.000000e+00
bigcom345             bigcom345 0.000000e+00
bigcom346             bigcom346 0.000000e+00
bigcom354             bigcom354 0.000000e+00
bigcom369             bigcom369 0.000000e+00
bigcom373             bigcom373 0.000000e+00
bigcom377             bigcom377 0.000000e+00
bigcom384             bigcom384 0.000000e+00
bigcom394             bigcom394 0.000000e+00
bigcom398             bigcom398 0.000000e+00
bigcom403             bigcom403 0.000000e+00
bigcom404             bigcom404 0.000000e+00
bigcom414             bigcom414 0.000000e+00
bigcom416             bigcom416 0.000000e+00
bigcom423             bigcom423 0.000000e+00
bigcom428             bigcom428 0.000000e+00
bigcom430             bigcom430 0.000000e+00
bigcom434             bigcom434 0.000000e+00
bigcom435             bigcom435 0.000000e+00
bigcom449             bigcom449 0.000000e+00
bigcom451             bigcom451 0.000000e+00
bigcom454             bigcom454 0.000000e+00
bigcom471             bigcom471 0.000000e+00
bigcom473             bigcom473 0.000000e+00
bigcom479             bigcom479 0.000000e+00
bigcom484             bigcom484 0.000000e+00
bigcom485             bigcom485 0.000000e+00
bigcom492             bigcom492 0.000000e+00
bigcom498             bigcom498 0.000000e+00
bigcom506             bigcom506 0.000000e+00
bigcom530             bigcom530 0.000000e+00
bigcom531             bigcom531 0.000000e+00
bigcom564             bigcom564 0.000000e+00
bigcom623             bigcom623 0.000000e+00
membership_s1     membership_s1 0.000000e+00
membership_s2     membership_s2 0.000000e+00
membership_s3     membership_s3 0.000000e+00
membership_s4     membership_s4 0.000000e+00
membership_s5     membership_s5 0.000000e+00
membership_s6     membership_s6 0.000000e+00
membership_s7     membership_s7 0.000000e+00
membership_s8     membership_s8 0.000000e+00
membership_s9     membership_s9 0.000000e+00
membership_s10   membership_s10 0.000000e+00
membership_s11   membership_s11 0.000000e+00
membership_s13   membership_s13 0.000000e+00
membership_s15   membership_s15 0.000000e+00
membership_s17   membership_s17 0.000000e+00
membership_s18   membership_s18 0.000000e+00
membership_s19   membership_s19 0.000000e+00
membership_s20   membership_s20 0.000000e+00
membership_s21   membership_s21 0.000000e+00
membership_s22   membership_s22 0.000000e+00
membership_s23   membership_s23 0.000000e+00
membership_s25   membership_s25 0.000000e+00
membership_s26   membership_s26 0.000000e+00
membership_s27   membership_s27 0.000000e+00
membership_s28   membership_s28 0.000000e+00
membership_s29   membership_s29 0.000000e+00
membership_s30   membership_s30 0.000000e+00
membership_s31   membership_s31 0.000000e+00
membership_s32   membership_s32 0.000000e+00
membership_s33   membership_s33 0.000000e+00
membership_s34   membership_s34 0.000000e+00
membership_s35   membership_s35 0.000000e+00
membership_s36   membership_s36 0.000000e+00
membership_s37   membership_s37 0.000000e+00
membership_s39   membership_s39 0.000000e+00
membership_s40   membership_s40 0.000000e+00
membership_s41   membership_s41 0.000000e+00
membership_s42   membership_s42 0.000000e+00
membership_s43   membership_s43 0.000000e+00
membership_s44   membership_s44 0.000000e+00
[1] "Dataset: high_C Model RF, run: 1 of 5 2015-06-15 22:44:21"
     |      Out-of-bag   |
Tree |      MSE  %Var(y) |
   1 |  0.09307   174.29 |
   2 |  0.09486   177.64 |
   3 |  0.09616   180.08 |
   4 |  0.09929   185.95 |
   5 |   0.0887   166.11 |
   6 |   0.0868   162.54 |
   7 |  0.08413   157.55 |
   8 |  0.08407   157.43 |
   9 |  0.08531   159.76 |
  10 |  0.08473   158.66 |
  11 |  0.08129   152.23 |
  12 |  0.08375   156.84 |
  13 |  0.08071   151.15 |
  14 |  0.07901   147.96 |
  15 |  0.07807   146.21 |
  16 |  0.07701   144.21 |
  17 |  0.07604   142.39 |
  18 |  0.07557   141.52 |
  19 |  0.07554   141.46 |
  20 |  0.07514   140.72 |
  21 |  0.07382   138.24 |
  22 |  0.07341   137.48 |
  23 |  0.07338   137.41 |
  24 |  0.07189   134.62 |
  25 |  0.07127   133.47 |
  26 |  0.06939   129.95 |
  27 |  0.06915   129.49 |
  28 |  0.06864   128.54 |
  29 |  0.06867   128.60 |
  30 |  0.06843   128.16 |
  31 |  0.06775   126.88 |
  32 |  0.06735   126.12 |
  33 |  0.06688   125.25 |
  34 |  0.06658   124.69 |
  35 |  0.06683   125.15 |
  36 |  0.06702   125.50 |
  37 |  0.06779   126.94 |
  38 |  0.06783   127.03 |
  39 |  0.06721   125.85 |
  40 |  0.06752   126.44 |
  41 |  0.06804   127.41 |
  42 |  0.06812   127.56 |
  43 |  0.06799   127.32 |
  44 |  0.06839   128.06 |
  45 |  0.06838   128.06 |
  46 |  0.06863   128.51 |
  47 |  0.06831   127.91 |
  48 |  0.06811   127.55 |
  49 |   0.0681   127.53 |
  50 |  0.06864   128.53 |
  51 |  0.06889   129.01 |
  52 |  0.06881   128.86 |
  53 |  0.06888   128.99 |
  54 |  0.06851   128.29 |
  55 |  0.06843   128.14 |
  56 |  0.06862   128.49 |
  57 |  0.06848   128.25 |
  58 |  0.06852   128.32 |
  59 |  0.06885   128.94 |
  60 |  0.06893   129.07 |
  61 |  0.06884   128.91 |
  62 |  0.06902   129.26 |
  63 |  0.06888   128.99 |
  64 |  0.06905   129.31 |
  65 |  0.06875   128.74 |
  66 |  0.06835   127.99 |
  67 |  0.06835   127.99 |
  68 |   0.0676   126.60 |
  69 |  0.06754   126.49 |
  70 |   0.0675   126.40 |
  71 |  0.06768   126.74 |
  72 |  0.06766   126.71 |
  73 |  0.06757   126.54 |
  74 |  0.06729   126.01 |
  75 |  0.06725   125.94 |
  76 |  0.06712   125.69 |
  77 |  0.06733   126.09 |
  78 |  0.06751   126.42 |
  79 |  0.06783   127.03 |
  80 |   0.0678   126.97 |
  81 |  0.06778   126.92 |
  82 |  0.06778   126.92 |
  83 |  0.06739   126.21 |
  84 |  0.06744   126.28 |
  85 |  0.06699   125.44 |
  86 |  0.06687   125.22 |
  87 |  0.06647   124.47 |
  88 |  0.06624   124.05 |
  89 |  0.06604   123.66 |
  90 |  0.06606   123.70 |
  91 |  0.06603   123.66 |
  92 |  0.06598   123.55 |
  93 |  0.06615   123.88 |
  94 |  0.06613   123.84 |
  95 |  0.06601   123.61 |
  96 |  0.06591   123.43 |
  97 |  0.06597   123.55 |
  98 |  0.06617   123.91 |
  99 |  0.06633   124.21 |
 100 |  0.06624   124.04 |
[1] "Random Forest variable coefficients"
                      %IncMSE IncNodePurity
graph5          -1.168656e-19  1.500000e-02
graph6           4.934211e-04  1.250000e-02
graph7           0.000000e+00  8.571429e-03
graph8           2.057927e-04  1.968750e-02
graph9           0.000000e+00  3.157197e-17
graph10          4.880413e-03  1.190578e-01
graph11          6.380952e-04  2.815045e-02
graph12          2.102442e-03  4.566050e-02
graph13          9.376601e-04  8.255556e-02
graph14          2.531646e-04  4.563889e-02
graph15          2.666667e-04  1.823375e-02
graph16         -5.434783e-05  2.419231e-02
graph17          1.265823e-04  1.555556e-02
graph18          1.294893e-03  6.878679e-02
graph19          2.309727e-03  1.098063e-02
graph20          5.130802e-04  1.242855e-02
graph21          0.000000e+00  1.082467e-17
graph22          2.469136e-04  8.571429e-03
graph23          1.573211e-03  7.721237e-02
graph24         -1.315789e-04  1.500000e-02
graph25          2.437881e-04  3.401176e-02
graph26          3.002745e-03  8.166453e-02
graph27         -2.140189e-19  8.750000e-03
graph28          2.495893e-04  5.393218e-02
graph29         -2.248553e-19  1.875000e-02
orbit0          -2.380952e-05  6.784778e-02
orbit1          -2.220446e-19  2.935152e-17
orbit2          -1.630435e-04  1.126652e-02
orbit3          -2.089832e-19  3.500000e-02
orbit4           3.354003e-03  3.943686e-02
orbit5           9.333333e-04  9.537360e-03
orbit6          -1.056338e-04  3.888889e-03
orbit7           8.663083e-04  1.504610e-02
orbit8          -1.176537e-04  1.387365e-02
orbit9           2.130898e-04  4.115599e-02
orbit10          5.333333e-04  5.023547e-02
orbit11          1.084011e-03  2.799432e-02
orbit12          6.347403e-04  6.318274e-02
orbit13          7.588076e-04  2.120796e-02
orbit14         -1.369863e-04  2.538033e-02
orbit15          5.952381e-04  1.258515e-02
orbit16          1.744649e-03  5.228916e-02
orbit17         -1.298701e-04  2.727273e-02
orbit18          4.076460e-03  1.852320e-02
orbit19          2.384929e-03  4.157217e-02
orbit20          6.269231e-04  8.121382e-03
orbit21         -2.306957e-19  2.962908e-17
orbit22          1.543918e-03  8.047350e-02
orbit23          3.715238e-04  3.441194e-02
orbit24          2.365886e-03  1.252927e-01
orbit25          9.372862e-04  4.463125e-02
orbit26          2.666667e-04  6.088676e-02
orbit27          8.048850e-03  1.255338e-01
orbit28          1.619214e-04  2.794199e-02
orbit29         -2.248553e-19  6.453171e-17
orbit30          0.000000e+00  1.114733e-16
orbit31          1.205047e-03  6.372061e-02
orbit32          2.364865e-04  4.389610e-03
orbit33          8.199191e-04  3.696415e-02
orbit34          2.702703e-04  5.321697e-02
orbit35          2.181660e-03  4.769434e-01
orbit36          4.854579e-03  5.717967e-02
orbit37          1.922535e-03  4.332782e-02
orbit38          3.455664e-03  6.866532e-02
orbit39          0.000000e+00  1.428571e-02
orbit40          4.000000e-04  2.222222e-02
orbit41          8.130868e-04  3.744568e-02
orbit42          1.250000e-04  9.000000e-03
orbit43          0.000000e+00  1.630640e-18
orbit44          1.219512e-03  4.307435e-02
orbit45          8.351569e-03  1.858502e-01
orbit46          1.545600e-03  5.117143e-02
orbit47          1.576445e-03  7.854396e-02
orbit48          9.848542e-04  5.177982e-02
orbit49          4.029503e-04  4.831160e-02
orbit50          2.060279e-03  2.915952e-02
orbit51          1.353623e-03  2.623377e-02
orbit52          2.308499e-03  5.340531e-02
orbit53          0.000000e+00  1.214306e-18
orbit54          1.086530e-04  1.054949e-01
orbit55          2.531646e-04  9.473684e-03
orbit56          7.523099e-04  7.912290e-02
orbit57          1.234568e-04  1.500000e-02
orbit58          1.047505e-03  4.207712e-02
orbit59          2.126915e-03  9.161587e-02
orbit60          1.640534e-03  1.733037e-02
orbit61          9.335231e-04  1.257527e-02
orbit62          2.401292e-03  2.968632e-02
orbit63          2.608977e-03  7.415842e-02
orbit64          7.757576e-04  4.568249e-02
orbit65          2.266115e-03  1.285327e-01
orbit66          2.442293e-04  6.307071e-02
orbit67          1.884058e-03  1.872761e-02
orbit68         -2.739726e-04  1.555556e-02
orbit69          2.130735e-03  1.725498e-02
orbit70          1.117647e-03  4.610294e-02
orbit71         -1.950948e-05  6.322454e-02
orbit72         -6.859756e-05  9.642857e-03
AP               0.000000e+00  6.938894e-20
bet              3.803506e-04  5.008154e-02
ecc              3.658537e-04  2.727273e-02
eccrad           0.000000e+00  3.469447e-20
close           -2.059621e-05  1.848991e-02
constraint       2.127651e-03  1.894361e-01
coreness         3.797468e-04  8.750000e-03
knn              1.570304e-03  5.381445e-02
hubscore         8.659639e-04  3.350000e-02
pagerank         1.589418e-03  2.720522e-01
trans            2.622947e-03  1.550395e-01
evcent           0.000000e+00  2.328571e-02
first            5.075773e-04  1.472021e-02
upto_second      7.971729e-04  8.835908e-02
upto_third       1.315789e-03  3.382035e-03
upto_fourth      6.591334e-04  3.273810e-02
upto_fifth       1.244583e-03  3.209574e-01
upto_sixth      -4.156032e-04  5.960993e-02
second           0.000000e+00  5.307435e-02
third            6.068073e-04  8.078879e-02
fourth           2.889651e-03  1.032025e-01
fifth            1.250000e-04  2.560000e-02
sixth            8.737226e-04  2.366060e-01
ratio1           9.030194e-04  5.834729e-02
ratio2          -1.149425e-04  5.322854e-02
ratio3           1.377872e-03  1.057127e-01
ratio4          -3.745040e-04  1.157503e-01
ratio5          -3.571897e-04  1.694941e-01
ratio6           2.761013e-03  9.695813e-02
selfinter       -1.882310e-04  1.137153e-02
walktrap_vertex  7.473496e-05  8.144355e-02
bigcom1         -1.250000e-04  8.816667e-03
bigcom3          0.000000e+00  0.000000e+00
bigcom4          0.000000e+00  0.000000e+00
bigcom5          0.000000e+00  2.789435e-17
bigcom6          0.000000e+00  0.000000e+00
bigcom7          0.000000e+00  0.000000e+00
bigcom8          0.000000e+00  0.000000e+00
bigcom9          0.000000e+00  0.000000e+00
bigcom10         0.000000e+00  0.000000e+00
bigcom11         4.422286e-04  1.333011e-02
bigcom12         0.000000e+00  8.326673e-19
bigcom13         0.000000e+00  2.775558e-19
bigcom14         0.000000e+00  0.000000e+00
bigcom15         0.000000e+00  0.000000e+00
bigcom16         0.000000e+00  0.000000e+00
bigcom17         0.000000e+00  0.000000e+00
bigcom19         0.000000e+00  0.000000e+00
bigcom20         0.000000e+00  0.000000e+00
bigcom21         0.000000e+00  0.000000e+00
bigcom22         0.000000e+00  3.469447e-20
bigcom23         5.952381e-06  3.806536e-01
bigcom26         0.000000e+00  0.000000e+00
bigcom27         0.000000e+00  0.000000e+00
bigcom28         0.000000e+00  0.000000e+00
bigcom30         0.000000e+00  0.000000e+00
bigcom31         0.000000e+00  0.000000e+00
bigcom32         0.000000e+00  0.000000e+00
bigcom33         0.000000e+00  0.000000e+00
bigcom34         0.000000e+00  0.000000e+00
bigcom36         0.000000e+00  0.000000e+00
bigcom37         0.000000e+00  0.000000e+00
bigcom38         0.000000e+00  0.000000e+00
bigcom39         0.000000e+00  0.000000e+00
bigcom40         0.000000e+00  0.000000e+00
bigcom41         0.000000e+00  0.000000e+00
bigcom43         0.000000e+00  2.775558e-19
bigcom46         0.000000e+00  0.000000e+00
bigcom47         0.000000e+00  0.000000e+00
bigcom49         0.000000e+00  6.938894e-19
bigcom52         0.000000e+00  0.000000e+00
bigcom54         0.000000e+00  0.000000e+00
bigcom58         0.000000e+00  0.000000e+00
bigcom61         0.000000e+00  0.000000e+00
bigcom65         0.000000e+00  0.000000e+00
bigcom69         0.000000e+00  0.000000e+00
bigcom71         0.000000e+00  0.000000e+00
bigcom75         0.000000e+00  0.000000e+00
bigcom76         0.000000e+00  0.000000e+00
bigcom78         0.000000e+00  0.000000e+00
bigcom82         0.000000e+00  0.000000e+00
bigcom83         0.000000e+00  0.000000e+00
bigcom85         0.000000e+00  0.000000e+00
bigcom87         0.000000e+00  0.000000e+00
bigcom90         0.000000e+00  0.000000e+00
bigcom91         0.000000e+00  0.000000e+00
bigcom95         0.000000e+00  0.000000e+00
bigcom97         0.000000e+00  0.000000e+00
bigcom98         0.000000e+00  0.000000e+00
bigcom99         0.000000e+00  0.000000e+00
bigcom101        0.000000e+00  0.000000e+00
bigcom102        0.000000e+00  0.000000e+00
bigcom104        0.000000e+00  0.000000e+00
bigcom106        0.000000e+00  0.000000e+00
bigcom107        0.000000e+00  0.000000e+00
bigcom108        0.000000e+00  2.775558e-19
bigcom113        0.000000e+00  0.000000e+00
bigcom114        0.000000e+00  0.000000e+00
bigcom115        0.000000e+00  0.000000e+00
bigcom117        0.000000e+00  0.000000e+00
bigcom119        0.000000e+00  0.000000e+00
bigcom121        0.000000e+00  0.000000e+00
bigcom123        0.000000e+00  0.000000e+00
bigcom124        0.000000e+00  0.000000e+00
bigcom127        0.000000e+00  0.000000e+00
bigcom130        0.000000e+00  0.000000e+00
bigcom131        0.000000e+00  0.000000e+00
bigcom134        0.000000e+00  0.000000e+00
bigcom138        0.000000e+00  2.775558e-19
bigcom143        0.000000e+00  0.000000e+00
bigcom146        0.000000e+00  2.775558e-19
bigcom148        0.000000e+00  0.000000e+00
bigcom149        0.000000e+00  0.000000e+00
bigcom151        0.000000e+00  0.000000e+00
bigcom153        0.000000e+00  0.000000e+00
bigcom154        0.000000e+00  0.000000e+00
bigcom159        0.000000e+00  0.000000e+00
bigcom160        0.000000e+00  0.000000e+00
bigcom161        0.000000e+00  0.000000e+00
bigcom162        0.000000e+00  0.000000e+00
bigcom168        0.000000e+00  0.000000e+00
bigcom172        0.000000e+00  0.000000e+00
bigcom175        0.000000e+00  0.000000e+00
bigcom180        0.000000e+00  0.000000e+00
bigcom181        0.000000e+00  0.000000e+00
bigcom183        0.000000e+00  0.000000e+00
bigcom185        0.000000e+00  0.000000e+00
bigcom187        0.000000e+00  0.000000e+00
bigcom189        0.000000e+00  0.000000e+00
bigcom191        0.000000e+00  0.000000e+00
bigcom198        0.000000e+00  0.000000e+00
bigcom199        0.000000e+00  0.000000e+00
bigcom200        0.000000e+00  0.000000e+00
bigcom202        0.000000e+00  0.000000e+00
bigcom205        0.000000e+00  0.000000e+00
bigcom227        0.000000e+00  0.000000e+00
bigcom232        0.000000e+00  0.000000e+00
bigcom241        0.000000e+00  0.000000e+00
bigcom246        0.000000e+00  0.000000e+00
bigcom266        0.000000e+00  0.000000e+00
bigcom268        0.000000e+00  0.000000e+00
bigcom274        0.000000e+00  0.000000e+00
bigcom278        0.000000e+00  0.000000e+00
bigcom280        0.000000e+00  0.000000e+00
bigcom323        0.000000e+00  0.000000e+00
bigcom341        0.000000e+00  0.000000e+00
bigcom342        0.000000e+00  0.000000e+00
bigcom345        0.000000e+00  0.000000e+00
bigcom346        0.000000e+00  0.000000e+00
bigcom354        0.000000e+00  0.000000e+00
bigcom369        0.000000e+00  0.000000e+00
bigcom373        0.000000e+00  0.000000e+00
bigcom377        0.000000e+00  0.000000e+00
bigcom384        0.000000e+00  0.000000e+00
bigcom394        0.000000e+00  0.000000e+00
bigcom398        0.000000e+00  0.000000e+00
bigcom403        0.000000e+00  0.000000e+00
bigcom404        0.000000e+00  0.000000e+00
bigcom414        0.000000e+00  0.000000e+00
bigcom416        0.000000e+00  0.000000e+00
bigcom423        0.000000e+00  1.387779e-19
bigcom428        0.000000e+00  0.000000e+00
bigcom430        0.000000e+00  0.000000e+00
bigcom434        0.000000e+00  0.000000e+00
bigcom435        0.000000e+00  0.000000e+00
bigcom449        0.000000e+00  8.326673e-19
bigcom451        0.000000e+00  0.000000e+00
bigcom454        0.000000e+00  0.000000e+00
bigcom471        0.000000e+00  0.000000e+00
bigcom473        0.000000e+00  0.000000e+00
bigcom479        0.000000e+00  8.326673e-19
bigcom484        0.000000e+00  0.000000e+00
bigcom485        0.000000e+00  0.000000e+00
bigcom492        0.000000e+00  1.110223e-18
bigcom498        0.000000e+00  0.000000e+00
bigcom506        0.000000e+00  0.000000e+00
bigcom530        0.000000e+00  0.000000e+00
bigcom531        0.000000e+00  0.000000e+00
bigcom564        0.000000e+00  0.000000e+00
bigcom623        0.000000e+00  0.000000e+00
spin_vertex      4.423130e-04  1.625473e-01
membership_s1    0.000000e+00  5.551115e-19
membership_s2    0.000000e+00  0.000000e+00
membership_s3    0.000000e+00  0.000000e+00
membership_s4    0.000000e+00  0.000000e+00
membership_s5    0.000000e+00  0.000000e+00
membership_s6    0.000000e+00  0.000000e+00
membership_s7    0.000000e+00  0.000000e+00
membership_s8    0.000000e+00  0.000000e+00
membership_s9    0.000000e+00  0.000000e+00
membership_s10   0.000000e+00  0.000000e+00
membership_s11   0.000000e+00  0.000000e+00
membership_s13   0.000000e+00  0.000000e+00
membership_s14   1.509220e-05  6.899823e-02
membership_s15   0.000000e+00  1.333333e-02
membership_s17   0.000000e+00  0.000000e+00
membership_s18   0.000000e+00  0.000000e+00
membership_s19   0.000000e+00  0.000000e+00
membership_s20   0.000000e+00  0.000000e+00
membership_s21   0.000000e+00  0.000000e+00
membership_s22   0.000000e+00  0.000000e+00
membership_s23  -1.268826e-19  2.782496e-17
membership_s25   1.298701e-04  2.400000e-02
membership_s26   0.000000e+00  0.000000e+00
membership_s27   0.000000e+00  0.000000e+00
membership_s28   0.000000e+00  2.775558e-19
membership_s29   0.000000e+00  0.000000e+00
membership_s30   0.000000e+00  0.000000e+00
membership_s31   0.000000e+00  0.000000e+00
membership_s32   0.000000e+00  1.110223e-18
membership_s33   0.000000e+00  0.000000e+00
membership_s34   0.000000e+00  0.000000e+00
membership_s35  -3.289474e-05  4.230769e-03
membership_s36   0.000000e+00  0.000000e+00
membership_s37   0.000000e+00  0.000000e+00
membership_s39   0.000000e+00  0.000000e+00
membership_s40   0.000000e+00  0.000000e+00
membership_s41   0.000000e+00  0.000000e+00
membership_s42   0.000000e+00  0.000000e+00
membership_s43   0.000000e+00  0.000000e+00
membership_s44   0.000000e+00  0.000000e+00
V1               1.864205e-04  3.995980e-01
V2               1.181631e-05  5.517816e-02
pdi              3.688928e-03  3.170960e-01
adhesion        -5.615558e-04  3.333658e-01
cohesion        -9.125746e-04  3.884771e-01
inner            1.194653e-04  3.468424e-01
outer            2.639206e-03  1.693992e-01
ioratio          8.432764e-04  2.359412e-01
comsize          1.155044e-03  1.834894e-01
[1] "Dataset: high_C Model GLM, run: 1 of 5 2015-06-15 22:44:22"
[1] "glmnet variable coefficients"
                         [,1]          [,2]
(Intercept)     -2.813411e+00 -1.297837e+01
graph0           4.296969e-40  1.060798e-04
graph1           2.457368e-42  5.284155e-07
graph2          -1.057671e-40 -3.746932e-05
graph3           1.042154e-43  2.436993e-08
graph4           1.726394e-44  2.040491e-09
graph5           1.618209e-42  1.789727e-07
graph6          -2.385845e-43 -1.031824e-07
graph7          -4.705660e-42 -1.358774e-06
graph8          -9.486001e-41 -2.458548e-05
graph9           2.280202e-45  5.245141e-10
graph10          7.356679e-46  1.612910e-10
graph11          8.316714e-47 -3.263160e-11
graph12          3.393951e-46 -6.690250e-10
graph13          7.898839e-45 -7.051377e-10
graph14         -2.590407e-45 -1.335740e-09
graph15          4.486004e-43  4.770788e-08
graph16          4.583793e-45  4.763448e-10
graph17         -2.085253e-44 -6.010649e-09
graph18         -6.295659e-43 -3.464224e-07
graph19         -8.150502e-44 -3.110165e-08
graph20          5.556816e-44 -5.461514e-10
graph21          5.557632e-44 -2.792964e-08
graph22         -1.431299e-43 -3.593233e-08
graph23         -4.306136e-43 -1.148484e-07
graph24         -1.020369e-42 -3.171649e-07
graph25         -7.160348e-43 -4.272977e-07
graph26         -1.513683e-42 -3.847585e-07
graph27         -1.436233e-41 -4.333721e-06
graph28         -8.144781e-42 -1.979198e-06
graph29         -7.416538e-41 -1.747264e-05
orbit0           4.296969e-40  1.061144e-04
orbit1           1.616687e-41  3.813198e-06
orbit2           2.438023e-42  5.140580e-07
orbit3          -1.057671e-40 -3.743783e-05
orbit4           4.612828e-43  1.082499e-07
orbit5           1.245923e-43  2.912643e-08
orbit6           1.434907e-43  4.282331e-08
orbit7           1.494052e-44  1.284516e-09
orbit8           1.618209e-42  1.792211e-07
orbit9           1.380635e-41  2.432805e-06
orbit10         -1.038599e-42 -3.603782e-07
orbit11         -1.500653e-43 -9.423804e-08
orbit12         -4.964683e-41 -2.024653e-05
orbit13         -4.440346e-42 -1.167255e-06
orbit14         -9.486001e-41 -2.456693e-05
orbit15          2.204047e-44  3.827452e-09
orbit16          2.603220e-45  6.094781e-10
orbit17          1.150995e-44  2.659024e-09
orbit18          6.365216e-45  1.602339e-09
orbit19          1.002871e-44  3.017530e-09
orbit20          6.024731e-45  1.818787e-09
orbit21          6.538407e-46  1.011898e-10
orbit22          1.415873e-45  4.915626e-10
orbit23          5.690728e-47 -4.168126e-11
orbit24          1.708133e-43  3.537044e-08
orbit25         -1.977482e-44 -7.435605e-09
orbit26         -9.227040e-47 -9.034044e-10
orbit27          8.974533e-43  2.129164e-07
orbit28          2.477504e-43  6.176928e-08
orbit29         -4.039197e-44 -1.722468e-08
orbit30          3.637675e-47 -9.052138e-09
orbit31          8.684011e-44  1.983801e-08
orbit32         -2.046254e-44 -6.737726e-09
orbit33         -7.079036e-46 -8.714757e-10
orbit34          4.486004e-43  4.764581e-08
orbit35          5.865761e-43  2.088511e-07
orbit36          2.237984e-44  5.281596e-09
orbit37          1.588443e-44  1.006351e-09
orbit38          5.069632e-45 -2.313233e-10
orbit39          5.262592e-43  7.553665e-08
orbit40         -3.194298e-43 -1.268064e-07
orbit41         -6.167827e-44 -1.647080e-08
orbit42         -1.964900e-44 -5.282922e-09
orbit43         -7.727881e-43 -4.538816e-07
orbit44         -1.455538e-42 -7.583100e-07
orbit45          5.692658e-42  1.728041e-06
orbit46         -6.052145e-43 -3.229153e-07
orbit47         -1.040661e-43 -8.953366e-08
orbit48         -1.590304e-43 -4.564547e-08
orbit49          5.492879e-43  1.697452e-07
orbit50          4.182845e-44 -8.088784e-09
orbit51          6.903686e-43  4.931021e-08
orbit52         -5.672749e-43 -1.691910e-07
orbit53         -2.840266e-44 -8.660796e-08
orbit54         -3.712498e-42 -1.464075e-06
orbit55         -1.260306e-43 -2.887898e-08
orbit56          3.103599e-41  8.379087e-06
orbit57         -7.828450e-43 -2.091962e-07
orbit58         -6.172132e-43 -1.635413e-07
orbit59         -6.745987e-42 -2.778728e-06
orbit60         -2.110034e-42 -6.530999e-07
orbit61         -1.416217e-42 -3.739832e-07
orbit62          3.558320e-42 -1.671320e-06
orbit63         -1.879373e-43 -5.752294e-07
orbit64         -3.231406e-42 -9.799667e-07
orbit65         -7.029136e-41 -3.070492e-05
orbit66         -6.779086e-42 -1.875738e-06
orbit67         -1.512370e-42 -3.473837e-07
orbit68         -1.817248e-41 -5.989307e-06
orbit69         -2.676665e-41 -6.589562e-06
orbit70         -6.500367e-41 -1.950017e-05
orbit71         -8.060809e-42 -1.840378e-06
orbit72         -7.416538e-41 -1.744538e-05
AP               1.420677e-39 -3.744855e-03
bet              1.488278e-43  4.252948e-08
ecc             -1.798133e-38 -2.379348e-03
eccrad          -1.258693e-37 -1.665806e-02
close            1.569716e-36  3.910901e-01
constraint      -2.947803e-36 -8.564140e-01
coreness         3.909260e-39  1.129879e-03
knn             -4.198607e-40 -1.745614e-04
hubscore         2.364198e-38  1.449048e-03
pagerank         3.637835e-34  1.178505e+02
trans           -6.505937e-37 -2.103499e-01
evcent           2.390002e-38  1.078590e-03
first            4.296969e-40  1.060219e-04
upto_second      5.270852e-41  1.408154e-05
upto_third       3.372773e-41  8.195389e-06
upto_fourth      1.381692e-40  3.657685e-05
upto_fifth       1.018237e-39  2.472053e-04
upto_sixth       5.286142e-39  9.823868e-04
second           5.320352e-41  1.431441e-05
third            4.853854e-41  1.035607e-05
fourth          -4.296009e-41 -1.011114e-05
fifth           -1.574779e-40 -4.203418e-05
sixth           -1.170078e-39 -2.934948e-04
ratio1          -5.530911e-40 -2.013675e-04
ratio2          -8.065275e-39 -2.591295e-03
ratio3          -1.058431e-37 -2.571865e-02
ratio4          -8.641631e-37 -2.502414e-01
ratio5           6.846303e-37  2.026637e-01
ratio6          -3.337334e-38 -8.787314e-03
selfinter        2.357994e-38  1.104129e-02
walktrap_vertex -3.329415e-38 -1.495818e-02
bigcom1          1.111164e-38  5.705391e-03
bigcom3          0.000000e+00  0.000000e+00
bigcom4          0.000000e+00  0.000000e+00
bigcom5         -1.088471e-38 -8.775918e-03
bigcom6          0.000000e+00  0.000000e+00
bigcom7          0.000000e+00  0.000000e+00
bigcom8         -5.772006e-38 -3.545530e-02
bigcom9          0.000000e+00  0.000000e+00
bigcom10         0.000000e+00  0.000000e+00
bigcom11         6.703536e-38  2.782272e-02
bigcom12        -5.772006e-38 -2.443381e-02
bigcom13        -5.744650e-38 -2.824904e-02
bigcom14         0.000000e+00  0.000000e+00
bigcom15         0.000000e+00  0.000000e+00
bigcom16         0.000000e+00  0.000000e+00
bigcom17         0.000000e+00  0.000000e+00
bigcom19        -5.744650e-38 -1.576922e-02
bigcom20         0.000000e+00  0.000000e+00
bigcom21         0.000000e+00  0.000000e+00
bigcom22        -6.060606e-38 -1.592941e-02
bigcom23         4.521405e-37  2.149381e-01
bigcom26         0.000000e+00  0.000000e+00
bigcom27         0.000000e+00  0.000000e+00
bigcom28         0.000000e+00  0.000000e+00
bigcom30         0.000000e+00  0.000000e+00
bigcom31         0.000000e+00  0.000000e+00
bigcom32         0.000000e+00  0.000000e+00
bigcom33         0.000000e+00  0.000000e+00
bigcom34         0.000000e+00  0.000000e+00
bigcom36         0.000000e+00  0.000000e+00
bigcom37         0.000000e+00  0.000000e+00
bigcom38         0.000000e+00  0.000000e+00
bigcom39         0.000000e+00  0.000000e+00
bigcom40         0.000000e+00  0.000000e+00
bigcom41         0.000000e+00  0.000000e+00
bigcom43        -5.744650e-38 -2.286109e-02
bigcom46         0.000000e+00  0.000000e+00
bigcom47         0.000000e+00  0.000000e+00
bigcom49        -5.772006e-38 -2.036969e-02
bigcom52         0.000000e+00  0.000000e+00
bigcom54         0.000000e+00  0.000000e+00
bigcom58         0.000000e+00  0.000000e+00
bigcom61         0.000000e+00  0.000000e+00
bigcom65         0.000000e+00  0.000000e+00
bigcom69         0.000000e+00  0.000000e+00
bigcom71         0.000000e+00  0.000000e+00
bigcom75         0.000000e+00  0.000000e+00
bigcom76         0.000000e+00  0.000000e+00
bigcom78         0.000000e+00  0.000000e+00
bigcom82         0.000000e+00  0.000000e+00
bigcom83         0.000000e+00  0.000000e+00
bigcom85         0.000000e+00  0.000000e+00
bigcom87         0.000000e+00  0.000000e+00
bigcom90         0.000000e+00  0.000000e+00
bigcom91         0.000000e+00  0.000000e+00
bigcom95         0.000000e+00  0.000000e+00
bigcom97         0.000000e+00  0.000000e+00
bigcom98         0.000000e+00  0.000000e+00
bigcom99         0.000000e+00  0.000000e+00
bigcom101        0.000000e+00  0.000000e+00
bigcom102        0.000000e+00  0.000000e+00
bigcom104        0.000000e+00  0.000000e+00
bigcom106        0.000000e+00  0.000000e+00
bigcom107        0.000000e+00  0.000000e+00
bigcom108       -5.744650e-38 -2.124349e-02
bigcom113        0.000000e+00  0.000000e+00
bigcom114        0.000000e+00  0.000000e+00
bigcom115        0.000000e+00  0.000000e+00
bigcom117        0.000000e+00  0.000000e+00
bigcom119        0.000000e+00  0.000000e+00
bigcom121        0.000000e+00  0.000000e+00
bigcom123        0.000000e+00  0.000000e+00
bigcom124        0.000000e+00  0.000000e+00
bigcom127        0.000000e+00  0.000000e+00
bigcom130        0.000000e+00  0.000000e+00
bigcom131        0.000000e+00  0.000000e+00
bigcom134        0.000000e+00  0.000000e+00
bigcom138       -5.772006e-38 -1.784836e-02
bigcom143        0.000000e+00  0.000000e+00
bigcom146       -5.799623e-38 -1.942029e-02
bigcom148        0.000000e+00  0.000000e+00
bigcom149        0.000000e+00  0.000000e+00
bigcom151        0.000000e+00  0.000000e+00
bigcom153        0.000000e+00  0.000000e+00
bigcom154        0.000000e+00  0.000000e+00
bigcom159        0.000000e+00  0.000000e+00
bigcom160        0.000000e+00  0.000000e+00
bigcom161        0.000000e+00  0.000000e+00
bigcom162        0.000000e+00  0.000000e+00
bigcom168        0.000000e+00  0.000000e+00
bigcom172        0.000000e+00  0.000000e+00
bigcom175        0.000000e+00  0.000000e+00
bigcom180        0.000000e+00  0.000000e+00
bigcom181        0.000000e+00  0.000000e+00
bigcom183        0.000000e+00  0.000000e+00
bigcom185        0.000000e+00  0.000000e+00
bigcom187        0.000000e+00  0.000000e+00
bigcom189        0.000000e+00  0.000000e+00
bigcom191        0.000000e+00  0.000000e+00
bigcom198        0.000000e+00  0.000000e+00
bigcom199        0.000000e+00  0.000000e+00
bigcom200        0.000000e+00  0.000000e+00
bigcom202        0.000000e+00  0.000000e+00
bigcom205        0.000000e+00  0.000000e+00
bigcom227        0.000000e+00  0.000000e+00
bigcom232        0.000000e+00  0.000000e+00
bigcom241        0.000000e+00  0.000000e+00
bigcom246        0.000000e+00  0.000000e+00
bigcom266        0.000000e+00  0.000000e+00
bigcom268        0.000000e+00  0.000000e+00
bigcom274        0.000000e+00  0.000000e+00
bigcom278        0.000000e+00  0.000000e+00
bigcom280        0.000000e+00  0.000000e+00
bigcom323        0.000000e+00  0.000000e+00
bigcom341        0.000000e+00  0.000000e+00
bigcom342        0.000000e+00  0.000000e+00
bigcom345        0.000000e+00  0.000000e+00
bigcom346        0.000000e+00  0.000000e+00
bigcom354        0.000000e+00  0.000000e+00
bigcom369        0.000000e+00  0.000000e+00
bigcom373        0.000000e+00  0.000000e+00
bigcom377        0.000000e+00  0.000000e+00
bigcom384        0.000000e+00  0.000000e+00
bigcom394        0.000000e+00  0.000000e+00
bigcom398        0.000000e+00  0.000000e+00
bigcom403        0.000000e+00  0.000000e+00
bigcom404        0.000000e+00  0.000000e+00
bigcom414        0.000000e+00  0.000000e+00
bigcom416        0.000000e+00  0.000000e+00
bigcom423       -5.744650e-38 -2.147232e-02
bigcom428        0.000000e+00  0.000000e+00
bigcom430        0.000000e+00  0.000000e+00
bigcom434        0.000000e+00  0.000000e+00
bigcom435        0.000000e+00  0.000000e+00
bigcom449       -5.744650e-38 -2.201224e-02
bigcom451        0.000000e+00  0.000000e+00
bigcom454        0.000000e+00  0.000000e+00
bigcom471        0.000000e+00  0.000000e+00
bigcom473        0.000000e+00  0.000000e+00
bigcom479       -5.744650e-38 -2.205324e-02
bigcom484        0.000000e+00  0.000000e+00
bigcom485        0.000000e+00  0.000000e+00
bigcom492       -5.744650e-38 -2.050536e-02
bigcom498        0.000000e+00  0.000000e+00
bigcom506        0.000000e+00  0.000000e+00
bigcom530        0.000000e+00  0.000000e+00
bigcom531        0.000000e+00  0.000000e+00
bigcom564        0.000000e+00  0.000000e+00
bigcom623        0.000000e+00  0.000000e+00
spin_vertex     -1.107090e-37 -3.472227e-02
membership_s1    1.475797e-38  6.876617e-03
membership_s2    0.000000e+00  0.000000e+00
membership_s3    0.000000e+00  0.000000e+00
membership_s4    0.000000e+00  0.000000e+00
membership_s5    0.000000e+00  0.000000e+00
membership_s6    0.000000e+00  0.000000e+00
membership_s7    0.000000e+00  0.000000e+00
membership_s8    0.000000e+00  0.000000e+00
membership_s9    0.000000e+00  0.000000e+00
membership_s10   0.000000e+00  0.000000e+00
membership_s11   0.000000e+00  0.000000e+00
membership_s13   0.000000e+00  0.000000e+00
membership_s14   6.703536e-38  2.935806e-02
membership_s15  -5.744650e-38 -2.026816e-02
membership_s17   0.000000e+00  0.000000e+00
membership_s18   0.000000e+00  0.000000e+00
membership_s19   0.000000e+00  0.000000e+00
membership_s20   0.000000e+00  0.000000e+00
membership_s21   0.000000e+00  0.000000e+00
membership_s22   0.000000e+00  0.000000e+00
membership_s23  -2.935540e-39  1.811745e-05
membership_s25  -3.016274e-38 -1.437474e-02
membership_s26   0.000000e+00  0.000000e+00
membership_s27   0.000000e+00  0.000000e+00
membership_s28  -5.744650e-38 -2.050221e-02
membership_s29   0.000000e+00  0.000000e+00
membership_s30   0.000000e+00  0.000000e+00
membership_s31   0.000000e+00  0.000000e+00
membership_s32  -5.772006e-38 -1.940455e-02
membership_s33   0.000000e+00  0.000000e+00
membership_s34   0.000000e+00  0.000000e+00
membership_s35  -1.157046e-39 -4.625662e-03
membership_s36   0.000000e+00  0.000000e+00
membership_s37   0.000000e+00  0.000000e+00
membership_s39  -5.799623e-38 -2.086720e-02
membership_s40   0.000000e+00  0.000000e+00
membership_s41   0.000000e+00  0.000000e+00
membership_s42   0.000000e+00  0.000000e+00
membership_s43   0.000000e+00  0.000000e+00
membership_s44  -5.799623e-38 -3.116097e-02
V1              -2.113780e-37 -8.473981e-02
V2               1.711595e-38  1.537493e-02
pdi              1.912507e-35  6.913333e+00
adhesion        -3.192781e-41 -1.289004e-05
cohesion         6.385553e-41  2.577412e-05
inner            7.109959e-42  2.807002e-06
outer           -4.447186e-41 -1.854094e-05
ioratio         -2.641339e-37 -1.063801e-01
comsize          1.261942e-40  5.484235e-05
[1] "Dataset: high_C Model GBM, run: 2 of 5 2015-06-15 22:44:23"
Iter   TrainDeviance   ValidDeviance   StepSize   Improve
     1        0.4270             nan     0.0100   -0.0000
     2        0.4233             nan     0.0100    0.0006
     3        0.4132             nan     0.0100   -0.0001
     4        0.4069             nan     0.0100   -0.0004
     5        0.4040             nan     0.0100   -0.0005
     6        0.3997             nan     0.0100   -0.0006
     7        0.3959             nan     0.0100    0.0001
     8        0.3905             nan     0.0100   -0.0004
     9        0.3859             nan     0.0100   -0.0001
    10        0.3823             nan     0.0100   -0.0003
    20        0.3469             nan     0.0100   -0.0001
    40        0.3024             nan     0.0100   -0.0003
    60        0.2627             nan     0.0100   -0.0001
    80        0.2326             nan     0.0100   -0.0002
   100        0.2060             nan     0.0100    0.0001
   120        0.1853             nan     0.0100   -0.0002
   140        0.1674             nan     0.0100   -0.0003
   160        0.1502             nan     0.0100   -0.0003
   180        0.1387             nan     0.0100   -0.0002
   200        0.1284             nan     0.0100   -0.0003
   203        0.1273             nan     0.0100   -0.0002

[1] "GBM variable coefficients"
                            var      rel.inf
orbit45                 orbit45 5.811361e+00
spin_vertex         spin_vertex 5.508351e+00
V1                           V1 5.351309e+00
orbit62                 orbit62 2.918773e+00
adhesion               adhesion 2.780496e+00
fourth                   fourth 2.728876e+00
third                     third 2.551094e+00
upto_sixth           upto_sixth 2.284342e+00
cohesion               cohesion 2.258805e+00
orbit28                 orbit28 2.100570e+00
graph7                   graph7 2.054225e+00
orbit56                 orbit56 1.747677e+00
constraint           constraint 1.732969e+00
ratio5                   ratio5 1.688821e+00
orbit39                 orbit39 1.655566e+00
orbit2                   orbit2 1.651809e+00
graph6                   graph6 1.597504e+00
orbit1                   orbit1 1.569466e+00
orbit38                 orbit38 1.567753e+00
orbit35                 orbit35 1.566943e+00
graph3                   graph3 1.533204e+00
graph19                 graph19 1.363437e+00
orbit18                 orbit18 1.248040e+00
orbit36                 orbit36 1.158448e+00
orbit65                 orbit65 1.147227e+00
trans                     trans 1.125576e+00
orbit52                 orbit52 1.106792e+00
fifth                     fifth 1.063709e+00
orbit11                 orbit11 1.058593e+00
graph10                 graph10 1.056681e+00
graph1                   graph1 1.036291e+00
close                     close 1.033068e+00
graph13                 graph13 9.993471e-01
orbit4                   orbit4 9.941078e-01
orbit46                 orbit46 9.476168e-01
graph5                   graph5 9.244082e-01
outer                     outer 8.567175e-01
orbit54                 orbit54 8.273906e-01
upto_third           upto_third 8.029774e-01
graph23                 graph23 7.703633e-01
graph8                   graph8 7.550587e-01
upto_fourth         upto_fourth 7.062429e-01
orbit13                 orbit13 7.060584e-01
graph11                 graph11 7.005321e-01
orbit69                 orbit69 6.947784e-01
upto_fifth           upto_fifth 6.472568e-01
orbit27                 orbit27 6.399802e-01
orbit24                 orbit24 6.372319e-01
ratio6                   ratio6 6.361989e-01
ioratio                 ioratio 6.293881e-01
orbit29                 orbit29 6.227002e-01
graph18                 graph18 6.223400e-01
graph20                 graph20 6.177052e-01
knn                         knn 5.956607e-01
orbit47                 orbit47 5.949608e-01
graph0                   graph0 5.796039e-01
ratio3                   ratio3 5.768999e-01
orbit64                 orbit64 5.432689e-01
walktrap_vertex walktrap_vertex 5.318404e-01
graph4                   graph4 5.311725e-01
membership_s39   membership_s39 5.249414e-01
AP                           AP 5.234970e-01
orbit44                 orbit44 5.133881e-01
orbit7                   orbit7 5.125785e-01
orbit9                   orbit9 4.993322e-01
graph24                 graph24 4.913663e-01
orbit31                 orbit31 4.904960e-01
orbit57                 orbit57 4.665052e-01
pdi                         pdi 4.502729e-01
inner                     inner 4.405892e-01
V2                           V2 4.198417e-01
orbit23                 orbit23 4.187648e-01
ratio4                   ratio4 4.085547e-01
orbit53                 orbit53 3.957932e-01
bigcom23               bigcom23 3.801470e-01
orbit17                 orbit17 3.689785e-01
comsize                 comsize 3.455501e-01
orbit21                 orbit21 3.450434e-01
orbit20                 orbit20 3.448464e-01
pagerank               pagerank 3.414557e-01
sixth                     sixth 3.352544e-01
graph16                 graph16 3.332003e-01
graph15                 graph15 3.298263e-01
orbit61                 orbit61 3.273505e-01
orbit16                 orbit16 3.198962e-01
orbit26                 orbit26 3.132146e-01
upto_second         upto_second 3.083870e-01
graph17                 graph17 2.843733e-01
graph2                   graph2 2.688505e-01
orbit19                 orbit19 2.682470e-01
orbit40                 orbit40 2.610237e-01
bet                         bet 2.306260e-01
orbit32                 orbit32 2.161525e-01
ratio1                   ratio1 2.098347e-01
orbit25                 orbit25 1.997207e-01
graph22                 graph22 1.976461e-01
orbit12                 orbit12 1.945633e-01
graph29                 graph29 1.777635e-01
orbit33                 orbit33 1.567311e-01
selfinter             selfinter 1.542534e-01
orbit22                 orbit22 1.503140e-01
orbit50                 orbit50 1.327837e-01
graph9                   graph9 1.304148e-01
orbit48                 orbit48 1.248719e-01
graph14                 graph14 1.141991e-01
ecc                         ecc 1.019382e-01
orbit49                 orbit49 8.590582e-02
orbit51                 orbit51 8.375096e-02
orbit58                 orbit58 7.793016e-02
membership_s14   membership_s14 7.458469e-02
orbit59                 orbit59 6.059033e-02
orbit15                 orbit15 5.893448e-02
orbit30                 orbit30 5.437914e-02
hubscore               hubscore 5.373141e-02
graph21                 graph21 4.876370e-02
orbit5                   orbit5 4.485365e-02
orbit10                 orbit10 4.002353e-02
orbit70                 orbit70 2.419307e-02
graph27                 graph27 2.519824e-03
orbit63                 orbit63 2.080145e-03
orbit43                 orbit43 2.007381e-03
graph25                 graph25 1.635210e-03
orbit37                 orbit37 1.553124e-03
orbit41                 orbit41 1.388186e-03
graph26                 graph26 1.206534e-03
orbit6                   orbit6 1.154594e-03
second                   second 9.705702e-04
coreness               coreness 8.988212e-04
graph12                 graph12 8.683705e-04
graph28                 graph28 5.578276e-04
membership_s25   membership_s25 5.342419e-04
ratio2                   ratio2 5.320520e-04
bigcom5                 bigcom5 2.536262e-04
orbit55                 orbit55 2.384464e-04
orbit67                 orbit67 1.940859e-04
membership_s1     membership_s1 1.734445e-04
orbit42                 orbit42 1.310043e-04
orbit71                 orbit71 1.108887e-04
bigcom1                 bigcom1 9.403921e-05
orbit66                 orbit66 7.422078e-05
membership_s35   membership_s35 6.676052e-05
evcent                   evcent 5.738208e-05
orbit60                 orbit60 5.104889e-05
bigcom22               bigcom22 4.513938e-05
orbit0                   orbit0 0.000000e+00
orbit3                   orbit3 0.000000e+00
orbit8                   orbit8 0.000000e+00
orbit14                 orbit14 0.000000e+00
orbit34                 orbit34 0.000000e+00
orbit68                 orbit68 0.000000e+00
orbit72                 orbit72 0.000000e+00
eccrad                   eccrad 0.000000e+00
first                     first 0.000000e+00
bigcom3                 bigcom3 0.000000e+00
bigcom4                 bigcom4 0.000000e+00
bigcom6                 bigcom6 0.000000e+00
bigcom7                 bigcom7 0.000000e+00
bigcom8                 bigcom8 0.000000e+00
bigcom9                 bigcom9 0.000000e+00
bigcom10               bigcom10 0.000000e+00
bigcom11               bigcom11 0.000000e+00
bigcom12               bigcom12 0.000000e+00
bigcom13               bigcom13 0.000000e+00
bigcom14               bigcom14 0.000000e+00
bigcom15               bigcom15 0.000000e+00
bigcom16               bigcom16 0.000000e+00
bigcom17               bigcom17 0.000000e+00
bigcom19               bigcom19 0.000000e+00
bigcom20               bigcom20 0.000000e+00
bigcom21               bigcom21 0.000000e+00
bigcom26               bigcom26 0.000000e+00
bigcom27               bigcom27 0.000000e+00
bigcom28               bigcom28 0.000000e+00
bigcom30               bigcom30 0.000000e+00
bigcom31               bigcom31 0.000000e+00
bigcom32               bigcom32 0.000000e+00
bigcom33               bigcom33 0.000000e+00
bigcom34               bigcom34 0.000000e+00
bigcom36               bigcom36 0.000000e+00
bigcom37               bigcom37 0.000000e+00
bigcom38               bigcom38 0.000000e+00
bigcom39               bigcom39 0.000000e+00
bigcom40               bigcom40 0.000000e+00
bigcom41               bigcom41 0.000000e+00
bigcom43               bigcom43 0.000000e+00
bigcom46               bigcom46 0.000000e+00
bigcom47               bigcom47 0.000000e+00
bigcom49               bigcom49 0.000000e+00
bigcom52               bigcom52 0.000000e+00
bigcom54               bigcom54 0.000000e+00
bigcom58               bigcom58 0.000000e+00
bigcom61               bigcom61 0.000000e+00
bigcom65               bigcom65 0.000000e+00
bigcom69               bigcom69 0.000000e+00
bigcom71               bigcom71 0.000000e+00
bigcom75               bigcom75 0.000000e+00
bigcom76               bigcom76 0.000000e+00
bigcom78               bigcom78 0.000000e+00
bigcom82               bigcom82 0.000000e+00
bigcom83               bigcom83 0.000000e+00
bigcom85               bigcom85 0.000000e+00
bigcom87               bigcom87 0.000000e+00
bigcom90               bigcom90 0.000000e+00
bigcom91               bigcom91 0.000000e+00
bigcom95               bigcom95 0.000000e+00
bigcom97               bigcom97 0.000000e+00
bigcom98               bigcom98 0.000000e+00
bigcom99               bigcom99 0.000000e+00
bigcom101             bigcom101 0.000000e+00
bigcom102             bigcom102 0.000000e+00
bigcom104             bigcom104 0.000000e+00
bigcom106             bigcom106 0.000000e+00
bigcom107             bigcom107 0.000000e+00
bigcom108             bigcom108 0.000000e+00
bigcom113             bigcom113 0.000000e+00
bigcom114             bigcom114 0.000000e+00
bigcom115             bigcom115 0.000000e+00
bigcom117             bigcom117 0.000000e+00
bigcom119             bigcom119 0.000000e+00
bigcom121             bigcom121 0.000000e+00
bigcom123             bigcom123 0.000000e+00
bigcom124             bigcom124 0.000000e+00
bigcom127             bigcom127 0.000000e+00
bigcom130             bigcom130 0.000000e+00
bigcom131             bigcom131 0.000000e+00
bigcom134             bigcom134 0.000000e+00
bigcom138             bigcom138 0.000000e+00
bigcom143             bigcom143 0.000000e+00
bigcom146             bigcom146 0.000000e+00
bigcom148             bigcom148 0.000000e+00
bigcom149             bigcom149 0.000000e+00
bigcom151             bigcom151 0.000000e+00
bigcom153             bigcom153 0.000000e+00
bigcom154             bigcom154 0.000000e+00
bigcom159             bigcom159 0.000000e+00
bigcom160             bigcom160 0.000000e+00
bigcom161             bigcom161 0.000000e+00
bigcom162             bigcom162 0.000000e+00
bigcom168             bigcom168 0.000000e+00
bigcom172             bigcom172 0.000000e+00
bigcom175             bigcom175 0.000000e+00
bigcom180             bigcom180 0.000000e+00
bigcom181             bigcom181 0.000000e+00
bigcom183             bigcom183 0.000000e+00
bigcom185             bigcom185 0.000000e+00
bigcom187             bigcom187 0.000000e+00
bigcom189             bigcom189 0.000000e+00
bigcom191             bigcom191 0.000000e+00
bigcom198             bigcom198 0.000000e+00
bigcom199             bigcom199 0.000000e+00
bigcom200             bigcom200 0.000000e+00
bigcom202             bigcom202 0.000000e+00
bigcom205             bigcom205 0.000000e+00
bigcom227             bigcom227 0.000000e+00
bigcom232             bigcom232 0.000000e+00
bigcom241             bigcom241 0.000000e+00
bigcom246             bigcom246 0.000000e+00
bigcom266             bigcom266 0.000000e+00
bigcom268             bigcom268 0.000000e+00
bigcom274             bigcom274 0.000000e+00
bigcom278             bigcom278 0.000000e+00
bigcom280             bigcom280 0.000000e+00
bigcom323             bigcom323 0.000000e+00
bigcom341             bigcom341 0.000000e+00
bigcom342             bigcom342 0.000000e+00
bigcom345             bigcom345 0.000000e+00
bigcom346             bigcom346 0.000000e+00
bigcom354             bigcom354 0.000000e+00
bigcom369             bigcom369 0.000000e+00
bigcom373             bigcom373 0.000000e+00
bigcom377             bigcom377 0.000000e+00
bigcom384             bigcom384 0.000000e+00
bigcom394             bigcom394 0.000000e+00
bigcom398             bigcom398 0.000000e+00
bigcom403             bigcom403 0.000000e+00
bigcom404             bigcom404 0.000000e+00
bigcom414             bigcom414 0.000000e+00
bigcom416             bigcom416 0.000000e+00
bigcom423             bigcom423 0.000000e+00
bigcom428             bigcom428 0.000000e+00
bigcom430             bigcom430 0.000000e+00
bigcom434             bigcom434 0.000000e+00
bigcom435             bigcom435 0.000000e+00
bigcom449             bigcom449 0.000000e+00
bigcom451             bigcom451 0.000000e+00
bigcom454             bigcom454 0.000000e+00
bigcom471             bigcom471 0.000000e+00
bigcom473             bigcom473 0.000000e+00
bigcom479             bigcom479 0.000000e+00
bigcom484             bigcom484 0.000000e+00
bigcom485             bigcom485 0.000000e+00
bigcom492             bigcom492 0.000000e+00
bigcom498             bigcom498 0.000000e+00
bigcom506             bigcom506 0.000000e+00
bigcom530             bigcom530 0.000000e+00
bigcom531             bigcom531 0.000000e+00
bigcom564             bigcom564 0.000000e+00
bigcom623             bigcom623 0.000000e+00
membership_s2     membership_s2 0.000000e+00
membership_s3     membership_s3 0.000000e+00
membership_s4     membership_s4 0.000000e+00
membership_s5     membership_s5 0.000000e+00
membership_s6     membership_s6 0.000000e+00
membership_s7     membership_s7 0.000000e+00
membership_s8     membership_s8 0.000000e+00
membership_s9     membership_s9 0.000000e+00
membership_s10   membership_s10 0.000000e+00
membership_s11   membership_s11 0.000000e+00
membership_s13   membership_s13 0.000000e+00
membership_s15   membership_s15 0.000000e+00
membership_s17   membership_s17 0.000000e+00
membership_s18   membership_s18 0.000000e+00
membership_s19   membership_s19 0.000000e+00
membership_s20   membership_s20 0.000000e+00
membership_s21   membership_s21 0.000000e+00
membership_s22   membership_s22 0.000000e+00
membership_s23   membership_s23 0.000000e+00
membership_s26   membership_s26 0.000000e+00
membership_s27   membership_s27 0.000000e+00
membership_s28   membership_s28 0.000000e+00
membership_s29   membership_s29 0.000000e+00
membership_s30   membership_s30 0.000000e+00
membership_s31   membership_s31 0.000000e+00
membership_s32   membership_s32 0.000000e+00
membership_s33   membership_s33 0.000000e+00
membership_s34   membership_s34 0.000000e+00
membership_s36   membership_s36 0.000000e+00
membership_s37   membership_s37 0.000000e+00
membership_s40   membership_s40 0.000000e+00
membership_s41   membership_s41 0.000000e+00
membership_s42   membership_s42 0.000000e+00
membership_s43   membership_s43 0.000000e+00
membership_s44   membership_s44 0.000000e+00
[1] "Dataset: high_C Model RF, run: 2 of 5 2015-06-15 22:44:27"
     |      Out-of-bag   |
Tree |      MSE  %Var(y) |
   1 |   0.1329   252.15 |
   2 |   0.1198   227.37 |
   3 |   0.1046   198.55 |
   4 |    0.103   195.38 |
   5 |  0.09774   185.47 |
   6 |  0.08864   168.20 |
   7 |  0.09156   173.74 |
   8 |      0.1   189.80 |
   9 |   0.1013   192.15 |
  10 |  0.08853   168.00 |
  11 |  0.08895   168.79 |
  12 |  0.08448   160.30 |
  13 |  0.08239   156.35 |
  14 |   0.0808   153.33 |
  15 |  0.08351   158.47 |
  16 |  0.08393   159.26 |
  17 |  0.08128   154.24 |
  18 |   0.0788   149.53 |
  19 |  0.07803   148.06 |
  20 |  0.07558   143.42 |
  21 |  0.07541   143.10 |
  22 |   0.0758   143.83 |
  23 |  0.07663   145.41 |
  24 |  0.07618   144.55 |
  25 |  0.07609   144.39 |
  26 |  0.07506   142.44 |
  27 |  0.07451   141.38 |
  28 |  0.07287   138.27 |
  29 |  0.07183   136.30 |
  30 |  0.07265   137.86 |
  31 |  0.07149   135.65 |
  32 |   0.0712   135.10 |
  33 |  0.07127   135.25 |
  34 |   0.0703   133.39 |
  35 |  0.06961   132.09 |
  36 |  0.06964   132.14 |
  37 |  0.06933   131.56 |
  38 |  0.06958   132.03 |
  39 |  0.06956   132.00 |
  40 |  0.06884   130.64 |
  41 |  0.06877   130.50 |
  42 |  0.06948   131.84 |
  43 |  0.06962   132.11 |
  44 |  0.06951   131.90 |
  45 |  0.06913   131.18 |
  46 |  0.06907   131.07 |
  47 |  0.06957   132.01 |
  48 |  0.06975   132.36 |
  49 |  0.06932   131.55 |
  50 |  0.06965   132.17 |
  51 |  0.06971   132.27 |
  52 |  0.06992   132.69 |
  53 |  0.06973   132.32 |
  54 |  0.06959   132.05 |
  55 |  0.06914   131.20 |
  56 |  0.06855   130.09 |
  57 |   0.0682   129.41 |
  58 |  0.06861   130.19 |
  59 |  0.06816   129.35 |
  60 |  0.06786   128.77 |
  61 |  0.06791   128.87 |
  62 |  0.06793   128.90 |
  63 |  0.06733   127.76 |
  64 |  0.06741   127.91 |
  65 |  0.06754   128.17 |
  66 |  0.06774   128.54 |
  67 |   0.0676   128.27 |
  68 |  0.06719   127.49 |
  69 |  0.06693   127.00 |
  70 |  0.06704   127.21 |
  71 |  0.06662   126.41 |
  72 |  0.06648   126.14 |
  73 |  0.06663   126.43 |
  74 |  0.06678   126.73 |
  75 |  0.06655   126.29 |
  76 |  0.06646   126.10 |
  77 |  0.06647   126.13 |
  78 |   0.0665   126.19 |
  79 |  0.06647   126.13 |
  80 |  0.06645   126.10 |
  81 |  0.06646   126.11 |
  82 |   0.0666   126.37 |
  83 |  0.06653   126.25 |
  84 |  0.06645   126.09 |
  85 |  0.06654   126.26 |
  86 |  0.06639   125.98 |
  87 |  0.06633   125.87 |
  88 |  0.06624   125.69 |
  89 |  0.06616   125.54 |
  90 |  0.06596   125.17 |
  91 |  0.06591   125.07 |
  92 |  0.06583   124.91 |
  93 |  0.06544   124.18 |
  94 |  0.06514   123.61 |
  95 |  0.06519   123.70 |
  96 |  0.06524   123.80 |
  97 |  0.06504   123.43 |
  98 |  0.06497   123.28 |
  99 |  0.06488   123.12 |
 100 |  0.06505   123.44 |
[1] "Random Forest variable coefficients"
                      %IncMSE IncNodePurity
graph5           2.291021e-04  3.190868e-02
graph6           4.054054e-04  9.444444e-03
graph7           1.298701e-04  1.157946e-02
graph8           0.000000e+00  2.386980e-17
graph9           1.467660e-03  7.935040e-02
graph10          8.851934e-04  7.756738e-02
graph11          1.726299e-03  4.666950e-02
graph12          6.211860e-04  3.312698e-02
graph13          6.865199e-04  5.632843e-02
graph14          0.000000e+00  1.333333e-02
graph15          5.925926e-05  1.133333e-02
graph16          4.285714e-04  1.026425e-02
graph17         -1.568627e-05  9.266667e-03
graph18          1.915173e-04  2.706667e-02
graph19          0.000000e+00  5.796452e-02
graph20          1.527900e-03  9.116066e-02
graph21          1.234568e-04  1.746916e-02
graph22          1.007055e-03  2.304762e-02
graph23          2.483846e-03  1.653857e-01
graph24          2.445757e-03  6.402418e-02
graph25          8.868030e-04  1.925346e-02
graph26          9.231683e-04  6.526085e-02
graph27          7.142857e-04  5.161039e-02
graph28          2.493506e-04  2.379598e-02
graph29          0.000000e+00  6.938894e-20
orbit0          -1.250000e-04  1.060628e-02
orbit1           3.797468e-04  5.234548e-02
orbit2           4.460219e-04  6.652126e-03
orbit3           1.584507e-04  5.460347e-03
orbit4           5.205239e-03  1.322762e-01
orbit5           0.000000e+00  5.065393e-18
orbit6           0.000000e+00  8.333333e-03
orbit7           6.976477e-04  2.679842e-02
orbit8           1.030964e-04  2.946306e-02
orbit9           6.762930e-04  6.218351e-02
orbit10          9.312927e-04  1.886905e-02
orbit11          7.266797e-04  3.398265e-02
orbit12          1.977115e-03  1.032479e-01
orbit13          9.517879e-04  2.669312e-03
orbit14          3.947368e-04  4.000000e-02
orbit15          2.355161e-04  9.991250e-02
orbit16          4.536482e-04  3.361398e-02
orbit17         -7.901235e-05  1.600000e-02
orbit18          3.106796e-03  1.273709e-01
orbit19          8.160598e-04  3.586200e-02
orbit20          2.352941e-04  9.977092e-03
orbit21          1.792445e-03  1.040065e-01
orbit22          7.506165e-04  2.737984e-02
orbit23          3.572429e-04  7.716961e-02
orbit24          1.810587e-03  1.793449e-02
orbit25          1.715962e-03  5.346383e-02
orbit26          0.000000e+00  0.000000e+00
orbit27          4.615338e-03  2.074229e-02
orbit28          2.519472e-03  8.173562e-02
orbit29          1.315789e-04  9.375000e-03
orbit30          2.597403e-04  3.914530e-02
orbit31          4.987635e-04  1.057024e-01
orbit32          6.493506e-04  1.840591e-02
orbit33          1.277804e-03  4.615352e-02
orbit34         -2.631579e-04  3.227585e-02
orbit35          1.355862e-03  2.513345e-01
orbit36          1.069915e-03  7.675590e-02
orbit37          1.247679e-03  2.124614e-02
orbit38          3.494440e-03  1.038227e-01
orbit39          4.604186e-04  9.403947e-02
orbit40          4.495504e-04  3.990149e-02
orbit41          1.665592e-03  5.584325e-02
orbit42          3.169014e-04  1.046747e-02
orbit43          2.423877e-04  5.904836e-02
orbit44          8.595306e-04  5.450134e-02
orbit45          9.051756e-03  3.007830e-01
orbit46          5.480480e-04  5.427171e-02
orbit47          1.273260e-03  4.709477e-02
orbit48          2.777778e-04  9.926887e-03
orbit49          1.975103e-03  8.060207e-02
orbit50          1.259615e-03  4.664620e-02
orbit51          5.671353e-04  2.387925e-02
orbit52          3.271075e-03  8.651182e-02
orbit53          4.364198e-04  2.549568e-02
orbit54          5.079365e-04  4.838095e-02
orbit55          1.500882e-03  1.450932e-02
orbit56          6.880384e-04  5.074873e-02
orbit57         -7.534659e-06  3.425641e-02
orbit58          0.000000e+00  1.333333e-02
orbit59          5.610488e-04  2.766285e-02
orbit60          0.000000e+00  3.885781e-18
orbit61          2.114300e-03  2.807434e-02
orbit62          8.256842e-03  2.085368e-01
orbit63          5.141737e-04  4.227031e-02
orbit64          0.000000e+00  1.500000e-02
orbit65          2.392373e-03  1.910124e-01
orbit66          8.829909e-04  1.181662e-01
orbit67          8.289157e-04  9.404082e-03
orbit68          7.959384e-04  2.678571e-02
orbit69          2.431597e-03  7.058007e-02
orbit70          6.097561e-04  9.285714e-03
orbit71          2.325581e-04  8.571429e-03
orbit72          7.619048e-05  1.866667e-02
AP               6.277630e-04  1.202590e-02
bet             -1.333333e-04  2.000000e-02
ecc             -2.666667e-04  1.666667e-02
eccrad           1.333333e-04  1.555556e-02
close           -1.298701e-04  2.398056e-02
constraint      -1.161675e-04  1.414799e-01
coreness         8.165997e-04  9.217639e-03
knn              6.024096e-04  4.237762e-02
hubscore         1.276896e-03  3.476739e-02
pagerank         7.262930e-04  2.443500e-02
trans            7.805164e-05  1.835288e-02
evcent           2.270574e-04  3.301139e-02
first            0.000000e+00  6.938894e-20
upto_second      1.315789e-04  2.215225e-02
upto_third       1.954874e-03  1.400493e-01
upto_fourth      5.389176e-04  1.670996e-02
upto_fifth       1.477732e-03  2.598409e-01
upto_sixth       2.263138e-03  9.886431e-02
second          -1.369863e-04  1.870248e-02
third            7.344191e-04  1.999429e-01
fourth           4.391666e-03  1.449576e-01
fifth            1.329114e-04  1.111949e-01
sixth            1.501366e-03  3.493466e-01
ratio1           1.801802e-04  2.910628e-02
ratio2           1.732268e-03  8.143099e-02
ratio3           2.908423e-03  2.074652e-01
ratio4           0.000000e+00  1.791667e-02
ratio5           1.840667e-05  9.175179e-02
ratio6          -9.194680e-05  8.021660e-02
selfinter        0.000000e+00  0.000000e+00
walktrap_vertex  1.408451e-04  1.759531e-02
bigcom1          0.000000e+00  0.000000e+00
bigcom3          0.000000e+00  0.000000e+00
bigcom4          0.000000e+00  0.000000e+00
bigcom5          0.000000e+00  0.000000e+00
bigcom6          0.000000e+00  0.000000e+00
bigcom7          0.000000e+00  0.000000e+00
bigcom8          0.000000e+00  0.000000e+00
bigcom9          0.000000e+00  0.000000e+00
bigcom10         0.000000e+00  0.000000e+00
bigcom11         0.000000e+00  0.000000e+00
bigcom12         0.000000e+00  0.000000e+00
bigcom13         0.000000e+00  0.000000e+00
bigcom14         0.000000e+00  0.000000e+00
bigcom15         0.000000e+00  0.000000e+00
bigcom16         0.000000e+00  0.000000e+00
bigcom17         0.000000e+00  0.000000e+00
bigcom19         0.000000e+00  0.000000e+00
bigcom20         0.000000e+00  0.000000e+00
bigcom21         0.000000e+00  0.000000e+00
bigcom22         0.000000e+00  0.000000e+00
bigcom23        -2.762431e-04  1.868015e-01
bigcom26         0.000000e+00  0.000000e+00
bigcom27         0.000000e+00  0.000000e+00
bigcom28         0.000000e+00  0.000000e+00
bigcom30         0.000000e+00  0.000000e+00
bigcom31         0.000000e+00  0.000000e+00
bigcom32         0.000000e+00  0.000000e+00
bigcom33         0.000000e+00  0.000000e+00
bigcom34         0.000000e+00  0.000000e+00
bigcom36         0.000000e+00  0.000000e+00
bigcom37         0.000000e+00  0.000000e+00
bigcom38         0.000000e+00  0.000000e+00
bigcom39         0.000000e+00  0.000000e+00
bigcom40         0.000000e+00  0.000000e+00
bigcom41         0.000000e+00  0.000000e+00
bigcom43        -1.548054e-04  3.427891e-01
bigcom46         0.000000e+00  0.000000e+00
bigcom47         0.000000e+00  0.000000e+00
bigcom49         0.000000e+00  0.000000e+00
bigcom52         0.000000e+00  0.000000e+00
bigcom54         0.000000e+00  0.000000e+00
bigcom58         0.000000e+00  0.000000e+00
bigcom61         0.000000e+00  0.000000e+00
bigcom65         0.000000e+00  0.000000e+00
bigcom69         0.000000e+00  0.000000e+00
bigcom71         0.000000e+00  0.000000e+00
bigcom75         0.000000e+00  0.000000e+00
bigcom76         0.000000e+00  0.000000e+00
bigcom78         0.000000e+00  0.000000e+00
bigcom82         0.000000e+00  0.000000e+00
bigcom83         0.000000e+00  0.000000e+00
bigcom85         0.000000e+00  0.000000e+00
bigcom87         0.000000e+00  0.000000e+00
bigcom90         0.000000e+00  0.000000e+00
bigcom91         0.000000e+00  0.000000e+00
bigcom95         0.000000e+00  0.000000e+00
bigcom97         0.000000e+00  0.000000e+00
bigcom98         0.000000e+00  0.000000e+00
bigcom99         0.000000e+00  0.000000e+00
bigcom101        0.000000e+00  0.000000e+00
bigcom102        0.000000e+00  0.000000e+00
bigcom104        0.000000e+00  0.000000e+00
bigcom106        0.000000e+00  0.000000e+00
bigcom107        0.000000e+00  0.000000e+00
bigcom108        0.000000e+00  0.000000e+00
bigcom113        0.000000e+00  0.000000e+00
bigcom114        0.000000e+00  0.000000e+00
bigcom115        0.000000e+00  0.000000e+00
bigcom117        0.000000e+00  0.000000e+00
bigcom119        0.000000e+00  0.000000e+00
bigcom121        0.000000e+00  0.000000e+00
bigcom123        0.000000e+00  0.000000e+00
bigcom124        0.000000e+00  0.000000e+00
bigcom127        0.000000e+00  0.000000e+00
bigcom130        0.000000e+00  0.000000e+00
bigcom131        0.000000e+00  0.000000e+00
bigcom134        0.000000e+00  0.000000e+00
bigcom138        0.000000e+00  0.000000e+00
bigcom143        0.000000e+00  0.000000e+00
bigcom146        0.000000e+00  0.000000e+00
bigcom148        0.000000e+00  0.000000e+00
bigcom149        0.000000e+00  0.000000e+00
bigcom151        0.000000e+00  0.000000e+00
bigcom153        0.000000e+00  0.000000e+00
bigcom154        0.000000e+00  0.000000e+00
bigcom159        0.000000e+00  0.000000e+00
bigcom160        0.000000e+00  0.000000e+00
bigcom161        0.000000e+00  0.000000e+00
bigcom162        0.000000e+00  0.000000e+00
bigcom168        0.000000e+00  0.000000e+00
bigcom172        0.000000e+00  0.000000e+00
bigcom175        0.000000e+00  0.000000e+00
bigcom180        0.000000e+00  0.000000e+00
bigcom181        0.000000e+00  0.000000e+00
bigcom183        0.000000e+00  0.000000e+00
bigcom185        0.000000e+00  0.000000e+00
bigcom187        0.000000e+00  0.000000e+00
bigcom189        0.000000e+00  0.000000e+00
bigcom191        0.000000e+00  0.000000e+00
bigcom198        0.000000e+00  0.000000e+00
bigcom199        0.000000e+00  0.000000e+00
bigcom200        0.000000e+00  0.000000e+00
bigcom202        0.000000e+00  0.000000e+00
bigcom205        0.000000e+00  0.000000e+00
bigcom227        0.000000e+00  0.000000e+00
bigcom232        0.000000e+00  0.000000e+00
bigcom241        0.000000e+00  0.000000e+00
bigcom246        0.000000e+00  0.000000e+00
bigcom266        0.000000e+00  0.000000e+00
bigcom268        0.000000e+00  0.000000e+00
bigcom274        0.000000e+00  0.000000e+00
bigcom278        0.000000e+00  0.000000e+00
bigcom280        0.000000e+00  0.000000e+00
bigcom323        0.000000e+00  0.000000e+00
bigcom341        0.000000e+00  0.000000e+00
bigcom342        0.000000e+00  0.000000e+00
bigcom345        0.000000e+00  0.000000e+00
bigcom346        0.000000e+00  0.000000e+00
bigcom354        0.000000e+00  0.000000e+00
bigcom369        0.000000e+00  0.000000e+00
bigcom373        0.000000e+00  0.000000e+00
bigcom377        0.000000e+00  0.000000e+00
bigcom384        0.000000e+00  0.000000e+00
bigcom394        0.000000e+00  0.000000e+00
bigcom398        0.000000e+00  0.000000e+00
bigcom403        0.000000e+00  0.000000e+00
bigcom404        0.000000e+00  0.000000e+00
bigcom414        0.000000e+00  0.000000e+00
bigcom416        0.000000e+00  0.000000e+00
bigcom423        0.000000e+00  0.000000e+00
bigcom428        0.000000e+00  0.000000e+00
bigcom430        0.000000e+00  0.000000e+00
bigcom434        0.000000e+00  0.000000e+00
bigcom435        0.000000e+00  0.000000e+00
bigcom449        0.000000e+00  0.000000e+00
bigcom451        0.000000e+00  0.000000e+00
bigcom454        0.000000e+00  0.000000e+00
bigcom471        0.000000e+00  0.000000e+00
bigcom473        0.000000e+00  0.000000e+00
bigcom479        0.000000e+00  0.000000e+00
bigcom484        0.000000e+00  0.000000e+00
bigcom485        0.000000e+00  0.000000e+00
bigcom492        0.000000e+00  5.551115e-19
bigcom498        0.000000e+00  0.000000e+00
bigcom506        0.000000e+00  0.000000e+00
bigcom530        0.000000e+00  0.000000e+00
bigcom531        0.000000e+00  0.000000e+00
bigcom564        0.000000e+00  0.000000e+00
bigcom623        0.000000e+00  0.000000e+00
spin_vertex      1.077674e-03  1.929223e-01
membership_s1    0.000000e+00  0.000000e+00
membership_s2    0.000000e+00  0.000000e+00
membership_s3    0.000000e+00  0.000000e+00
membership_s4    0.000000e+00  0.000000e+00
membership_s5    0.000000e+00  0.000000e+00
membership_s6    0.000000e+00  0.000000e+00
membership_s7    0.000000e+00  0.000000e+00
membership_s8    0.000000e+00  0.000000e+00
membership_s9    0.000000e+00  0.000000e+00
membership_s10   0.000000e+00  0.000000e+00
membership_s11   0.000000e+00  0.000000e+00
membership_s13   0.000000e+00  0.000000e+00
membership_s14  -1.250000e-04  8.571429e-03
membership_s15   0.000000e+00  0.000000e+00
membership_s17   0.000000e+00  0.000000e+00
membership_s18   0.000000e+00  0.000000e+00
membership_s19   0.000000e+00  0.000000e+00
membership_s20   0.000000e+00  0.000000e+00
membership_s21   0.000000e+00  0.000000e+00
membership_s22   0.000000e+00  0.000000e+00
membership_s23   0.000000e+00  0.000000e+00
membership_s25   0.000000e+00  2.053476e-02
membership_s26   0.000000e+00  0.000000e+00
membership_s27   0.000000e+00  0.000000e+00
membership_s28   0.000000e+00  0.000000e+00
membership_s29   0.000000e+00  0.000000e+00
membership_s30   0.000000e+00  0.000000e+00
membership_s31   0.000000e+00  4.065357e-01
membership_s32   0.000000e+00  0.000000e+00
membership_s33   0.000000e+00  0.000000e+00
membership_s34   0.000000e+00  0.000000e+00
membership_s35   0.000000e+00  0.000000e+00
membership_s36   0.000000e+00  0.000000e+00
membership_s37   0.000000e+00  0.000000e+00
membership_s39   6.363710e-05  6.017579e-02
membership_s40   0.000000e+00  0.000000e+00
membership_s41   0.000000e+00  0.000000e+00
membership_s42   0.000000e+00  0.000000e+00
membership_s43   0.000000e+00  0.000000e+00
membership_s44   0.000000e+00  0.000000e+00
V1               3.656384e-03  2.635595e-01
V2               6.006006e-05  7.619048e-03
pdi             -3.332738e-04  2.504329e-02
adhesion        -2.676945e-04  2.337263e-01
cohesion         4.871263e-04  3.941714e-01
inner            2.635134e-04  2.571869e-01
outer            1.808578e-03  6.790047e-02
ioratio          8.844937e-04  3.028967e-01
comsize          1.070522e-03  4.856798e-02
[1] "Dataset: high_C Model GLM, run: 2 of 5 2015-06-15 22:44:28"
[1] "glmnet variable coefficients"
                         [,1]          [,2]
(Intercept)     -2.828299e+00 -3.013459e+00
graph0           1.522328e-40  1.893743e-06
graph1           1.029795e-42  1.288952e-08
graph2          -1.396915e-40 -1.688991e-06
graph3           5.604821e-44  6.987998e-10
graph4           5.624943e-45  7.176102e-11
graph5           8.683287e-43  1.086689e-08
graph6          -4.359338e-43 -5.233497e-09
graph7          -5.038967e-42 -6.091901e-08
graph8          -9.490799e-41 -1.149550e-06
graph9           1.482323e-45  1.847305e-11
graph10          3.723486e-46  4.652104e-12
graph11         -4.268775e-47 -4.969425e-13
graph12         -4.391663e-45 -5.162543e-11
graph13         -1.031686e-44 -1.201192e-10
graph14         -5.404556e-45 -6.500939e-11
graph15          2.919181e-43  3.671437e-09
graph16          2.800703e-45  3.503182e-11
graph17         -2.212590e-44 -2.668721e-10
graph18         -1.289975e-42 -1.557306e-08
graph19         -1.049056e-43 -1.264761e-09
graph20          1.231054e-44  1.556835e-10
graph21         -5.689844e-44 -6.433717e-10
graph22         -1.444532e-43 -1.742806e-09
graph23         -4.491510e-43 -5.435727e-09
graph24         -1.115583e-42 -1.350339e-08
graph25         -1.236756e-42 -1.491679e-08
graph26         -1.543701e-42 -1.867351e-08
graph27         -1.588503e-41 -1.924278e-07
graph28         -8.038855e-42 -9.721597e-08
graph29         -6.913837e-41 -8.360668e-07
orbit0           1.522328e-40  1.893777e-06
orbit1          -2.282861e-42 -2.603753e-08
orbit2           1.315727e-42  1.638369e-08
orbit3          -1.396915e-40 -1.688939e-06
orbit4           2.845319e-43  3.550272e-09
orbit5           6.551248e-44  8.166682e-10
orbit6          -2.117378e-43 -2.580730e-09
orbit7           1.032193e-44  1.290903e-10
orbit8           8.683287e-43  1.086703e-08
orbit9          -8.472792e-42 -1.024626e-07
orbit10         -1.537465e-42 -1.861039e-08
orbit11         -2.707496e-43 -3.165545e-09
orbit12         -5.660425e-41 -6.902664e-07
orbit13         -4.528812e-42 -5.461604e-08
orbit14         -9.490799e-41 -1.149514e-06
orbit15         -2.726899e-45 -3.085406e-11
orbit16          2.026876e-45  2.517555e-11
orbit17          4.488661e-45  5.688442e-11
orbit18          6.698789e-45  8.313794e-11
orbit19         -3.244382e-45 -3.884208e-11
orbit20          8.182235e-46  1.055930e-11
orbit21          5.136378e-46  6.384505e-12
orbit22         -4.007754e-45 -4.900924e-11
orbit23          4.449335e-47  5.692600e-13
orbit24          2.274085e-44  2.978662e-10
orbit25         -6.452652e-44 -7.769230e-10
orbit26         -3.882185e-45 -4.517501e-11
orbit27          6.263043e-43  7.766984e-09
orbit28          1.101039e-43  1.371688e-09
orbit29         -6.851217e-44 -8.259654e-10
orbit30         -2.844222e-44 -3.331484e-10
orbit31         -2.081408e-43 -2.551210e-09
orbit32         -2.916652e-44 -3.543833e-10
orbit33         -1.025371e-45 -1.139289e-11
orbit34          2.919181e-43  3.671517e-09
orbit35         -4.302514e-44 -4.732325e-10
orbit36          1.635564e-44  2.030953e-10
orbit37         -8.335905e-45 -9.769547e-11
orbit38          4.881742e-45  6.052256e-11
orbit39         -1.419794e-42 -1.731223e-08
orbit40         -3.526939e-43 -4.300572e-09
orbit41         -6.092415e-44 -7.357831e-10
orbit42         -1.896153e-44 -2.268737e-10
orbit43         -2.635646e-42 -3.189842e-08
orbit44         -1.730504e-42 -2.079266e-08
orbit45          4.256099e-42  5.269629e-08
orbit46         -7.773179e-43 -9.428886e-09
orbit47         -1.601870e-43 -1.912601e-09
orbit48         -1.845060e-43 -2.229770e-09
orbit49         -2.169610e-43 -2.559658e-09
orbit50          2.314088e-44  2.852947e-10
orbit51          3.293840e-43  4.124717e-09
orbit52         -1.342804e-42 -1.604975e-08
orbit53         -1.773054e-43 -2.078576e-09
orbit54         -3.588853e-42 -4.388689e-08
orbit55         -1.215738e-43 -1.462605e-09
orbit56         -1.103505e-43  7.193246e-10
orbit57         -7.859573e-43 -9.531037e-09
orbit58         -5.639852e-43 -6.792078e-09
orbit59         -8.141037e-42 -9.927629e-08
orbit60         -2.311803e-42 -2.798118e-08
orbit61         -1.503284e-42 -1.812675e-08
orbit62         -2.108496e-42 -2.607718e-08
orbit63         -5.883555e-43 -6.948550e-09
orbit64         -3.951246e-42 -4.775100e-08
orbit65         -7.493162e-41 -9.190376e-07
orbit66         -6.802317e-42 -8.260727e-08
orbit67         -1.465750e-42 -1.766670e-08
orbit68         -2.044505e-41 -2.479783e-07
orbit69         -2.870330e-41 -3.469233e-07
orbit70         -6.690535e-41 -8.149199e-07
orbit71         -7.710344e-42 -9.305596e-08
orbit72         -6.913837e-41 -8.360215e-07
AP               6.913990e-39  8.243709e-05
bet              6.749775e-44  8.328263e-10
ecc             -3.675004e-39 -4.572873e-05
eccrad          -2.572503e-38 -3.201002e-04
close            3.099873e-37  3.909389e-03
constraint      -9.432259e-37 -1.157575e-02
coreness        -1.812645e-39 -2.162930e-05
knn             -9.016855e-40 -1.103992e-05
hubscore        -1.935682e-38 -2.243682e-04
pagerank         6.057294e-35  7.403863e-01
trans           -5.371624e-37 -6.567094e-03
evcent          -1.839741e-38 -2.123664e-04
first            1.522328e-40  1.893791e-06
upto_second     -3.694983e-42 -4.146148e-08
upto_third       1.059814e-41  1.322511e-07
upto_fourth      2.155076e-41  2.706337e-07
upto_fifth       3.487685e-41  4.776509e-07
upto_sixth       1.789734e-39  2.233490e-05
second          -6.014723e-42 -6.982307e-08
third            3.642528e-41  4.493504e-07
fourth          -1.589807e-41 -1.981942e-07
fifth           -2.653380e-41 -3.325625e-07
sixth            1.436104e-41  1.229834e-07
ratio1          -1.486219e-39 -1.823483e-05
ratio2           1.308059e-39  1.559350e-05
ratio3          -5.331345e-38 -6.618786e-04
ratio4           9.772139e-39  1.087920e-04
ratio5           8.281375e-37  1.016157e-02
ratio6           4.316726e-39  5.258724e-05
selfinter       -1.668989e-38 -2.050944e-04
walktrap_vertex -4.702645e-39 -5.522598e-05
bigcom1         -1.452433e-38 -1.821635e-04
bigcom3          0.000000e+00  0.000000e+00
bigcom4          0.000000e+00  0.000000e+00
bigcom5          7.854184e-39  9.708446e-05
bigcom6          0.000000e+00  0.000000e+00
bigcom7          0.000000e+00  0.000000e+00
bigcom8         -5.717553e-38 -7.120066e-04
bigcom9          0.000000e+00  0.000000e+00
bigcom10         0.000000e+00  0.000000e+00
bigcom11         3.300984e-39  3.810774e-05
bigcom12        -5.664118e-38 -7.043616e-04
bigcom13         0.000000e+00  0.000000e+00
bigcom14         0.000000e+00  0.000000e+00
bigcom15         0.000000e+00  0.000000e+00
bigcom16        -5.664118e-38 -7.023381e-04
bigcom17         0.000000e+00  0.000000e+00
bigcom19        -5.664118e-38 -7.022594e-04
bigcom20         0.000000e+00  0.000000e+00
bigcom21         0.000000e+00  0.000000e+00
bigcom22        -6.030454e-38 -7.344164e-04
bigcom23         2.842894e-37  3.523266e-03
bigcom26         0.000000e+00  0.000000e+00
bigcom27         0.000000e+00  0.000000e+00
bigcom28         0.000000e+00  0.000000e+00
bigcom30         0.000000e+00  0.000000e+00
bigcom31         0.000000e+00  0.000000e+00
bigcom32         0.000000e+00  0.000000e+00
bigcom33         0.000000e+00  0.000000e+00
bigcom34         0.000000e+00  0.000000e+00
bigcom36         0.000000e+00  0.000000e+00
bigcom37         0.000000e+00  0.000000e+00
bigcom38         0.000000e+00  0.000000e+00
bigcom39         0.000000e+00  0.000000e+00
bigcom40         0.000000e+00  0.000000e+00
bigcom41         0.000000e+00  0.000000e+00
bigcom43         4.528857e-37  5.613550e-03
bigcom46         0.000000e+00  0.000000e+00
bigcom47         0.000000e+00  0.000000e+00
bigcom49        -5.690710e-38 -7.090858e-04
bigcom52         0.000000e+00  0.000000e+00
bigcom54         0.000000e+00  0.000000e+00
bigcom58         0.000000e+00  0.000000e+00
bigcom61         0.000000e+00  0.000000e+00
bigcom65         0.000000e+00  0.000000e+00
bigcom69         0.000000e+00  0.000000e+00
bigcom71         0.000000e+00  0.000000e+00
bigcom75         0.000000e+00  0.000000e+00
bigcom76         0.000000e+00  0.000000e+00
bigcom78         0.000000e+00  0.000000e+00
bigcom82         0.000000e+00  0.000000e+00
bigcom83         0.000000e+00  0.000000e+00
bigcom85         0.000000e+00  0.000000e+00
bigcom87         0.000000e+00  0.000000e+00
bigcom90         0.000000e+00  0.000000e+00
bigcom91         0.000000e+00  0.000000e+00
bigcom95         0.000000e+00  0.000000e+00
bigcom97         0.000000e+00  0.000000e+00
bigcom98         0.000000e+00  0.000000e+00
bigcom99         0.000000e+00  0.000000e+00
bigcom101        0.000000e+00  0.000000e+00
bigcom102        0.000000e+00  0.000000e+00
bigcom104        0.000000e+00  0.000000e+00
bigcom106        0.000000e+00  0.000000e+00
bigcom107        0.000000e+00  0.000000e+00
bigcom108        0.000000e+00  0.000000e+00
bigcom113        0.000000e+00  0.000000e+00
bigcom114        0.000000e+00  0.000000e+00
bigcom115        0.000000e+00  0.000000e+00
bigcom117        0.000000e+00  0.000000e+00
bigcom119        0.000000e+00  0.000000e+00
bigcom121        0.000000e+00  0.000000e+00
bigcom123        0.000000e+00  0.000000e+00
bigcom124        0.000000e+00  0.000000e+00
bigcom127        0.000000e+00  0.000000e+00
bigcom130        0.000000e+00  0.000000e+00
bigcom131        0.000000e+00  0.000000e+00
bigcom134        0.000000e+00  0.000000e+00
bigcom138       -5.690710e-38 -7.059443e-04
bigcom143        0.000000e+00  0.000000e+00
bigcom146       -5.690710e-38 -7.072391e-04
bigcom148        0.000000e+00  0.000000e+00
bigcom149        0.000000e+00  0.000000e+00
bigcom151        0.000000e+00  0.000000e+00
bigcom153        0.000000e+00  0.000000e+00
bigcom154        0.000000e+00  0.000000e+00
bigcom159        0.000000e+00  0.000000e+00
bigcom160        0.000000e+00  0.000000e+00
bigcom161        0.000000e+00  0.000000e+00
bigcom162        0.000000e+00  0.000000e+00
bigcom168        0.000000e+00  0.000000e+00
bigcom172        0.000000e+00  0.000000e+00
bigcom175        0.000000e+00  0.000000e+00
bigcom180        0.000000e+00  0.000000e+00
bigcom181        0.000000e+00  0.000000e+00
bigcom183        0.000000e+00  0.000000e+00
bigcom185        0.000000e+00  0.000000e+00
bigcom187        0.000000e+00  0.000000e+00
bigcom189        0.000000e+00  0.000000e+00
bigcom191        0.000000e+00  0.000000e+00
bigcom198        0.000000e+00  0.000000e+00
bigcom199        0.000000e+00  0.000000e+00
bigcom200        0.000000e+00  0.000000e+00
bigcom202        0.000000e+00  0.000000e+00
bigcom205        0.000000e+00  0.000000e+00
bigcom227        0.000000e+00  0.000000e+00
bigcom232        0.000000e+00  0.000000e+00
bigcom241        0.000000e+00  0.000000e+00
bigcom246        0.000000e+00  0.000000e+00
bigcom266        0.000000e+00  0.000000e+00
bigcom268        0.000000e+00  0.000000e+00
bigcom274        0.000000e+00  0.000000e+00
bigcom278        0.000000e+00  0.000000e+00
bigcom280        0.000000e+00  0.000000e+00
bigcom323        0.000000e+00  0.000000e+00
bigcom341        0.000000e+00  0.000000e+00
bigcom342        0.000000e+00  0.000000e+00
bigcom345        0.000000e+00  0.000000e+00
bigcom346        0.000000e+00  0.000000e+00
bigcom354        0.000000e+00  0.000000e+00
bigcom369        0.000000e+00  0.000000e+00
bigcom373        0.000000e+00  0.000000e+00
bigcom377        0.000000e+00  0.000000e+00
bigcom384        0.000000e+00  0.000000e+00
bigcom394        0.000000e+00  0.000000e+00
bigcom398        0.000000e+00  0.000000e+00
bigcom403        0.000000e+00  0.000000e+00
bigcom404        0.000000e+00  0.000000e+00
bigcom414        0.000000e+00  0.000000e+00
bigcom416        0.000000e+00  0.000000e+00
bigcom423       -5.664118e-38 -7.055925e-04
bigcom428        0.000000e+00  0.000000e+00
bigcom430        0.000000e+00  0.000000e+00
bigcom434        0.000000e+00  0.000000e+00
bigcom435        0.000000e+00  0.000000e+00
bigcom449       -5.664118e-38 -7.046463e-04
bigcom451        0.000000e+00  0.000000e+00
bigcom454        0.000000e+00  0.000000e+00
bigcom471        0.000000e+00  0.000000e+00
bigcom473        0.000000e+00  0.000000e+00
bigcom479       -5.664118e-38 -7.044132e-04
bigcom484        0.000000e+00  0.000000e+00
bigcom485        0.000000e+00  0.000000e+00
bigcom492       -5.664118e-38 -7.041946e-04
bigcom498        0.000000e+00  0.000000e+00
bigcom506        0.000000e+00  0.000000e+00
bigcom530        0.000000e+00  0.000000e+00
bigcom531        0.000000e+00  0.000000e+00
bigcom564        0.000000e+00  0.000000e+00
bigcom623        0.000000e+00  0.000000e+00
spin_vertex     -1.632731e-37 -2.011035e-03
membership_s1   -1.174536e-38 -1.474703e-04
membership_s2   -5.664118e-38 -7.023357e-04
membership_s3    0.000000e+00  0.000000e+00
membership_s4    0.000000e+00  0.000000e+00
membership_s5    0.000000e+00  0.000000e+00
membership_s6    0.000000e+00  0.000000e+00
membership_s7    0.000000e+00  0.000000e+00
membership_s8    0.000000e+00  0.000000e+00
membership_s9    0.000000e+00  0.000000e+00
membership_s10   0.000000e+00  0.000000e+00
membership_s11   0.000000e+00  0.000000e+00
membership_s13   0.000000e+00  0.000000e+00
membership_s14   6.782021e-38  8.382650e-04
membership_s15  -5.664118e-38 -7.051942e-04
membership_s17   0.000000e+00  0.000000e+00
membership_s18   0.000000e+00  0.000000e+00
membership_s19  -5.664118e-38 -7.047627e-04
membership_s20   0.000000e+00  0.000000e+00
membership_s21   0.000000e+00  0.000000e+00
membership_s22   0.000000e+00  0.000000e+00
membership_s23  -5.759348e-39 -6.686195e-05
membership_s25  -2.780257e-38 -3.474724e-04
membership_s26   0.000000e+00  0.000000e+00
membership_s27   0.000000e+00  0.000000e+00
membership_s28  -5.664118e-38 -7.041934e-04
membership_s29   0.000000e+00  0.000000e+00
membership_s30   0.000000e+00  0.000000e+00
membership_s31   9.581799e-37  1.188138e-02
membership_s32  -5.690710e-38 -7.092019e-04
membership_s33   0.000000e+00  0.000000e+00
membership_s34   0.000000e+00  0.000000e+00
membership_s35  -6.030454e-38 -7.501860e-04
membership_s36   0.000000e+00  0.000000e+00
membership_s37   0.000000e+00  0.000000e+00
membership_s39   1.998660e-37  2.476464e-03
membership_s40   0.000000e+00  0.000000e+00
membership_s41   0.000000e+00  0.000000e+00
membership_s42   0.000000e+00  0.000000e+00
membership_s43   0.000000e+00  0.000000e+00
membership_s44  -5.744650e-38 -7.151410e-04
V1              -2.969415e-37 -3.639032e-03
V2               2.331967e-37  2.860601e-03
pdi              3.430874e-36  4.152537e-02
adhesion        -4.086276e-41 -5.089896e-07
cohesion         8.172554e-41  1.017977e-06
inner            9.874734e-42  1.230297e-07
outer           -2.564854e-41 -3.173565e-07
ioratio         -2.899078e-37 -3.608306e-03
comsize          3.374773e-41  4.137662e-07
[1] "Dataset: high_C Model GBM, run: 3 of 5 2015-06-15 22:44:28"
Iter   TrainDeviance   ValidDeviance   StepSize   Improve
     1        0.3923             nan     0.0100   -0.0004
     2        0.3860             nan     0.0100   -0.0011
     3        0.3824             nan     0.0100   -0.0004
     4        0.3768             nan     0.0100   -0.0007
     5        0.3725             nan     0.0100    0.0007
     6        0.3692             nan     0.0100    0.0003
     7        0.3640             nan     0.0100   -0.0005
     8        0.3592             nan     0.0100    0.0014
     9        0.3569             nan     0.0100    0.0001
    10        0.3531             nan     0.0100   -0.0004
    20        0.3181             nan     0.0100   -0.0004
    40        0.2656             nan     0.0100    0.0000
    60        0.2304             nan     0.0100   -0.0002
    80        0.2001             nan     0.0100   -0.0000
   100        0.1748             nan     0.0100   -0.0000
   120        0.1596             nan     0.0100   -0.0002
   140        0.1418             nan     0.0100   -0.0003
   160        0.1283             nan     0.0100   -0.0002
   180        0.1161             nan     0.0100   -0.0002
   200        0.1066             nan     0.0100   -0.0001
   203        0.1046             nan     0.0100   -0.0000

[1] "GBM variable coefficients"
                            var      rel.inf
graph19                 graph19 3.805288e+00
pagerank               pagerank 3.497344e+00
spin_vertex         spin_vertex 3.495526e+00
pdi                         pdi 3.352136e+00
orbit50                 orbit50 3.070868e+00
orbit35                 orbit35 3.033947e+00
upto_sixth           upto_sixth 2.833666e+00
graph7                   graph7 2.580175e+00
orbit45                 orbit45 2.415972e+00
trans                     trans 1.988334e+00
orbit19                 orbit19 1.950626e+00
orbit61                 orbit61 1.931770e+00
knn                         knn 1.902660e+00
cohesion               cohesion 1.841195e+00
graph3                   graph3 1.762240e+00
V1                           V1 1.759253e+00
outer                     outer 1.623797e+00
orbit16                 orbit16 1.605715e+00
orbit11                 orbit11 1.543644e+00
inner                     inner 1.533187e+00
graph1                   graph1 1.520103e+00
orbit38                 orbit38 1.491205e+00
ioratio                 ioratio 1.467487e+00
comsize                 comsize 1.433391e+00
orbit36                 orbit36 1.415973e+00
ratio3                   ratio3 1.406826e+00
orbit5                   orbit5 1.298903e+00
ratio1                   ratio1 1.285691e+00
orbit18                 orbit18 1.269234e+00
graph20                 graph20 1.242072e+00
adhesion               adhesion 1.197127e+00
ratio5                   ratio5 1.136336e+00
fourth                   fourth 1.068719e+00
membership_s14   membership_s14 1.062980e+00
orbit22                 orbit22 9.570620e-01
orbit49                 orbit49 9.104058e-01
close                     close 8.646415e-01
ratio6                   ratio6 8.533230e-01
walktrap_vertex walktrap_vertex 8.317502e-01
graph18                 graph18 7.935123e-01
orbit59                 orbit59 7.915970e-01
graph5                   graph5 7.895900e-01
graph17                 graph17 7.469863e-01
graph6                   graph6 7.468914e-01
graph8                   graph8 7.442762e-01
graph13                 graph13 7.405734e-01
orbit65                 orbit65 7.405388e-01
orbit64                 orbit64 7.245886e-01
orbit70                 orbit70 6.843932e-01
graph23                 graph23 6.831449e-01
orbit29                 orbit29 6.817439e-01
orbit6                   orbit6 6.689839e-01
orbit56                 orbit56 6.539050e-01
graph2                   graph2 6.381457e-01
upto_second         upto_second 5.913001e-01
graph24                 graph24 5.901512e-01
orbit9                   orbit9 5.758554e-01
constraint           constraint 5.726847e-01
ratio4                   ratio4 5.716255e-01
sixth                     sixth 5.585801e-01
fifth                     fifth 5.583277e-01
membership_s25   membership_s25 5.531098e-01
third                     third 5.461200e-01
graph16                 graph16 5.222761e-01
graph0                   graph0 5.121652e-01
graph11                 graph11 4.988358e-01
graph14                 graph14 4.937143e-01
orbit39                 orbit39 4.851201e-01
upto_fifth           upto_fifth 4.560480e-01
bet                         bet 4.502718e-01
orbit62                 orbit62 4.492285e-01
orbit28                 orbit28 4.459358e-01
graph4                   graph4 4.410232e-01
orbit27                 orbit27 4.293785e-01
graph22                 graph22 4.142624e-01
orbit2                   orbit2 4.088552e-01
graph25                 graph25 4.028962e-01
orbit32                 orbit32 3.745240e-01
orbit25                 orbit25 3.568068e-01
orbit12                 orbit12 3.407542e-01
orbit15                 orbit15 3.299084e-01
orbit37                 orbit37 3.234111e-01
ecc                         ecc 3.191552e-01
orbit20                 orbit20 3.019099e-01
orbit71                 orbit71 2.964615e-01
graph26                 graph26 2.954392e-01
orbit24                 orbit24 2.887558e-01
graph10                 graph10 2.865130e-01
bigcom11               bigcom11 2.854427e-01
orbit63                 orbit63 2.503951e-01
graph9                   graph9 2.479641e-01
orbit17                 orbit17 2.106849e-01
graph12                 graph12 2.091207e-01
graph21                 graph21 2.076091e-01
orbit33                 orbit33 2.001275e-01
orbit23                 orbit23 1.954944e-01
upto_fourth         upto_fourth 1.892589e-01
orbit4                   orbit4 1.821285e-01
ratio2                   ratio2 1.804061e-01
orbit53                 orbit53 1.742359e-01
orbit31                 orbit31 1.724032e-01
bigcom23               bigcom23 1.557768e-01
selfinter             selfinter 1.519329e-01
orbit60                 orbit60 1.246096e-01
membership_s39   membership_s39 1.192303e-01
graph15                 graph15 1.098930e-01
V2                           V2 9.439435e-02
graph28                 graph28 8.560428e-02
orbit51                 orbit51 5.011788e-02
coreness               coreness 4.847911e-02
orbit55                 orbit55 3.905287e-02
orbit69                 orbit69 3.716545e-02
upto_third           upto_third 3.208747e-02
orbit54                 orbit54 3.056003e-02
orbit48                 orbit48 2.716242e-02
orbit68                 orbit68 2.702862e-02
orbit21                 orbit21 1.442969e-02
orbit40                 orbit40 7.492822e-03
orbit10                 orbit10 5.595845e-03
orbit30                 orbit30 4.384936e-03
orbit52                 orbit52 3.060182e-03
orbit42                 orbit42 2.261536e-03
orbit46                 orbit46 2.225444e-03
orbit7                   orbit7 1.671952e-03
orbit13                 orbit13 1.449452e-03
orbit1                   orbit1 1.394124e-03
graph27                 graph27 1.339886e-03
orbit41                 orbit41 1.194455e-03
orbit47                 orbit47 1.006773e-03
orbit43                 orbit43 7.714849e-04
orbit26                 orbit26 4.428447e-04
orbit66                 orbit66 3.820969e-04
orbit44                 orbit44 3.225324e-04
hubscore               hubscore 3.154824e-04
graph29                 graph29 2.859459e-04
membership_s23   membership_s23 1.956361e-04
bigcom8                 bigcom8 1.844383e-04
AP                           AP 1.004737e-04
orbit57                 orbit57 1.003377e-04
second                   second 8.527909e-05
bigcom5                 bigcom5 5.994880e-05
orbit58                 orbit58 3.160342e-05
orbit0                   orbit0 0.000000e+00
orbit3                   orbit3 0.000000e+00
orbit8                   orbit8 0.000000e+00
orbit14                 orbit14 0.000000e+00
orbit34                 orbit34 0.000000e+00
orbit67                 orbit67 0.000000e+00
orbit72                 orbit72 0.000000e+00
eccrad                   eccrad 0.000000e+00
evcent                   evcent 0.000000e+00
first                     first 0.000000e+00
bigcom1                 bigcom1 0.000000e+00
bigcom3                 bigcom3 0.000000e+00
bigcom4                 bigcom4 0.000000e+00
bigcom6                 bigcom6 0.000000e+00
bigcom7                 bigcom7 0.000000e+00
bigcom9                 bigcom9 0.000000e+00
bigcom10               bigcom10 0.000000e+00
bigcom12               bigcom12 0.000000e+00
bigcom13               bigcom13 0.000000e+00
bigcom14               bigcom14 0.000000e+00
bigcom15               bigcom15 0.000000e+00
bigcom16               bigcom16 0.000000e+00
bigcom17               bigcom17 0.000000e+00
bigcom19               bigcom19 0.000000e+00
bigcom20               bigcom20 0.000000e+00
bigcom21               bigcom21 0.000000e+00
bigcom22               bigcom22 0.000000e+00
bigcom26               bigcom26 0.000000e+00
bigcom27               bigcom27 0.000000e+00
bigcom28               bigcom28 0.000000e+00
bigcom30               bigcom30 0.000000e+00
bigcom31               bigcom31 0.000000e+00
bigcom32               bigcom32 0.000000e+00
bigcom33               bigcom33 0.000000e+00
bigcom34               bigcom34 0.000000e+00
bigcom36               bigcom36 0.000000e+00
bigcom37               bigcom37 0.000000e+00
bigcom38               bigcom38 0.000000e+00
bigcom39               bigcom39 0.000000e+00
bigcom40               bigcom40 0.000000e+00
bigcom41               bigcom41 0.000000e+00
bigcom43               bigcom43 0.000000e+00
bigcom46               bigcom46 0.000000e+00
bigcom47               bigcom47 0.000000e+00
bigcom49               bigcom49 0.000000e+00
bigcom52               bigcom52 0.000000e+00
bigcom54               bigcom54 0.000000e+00
bigcom58               bigcom58 0.000000e+00
bigcom61               bigcom61 0.000000e+00
bigcom65               bigcom65 0.000000e+00
bigcom69               bigcom69 0.000000e+00
bigcom71               bigcom71 0.000000e+00
bigcom75               bigcom75 0.000000e+00
bigcom76               bigcom76 0.000000e+00
bigcom78               bigcom78 0.000000e+00
bigcom82               bigcom82 0.000000e+00
bigcom83               bigcom83 0.000000e+00
bigcom85               bigcom85 0.000000e+00
bigcom87               bigcom87 0.000000e+00
bigcom90               bigcom90 0.000000e+00
bigcom91               bigcom91 0.000000e+00
bigcom95               bigcom95 0.000000e+00
bigcom97               bigcom97 0.000000e+00
bigcom98               bigcom98 0.000000e+00
bigcom99               bigcom99 0.000000e+00
bigcom101             bigcom101 0.000000e+00
bigcom102             bigcom102 0.000000e+00
bigcom104             bigcom104 0.000000e+00
bigcom106             bigcom106 0.000000e+00
bigcom107             bigcom107 0.000000e+00
bigcom108             bigcom108 0.000000e+00
bigcom113             bigcom113 0.000000e+00
bigcom114             bigcom114 0.000000e+00
bigcom115             bigcom115 0.000000e+00
bigcom117             bigcom117 0.000000e+00
bigcom119             bigcom119 0.000000e+00
bigcom121             bigcom121 0.000000e+00
bigcom123             bigcom123 0.000000e+00
bigcom124             bigcom124 0.000000e+00
bigcom127             bigcom127 0.000000e+00
bigcom130             bigcom130 0.000000e+00
bigcom131             bigcom131 0.000000e+00
bigcom134             bigcom134 0.000000e+00
bigcom138             bigcom138 0.000000e+00
bigcom143             bigcom143 0.000000e+00
bigcom146             bigcom146 0.000000e+00
bigcom148             bigcom148 0.000000e+00
bigcom149             bigcom149 0.000000e+00
bigcom151             bigcom151 0.000000e+00
bigcom153             bigcom153 0.000000e+00
bigcom154             bigcom154 0.000000e+00
bigcom159             bigcom159 0.000000e+00
bigcom160             bigcom160 0.000000e+00
bigcom161             bigcom161 0.000000e+00
bigcom162             bigcom162 0.000000e+00
bigcom168             bigcom168 0.000000e+00
bigcom172             bigcom172 0.000000e+00
bigcom175             bigcom175 0.000000e+00
bigcom180             bigcom180 0.000000e+00
bigcom181             bigcom181 0.000000e+00
bigcom183             bigcom183 0.000000e+00
bigcom185             bigcom185 0.000000e+00
bigcom187             bigcom187 0.000000e+00
bigcom189             bigcom189 0.000000e+00
bigcom191             bigcom191 0.000000e+00
bigcom198             bigcom198 0.000000e+00
bigcom199             bigcom199 0.000000e+00
bigcom200             bigcom200 0.000000e+00
bigcom202             bigcom202 0.000000e+00
bigcom205             bigcom205 0.000000e+00
bigcom227             bigcom227 0.000000e+00
bigcom232             bigcom232 0.000000e+00
bigcom241             bigcom241 0.000000e+00
bigcom246             bigcom246 0.000000e+00
bigcom266             bigcom266 0.000000e+00
bigcom268             bigcom268 0.000000e+00
bigcom274             bigcom274 0.000000e+00
bigcom278             bigcom278 0.000000e+00
bigcom280             bigcom280 0.000000e+00
bigcom323             bigcom323 0.000000e+00
bigcom341             bigcom341 0.000000e+00
bigcom342             bigcom342 0.000000e+00
bigcom345             bigcom345 0.000000e+00
bigcom346             bigcom346 0.000000e+00
bigcom354             bigcom354 0.000000e+00
bigcom369             bigcom369 0.000000e+00
bigcom373             bigcom373 0.000000e+00
bigcom377             bigcom377 0.000000e+00
bigcom384             bigcom384 0.000000e+00
bigcom394             bigcom394 0.000000e+00
bigcom398             bigcom398 0.000000e+00
bigcom403             bigcom403 0.000000e+00
bigcom404             bigcom404 0.000000e+00
bigcom414             bigcom414 0.000000e+00
bigcom416             bigcom416 0.000000e+00
bigcom423             bigcom423 0.000000e+00
bigcom428             bigcom428 0.000000e+00
bigcom430             bigcom430 0.000000e+00
bigcom434             bigcom434 0.000000e+00
bigcom435             bigcom435 0.000000e+00
bigcom449             bigcom449 0.000000e+00
bigcom451             bigcom451 0.000000e+00
bigcom454             bigcom454 0.000000e+00
bigcom471             bigcom471 0.000000e+00
bigcom473             bigcom473 0.000000e+00
bigcom479             bigcom479 0.000000e+00
bigcom484             bigcom484 0.000000e+00
bigcom485             bigcom485 0.000000e+00
bigcom492             bigcom492 0.000000e+00
bigcom498             bigcom498 0.000000e+00
bigcom506             bigcom506 0.000000e+00
bigcom530             bigcom530 0.000000e+00
bigcom531             bigcom531 0.000000e+00
bigcom564             bigcom564 0.000000e+00
bigcom623             bigcom623 0.000000e+00
membership_s1     membership_s1 0.000000e+00
membership_s2     membership_s2 0.000000e+00
membership_s3     membership_s3 0.000000e+00
membership_s4     membership_s4 0.000000e+00
membership_s5     membership_s5 0.000000e+00
membership_s6     membership_s6 0.000000e+00
membership_s7     membership_s7 0.000000e+00
membership_s8     membership_s8 0.000000e+00
membership_s9     membership_s9 0.000000e+00
membership_s10   membership_s10 0.000000e+00
membership_s11   membership_s11 0.000000e+00
membership_s13   membership_s13 0.000000e+00
membership_s15   membership_s15 0.000000e+00
membership_s17   membership_s17 0.000000e+00
membership_s18   membership_s18 0.000000e+00
membership_s19   membership_s19 0.000000e+00
membership_s20   membership_s20 0.000000e+00
membership_s21   membership_s21 0.000000e+00
membership_s22   membership_s22 0.000000e+00
membership_s26   membership_s26 0.000000e+00
membership_s27   membership_s27 0.000000e+00
membership_s28   membership_s28 0.000000e+00
membership_s29   membership_s29 0.000000e+00
membership_s30   membership_s30 0.000000e+00
membership_s31   membership_s31 0.000000e+00
membership_s32   membership_s32 0.000000e+00
membership_s33   membership_s33 0.000000e+00
membership_s34   membership_s34 0.000000e+00
membership_s35   membership_s35 0.000000e+00
membership_s36   membership_s36 0.000000e+00
membership_s37   membership_s37 0.000000e+00
membership_s40   membership_s40 0.000000e+00
membership_s41   membership_s41 0.000000e+00
membership_s42   membership_s42 0.000000e+00
membership_s43   membership_s43 0.000000e+00
membership_s44   membership_s44 0.000000e+00
[1] "Dataset: high_C Model RF, run: 3 of 5 2015-06-15 22:44:32"
     |      Out-of-bag   |
Tree |      MSE  %Var(y) |
   1 |  0.08434   176.02 |
   2 |   0.1186   247.56 |
   3 |   0.1005   209.82 |
   4 |  0.08389   175.10 |
   5 |  0.07459   155.67 |
   6 |  0.07827   163.36 |
   7 |  0.07809   162.99 |
   8 |  0.07818   163.18 |
   9 |  0.07289   152.14 |
  10 |  0.07284   152.02 |
  11 |  0.06731   140.48 |
  12 |  0.06596   137.67 |
  13 |  0.06747   140.82 |
  14 |  0.06615   138.06 |
  15 |  0.06508   135.82 |
  16 |  0.06462   134.86 |
  17 |  0.06422   134.04 |
  18 |  0.06373   133.02 |
  19 |  0.06261   130.68 |
  20 |  0.06252   130.49 |
  21 |  0.06158   128.52 |
  22 |    0.061   127.31 |
  23 |  0.06026   125.77 |
  24 |  0.06025   125.75 |
  25 |  0.05995   125.13 |
  26 |  0.05986   124.93 |
  27 |  0.05991   125.04 |
  28 |  0.05994   125.10 |
  29 |  0.05996   125.15 |
  30 |  0.05998   125.19 |
  31 |  0.05976   124.73 |
  32 |  0.05974   124.68 |
  33 |  0.05923   123.61 |
  34 |  0.05875   122.62 |
  35 |  0.05866   122.44 |
  36 |  0.05909   123.32 |
  37 |  0.05807   121.19 |
  38 |  0.05786   120.76 |
  39 |   0.0577   120.42 |
  40 |   0.0574   119.79 |
  41 |  0.05764   120.31 |
  42 |  0.05751   120.03 |
  43 |  0.05735   119.69 |
  44 |  0.05764   120.31 |
  45 |  0.05737   119.73 |
  46 |  0.05787   120.78 |
  47 |  0.05753   120.08 |
  48 |  0.05782   120.69 |
  49 |  0.05817   121.41 |
  50 |  0.05829   121.66 |
  51 |  0.05835   121.78 |
  52 |  0.05857   122.24 |
  53 |  0.05866   122.43 |
  54 |  0.05875   122.62 |
  55 |  0.05839   121.86 |
  56 |  0.05841   121.90 |
  57 |  0.05842   121.94 |
  58 |  0.05831   121.71 |
  59 |  0.05826   121.61 |
  60 |  0.05763   120.29 |
  61 |  0.05762   120.27 |
  62 |  0.05761   120.23 |
  63 |  0.05763   120.28 |
  64 |  0.05766   120.35 |
  65 |  0.05746   119.93 |
  66 |  0.05736   119.73 |
  67 |  0.05766   120.35 |
  68 |  0.05765   120.32 |
  69 |  0.05769   120.40 |
  70 |  0.05753   120.07 |
  71 |   0.0579   120.85 |
  72 |  0.05803   121.12 |
  73 |  0.05794   120.94 |
  74 |  0.05814   121.34 |
  75 |  0.05826   121.59 |
  76 |  0.05854   122.19 |
  77 |  0.05857   122.25 |
  78 |  0.05845   122.00 |
  79 |  0.05857   122.25 |
  80 |  0.05853   122.17 |
  81 |  0.05852   122.14 |
  82 |  0.05915   123.46 |
  83 |  0.05902   123.19 |
  84 |  0.05899   123.12 |
  85 |  0.05905   123.24 |
  86 |  0.05901   123.16 |
  87 |  0.05879   122.71 |
  88 |   0.0588   122.72 |
  89 |  0.05876   122.63 |
  90 |  0.05873   122.58 |
  91 |  0.05881   122.75 |
  92 |  0.05867   122.45 |
  93 |  0.05869   122.49 |
  94 |  0.05889   122.92 |
  95 |  0.05877   122.67 |
  96 |  0.05879   122.71 |
  97 |  0.05878   122.68 |
  98 |  0.05882   122.76 |
  99 |  0.05882   122.76 |
 100 |  0.05882   122.76 |
[1] "Random Forest variable coefficients"
                      %IncMSE IncNodePurity
graph5           3.655822e-03  8.864369e-02
graph6           1.048471e-03  1.954361e-02
graph7           3.896104e-04  1.221786e-02
graph8           0.000000e+00  2.442491e-17
graph9           4.059829e-04  4.231446e-02
graph10          1.495533e-03  5.853362e-02
graph11          6.032617e-04  2.387023e-02
graph12          0.000000e+00  3.087808e-18
graph13          5.828262e-04  4.192308e-02
graph14          2.181489e-03  1.942342e-02
graph15          1.333333e-04  3.733333e-02
graph16          1.704819e-03  6.809098e-02
graph17          3.525641e-04  7.779329e-03
graph18          4.261880e-04  1.327764e-01
graph19          3.038527e-03  7.031017e-02
graph20          1.136644e-03  1.503646e-01
graph21          5.161505e-04  1.897698e-02
graph22          1.441025e-04  4.171618e-02
graph23          4.265819e-04  9.120411e-02
graph24          5.268482e-04  2.942775e-02
graph25          3.086420e-04  3.014427e-02
graph26          1.544023e-03  9.842221e-02
graph27          2.702703e-04  8.333333e-03
graph28          0.000000e+00  6.938894e-20
graph29          0.000000e+00  5.898060e-19
orbit0           3.703704e-04  1.860679e-02
orbit1           2.372395e-03  6.348096e-02
orbit2           2.666667e-04  2.700000e-02
orbit3           6.250000e-04  1.215168e-02
orbit4           4.411136e-04  4.578750e-02
orbit5           1.923077e-04  5.097340e-02
orbit6           3.588517e-04  2.432367e-02
orbit7           4.984568e-04  2.135527e-02
orbit8           2.002945e-03  8.161185e-02
orbit9           2.619863e-04  3.584416e-02
orbit10          2.480980e-03  1.066667e-01
orbit11          1.369911e-03  9.149101e-02
orbit12         -5.716073e-05  7.279579e-02
orbit13          5.555556e-04  2.454545e-02
orbit14          2.409639e-04  8.333333e-03
orbit15          0.000000e+00  3.469447e-20
orbit16          4.878049e-04  1.774510e-02
orbit17          1.285604e-03  4.861111e-02
orbit18          4.867442e-03  8.546786e-02
orbit19         -1.211571e-04  2.109601e-02
orbit20          1.172951e-03  2.712085e-02
orbit21          5.442632e-05  8.467374e-02
orbit22          4.571882e-04  2.511555e-02
orbit23          1.265823e-04  1.062092e-03
orbit24          3.940230e-04  7.368640e-03
orbit25          2.409639e-04  1.624060e-02
orbit26          1.717648e-03  9.130800e-02
orbit27          4.275068e-03  3.775903e-02
orbit28          6.357596e-04  4.000000e-02
orbit29          8.851351e-04  5.100000e-02
orbit30         -2.409639e-04  2.313953e-03
orbit31          7.653100e-04  9.551465e-02
orbit32          1.565114e-03  1.330704e-02
orbit33          1.351546e-03  3.715707e-02
orbit34          0.000000e+00  1.875000e-02
orbit35         -4.309342e-04  3.306018e-01
orbit36          5.578216e-03  8.189420e-02
orbit37          0.000000e+00  1.998401e-17
orbit38          9.588962e-04  6.729336e-02
orbit39          2.553500e-04  1.239177e-02
orbit40          1.369863e-04  9.090909e-03
orbit41          1.337121e-03  3.045661e-02
orbit42          0.000000e+00  8.750000e-03
orbit43          8.021354e-04  7.558913e-02
orbit44          0.000000e+00  0.000000e+00
orbit45          5.612823e-03  1.774029e-01
orbit46          1.850658e-03  2.440877e-02
orbit47          6.847491e-04  2.648518e-02
orbit48          0.000000e+00  0.000000e+00
orbit49          7.616892e-04  6.891513e-02
orbit50          1.580946e-03  8.919514e-02
orbit51          1.624907e-03  7.573557e-02
orbit52          5.234529e-04  6.173437e-02
orbit53          4.109589e-04  9.652261e-03
orbit54          0.000000e+00  2.164935e-17
orbit55          1.505571e-06  4.611111e-02
orbit56          2.327270e-03  1.918098e-01
orbit57          0.000000e+00  1.428571e-02
orbit58          0.000000e+00  0.000000e+00
orbit59          0.000000e+00  9.600000e-03
orbit60          3.000000e-04  1.350000e-02
orbit61          1.385148e-02  1.687255e-01
orbit62          4.819277e-04  2.136031e-02
orbit63          3.448276e-04  2.304573e-02
orbit64          6.812798e-04  2.603587e-02
orbit65          1.635992e-03  1.175386e-01
orbit66          0.000000e+00  3.167605e-17
orbit67          0.000000e+00  0.000000e+00
orbit68          0.000000e+00  1.776357e-17
orbit69          0.000000e+00  7.216450e-18
orbit70          0.000000e+00  0.000000e+00
orbit71          0.000000e+00  2.255141e-18
orbit72          0.000000e+00  0.000000e+00
AP               1.219512e-04  9.090909e-03
bet             -5.817234e-04  5.441692e-02
ecc              3.815629e-04  1.633333e-02
eccrad          -1.265823e-04  8.571429e-03
close            0.000000e+00  9.000000e-03
constraint      -1.298890e-04  1.774820e-01
coreness         0.000000e+00  0.000000e+00
knn              1.165248e-03  7.257220e-02
hubscore         7.288037e-04  4.874582e-02
pagerank         6.709338e-04  3.745647e-01
trans            1.517562e-03  1.014263e-01
evcent           0.000000e+00  1.665335e-18
first            0.000000e+00  0.000000e+00
upto_second      4.975141e-04  7.564286e-02
upto_third       1.551625e-03  9.257659e-02
upto_fourth      5.673788e-04  5.852939e-02
upto_fifth       3.830347e-04  9.930028e-02
upto_sixth       3.007218e-03  2.227150e-01
second           0.000000e+00  6.106227e-18
third           -7.921056e-04  1.507537e-01
fourth           3.513894e-03  1.368557e-01
fifth            1.141264e-03  4.694598e-02
sixth            5.693816e-04  5.862722e-02
ratio1           1.060025e-03  5.700397e-02
ratio2           1.387074e-03  6.111840e-02
ratio3           1.118274e-03  4.915964e-02
ratio4           1.312686e-05  3.614470e-02
ratio5          -3.894007e-04  3.797275e-02
ratio6           1.688029e-03  1.201611e-01
selfinter        0.000000e+00  0.000000e+00
walktrap_vertex  0.000000e+00  9.833333e-03
bigcom1          1.298701e-04  9.230769e-03
bigcom3          0.000000e+00  0.000000e+00
bigcom4          0.000000e+00  0.000000e+00
bigcom5          0.000000e+00  0.000000e+00
bigcom6          0.000000e+00  0.000000e+00
bigcom7          0.000000e+00  0.000000e+00
bigcom8          0.000000e+00  3.469447e-20
bigcom9          0.000000e+00  0.000000e+00
bigcom10         0.000000e+00  0.000000e+00
bigcom11        -8.890962e-04  3.585260e-02
bigcom12         0.000000e+00  0.000000e+00
bigcom13         0.000000e+00  0.000000e+00
bigcom14         0.000000e+00  0.000000e+00
bigcom15         0.000000e+00  0.000000e+00
bigcom16         0.000000e+00  0.000000e+00
bigcom17         0.000000e+00  0.000000e+00
bigcom19         0.000000e+00  0.000000e+00
bigcom20         0.000000e+00  0.000000e+00
bigcom21         0.000000e+00  0.000000e+00
bigcom22         0.000000e+00  0.000000e+00
bigcom23         1.136364e-04  1.338875e-01
bigcom26         0.000000e+00  0.000000e+00
bigcom27         0.000000e+00  0.000000e+00
bigcom28         0.000000e+00  0.000000e+00
bigcom30         0.000000e+00  0.000000e+00
bigcom31         0.000000e+00  0.000000e+00
bigcom32         0.000000e+00  0.000000e+00
bigcom33         0.000000e+00  0.000000e+00
bigcom34         0.000000e+00  0.000000e+00
bigcom36         0.000000e+00  0.000000e+00
bigcom37         0.000000e+00  0.000000e+00
bigcom38         0.000000e+00  0.000000e+00
bigcom39         0.000000e+00  0.000000e+00
bigcom40         0.000000e+00  0.000000e+00
bigcom41         0.000000e+00  0.000000e+00
bigcom43         0.000000e+00  3.179694e-01
bigcom46         0.000000e+00  0.000000e+00
bigcom47         0.000000e+00  0.000000e+00
bigcom49         0.000000e+00  0.000000e+00
bigcom52         0.000000e+00  0.000000e+00
bigcom54         0.000000e+00  0.000000e+00
bigcom58         0.000000e+00  0.000000e+00
bigcom61         0.000000e+00  0.000000e+00
bigcom65         0.000000e+00  0.000000e+00
bigcom69         0.000000e+00  0.000000e+00
bigcom71         0.000000e+00  0.000000e+00
bigcom75         0.000000e+00  0.000000e+00
bigcom76         0.000000e+00  0.000000e+00
bigcom78         0.000000e+00  0.000000e+00
bigcom82         0.000000e+00  0.000000e+00
bigcom83         0.000000e+00  0.000000e+00
bigcom85         0.000000e+00  0.000000e+00
bigcom87         0.000000e+00  0.000000e+00
bigcom90         0.000000e+00  0.000000e+00
bigcom91         0.000000e+00  0.000000e+00
bigcom95         0.000000e+00  0.000000e+00
bigcom97         0.000000e+00  0.000000e+00
bigcom98         0.000000e+00  0.000000e+00
bigcom99         0.000000e+00  0.000000e+00
bigcom101        0.000000e+00  0.000000e+00
bigcom102        0.000000e+00  0.000000e+00
bigcom104        0.000000e+00  0.000000e+00
bigcom106        0.000000e+00  0.000000e+00
bigcom107        0.000000e+00  0.000000e+00
bigcom108        0.000000e+00  0.000000e+00
bigcom113        0.000000e+00  0.000000e+00
bigcom114        0.000000e+00  0.000000e+00
bigcom115        0.000000e+00  0.000000e+00
bigcom117        0.000000e+00  0.000000e+00
bigcom119        0.000000e+00  0.000000e+00
bigcom121        0.000000e+00  0.000000e+00
bigcom123        0.000000e+00  0.000000e+00
bigcom124        0.000000e+00  0.000000e+00
bigcom127        0.000000e+00  0.000000e+00
bigcom130        0.000000e+00  0.000000e+00
bigcom131        0.000000e+00  0.000000e+00
bigcom134        0.000000e+00  0.000000e+00
bigcom138        0.000000e+00  0.000000e+00
bigcom143        0.000000e+00  0.000000e+00
bigcom146        0.000000e+00  0.000000e+00
bigcom148        0.000000e+00  0.000000e+00
bigcom149        0.000000e+00  0.000000e+00
bigcom151        0.000000e+00  0.000000e+00
bigcom153        0.000000e+00  0.000000e+00
bigcom154        0.000000e+00  0.000000e+00
bigcom159        0.000000e+00  0.000000e+00
bigcom160        0.000000e+00  0.000000e+00
bigcom161        0.000000e+00  0.000000e+00
bigcom162        0.000000e+00  0.000000e+00
bigcom168        0.000000e+00  0.000000e+00
bigcom172        0.000000e+00  0.000000e+00
bigcom175        0.000000e+00  0.000000e+00
bigcom180        0.000000e+00  0.000000e+00
bigcom181        0.000000e+00  0.000000e+00
bigcom183        0.000000e+00  0.000000e+00
bigcom185        0.000000e+00  0.000000e+00
bigcom187        0.000000e+00  0.000000e+00
bigcom189        0.000000e+00  0.000000e+00
bigcom191        0.000000e+00  0.000000e+00
bigcom198        0.000000e+00  0.000000e+00
bigcom199        0.000000e+00  0.000000e+00
bigcom200        0.000000e+00  0.000000e+00
bigcom202        0.000000e+00  0.000000e+00
bigcom205        0.000000e+00  0.000000e+00
bigcom227        0.000000e+00  0.000000e+00
bigcom232        0.000000e+00  0.000000e+00
bigcom241        0.000000e+00  0.000000e+00
bigcom246        0.000000e+00  0.000000e+00
bigcom266        0.000000e+00  0.000000e+00
bigcom268        0.000000e+00  0.000000e+00
bigcom274        0.000000e+00  0.000000e+00
bigcom278        0.000000e+00  0.000000e+00
bigcom280        0.000000e+00  0.000000e+00
bigcom323        0.000000e+00  0.000000e+00
bigcom341        0.000000e+00  0.000000e+00
bigcom342        0.000000e+00  0.000000e+00
bigcom345        0.000000e+00  0.000000e+00
bigcom346        0.000000e+00  0.000000e+00
bigcom354        0.000000e+00  0.000000e+00
bigcom369        0.000000e+00  0.000000e+00
bigcom373        0.000000e+00  0.000000e+00
bigcom377        0.000000e+00  0.000000e+00
bigcom384        0.000000e+00  0.000000e+00
bigcom394        0.000000e+00  0.000000e+00
bigcom398        0.000000e+00  0.000000e+00
bigcom403        0.000000e+00  0.000000e+00
bigcom404        0.000000e+00  0.000000e+00
bigcom414        0.000000e+00  0.000000e+00
bigcom416        0.000000e+00  0.000000e+00
bigcom423        0.000000e+00  0.000000e+00
bigcom428        0.000000e+00  0.000000e+00
bigcom430        0.000000e+00  0.000000e+00
bigcom434        0.000000e+00  0.000000e+00
bigcom435        0.000000e+00  0.000000e+00
bigcom449        0.000000e+00  0.000000e+00
bigcom451        0.000000e+00  0.000000e+00
bigcom454        0.000000e+00  0.000000e+00
bigcom471        0.000000e+00  0.000000e+00
bigcom473        0.000000e+00  0.000000e+00
bigcom479        0.000000e+00  0.000000e+00
bigcom484        0.000000e+00  0.000000e+00
bigcom485        0.000000e+00  0.000000e+00
bigcom492        0.000000e+00  0.000000e+00
bigcom498        0.000000e+00  0.000000e+00
bigcom506        0.000000e+00  0.000000e+00
bigcom530        0.000000e+00  0.000000e+00
bigcom531        0.000000e+00  0.000000e+00
bigcom564        0.000000e+00  0.000000e+00
bigcom623        0.000000e+00  0.000000e+00
spin_vertex     -7.982729e-05  1.297652e-01
membership_s1    0.000000e+00  0.000000e+00
membership_s2    0.000000e+00  0.000000e+00
membership_s3    0.000000e+00  0.000000e+00
membership_s4    0.000000e+00  0.000000e+00
membership_s5    0.000000e+00  0.000000e+00
membership_s6    0.000000e+00  0.000000e+00
membership_s7    0.000000e+00  0.000000e+00
membership_s8    0.000000e+00  0.000000e+00
membership_s9    0.000000e+00  0.000000e+00
membership_s10   0.000000e+00  0.000000e+00
membership_s11   0.000000e+00  0.000000e+00
membership_s13   0.000000e+00  0.000000e+00
membership_s14   1.683201e-04  3.527711e-03
membership_s15   0.000000e+00  0.000000e+00
membership_s17   0.000000e+00  0.000000e+00
membership_s18   0.000000e+00  0.000000e+00
membership_s19   0.000000e+00  0.000000e+00
membership_s20   0.000000e+00  0.000000e+00
membership_s21   0.000000e+00  0.000000e+00
membership_s22   0.000000e+00  0.000000e+00
membership_s23   0.000000e+00  0.000000e+00
membership_s25   0.000000e+00  0.000000e+00
membership_s26   0.000000e+00  0.000000e+00
membership_s27   0.000000e+00  0.000000e+00
membership_s28   0.000000e+00  0.000000e+00
membership_s29   0.000000e+00  0.000000e+00
membership_s30   0.000000e+00  0.000000e+00
membership_s31   0.000000e+00  3.700233e-01
membership_s32   0.000000e+00  0.000000e+00
membership_s33   0.000000e+00  0.000000e+00
membership_s34   0.000000e+00  0.000000e+00
membership_s35   0.000000e+00  0.000000e+00
membership_s36   0.000000e+00  0.000000e+00
membership_s37   0.000000e+00  0.000000e+00
membership_s39   2.487715e-04  1.104997e-01
membership_s40   0.000000e+00  0.000000e+00
membership_s41   0.000000e+00  0.000000e+00
membership_s42   0.000000e+00  0.000000e+00
membership_s43   0.000000e+00  0.000000e+00
membership_s44   0.000000e+00  0.000000e+00
V1              -3.805618e-04  1.511438e-01
V2               3.409091e-04  1.549874e-02
pdi              1.223199e-03  3.142899e-01
adhesion        -5.240759e-04  2.543027e-01
cohesion         6.587917e-04  4.529814e-01
inner            8.686862e-04  2.361302e-01
outer            2.246554e-04  6.975577e-02
ioratio          2.496124e-04  3.316414e-01
comsize          7.992973e-04  1.013761e-01
[1] "Dataset: high_C Model GLM, run: 3 of 5 2015-06-15 22:44:33"
[1] "glmnet variable coefficients"
                         [,1]          [,2]
(Intercept)     -2.934824e+00 -1.095642e+01
graph0          -5.084261e-41  2.003419e-05
graph1          -9.658712e-43  3.901202e-08
graph2          -2.541076e-40 -4.514996e-05
graph3          -5.672871e-44 -3.912415e-09
graph4          -1.260969e-44  4.087988e-10
graph5          -3.074321e-42 -4.853343e-07
graph6          -1.006595e-42 -1.614774e-07
graph7          -6.514481e-42 -1.009815e-06
graph8          -9.292060e-41 -1.408998e-05
graph9          -1.467062e-45 -1.172121e-10
graph10         -3.573851e-46 -1.291148e-12
graph11         -2.143920e-46 -3.143435e-12
graph12         -1.814420e-44 -2.721070e-09
graph13         -6.087795e-44 -9.673057e-09
graph14         -1.053709e-44 -1.459471e-09
graph15         -9.554311e-43 -1.652342e-07
graph16         -7.887869e-45 -1.098435e-09
graph17         -2.956617e-44 -4.271817e-09
graph18         -3.040896e-42 -4.960075e-07
graph19         -2.135087e-43 -3.463257e-08
graph20         -1.344998e-43 -2.045063e-08
graph21         -6.995153e-43 -1.219442e-07
graph22         -1.445667e-43 -1.780275e-08
graph23         -4.543342e-43 -6.716074e-08
graph24         -1.561142e-42 -2.498906e-07
graph25         -3.759795e-42 -6.471521e-07
graph26         -1.511439e-42 -2.108819e-07
graph27         -2.302386e-41 -3.786310e-06
graph28         -7.614863e-42 -1.055511e-06
graph29         -6.388678e-41 -9.054281e-06
orbit0          -5.084261e-41  2.005780e-05
orbit1          -2.263058e-41 -3.423848e-06
orbit2          -4.819531e-43  1.475736e-07
orbit3          -2.541076e-40 -4.513054e-05
orbit4          -5.176872e-43 -7.149725e-08
orbit5          -5.604225e-44 -2.281087e-09
orbit6          -2.395947e-43 -2.693032e-08
orbit7          -8.275010e-45  9.330464e-10
orbit8          -3.074321e-42 -4.850618e-07
orbit9          -2.746335e-41 -3.960672e-06
orbit10         -2.782259e-42 -4.908035e-07
orbit11         -1.037527e-42 -1.449179e-07
orbit12         -8.599136e-41 -1.611060e-05
orbit13         -5.609035e-42 -8.071496e-07
orbit14         -9.292060e-41 -1.408034e-05
orbit15         -4.261010e-44 -6.961148e-09
orbit16         -1.146514e-45 -1.250608e-11
orbit17         -1.249875e-44 -1.868980e-09
orbit18         -5.981292e-45 -7.444044e-10
orbit19         -1.019642e-44 -9.797538e-10
orbit20         -1.398033e-45  1.987177e-10
orbit21         -3.302745e-46  2.846864e-12
orbit22         -2.815043e-45 -2.178355e-10
orbit23         -1.588971e-46  1.164609e-12
orbit24         -2.441864e-43 -3.204996e-08
orbit25         -1.672562e-43 -3.077025e-08
orbit26         -1.756014e-44 -2.471136e-09
orbit27         -6.203976e-43 -6.561164e-08
orbit28         -8.719551e-44  2.060502e-09
orbit29         -1.732723e-43 -3.125671e-08
orbit30         -1.459594e-43 -2.484490e-08
orbit31         -1.706820e-43 -1.821656e-08
orbit32         -4.055642e-44 -6.752900e-09
orbit33         -6.801607e-45 -7.431158e-10
orbit34         -9.554311e-43 -1.651145e-07
orbit35         -4.535916e-43 -3.790033e-08
orbit36         -2.497546e-44 -3.629462e-09
orbit37         -5.925541e-44 -9.571091e-09
orbit38         -8.626469e-45 -1.031273e-09
orbit39         -2.475694e-42 -4.195800e-07
orbit40         -5.228637e-43 -9.812968e-08
orbit41         -7.246028e-44 -1.039326e-08
orbit42         -2.758221e-44 -3.334199e-09
orbit43         -5.957297e-42 -9.818747e-07
orbit44         -4.252642e-42 -6.799534e-07
orbit45         -7.886762e-43  2.705994e-07
orbit46         -2.317450e-42 -4.431474e-07
orbit47         -5.769302e-43 -9.089295e-08
orbit48         -2.794364e-43 -4.505480e-08
orbit49         -8.816319e-43 -9.627012e-08
orbit50         -1.231606e-43 -2.019277e-08
orbit51         -1.513553e-42 -2.534870e-07
orbit52         -4.813284e-42 -9.328315e-07
orbit53         -1.112824e-42 -1.895448e-07
orbit54         -4.063793e-42 -7.634793e-07
orbit55         -1.194372e-43 -1.292953e-08
orbit56         -1.166590e-41  1.115579e-06
orbit57         -7.664244e-43 -1.201825e-07
orbit58         -6.462371e-43 -8.516144e-08
orbit59         -1.380187e-41 -2.634264e-06
orbit60         -3.223834e-42 -5.140450e-07
orbit61         -1.859573e-42 -2.566187e-07
orbit62         -1.518869e-41 -2.531826e-06
orbit63         -5.401625e-42 -9.522076e-07
orbit64         -7.484239e-42 -1.266171e-06
orbit65         -7.488738e-41 -1.411812e-05
orbit66         -6.248761e-42 -9.976271e-07
orbit67         -1.444692e-42 -1.766653e-07
orbit68         -3.335655e-41 -5.755537e-06
orbit69         -3.287873e-41 -4.687209e-06
orbit70         -6.251387e-41 -1.072759e-05
orbit71         -7.379693e-42 -9.538856e-07
orbit72         -6.388678e-41 -9.040823e-06
AP               4.501812e-38  1.149375e-02
bet              6.031194e-44  2.046121e-08
ecc             -9.266982e-39 -3.699867e-03
eccrad          -6.486887e-38 -2.589547e-02
close           -7.168521e-37 -6.254298e-02
constraint      -6.654049e-37 -2.601949e-01
coreness        -8.460630e-39 -1.234914e-03
knn             -1.310818e-39 -2.740848e-04
hubscore        -1.328191e-37 -1.962902e-02
pagerank         2.666529e-34  8.449686e+01
trans           -7.442161e-37 -1.659544e-01
evcent          -1.358895e-37 -2.016823e-02
first           -5.084261e-41  2.007951e-05
upto_second     -3.659892e-41 -4.593107e-06
upto_third      -1.196249e-41 -5.790909e-07
upto_fourth     -4.202563e-41 -1.511766e-06
upto_fifth      -3.337646e-40 -2.661094e-06
upto_sixth       1.791842e-39  1.047821e-03
second          -4.004392e-41 -5.381215e-06
third            5.858485e-42  3.665412e-06
fourth           1.598878e-41  8.315090e-07
fifth            4.744942e-41  1.863186e-06
sixth            4.945135e-40  3.787624e-05
ratio1          -1.816892e-39 -4.064772e-04
ratio2           4.589954e-39  3.553750e-04
ratio3           1.894762e-38 -2.710959e-03
ratio4           2.187656e-37  1.682390e-02
ratio5           1.550346e-37  3.804889e-02
ratio6           1.324298e-38  1.490710e-03
selfinter        8.768238e-39  4.303008e-03
walktrap_vertex -7.868944e-38 -1.444015e-02
bigcom1         -3.552844e-39 -3.267041e-03
bigcom3          0.000000e+00  0.000000e+00
bigcom4          0.000000e+00  0.000000e+00
bigcom5         -3.950212e-38 -9.657820e-03
bigcom6          0.000000e+00  0.000000e+00
bigcom7          0.000000e+00  0.000000e+00
bigcom8         -5.167959e-38 -2.027321e-02
bigcom9          0.000000e+00  0.000000e+00
bigcom10         0.000000e+00  0.000000e+00
bigcom11         1.107030e-37  3.013706e-02
bigcom12        -5.120328e-38 -2.203216e-02
bigcom13        -5.120328e-38 -1.903489e-02
bigcom14         0.000000e+00  0.000000e+00
bigcom15         0.000000e+00  0.000000e+00
bigcom16        -5.120328e-38 -1.870246e-02
bigcom17         0.000000e+00  0.000000e+00
bigcom19        -5.120328e-38 -1.890675e-02
bigcom20         0.000000e+00  0.000000e+00
bigcom21         0.000000e+00  0.000000e+00
bigcom22        -5.473454e-38 -9.247198e-03
bigcom23         2.897189e-37  8.431217e-02
bigcom26         0.000000e+00  0.000000e+00
bigcom27         0.000000e+00  0.000000e+00
bigcom28         0.000000e+00  0.000000e+00
bigcom30         0.000000e+00  0.000000e+00
bigcom31         0.000000e+00  0.000000e+00
bigcom32         0.000000e+00  0.000000e+00
bigcom33         0.000000e+00  0.000000e+00
bigcom34         0.000000e+00  0.000000e+00
bigcom36         0.000000e+00  0.000000e+00
bigcom37         0.000000e+00  0.000000e+00
bigcom38         0.000000e+00  0.000000e+00
bigcom39         0.000000e+00  0.000000e+00
bigcom40         0.000000e+00  0.000000e+00
bigcom41         0.000000e+00  0.000000e+00
bigcom43         9.635526e-37  2.854913e-01
bigcom46         0.000000e+00  0.000000e+00
bigcom47         0.000000e+00  0.000000e+00
bigcom49        -5.120328e-38 -2.303736e-02
bigcom52         0.000000e+00  0.000000e+00
bigcom54         0.000000e+00  0.000000e+00
bigcom58         0.000000e+00  0.000000e+00
bigcom61         0.000000e+00  0.000000e+00
bigcom65         0.000000e+00  0.000000e+00
bigcom69         0.000000e+00  0.000000e+00
bigcom71         0.000000e+00  0.000000e+00
bigcom75         0.000000e+00  0.000000e+00
bigcom76         0.000000e+00  0.000000e+00
bigcom78         0.000000e+00  0.000000e+00
bigcom82         0.000000e+00  0.000000e+00
bigcom83         0.000000e+00  0.000000e+00
bigcom85         0.000000e+00  0.000000e+00
bigcom87         0.000000e+00  0.000000e+00
bigcom90         0.000000e+00  0.000000e+00
bigcom91         0.000000e+00  0.000000e+00
bigcom95         0.000000e+00  0.000000e+00
bigcom97         0.000000e+00  0.000000e+00
bigcom98         0.000000e+00  0.000000e+00
bigcom99         0.000000e+00  0.000000e+00
bigcom101        0.000000e+00  0.000000e+00
bigcom102        0.000000e+00  0.000000e+00
bigcom104        0.000000e+00  0.000000e+00
bigcom106        0.000000e+00  0.000000e+00
bigcom107        0.000000e+00  0.000000e+00
bigcom108       -5.120328e-38 -2.064247e-02
bigcom113        0.000000e+00  0.000000e+00
bigcom114        0.000000e+00  0.000000e+00
bigcom115        0.000000e+00  0.000000e+00
bigcom117        0.000000e+00  0.000000e+00
bigcom119        0.000000e+00  0.000000e+00
bigcom121        0.000000e+00  0.000000e+00
bigcom123        0.000000e+00  0.000000e+00
bigcom124        0.000000e+00  0.000000e+00
bigcom127        0.000000e+00  0.000000e+00
bigcom130        0.000000e+00  0.000000e+00
bigcom131        0.000000e+00  0.000000e+00
bigcom134        0.000000e+00  0.000000e+00
bigcom138       -5.120328e-38 -1.909975e-02
bigcom143        0.000000e+00  0.000000e+00
bigcom146       -5.167959e-38 -1.905806e-02
bigcom148        0.000000e+00  0.000000e+00
bigcom149        0.000000e+00  0.000000e+00
bigcom151        0.000000e+00  0.000000e+00
bigcom153        0.000000e+00  0.000000e+00
bigcom154        0.000000e+00  0.000000e+00
bigcom159        0.000000e+00  0.000000e+00
bigcom160        0.000000e+00  0.000000e+00
bigcom161        0.000000e+00  0.000000e+00
bigcom162        0.000000e+00  0.000000e+00
bigcom168        0.000000e+00  0.000000e+00
bigcom172        0.000000e+00  0.000000e+00
bigcom175        0.000000e+00  0.000000e+00
bigcom180        0.000000e+00  0.000000e+00
bigcom181        0.000000e+00  0.000000e+00
bigcom183        0.000000e+00  0.000000e+00
bigcom185        0.000000e+00  0.000000e+00
bigcom187        0.000000e+00  0.000000e+00
bigcom189        0.000000e+00  0.000000e+00
bigcom191        0.000000e+00  0.000000e+00
bigcom198        0.000000e+00  0.000000e+00
bigcom199        0.000000e+00  0.000000e+00
bigcom200        0.000000e+00  0.000000e+00
bigcom202        0.000000e+00  0.000000e+00
bigcom205        0.000000e+00  0.000000e+00
bigcom227        0.000000e+00  0.000000e+00
bigcom232        0.000000e+00  0.000000e+00
bigcom241        0.000000e+00  0.000000e+00
bigcom246        0.000000e+00  0.000000e+00
bigcom266        0.000000e+00  0.000000e+00
bigcom268        0.000000e+00  0.000000e+00
bigcom274        0.000000e+00  0.000000e+00
bigcom278        0.000000e+00  0.000000e+00
bigcom280        0.000000e+00  0.000000e+00
bigcom323        0.000000e+00  0.000000e+00
bigcom341        0.000000e+00  0.000000e+00
bigcom342        0.000000e+00  0.000000e+00
bigcom345        0.000000e+00  0.000000e+00
bigcom346        0.000000e+00  0.000000e+00
bigcom354        0.000000e+00  0.000000e+00
bigcom369        0.000000e+00  0.000000e+00
bigcom373        0.000000e+00  0.000000e+00
bigcom377        0.000000e+00  0.000000e+00
bigcom384        0.000000e+00  0.000000e+00
bigcom394        0.000000e+00  0.000000e+00
bigcom398        0.000000e+00  0.000000e+00
bigcom403        0.000000e+00  0.000000e+00
bigcom404        0.000000e+00  0.000000e+00
bigcom414        0.000000e+00  0.000000e+00
bigcom416        0.000000e+00  0.000000e+00
bigcom423       -5.120328e-38 -2.340459e-02
bigcom428        0.000000e+00  0.000000e+00
bigcom430        0.000000e+00  0.000000e+00
bigcom434        0.000000e+00  0.000000e+00
bigcom435        0.000000e+00  0.000000e+00
bigcom449        0.000000e+00  0.000000e+00
bigcom451        0.000000e+00  0.000000e+00
bigcom454        0.000000e+00  0.000000e+00
bigcom471        0.000000e+00  0.000000e+00
bigcom473        0.000000e+00  0.000000e+00
bigcom479       -5.120328e-38 -2.127699e-02
bigcom484        0.000000e+00  0.000000e+00
bigcom485        0.000000e+00  0.000000e+00
bigcom492       -5.120328e-38 -1.975978e-02
bigcom498        0.000000e+00  0.000000e+00
bigcom506        0.000000e+00  0.000000e+00
bigcom530        0.000000e+00  0.000000e+00
bigcom531        0.000000e+00  0.000000e+00
bigcom564        0.000000e+00  0.000000e+00
bigcom623        0.000000e+00  0.000000e+00
spin_vertex     -1.403074e-37 -3.163248e-02
membership_s1   -6.332922e-39 -3.565916e-03
membership_s2   -5.120328e-38 -1.869827e-02
membership_s3    0.000000e+00  0.000000e+00
membership_s4    0.000000e+00  0.000000e+00
membership_s5    0.000000e+00  0.000000e+00
membership_s6    0.000000e+00  0.000000e+00
membership_s7    0.000000e+00  0.000000e+00
membership_s8    0.000000e+00  0.000000e+00
membership_s9    0.000000e+00  0.000000e+00
membership_s10   0.000000e+00  0.000000e+00
membership_s11   0.000000e+00  0.000000e+00
membership_s13   0.000000e+00  0.000000e+00
membership_s14   1.279461e-37  3.542262e-02
membership_s15  -5.120328e-38 -2.212732e-02
membership_s17   0.000000e+00  0.000000e+00
membership_s18   0.000000e+00  0.000000e+00
membership_s19  -5.120328e-38 -1.985416e-02
membership_s20   0.000000e+00  0.000000e+00
membership_s21   0.000000e+00  0.000000e+00
membership_s22   0.000000e+00  0.000000e+00
membership_s23  -5.019135e-38 -9.633363e-03
membership_s25  -2.518794e-38 -1.033490e-02
membership_s26   0.000000e+00  0.000000e+00
membership_s27   0.000000e+00  0.000000e+00
membership_s28  -5.120328e-38 -1.975652e-02
membership_s29   0.000000e+00  0.000000e+00
membership_s30   0.000000e+00  0.000000e+00
membership_s31   9.635526e-37  2.954683e-01
membership_s32  -5.120328e-38 -1.890312e-02
membership_s33   0.000000e+00  0.000000e+00
membership_s34   0.000000e+00  0.000000e+00
membership_s35   9.163925e-39 -1.885095e-04
membership_s36   0.000000e+00  0.000000e+00
membership_s37   0.000000e+00  0.000000e+00
membership_s39   2.897189e-37  8.040499e-02
membership_s40   0.000000e+00  0.000000e+00
membership_s41   0.000000e+00  0.000000e+00
membership_s42   0.000000e+00  0.000000e+00
membership_s43   0.000000e+00  0.000000e+00
membership_s44  -5.192108e-38 -2.066375e-02
V1              -2.735546e-37 -5.229271e-02
V2               2.739031e-37  4.700968e-02
pdi              2.296267e-35  6.572904e+00
adhesion        -2.871042e-41 -1.135597e-05
cohesion         5.742084e-41  2.270835e-05
inner            7.600105e-42  3.004130e-06
outer           -2.996727e-41 -8.868216e-06
ioratio         -2.335612e-37 -8.757946e-02
comsize          4.888372e-41  1.008931e-05
[1] "Dataset: high_C Model GBM, run: 4 of 5 2015-06-15 22:44:34"
Iter   TrainDeviance   ValidDeviance   StepSize   Improve
     1        0.3915             nan     0.0100   -0.0005
     2        0.3829             nan     0.0100   -0.0006
     3        0.3800             nan     0.0100   -0.0002
     4        0.3745             nan     0.0100   -0.0003
     5        0.3685             nan     0.0100    0.0008
     6        0.3664             nan     0.0100   -0.0004
     7        0.3623             nan     0.0100   -0.0006
     8        0.3563             nan     0.0100   -0.0005
     9        0.3538             nan     0.0100   -0.0006
    10        0.3482             nan     0.0100   -0.0004
    20        0.3118             nan     0.0100   -0.0002
    40        0.2672             nan     0.0100   -0.0005
    60        0.2321             nan     0.0100   -0.0003
    80        0.2026             nan     0.0100   -0.0003
   100        0.1792             nan     0.0100   -0.0002
   120        0.1622             nan     0.0100   -0.0003
   140        0.1456             nan     0.0100   -0.0003
   160        0.1322             nan     0.0100   -0.0003
   180        0.1210             nan     0.0100   -0.0002
   200        0.1086             nan     0.0100   -0.0002
   203        0.1067             nan     0.0100   -0.0001

[1] "GBM variable coefficients"
                            var      rel.inf
orbit35                 orbit35 1.009860e+01
spin_vertex         spin_vertex 5.443973e+00
comsize                 comsize 4.988198e+00
graph7                   graph7 3.649684e+00
graph1                   graph1 3.261240e+00
bigcom11               bigcom11 3.240559e+00
ratio5                   ratio5 2.943316e+00
upto_sixth           upto_sixth 2.822444e+00
walktrap_vertex walktrap_vertex 2.570436e+00
orbit52                 orbit52 1.935818e+00
graph16                 graph16 1.921766e+00
orbit4                   orbit4 1.787791e+00
orbit11                 orbit11 1.756179e+00
orbit45                 orbit45 1.717373e+00
knn                         knn 1.695791e+00
cohesion               cohesion 1.661626e+00
graph19                 graph19 1.650541e+00
adhesion               adhesion 1.641034e+00
V1                           V1 1.637820e+00
graph2                   graph2 1.566504e+00
trans                     trans 1.540061e+00
orbit6                   orbit6 1.481844e+00
graph26                 graph26 1.367608e+00
graph3                   graph3 1.250965e+00
graph23                 graph23 1.235899e+00
bet                         bet 1.214850e+00
fourth                   fourth 1.210340e+00
third                     third 1.081513e+00
graph11                 graph11 1.056563e+00
ratio6                   ratio6 9.911693e-01
orbit57                 orbit57 9.799229e-01
orbit38                 orbit38 9.577676e-01
pagerank               pagerank 9.543665e-01
inner                     inner 8.745910e-01
outer                     outer 8.730076e-01
graph5                   graph5 8.377282e-01
orbit50                 orbit50 8.296863e-01
pdi                         pdi 8.154320e-01
orbit47                 orbit47 7.888677e-01
ioratio                 ioratio 7.279568e-01
orbit69                 orbit69 7.271999e-01
ratio1                   ratio1 7.102706e-01
orbit20                 orbit20 7.026174e-01
constraint           constraint 6.535549e-01
ecc                         ecc 6.419649e-01
graph6                   graph6 6.165946e-01
close                     close 6.020011e-01
orbit1                   orbit1 5.925153e-01
graph17                 graph17 5.882863e-01
ratio4                   ratio4 5.102907e-01
graph0                   graph0 5.007264e-01
V2                           V2 4.984544e-01
graph29                 graph29 4.925273e-01
orbit62                 orbit62 4.897423e-01
upto_fifth           upto_fifth 4.595802e-01
membership_s39   membership_s39 4.554989e-01
orbit30                 orbit30 4.476022e-01
graph4                   graph4 4.472044e-01
orbit56                 orbit56 4.422076e-01
orbit32                 orbit32 4.169319e-01
orbit24                 orbit24 4.023267e-01
sixth                     sixth 3.927559e-01
orbit40                 orbit40 3.863406e-01
ratio2                   ratio2 3.769663e-01
orbit49                 orbit49 3.767138e-01
orbit27                 orbit27 3.398200e-01
orbit18                 orbit18 3.202997e-01
orbit28                 orbit28 2.997388e-01
orbit51                 orbit51 2.907049e-01
orbit65                 orbit65 2.892018e-01
orbit9                   orbit9 2.880045e-01
graph18                 graph18 2.809240e-01
orbit66                 orbit66 2.808586e-01
orbit39                 orbit39 2.790751e-01
upto_third           upto_third 2.629764e-01
ratio3                   ratio3 2.592180e-01
graph8                   graph8 2.431457e-01
orbit36                 orbit36 2.373973e-01
orbit63                 orbit63 2.298370e-01
graph28                 graph28 2.294956e-01
orbit61                 orbit61 2.193465e-01
orbit70                 orbit70 1.937548e-01
orbit46                 orbit46 1.796966e-01
membership_s14   membership_s14 1.765616e-01
orbit58                 orbit58 1.759569e-01
graph10                 graph10 1.746883e-01
graph13                 graph13 1.663947e-01
orbit23                 orbit23 1.661004e-01
orbit54                 orbit54 1.558592e-01
graph21                 graph21 1.410219e-01
graph20                 graph20 1.406423e-01
orbit64                 orbit64 1.359625e-01
orbit33                 orbit33 1.322632e-01
orbit15                 orbit15 1.258409e-01
orbit44                 orbit44 1.188454e-01
membership_s25   membership_s25 1.148163e-01
graph22                 graph22 1.105147e-01
graph14                 graph14 1.068919e-01
orbit53                 orbit53 9.004605e-02
orbit10                 orbit10 8.304952e-02
orbit7                   orbit7 8.292102e-02
orbit21                 orbit21 7.954915e-02
orbit22                 orbit22 7.839604e-02
fifth                     fifth 6.820234e-02
orbit31                 orbit31 6.392660e-02
orbit68                 orbit68 6.172739e-02
orbit19                 orbit19 5.876284e-02
orbit16                 orbit16 5.613556e-02
graph9                   graph9 5.288964e-02
second                   second 5.136307e-02
orbit5                   orbit5 4.924925e-02
orbit26                 orbit26 4.909181e-02
orbit2                   orbit2 4.636579e-02
upto_second         upto_second 4.303840e-02
membership_s1     membership_s1 4.130118e-02
upto_fourth         upto_fourth 3.919834e-02
graph25                 graph25 7.690651e-03
orbit29                 orbit29 7.106076e-03
orbit37                 orbit37 5.972706e-03
orbit41                 orbit41 5.347039e-03
orbit17                 orbit17 3.877319e-03
graph24                 graph24 2.373118e-03
graph12                 graph12 2.344839e-03
orbit59                 orbit59 2.219188e-03
graph15                 graph15 1.659918e-03
selfinter             selfinter 1.190747e-03
orbit55                 orbit55 1.147828e-03
hubscore               hubscore 1.119384e-03
orbit13                 orbit13 1.007608e-03
orbit42                 orbit42 9.714287e-04
orbit25                 orbit25 6.083479e-04
orbit43                 orbit43 5.715728e-04
orbit60                 orbit60 4.568914e-04
orbit12                 orbit12 4.149408e-04
bigcom5                 bigcom5 3.614301e-04
graph27                 graph27 2.530715e-04
coreness               coreness 1.669189e-04
orbit67                 orbit67 1.236341e-04
bigcom1                 bigcom1 9.557989e-05
evcent                   evcent 7.747313e-05
orbit71                 orbit71 3.281296e-05
membership_s23   membership_s23 2.388446e-05
AP                           AP 1.326085e-05
orbit0                   orbit0 0.000000e+00
orbit3                   orbit3 0.000000e+00
orbit8                   orbit8 0.000000e+00
orbit14                 orbit14 0.000000e+00
orbit34                 orbit34 0.000000e+00
orbit48                 orbit48 0.000000e+00
orbit72                 orbit72 0.000000e+00
eccrad                   eccrad 0.000000e+00
first                     first 0.000000e+00
bigcom3                 bigcom3 0.000000e+00
bigcom4                 bigcom4 0.000000e+00
bigcom6                 bigcom6 0.000000e+00
bigcom7                 bigcom7 0.000000e+00
bigcom8                 bigcom8 0.000000e+00
bigcom9                 bigcom9 0.000000e+00
bigcom10               bigcom10 0.000000e+00
bigcom12               bigcom12 0.000000e+00
bigcom13               bigcom13 0.000000e+00
bigcom14               bigcom14 0.000000e+00
bigcom15               bigcom15 0.000000e+00
bigcom16               bigcom16 0.000000e+00
bigcom17               bigcom17 0.000000e+00
bigcom19               bigcom19 0.000000e+00
bigcom20               bigcom20 0.000000e+00
bigcom21               bigcom21 0.000000e+00
bigcom22               bigcom22 0.000000e+00
bigcom23               bigcom23 0.000000e+00
bigcom26               bigcom26 0.000000e+00
bigcom27               bigcom27 0.000000e+00
bigcom28               bigcom28 0.000000e+00
bigcom30               bigcom30 0.000000e+00
bigcom31               bigcom31 0.000000e+00
bigcom32               bigcom32 0.000000e+00
bigcom33               bigcom33 0.000000e+00
bigcom34               bigcom34 0.000000e+00
bigcom36               bigcom36 0.000000e+00
bigcom37               bigcom37 0.000000e+00
bigcom38               bigcom38 0.000000e+00
bigcom39               bigcom39 0.000000e+00
bigcom40               bigcom40 0.000000e+00
bigcom41               bigcom41 0.000000e+00
bigcom43               bigcom43 0.000000e+00
bigcom46               bigcom46 0.000000e+00
bigcom47               bigcom47 0.000000e+00
bigcom49               bigcom49 0.000000e+00
bigcom52               bigcom52 0.000000e+00
bigcom54               bigcom54 0.000000e+00
bigcom58               bigcom58 0.000000e+00
bigcom61               bigcom61 0.000000e+00
bigcom65               bigcom65 0.000000e+00
bigcom69               bigcom69 0.000000e+00
bigcom71               bigcom71 0.000000e+00
bigcom75               bigcom75 0.000000e+00
bigcom76               bigcom76 0.000000e+00
bigcom78               bigcom78 0.000000e+00
bigcom82               bigcom82 0.000000e+00
bigcom83               bigcom83 0.000000e+00
bigcom85               bigcom85 0.000000e+00
bigcom87               bigcom87 0.000000e+00
bigcom90               bigcom90 0.000000e+00
bigcom91               bigcom91 0.000000e+00
bigcom95               bigcom95 0.000000e+00
bigcom97               bigcom97 0.000000e+00
bigcom98               bigcom98 0.000000e+00
bigcom99               bigcom99 0.000000e+00
bigcom101             bigcom101 0.000000e+00
bigcom102             bigcom102 0.000000e+00
bigcom104             bigcom104 0.000000e+00
bigcom106             bigcom106 0.000000e+00
bigcom107             bigcom107 0.000000e+00
bigcom108             bigcom108 0.000000e+00
bigcom113             bigcom113 0.000000e+00
bigcom114             bigcom114 0.000000e+00
bigcom115             bigcom115 0.000000e+00
bigcom117             bigcom117 0.000000e+00
bigcom119             bigcom119 0.000000e+00
bigcom121             bigcom121 0.000000e+00
bigcom123             bigcom123 0.000000e+00
bigcom124             bigcom124 0.000000e+00
bigcom127             bigcom127 0.000000e+00
bigcom130             bigcom130 0.000000e+00
bigcom131             bigcom131 0.000000e+00
bigcom134             bigcom134 0.000000e+00
bigcom138             bigcom138 0.000000e+00
bigcom143             bigcom143 0.000000e+00
bigcom146             bigcom146 0.000000e+00
bigcom148             bigcom148 0.000000e+00
bigcom149             bigcom149 0.000000e+00
bigcom151             bigcom151 0.000000e+00
bigcom153             bigcom153 0.000000e+00
bigcom154             bigcom154 0.000000e+00
bigcom159             bigcom159 0.000000e+00
bigcom160             bigcom160 0.000000e+00
bigcom161             bigcom161 0.000000e+00
bigcom162             bigcom162 0.000000e+00
bigcom168             bigcom168 0.000000e+00
bigcom172             bigcom172 0.000000e+00
bigcom175             bigcom175 0.000000e+00
bigcom180             bigcom180 0.000000e+00
bigcom181             bigcom181 0.000000e+00
bigcom183             bigcom183 0.000000e+00
bigcom185             bigcom185 0.000000e+00
bigcom187             bigcom187 0.000000e+00
bigcom189             bigcom189 0.000000e+00
bigcom191             bigcom191 0.000000e+00
bigcom198             bigcom198 0.000000e+00
bigcom199             bigcom199 0.000000e+00
bigcom200             bigcom200 0.000000e+00
bigcom202             bigcom202 0.000000e+00
bigcom205             bigcom205 0.000000e+00
bigcom227             bigcom227 0.000000e+00
bigcom232             bigcom232 0.000000e+00
bigcom241             bigcom241 0.000000e+00
bigcom246             bigcom246 0.000000e+00
bigcom266             bigcom266 0.000000e+00
bigcom268             bigcom268 0.000000e+00
bigcom274             bigcom274 0.000000e+00
bigcom278             bigcom278 0.000000e+00
bigcom280             bigcom280 0.000000e+00
bigcom323             bigcom323 0.000000e+00
bigcom341             bigcom341 0.000000e+00
bigcom342             bigcom342 0.000000e+00
bigcom345             bigcom345 0.000000e+00
bigcom346             bigcom346 0.000000e+00
bigcom354             bigcom354 0.000000e+00
bigcom369             bigcom369 0.000000e+00
bigcom373             bigcom373 0.000000e+00
bigcom377             bigcom377 0.000000e+00
bigcom384             bigcom384 0.000000e+00
bigcom394             bigcom394 0.000000e+00
bigcom398             bigcom398 0.000000e+00
bigcom403             bigcom403 0.000000e+00
bigcom404             bigcom404 0.000000e+00
bigcom414             bigcom414 0.000000e+00
bigcom416             bigcom416 0.000000e+00
bigcom423             bigcom423 0.000000e+00
bigcom428             bigcom428 0.000000e+00
bigcom430             bigcom430 0.000000e+00
bigcom434             bigcom434 0.000000e+00
bigcom435             bigcom435 0.000000e+00
bigcom449             bigcom449 0.000000e+00
bigcom451             bigcom451 0.000000e+00
bigcom454             bigcom454 0.000000e+00
bigcom471             bigcom471 0.000000e+00
bigcom473             bigcom473 0.000000e+00
bigcom479             bigcom479 0.000000e+00
bigcom484             bigcom484 0.000000e+00
bigcom485             bigcom485 0.000000e+00
bigcom492             bigcom492 0.000000e+00
bigcom498             bigcom498 0.000000e+00
bigcom506             bigcom506 0.000000e+00
bigcom530             bigcom530 0.000000e+00
bigcom531             bigcom531 0.000000e+00
bigcom564             bigcom564 0.000000e+00
bigcom623             bigcom623 0.000000e+00
membership_s2     membership_s2 0.000000e+00
membership_s3     membership_s3 0.000000e+00
membership_s4     membership_s4 0.000000e+00
membership_s5     membership_s5 0.000000e+00
membership_s6     membership_s6 0.000000e+00
membership_s7     membership_s7 0.000000e+00
membership_s8     membership_s8 0.000000e+00
membership_s9     membership_s9 0.000000e+00
membership_s10   membership_s10 0.000000e+00
membership_s11   membership_s11 0.000000e+00
membership_s13   membership_s13 0.000000e+00
membership_s15   membership_s15 0.000000e+00
membership_s17   membership_s17 0.000000e+00
membership_s18   membership_s18 0.000000e+00
membership_s19   membership_s19 0.000000e+00
membership_s20   membership_s20 0.000000e+00
membership_s21   membership_s21 0.000000e+00
membership_s22   membership_s22 0.000000e+00
membership_s26   membership_s26 0.000000e+00
membership_s27   membership_s27 0.000000e+00
membership_s28   membership_s28 0.000000e+00
membership_s29   membership_s29 0.000000e+00
membership_s30   membership_s30 0.000000e+00
membership_s31   membership_s31 0.000000e+00
membership_s32   membership_s32 0.000000e+00
membership_s33   membership_s33 0.000000e+00
membership_s34   membership_s34 0.000000e+00
membership_s35   membership_s35 0.000000e+00
membership_s36   membership_s36 0.000000e+00
membership_s37   membership_s37 0.000000e+00
membership_s40   membership_s40 0.000000e+00
membership_s41   membership_s41 0.000000e+00
membership_s42   membership_s42 0.000000e+00
membership_s43   membership_s43 0.000000e+00
membership_s44   membership_s44 0.000000e+00
[1] "Dataset: high_C Model RF, run: 4 of 5 2015-06-15 22:44:37"
     |      Out-of-bag   |
Tree |      MSE  %Var(y) |
   1 |  0.06219   130.92 |
   2 |  0.08106   170.65 |
   3 |  0.08088   170.27 |
   4 |  0.07244   152.51 |
   5 |  0.07923   166.80 |
   6 |  0.07008   147.53 |
   7 |  0.08133   171.21 |
   8 |  0.08001   168.44 |
   9 |  0.07892   166.15 |
  10 |  0.07382   155.40 |
  11 |  0.08117   170.89 |
  12 |  0.07875   165.80 |
  13 |  0.07584   159.67 |
  14 |  0.07259   152.82 |
  15 |  0.07221   152.03 |
  16 |  0.07029   147.99 |
  17 |  0.06969   146.72 |
  18 |  0.06977   146.88 |
  19 |  0.06843   144.05 |
  20 |  0.06884   144.92 |
  21 |  0.06595   138.84 |
  22 |  0.06603   139.02 |
  23 |   0.0653   137.47 |
  24 |  0.06443   135.63 |
  25 |  0.06401   134.76 |
  26 |  0.06424   135.24 |
  27 |  0.06349   133.67 |
  28 |  0.06319   133.03 |
  29 |  0.06185   130.21 |
  30 |  0.06315   132.96 |
  31 |  0.06245   131.48 |
  32 |  0.06211   130.75 |
  33 |   0.0621   130.73 |
  34 |  0.06251   131.60 |
  35 |  0.06263   131.86 |
  36 |  0.06278   132.17 |
  37 |  0.06312   132.88 |
  38 |  0.06345   133.58 |
  39 |  0.06255   131.69 |
  40 |  0.06226   131.07 |
  41 |  0.06272   132.03 |
  42 |  0.06307   132.78 |
  43 |  0.06279   132.18 |
  44 |  0.06271   132.03 |
  45 |  0.06326   133.19 |
  46 |  0.06291   132.45 |
  47 |  0.06277   132.15 |
  48 |  0.06221   130.96 |
  49 |  0.06231   131.18 |
  50 |  0.06247   131.52 |
  51 |  0.06195   130.41 |
  52 |  0.06226   131.08 |
  53 |  0.06206   130.66 |
  54 |  0.06166   129.82 |
  55 |  0.06153   129.53 |
  56 |  0.06122   128.89 |
  57 |  0.06054   127.46 |
  58 |  0.06059   127.55 |
  59 |  0.06042   127.21 |
  60 |  0.06022   126.78 |
  61 |   0.0604   127.17 |
  62 |  0.06031   126.97 |
  63 |  0.06075   127.90 |
  64 |  0.06096   128.33 |
  65 |  0.06086   128.12 |
  66 |   0.0608   128.01 |
  67 |  0.06076   127.92 |
  68 |  0.06065   127.68 |
  69 |  0.06076   127.91 |
  70 |  0.06073   127.86 |
  71 |  0.06045   127.26 |
  72 |  0.06036   127.07 |
  73 |  0.06015   126.62 |
  74 |  0.06013   126.60 |
  75 |  0.05996   126.24 |
  76 |  0.05989   126.08 |
  77 |  0.05996   126.24 |
  78 |  0.05979   125.88 |
  79 |  0.05977   125.83 |
  80 |  0.05958   125.44 |
  81 |  0.05991   126.12 |
  82 |  0.05942   125.10 |
  83 |   0.0594   125.05 |
  84 |  0.05954   125.34 |
  85 |  0.05936   124.98 |
  86 |  0.05914   124.51 |
  87 |  0.05917   124.57 |
  88 |  0.05905   124.31 |
  89 |  0.05897   124.15 |
  90 |    0.059   124.20 |
  91 |  0.05897   124.15 |
  92 |  0.05893   124.07 |
  93 |  0.05896   124.12 |
  94 |  0.05889   123.99 |
  95 |  0.05896   124.12 |
  96 |  0.05928   124.81 |
  97 |  0.05938   125.01 |
  98 |  0.05964   125.57 |
  99 |  0.05948   125.22 |
 100 |  0.05953   125.33 |
[1] "Random Forest variable coefficients"
                      %IncMSE IncNodePurity
graph5           1.396095e-03  4.299196e-02
graph6           2.267593e-03  4.564671e-02
graph7           6.506037e-04  9.453479e-02
graph8           8.108108e-04  9.523810e-03
graph9           1.126761e-03  6.862778e-02
graph10          3.292254e-04  2.337487e-02
graph11          3.557137e-03  7.476615e-02
graph12          1.181237e-03  3.098039e-02
graph13          2.631579e-04  8.333333e-03
graph14          1.333333e-04  3.062500e-02
graph15         -8.802817e-06  1.173107e-02
graph16          2.241921e-03  9.197608e-02
graph17          1.094538e-03  3.981087e-02
graph18          1.741128e-03  8.753206e-02
graph19          6.899907e-04  6.439757e-02
graph20          2.038409e-05  4.425488e-02
graph21         -5.429315e-05  8.253810e-02
graph22          1.265432e-04  3.786890e-02
graph23         -2.880376e-04  3.503043e-02
graph24          2.253521e-05  3.170627e-02
graph25          1.377018e-05  4.216384e-02
graph26          1.451301e-03  5.661284e-02
graph27          8.219178e-04  9.090909e-03
graph28          1.730554e-03  7.175625e-02
graph29          0.000000e+00  2.000000e-02
orbit0          -1.333333e-04  2.816942e-02
orbit1           0.000000e+00  3.696696e-17
orbit2           2.866503e-04  3.742424e-02
orbit3           2.288851e-04  4.576288e-02
orbit4           1.014493e-03  9.825144e-03
orbit5          -1.449275e-04  4.939024e-03
orbit6           0.000000e+00  9.000000e-03
orbit7           5.335366e-05  4.379464e-02
orbit8           7.344771e-04  5.080556e-02
orbit9          -8.974359e-05  2.046559e-02
orbit10          0.000000e+00  1.714286e-02
orbit11          2.794368e-03  8.661594e-02
orbit12          1.930490e-03  1.012027e-01
orbit13          5.384615e-04  3.600855e-02
orbit14          8.612836e-04  1.875000e-02
orbit15         -3.205128e-05  3.227666e-02
orbit16          7.724232e-04  1.237470e-01
orbit17          6.493506e-04  3.663470e-02
orbit18          3.685763e-03  7.223872e-02
orbit19          1.104513e-03  5.796723e-02
orbit20          1.711459e-03  1.101295e-01
orbit21          9.913130e-05  6.304565e-02
orbit22          3.126468e-03  3.543196e-02
orbit23          1.333333e-04  4.406832e-02
orbit24          0.000000e+00  2.831069e-17
orbit25          5.263158e-04  1.402255e-03
orbit26          0.000000e+00  1.186551e-17
orbit27          3.839439e-03  3.288709e-02
orbit28          0.000000e+00  1.068590e-17
orbit29          2.816901e-04  2.590909e-02
orbit30          4.155648e-04  7.885777e-02
orbit31         -3.515835e-04  1.923810e-02
orbit32          6.250000e-04  3.141567e-02
orbit33          1.324728e-03  1.270309e-01
orbit34          6.172840e-04  1.243432e-02
orbit35          8.219602e-03  4.324064e-01
orbit36          2.389153e-03  5.524420e-02
orbit37          1.390476e-03  6.158523e-02
orbit38          4.483486e-03  1.433430e-01
orbit39          2.639972e-04  2.954887e-02
orbit40          2.816901e-04  7.575758e-03
orbit41          1.244936e-03  3.879075e-02
orbit42         -4.329004e-05  3.115942e-03
orbit43         -1.333333e-04  8.750000e-03
orbit44          1.868601e-03  8.567546e-03
orbit45          3.166778e-03  5.036856e-02
orbit46          1.269679e-03  1.885093e-02
orbit47          2.694346e-03  1.194423e-01
orbit48          1.428571e-04  2.550000e-02
orbit49          6.060606e-04  9.285714e-03
orbit50          2.002576e-03  6.176394e-02
orbit51          8.038808e-04  4.516667e-02
orbit52          6.523908e-03  6.993668e-02
orbit53          0.000000e+00  2.586473e-17
orbit54          1.710918e-03  1.238414e-01
orbit55          6.809407e-04  1.597151e-02
orbit56          4.254878e-04  1.792409e-02
orbit57          0.000000e+00  1.193490e-17
orbit58          0.000000e+00  2.064321e-18
orbit59          7.812500e-05  1.825115e-02
orbit60          0.000000e+00  5.950102e-18
orbit61          3.060413e-04  5.317567e-02
orbit62          2.176713e-03  4.865101e-02
orbit63          5.094610e-04  2.552415e-02
orbit64          6.944444e-04  1.726692e-02
orbit65          1.914813e-03  5.482371e-02
orbit66          9.333333e-04  8.333333e-03
orbit67          8.571429e-04  1.750000e-02
orbit68          0.000000e+00  1.443290e-17
orbit69          3.935394e-03  2.943501e-02
orbit70          0.000000e+00  2.357143e-02
orbit71          1.333333e-04  8.750000e-03
orbit72          0.000000e+00  0.000000e+00
AP               8.445946e-06  3.027950e-04
bet              1.015606e-03  1.341096e-02
ecc              0.000000e+00  6.938894e-20
eccrad           0.000000e+00  8.378714e-18
close            1.070588e-04  4.897321e-02
constraint      -2.703196e-04  5.324723e-02
coreness         0.000000e+00  6.158268e-18
knn              9.744956e-04  2.989236e-02
hubscore         8.160470e-04  4.111027e-02
pagerank         1.298701e-04  4.333285e-01
trans            1.234685e-03  4.763092e-02
evcent           1.119855e-03  4.718331e-02
first           -2.368476e-19  2.346446e-03
upto_second      2.276923e-04  5.927601e-02
upto_third       2.199098e-03  3.347759e-02
upto_fourth      1.349841e-03  1.850918e-02
upto_fifth       4.349627e-04  2.570381e-01
upto_sixth       2.902748e-03  1.634727e-01
second           0.000000e+00  1.429895e-02
third            8.450704e-04  9.615385e-03
fourth           1.326398e-03  7.050364e-02
fifth            9.523810e-06  4.261111e-02
sixth            1.595030e-03  3.721669e-01
ratio1           2.014647e-03  3.801619e-02
ratio2           1.867260e-04  9.354974e-02
ratio3           1.713249e-03  1.151623e-01
ratio4           1.090959e-03  8.122844e-02
ratio5          -1.406159e-05  1.179262e-01
ratio6           1.461700e-03  1.748386e-01
selfinter        0.000000e+00  0.000000e+00
walktrap_vertex -3.968876e-04  3.079222e-02
bigcom1          7.142857e-04  1.802083e-02
bigcom3          0.000000e+00  0.000000e+00
bigcom4          0.000000e+00  0.000000e+00
bigcom5          5.633803e-04  9.687500e-03
bigcom6          0.000000e+00  0.000000e+00
bigcom7          0.000000e+00  0.000000e+00
bigcom8          0.000000e+00  0.000000e+00
bigcom9          0.000000e+00  0.000000e+00
bigcom10         0.000000e+00  0.000000e+00
bigcom11        -5.818883e-05  3.951694e-02
bigcom12         0.000000e+00  0.000000e+00
bigcom13         0.000000e+00  0.000000e+00
bigcom14         0.000000e+00  0.000000e+00
bigcom15         0.000000e+00  0.000000e+00
bigcom16         0.000000e+00  0.000000e+00
bigcom17         0.000000e+00  0.000000e+00
bigcom19         0.000000e+00  0.000000e+00
bigcom20         0.000000e+00  0.000000e+00
bigcom21         0.000000e+00  0.000000e+00
bigcom22         0.000000e+00  0.000000e+00
bigcom23         0.000000e+00  0.000000e+00
bigcom26         0.000000e+00  0.000000e+00
bigcom27         0.000000e+00  0.000000e+00
bigcom28         0.000000e+00  0.000000e+00
bigcom30         0.000000e+00  0.000000e+00
bigcom31         0.000000e+00  0.000000e+00
bigcom32         0.000000e+00  0.000000e+00
bigcom33         0.000000e+00  0.000000e+00
bigcom34         0.000000e+00  0.000000e+00
bigcom36         0.000000e+00  0.000000e+00
bigcom37         0.000000e+00  0.000000e+00
bigcom38         0.000000e+00  0.000000e+00
bigcom39         0.000000e+00  0.000000e+00
bigcom40         0.000000e+00  0.000000e+00
bigcom41         0.000000e+00  0.000000e+00
bigcom43         8.680556e-06  1.493344e-01
bigcom46         0.000000e+00  0.000000e+00
bigcom47         0.000000e+00  0.000000e+00
bigcom49         0.000000e+00  0.000000e+00
bigcom52         0.000000e+00  0.000000e+00
bigcom54         0.000000e+00  0.000000e+00
bigcom58         0.000000e+00  0.000000e+00
bigcom61         0.000000e+00  0.000000e+00
bigcom65         0.000000e+00  0.000000e+00
bigcom69         0.000000e+00  0.000000e+00
bigcom71         0.000000e+00  0.000000e+00
bigcom75         0.000000e+00  0.000000e+00
bigcom76         0.000000e+00  0.000000e+00
bigcom78         0.000000e+00  0.000000e+00
bigcom82         0.000000e+00  0.000000e+00
bigcom83         0.000000e+00  0.000000e+00
bigcom85         0.000000e+00  0.000000e+00
bigcom87         0.000000e+00  0.000000e+00
bigcom90         0.000000e+00  0.000000e+00
bigcom91         0.000000e+00  0.000000e+00
bigcom95         0.000000e+00  0.000000e+00
bigcom97         0.000000e+00  0.000000e+00
bigcom98         0.000000e+00  0.000000e+00
bigcom99         0.000000e+00  0.000000e+00
bigcom101        0.000000e+00  0.000000e+00
bigcom102        0.000000e+00  0.000000e+00
bigcom104        0.000000e+00  0.000000e+00
bigcom106        0.000000e+00  0.000000e+00
bigcom107        0.000000e+00  0.000000e+00
bigcom108        0.000000e+00  0.000000e+00
bigcom113        0.000000e+00  0.000000e+00
bigcom114        0.000000e+00  0.000000e+00
bigcom115        0.000000e+00  0.000000e+00
bigcom117        0.000000e+00  0.000000e+00
bigcom119        0.000000e+00  0.000000e+00
bigcom121        0.000000e+00  0.000000e+00
bigcom123        0.000000e+00  0.000000e+00
bigcom124        0.000000e+00  0.000000e+00
bigcom127        0.000000e+00  0.000000e+00
bigcom130        0.000000e+00  0.000000e+00
bigcom131        0.000000e+00  0.000000e+00
bigcom134        0.000000e+00  0.000000e+00
bigcom138        0.000000e+00  0.000000e+00
bigcom143        0.000000e+00  0.000000e+00
bigcom146        0.000000e+00  0.000000e+00
bigcom148        0.000000e+00  0.000000e+00
bigcom149        0.000000e+00  0.000000e+00
bigcom151        0.000000e+00  0.000000e+00
bigcom153        0.000000e+00  0.000000e+00
bigcom154        0.000000e+00  0.000000e+00
bigcom159        0.000000e+00  0.000000e+00
bigcom160        0.000000e+00  0.000000e+00
bigcom161        0.000000e+00  0.000000e+00
bigcom162        0.000000e+00  0.000000e+00
bigcom168        0.000000e+00  0.000000e+00
bigcom172        0.000000e+00  0.000000e+00
bigcom175        0.000000e+00  0.000000e+00
bigcom180        0.000000e+00  0.000000e+00
bigcom181        0.000000e+00  0.000000e+00
bigcom183        0.000000e+00  0.000000e+00
bigcom185        0.000000e+00  0.000000e+00
bigcom187        0.000000e+00  0.000000e+00
bigcom189        0.000000e+00  0.000000e+00
bigcom191        0.000000e+00  0.000000e+00
bigcom198        0.000000e+00  0.000000e+00
bigcom199        0.000000e+00  0.000000e+00
bigcom200        0.000000e+00  0.000000e+00
bigcom202        0.000000e+00  0.000000e+00
bigcom205        0.000000e+00  0.000000e+00
bigcom227        0.000000e+00  0.000000e+00
bigcom232        0.000000e+00  0.000000e+00
bigcom241        0.000000e+00  0.000000e+00
bigcom246        0.000000e+00  0.000000e+00
bigcom266        0.000000e+00  0.000000e+00
bigcom268        0.000000e+00  0.000000e+00
bigcom274        0.000000e+00  0.000000e+00
bigcom278        0.000000e+00  0.000000e+00
bigcom280        0.000000e+00  0.000000e+00
bigcom323        0.000000e+00  0.000000e+00
bigcom341        0.000000e+00  0.000000e+00
bigcom342        0.000000e+00  0.000000e+00
bigcom345        0.000000e+00  0.000000e+00
bigcom346        0.000000e+00  0.000000e+00
bigcom354        0.000000e+00  0.000000e+00
bigcom369        0.000000e+00  0.000000e+00
bigcom373        0.000000e+00  0.000000e+00
bigcom377        0.000000e+00  0.000000e+00
bigcom384        0.000000e+00  0.000000e+00
bigcom394        0.000000e+00  0.000000e+00
bigcom398        0.000000e+00  0.000000e+00
bigcom403        0.000000e+00  0.000000e+00
bigcom404        0.000000e+00  0.000000e+00
bigcom414        0.000000e+00  0.000000e+00
bigcom416        0.000000e+00  0.000000e+00
bigcom423        0.000000e+00  0.000000e+00
bigcom428        0.000000e+00  0.000000e+00
bigcom430        0.000000e+00  0.000000e+00
bigcom434        0.000000e+00  0.000000e+00
bigcom435        0.000000e+00  0.000000e+00
bigcom449        0.000000e+00  0.000000e+00
bigcom451        0.000000e+00  0.000000e+00
bigcom454        0.000000e+00  0.000000e+00
bigcom471        0.000000e+00  0.000000e+00
bigcom473        0.000000e+00  0.000000e+00
bigcom479        0.000000e+00  0.000000e+00
bigcom484        0.000000e+00  0.000000e+00
bigcom485        0.000000e+00  0.000000e+00
bigcom492        0.000000e+00  0.000000e+00
bigcom498        0.000000e+00  0.000000e+00
bigcom506        0.000000e+00  0.000000e+00
bigcom530        0.000000e+00  0.000000e+00
bigcom531        0.000000e+00  0.000000e+00
bigcom564        0.000000e+00  0.000000e+00
bigcom623        0.000000e+00  0.000000e+00
spin_vertex      1.768771e-03  1.269825e-01
membership_s1    3.906250e-05  4.441361e-03
membership_s2    0.000000e+00  0.000000e+00
membership_s3    0.000000e+00  0.000000e+00
membership_s4    0.000000e+00  0.000000e+00
membership_s5    0.000000e+00  0.000000e+00
membership_s6    0.000000e+00  0.000000e+00
membership_s7    0.000000e+00  0.000000e+00
membership_s8    0.000000e+00  0.000000e+00
membership_s9    0.000000e+00  0.000000e+00
membership_s10   0.000000e+00  0.000000e+00
membership_s11   0.000000e+00  0.000000e+00
membership_s13   0.000000e+00  0.000000e+00
membership_s14  -4.833347e-04  4.016256e-02
membership_s15   0.000000e+00  0.000000e+00
membership_s17   0.000000e+00  0.000000e+00
membership_s18   0.000000e+00  0.000000e+00
membership_s19   0.000000e+00  0.000000e+00
membership_s20   0.000000e+00  0.000000e+00
membership_s21   0.000000e+00  0.000000e+00
membership_s22   0.000000e+00  0.000000e+00
membership_s23   0.000000e+00  0.000000e+00
membership_s25   0.000000e+00  0.000000e+00
membership_s26   0.000000e+00  0.000000e+00
membership_s27   0.000000e+00  0.000000e+00
membership_s28   0.000000e+00  0.000000e+00
membership_s29   0.000000e+00  0.000000e+00
membership_s30   0.000000e+00  0.000000e+00
membership_s31   0.000000e+00  2.060356e-01
membership_s32   0.000000e+00  0.000000e+00
membership_s33   0.000000e+00  0.000000e+00
membership_s34   0.000000e+00  0.000000e+00
membership_s35   0.000000e+00  0.000000e+00
membership_s36   0.000000e+00  0.000000e+00
membership_s37   0.000000e+00  0.000000e+00
membership_s39  -2.757835e-04  8.323987e-02
membership_s40   0.000000e+00  0.000000e+00
membership_s41   0.000000e+00  0.000000e+00
membership_s42   0.000000e+00  0.000000e+00
membership_s43   0.000000e+00  0.000000e+00
membership_s44   0.000000e+00  0.000000e+00
V1               9.965900e-04  1.026028e-01
V2               0.000000e+00  3.252607e-17
pdi             -1.207857e-04  2.514844e-01
adhesion         2.874210e-03  6.752714e-02
cohesion         1.608445e-03  1.193232e-01
inner            2.268010e-03  9.918878e-02
outer            9.330986e-05  3.052122e-02
ioratio          3.353786e-03  1.437130e-01
comsize          2.209609e-03  2.108340e-01
[1] "Dataset: high_C Model GLM, run: 4 of 5 2015-06-15 22:44:38"
[1] "glmnet variable coefficients"
                         [,1]          [,2]
(Intercept)     -2.944439e+00 -3.739247e+00
graph0           7.377231e-41  8.695559e-07
graph1           5.649015e-43  6.689844e-09
graph2          -1.295215e-40 -1.511878e-06
graph3           3.553234e-44  4.221523e-10
graph4           4.478141e-45  5.307141e-11
graph5          -3.852345e-43 -4.543832e-09
graph6          -2.736957e-43 -3.157524e-09
graph7          -8.115737e-42 -9.480818e-08
graph8          -1.276559e-40 -1.491869e-06
graph9           6.686801e-46  7.953490e-12
graph10          3.356713e-46  3.987373e-12
graph11         -8.487370e-48 -1.017593e-13
graph12         -1.383831e-46 -4.431072e-13
graph13         -2.878956e-45 -3.111661e-11
graph14         -2.933965e-45 -3.383937e-11
graph15          1.250382e-43  1.503900e-09
graph16          5.380155e-46  6.479939e-12
graph17         -3.676675e-44 -4.288191e-10
graph18         -7.612703e-43 -8.863565e-09
graph19         -9.410975e-44 -1.097783e-09
graph20         -1.045175e-44 -1.236787e-10
graph21         -4.238052e-44 -4.778784e-10
graph22         -2.235017e-43 -2.608513e-09
graph23         -6.950628e-43 -8.127513e-09
graph24         -1.346091e-42 -1.574387e-08
graph25         -8.141643e-43 -9.478912e-09
graph26         -3.114053e-42 -3.640849e-08
graph27         -1.528294e-41 -1.784918e-07
graph28         -1.359953e-41 -1.587871e-07
graph29         -7.884218e-41 -9.190468e-07
orbit0           7.377231e-41  8.695770e-07
orbit1           1.876666e-42  2.281393e-08
orbit2           6.222057e-43  7.345700e-09
orbit3          -1.295215e-40 -1.511837e-06
orbit4          -2.691984e-44 -3.087169e-10
orbit5           5.144305e-44  6.106639e-10
orbit6           5.923917e-44  7.157539e-10
orbit7           3.044321e-45  3.571969e-11
orbit8          -3.852345e-43 -4.543696e-09
orbit9          -2.880175e-43 -2.582678e-09
orbit10         -9.490768e-43 -1.103486e-08
orbit11         -5.213329e-44 -5.265388e-10
orbit12         -4.771964e-41 -5.611222e-07
orbit13         -7.203639e-42 -8.383066e-08
orbit14         -1.276559e-40 -1.491835e-06
orbit15         -2.812802e-45 -3.253678e-11
orbit16          6.956735e-46  8.257439e-12
orbit17          5.325094e-45  6.347745e-11
orbit18         -7.686470e-46 -8.958036e-12
orbit19          2.761010e-45  3.322056e-11
orbit20          3.311757e-45  3.939084e-11
orbit21          2.976206e-46  3.524424e-12
orbit22          9.243702e-46  1.118317e-11
orbit23         -3.345457e-47 -4.037951e-13
orbit24         -5.916617e-45 -6.358609e-11
orbit25         -1.324629e-44 -1.472481e-10
orbit26          4.813914e-46  6.970969e-12
orbit27         -2.709122e-44 -3.163338e-10
orbit28          9.657268e-44  1.147844e-09
orbit29         -4.798812e-44 -5.583517e-10
orbit30         -5.035712e-45 -5.262775e-11
orbit31          2.502514e-44  3.048709e-10
orbit32         -1.683061e-44 -1.962809e-10
orbit33          1.405746e-45  1.694676e-11
orbit34          1.250382e-43  1.503942e-09
orbit35          3.111594e-43  3.721221e-09
orbit36          3.605526e-45  4.320161e-11
orbit37         -6.635974e-45 -7.729190e-11
orbit38          1.191198e-45  1.407408e-11
orbit39         -1.009102e-43 -1.109198e-09
orbit40         -2.822779e-43 -3.320110e-09
orbit41         -6.850710e-44 -7.975190e-10
orbit42         -3.453914e-44 -3.981369e-10
orbit43         -1.378366e-42 -1.600380e-08
orbit44         -1.302534e-42 -1.524130e-08
orbit45          1.195968e-42  1.422383e-08
orbit46         -7.703560e-43 -9.033322e-09
orbit47         -1.506640e-43 -1.761360e-09
orbit48         -1.727983e-43 -2.012934e-09
orbit49         -9.120399e-44 -1.044791e-09
orbit50         -8.407847e-45 -1.009977e-10
orbit51         -6.138018e-44 -7.016811e-10
orbit52         -1.692665e-43 -1.717663e-09
orbit53         -9.307561e-44 -1.061106e-09
orbit54         -3.042897e-42 -3.589397e-08
orbit55         -1.450976e-43 -1.682331e-09
orbit56          7.508516e-42  8.957022e-08
orbit57         -9.056621e-43 -1.058903e-08
orbit58         -1.999703e-42 -2.340109e-08
orbit59         -6.625765e-42 -7.779533e-08
orbit60         -2.088619e-42 -2.436999e-08
orbit61         -3.791310e-42 -4.436372e-08
orbit62         -4.133217e-42 -4.890243e-08
orbit63         -6.711880e-43 -7.797356e-09
orbit64         -2.367773e-42 -2.749126e-08
orbit65         -5.972221e-41 -7.048438e-07
orbit66         -7.095233e-42 -8.303548e-08
orbit67         -4.174787e-42 -4.865566e-08
orbit68         -1.638982e-41 -1.913166e-07
orbit69         -4.404630e-41 -5.152187e-07
orbit70         -5.902015e-41 -6.925493e-07
orbit71         -1.428154e-41 -1.663119e-07
orbit72         -7.884218e-41 -9.190091e-07
AP               8.555345e-39  9.931610e-05
bet              1.116988e-43  1.321926e-09
ecc             -5.569479e-38 -6.605219e-04
eccrad          -3.898635e-37 -4.623642e-03
close            7.059750e-37  8.367594e-03
constraint      -4.541782e-37 -5.289179e-03
coreness        -5.203348e-39 -6.144778e-05
knn             -5.848954e-40 -6.896909e-06
hubscore        -2.006978e-38 -2.315649e-04
pagerank         2.505321e-34  2.965969e+00
trans           -5.054337e-37 -5.944570e-03
evcent          -2.041719e-38 -2.357228e-04
first            7.377231e-41  8.695766e-07
upto_second      2.510480e-41  2.984789e-07
upto_third       1.377044e-41  1.629133e-07
upto_fourth      5.404547e-41  6.383679e-07
upto_fifth       5.970212e-40  7.068072e-06
upto_sixth       8.010062e-39  9.498031e-05
second           2.688095e-41  3.196790e-07
third            1.061087e-41  1.234997e-07
fourth          -1.780859e-41 -2.107768e-07
fifth           -5.826730e-41 -6.879679e-07
sixth           -4.890319e-40 -5.783817e-06
ratio1          -1.481891e-40 -1.711320e-06
ratio2          -8.569976e-40 -1.018312e-05
ratio3          -5.057502e-38 -5.979781e-04
ratio4          -3.269292e-37 -3.854958e-03
ratio5           8.286814e-39  5.752311e-05
ratio6           2.325972e-39  2.842432e-05
selfinter       -1.813084e-38 -2.144307e-04
walktrap_vertex -1.468911e-37 -1.741848e-03
bigcom1         -3.044307e-39 -3.694354e-05
bigcom3          0.000000e+00  0.000000e+00
bigcom4          0.000000e+00  0.000000e+00
bigcom5         -3.731900e-38 -4.435682e-04
bigcom6          0.000000e+00  0.000000e+00
bigcom7          0.000000e+00  0.000000e+00
bigcom8         -5.101520e-38 -6.096761e-04
bigcom9          0.000000e+00  0.000000e+00
bigcom10         0.000000e+00  0.000000e+00
bigcom11         1.509662e-37  1.791070e-03
bigcom12        -5.101520e-38 -6.070182e-04
bigcom13        -5.075884e-38 -6.057855e-04
bigcom14         0.000000e+00  0.000000e+00
bigcom15         0.000000e+00  0.000000e+00
bigcom16        -5.075884e-38 -6.032066e-04
bigcom17         0.000000e+00  0.000000e+00
bigcom19         0.000000e+00  0.000000e+00
bigcom20         0.000000e+00  0.000000e+00
bigcom21         0.000000e+00  0.000000e+00
bigcom22        -5.288487e-38 -6.184308e-04
bigcom23        -5.075884e-38 -6.063274e-04
bigcom26         0.000000e+00  0.000000e+00
bigcom27         0.000000e+00  0.000000e+00
bigcom28         0.000000e+00  0.000000e+00
bigcom30         0.000000e+00  0.000000e+00
bigcom31         0.000000e+00  0.000000e+00
bigcom32         0.000000e+00  0.000000e+00
bigcom33         0.000000e+00  0.000000e+00
bigcom34         0.000000e+00  0.000000e+00
bigcom36         0.000000e+00  0.000000e+00
bigcom37         0.000000e+00  0.000000e+00
bigcom38         0.000000e+00  0.000000e+00
bigcom39         0.000000e+00  0.000000e+00
bigcom40         0.000000e+00  0.000000e+00
bigcom41         0.000000e+00  0.000000e+00
bigcom43         4.591368e-37  5.455505e-03
bigcom46         0.000000e+00  0.000000e+00
bigcom47         0.000000e+00  0.000000e+00
bigcom49        -5.101520e-38 -6.071878e-04
bigcom52         0.000000e+00  0.000000e+00
bigcom54         0.000000e+00  0.000000e+00
bigcom58         0.000000e+00  0.000000e+00
bigcom61         0.000000e+00  0.000000e+00
bigcom65         0.000000e+00  0.000000e+00
bigcom69         0.000000e+00  0.000000e+00
bigcom71         0.000000e+00  0.000000e+00
bigcom75         0.000000e+00  0.000000e+00
bigcom76         0.000000e+00  0.000000e+00
bigcom78         0.000000e+00  0.000000e+00
bigcom82         0.000000e+00  0.000000e+00
bigcom83         0.000000e+00  0.000000e+00
bigcom85         0.000000e+00  0.000000e+00
bigcom87         0.000000e+00  0.000000e+00
bigcom90         0.000000e+00  0.000000e+00
bigcom91         0.000000e+00  0.000000e+00
bigcom95         0.000000e+00  0.000000e+00
bigcom97         0.000000e+00  0.000000e+00
bigcom98         0.000000e+00  0.000000e+00
bigcom99         0.000000e+00  0.000000e+00
bigcom101        0.000000e+00  0.000000e+00
bigcom102        0.000000e+00  0.000000e+00
bigcom104        0.000000e+00  0.000000e+00
bigcom106        0.000000e+00  0.000000e+00
bigcom107        0.000000e+00  0.000000e+00
bigcom108       -5.075884e-38 -6.037096e-04
bigcom113        0.000000e+00  0.000000e+00
bigcom114        0.000000e+00  0.000000e+00
bigcom115        0.000000e+00  0.000000e+00
bigcom117        0.000000e+00  0.000000e+00
bigcom119        0.000000e+00  0.000000e+00
bigcom121        0.000000e+00  0.000000e+00
bigcom123        0.000000e+00  0.000000e+00
bigcom124        0.000000e+00  0.000000e+00
bigcom127        0.000000e+00  0.000000e+00
bigcom130        0.000000e+00  0.000000e+00
bigcom131        0.000000e+00  0.000000e+00
bigcom134        0.000000e+00  0.000000e+00
bigcom138       -5.075884e-38 -5.995763e-04
bigcom143        0.000000e+00  0.000000e+00
bigcom146       -5.075884e-38 -6.000696e-04
bigcom148        0.000000e+00  0.000000e+00
bigcom149        0.000000e+00  0.000000e+00
bigcom151        0.000000e+00  0.000000e+00
bigcom153        0.000000e+00  0.000000e+00
bigcom154        0.000000e+00  0.000000e+00
bigcom159        0.000000e+00  0.000000e+00
bigcom160        0.000000e+00  0.000000e+00
bigcom161        0.000000e+00  0.000000e+00
bigcom162        0.000000e+00  0.000000e+00
bigcom168        0.000000e+00  0.000000e+00
bigcom172        0.000000e+00  0.000000e+00
bigcom175        0.000000e+00  0.000000e+00
bigcom180        0.000000e+00  0.000000e+00
bigcom181        0.000000e+00  0.000000e+00
bigcom183        0.000000e+00  0.000000e+00
bigcom185        0.000000e+00  0.000000e+00
bigcom187        0.000000e+00  0.000000e+00
bigcom189        0.000000e+00  0.000000e+00
bigcom191        0.000000e+00  0.000000e+00
bigcom198        0.000000e+00  0.000000e+00
bigcom199        0.000000e+00  0.000000e+00
bigcom200        0.000000e+00  0.000000e+00
bigcom202        0.000000e+00  0.000000e+00
bigcom205        0.000000e+00  0.000000e+00
bigcom227        0.000000e+00  0.000000e+00
bigcom232        0.000000e+00  0.000000e+00
bigcom241        0.000000e+00  0.000000e+00
bigcom246        0.000000e+00  0.000000e+00
bigcom266        0.000000e+00  0.000000e+00
bigcom268        0.000000e+00  0.000000e+00
bigcom274        0.000000e+00  0.000000e+00
bigcom278        0.000000e+00  0.000000e+00
bigcom280        0.000000e+00  0.000000e+00
bigcom323        0.000000e+00  0.000000e+00
bigcom341        0.000000e+00  0.000000e+00
bigcom342        0.000000e+00  0.000000e+00
bigcom345        0.000000e+00  0.000000e+00
bigcom346        0.000000e+00  0.000000e+00
bigcom354        0.000000e+00  0.000000e+00
bigcom369        0.000000e+00  0.000000e+00
bigcom373        0.000000e+00  0.000000e+00
bigcom377        0.000000e+00  0.000000e+00
bigcom384        0.000000e+00  0.000000e+00
bigcom394        0.000000e+00  0.000000e+00
bigcom398        0.000000e+00  0.000000e+00
bigcom403        0.000000e+00  0.000000e+00
bigcom404        0.000000e+00  0.000000e+00
bigcom414        0.000000e+00  0.000000e+00
bigcom416        0.000000e+00  0.000000e+00
bigcom423       -5.075884e-38 -6.048141e-04
bigcom428        0.000000e+00  0.000000e+00
bigcom430        0.000000e+00  0.000000e+00
bigcom434        0.000000e+00  0.000000e+00
bigcom435        0.000000e+00  0.000000e+00
bigcom449       -5.075884e-38 -6.036806e-04
bigcom451        0.000000e+00  0.000000e+00
bigcom454        0.000000e+00  0.000000e+00
bigcom471        0.000000e+00  0.000000e+00
bigcom473        0.000000e+00  0.000000e+00
bigcom479        0.000000e+00  0.000000e+00
bigcom484        0.000000e+00  0.000000e+00
bigcom485        0.000000e+00  0.000000e+00
bigcom492       -5.075884e-38 -6.033228e-04
bigcom498        0.000000e+00  0.000000e+00
bigcom506        0.000000e+00  0.000000e+00
bigcom530        0.000000e+00  0.000000e+00
bigcom531        0.000000e+00  0.000000e+00
bigcom564        0.000000e+00  0.000000e+00
bigcom623        0.000000e+00  0.000000e+00
spin_vertex     -1.904357e-37 -2.253340e-03
membership_s1   -5.886370e-39 -7.085334e-05
membership_s2   -5.075884e-38 -6.032047e-04
membership_s3    0.000000e+00  0.000000e+00
membership_s4    0.000000e+00  0.000000e+00
membership_s5    0.000000e+00  0.000000e+00
membership_s6    0.000000e+00  0.000000e+00
membership_s7    0.000000e+00  0.000000e+00
membership_s8    0.000000e+00  0.000000e+00
membership_s9    0.000000e+00  0.000000e+00
membership_s10   0.000000e+00  0.000000e+00
membership_s11   0.000000e+00  0.000000e+00
membership_s13   0.000000e+00  0.000000e+00
membership_s14   8.234519e-38  9.770111e-04
membership_s15   0.000000e+00  0.000000e+00
membership_s17   0.000000e+00  0.000000e+00
membership_s18   0.000000e+00  0.000000e+00
membership_s19  -5.075884e-38 -6.030069e-04
membership_s20   0.000000e+00  0.000000e+00
membership_s21   0.000000e+00  0.000000e+00
membership_s22   0.000000e+00  0.000000e+00
membership_s23  -2.392372e-38 -2.812701e-04
membership_s25  -5.838734e-38 -6.957301e-04
membership_s26   0.000000e+00  0.000000e+00
membership_s27   0.000000e+00  0.000000e+00
membership_s28  -5.075884e-38 -6.033223e-04
membership_s29   0.000000e+00  0.000000e+00
membership_s30   0.000000e+00  0.000000e+00
membership_s31   9.644180e-37  1.146633e-02
membership_s32  -5.075884e-38 -6.090158e-04
membership_s33   0.000000e+00  0.000000e+00
membership_s34   0.000000e+00  0.000000e+00
membership_s35   2.937194e-39  3.237638e-05
membership_s36   0.000000e+00  0.000000e+00
membership_s37   0.000000e+00  0.000000e+00
membership_s39   2.061431e-37  2.449955e-03
membership_s40   0.000000e+00  0.000000e+00
membership_s41   0.000000e+00  0.000000e+00
membership_s42   0.000000e+00  0.000000e+00
membership_s43   0.000000e+00  0.000000e+00
membership_s44  -5.101520e-38 -6.096745e-04
V1              -1.599735e-37 -1.884351e-03
V2               5.358949e-38  6.280905e-04
pdi              1.656939e-35  1.961068e-01
adhesion        -6.384103e-41 -7.591432e-07
cohesion         1.276820e-40  1.518282e-06
inner            1.299106e-41  1.544734e-07
outer           -5.473044e-41 -6.492564e-07
ioratio         -4.552906e-37 -5.411388e-03
comsize          1.430667e-40  1.696462e-06
[1] "Dataset: high_C Model GBM, run: 5 of 5 2015-06-15 22:44:39"
Iter   TrainDeviance   ValidDeviance   StepSize   Improve
     1        0.4879             nan     0.0100   -0.0009
     2        0.4859             nan     0.0100   -0.0011
     3        0.4811             nan     0.0100   -0.0005
     4        0.4749             nan     0.0100    0.0004
     5        0.4683             nan     0.0100    0.0002
     6        0.4607             nan     0.0100    0.0001
     7        0.4554             nan     0.0100   -0.0004
     8        0.4499             nan     0.0100   -0.0006
     9        0.4467             nan     0.0100   -0.0008
    10        0.4437             nan     0.0100   -0.0007
    20        0.4019             nan     0.0100   -0.0007
    40        0.3457             nan     0.0100   -0.0003
    60        0.3042             nan     0.0100   -0.0003
    80        0.2673             nan     0.0100   -0.0001
   100        0.2410             nan     0.0100    0.0001
   120        0.2216             nan     0.0100   -0.0003
   140        0.2004             nan     0.0100   -0.0002
   160        0.1827             nan     0.0100   -0.0004
   180        0.1653             nan     0.0100   -0.0002
   200        0.1508             nan     0.0100   -0.0003
   203        0.1481             nan     0.0100   -0.0002

[1] "GBM variable coefficients"
                            var      rel.inf
orbit35                 orbit35 6.461048e+00
adhesion               adhesion 3.502152e+00
spin_vertex         spin_vertex 3.208036e+00
V1                           V1 3.039116e+00
pdi                         pdi 2.496265e+00
upto_sixth           upto_sixth 2.375829e+00
ioratio                 ioratio 2.369191e+00
fourth                   fourth 2.279811e+00
orbit45                 orbit45 2.278807e+00
cohesion               cohesion 2.132105e+00
orbit62                 orbit62 2.017490e+00
walktrap_vertex walktrap_vertex 1.967461e+00
orbit50                 orbit50 1.925545e+00
ratio1                   ratio1 1.761653e+00
orbit18                 orbit18 1.713977e+00
trans                     trans 1.709524e+00
orbit38                 orbit38 1.708013e+00
constraint           constraint 1.638989e+00
ratio5                   ratio5 1.572337e+00
ratio6                   ratio6 1.565279e+00
graph1                   graph1 1.551660e+00
pagerank               pagerank 1.546010e+00
third                     third 1.514118e+00
graph16                 graph16 1.423601e+00
orbit65                 orbit65 1.391056e+00
graph6                   graph6 1.294910e+00
graph18                 graph18 1.291812e+00
orbit61                 orbit61 1.270387e+00
orbit4                   orbit4 1.255146e+00
orbit54                 orbit54 1.182214e+00
graph5                   graph5 1.173505e+00
ratio4                   ratio4 1.112419e+00
comsize                 comsize 1.062636e+00
orbit11                 orbit11 1.062211e+00
graph7                   graph7 9.702740e-01
graph23                 graph23 9.673330e-01
orbit2                   orbit2 9.641335e-01
ratio3                   ratio3 9.371298e-01
sixth                     sixth 9.318330e-01
orbit46                 orbit46 9.159364e-01
graph0                   graph0 9.061365e-01
orbit9                   orbit9 8.743404e-01
orbit52                 orbit52 8.336149e-01
outer                     outer 8.292604e-01
V2                           V2 7.873884e-01
close                     close 7.836861e-01
inner                     inner 7.812238e-01
graph4                   graph4 7.426225e-01
membership_s25   membership_s25 7.068295e-01
orbit20                 orbit20 6.770357e-01
orbit39                 orbit39 6.444685e-01
graph19                 graph19 6.084491e-01
orbit5                   orbit5 6.033975e-01
orbit36                 orbit36 5.978178e-01
orbit6                   orbit6 5.821430e-01
orbit30                 orbit30 5.729731e-01
orbit56                 orbit56 5.618957e-01
upto_fifth           upto_fifth 5.306661e-01
orbit27                 orbit27 5.283644e-01
orbit19                 orbit19 5.089204e-01
graph10                 graph10 5.058412e-01
orbit57                 orbit57 4.885071e-01
orbit58                 orbit58 4.843119e-01
knn                         knn 4.839982e-01
orbit23                 orbit23 4.501961e-01
orbit70                 orbit70 4.437877e-01
membership_s14   membership_s14 4.284597e-01
orbit64                 orbit64 4.234717e-01
graph2                   graph2 4.013275e-01
orbit63                 orbit63 3.930508e-01
graph20                 graph20 3.928048e-01
bet                         bet 3.881684e-01
bigcom11               bigcom11 3.873917e-01
orbit1                   orbit1 3.863087e-01
hubscore               hubscore 3.816892e-01
graph28                 graph28 3.706882e-01
orbit24                 orbit24 3.397721e-01
orbit71                 orbit71 3.395893e-01
graph15                 graph15 3.365107e-01
orbit32                 orbit32 3.181007e-01
graph3                   graph3 3.106654e-01
orbit53                 orbit53 3.042602e-01
graph21                 graph21 2.979987e-01
orbit60                 orbit60 2.641752e-01
orbit22                 orbit22 2.637180e-01
graph12                 graph12 2.627359e-01
graph26                 graph26 2.584038e-01
graph25                 graph25 2.407028e-01
graph29                 graph29 2.356834e-01
orbit66                 orbit66 2.312026e-01
orbit31                 orbit31 2.305352e-01
orbit49                 orbit49 2.192714e-01
fifth                     fifth 2.137392e-01
graph8                   graph8 2.104696e-01
membership_s35   membership_s35 2.089287e-01
orbit28                 orbit28 2.018863e-01
orbit17                 orbit17 2.012305e-01
orbit59                 orbit59 2.009271e-01
orbit37                 orbit37 1.906347e-01
AP                           AP 1.816718e-01
graph24                 graph24 1.510325e-01
orbit15                 orbit15 1.476074e-01
orbit51                 orbit51 1.235092e-01
orbit69                 orbit69 1.202257e-01
ecc                         ecc 1.157227e-01
graph11                 graph11 1.103081e-01
orbit29                 orbit29 1.061285e-01
graph13                 graph13 1.033756e-01
orbit10                 orbit10 9.911489e-02
orbit7                   orbit7 9.901174e-02
orbit12                 orbit12 9.301260e-02
bigcom23               bigcom23 9.141795e-02
orbit47                 orbit47 8.023405e-02
ratio2                   ratio2 7.230113e-02
orbit16                 orbit16 6.693766e-02
orbit41                 orbit41 6.691017e-02
upto_third           upto_third 6.499428e-02
orbit25                 orbit25 4.530785e-02
orbit48                 orbit48 3.921503e-02
upto_fourth         upto_fourth 3.510908e-02
orbit13                 orbit13 2.486894e-02
upto_second         upto_second 2.446074e-02
orbit33                 orbit33 1.259717e-02
second                   second 6.154633e-03
orbit44                 orbit44 4.714713e-03
orbit21                 orbit21 3.688388e-03
orbit26                 orbit26 3.299382e-03
graph14                 graph14 2.929617e-03
graph9                   graph9 2.214220e-03
orbit55                 orbit55 2.032199e-03
graph27                 graph27 1.294678e-03
bigcom5                 bigcom5 1.036973e-03
orbit40                 orbit40 8.825706e-04
membership_s23   membership_s23 8.593333e-04
orbit42                 orbit42 6.583610e-04
selfinter             selfinter 5.462939e-04
graph22                 graph22 4.977600e-04
coreness               coreness 3.089960e-04
orbit43                 orbit43 2.562317e-04
membership_s1     membership_s1 1.657697e-04
bigcom22               bigcom22 5.127923e-05
graph17                 graph17 0.000000e+00
orbit0                   orbit0 0.000000e+00
orbit3                   orbit3 0.000000e+00
orbit8                   orbit8 0.000000e+00
orbit14                 orbit14 0.000000e+00
orbit34                 orbit34 0.000000e+00
orbit67                 orbit67 0.000000e+00
orbit68                 orbit68 0.000000e+00
orbit72                 orbit72 0.000000e+00
eccrad                   eccrad 0.000000e+00
evcent                   evcent 0.000000e+00
first                     first 0.000000e+00
bigcom1                 bigcom1 0.000000e+00
bigcom3                 bigcom3 0.000000e+00
bigcom4                 bigcom4 0.000000e+00
bigcom6                 bigcom6 0.000000e+00
bigcom7                 bigcom7 0.000000e+00
bigcom8                 bigcom8 0.000000e+00
bigcom9                 bigcom9 0.000000e+00
bigcom10               bigcom10 0.000000e+00
bigcom12               bigcom12 0.000000e+00
bigcom13               bigcom13 0.000000e+00
bigcom14               bigcom14 0.000000e+00
bigcom15               bigcom15 0.000000e+00
bigcom16               bigcom16 0.000000e+00
bigcom17               bigcom17 0.000000e+00
bigcom19               bigcom19 0.000000e+00
bigcom20               bigcom20 0.000000e+00
bigcom21               bigcom21 0.000000e+00
bigcom26               bigcom26 0.000000e+00
bigcom27               bigcom27 0.000000e+00
bigcom28               bigcom28 0.000000e+00
bigcom30               bigcom30 0.000000e+00
bigcom31               bigcom31 0.000000e+00
bigcom32               bigcom32 0.000000e+00
bigcom33               bigcom33 0.000000e+00
bigcom34               bigcom34 0.000000e+00
bigcom36               bigcom36 0.000000e+00
bigcom37               bigcom37 0.000000e+00
bigcom38               bigcom38 0.000000e+00
bigcom39               bigcom39 0.000000e+00
bigcom40               bigcom40 0.000000e+00
bigcom41               bigcom41 0.000000e+00
bigcom43               bigcom43 0.000000e+00
bigcom46               bigcom46 0.000000e+00
bigcom47               bigcom47 0.000000e+00
bigcom49               bigcom49 0.000000e+00
bigcom52               bigcom52 0.000000e+00
bigcom54               bigcom54 0.000000e+00
bigcom58               bigcom58 0.000000e+00
bigcom61               bigcom61 0.000000e+00
bigcom65               bigcom65 0.000000e+00
bigcom69               bigcom69 0.000000e+00
bigcom71               bigcom71 0.000000e+00
bigcom75               bigcom75 0.000000e+00
bigcom76               bigcom76 0.000000e+00
bigcom78               bigcom78 0.000000e+00
bigcom82               bigcom82 0.000000e+00
bigcom83               bigcom83 0.000000e+00
bigcom85               bigcom85 0.000000e+00
bigcom87               bigcom87 0.000000e+00
bigcom90               bigcom90 0.000000e+00
bigcom91               bigcom91 0.000000e+00
bigcom95               bigcom95 0.000000e+00
bigcom97               bigcom97 0.000000e+00
bigcom98               bigcom98 0.000000e+00
bigcom99               bigcom99 0.000000e+00
bigcom101             bigcom101 0.000000e+00
bigcom102             bigcom102 0.000000e+00
bigcom104             bigcom104 0.000000e+00
bigcom106             bigcom106 0.000000e+00
bigcom107             bigcom107 0.000000e+00
bigcom108             bigcom108 0.000000e+00
bigcom113             bigcom113 0.000000e+00
bigcom114             bigcom114 0.000000e+00
bigcom115             bigcom115 0.000000e+00
bigcom117             bigcom117 0.000000e+00
bigcom119             bigcom119 0.000000e+00
bigcom121             bigcom121 0.000000e+00
bigcom123             bigcom123 0.000000e+00
bigcom124             bigcom124 0.000000e+00
bigcom127             bigcom127 0.000000e+00
bigcom130             bigcom130 0.000000e+00
bigcom131             bigcom131 0.000000e+00
bigcom134             bigcom134 0.000000e+00
bigcom138             bigcom138 0.000000e+00
bigcom143             bigcom143 0.000000e+00
bigcom146             bigcom146 0.000000e+00
bigcom148             bigcom148 0.000000e+00
bigcom149             bigcom149 0.000000e+00
bigcom151             bigcom151 0.000000e+00
bigcom153             bigcom153 0.000000e+00
bigcom154             bigcom154 0.000000e+00
bigcom159             bigcom159 0.000000e+00
bigcom160             bigcom160 0.000000e+00
bigcom161             bigcom161 0.000000e+00
bigcom162             bigcom162 0.000000e+00
bigcom168             bigcom168 0.000000e+00
bigcom172             bigcom172 0.000000e+00
bigcom175             bigcom175 0.000000e+00
bigcom180             bigcom180 0.000000e+00
bigcom181             bigcom181 0.000000e+00
bigcom183             bigcom183 0.000000e+00
bigcom185             bigcom185 0.000000e+00
bigcom187             bigcom187 0.000000e+00
bigcom189             bigcom189 0.000000e+00
bigcom191             bigcom191 0.000000e+00
bigcom198             bigcom198 0.000000e+00
bigcom199             bigcom199 0.000000e+00
bigcom200             bigcom200 0.000000e+00
bigcom202             bigcom202 0.000000e+00
bigcom205             bigcom205 0.000000e+00
bigcom227             bigcom227 0.000000e+00
bigcom232             bigcom232 0.000000e+00
bigcom241             bigcom241 0.000000e+00
bigcom246             bigcom246 0.000000e+00
bigcom266             bigcom266 0.000000e+00
bigcom268             bigcom268 0.000000e+00
bigcom274             bigcom274 0.000000e+00
bigcom278             bigcom278 0.000000e+00
bigcom280             bigcom280 0.000000e+00
bigcom323             bigcom323 0.000000e+00
bigcom341             bigcom341 0.000000e+00
bigcom342             bigcom342 0.000000e+00
bigcom345             bigcom345 0.000000e+00
bigcom346             bigcom346 0.000000e+00
bigcom354             bigcom354 0.000000e+00
bigcom369             bigcom369 0.000000e+00
bigcom373             bigcom373 0.000000e+00
bigcom377             bigcom377 0.000000e+00
bigcom384             bigcom384 0.000000e+00
bigcom394             bigcom394 0.000000e+00
bigcom398             bigcom398 0.000000e+00
bigcom403             bigcom403 0.000000e+00
bigcom404             bigcom404 0.000000e+00
bigcom414             bigcom414 0.000000e+00
bigcom416             bigcom416 0.000000e+00
bigcom423             bigcom423 0.000000e+00
bigcom428             bigcom428 0.000000e+00
bigcom430             bigcom430 0.000000e+00
bigcom434             bigcom434 0.000000e+00
bigcom435             bigcom435 0.000000e+00
bigcom449             bigcom449 0.000000e+00
bigcom451             bigcom451 0.000000e+00
bigcom454             bigcom454 0.000000e+00
bigcom471             bigcom471 0.000000e+00
bigcom473             bigcom473 0.000000e+00
bigcom479             bigcom479 0.000000e+00
bigcom484             bigcom484 0.000000e+00
bigcom485             bigcom485 0.000000e+00
bigcom492             bigcom492 0.000000e+00
bigcom498             bigcom498 0.000000e+00
bigcom506             bigcom506 0.000000e+00
bigcom530             bigcom530 0.000000e+00
bigcom531             bigcom531 0.000000e+00
bigcom564             bigcom564 0.000000e+00
bigcom623             bigcom623 0.000000e+00
membership_s2     membership_s2 0.000000e+00
membership_s3     membership_s3 0.000000e+00
membership_s4     membership_s4 0.000000e+00
membership_s5     membership_s5 0.000000e+00
membership_s6     membership_s6 0.000000e+00
membership_s7     membership_s7 0.000000e+00
membership_s8     membership_s8 0.000000e+00
membership_s9     membership_s9 0.000000e+00
membership_s10   membership_s10 0.000000e+00
membership_s11   membership_s11 0.000000e+00
membership_s13   membership_s13 0.000000e+00
membership_s15   membership_s15 0.000000e+00
membership_s17   membership_s17 0.000000e+00
membership_s18   membership_s18 0.000000e+00
membership_s19   membership_s19 0.000000e+00
membership_s20   membership_s20 0.000000e+00
membership_s21   membership_s21 0.000000e+00
membership_s22   membership_s22 0.000000e+00
membership_s26   membership_s26 0.000000e+00
membership_s27   membership_s27 0.000000e+00
membership_s28   membership_s28 0.000000e+00
membership_s29   membership_s29 0.000000e+00
membership_s30   membership_s30 0.000000e+00
membership_s31   membership_s31 0.000000e+00
membership_s32   membership_s32 0.000000e+00
membership_s33   membership_s33 0.000000e+00
membership_s34   membership_s34 0.000000e+00
membership_s36   membership_s36 0.000000e+00
membership_s37   membership_s37 0.000000e+00
membership_s39   membership_s39 0.000000e+00
membership_s40   membership_s40 0.000000e+00
membership_s41   membership_s41 0.000000e+00
membership_s42   membership_s42 0.000000e+00
membership_s43   membership_s43 0.000000e+00
membership_s44   membership_s44 0.000000e+00
[1] "Dataset: high_C Model RF, run: 5 of 5 2015-06-15 22:44:42"
     |      Out-of-bag   |
Tree |      MSE  %Var(y) |
   1 |     0.15   239.08 |
   2 |   0.1471   234.39 |
   3 |   0.1416   225.68 |
   4 |   0.1181   188.30 |
   5 |    0.108   172.20 |
   6 |   0.1052   167.71 |
   7 |   0.1066   169.99 |
   8 |   0.1151   183.44 |
   9 |   0.1143   182.26 |
  10 |   0.1117   178.07 |
  11 |   0.1063   169.39 |
  12 |   0.1021   162.76 |
  13 |    0.101   160.96 |
  14 |  0.09994   159.29 |
  15 |  0.09725   155.00 |
  16 |  0.09481   151.12 |
  17 |  0.09352   149.07 |
  18 |  0.09492   151.30 |
  19 |  0.09232   147.15 |
  20 |  0.09187   146.43 |
  21 |  0.09127   145.48 |
  22 |  0.09365   149.27 |
  23 |  0.09177   146.27 |
  24 |  0.09242   147.31 |
  25 |  0.09126   145.46 |
  26 |  0.08974   143.03 |
  27 |  0.09089   144.87 |
  28 |  0.09012   143.64 |
  29 |   0.0902   143.77 |
  30 |   0.0894   142.50 |
  31 |  0.08894   141.76 |
  32 |  0.08845   140.98 |
  33 |  0.08693   138.56 |
  34 |  0.08623   137.44 |
  35 |  0.08546   136.21 |
  36 |  0.08552   136.31 |
  37 |  0.08595   136.99 |
  38 |  0.08556   136.37 |
  39 |  0.08557   136.39 |
  40 |  0.08584   136.83 |
  41 |  0.08571   136.60 |
  42 |  0.08542   136.15 |
  43 |  0.08499   135.46 |
  44 |  0.08545   136.20 |
  45 |  0.08493   135.38 |
  46 |  0.08442   134.55 |
  47 |  0.08428   134.33 |
  48 |  0.08454   134.74 |
  49 |  0.08376   133.50 |
  50 |  0.08356   133.18 |
  51 |  0.08295   132.21 |
  52 |  0.08333   132.82 |
  53 |   0.0834   132.94 |
  54 |  0.08356   133.19 |
  55 |  0.08395   133.81 |
  56 |  0.08323   132.66 |
  57 |  0.08343   132.97 |
  58 |  0.08332   132.80 |
  59 |  0.08411   134.06 |
  60 |  0.08383   133.62 |
  61 |  0.08343   132.97 |
  62 |  0.08326   132.71 |
  63 |  0.08348   133.06 |
  64 |  0.08345   133.01 |
  65 |  0.08327   132.72 |
  66 |  0.08328   132.74 |
  67 |  0.08342   132.96 |
  68 |  0.08279   131.96 |
  69 |  0.08283   132.02 |
  70 |   0.0827   131.81 |
  71 |  0.08238   131.30 |
  72 |  0.08248   131.46 |
  73 |  0.08219   131.01 |
  74 |  0.08198   130.67 |
  75 |  0.08196   130.63 |
  76 |  0.08147   129.85 |
  77 |  0.08111   129.28 |
  78 |  0.08107   129.22 |
  79 |  0.08131   129.60 |
  80 |  0.08106   129.20 |
  81 |   0.0813   129.58 |
  82 |  0.08122   129.46 |
  83 |  0.08109   129.25 |
  84 |  0.08097   129.06 |
  85 |  0.08075   128.71 |
  86 |  0.08089   128.93 |
  87 |  0.08073   128.67 |
  88 |  0.08082   128.82 |
  89 |  0.08075   128.71 |
  90 |  0.08059   128.45 |
  91 |  0.08079   128.77 |
  92 |  0.08069   128.61 |
  93 |  0.08048   128.28 |
  94 |  0.08051   128.33 |
  95 |  0.08065   128.55 |
  96 |  0.08045   128.23 |
  97 |  0.08018   127.79 |
  98 |   0.0801   127.66 |
  99 |  0.08012   127.70 |
 100 |  0.08011   127.68 |
[1] "Random Forest variable coefficients"
                      %IncMSE IncNodePurity
graph5           2.015695e-03  4.453408e-02
graph6           0.000000e+00  1.873501e-18
graph7           3.776819e-04  5.449513e-02
graph8           3.760990e-04  2.756410e-02
graph9           1.170451e-03  2.768464e-02
graph10         -1.790495e-05  3.891639e-02
graph11         -2.034848e-04  8.017155e-02
graph12          0.000000e+00  5.121751e-02
graph13          1.479052e-03  5.245968e-02
graph14          1.397523e-03  2.893870e-02
graph15         -1.154401e-04  8.888889e-03
graph16          3.897402e-04  4.102157e-02
graph17         -4.804026e-05  2.067686e-02
graph18          4.124910e-04  6.490828e-02
graph19          8.997027e-04  3.887079e-02
graph20          7.634793e-04  8.156115e-02
graph21          0.000000e+00  2.359224e-18
graph22          2.680566e-05  5.777778e-02
graph23          4.633274e-04  8.008321e-02
graph24          1.577373e-03  4.942688e-02
graph25          0.000000e+00  3.007732e-03
graph26          3.644206e-04  2.604129e-02
graph27         -1.219512e-04  1.333333e-02
graph28          1.686798e-03  3.422618e-02
graph29          1.052632e-04  2.769231e-02
orbit0           1.582278e-06  3.296737e-02
orbit1           1.689895e-03  5.075413e-02
orbit2           0.000000e+00  4.440892e-18
orbit3           1.392865e-03  5.793076e-02
orbit4           3.109656e-03  5.330887e-02
orbit5           1.506932e-04  3.630328e-02
orbit6           0.000000e+00  2.775558e-18
orbit7          -1.250000e-04  3.476190e-02
orbit8           1.995238e-03  7.654562e-02
orbit9           0.000000e+00  3.714286e-02
orbit10          2.114122e-03  1.890351e-02
orbit11          7.945693e-04  1.136381e-01
orbit12         -1.176471e-04  2.571429e-02
orbit13          1.124876e-03  2.299072e-02
orbit14          2.047038e-03  1.338640e-02
orbit15         -1.125313e-04  6.530935e-02
orbit16          1.343708e-04  2.782034e-02
orbit17          6.052475e-04  2.589286e-02
orbit18          4.208362e-03  7.924871e-02
orbit19          8.871951e-04  2.430738e-02
orbit20          2.818995e-03  1.047467e-01
orbit21          2.782534e-05  7.332721e-02
orbit22          9.732597e-04  8.222942e-02
orbit23          3.363638e-04  7.293829e-02
orbit24          0.000000e+00  1.165734e-17
orbit25          2.068037e-03  1.270562e-01
orbit26          8.326954e-04  7.906872e-02
orbit27          2.573210e-03  1.044565e-01
orbit28         -7.343206e-05  2.148496e-02
orbit29          8.108108e-04  1.697852e-02
orbit30          1.856190e-03  4.984848e-02
orbit31         -2.564103e-04  5.470588e-02
orbit32          3.609477e-03  8.606303e-02
orbit33          1.373543e-03  1.153682e-01
orbit34          0.000000e+00  9.473684e-03
orbit35          1.693199e-03  4.110746e-01
orbit36          4.378600e-03  8.672044e-02
orbit37          4.146199e-04  1.242300e-02
orbit38          4.024169e-03  1.215033e-01
orbit39          1.962636e-04  5.430135e-02
orbit40          7.317073e-04  8.888889e-03
orbit41          2.255382e-03  1.532900e-02
orbit42          2.003228e-03  5.485048e-02
orbit43          1.633634e-04  4.935722e-02
orbit44          1.644521e-03  1.263022e-01
orbit45          7.284278e-03  1.589150e-01
orbit46          3.529571e-03  1.386700e-01
orbit47          2.613359e-03  6.968283e-02
orbit48         -1.503508e-05  7.916667e-02
orbit49          7.460427e-04  2.924921e-02
orbit50          3.069444e-03  1.075408e-01
orbit51          0.000000e+00  2.575000e-02
orbit52          4.506638e-03  7.918652e-02
orbit53          1.264168e-03  7.144829e-02
orbit54          7.548701e-04  5.095238e-02
orbit55          5.204012e-04  3.147578e-02
orbit56          4.181694e-04  1.252188e-01
orbit57          1.292815e-03  4.808333e-02
orbit58          2.532910e-03  5.411933e-02
orbit59          5.046308e-04  8.573185e-02
orbit60          9.756098e-04  9.696970e-03
orbit61          9.578023e-03  1.107402e-01
orbit62          5.037202e-03  1.352443e-01
orbit63          1.520572e-04  6.514747e-02
orbit64          3.699098e-04  2.640600e-02
orbit65          4.319561e-03  1.240401e-01
orbit66          2.903600e-06  7.115686e-02
orbit67          5.248753e-04  3.090476e-02
orbit68          1.315789e-04  9.166667e-03
orbit69          1.000000e-03  5.555345e-02
orbit70          1.219512e-04  1.555556e-02
orbit71          2.619863e-04  4.712121e-02
orbit72          0.000000e+00  1.040834e-18
AP              -6.842105e-05  1.948541e-03
bet              4.719813e-06  1.299206e-01
ecc              0.000000e+00  1.734723e-19
eccrad           1.149425e-04  3.214286e-02
close           -4.448843e-05  1.012386e-01
constraint       5.873477e-05  1.655674e-01
coreness         4.477612e-04  9.756098e-03
knn              1.234135e-03  7.782634e-02
hubscore         1.222561e-03  5.268281e-02
pagerank         1.877257e-03  3.227760e-01
trans            1.350728e-03  3.300826e-02
evcent          -3.463203e-04  8.601735e-02
first            8.567931e-05  2.938858e-02
upto_second      1.492537e-04  6.212999e-02
upto_third       1.372111e-03  1.372818e-01
upto_fourth     -2.833333e-04  4.099947e-02
upto_fifth       2.842512e-03  4.121138e-01
upto_sixth       3.476406e-04  9.566095e-02
second           8.983998e-04  8.247604e-02
third            1.258716e-03  1.113920e-01
fourth           3.556836e-03  2.062603e-01
fifth            1.748432e-03  1.087965e-01
sixth            1.228175e-03  3.488056e-01
ratio1           1.712754e-03  1.886318e-01
ratio2           1.998548e-03  1.067275e-01
ratio3           1.859633e-03  2.395947e-01
ratio4           1.272954e-04  7.294232e-02
ratio5           9.112051e-05  2.188783e-01
ratio6           8.376251e-04  1.114243e-01
selfinter        0.000000e+00  1.595946e-18
walktrap_vertex -2.781993e-04  1.057108e-01
bigcom1          0.000000e+00  3.469447e-19
bigcom3          0.000000e+00  0.000000e+00
bigcom4          0.000000e+00  0.000000e+00
bigcom5          0.000000e+00  9.090909e-03
bigcom6          0.000000e+00  0.000000e+00
bigcom7          0.000000e+00  0.000000e+00
bigcom8          0.000000e+00  0.000000e+00
bigcom9          0.000000e+00  0.000000e+00
bigcom10         0.000000e+00  0.000000e+00
bigcom11         2.719635e-04  6.221345e-02
bigcom12         0.000000e+00  0.000000e+00
bigcom13         0.000000e+00  0.000000e+00
bigcom14         0.000000e+00  0.000000e+00
bigcom15         0.000000e+00  0.000000e+00
bigcom16         0.000000e+00  0.000000e+00
bigcom17         0.000000e+00  0.000000e+00
bigcom19         0.000000e+00  0.000000e+00
bigcom20         0.000000e+00  0.000000e+00
bigcom21         0.000000e+00  0.000000e+00
bigcom22         0.000000e+00  0.000000e+00
bigcom23        -3.470865e-04  1.808445e-01
bigcom26         0.000000e+00  0.000000e+00
bigcom27         0.000000e+00  0.000000e+00
bigcom28         0.000000e+00  0.000000e+00
bigcom30         0.000000e+00  0.000000e+00
bigcom31         0.000000e+00  0.000000e+00
bigcom32         0.000000e+00  0.000000e+00
bigcom33         0.000000e+00  0.000000e+00
bigcom34         0.000000e+00  0.000000e+00
bigcom36         0.000000e+00  0.000000e+00
bigcom37         0.000000e+00  0.000000e+00
bigcom38         0.000000e+00  0.000000e+00
bigcom39         0.000000e+00  0.000000e+00
bigcom40         0.000000e+00  0.000000e+00
bigcom41         0.000000e+00  0.000000e+00
bigcom43        -4.202858e-06  1.327505e-01
bigcom46         0.000000e+00  0.000000e+00
bigcom47         0.000000e+00  0.000000e+00
bigcom49         0.000000e+00  0.000000e+00
bigcom52         0.000000e+00  0.000000e+00
bigcom54         0.000000e+00  0.000000e+00
bigcom58         0.000000e+00  0.000000e+00
bigcom61         0.000000e+00  0.000000e+00
bigcom65         0.000000e+00  0.000000e+00
bigcom69         0.000000e+00  0.000000e+00
bigcom71         0.000000e+00  0.000000e+00
bigcom75         0.000000e+00  0.000000e+00
bigcom76         0.000000e+00  0.000000e+00
bigcom78         0.000000e+00  0.000000e+00
bigcom82         0.000000e+00  0.000000e+00
bigcom83         0.000000e+00  0.000000e+00
bigcom85         0.000000e+00  0.000000e+00
bigcom87         0.000000e+00  0.000000e+00
bigcom90         0.000000e+00  0.000000e+00
bigcom91         0.000000e+00  0.000000e+00
bigcom95         0.000000e+00  0.000000e+00
bigcom97         0.000000e+00  0.000000e+00
bigcom98         0.000000e+00  0.000000e+00
bigcom99         0.000000e+00  0.000000e+00
bigcom101        0.000000e+00  0.000000e+00
bigcom102        0.000000e+00  0.000000e+00
bigcom104        0.000000e+00  0.000000e+00
bigcom106        0.000000e+00  0.000000e+00
bigcom107        0.000000e+00  0.000000e+00
bigcom108        0.000000e+00  0.000000e+00
bigcom113        0.000000e+00  0.000000e+00
bigcom114        0.000000e+00  0.000000e+00
bigcom115        0.000000e+00  0.000000e+00
bigcom117        0.000000e+00  0.000000e+00
bigcom119        0.000000e+00  0.000000e+00
bigcom121        0.000000e+00  0.000000e+00
bigcom123        0.000000e+00  0.000000e+00
bigcom124        0.000000e+00  0.000000e+00
bigcom127        0.000000e+00  0.000000e+00
bigcom130        0.000000e+00  0.000000e+00
bigcom131        0.000000e+00  0.000000e+00
bigcom134        0.000000e+00  0.000000e+00
bigcom138        0.000000e+00  2.775558e-19
bigcom143        0.000000e+00  0.000000e+00
bigcom146        0.000000e+00  0.000000e+00
bigcom148        0.000000e+00  0.000000e+00
bigcom149        0.000000e+00  0.000000e+00
bigcom151        0.000000e+00  0.000000e+00
bigcom153        0.000000e+00  0.000000e+00
bigcom154        0.000000e+00  0.000000e+00
bigcom159        0.000000e+00  0.000000e+00
bigcom160        0.000000e+00  0.000000e+00
bigcom161        0.000000e+00  0.000000e+00
bigcom162        0.000000e+00  0.000000e+00
bigcom168        0.000000e+00  0.000000e+00
bigcom172        0.000000e+00  0.000000e+00
bigcom175        0.000000e+00  0.000000e+00
bigcom180        0.000000e+00  0.000000e+00
bigcom181        0.000000e+00  0.000000e+00
bigcom183        0.000000e+00  0.000000e+00
bigcom185        0.000000e+00  0.000000e+00
bigcom187        0.000000e+00  0.000000e+00
bigcom189        0.000000e+00  0.000000e+00
bigcom191        0.000000e+00  0.000000e+00
bigcom198        0.000000e+00  0.000000e+00
bigcom199        0.000000e+00  0.000000e+00
bigcom200        0.000000e+00  0.000000e+00
bigcom202        0.000000e+00  0.000000e+00
bigcom205        0.000000e+00  0.000000e+00
bigcom227        0.000000e+00  0.000000e+00
bigcom232        0.000000e+00  0.000000e+00
bigcom241        0.000000e+00  0.000000e+00
bigcom246        0.000000e+00  0.000000e+00
bigcom266        0.000000e+00  0.000000e+00
bigcom268        0.000000e+00  0.000000e+00
bigcom274        0.000000e+00  0.000000e+00
bigcom278        0.000000e+00  0.000000e+00
bigcom280        0.000000e+00  0.000000e+00
bigcom323        0.000000e+00  0.000000e+00
bigcom341        0.000000e+00  0.000000e+00
bigcom342        0.000000e+00  0.000000e+00
bigcom345        0.000000e+00  0.000000e+00
bigcom346        0.000000e+00  0.000000e+00
bigcom354        0.000000e+00  0.000000e+00
bigcom369        0.000000e+00  0.000000e+00
bigcom373        0.000000e+00  0.000000e+00
bigcom377        0.000000e+00  0.000000e+00
bigcom384        0.000000e+00  0.000000e+00
bigcom394        0.000000e+00  0.000000e+00
bigcom398        0.000000e+00  0.000000e+00
bigcom403        0.000000e+00  0.000000e+00
bigcom404        0.000000e+00  0.000000e+00
bigcom414        0.000000e+00  0.000000e+00
bigcom416        0.000000e+00  0.000000e+00
bigcom423        0.000000e+00  0.000000e+00
bigcom428        0.000000e+00  0.000000e+00
bigcom430        0.000000e+00  0.000000e+00
bigcom434        0.000000e+00  0.000000e+00
bigcom435        0.000000e+00  0.000000e+00
bigcom449        0.000000e+00  0.000000e+00
bigcom451        0.000000e+00  0.000000e+00
bigcom454        0.000000e+00  0.000000e+00
bigcom471        0.000000e+00  0.000000e+00
bigcom473        0.000000e+00  0.000000e+00
bigcom479        0.000000e+00  6.245005e-19
bigcom484        0.000000e+00  0.000000e+00
bigcom485        0.000000e+00  0.000000e+00
bigcom492        0.000000e+00  0.000000e+00
bigcom498        0.000000e+00  0.000000e+00
bigcom506        0.000000e+00  0.000000e+00
bigcom530        0.000000e+00  0.000000e+00
bigcom531        0.000000e+00  0.000000e+00
bigcom564        0.000000e+00  0.000000e+00
bigcom623        0.000000e+00  0.000000e+00
spin_vertex      1.805907e-04  1.705802e-01
membership_s1    0.000000e+00  4.857226e-19
membership_s2    0.000000e+00  0.000000e+00
membership_s3    0.000000e+00  0.000000e+00
membership_s4    0.000000e+00  0.000000e+00
membership_s5    0.000000e+00  0.000000e+00
membership_s6    0.000000e+00  0.000000e+00
membership_s7    0.000000e+00  0.000000e+00
membership_s8    0.000000e+00  0.000000e+00
membership_s9    0.000000e+00  0.000000e+00
membership_s10   0.000000e+00  0.000000e+00
membership_s11   0.000000e+00  0.000000e+00
membership_s13   0.000000e+00  0.000000e+00
membership_s14   7.005277e-04  7.950694e-02
membership_s15   0.000000e+00  0.000000e+00
membership_s17   0.000000e+00  0.000000e+00
membership_s18   0.000000e+00  0.000000e+00
membership_s19   0.000000e+00  0.000000e+00
membership_s20   0.000000e+00  0.000000e+00
membership_s21   0.000000e+00  0.000000e+00
membership_s22   0.000000e+00  0.000000e+00
membership_s23   0.000000e+00  1.179612e-18
membership_s25   0.000000e+00  1.387779e-18
membership_s26   0.000000e+00  0.000000e+00
membership_s27   0.000000e+00  0.000000e+00
membership_s28   0.000000e+00  0.000000e+00
membership_s29   0.000000e+00  0.000000e+00
membership_s30   0.000000e+00  0.000000e+00
membership_s31   0.000000e+00  4.188210e-01
membership_s32   0.000000e+00  2.775558e-19
membership_s33   0.000000e+00  0.000000e+00
membership_s34   0.000000e+00  0.000000e+00
membership_s35   0.000000e+00  0.000000e+00
membership_s36   0.000000e+00  0.000000e+00
membership_s37   0.000000e+00  0.000000e+00
membership_s39  -1.085027e-04  2.742047e-01
membership_s40   0.000000e+00  0.000000e+00
membership_s41   0.000000e+00  0.000000e+00
membership_s42   0.000000e+00  0.000000e+00
membership_s43   0.000000e+00  0.000000e+00
membership_s44   0.000000e+00  2.775558e-19
V1              -2.534406e-03  3.301543e-01
V2              -1.310696e-04  6.646044e-02
pdi              7.369888e-04  1.941044e-01
adhesion         3.273020e-03  3.933920e-01
cohesion         1.243733e-03  3.111970e-01
inner            1.316103e-03  4.204285e-01
outer            5.851690e-04  5.086413e-02
ioratio         -1.326260e-05  2.122087e-01
comsize          1.436640e-03  1.461894e-01
[1] "Dataset: high_C Model GLM, run: 5 of 5 2015-06-15 22:44:44"
[1] "glmnet variable coefficients"
                         [,1]          [,2]
(Intercept)     -2.629488e+00 -1.435175e+01
graph0           2.739540e-40  6.079053e-05
graph1           1.825283e-42  4.732754e-07
graph2          -2.049319e-40 -3.911528e-05
graph3           6.238357e-44  1.754969e-08
graph4           1.835698e-44  5.507882e-09
graph5          -2.852984e-43 -5.716588e-08
graph6          -6.732150e-43 -1.129363e-07
graph7          -7.186924e-42 -1.274084e-06
graph8          -1.139570e-40 -1.973561e-05
graph9           1.394181e-45  4.009517e-10
graph10          6.296532e-46  1.866302e-10
graph11          9.449862e-47  4.255184e-11
graph12         -8.050540e-45 -9.553787e-10
graph13         -2.549395e-44 -3.681030e-09
graph14         -7.447257e-45 -1.154428e-09
graph15         -6.572296e-44 -4.821798e-09
graph16          1.623802e-45  6.436340e-10
graph17         -3.105686e-44 -5.204972e-09
graph18         -1.973412e-42 -3.597858e-07
graph19         -1.717108e-43 -3.069893e-08
graph20         -2.077787e-44 -5.280205e-09
graph21         -3.095806e-43 -5.058671e-08
graph22         -1.923719e-43 -3.121688e-08
graph23         -5.447553e-43 -9.492259e-08
graph24         -1.615987e-42 -2.943255e-07
graph25         -2.843198e-42 -5.236093e-07
graph26         -1.928178e-42 -3.262218e-07
graph27         -2.314732e-41 -4.140811e-06
graph28         -9.826870e-42 -1.610711e-06
graph29         -8.314947e-41 -1.350253e-05
orbit0           2.739540e-40  6.078524e-05
orbit1          -4.875664e-42 -4.125161e-07
orbit2           2.477004e-42  6.015356e-07
orbit3          -2.049319e-40 -3.909727e-05
orbit4           6.868917e-44  2.616722e-08
orbit5           8.622105e-44  2.386362e-08
orbit6          -1.368832e-43 -1.497859e-08
orbit7           2.456815e-44  6.315715e-09
orbit8          -2.852984e-43 -5.723095e-08
orbit9          -1.105277e-41 -1.933731e-06
orbit10         -2.151137e-42 -3.855396e-07
orbit11         -4.784755e-43 -6.526319e-08
orbit12         -8.183035e-41 -1.760389e-05
orbit13         -6.209812e-42 -1.019720e-06
orbit14         -1.139570e-40 -1.972328e-05
orbit15         -1.171050e-44 -2.561529e-09
orbit16          2.288249e-45  5.996867e-10
orbit17          1.150043e-45  8.895801e-10
orbit18          2.465456e-45  6.762105e-10
orbit19         -2.443939e-45  1.256794e-10
orbit20          2.291279e-45  8.379232e-10
orbit21          9.525178e-46  2.470965e-10
orbit22         -2.361801e-45 -2.800742e-10
orbit23          2.147238e-46  5.729020e-11
orbit24         -4.679903e-44 -5.621477e-09
orbit25         -9.987553e-44 -1.542004e-08
orbit26         -6.919186e-45 -6.810034e-10
orbit27          3.054363e-43  7.356795e-08
orbit28          1.563432e-43  4.462684e-08
orbit29         -1.147710e-43 -2.150066e-08
orbit30         -6.534331e-44 -1.001330e-08
orbit31         -1.237388e-43 -2.027526e-08
orbit32         -3.565135e-44 -6.412035e-09
orbit33         -1.592730e-45 -1.023426e-11
orbit34         -6.572296e-44 -4.827288e-09
orbit35          1.572416e-44  4.710746e-08
orbit36          1.122136e-44  3.076883e-09
orbit37         -2.612714e-44 -4.430975e-09
orbit38          1.053356e-44  2.549627e-09
orbit39         -1.447388e-42 -2.658192e-07
orbit40         -4.967297e-43 -1.038781e-07
orbit41         -9.439775e-44 -1.542820e-08
orbit42         -2.305473e-44 -3.270304e-09
orbit43         -3.960131e-42 -7.033184e-07
orbit44         -2.748276e-42 -5.213301e-07
orbit45          3.092791e-42  8.998590e-07
orbit46         -1.556691e-42 -3.483705e-07
orbit47         -3.740351e-43 -7.716788e-08
orbit48         -2.585199e-43 -4.370047e-08
orbit49         -4.056627e-43 -2.898137e-08
orbit50          1.826795e-44 -3.579548e-09
orbit51         -2.512085e-43 -5.894518e-08
orbit52         -2.516775e-42 -3.757948e-07
orbit53         -5.561579e-43 -8.850568e-08
orbit54         -4.862785e-42 -1.082411e-06
orbit55         -1.502280e-43 -2.161038e-08
orbit56          4.436002e-43  1.329862e-06
orbit57         -9.259659e-43 -1.625815e-07
orbit58         -7.380865e-43 -1.270501e-07
orbit59         -1.221281e-41 -2.653460e-06
orbit60         -4.023235e-42 -7.167817e-07
orbit61         -1.934144e-42 -3.199757e-07
orbit62         -9.251429e-42 -2.875498e-06
orbit63         -3.275975e-42 -6.829885e-07
orbit64         -5.854397e-42 -9.446430e-07
orbit65         -9.744330e-41 -2.380300e-05
orbit66         -7.814173e-42 -1.403065e-06
orbit67         -1.831251e-42 -2.847508e-07
orbit68         -3.446991e-41 -6.470538e-06
orbit69         -3.634446e-41 -5.881030e-06
orbit70         -8.037374e-41 -1.526912e-05
orbit71         -9.654926e-42 -1.514956e-06
orbit72         -8.314947e-41 -1.348493e-05
AP               2.385821e-38  3.216635e-03
bet              1.628864e-43  4.014132e-08
ecc             -1.811914e-38 -4.978523e-03
eccrad          -1.268340e-37 -3.484446e-02
close            5.397934e-37  1.500965e-01
constraint      -1.648777e-36 -3.271103e-01
coreness        -4.318092e-39 -7.771469e-04
knn             -1.120983e-39 -2.388253e-04
hubscore        -6.032390e-38 -8.975464e-03
pagerank         3.485810e-34  8.345476e+01
trans           -7.580389e-37 -1.609241e-01
evcent          -6.155146e-38 -9.295311e-03
first            2.739540e-40  6.073157e-05
upto_second      6.015730e-42  3.015012e-06
upto_third       1.467457e-41  3.743955e-06
upto_fourth      5.195537e-41  1.309550e-05
upto_fifth       4.262019e-40  1.162979e-04
upto_sixth       4.779679e-39  1.366618e-03
second           3.835584e-42  2.681603e-06
third            3.886634e-41  8.163926e-06
fourth          -1.955855e-41 -5.003216e-06
fifth           -5.842353e-41 -1.457090e-05
sixth           -4.009066e-40 -1.072013e-04
ratio1          -1.529472e-39 -3.027288e-04
ratio2          -6.984665e-40 -4.516239e-04
ratio3          -6.396929e-38 -1.629928e-02
ratio4          -2.566645e-37 -5.827507e-02
ratio5           2.391372e-37  1.197615e-02
ratio6          -5.056763e-39 -5.508325e-04
selfinter        2.540922e-40  1.063780e-03
walktrap_vertex -9.883453e-38 -2.342147e-02
bigcom1         -7.566300e-40 -9.970731e-04
bigcom3          0.000000e+00  0.000000e+00
bigcom4          0.000000e+00  0.000000e+00
bigcom5         -2.589157e-38 -7.933100e-03
bigcom6          0.000000e+00  0.000000e+00
bigcom7          0.000000e+00  0.000000e+00
bigcom8         -6.855889e-38 -2.661094e-02
bigcom9          0.000000e+00  0.000000e+00
bigcom10         0.000000e+00  0.000000e+00
bigcom11         1.092223e-37  3.046420e-02
bigcom12        -6.855889e-38 -2.401360e-02
bigcom13        -6.825007e-38 -2.483074e-02
bigcom14         0.000000e+00  0.000000e+00
bigcom15         0.000000e+00  0.000000e+00
bigcom16        -6.825007e-38 -2.090997e-02
bigcom17         0.000000e+00  0.000000e+00
bigcom19        -6.825007e-38 -1.834546e-02
bigcom20         0.000000e+00  0.000000e+00
bigcom21         0.000000e+00  0.000000e+00
bigcom22        -7.249529e-38 -1.426575e-02
bigcom23         2.724212e-37  8.495278e-02
bigcom26         0.000000e+00  0.000000e+00
bigcom27         0.000000e+00  0.000000e+00
bigcom28         0.000000e+00  0.000000e+00
bigcom30         0.000000e+00  0.000000e+00
bigcom31         0.000000e+00  0.000000e+00
bigcom32         0.000000e+00  0.000000e+00
bigcom33         0.000000e+00  0.000000e+00
bigcom34         0.000000e+00  0.000000e+00
bigcom36         0.000000e+00  0.000000e+00
bigcom37         0.000000e+00  0.000000e+00
bigcom38         0.000000e+00  0.000000e+00
bigcom39         0.000000e+00  0.000000e+00
bigcom40         0.000000e+00  0.000000e+00
bigcom41         0.000000e+00  0.000000e+00
bigcom43         4.410622e-37  1.329685e-01
bigcom46         0.000000e+00  0.000000e+00
bigcom47         0.000000e+00  0.000000e+00
bigcom49        -6.825007e-38 -2.829425e-02
bigcom52         0.000000e+00  0.000000e+00
bigcom54         0.000000e+00  0.000000e+00
bigcom58         0.000000e+00  0.000000e+00
bigcom61         0.000000e+00  0.000000e+00
bigcom65         0.000000e+00  0.000000e+00
bigcom69         0.000000e+00  0.000000e+00
bigcom71         0.000000e+00  0.000000e+00
bigcom75         0.000000e+00  0.000000e+00
bigcom76         0.000000e+00  0.000000e+00
bigcom78         0.000000e+00  0.000000e+00
bigcom82         0.000000e+00  0.000000e+00
bigcom83         0.000000e+00  0.000000e+00
bigcom85         0.000000e+00  0.000000e+00
bigcom87         0.000000e+00  0.000000e+00
bigcom90         0.000000e+00  0.000000e+00
bigcom91         0.000000e+00  0.000000e+00
bigcom95         0.000000e+00  0.000000e+00
bigcom97         0.000000e+00  0.000000e+00
bigcom98         0.000000e+00  0.000000e+00
bigcom99         0.000000e+00  0.000000e+00
bigcom101        0.000000e+00  0.000000e+00
bigcom102        0.000000e+00  0.000000e+00
bigcom104        0.000000e+00  0.000000e+00
bigcom106        0.000000e+00  0.000000e+00
bigcom107        0.000000e+00  0.000000e+00
bigcom108       -6.825007e-38 -2.264203e-02
bigcom113        0.000000e+00  0.000000e+00
bigcom114        0.000000e+00  0.000000e+00
bigcom115        0.000000e+00  0.000000e+00
bigcom117        0.000000e+00  0.000000e+00
bigcom119        0.000000e+00  0.000000e+00
bigcom121        0.000000e+00  0.000000e+00
bigcom123        0.000000e+00  0.000000e+00
bigcom124        0.000000e+00  0.000000e+00
bigcom127        0.000000e+00  0.000000e+00
bigcom130        0.000000e+00  0.000000e+00
bigcom131        0.000000e+00  0.000000e+00
bigcom134        0.000000e+00  0.000000e+00
bigcom138       -6.855889e-38 -1.977853e-02
bigcom143        0.000000e+00  0.000000e+00
bigcom146       -6.887052e-38 -2.043788e-02
bigcom148        0.000000e+00  0.000000e+00
bigcom149        0.000000e+00  0.000000e+00
bigcom151        0.000000e+00  0.000000e+00
bigcom153        0.000000e+00  0.000000e+00
bigcom154        0.000000e+00  0.000000e+00
bigcom159        0.000000e+00  0.000000e+00
bigcom160        0.000000e+00  0.000000e+00
bigcom161        0.000000e+00  0.000000e+00
bigcom162        0.000000e+00  0.000000e+00
bigcom168        0.000000e+00  0.000000e+00
bigcom172        0.000000e+00  0.000000e+00
bigcom175        0.000000e+00  0.000000e+00
bigcom180        0.000000e+00  0.000000e+00
bigcom181        0.000000e+00  0.000000e+00
bigcom183        0.000000e+00  0.000000e+00
bigcom185        0.000000e+00  0.000000e+00
bigcom187        0.000000e+00  0.000000e+00
bigcom189        0.000000e+00  0.000000e+00
bigcom191        0.000000e+00  0.000000e+00
bigcom198        0.000000e+00  0.000000e+00
bigcom199        0.000000e+00  0.000000e+00
bigcom200        0.000000e+00  0.000000e+00
bigcom202        0.000000e+00  0.000000e+00
bigcom205        0.000000e+00  0.000000e+00
bigcom227        0.000000e+00  0.000000e+00
bigcom232        0.000000e+00  0.000000e+00
bigcom241        0.000000e+00  0.000000e+00
bigcom246        0.000000e+00  0.000000e+00
bigcom266        0.000000e+00  0.000000e+00
bigcom268        0.000000e+00  0.000000e+00
bigcom274        0.000000e+00  0.000000e+00
bigcom278        0.000000e+00  0.000000e+00
bigcom280        0.000000e+00  0.000000e+00
bigcom323        0.000000e+00  0.000000e+00
bigcom341        0.000000e+00  0.000000e+00
bigcom342        0.000000e+00  0.000000e+00
bigcom345        0.000000e+00  0.000000e+00
bigcom346        0.000000e+00  0.000000e+00
bigcom354        0.000000e+00  0.000000e+00
bigcom369        0.000000e+00  0.000000e+00
bigcom373        0.000000e+00  0.000000e+00
bigcom377        0.000000e+00  0.000000e+00
bigcom384        0.000000e+00  0.000000e+00
bigcom394        0.000000e+00  0.000000e+00
bigcom398        0.000000e+00  0.000000e+00
bigcom403        0.000000e+00  0.000000e+00
bigcom404        0.000000e+00  0.000000e+00
bigcom414        0.000000e+00  0.000000e+00
bigcom416        0.000000e+00  0.000000e+00
bigcom423        0.000000e+00  0.000000e+00
bigcom428        0.000000e+00  0.000000e+00
bigcom430        0.000000e+00  0.000000e+00
bigcom434        0.000000e+00  0.000000e+00
bigcom435        0.000000e+00  0.000000e+00
bigcom449       -6.825007e-38 -2.273222e-02
bigcom451        0.000000e+00  0.000000e+00
bigcom454        0.000000e+00  0.000000e+00
bigcom471        0.000000e+00  0.000000e+00
bigcom473        0.000000e+00  0.000000e+00
bigcom479       -6.825007e-38 -2.335046e-02
bigcom484        0.000000e+00  0.000000e+00
bigcom485        0.000000e+00  0.000000e+00
bigcom492        0.000000e+00  0.000000e+00
bigcom498        0.000000e+00  0.000000e+00
bigcom506        0.000000e+00  0.000000e+00
bigcom530        0.000000e+00  0.000000e+00
bigcom531        0.000000e+00  0.000000e+00
bigcom564        0.000000e+00  0.000000e+00
bigcom623        0.000000e+00  0.000000e+00
spin_vertex     -2.072562e-37 -5.125344e-02
membership_s1   -7.566300e-40 -1.025176e-03
membership_s2   -6.825007e-38 -2.090525e-02
membership_s3    0.000000e+00  0.000000e+00
membership_s4    0.000000e+00  0.000000e+00
membership_s5    0.000000e+00  0.000000e+00
membership_s6    0.000000e+00  0.000000e+00
membership_s7    0.000000e+00  0.000000e+00
membership_s8    0.000000e+00  0.000000e+00
membership_s9    0.000000e+00  0.000000e+00
membership_s10   0.000000e+00  0.000000e+00
membership_s11   0.000000e+00  0.000000e+00
membership_s13   0.000000e+00  0.000000e+00
membership_s14   9.180475e-38  2.678194e-02
membership_s15  -6.825007e-38 -2.371634e-02
membership_s17   0.000000e+00  0.000000e+00
membership_s18   0.000000e+00  0.000000e+00
membership_s19  -6.825007e-38 -2.233844e-02
membership_s20   0.000000e+00  0.000000e+00
membership_s21   0.000000e+00  0.000000e+00
membership_s22   0.000000e+00  0.000000e+00
membership_s23  -3.044456e-38 -5.128731e-03
membership_s25  -4.247316e-38 -1.641973e-02
membership_s26   0.000000e+00  0.000000e+00
membership_s27   0.000000e+00  0.000000e+00
membership_s28   0.000000e+00  0.000000e+00
membership_s29   0.000000e+00  0.000000e+00
membership_s30   0.000000e+00  0.000000e+00
membership_s31   9.464009e-37  3.012115e-01
membership_s32  -6.855889e-38 -2.536106e-02
membership_s33   0.000000e+00  0.000000e+00
membership_s34   0.000000e+00  0.000000e+00
membership_s35  -5.184697e-39 -6.243061e-03
membership_s36   0.000000e+00  0.000000e+00
membership_s37   0.000000e+00  0.000000e+00
membership_s39   4.410622e-37  1.348653e-01
membership_s40   0.000000e+00  0.000000e+00
membership_s41   0.000000e+00  0.000000e+00
membership_s42   0.000000e+00  0.000000e+00
membership_s43   0.000000e+00  0.000000e+00
membership_s44  -6.887052e-38 -2.566776e-02
V1              -3.166134e-37 -6.971056e-02
V2               2.748503e-37  5.971010e-02
pdi              2.342832e-35  5.944133e+00
adhesion        -4.549997e-41 -1.511747e-05
cohesion         9.099991e-41  3.022908e-05
inner            1.049176e-41  3.502764e-06
outer           -4.160294e-41 -1.170360e-05
ioratio         -3.466056e-37 -1.122566e-01
comsize          1.066164e-40  2.986126e-05
[1] "Dataset: high_C Model GBM, refit model on training data 2015-06-15 22:44:45"
Iter   TrainDeviance   ValidDeviance   StepSize   Improve
     1        0.4200             nan     0.0100    0.0027
     2        0.4134             nan     0.0100    0.0007
     3        0.4081             nan     0.0100   -0.0002
     4        0.4012             nan     0.0100    0.0003
     5        0.3965             nan     0.0100   -0.0004
     6        0.3947             nan     0.0100   -0.0004
     7        0.3883             nan     0.0100    0.0002
     8        0.3826             nan     0.0100   -0.0004
     9        0.3773             nan     0.0100   -0.0003
    10        0.3737             nan     0.0100   -0.0001
    20        0.3325             nan     0.0100   -0.0004
    40        0.2855             nan     0.0100   -0.0003
    60        0.2494             nan     0.0100   -0.0004
    80        0.2194             nan     0.0100   -0.0003
   100        0.1974             nan     0.0100   -0.0004
   120        0.1756             nan     0.0100   -0.0002
   140        0.1584             nan     0.0100   -0.0002
   160        0.1465             nan     0.0100   -0.0001
   180        0.1339             nan     0.0100   -0.0003
   200        0.1226             nan     0.0100   -0.0002
   203        0.1204             nan     0.0100   -0.0002

[1] "GBM variable coefficients"
                            var      rel.inf
orbit35                 orbit35 6.378000e+00
spin_vertex         spin_vertex 4.750665e+00
upto_sixth           upto_sixth 3.337627e+00
orbit45                 orbit45 3.321098e+00
V1                           V1 3.179295e+00
orbit65                 orbit65 3.065524e+00
adhesion               adhesion 2.695488e+00
pagerank               pagerank 2.594687e+00
comsize                 comsize 2.173952e+00
orbit18                 orbit18 2.170816e+00
orbit38                 orbit38 2.072552e+00
cohesion               cohesion 1.930662e+00
ratio5                   ratio5 1.918922e+00
orbit62                 orbit62 1.800165e+00
orbit50                 orbit50 1.745849e+00
orbit9                   orbit9 1.744165e+00
pdi                         pdi 1.688652e+00
ratio4                   ratio4 1.564826e+00
graph19                 graph19 1.545045e+00
orbit11                 orbit11 1.340214e+00
inner                     inner 1.316305e+00
orbit6                   orbit6 1.280179e+00
graph16                 graph16 1.277576e+00
orbit54                 orbit54 1.249242e+00
ioratio                 ioratio 1.235228e+00
trans                     trans 1.147260e+00
knn                         knn 1.120522e+00
ratio3                   ratio3 1.113199e+00
constraint           constraint 1.094441e+00
fourth                   fourth 1.048638e+00
ratio6                   ratio6 1.021955e+00
graph1                   graph1 9.767959e-01
third                     third 9.660896e-01
upto_fifth           upto_fifth 9.327485e-01
orbit61                 orbit61 9.320308e-01
graph7                   graph7 9.292295e-01
graph26                 graph26 9.019363e-01
walktrap_vertex walktrap_vertex 8.978333e-01
graph5                   graph5 8.916686e-01
graph0                   graph0 8.645952e-01
outer                     outer 8.632355e-01
orbit1                   orbit1 8.573478e-01
orbit25                 orbit25 8.496453e-01
ratio1                   ratio1 8.123825e-01
graph6                   graph6 7.984594e-01
orbit44                 orbit44 7.588982e-01
bet                         bet 7.447139e-01
orbit36                 orbit36 7.411710e-01
V2                           V2 7.370970e-01
graph10                 graph10 7.262226e-01
orbit22                 orbit22 7.112627e-01
graph3                   graph3 7.043540e-01
membership_s14   membership_s14 6.590732e-01
orbit20                 orbit20 6.529521e-01
graph11                 graph11 6.164981e-01
orbit4                   orbit4 5.971721e-01
graph23                 graph23 5.930828e-01
graph20                 graph20 5.658756e-01
orbit39                 orbit39 5.536489e-01
orbit52                 orbit52 5.378472e-01
fifth                     fifth 5.240869e-01
orbit16                 orbit16 4.985144e-01
upto_third           upto_third 4.939626e-01
sixth                     sixth 4.854404e-01
orbit60                 orbit60 4.722766e-01
orbit32                 orbit32 4.012829e-01
upto_fourth         upto_fourth 3.904880e-01
orbit10                 orbit10 3.854274e-01
selfinter             selfinter 3.813632e-01
orbit56                 orbit56 3.692665e-01
orbit2                   orbit2 3.474260e-01
orbit27                 orbit27 3.428409e-01
graph18                 graph18 3.427135e-01
orbit59                 orbit59 3.382736e-01
orbit66                 orbit66 3.295790e-01
orbit17                 orbit17 3.194953e-01
orbit23                 orbit23 3.151806e-01
membership_s39   membership_s39 3.084820e-01
orbit31                 orbit31 3.040822e-01
bigcom11               bigcom11 3.034261e-01
orbit5                   orbit5 2.946297e-01
orbit26                 orbit26 2.827398e-01
graph25                 graph25 2.763791e-01
orbit24                 orbit24 2.718663e-01
orbit64                 orbit64 2.661748e-01
graph9                   graph9 2.501268e-01
orbit57                 orbit57 2.426072e-01
orbit46                 orbit46 2.200725e-01
orbit70                 orbit70 2.131555e-01
membership_s25   membership_s25 2.089929e-01
graph24                 graph24 2.016888e-01
AP                           AP 1.898576e-01
graph15                 graph15 1.833879e-01
orbit63                 orbit63 1.826738e-01
graph13                 graph13 1.769379e-01
orbit37                 orbit37 1.751302e-01
orbit12                 orbit12 1.726188e-01
graph4                   graph4 1.583420e-01
orbit49                 orbit49 1.575147e-01
orbit7                   orbit7 1.458401e-01
graph2                   graph2 1.441074e-01
graph29                 graph29 1.421729e-01
ratio2                   ratio2 1.420257e-01
orbit69                 orbit69 1.396853e-01
graph28                 graph28 1.195383e-01
orbit67                 orbit67 1.094490e-01
orbit30                 orbit30 1.062721e-01
graph8                   graph8 1.062338e-01
orbit28                 orbit28 1.021309e-01
ecc                         ecc 9.878506e-02
orbit48                 orbit48 9.709553e-02
graph12                 graph12 8.140315e-02
orbit51                 orbit51 7.787989e-02
orbit47                 orbit47 4.654367e-02
orbit53                 orbit53 4.414107e-02
bigcom23               bigcom23 3.564503e-02
graph22                 graph22 2.756270e-02
graph27                 graph27 2.676702e-02
upto_second         upto_second 2.457244e-02
evcent                   evcent 2.045707e-02
second                   second 2.042274e-02
orbit19                 orbit19 2.010631e-02
close                     close 1.445384e-02
orbit33                 orbit33 1.426305e-02
orbit21                 orbit21 3.729926e-03
orbit15                 orbit15 2.535303e-03
orbit40                 orbit40 2.436355e-03
orbit29                 orbit29 2.237871e-03
orbit13                 orbit13 1.571498e-03
graph21                 graph21 1.122794e-03
graph14                 graph14 8.558189e-04
orbit43                 orbit43 7.658522e-04
bigcom5                 bigcom5 5.321289e-04
hubscore               hubscore 3.370358e-04
membership_s23   membership_s23 2.969154e-04
orbit58                 orbit58 2.348963e-04
orbit68                 orbit68 1.952753e-04
graph17                 graph17 1.804140e-04
orbit41                 orbit41 1.209120e-04
coreness               coreness 8.877255e-05
bigcom1                 bigcom1 4.176569e-05
orbit42                 orbit42 4.083218e-05
orbit0                   orbit0 0.000000e+00
orbit3                   orbit3 0.000000e+00
orbit8                   orbit8 0.000000e+00
orbit14                 orbit14 0.000000e+00
orbit34                 orbit34 0.000000e+00
orbit55                 orbit55 0.000000e+00
orbit71                 orbit71 0.000000e+00
orbit72                 orbit72 0.000000e+00
eccrad                   eccrad 0.000000e+00
first                     first 0.000000e+00
bigcom3                 bigcom3 0.000000e+00
bigcom4                 bigcom4 0.000000e+00
bigcom6                 bigcom6 0.000000e+00
bigcom7                 bigcom7 0.000000e+00
bigcom8                 bigcom8 0.000000e+00
bigcom9                 bigcom9 0.000000e+00
bigcom10               bigcom10 0.000000e+00
bigcom12               bigcom12 0.000000e+00
bigcom13               bigcom13 0.000000e+00
bigcom14               bigcom14 0.000000e+00
bigcom15               bigcom15 0.000000e+00
bigcom16               bigcom16 0.000000e+00
bigcom17               bigcom17 0.000000e+00
bigcom19               bigcom19 0.000000e+00
bigcom20               bigcom20 0.000000e+00
bigcom21               bigcom21 0.000000e+00
bigcom22               bigcom22 0.000000e+00
bigcom26               bigcom26 0.000000e+00
bigcom27               bigcom27 0.000000e+00
bigcom28               bigcom28 0.000000e+00
bigcom30               bigcom30 0.000000e+00
bigcom31               bigcom31 0.000000e+00
bigcom32               bigcom32 0.000000e+00
bigcom33               bigcom33 0.000000e+00
bigcom34               bigcom34 0.000000e+00
bigcom36               bigcom36 0.000000e+00
bigcom37               bigcom37 0.000000e+00
bigcom38               bigcom38 0.000000e+00
bigcom39               bigcom39 0.000000e+00
bigcom40               bigcom40 0.000000e+00
bigcom41               bigcom41 0.000000e+00
bigcom43               bigcom43 0.000000e+00
bigcom46               bigcom46 0.000000e+00
bigcom47               bigcom47 0.000000e+00
bigcom49               bigcom49 0.000000e+00
bigcom52               bigcom52 0.000000e+00
bigcom54               bigcom54 0.000000e+00
bigcom58               bigcom58 0.000000e+00
bigcom61               bigcom61 0.000000e+00
bigcom65               bigcom65 0.000000e+00
bigcom69               bigcom69 0.000000e+00
bigcom71               bigcom71 0.000000e+00
bigcom75               bigcom75 0.000000e+00
bigcom76               bigcom76 0.000000e+00
bigcom78               bigcom78 0.000000e+00
bigcom82               bigcom82 0.000000e+00
bigcom83               bigcom83 0.000000e+00
bigcom85               bigcom85 0.000000e+00
bigcom87               bigcom87 0.000000e+00
bigcom90               bigcom90 0.000000e+00
bigcom91               bigcom91 0.000000e+00
bigcom95               bigcom95 0.000000e+00
bigcom97               bigcom97 0.000000e+00
bigcom98               bigcom98 0.000000e+00
bigcom99               bigcom99 0.000000e+00
bigcom101             bigcom101 0.000000e+00
bigcom102             bigcom102 0.000000e+00
bigcom104             bigcom104 0.000000e+00
bigcom106             bigcom106 0.000000e+00
bigcom107             bigcom107 0.000000e+00
bigcom108             bigcom108 0.000000e+00
bigcom113             bigcom113 0.000000e+00
bigcom114             bigcom114 0.000000e+00
bigcom115             bigcom115 0.000000e+00
bigcom117             bigcom117 0.000000e+00
bigcom119             bigcom119 0.000000e+00
bigcom121             bigcom121 0.000000e+00
bigcom123             bigcom123 0.000000e+00
bigcom124             bigcom124 0.000000e+00
bigcom127             bigcom127 0.000000e+00
bigcom130             bigcom130 0.000000e+00
bigcom131             bigcom131 0.000000e+00
bigcom134             bigcom134 0.000000e+00
bigcom138             bigcom138 0.000000e+00
bigcom143             bigcom143 0.000000e+00
bigcom146             bigcom146 0.000000e+00
bigcom148             bigcom148 0.000000e+00
bigcom149             bigcom149 0.000000e+00
bigcom151             bigcom151 0.000000e+00
bigcom153             bigcom153 0.000000e+00
bigcom154             bigcom154 0.000000e+00
bigcom159             bigcom159 0.000000e+00
bigcom160             bigcom160 0.000000e+00
bigcom161             bigcom161 0.000000e+00
bigcom162             bigcom162 0.000000e+00
bigcom168             bigcom168 0.000000e+00
bigcom172             bigcom172 0.000000e+00
bigcom175             bigcom175 0.000000e+00
bigcom180             bigcom180 0.000000e+00
bigcom181             bigcom181 0.000000e+00
bigcom183             bigcom183 0.000000e+00
bigcom185             bigcom185 0.000000e+00
bigcom187             bigcom187 0.000000e+00
bigcom189             bigcom189 0.000000e+00
bigcom191             bigcom191 0.000000e+00
bigcom198             bigcom198 0.000000e+00
bigcom199             bigcom199 0.000000e+00
bigcom200             bigcom200 0.000000e+00
bigcom202             bigcom202 0.000000e+00
bigcom205             bigcom205 0.000000e+00
bigcom227             bigcom227 0.000000e+00
bigcom232             bigcom232 0.000000e+00
bigcom241             bigcom241 0.000000e+00
bigcom246             bigcom246 0.000000e+00
bigcom266             bigcom266 0.000000e+00
bigcom268             bigcom268 0.000000e+00
bigcom274             bigcom274 0.000000e+00
bigcom278             bigcom278 0.000000e+00
bigcom280             bigcom280 0.000000e+00
bigcom323             bigcom323 0.000000e+00
bigcom341             bigcom341 0.000000e+00
bigcom342             bigcom342 0.000000e+00
bigcom345             bigcom345 0.000000e+00
bigcom346             bigcom346 0.000000e+00
bigcom354             bigcom354 0.000000e+00
bigcom369             bigcom369 0.000000e+00
bigcom373             bigcom373 0.000000e+00
bigcom377             bigcom377 0.000000e+00
bigcom384             bigcom384 0.000000e+00
bigcom394             bigcom394 0.000000e+00
bigcom398             bigcom398 0.000000e+00
bigcom403             bigcom403 0.000000e+00
bigcom404             bigcom404 0.000000e+00
bigcom414             bigcom414 0.000000e+00
bigcom416             bigcom416 0.000000e+00
bigcom423             bigcom423 0.000000e+00
bigcom428             bigcom428 0.000000e+00
bigcom430             bigcom430 0.000000e+00
bigcom434             bigcom434 0.000000e+00
bigcom435             bigcom435 0.000000e+00
bigcom449             bigcom449 0.000000e+00
bigcom451             bigcom451 0.000000e+00
bigcom454             bigcom454 0.000000e+00
bigcom471             bigcom471 0.000000e+00
bigcom473             bigcom473 0.000000e+00
bigcom479             bigcom479 0.000000e+00
bigcom484             bigcom484 0.000000e+00
bigcom485             bigcom485 0.000000e+00
bigcom492             bigcom492 0.000000e+00
bigcom498             bigcom498 0.000000e+00
bigcom506             bigcom506 0.000000e+00
bigcom530             bigcom530 0.000000e+00
bigcom531             bigcom531 0.000000e+00
bigcom564             bigcom564 0.000000e+00
bigcom623             bigcom623 0.000000e+00
membership_s1     membership_s1 0.000000e+00
membership_s2     membership_s2 0.000000e+00
membership_s3     membership_s3 0.000000e+00
membership_s4     membership_s4 0.000000e+00
membership_s5     membership_s5 0.000000e+00
membership_s6     membership_s6 0.000000e+00
membership_s7     membership_s7 0.000000e+00
membership_s8     membership_s8 0.000000e+00
membership_s9     membership_s9 0.000000e+00
membership_s10   membership_s10 0.000000e+00
membership_s11   membership_s11 0.000000e+00
membership_s13   membership_s13 0.000000e+00
membership_s15   membership_s15 0.000000e+00
membership_s17   membership_s17 0.000000e+00
membership_s18   membership_s18 0.000000e+00
membership_s19   membership_s19 0.000000e+00
membership_s20   membership_s20 0.000000e+00
membership_s21   membership_s21 0.000000e+00
membership_s22   membership_s22 0.000000e+00
membership_s26   membership_s26 0.000000e+00
membership_s27   membership_s27 0.000000e+00
membership_s28   membership_s28 0.000000e+00
membership_s29   membership_s29 0.000000e+00
membership_s30   membership_s30 0.000000e+00
membership_s31   membership_s31 0.000000e+00
membership_s32   membership_s32 0.000000e+00
membership_s33   membership_s33 0.000000e+00
membership_s34   membership_s34 0.000000e+00
membership_s35   membership_s35 0.000000e+00
membership_s36   membership_s36 0.000000e+00
membership_s37   membership_s37 0.000000e+00
membership_s40   membership_s40 0.000000e+00
membership_s41   membership_s41 0.000000e+00
membership_s42   membership_s42 0.000000e+00
membership_s43   membership_s43 0.000000e+00
membership_s44   membership_s44 0.000000e+00
[1] "All"
[1] 1
[1] 4.154793
[1] "Dataset: high_C Model RF, refit model on training data 2015-06-15 22:44:49"
     |      Out-of-bag   |
Tree |      MSE  %Var(y) |
   1 |   0.1471   277.35 |
   2 |   0.1503   283.49 |
   3 |   0.1389   261.94 |
   4 |   0.1115   210.25 |
   5 |  0.09831   185.41 |
   6 |   0.1033   194.79 |
   7 |  0.09954   187.73 |
   8 |  0.09613   181.30 |
   9 |  0.08962   169.01 |
  10 |  0.08832   166.57 |
  11 |  0.08445   159.27 |
  12 |  0.08061   152.03 |
  13 |  0.08074   152.27 |
  14 |  0.07766   146.46 |
  15 |  0.07586   143.06 |
  16 |  0.07418   139.90 |
  17 |  0.07324   138.12 |
  18 |  0.07299   137.66 |
  19 |  0.07442   140.35 |
  20 |  0.07369   138.97 |
  21 |  0.07219   136.16 |
  22 |  0.07266   137.02 |
  23 |   0.0714   134.66 |
  24 |  0.07026   132.51 |
  25 |  0.06893   129.99 |
  26 |  0.06901   130.14 |
  27 |  0.06872   129.61 |
  28 |  0.06795   128.16 |
  29 |  0.06744   127.20 |
  30 |  0.06759   127.48 |
  31 |  0.06768   127.65 |
  32 |  0.06729   126.90 |
  33 |  0.06753   127.35 |
  34 |  0.06653   125.47 |
  35 |  0.06613   124.73 |
  36 |  0.06632   125.08 |
  37 |  0.06646   125.34 |
  38 |  0.06635   125.14 |
  39 |  0.06574   123.98 |
  40 |   0.0653   123.15 |
  41 |  0.06492   122.44 |
  42 |  0.06514   122.86 |
  43 |  0.06496   122.52 |
  44 |  0.06464   121.90 |
  45 |  0.06441   121.47 |
  46 |  0.06462   121.88 |
  47 |  0.06498   122.56 |
  48 |  0.06491   122.41 |
  49 |  0.06452   121.69 |
  50 |  0.06444   121.53 |
  51 |  0.06392   120.56 |
  52 |  0.06386   120.44 |
  53 |  0.06362   119.99 |
  54 |  0.06363   120.00 |
  55 |  0.06353   119.81 |
  56 |  0.06373   120.19 |
  57 |  0.06338   119.52 |
  58 |   0.0636   119.95 |
  59 |  0.06349   119.74 |
  60 |  0.06357   119.89 |
  61 |  0.06383   120.38 |
  62 |  0.06349   119.75 |
  63 |  0.06369   120.11 |
  64 |  0.06363   120.01 |
  65 |   0.0634   119.57 |
  66 |  0.06309   118.98 |
  67 |  0.06311   119.02 |
  68 |  0.06299   118.80 |
  69 |  0.06319   119.18 |
  70 |  0.06352   119.80 |
  71 |  0.06343   119.63 |
  72 |  0.06344   119.65 |
  73 |  0.06334   119.45 |
  74 |  0.06356   119.88 |
  75 |   0.0633   119.38 |
  76 |  0.06327   119.32 |
  77 |  0.06325   119.29 |
  78 |  0.06308   118.97 |
  79 |  0.06307   118.95 |
  80 |  0.06312   119.04 |
  81 |  0.06329   119.37 |
  82 |  0.06326   119.31 |
  83 |  0.06331   119.39 |
  84 |   0.0632   119.19 |
  85 |  0.06345   119.65 |
  86 |  0.06345   119.66 |
  87 |   0.0637   120.13 |
  88 |  0.06369   120.12 |
  89 |  0.06375   120.23 |
  90 |  0.06366   120.07 |
  91 |  0.06352   119.80 |
  92 |  0.06349   119.73 |
  93 |  0.06353   119.81 |
  94 |  0.06337   119.51 |
  95 |   0.0629   118.63 |
  96 |  0.06274   118.32 |
  97 |  0.06284   118.51 |
  98 |  0.06288   118.59 |
  99 |  0.06308   118.97 |
 100 |  0.06321   119.21 |
[1] "Random Forest variable coefficients"
                      %IncMSE IncNodePurity
graph0          -2.952381e-04  3.121011e-02
graph1           2.034984e-04  3.153543e-02
graph2           1.610905e-03  4.542595e-02
graph3           4.594982e-04  5.825416e-02
graph4           1.682670e-03  9.153740e-02
graph5           1.862240e-03  9.262242e-02
graph6           1.144286e-03  1.086592e-01
graph7           1.113030e-03  8.711482e-02
graph8           4.791667e-04  3.168651e-02
graph9           1.764706e-03  1.587642e-02
graph10          2.454108e-03  8.778020e-02
graph11          2.280321e-03  1.205356e-01
graph12          1.395028e-03  6.043384e-02
graph13         -1.851852e-04  8.571429e-03
graph14          1.112366e-03  5.168811e-02
graph15          6.261060e-04  1.965601e-02
graph16          8.945520e-04  2.365189e-02
graph17          6.119385e-04  4.615191e-02
graph18          3.034420e-04  5.559524e-02
graph19          8.329706e-04  1.157086e-02
graph20          1.156288e-03  5.735378e-02
graph21          0.000000e+00  0.000000e+00
graph22          2.000000e-04  2.337662e-02
graph23          1.991492e-04  5.151994e-02
graph24          1.538068e-04  2.523022e-02
graph25          2.336586e-03  3.917513e-02
graph26          1.598191e-03  9.734536e-02
graph27          1.743197e-05  7.165184e-02
graph28          1.246843e-03  2.039640e-02
graph29          0.000000e+00  0.000000e+00
orbit0           1.179571e-04  1.791524e-02
orbit1           0.000000e+00  7.619048e-03
orbit2           0.000000e+00  1.333333e-02
orbit3           0.000000e+00  8.951173e-18
orbit4           1.355839e-03  6.092929e-02
orbit5           3.050917e-04  3.497619e-02
orbit6           6.405093e-04  6.608489e-02
orbit7           0.000000e+00  5.000000e-02
orbit8           3.763248e-03  1.796574e-01
orbit9           3.020202e-04  3.055556e-02
orbit10          5.122449e-04  8.033449e-02
orbit11          4.439760e-04  3.132133e-02
orbit12          5.109821e-04  2.235180e-02
orbit13          1.177475e-03  3.906926e-02
orbit14          0.000000e+00  3.552714e-17
orbit15          3.887315e-04  1.082818e-01
orbit16          1.926827e-03  1.309378e-01
orbit17          1.150538e-04  1.843434e-02
orbit18          3.681147e-03  6.693714e-02
orbit19          9.854296e-04  1.843019e-02
orbit20          5.498132e-04  3.546131e-02
orbit21          2.785634e-04  1.237192e-02
orbit22          6.964769e-04  5.326573e-02
orbit23          1.922519e-03  6.179861e-02
orbit24          9.900990e-05  1.801587e-02
orbit25          4.597701e-04  9.291521e-03
orbit26          1.352632e-03  3.487446e-02
orbit27          7.640963e-03  2.520382e-01
orbit28          0.000000e+00  6.938894e-19
orbit29          4.672619e-04  4.759722e-02
orbit30          9.523434e-04  4.061405e-02
orbit31          2.314815e-05  4.772727e-03
orbit32          4.400039e-03  1.194033e-01
orbit33          1.534864e-03  4.463311e-02
orbit34          1.034858e-04  4.692094e-02
orbit35          3.320198e-03  4.339066e-01
orbit36          3.658600e-03  1.535931e-01
orbit37          6.829247e-04  7.291065e-02
orbit38          2.618328e-03  1.314924e-01
orbit39          7.677102e-04  4.492900e-02
orbit40          9.803922e-05  1.428571e-02
orbit41          1.041667e-04  2.100000e-02
orbit42         -1.063830e-04  8.571429e-03
orbit43          1.048218e-05  3.107449e-02
orbit44          0.000000e+00  4.071928e-02
orbit45          3.245345e-03  1.150182e-01
orbit46         -1.041667e-04  1.764706e-02
orbit47          7.909319e-04  7.601428e-02
orbit48          3.067683e-04  7.132442e-02
orbit49          3.130261e-04  1.635639e-02
orbit50          3.477734e-03  1.190737e-01
orbit51          2.040816e-04  3.116667e-02
orbit52          2.699093e-03  6.296714e-02
orbit53         -1.443425e-04  4.849817e-02
orbit54          1.539767e-03  7.615244e-02
orbit55          0.000000e+00  0.000000e+00
orbit56          4.210526e-04  1.878788e-02
orbit57          1.640234e-03  2.075263e-02
orbit58          8.796649e-04  2.073571e-02
orbit59          9.041139e-04  3.737369e-02
orbit60          0.000000e+00  1.040834e-18
orbit61          7.049889e-03  1.003552e-01
orbit62          3.814123e-03  1.451228e-01
orbit63          3.042930e-03  6.620637e-02
orbit64          5.188830e-04  6.518735e-02
orbit65          3.239059e-03  1.166295e-01
orbit66          1.381646e-03  8.062685e-02
orbit67          2.197802e-04  3.863636e-02
orbit68         -5.625000e-05  1.720588e-02
orbit69          3.176845e-03  1.109945e-01
orbit70          3.031189e-04  7.451542e-02
orbit71         -7.701194e-06  4.025794e-02
orbit72          3.092784e-04  1.428571e-02
AP               3.170897e-04  8.020644e-03
bet              6.527910e-04  6.781513e-02
ecc              0.000000e+00  8.333333e-03
eccrad          -1.149425e-04  3.155556e-02
close            1.157944e-03  7.447205e-02
constraint      -1.031063e-04  1.880959e-01
coreness         5.866863e-04  2.690984e-02
knn              9.051086e-04  7.202146e-02
hubscore         5.050505e-04  3.939394e-04
pagerank         6.410940e-05  2.085789e-01
trans            9.150511e-04  9.954965e-02
evcent           3.703704e-04  4.051948e-02
first            2.061856e-04  5.184332e-03
upto_second      1.013314e-04  3.639198e-02
upto_third       2.062450e-03  9.829346e-02
upto_fourth      0.000000e+00  1.387779e-19
upto_fifth       6.760563e-04  3.137453e-01
upto_sixth       2.990273e-03  1.504047e-01
second           1.098901e-04  3.810215e-02
third            1.670204e-04  9.773354e-02
fourth           3.312771e-03  1.227081e-01
fifth            4.719279e-04  7.424185e-02
sixth            1.305206e-03  2.657692e-01
ratio1           1.483518e-03  1.451537e-01
ratio2           1.111111e-03  3.705769e-02
ratio3           2.394635e-03  1.235187e-01
ratio4           8.367227e-05  4.396306e-02
ratio5          -3.333096e-04  2.433868e-01
ratio6           1.550244e-03  1.379209e-01
selfinter       -1.960784e-04  8.750000e-03
walktrap_vertex  8.163265e-04  4.503676e-02
bigcom1          0.000000e+00  9.714451e-19
bigcom3          0.000000e+00  0.000000e+00
bigcom4          0.000000e+00  0.000000e+00
bigcom5          0.000000e+00  0.000000e+00
bigcom6          0.000000e+00  0.000000e+00
bigcom7          0.000000e+00  0.000000e+00
bigcom8          0.000000e+00  0.000000e+00
bigcom9          0.000000e+00  0.000000e+00
bigcom10         0.000000e+00  0.000000e+00
bigcom11         5.041016e-04  1.074903e-02
bigcom12         0.000000e+00  0.000000e+00
bigcom13         0.000000e+00  0.000000e+00
bigcom14         0.000000e+00  0.000000e+00
bigcom15         0.000000e+00  0.000000e+00
bigcom16         0.000000e+00  0.000000e+00
bigcom17         0.000000e+00  0.000000e+00
bigcom19         0.000000e+00  0.000000e+00
bigcom20         0.000000e+00  0.000000e+00
bigcom21         0.000000e+00  0.000000e+00
bigcom22         0.000000e+00  0.000000e+00
bigcom23        -2.831713e-04  2.210429e-01
bigcom26         0.000000e+00  0.000000e+00
bigcom27         0.000000e+00  0.000000e+00
bigcom28         0.000000e+00  0.000000e+00
bigcom30         0.000000e+00  0.000000e+00
bigcom31         0.000000e+00  0.000000e+00
bigcom32         0.000000e+00  0.000000e+00
bigcom33         0.000000e+00  0.000000e+00
bigcom34         0.000000e+00  0.000000e+00
bigcom36         0.000000e+00  0.000000e+00
bigcom37         0.000000e+00  0.000000e+00
bigcom38         0.000000e+00  0.000000e+00
bigcom39         0.000000e+00  0.000000e+00
bigcom40         0.000000e+00  0.000000e+00
bigcom41         0.000000e+00  0.000000e+00
bigcom43         1.085314e-04  3.842892e-01
bigcom46         0.000000e+00  0.000000e+00
bigcom47         0.000000e+00  0.000000e+00
bigcom49         0.000000e+00  0.000000e+00
bigcom52         0.000000e+00  0.000000e+00
bigcom54         0.000000e+00  0.000000e+00
bigcom58         0.000000e+00  0.000000e+00
bigcom61         0.000000e+00  0.000000e+00
bigcom65         0.000000e+00  0.000000e+00
bigcom69         0.000000e+00  0.000000e+00
bigcom71         0.000000e+00  0.000000e+00
bigcom75         0.000000e+00  0.000000e+00
bigcom76         0.000000e+00  0.000000e+00
bigcom78         0.000000e+00  0.000000e+00
bigcom82         0.000000e+00  0.000000e+00
bigcom83         0.000000e+00  0.000000e+00
bigcom85         0.000000e+00  0.000000e+00
bigcom87         0.000000e+00  0.000000e+00
bigcom90         0.000000e+00  0.000000e+00
bigcom91         0.000000e+00  0.000000e+00
bigcom95         0.000000e+00  0.000000e+00
bigcom97         0.000000e+00  0.000000e+00
bigcom98         0.000000e+00  0.000000e+00
bigcom99         0.000000e+00  0.000000e+00
bigcom101        0.000000e+00  0.000000e+00
bigcom102        0.000000e+00  0.000000e+00
bigcom104        0.000000e+00  0.000000e+00
bigcom106        0.000000e+00  0.000000e+00
bigcom107        0.000000e+00  0.000000e+00
bigcom108        0.000000e+00  0.000000e+00
bigcom113        0.000000e+00  0.000000e+00
bigcom114        0.000000e+00  0.000000e+00
bigcom115        0.000000e+00  0.000000e+00
bigcom117        0.000000e+00  0.000000e+00
bigcom119        0.000000e+00  0.000000e+00
bigcom121        0.000000e+00  0.000000e+00
bigcom123        0.000000e+00  0.000000e+00
bigcom124        0.000000e+00  0.000000e+00
bigcom127        0.000000e+00  0.000000e+00
bigcom130        0.000000e+00  0.000000e+00
bigcom131        0.000000e+00  0.000000e+00
bigcom134        0.000000e+00  0.000000e+00
bigcom138        0.000000e+00  0.000000e+00
bigcom143        0.000000e+00  0.000000e+00
bigcom146        0.000000e+00  0.000000e+00
bigcom148        0.000000e+00  0.000000e+00
bigcom149        0.000000e+00  0.000000e+00
bigcom151        0.000000e+00  0.000000e+00
bigcom153        0.000000e+00  0.000000e+00
bigcom154        0.000000e+00  0.000000e+00
bigcom159        0.000000e+00  0.000000e+00
bigcom160        0.000000e+00  0.000000e+00
bigcom161        0.000000e+00  0.000000e+00
bigcom162        0.000000e+00  0.000000e+00
bigcom168        0.000000e+00  0.000000e+00
bigcom172        0.000000e+00  0.000000e+00
bigcom175        0.000000e+00  0.000000e+00
bigcom180        0.000000e+00  0.000000e+00
bigcom181        0.000000e+00  0.000000e+00
bigcom183        0.000000e+00  0.000000e+00
bigcom185        0.000000e+00  0.000000e+00
bigcom187        0.000000e+00  0.000000e+00
bigcom189        0.000000e+00  0.000000e+00
bigcom191        0.000000e+00  0.000000e+00
bigcom198        0.000000e+00  0.000000e+00
bigcom199        0.000000e+00  0.000000e+00
bigcom200        0.000000e+00  0.000000e+00
bigcom202        0.000000e+00  0.000000e+00
bigcom205        0.000000e+00  0.000000e+00
bigcom227        0.000000e+00  0.000000e+00
bigcom232        0.000000e+00  0.000000e+00
bigcom241        0.000000e+00  0.000000e+00
bigcom246        0.000000e+00  0.000000e+00
bigcom266        0.000000e+00  0.000000e+00
bigcom268        0.000000e+00  0.000000e+00
bigcom274        0.000000e+00  0.000000e+00
bigcom278        0.000000e+00  0.000000e+00
bigcom280        0.000000e+00  0.000000e+00
bigcom323        0.000000e+00  0.000000e+00
bigcom341        0.000000e+00  0.000000e+00
bigcom342        0.000000e+00  0.000000e+00
bigcom345        0.000000e+00  0.000000e+00
bigcom346        0.000000e+00  0.000000e+00
bigcom354        0.000000e+00  0.000000e+00
bigcom369        0.000000e+00  0.000000e+00
bigcom373        0.000000e+00  0.000000e+00
bigcom377        0.000000e+00  0.000000e+00
bigcom384        0.000000e+00  0.000000e+00
bigcom394        0.000000e+00  0.000000e+00
bigcom398        0.000000e+00  0.000000e+00
bigcom403        0.000000e+00  0.000000e+00
bigcom404        0.000000e+00  0.000000e+00
bigcom414        0.000000e+00  0.000000e+00
bigcom416        0.000000e+00  0.000000e+00
bigcom423        0.000000e+00  0.000000e+00
bigcom428        0.000000e+00  0.000000e+00
bigcom430        0.000000e+00  0.000000e+00
bigcom434        0.000000e+00  0.000000e+00
bigcom435        0.000000e+00  0.000000e+00
bigcom449        0.000000e+00  0.000000e+00
bigcom451        0.000000e+00  0.000000e+00
bigcom454        0.000000e+00  0.000000e+00
bigcom471        0.000000e+00  0.000000e+00
bigcom473        0.000000e+00  0.000000e+00
bigcom479        0.000000e+00  0.000000e+00
bigcom484        0.000000e+00  0.000000e+00
bigcom485        0.000000e+00  0.000000e+00
bigcom492        0.000000e+00  0.000000e+00
bigcom498        0.000000e+00  0.000000e+00
bigcom506        0.000000e+00  0.000000e+00
bigcom530        0.000000e+00  0.000000e+00
bigcom531        0.000000e+00  0.000000e+00
bigcom564        0.000000e+00  0.000000e+00
bigcom623        0.000000e+00  0.000000e+00
spin_vertex      1.805479e-03  2.107283e-01
membership_s1    1.052632e-04  9.590944e-03
membership_s2    0.000000e+00  0.000000e+00
membership_s3    0.000000e+00  0.000000e+00
membership_s4    0.000000e+00  0.000000e+00
membership_s5    0.000000e+00  0.000000e+00
membership_s6    0.000000e+00  0.000000e+00
membership_s7    0.000000e+00  0.000000e+00
membership_s8    0.000000e+00  0.000000e+00
membership_s9    0.000000e+00  0.000000e+00
membership_s10   0.000000e+00  0.000000e+00
membership_s11   0.000000e+00  0.000000e+00
membership_s13   0.000000e+00  0.000000e+00
membership_s14   3.713890e-04  5.152297e-02
membership_s15   0.000000e+00  0.000000e+00
membership_s17   0.000000e+00  0.000000e+00
membership_s18   0.000000e+00  0.000000e+00
membership_s19   0.000000e+00  0.000000e+00
membership_s20   0.000000e+00  0.000000e+00
membership_s21   0.000000e+00  0.000000e+00
membership_s22   0.000000e+00  0.000000e+00
membership_s23   0.000000e+00  0.000000e+00
membership_s25   0.000000e+00  0.000000e+00
membership_s26   0.000000e+00  0.000000e+00
membership_s27   0.000000e+00  0.000000e+00
membership_s28   0.000000e+00  0.000000e+00
membership_s29   0.000000e+00  0.000000e+00
membership_s30   0.000000e+00  0.000000e+00
membership_s31   0.000000e+00  5.463437e-01
membership_s32   0.000000e+00  0.000000e+00
membership_s33   0.000000e+00  0.000000e+00
membership_s34   0.000000e+00  0.000000e+00
membership_s35   0.000000e+00  0.000000e+00
membership_s36   0.000000e+00  0.000000e+00
membership_s37   0.000000e+00  0.000000e+00
membership_s39  -1.204660e-04  8.173900e-02
membership_s40   0.000000e+00  0.000000e+00
membership_s41   0.000000e+00  0.000000e+00
membership_s42   0.000000e+00  0.000000e+00
membership_s43   0.000000e+00  0.000000e+00
membership_s44   0.000000e+00  0.000000e+00
V1               9.148143e-04  3.423317e-01
V2              -1.670887e-04  9.093239e-02
pdi              1.353212e-03  3.508455e-01
adhesion        -3.739317e-05  3.509164e-01
cohesion         1.839562e-03  3.592668e-01
inner            1.282498e-03  2.938067e-01
outer            1.351134e-03  5.065389e-02
ioratio          2.673555e-03  2.686978e-01
comsize          2.078364e-04  2.247294e-01
                            var      rel.inf
orbit35                 orbit35 6.378000e+00
spin_vertex         spin_vertex 4.750665e+00
upto_sixth           upto_sixth 3.337627e+00
orbit45                 orbit45 3.321098e+00
V1                           V1 3.179295e+00
orbit65                 orbit65 3.065524e+00
adhesion               adhesion 2.695488e+00
pagerank               pagerank 2.594687e+00
comsize                 comsize 2.173952e+00
orbit18                 orbit18 2.170816e+00
orbit38                 orbit38 2.072552e+00
cohesion               cohesion 1.930662e+00
ratio5                   ratio5 1.918922e+00
orbit62                 orbit62 1.800165e+00
orbit50                 orbit50 1.745849e+00
orbit9                   orbit9 1.744165e+00
pdi                         pdi 1.688652e+00
ratio4                   ratio4 1.564826e+00
graph19                 graph19 1.545045e+00
orbit11                 orbit11 1.340214e+00
inner                     inner 1.316305e+00
orbit6                   orbit6 1.280179e+00
graph16                 graph16 1.277576e+00
orbit54                 orbit54 1.249242e+00
ioratio                 ioratio 1.235228e+00
trans                     trans 1.147260e+00
knn                         knn 1.120522e+00
ratio3                   ratio3 1.113199e+00
constraint           constraint 1.094441e+00
fourth                   fourth 1.048638e+00
ratio6                   ratio6 1.021955e+00
graph1                   graph1 9.767959e-01
third                     third 9.660896e-01
upto_fifth           upto_fifth 9.327485e-01
orbit61                 orbit61 9.320308e-01
graph7                   graph7 9.292295e-01
graph26                 graph26 9.019363e-01
walktrap_vertex walktrap_vertex 8.978333e-01
graph5                   graph5 8.916686e-01
graph0                   graph0 8.645952e-01
outer                     outer 8.632355e-01
orbit1                   orbit1 8.573478e-01
orbit25                 orbit25 8.496453e-01
ratio1                   ratio1 8.123825e-01
graph6                   graph6 7.984594e-01
orbit44                 orbit44 7.588982e-01
bet                         bet 7.447139e-01
orbit36                 orbit36 7.411710e-01
V2                           V2 7.370970e-01
graph10                 graph10 7.262226e-01
orbit22                 orbit22 7.112627e-01
graph3                   graph3 7.043540e-01
membership_s14   membership_s14 6.590732e-01
orbit20                 orbit20 6.529521e-01
graph11                 graph11 6.164981e-01
orbit4                   orbit4 5.971721e-01
graph23                 graph23 5.930828e-01
graph20                 graph20 5.658756e-01
orbit39                 orbit39 5.536489e-01
orbit52                 orbit52 5.378472e-01
fifth                     fifth 5.240869e-01
orbit16                 orbit16 4.985144e-01
upto_third           upto_third 4.939626e-01
sixth                     sixth 4.854404e-01
orbit60                 orbit60 4.722766e-01
orbit32                 orbit32 4.012829e-01
upto_fourth         upto_fourth 3.904880e-01
orbit10                 orbit10 3.854274e-01
selfinter             selfinter 3.813632e-01
orbit56                 orbit56 3.692665e-01
orbit2                   orbit2 3.474260e-01
orbit27                 orbit27 3.428409e-01
graph18                 graph18 3.427135e-01
orbit59                 orbit59 3.382736e-01
orbit66                 orbit66 3.295790e-01
orbit17                 orbit17 3.194953e-01
orbit23                 orbit23 3.151806e-01
membership_s39   membership_s39 3.084820e-01
orbit31                 orbit31 3.040822e-01
bigcom11               bigcom11 3.034261e-01
orbit5                   orbit5 2.946297e-01
orbit26                 orbit26 2.827398e-01
graph25                 graph25 2.763791e-01
orbit24                 orbit24 2.718663e-01
orbit64                 orbit64 2.661748e-01
graph9                   graph9 2.501268e-01
orbit57                 orbit57 2.426072e-01
orbit46                 orbit46 2.200725e-01
orbit70                 orbit70 2.131555e-01
membership_s25   membership_s25 2.089929e-01
graph24                 graph24 2.016888e-01
AP                           AP 1.898576e-01
graph15                 graph15 1.833879e-01
orbit63                 orbit63 1.826738e-01
graph13                 graph13 1.769379e-01
orbit37                 orbit37 1.751302e-01
orbit12                 orbit12 1.726188e-01
graph4                   graph4 1.583420e-01
orbit49                 orbit49 1.575147e-01
orbit7                   orbit7 1.458401e-01
graph2                   graph2 1.441074e-01
graph29                 graph29 1.421729e-01
ratio2                   ratio2 1.420257e-01
orbit69                 orbit69 1.396853e-01
graph28                 graph28 1.195383e-01
orbit67                 orbit67 1.094490e-01
orbit30                 orbit30 1.062721e-01
graph8                   graph8 1.062338e-01
orbit28                 orbit28 1.021309e-01
ecc                         ecc 9.878506e-02
orbit48                 orbit48 9.709553e-02
graph12                 graph12 8.140315e-02
orbit51                 orbit51 7.787989e-02
orbit47                 orbit47 4.654367e-02
orbit53                 orbit53 4.414107e-02
bigcom23               bigcom23 3.564503e-02
graph22                 graph22 2.756270e-02
graph27                 graph27 2.676702e-02
upto_second         upto_second 2.457244e-02
evcent                   evcent 2.045707e-02
second                   second 2.042274e-02
orbit19                 orbit19 2.010631e-02
close                     close 1.445384e-02
orbit33                 orbit33 1.426305e-02
orbit21                 orbit21 3.729926e-03
orbit15                 orbit15 2.535303e-03
orbit40                 orbit40 2.436355e-03
orbit29                 orbit29 2.237871e-03
orbit13                 orbit13 1.571498e-03
graph21                 graph21 1.122794e-03
graph14                 graph14 8.558189e-04
orbit43                 orbit43 7.658522e-04
bigcom5                 bigcom5 5.321289e-04
hubscore               hubscore 3.370358e-04
membership_s23   membership_s23 2.969154e-04
orbit58                 orbit58 2.348963e-04
orbit68                 orbit68 1.952753e-04
graph17                 graph17 1.804140e-04
orbit41                 orbit41 1.209120e-04
coreness               coreness 8.877255e-05
bigcom1                 bigcom1 4.176569e-05
orbit42                 orbit42 4.083218e-05
orbit0                   orbit0 0.000000e+00
orbit3                   orbit3 0.000000e+00
orbit8                   orbit8 0.000000e+00
orbit14                 orbit14 0.000000e+00
orbit34                 orbit34 0.000000e+00
orbit55                 orbit55 0.000000e+00
orbit71                 orbit71 0.000000e+00
orbit72                 orbit72 0.000000e+00
eccrad                   eccrad 0.000000e+00
first                     first 0.000000e+00
bigcom3                 bigcom3 0.000000e+00
bigcom4                 bigcom4 0.000000e+00
bigcom6                 bigcom6 0.000000e+00
bigcom7                 bigcom7 0.000000e+00
bigcom8                 bigcom8 0.000000e+00
bigcom9                 bigcom9 0.000000e+00
bigcom10               bigcom10 0.000000e+00
bigcom12               bigcom12 0.000000e+00
bigcom13               bigcom13 0.000000e+00
bigcom14               bigcom14 0.000000e+00
bigcom15               bigcom15 0.000000e+00
bigcom16               bigcom16 0.000000e+00
bigcom17               bigcom17 0.000000e+00
bigcom19               bigcom19 0.000000e+00
bigcom20               bigcom20 0.000000e+00
bigcom21               bigcom21 0.000000e+00
bigcom22               bigcom22 0.000000e+00
bigcom26               bigcom26 0.000000e+00
bigcom27               bigcom27 0.000000e+00
bigcom28               bigcom28 0.000000e+00
bigcom30               bigcom30 0.000000e+00
bigcom31               bigcom31 0.000000e+00
bigcom32               bigcom32 0.000000e+00
bigcom33               bigcom33 0.000000e+00
bigcom34               bigcom34 0.000000e+00
bigcom36               bigcom36 0.000000e+00
bigcom37               bigcom37 0.000000e+00
bigcom38               bigcom38 0.000000e+00
bigcom39               bigcom39 0.000000e+00
bigcom40               bigcom40 0.000000e+00
bigcom41               bigcom41 0.000000e+00
bigcom43               bigcom43 0.000000e+00
bigcom46               bigcom46 0.000000e+00
bigcom47               bigcom47 0.000000e+00
bigcom49               bigcom49 0.000000e+00
bigcom52               bigcom52 0.000000e+00
bigcom54               bigcom54 0.000000e+00
bigcom58               bigcom58 0.000000e+00
bigcom61               bigcom61 0.000000e+00
bigcom65               bigcom65 0.000000e+00
bigcom69               bigcom69 0.000000e+00
bigcom71               bigcom71 0.000000e+00
bigcom75               bigcom75 0.000000e+00
bigcom76               bigcom76 0.000000e+00
bigcom78               bigcom78 0.000000e+00
bigcom82               bigcom82 0.000000e+00
bigcom83               bigcom83 0.000000e+00
bigcom85               bigcom85 0.000000e+00
bigcom87               bigcom87 0.000000e+00
bigcom90               bigcom90 0.000000e+00
bigcom91               bigcom91 0.000000e+00
bigcom95               bigcom95 0.000000e+00
bigcom97               bigcom97 0.000000e+00
bigcom98               bigcom98 0.000000e+00
bigcom99               bigcom99 0.000000e+00
bigcom101             bigcom101 0.000000e+00
bigcom102             bigcom102 0.000000e+00
bigcom104             bigcom104 0.000000e+00
bigcom106             bigcom106 0.000000e+00
bigcom107             bigcom107 0.000000e+00
bigcom108             bigcom108 0.000000e+00
bigcom113             bigcom113 0.000000e+00
bigcom114             bigcom114 0.000000e+00
bigcom115             bigcom115 0.000000e+00
bigcom117             bigcom117 0.000000e+00
bigcom119             bigcom119 0.000000e+00
bigcom121             bigcom121 0.000000e+00
bigcom123             bigcom123 0.000000e+00
bigcom124             bigcom124 0.000000e+00
bigcom127             bigcom127 0.000000e+00
bigcom130             bigcom130 0.000000e+00
bigcom131             bigcom131 0.000000e+00
bigcom134             bigcom134 0.000000e+00
bigcom138             bigcom138 0.000000e+00
bigcom143             bigcom143 0.000000e+00
bigcom146             bigcom146 0.000000e+00
bigcom148             bigcom148 0.000000e+00
bigcom149             bigcom149 0.000000e+00
bigcom151             bigcom151 0.000000e+00
bigcom153             bigcom153 0.000000e+00
bigcom154             bigcom154 0.000000e+00
bigcom159             bigcom159 0.000000e+00
bigcom160             bigcom160 0.000000e+00
bigcom161             bigcom161 0.000000e+00
bigcom162             bigcom162 0.000000e+00
bigcom168             bigcom168 0.000000e+00
bigcom172             bigcom172 0.000000e+00
bigcom175             bigcom175 0.000000e+00
bigcom180             bigcom180 0.000000e+00
bigcom181             bigcom181 0.000000e+00
bigcom183             bigcom183 0.000000e+00
bigcom185             bigcom185 0.000000e+00
bigcom187             bigcom187 0.000000e+00
bigcom189             bigcom189 0.000000e+00
bigcom191             bigcom191 0.000000e+00
bigcom198             bigcom198 0.000000e+00
bigcom199             bigcom199 0.000000e+00
bigcom200             bigcom200 0.000000e+00
bigcom202             bigcom202 0.000000e+00
bigcom205             bigcom205 0.000000e+00
bigcom227             bigcom227 0.000000e+00
bigcom232             bigcom232 0.000000e+00
bigcom241             bigcom241 0.000000e+00
bigcom246             bigcom246 0.000000e+00
bigcom266             bigcom266 0.000000e+00
bigcom268             bigcom268 0.000000e+00
bigcom274             bigcom274 0.000000e+00
bigcom278             bigcom278 0.000000e+00
bigcom280             bigcom280 0.000000e+00
bigcom323             bigcom323 0.000000e+00
bigcom341             bigcom341 0.000000e+00
bigcom342             bigcom342 0.000000e+00
bigcom345             bigcom345 0.000000e+00
bigcom346             bigcom346 0.000000e+00
bigcom354             bigcom354 0.000000e+00
bigcom369             bigcom369 0.000000e+00
bigcom373             bigcom373 0.000000e+00
bigcom377             bigcom377 0.000000e+00
bigcom384             bigcom384 0.000000e+00
bigcom394             bigcom394 0.000000e+00
bigcom398             bigcom398 0.000000e+00
bigcom403             bigcom403 0.000000e+00
bigcom404             bigcom404 0.000000e+00
bigcom414             bigcom414 0.000000e+00
bigcom416             bigcom416 0.000000e+00
bigcom423             bigcom423 0.000000e+00
bigcom428             bigcom428 0.000000e+00
bigcom430             bigcom430 0.000000e+00
bigcom434             bigcom434 0.000000e+00
bigcom435             bigcom435 0.000000e+00
bigcom449             bigcom449 0.000000e+00
bigcom451             bigcom451 0.000000e+00
bigcom454             bigcom454 0.000000e+00
bigcom471             bigcom471 0.000000e+00
bigcom473             bigcom473 0.000000e+00
bigcom479             bigcom479 0.000000e+00
bigcom484             bigcom484 0.000000e+00
bigcom485             bigcom485 0.000000e+00
bigcom492             bigcom492 0.000000e+00
bigcom498             bigcom498 0.000000e+00
bigcom506             bigcom506 0.000000e+00
bigcom530             bigcom530 0.000000e+00
bigcom531             bigcom531 0.000000e+00
bigcom564             bigcom564 0.000000e+00
bigcom623             bigcom623 0.000000e+00
membership_s1     membership_s1 0.000000e+00
membership_s2     membership_s2 0.000000e+00
membership_s3     membership_s3 0.000000e+00
membership_s4     membership_s4 0.000000e+00
membership_s5     membership_s5 0.000000e+00
membership_s6     membership_s6 0.000000e+00
membership_s7     membership_s7 0.000000e+00
membership_s8     membership_s8 0.000000e+00
membership_s9     membership_s9 0.000000e+00
membership_s10   membership_s10 0.000000e+00
membership_s11   membership_s11 0.000000e+00
membership_s13   membership_s13 0.000000e+00
membership_s15   membership_s15 0.000000e+00
membership_s17   membership_s17 0.000000e+00
membership_s18   membership_s18 0.000000e+00
membership_s19   membership_s19 0.000000e+00
membership_s20   membership_s20 0.000000e+00
membership_s21   membership_s21 0.000000e+00
membership_s22   membership_s22 0.000000e+00
membership_s26   membership_s26 0.000000e+00
membership_s27   membership_s27 0.000000e+00
membership_s28   membership_s28 0.000000e+00
membership_s29   membership_s29 0.000000e+00
membership_s30   membership_s30 0.000000e+00
membership_s31   membership_s31 0.000000e+00
membership_s32   membership_s32 0.000000e+00
membership_s33   membership_s33 0.000000e+00
membership_s34   membership_s34 0.000000e+00
membership_s35   membership_s35 0.000000e+00
membership_s36   membership_s36 0.000000e+00
membership_s37   membership_s37 0.000000e+00
membership_s40   membership_s40 0.000000e+00
membership_s41   membership_s41 0.000000e+00
membership_s42   membership_s42 0.000000e+00
membership_s43   membership_s43 0.000000e+00
membership_s44   membership_s44 0.000000e+00
[1] "Dataset: high_C Model GLM, refit model on training data 2015-06-15 22:44:50"
[1] "glmnet variable coefficients"
                [,1]              [,2]                   
(Intercept)     "(Intercept)"     "-3.30933157083141"    
graph0          "graph0"          "2.36533214493792e-06" 
graph1          "graph1"          "1.27846287968895e-08" 
graph2          "graph2"          "-2.28981867809078e-06"
graph3          "graph3"          "5.33872065209824e-10" 
graph4          "graph4"          "7.60841784523275e-11" 
graph5          "graph5"          "-3.83996643436655e-09"
graph6          "graph6"          "-7.34816929484285e-09"
graph7          "graph7"          "-7.9802100890458e-08" 
graph8          "graph8"          "-1.3578361740496e-06" 
graph9          "graph9"          "1.14516705721494e-11" 
graph10         "graph10"         "4.38207467530076e-12" 
graph11         "graph11"         "-4.34846461454919e-13"
graph12         "graph12"         "-8.67153915967882e-11"
graph13         "graph13"         "-2.53954454565391e-10"
graph14         "graph14"         "-8.11308500101372e-11"
graph15         "graph15"         "-3.22908788716769e-10"
graph16         "graph16"         "1.76400590446256e-12" 
graph17         "graph17"         "-3.51565363847569e-10"
graph18         "graph18"         "-2.13685120987905e-08"
graph19         "graph19"         "-1.82600745187795e-09"
graph20         "graph20"         "-2.97921326718437e-10"
graph21         "graph21"         "-2.79727126391326e-09"
graph22         "graph22"         "-2.10582857860281e-09"
graph23         "graph23"         "-6.49917619720959e-09"
graph24         "graph24"         "-1.77815373318034e-08"
graph25         "graph25"         "-2.48888248775314e-08"
graph26         "graph26"         "-2.27119989628752e-08"
graph27         "graph27"         "-2.48146769869675e-07"
graph28         "graph28"         "-1.1627540395347e-07" 
graph29         "graph29"         "-9.72542302987911e-07"
orbit0          "orbit0"          "2.36541267380149e-06" 
orbit1          "orbit1"          "-2.95263062938422e-08"
orbit2          "orbit2"          "1.64919511017183e-08" 
orbit3          "orbit3"          "-2.28973261352253e-06"
orbit4          "orbit4"          "7.83465616783303e-10" 
orbit5          "orbit5"          "7.15708435785349e-10" 
orbit6          "orbit6"          "-1.02101352901682e-09"
orbit7          "orbit7"          "1.02175305277485e-10" 
orbit8          "orbit8"          "-3.83936097370335e-09"
orbit9          "orbit9"          "-8.9765092013404e-08" 
orbit10         "orbit10"         "-2.34378519688298e-08"
orbit11         "orbit11"         "-5.85225433232564e-09"
orbit12         "orbit12"         "-8.79859874942725e-07"
orbit13         "orbit13"         "-7.00707058337345e-08"
orbit14         "orbit14"         "-1.35778231506065e-06"
orbit15         "orbit15"         "-9.66192882658969e-11"
orbit16         "orbit16"         "1.66423097637606e-11" 
orbit17         "orbit17"         "2.90631303618973e-11" 
orbit18         "orbit18"         "2.43982567994025e-11" 
orbit19         "orbit19"         "-6.56208088647503e-12"
orbit20         "orbit20"         "3.05422290583365e-11" 
orbit21         "orbit21"         "4.89856530349123e-12" 
orbit22         "orbit22"         "-1.81337069070209e-11"
orbit23         "orbit23"         "1.05479044628574e-14" 
orbit24         "orbit24"         "-2.51041979710789e-10"
orbit25         "orbit25"         "-1.02422338230889e-09"
orbit26         "orbit26"         "-8.11822050656568e-11"
orbit27         "orbit27"         "3.20906943620026e-09" 
orbit28         "orbit28"         "1.36430138746918e-09" 
orbit29         "orbit29"         "-1.21928882291296e-09"
orbit30         "orbit30"         "-7.0187460620801e-10" 
orbit31         "orbit31"         "-1.034546083398e-09"  
orbit32         "orbit32"         "-3.9346056243988e-10" 
orbit33         "orbit33"         "-2.89488280696679e-11"
orbit34         "orbit34"         "-3.22692728699634e-10"
orbit35         "orbit35"         "1.27872849710536e-09" 
orbit36         "orbit36"         "6.91851267479981e-11" 
orbit37         "orbit37"         "-2.20496485421421e-10"
orbit38         "orbit38"         "1.75516625951923e-11" 
orbit39         "orbit39"         "-1.31365930593697e-08"
orbit40         "orbit40"         "-5.39258924966528e-09"
orbit41         "orbit41"         "-9.4062023064078e-10" 
orbit42         "orbit42"         "-2.97443594623336e-10"
orbit43         "orbit43"         "-4.00622945273218e-08"
orbit44         "orbit44"         "-3.23229621737995e-08"
orbit45         "orbit45"         "3.57840604888237e-08" 
orbit46         "orbit46"         "-1.63102689868509e-08"
orbit47         "orbit47"         "-3.73485952758699e-09"
orbit48         "orbit48"         "-2.87780806869128e-09"
orbit49         "orbit49"         "-2.72200693520446e-09"
orbit50         "orbit50"         "-2.22700290335041e-10"
orbit51         "orbit51"         "-2.36342043175559e-09"
orbit52         "orbit52"         "-2.57721851447837e-08"
orbit53         "orbit53"         "-5.26979325841576e-09"
orbit54         "orbit54"         "-5.23750597453939e-08"
orbit55         "orbit55"         "-1.70478926093923e-09"
orbit56         "orbit56"         "7.17978218558266e-08" 
orbit57         "orbit57"         "-1.10585626355216e-08"
orbit58         "orbit58"         "-9.00111790930595e-09"
orbit59         "orbit59"         "-1.28883637876558e-07"
orbit60         "orbit60"         "-3.66101292212036e-08"
orbit61         "orbit61"         "-2.31837155653406e-08"
orbit62         "orbit62"         "-7.88721819058486e-08"
orbit63         "orbit63"         "-2.61417900022749e-08"
orbit64         "orbit64"         "-6.27555433997048e-08"
orbit65         "orbit65"         "-1.02736781046579e-06"
orbit66         "orbit66"         "-9.32322461333669e-08"
orbit67         "orbit67"         "-2.16158820093251e-08"
orbit68         "orbit68"         "-3.27548380150944e-07"
orbit69         "orbit69"         "-4.24281937774637e-07"
orbit70         "orbit70"         "-9.06650889445251e-07"
orbit71         "orbit71"         "-1.1247333708981e-07" 
orbit72         "orbit72"         "-9.72474801325748e-07"
AP              "AP"              "0.000234773402500888" 
bet             "bet"             "1.48320243562453e-09" 
ecc             "ecc"             "-0.000284120956698384"
eccrad          "eccrad"          "-0.00198884028824289" 
close           "close"           "0.00676435360890569"  
constraint      "constraint"      "-0.0184711018489078"  
coreness        "coreness"        "-4.16502832431064e-05"
knn             "knn"             "-1.20418756187324e-05"
hubscore        "hubscore"        "-0.000557936530799579"
pagerank        "pagerank"        "3.56785824767626"     
trans           "trans"           "-0.00874166873035275" 
evcent          "evcent"          "-0.000566332495528647"
first           "first"           "2.36549446388242e-06" 
upto_second     "upto_second"     "1.25145256648196e-07" 
upto_third      "upto_third"      "1.71747633860597e-07" 
upto_fourth     "upto_fourth"     "6.25836534721927e-07" 
upto_fifth      "upto_fifth"      "4.71522005678006e-06" 
upto_sixth      "upto_sixth"      "5.74840644377383e-05" 
second          "second"          "1.10261731052112e-07" 
third           "third"           "3.94452943339168e-07" 
fourth          "fourth"          "-2.26906444537089e-07"
fifth           "fifth"           "-7.10601338612067e-07"
sixth           "sixth"           "-4.27451036849049e-06"
ratio1          "ratio1"          "-1.54482636648659e-05"
ratio2          "ratio2"          "-1.25656261878283e-05"
ratio3          "ratio3"          "-0.000715915577272854"
ratio4          "ratio4"          "-0.00332313485660654" 
ratio5          "ratio5"          "0.00519682501935182"  
ratio6          "ratio6"          "-5.59054826532355e-05"
selfinter       "selfinter"       "-1.23094962241795e-07"
walktrap_vertex "walktrap_vertex" "-0.000957567631579075"
bigcom1         "bigcom1"         "-3.24245667865029e-05"
bigcom3         "bigcom3"         "0"                    
bigcom4         "bigcom4"         "0"                    
bigcom5         "bigcom5"         "-0.000290071441104566"
bigcom6         "bigcom6"         "0"                    
bigcom7         "bigcom7"         "0"                    
bigcom8         "bigcom8"         "-0.000800238630774276"
bigcom9         "bigcom9"         "0"                    
bigcom10        "bigcom10"        "0"                    
bigcom11        "bigcom11"        "0.00121520416275899"  
bigcom12        "bigcom12"        "-0.000794808940010544"
bigcom13        "bigcom13"        "-0.000791880465555255"
bigcom14        "bigcom14"        "0"                    
bigcom15        "bigcom15"        "0"                    
bigcom16        "bigcom16"        "-0.000788679831613602"
bigcom17        "bigcom17"        "0"                    
bigcom19        "bigcom19"        "-0.000786626431429146"
bigcom20        "bigcom20"        "0"                    
bigcom21        "bigcom21"        "0"                    
bigcom22        "bigcom22"        "-0.000814535152929827"
bigcom23        "bigcom23"        "0.0039118888837552"   
bigcom26        "bigcom26"        "0"                    
bigcom27        "bigcom27"        "0"                    
bigcom28        "bigcom28"        "0"                    
bigcom30        "bigcom30"        "0"                    
bigcom31        "bigcom31"        "0"                    
bigcom32        "bigcom32"        "0"                    
bigcom33        "bigcom33"        "0"                    
bigcom34        "bigcom34"        "0"                    
bigcom36        "bigcom36"        "0"                    
bigcom37        "bigcom37"        "0"                    
bigcom38        "bigcom38"        "0"                    
bigcom39        "bigcom39"        "0"                    
bigcom40        "bigcom40"        "0"                    
bigcom41        "bigcom41"        "0"                    
bigcom43        "bigcom43"        "0.00624199502205482"  
bigcom46        "bigcom46"        "0"                    
bigcom47        "bigcom47"        "0"                    
bigcom49        "bigcom49"        "-0.00079547227602079" 
bigcom52        "bigcom52"        "0"                    
bigcom54        "bigcom54"        "0"                    
bigcom58        "bigcom58"        "0"                    
bigcom61        "bigcom61"        "0"                    
bigcom65        "bigcom65"        "0"                    
bigcom69        "bigcom69"        "0"                    
bigcom71        "bigcom71"        "0"                    
bigcom75        "bigcom75"        "0"                    
bigcom76        "bigcom76"        "0"                    
bigcom78        "bigcom78"        "0"                    
bigcom82        "bigcom82"        "0"                    
bigcom83        "bigcom83"        "0"                    
bigcom85        "bigcom85"        "0"                    
bigcom87        "bigcom87"        "0"                    
bigcom90        "bigcom90"        "0"                    
bigcom91        "bigcom91"        "0"                    
bigcom95        "bigcom95"        "0"                    
bigcom97        "bigcom97"        "0"                    
bigcom98        "bigcom98"        "0"                    
bigcom99        "bigcom99"        "0"                    
bigcom101       "bigcom101"       "0"                    
bigcom102       "bigcom102"       "0"                    
bigcom104       "bigcom104"       "0"                    
bigcom106       "bigcom106"       "0"                    
bigcom107       "bigcom107"       "0"                    
bigcom108       "bigcom108"       "-0.000790823904635268"
bigcom113       "bigcom113"       "0"                    
bigcom114       "bigcom114"       "0"                    
bigcom115       "bigcom115"       "0"                    
bigcom117       "bigcom117"       "0"                    
bigcom119       "bigcom119"       "0"                    
bigcom121       "bigcom121"       "0"                    
bigcom123       "bigcom123"       "0"                    
bigcom124       "bigcom124"       "0"                    
bigcom127       "bigcom127"       "0"                    
bigcom130       "bigcom130"       "0"                    
bigcom131       "bigcom131"       "0"                    
bigcom134       "bigcom134"       "0"                    
bigcom138       "bigcom138"       "-0.000790538197572571"
bigcom143       "bigcom143"       "0"                    
bigcom146       "bigcom146"       "-0.000794663834811378"
bigcom148       "bigcom148"       "0"                    
bigcom149       "bigcom149"       "0"                    
bigcom151       "bigcom151"       "0"                    
bigcom153       "bigcom153"       "0"                    
bigcom154       "bigcom154"       "0"                    
bigcom159       "bigcom159"       "0"                    
bigcom160       "bigcom160"       "0"                    
bigcom161       "bigcom161"       "0"                    
bigcom162       "bigcom162"       "0"                    
bigcom168       "bigcom168"       "0"                    
bigcom172       "bigcom172"       "0"                    
bigcom175       "bigcom175"       "0"                    
bigcom180       "bigcom180"       "0"                    
bigcom181       "bigcom181"       "0"                    
bigcom183       "bigcom183"       "0"                    
bigcom185       "bigcom185"       "0"                    
bigcom187       "bigcom187"       "0"                    
bigcom189       "bigcom189"       "0"                    
bigcom191       "bigcom191"       "0"                    
bigcom198       "bigcom198"       "0"                    
bigcom199       "bigcom199"       "0"                    
bigcom200       "bigcom200"       "0"                    
bigcom202       "bigcom202"       "0"                    
bigcom205       "bigcom205"       "0"                    
bigcom227       "bigcom227"       "0"                    
bigcom232       "bigcom232"       "0"                    
bigcom241       "bigcom241"       "0"                    
bigcom246       "bigcom246"       "0"                    
bigcom266       "bigcom266"       "0"                    
bigcom268       "bigcom268"       "0"                    
bigcom274       "bigcom274"       "0"                    
bigcom278       "bigcom278"       "0"                    
bigcom280       "bigcom280"       "0"                    
bigcom323       "bigcom323"       "0"                    
bigcom341       "bigcom341"       "0"                    
bigcom342       "bigcom342"       "0"                    
bigcom345       "bigcom345"       "0"                    
bigcom346       "bigcom346"       "0"                    
bigcom354       "bigcom354"       "0"                    
bigcom369       "bigcom369"       "0"                    
bigcom373       "bigcom373"       "0"                    
bigcom377       "bigcom377"       "0"                    
bigcom384       "bigcom384"       "0"                    
bigcom394       "bigcom394"       "0"                    
bigcom398       "bigcom398"       "0"                    
bigcom403       "bigcom403"       "0"                    
bigcom404       "bigcom404"       "0"                    
bigcom414       "bigcom414"       "0"                    
bigcom416       "bigcom416"       "0"                    
bigcom423       "bigcom423"       "-0.000792979131021753"
bigcom428       "bigcom428"       "0"                    
bigcom430       "bigcom430"       "0"                    
bigcom434       "bigcom434"       "0"                    
bigcom435       "bigcom435"       "0"                    
bigcom449       "bigcom449"       "-0.000790872732861842"
bigcom451       "bigcom451"       "0"                    
bigcom454       "bigcom454"       "0"                    
bigcom471       "bigcom471"       "0"                    
bigcom473       "bigcom473"       "0"                    
bigcom479       "bigcom479"       "-0.000791814636525807"
bigcom484       "bigcom484"       "0"                    
bigcom485       "bigcom485"       "0"                    
bigcom492       "bigcom492"       "-0.000790213855965431"
bigcom498       "bigcom498"       "0"                    
bigcom506       "bigcom506"       "0"                    
bigcom530       "bigcom530"       "0"                    
bigcom531       "bigcom531"       "0"                    
bigcom564       "bigcom564"       "0"                    
bigcom623       "bigcom623"       "0"                    
spin_vertex     "spin_vertex"     "-0.00221112942955688" 
membership_s1   "membership_s1"   "-3.21113044694626e-05"
membership_s2   "membership_s2"   "-0.000788676745329248"
membership_s3   "membership_s3"   "0"                    
membership_s4   "membership_s4"   "0"                    
membership_s5   "membership_s5"   "0"                    
membership_s6   "membership_s6"   "0"                    
membership_s7   "membership_s7"   "0"                    
membership_s8   "membership_s8"   "0"                    
membership_s9   "membership_s9"   "0"                    
membership_s10  "membership_s10"  "0"                    
membership_s11  "membership_s11"  "0"                    
membership_s13  "membership_s13"  "0"                    
membership_s14  "membership_s14"  "0.00121587472994509"  
membership_s15  "membership_s15"  "-0.000791701994660483"
membership_s17  "membership_s17"  "0"                    
membership_s18  "membership_s18"  "0"                    
membership_s19  "membership_s19"  "-0.000790298771503089"
membership_s20  "membership_s20"  "0"                    
membership_s21  "membership_s21"  "0"                    
membership_s22  "membership_s22"  "0"                    
membership_s23  "membership_s23"  "-0.000303708152013344"
membership_s25  "membership_s25"  "-0.000503529994188756"
membership_s26  "membership_s26"  "0"                    
membership_s27  "membership_s27"  "0"                    
membership_s28  "membership_s28"  "-0.000790212459680454"
membership_s29  "membership_s29"  "0"                    
membership_s30  "membership_s30"  "0"                    
membership_s31  "membership_s31"  "0.0132342050699186"   
membership_s32  "membership_s32"  "-0.000795179356824073"
membership_s33  "membership_s33"  "0"                    
membership_s34  "membership_s34"  "0"                    
membership_s35  "membership_s35"  "-0.000134436915615918"
membership_s36  "membership_s36"  "0"                    
membership_s37  "membership_s37"  "0"                    
membership_s39  "membership_s39"  "0.00274516901663006"  
membership_s40  "membership_s40"  "0"                    
membership_s41  "membership_s41"  "0"                    
membership_s42  "membership_s42"  "0"                    
membership_s43  "membership_s43"  "0"                    
membership_s44  "membership_s44"  "-0.000802670073754997"
V1              "V1"              "-0.00344774505481878" 
V2              "V2"              "0.00240849896757486"  
pdi             "pdi"             "0.237103356806859"    
adhesion        "adhesion"        "-5.85967716575189e-07"
cohesion        "cohesion"        "1.171931279404e-06"   
inner           "inner"           "1.33858241881214e-07" 
outer           "outer"           "-5.41253142694899e-07"
ioratio         "ioratio"         "-0.00441217013104026" 
comsize         "comsize"         "1.23791254260863e-06" 
[1] "Average GBM 10 CV AUC"
[1] NaN
[[1]]
[1] 0.2820513

[[2]]
[1] 0.5102041

[[3]]
[1] 0.5888889

[[4]]
[1] 0.6129032

[[5]]
[1] NaN

[1] "Average GBM 10 CV RMSE"
[1] 4.072298
[[1]]
[1] 4.042007

[[2]]
[1] 4.07583

[[3]]
[1] 4.251491

[[4]]
[1] 4.206803

[[5]]
[1] 3.785357

[1] "Average RF 10 CV AUC"
[1] NaN
[[1]]
[1] 0.1923077

[[2]]
[1] 0.585034

[[3]]
[1] 0.5333333

[[4]]
[1] 0.5741935

[[5]]
[1] NaN

[1] "Average RF 10 CV RMSE"
[1] 0.2393051
[[1]]
[1] 0.2568624

[[2]]
[1] 0.2470809

[[3]]
[1] 0.2845965

[[4]]
[1] 0.2795101

[[5]]
[1] 0.1284757

[1] "Average GLM 10 CV AUC"
[1] NaN
[[1]]
[1] 0.275641

[[2]]
[1] 0.6870748

[[3]]
[1] 0.2777778

[[4]]
[1] 0.6193548

[[5]]
[1] NaN

[1] "Average GLM 10 CV RMSE"
[1] 2.900953
[[1]]
[1] 2.899043

[[2]]
[1] 2.894904

[[3]]
[1] 3.054388

[[4]]
[1] 3.032604

[[5]]
[1] 2.623828

[1] "Average 10 CV AUC"
[1] NaN
[[1]]
[1] 0.2692308

[[2]]
[1] 0.5238095

[[3]]
[1] 0.5555556

[[4]]
[1] 0.6064516

[[5]]
[1] NaN

[1] "Average 10 CV RMSE"
[1] 2.316954
[[1]]
[1] 2.308905

[[2]]
[1] 2.319638

[[3]]
[1] 2.442826

[[4]]
[1] 2.414289

[[5]]
[1] 2.099111

[1] "average all"
[1] 2.319002
[1] 1
