# Supplementary material for: Distinctive Behaviors of Druggable Proteins in Cellular Networks
Source: PLoS Comput Biol. 2015 Dec 23;11(12):e1004597. doi: 10.1371/journal.pcbi.1004597 (PMC4689399; doi:10.1371/journal.pcbi.1004597)
Supplement: S1 File — (ZIP) [file pcbi.1004597.s004.zip › S1_File/y2hpubmed.direct.20150613.ppi.optimised_Target_results_high_targets.txt]

[[1]]
[1] "high_targets"

[1] "Dataset: high_targets Model GBM, run: 1 of 5 2015-06-15 22:43:48"
Iter   TrainDeviance   ValidDeviance   StepSize   Improve
     1        0.0573             nan     0.0100   -0.0001
     2        0.0573             nan     0.0100   -0.0000
     3        0.0573             nan     0.0100   -0.0000
     4        0.0573             nan     0.0100   -0.0000
     5        0.0550             nan     0.0100   -0.0001
     6        0.0550             nan     0.0100   -0.0000
     7        0.0550             nan     0.0100   -0.0000
     8        0.0550             nan     0.0100   -0.0000
     9        0.0550             nan     0.0100   -0.0000
    10        0.0533             nan     0.0100   -0.0001
    20        0.0432             nan     0.0100   -0.0001
    40        0.0317             nan     0.0100   -0.0000
    60        0.0277             nan     0.0100   -0.0000
    80        0.0243             nan     0.0100   -0.0000
   100        0.0216             nan     0.0100   -0.0000
   120        0.0189             nan     0.0100    0.0000
   128        0.0177             nan     0.0100    0.0000

[1] "GBM variable coefficients"
                            var      rel.inf
outer                     outer 3.153096e+01
orbit33                 orbit33 2.087151e+01
comsize                 comsize 1.493550e+01
V1                           V1 1.241038e+01
orbit11                 orbit11 6.876571e+00
trans                     trans 3.117920e+00
ratio4                   ratio4 2.919575e+00
orbit42                 orbit42 2.343727e+00
orbit41                 orbit41 1.277931e+00
spin_vertex         spin_vertex 1.029611e+00
upto_third           upto_third 1.001575e+00
ratio5                   ratio5 7.385262e-01
orbit6                   orbit6 7.148508e-01
orbit30                 orbit30 4.996257e-02
graph7                   graph7 3.792118e-02
graph2                   graph2 2.250861e-02
ioratio                 ioratio 1.960590e-02
orbit32                 orbit32 1.666147e-02
ratio2                   ratio2 1.331566e-02
orbit13                 orbit13 1.020976e-02
orbit25                 orbit25 1.000647e-02
graph6                   graph6 9.824531e-03
graph5                   graph5 5.923547e-03
inner                     inner 5.833556e-03
orbit63                 orbit63 4.811872e-03
orbit50                 orbit50 3.000555e-03
upto_sixth           upto_sixth 2.785507e-03
adhesion               adhesion 2.179589e-03
cohesion               cohesion 2.077029e-03
orbit19                 orbit19 1.793510e-03
graph3                   graph3 1.644381e-03
graph25                 graph25 1.404647e-03
graph18                 graph18 1.271877e-03
ratio1                   ratio1 9.211163e-04
graph4                   graph4 8.675637e-04
graph10                 graph10 7.505192e-04
knn                         knn 6.619920e-04
upto_fifth           upto_fifth 6.610475e-04
orbit61                 orbit61 3.630539e-04
orbit39                 orbit39 3.202511e-04
orbit21                 orbit21 2.596029e-04
graph21                 graph21 2.411386e-04
orbit64                 orbit64 2.313811e-04
fifth                     fifth 2.028233e-04
bet                         bet 1.941315e-04
pagerank               pagerank 1.938307e-04
graph1                   graph1 1.759015e-04
orbit44                 orbit44 1.559373e-04
orbit22                 orbit22 1.411105e-04
hubscore               hubscore 1.410134e-04
close                     close 1.304193e-04
orbit2                   orbit2 1.296075e-04
orbit35                 orbit35 1.282302e-04
orbit37                 orbit37 1.221343e-04
graph22                 graph22 1.134031e-04
V2                           V2 1.123926e-04
graph23                 graph23 1.016773e-04
orbit16                 orbit16 9.974419e-05
orbit45                 orbit45 9.532073e-05
upto_fourth         upto_fourth 9.439272e-05
ratio6                   ratio6 7.794314e-05
sixth                     sixth 7.779988e-05
graph24                 graph24 7.553168e-05
graph9                   graph9 7.145892e-05
fourth                   fourth 7.095172e-05
orbit53                 orbit53 6.075110e-05
orbit20                 orbit20 5.457506e-05
orbit52                 orbit52 5.274943e-05
orbit62                 orbit62 5.023131e-05
pdi                         pdi 4.627135e-05
graph16                 graph16 4.073264e-05
orbit12                 orbit12 4.051004e-05
orbit58                 orbit58 3.796531e-05
third                     third 3.644335e-05
orbit56                 orbit56 3.340064e-05
orbit9                   orbit9 2.928420e-05
AP                           AP 2.922460e-05
constraint           constraint 1.694115e-05
graph8                   graph8 1.390743e-05
orbit65                 orbit65 1.170758e-05
ratio3                   ratio3 1.040745e-05
orbit5                   orbit5 9.282365e-06
walktrap_vertex walktrap_vertex 8.350276e-06
second                   second 8.229464e-06
orbit49                 orbit49 7.020673e-06
orbit47                 orbit47 5.757177e-06
orbit24                 orbit24 4.647926e-06
upto_second         upto_second 4.004658e-06
graph26                 graph26 3.856796e-06
orbit31                 orbit31 3.751076e-06
orbit28                 orbit28 3.709405e-06
bigcom1                 bigcom1 3.505766e-06
orbit60                 orbit60 3.373102e-06
graph12                 graph12 3.246454e-06
orbit55                 orbit55 2.876249e-06
orbit10                 orbit10 2.553354e-06
orbit46                 orbit46 2.025993e-06
orbit43                 orbit43 1.369151e-06
orbit48                 orbit48 1.035332e-06
orbit18                 orbit18 7.206086e-07
orbit70                 orbit70 6.026328e-07
orbit23                 orbit23 2.685439e-07
graph20                 graph20 2.051496e-07
orbit27                 orbit27 9.909585e-11
graph13                 graph13 3.305944e-11
orbit26                 orbit26 1.111146e-11
orbit17                 orbit17 8.832387e-12
orbit40                 orbit40 4.666580e-12
graph14                 graph14 3.428472e-12
graph15                 graph15 2.568219e-12
orbit7                   orbit7 1.970617e-12
orbit59                 orbit59 1.818201e-12
ecc                         ecc 1.530580e-12
orbit38                 orbit38 6.346548e-13
graph11                 graph11 6.186401e-13
orbit71                 orbit71 3.945645e-13
membership_s25   membership_s25 3.011001e-13
orbit29                 orbit29 2.501533e-13
orbit36                 orbit36 1.548742e-13
orbit54                 orbit54 4.981845e-14
orbit4                   orbit4 2.300384e-14
selfinter             selfinter 2.184707e-14
orbit1                   orbit1 2.071653e-14
orbit69                 orbit69 1.419764e-14
orbit57                 orbit57 1.064489e-14
bigcom11               bigcom11 8.181310e-15
graph28                 graph28 3.634174e-15
orbit67                 orbit67 3.214725e-15
orbit66                 orbit66 2.156058e-15
orbit68                 orbit68 3.912607e-16
graph17                 graph17 2.166690e-16
evcent                   evcent 2.804612e-23
bigcom5                 bigcom5 2.500902e-23
orbit15                 orbit15 3.090798e-24
graph0                   graph0 9.983400e-32
graph19                 graph19 0.000000e+00
graph27                 graph27 0.000000e+00
graph29                 graph29 0.000000e+00
orbit0                   orbit0 0.000000e+00
orbit3                   orbit3 0.000000e+00
orbit8                   orbit8 0.000000e+00
orbit14                 orbit14 0.000000e+00
orbit34                 orbit34 0.000000e+00
orbit51                 orbit51 0.000000e+00
orbit72                 orbit72 0.000000e+00
eccrad                   eccrad 0.000000e+00
coreness               coreness 0.000000e+00
first                     first 0.000000e+00
bigcom3                 bigcom3 0.000000e+00
bigcom4                 bigcom4 0.000000e+00
bigcom6                 bigcom6 0.000000e+00
bigcom7                 bigcom7 0.000000e+00
bigcom8                 bigcom8 0.000000e+00
bigcom9                 bigcom9 0.000000e+00
bigcom10               bigcom10 0.000000e+00
bigcom12               bigcom12 0.000000e+00
bigcom13               bigcom13 0.000000e+00
bigcom14               bigcom14 0.000000e+00
bigcom15               bigcom15 0.000000e+00
bigcom16               bigcom16 0.000000e+00
bigcom17               bigcom17 0.000000e+00
bigcom19               bigcom19 0.000000e+00
bigcom20               bigcom20 0.000000e+00
bigcom21               bigcom21 0.000000e+00
bigcom22               bigcom22 0.000000e+00
bigcom23               bigcom23 0.000000e+00
bigcom26               bigcom26 0.000000e+00
bigcom27               bigcom27 0.000000e+00
bigcom28               bigcom28 0.000000e+00
bigcom30               bigcom30 0.000000e+00
bigcom31               bigcom31 0.000000e+00
bigcom32               bigcom32 0.000000e+00
bigcom33               bigcom33 0.000000e+00
bigcom34               bigcom34 0.000000e+00
bigcom36               bigcom36 0.000000e+00
bigcom37               bigcom37 0.000000e+00
bigcom38               bigcom38 0.000000e+00
bigcom39               bigcom39 0.000000e+00
bigcom40               bigcom40 0.000000e+00
bigcom41               bigcom41 0.000000e+00
bigcom43               bigcom43 0.000000e+00
bigcom46               bigcom46 0.000000e+00
bigcom47               bigcom47 0.000000e+00
bigcom49               bigcom49 0.000000e+00
bigcom52               bigcom52 0.000000e+00
bigcom54               bigcom54 0.000000e+00
bigcom58               bigcom58 0.000000e+00
bigcom61               bigcom61 0.000000e+00
bigcom65               bigcom65 0.000000e+00
bigcom69               bigcom69 0.000000e+00
bigcom71               bigcom71 0.000000e+00
bigcom75               bigcom75 0.000000e+00
bigcom76               bigcom76 0.000000e+00
bigcom78               bigcom78 0.000000e+00
bigcom82               bigcom82 0.000000e+00
bigcom83               bigcom83 0.000000e+00
bigcom85               bigcom85 0.000000e+00
bigcom87               bigcom87 0.000000e+00
bigcom90               bigcom90 0.000000e+00
bigcom91               bigcom91 0.000000e+00
bigcom95               bigcom95 0.000000e+00
bigcom97               bigcom97 0.000000e+00
bigcom98               bigcom98 0.000000e+00
bigcom99               bigcom99 0.000000e+00
bigcom101             bigcom101 0.000000e+00
bigcom102             bigcom102 0.000000e+00
bigcom104             bigcom104 0.000000e+00
bigcom106             bigcom106 0.000000e+00
bigcom107             bigcom107 0.000000e+00
bigcom108             bigcom108 0.000000e+00
bigcom113             bigcom113 0.000000e+00
bigcom114             bigcom114 0.000000e+00
bigcom115             bigcom115 0.000000e+00
bigcom117             bigcom117 0.000000e+00
bigcom119             bigcom119 0.000000e+00
bigcom121             bigcom121 0.000000e+00
bigcom123             bigcom123 0.000000e+00
bigcom124             bigcom124 0.000000e+00
bigcom127             bigcom127 0.000000e+00
bigcom130             bigcom130 0.000000e+00
bigcom131             bigcom131 0.000000e+00
bigcom134             bigcom134 0.000000e+00
bigcom138             bigcom138 0.000000e+00
bigcom143             bigcom143 0.000000e+00
bigcom146             bigcom146 0.000000e+00
bigcom148             bigcom148 0.000000e+00
bigcom149             bigcom149 0.000000e+00
bigcom151             bigcom151 0.000000e+00
bigcom153             bigcom153 0.000000e+00
bigcom154             bigcom154 0.000000e+00
bigcom159             bigcom159 0.000000e+00
bigcom160             bigcom160 0.000000e+00
bigcom161             bigcom161 0.000000e+00
bigcom162             bigcom162 0.000000e+00
bigcom168             bigcom168 0.000000e+00
bigcom172             bigcom172 0.000000e+00
bigcom175             bigcom175 0.000000e+00
bigcom180             bigcom180 0.000000e+00
bigcom181             bigcom181 0.000000e+00
bigcom183             bigcom183 0.000000e+00
bigcom185             bigcom185 0.000000e+00
bigcom187             bigcom187 0.000000e+00
bigcom189             bigcom189 0.000000e+00
bigcom191             bigcom191 0.000000e+00
bigcom198             bigcom198 0.000000e+00
bigcom199             bigcom199 0.000000e+00
bigcom200             bigcom200 0.000000e+00
bigcom202             bigcom202 0.000000e+00
bigcom205             bigcom205 0.000000e+00
bigcom227             bigcom227 0.000000e+00
bigcom232             bigcom232 0.000000e+00
bigcom241             bigcom241 0.000000e+00
bigcom246             bigcom246 0.000000e+00
bigcom266             bigcom266 0.000000e+00
bigcom268             bigcom268 0.000000e+00
bigcom274             bigcom274 0.000000e+00
bigcom278             bigcom278 0.000000e+00
bigcom280             bigcom280 0.000000e+00
bigcom323             bigcom323 0.000000e+00
bigcom341             bigcom341 0.000000e+00
bigcom342             bigcom342 0.000000e+00
bigcom345             bigcom345 0.000000e+00
bigcom346             bigcom346 0.000000e+00
bigcom354             bigcom354 0.000000e+00
bigcom369             bigcom369 0.000000e+00
bigcom373             bigcom373 0.000000e+00
bigcom377             bigcom377 0.000000e+00
bigcom384             bigcom384 0.000000e+00
bigcom394             bigcom394 0.000000e+00
bigcom398             bigcom398 0.000000e+00
bigcom403             bigcom403 0.000000e+00
bigcom404             bigcom404 0.000000e+00
bigcom414             bigcom414 0.000000e+00
bigcom416             bigcom416 0.000000e+00
bigcom423             bigcom423 0.000000e+00
bigcom428             bigcom428 0.000000e+00
bigcom430             bigcom430 0.000000e+00
bigcom434             bigcom434 0.000000e+00
bigcom435             bigcom435 0.000000e+00
bigcom449             bigcom449 0.000000e+00
bigcom451             bigcom451 0.000000e+00
bigcom454             bigcom454 0.000000e+00
bigcom471             bigcom471 0.000000e+00
bigcom473             bigcom473 0.000000e+00
bigcom479             bigcom479 0.000000e+00
bigcom484             bigcom484 0.000000e+00
bigcom485             bigcom485 0.000000e+00
bigcom492             bigcom492 0.000000e+00
bigcom498             bigcom498 0.000000e+00
bigcom506             bigcom506 0.000000e+00
bigcom530             bigcom530 0.000000e+00
bigcom531             bigcom531 0.000000e+00
bigcom564             bigcom564 0.000000e+00
bigcom623             bigcom623 0.000000e+00
membership_s1     membership_s1 0.000000e+00
membership_s2     membership_s2 0.000000e+00
membership_s3     membership_s3 0.000000e+00
membership_s4     membership_s4 0.000000e+00
membership_s5     membership_s5 0.000000e+00
membership_s6     membership_s6 0.000000e+00
membership_s7     membership_s7 0.000000e+00
membership_s8     membership_s8 0.000000e+00
membership_s9     membership_s9 0.000000e+00
membership_s10   membership_s10 0.000000e+00
membership_s11   membership_s11 0.000000e+00
membership_s13   membership_s13 0.000000e+00
membership_s14   membership_s14 0.000000e+00
membership_s15   membership_s15 0.000000e+00
membership_s17   membership_s17 0.000000e+00
membership_s18   membership_s18 0.000000e+00
membership_s19   membership_s19 0.000000e+00
membership_s20   membership_s20 0.000000e+00
membership_s21   membership_s21 0.000000e+00
membership_s22   membership_s22 0.000000e+00
membership_s23   membership_s23 0.000000e+00
membership_s26   membership_s26 0.000000e+00
membership_s27   membership_s27 0.000000e+00
membership_s28   membership_s28 0.000000e+00
membership_s29   membership_s29 0.000000e+00
membership_s30   membership_s30 0.000000e+00
membership_s31   membership_s31 0.000000e+00
membership_s32   membership_s32 0.000000e+00
membership_s33   membership_s33 0.000000e+00
membership_s34   membership_s34 0.000000e+00
membership_s35   membership_s35 0.000000e+00
membership_s36   membership_s36 0.000000e+00
membership_s37   membership_s37 0.000000e+00
membership_s39   membership_s39 0.000000e+00
membership_s40   membership_s40 0.000000e+00
membership_s41   membership_s41 0.000000e+00
membership_s42   membership_s42 0.000000e+00
membership_s43   membership_s43 0.000000e+00
membership_s44   membership_s44 0.000000e+00
[1] "Dataset: high_targets Model RF, run: 1 of 5 2015-06-15 22:43:51"
     |      Out-of-bag   |
Tree |      MSE  %Var(y) |
   1 |  0.01316   280.27 |
   2 |  0.02132   454.08 |
   3 |  0.01336   284.61 |
   4 |  0.01738   370.21 |
   5 |  0.01279   272.36 |
   6 |  0.01095   233.23 |
   7 |  0.01109   236.24 |
   8 | 0.009045   192.65 |
   9 | 0.008218   175.05 |
  10 | 0.007558   160.99 |
  11 | 0.007078   150.76 |
  12 | 0.007118   151.62 |
  13 | 0.006943   147.90 |
  14 | 0.006681   142.32 |
  15 |  0.00662   141.01 |
  16 | 0.006355   135.36 |
  17 | 0.006277   133.71 |
  18 | 0.006533   139.16 |
  19 | 0.006318   134.58 |
  20 |  0.00628   133.77 |
  21 | 0.006202   132.11 |
  22 | 0.006197   132.00 |
  23 | 0.006101   129.95 |
  24 | 0.005898   125.63 |
  25 | 0.006231   132.72 |
  26 | 0.006273   133.62 |
  27 | 0.006244   133.00 |
  28 | 0.006212   132.31 |
  29 |  0.00616   131.21 |
  30 |  0.00616   131.20 |
  31 | 0.006264   133.43 |
  32 | 0.006243   132.98 |
  33 |   0.0063   134.20 |
  34 | 0.006233   132.76 |
  35 | 0.006223   132.55 |
  36 | 0.006256   133.26 |
  37 | 0.006192   131.89 |
  38 |   0.0061   129.93 |
  39 | 0.006087   129.65 |
  40 | 0.006131   130.60 |
  41 | 0.006067   129.24 |
  42 | 0.005982   127.41 |
  43 |  0.00592   126.10 |
  44 | 0.005912   125.93 |
  45 |   0.0059   125.66 |
  46 | 0.005982   127.43 |
  47 | 0.005902   125.71 |
  48 | 0.006004   127.88 |
  49 | 0.006182   131.68 |
  50 | 0.006139   130.77 |
  51 | 0.006231   132.73 |
  52 | 0.006174   131.51 |
  53 | 0.006206   132.20 |
  54 | 0.006253   133.19 |
  55 | 0.006299   134.16 |
  56 | 0.006248   133.08 |
  57 | 0.006272   133.59 |
  58 | 0.006254   133.21 |
  59 | 0.006231   132.72 |
  60 | 0.006212   132.32 |
  61 | 0.006152   131.05 |
  62 | 0.006149   130.98 |
  63 | 0.006294   134.07 |
  64 | 0.006332   134.88 |
  65 | 0.006279   133.75 |
  66 | 0.006407   136.47 |
  67 |  0.00639   136.10 |
  68 | 0.006347   135.20 |
  69 | 0.006364   135.55 |
  70 | 0.006307   134.35 |
  71 | 0.006247   133.07 |
  72 | 0.006242   132.96 |
  73 | 0.006402   136.37 |
  74 | 0.006347   135.18 |
  75 | 0.006279   133.75 |
  76 | 0.006263   133.40 |
  77 | 0.006223   132.56 |
  78 | 0.006187   131.79 |
  79 | 0.006144   130.86 |
  80 | 0.006129   130.56 |
  81 | 0.006084   129.60 |
  82 | 0.006164   131.30 |
  83 |  0.00617   131.43 |
  84 | 0.006161   131.24 |
  85 |  0.00617   131.42 |
  86 | 0.006149   130.97 |
  87 | 0.006107   130.08 |
  88 | 0.006086   129.63 |
  89 | 0.006072   129.34 |
  90 | 0.006037   128.58 |
  91 | 0.005999   127.79 |
  92 |  0.00597   127.17 |
  93 | 0.005945   126.63 |
  94 | 0.005972   127.20 |
  95 | 0.005965   127.06 |
  96 | 0.005991   127.61 |
  97 | 0.006023   128.28 |
  98 | 0.006002   127.85 |
  99 | 0.006024   128.32 |
 100 | 0.006004   127.90 |
[1] "Random Forest variable coefficients"
                      %IncMSE IncNodePurity
graph5           0.000000e+00  2.710505e-21
graph6           0.000000e+00  1.626303e-21
graph7           1.168831e-03  9.808599e-03
graph8           0.000000e+00  0.000000e+00
graph9           3.846154e-04  9.285714e-03
graph10         -1.250000e-04  9.444444e-03
graph11          0.000000e+00  3.794708e-21
graph12          0.000000e+00  2.439455e-21
graph13          0.000000e+00  4.336809e-21
graph14          0.000000e+00  1.626303e-21
graph15          0.000000e+00  1.084202e-21
graph16          0.000000e+00  1.626303e-21
graph17          0.000000e+00  1.626303e-21
graph18         -7.309942e-06  1.846154e-02
graph19          0.000000e+00  1.084202e-21
graph20          0.000000e+00  2.981556e-21
graph21          0.000000e+00  2.168404e-21
graph22          7.894737e-04  8.888889e-03
graph23         -1.190476e-04  9.230769e-03
graph24          0.000000e+00  5.421011e-22
graph25          0.000000e+00  5.421011e-22
graph26          0.000000e+00  0.000000e+00
graph27          0.000000e+00  0.000000e+00
graph28          0.000000e+00  0.000000e+00
graph29          0.000000e+00  0.000000e+00
orbit0           0.000000e+00  0.000000e+00
orbit1           2.247191e-04  2.500000e-02
orbit2           0.000000e+00  1.692308e-02
orbit3           0.000000e+00  5.421011e-22
orbit4           7.438272e-04  1.850267e-02
orbit5           0.000000e+00  2.168404e-21
orbit6           0.000000e+00  5.421011e-22
orbit7           0.000000e+00  1.626303e-21
orbit8           0.000000e+00  2.710505e-21
orbit9           0.000000e+00  1.084202e-21
orbit10          5.882353e-04  9.375000e-03
orbit11          2.441481e-03  2.688085e-02
orbit12          0.000000e+00  2.168404e-21
orbit13          1.200000e-03  2.744019e-02
orbit14          0.000000e+00  0.000000e+00
orbit15          7.407407e-04  9.473684e-03
orbit16          0.000000e+00  1.355253e-21
orbit17          0.000000e+00  1.084202e-21
orbit18          0.000000e+00  2.168404e-21
orbit19          0.000000e+00  1.626303e-21
orbit20          0.000000e+00  2.710505e-22
orbit21          0.000000e+00  2.710505e-21
orbit22          2.739726e-04  1.714286e-02
orbit23          0.000000e+00  4.336809e-21
orbit24          0.000000e+00  5.421011e-22
orbit25          2.409639e-04  9.375000e-03
orbit26          1.323631e-03  3.519481e-02
orbit27          0.000000e+00  2.710505e-22
orbit28          0.000000e+00  9.166667e-03
orbit29          0.000000e+00  5.421011e-22
orbit30          2.673230e-03  1.597068e-02
orbit31          0.000000e+00  5.421011e-22
orbit32          1.329225e-03  2.607843e-02
orbit33          6.327421e-03  5.871491e-02
orbit34          0.000000e+00  0.000000e+00
orbit35          3.571429e-04  1.692308e-02
orbit36          0.000000e+00  1.084202e-21
orbit37          0.000000e+00  1.626303e-21
orbit38          0.000000e+00  2.168404e-21
orbit39          0.000000e+00  1.084202e-21
orbit40          0.000000e+00  2.710505e-21
orbit41          1.406395e-03  8.570917e-03
orbit42          1.052632e-03  4.290207e-04
orbit43         -1.146413e-04  3.134578e-02
orbit44          1.041772e-03  2.389151e-03
orbit45          0.000000e+00  1.084202e-21
orbit46          1.750306e-03  2.702381e-02
orbit47          0.000000e+00  3.794708e-21
orbit48          0.000000e+00  9.000000e-03
orbit49          0.000000e+00  1.084202e-21
orbit50          0.000000e+00  1.084202e-21
orbit51          0.000000e+00  8.131516e-22
orbit52          1.713174e-03  2.737500e-02
orbit53          0.000000e+00  8.131516e-22
orbit54          0.000000e+00  1.626303e-21
orbit55          0.000000e+00  1.084202e-21
orbit56          8.333333e-04  9.000000e-03
orbit57          0.000000e+00  5.421011e-22
orbit58          0.000000e+00  0.000000e+00
orbit59          0.000000e+00  5.421011e-22
orbit60         -2.538153e-04  4.963816e-02
orbit61          0.000000e+00  0.000000e+00
orbit62          0.000000e+00  0.000000e+00
orbit63          0.000000e+00  5.421011e-22
orbit64          0.000000e+00  1.084202e-21
orbit65          0.000000e+00  5.421011e-22
orbit66          0.000000e+00  5.421011e-22
orbit67          0.000000e+00  5.421011e-22
orbit68          1.532788e-03  2.670833e-02
orbit69          0.000000e+00  0.000000e+00
orbit70          0.000000e+00  0.000000e+00
orbit71          0.000000e+00  0.000000e+00
orbit72          0.000000e+00  0.000000e+00
AP               0.000000e+00  5.421011e-22
bet              0.000000e+00  4.336809e-21
ecc              0.000000e+00  0.000000e+00
eccrad           0.000000e+00  0.000000e+00
close            0.000000e+00  1.626303e-21
constraint       0.000000e+00  1.084202e-21
coreness         0.000000e+00  0.000000e+00
knn              0.000000e+00  2.168404e-21
hubscore         0.000000e+00  5.421011e-22
pagerank         0.000000e+00  0.000000e+00
trans            0.000000e+00  3.144654e-03
evcent           0.000000e+00  0.000000e+00
first            0.000000e+00  1.084202e-21
upto_second      7.142857e-04  9.411765e-03
upto_third       0.000000e+00  3.794708e-21
upto_fourth      1.038961e-03  1.750000e-02
upto_fifth       5.128205e-04  9.523810e-03
upto_sixth       0.000000e+00  1.084202e-21
second           0.000000e+00  3.252607e-21
third            2.531646e-04  9.411765e-03
fourth           1.012658e-03  9.411765e-03
fifth            4.166667e-04  1.636364e-02
sixth            1.125000e-03  9.500000e-03
ratio1           0.000000e+00  5.421011e-22
ratio2           5.194805e-04  2.437500e-02
ratio3           0.000000e+00  5.421011e-22
ratio4           3.550361e-03  3.082992e-02
ratio5           0.000000e+00  2.168404e-21
ratio6           3.846154e-04  2.470588e-02
selfinter        0.000000e+00  5.421011e-22
walktrap_vertex  0.000000e+00  2.168404e-21
bigcom1          0.000000e+00  0.000000e+00
bigcom3          0.000000e+00  0.000000e+00
bigcom4          0.000000e+00  0.000000e+00
bigcom5          0.000000e+00  5.421011e-22
bigcom6          0.000000e+00  0.000000e+00
bigcom7          0.000000e+00  0.000000e+00
bigcom8          0.000000e+00  0.000000e+00
bigcom9          0.000000e+00  0.000000e+00
bigcom10         0.000000e+00  0.000000e+00
bigcom11         0.000000e+00  5.421011e-22
bigcom12         0.000000e+00  0.000000e+00
bigcom13         0.000000e+00  0.000000e+00
bigcom14         0.000000e+00  0.000000e+00
bigcom15         0.000000e+00  0.000000e+00
bigcom16         0.000000e+00  0.000000e+00
bigcom17         0.000000e+00  0.000000e+00
bigcom19         0.000000e+00  0.000000e+00
bigcom20         0.000000e+00  0.000000e+00
bigcom21         0.000000e+00  0.000000e+00
bigcom22         0.000000e+00  0.000000e+00
bigcom23         0.000000e+00  2.168404e-21
bigcom26         0.000000e+00  0.000000e+00
bigcom27         0.000000e+00  0.000000e+00
bigcom28         0.000000e+00  0.000000e+00
bigcom30         0.000000e+00  0.000000e+00
bigcom31         0.000000e+00  0.000000e+00
bigcom32         0.000000e+00  0.000000e+00
bigcom33         0.000000e+00  0.000000e+00
bigcom34         0.000000e+00  0.000000e+00
bigcom36         0.000000e+00  0.000000e+00
bigcom37         0.000000e+00  0.000000e+00
bigcom38         0.000000e+00  0.000000e+00
bigcom39         0.000000e+00  0.000000e+00
bigcom40         0.000000e+00  0.000000e+00
bigcom41         0.000000e+00  0.000000e+00
bigcom43         0.000000e+00  0.000000e+00
bigcom46         0.000000e+00  0.000000e+00
bigcom47         0.000000e+00  0.000000e+00
bigcom49         0.000000e+00  0.000000e+00
bigcom52         0.000000e+00  0.000000e+00
bigcom54         0.000000e+00  0.000000e+00
bigcom58         0.000000e+00  0.000000e+00
bigcom61         0.000000e+00  0.000000e+00
bigcom65         0.000000e+00  0.000000e+00
bigcom69         0.000000e+00  0.000000e+00
bigcom71         0.000000e+00  0.000000e+00
bigcom75         0.000000e+00  0.000000e+00
bigcom76         0.000000e+00  0.000000e+00
bigcom78         0.000000e+00  0.000000e+00
bigcom82         0.000000e+00  0.000000e+00
bigcom83         0.000000e+00  0.000000e+00
bigcom85         0.000000e+00  0.000000e+00
bigcom87         0.000000e+00  0.000000e+00
bigcom90         0.000000e+00  0.000000e+00
bigcom91         0.000000e+00  0.000000e+00
bigcom95         0.000000e+00  0.000000e+00
bigcom97         0.000000e+00  0.000000e+00
bigcom98         0.000000e+00  0.000000e+00
bigcom99         0.000000e+00  0.000000e+00
bigcom101        0.000000e+00  0.000000e+00
bigcom102        0.000000e+00  0.000000e+00
bigcom104        0.000000e+00  0.000000e+00
bigcom106        0.000000e+00  0.000000e+00
bigcom107        0.000000e+00  0.000000e+00
bigcom108        0.000000e+00  0.000000e+00
bigcom113        0.000000e+00  0.000000e+00
bigcom114        0.000000e+00  0.000000e+00
bigcom115        0.000000e+00  0.000000e+00
bigcom117        0.000000e+00  0.000000e+00
bigcom119        0.000000e+00  0.000000e+00
bigcom121        0.000000e+00  0.000000e+00
bigcom123        0.000000e+00  0.000000e+00
bigcom124        0.000000e+00  0.000000e+00
bigcom127        0.000000e+00  0.000000e+00
bigcom130        0.000000e+00  0.000000e+00
bigcom131        0.000000e+00  0.000000e+00
bigcom134        0.000000e+00  0.000000e+00
bigcom138        0.000000e+00  0.000000e+00
bigcom143        0.000000e+00  0.000000e+00
bigcom146        0.000000e+00  1.084202e-21
bigcom148        0.000000e+00  0.000000e+00
bigcom149        0.000000e+00  0.000000e+00
bigcom151        0.000000e+00  0.000000e+00
bigcom153        0.000000e+00  0.000000e+00
bigcom154        0.000000e+00  0.000000e+00
bigcom159        0.000000e+00  0.000000e+00
bigcom160        0.000000e+00  0.000000e+00
bigcom161        0.000000e+00  0.000000e+00
bigcom162        0.000000e+00  0.000000e+00
bigcom168        0.000000e+00  0.000000e+00
bigcom172        0.000000e+00  0.000000e+00
bigcom175        0.000000e+00  0.000000e+00
bigcom180        0.000000e+00  0.000000e+00
bigcom181        0.000000e+00  0.000000e+00
bigcom183        0.000000e+00  0.000000e+00
bigcom185        0.000000e+00  0.000000e+00
bigcom187        0.000000e+00  0.000000e+00
bigcom189        0.000000e+00  0.000000e+00
bigcom191        0.000000e+00  0.000000e+00
bigcom198        0.000000e+00  0.000000e+00
bigcom199        0.000000e+00  0.000000e+00
bigcom200        0.000000e+00  0.000000e+00
bigcom202        0.000000e+00  0.000000e+00
bigcom205        0.000000e+00  0.000000e+00
bigcom227        0.000000e+00  0.000000e+00
bigcom232        0.000000e+00  0.000000e+00
bigcom241        0.000000e+00  0.000000e+00
bigcom246        0.000000e+00  0.000000e+00
bigcom266        0.000000e+00  0.000000e+00
bigcom268        0.000000e+00  0.000000e+00
bigcom274        0.000000e+00  0.000000e+00
bigcom278        0.000000e+00  0.000000e+00
bigcom280        0.000000e+00  0.000000e+00
bigcom323        0.000000e+00  0.000000e+00
bigcom341        0.000000e+00  0.000000e+00
bigcom342        0.000000e+00  0.000000e+00
bigcom345        0.000000e+00  0.000000e+00
bigcom346        0.000000e+00  0.000000e+00
bigcom354        0.000000e+00  0.000000e+00
bigcom369        0.000000e+00  0.000000e+00
bigcom373        0.000000e+00  0.000000e+00
bigcom377        0.000000e+00  0.000000e+00
bigcom384        0.000000e+00  0.000000e+00
bigcom394        0.000000e+00  0.000000e+00
bigcom398        0.000000e+00  0.000000e+00
bigcom403        0.000000e+00  0.000000e+00
bigcom404        0.000000e+00  0.000000e+00
bigcom414        0.000000e+00  0.000000e+00
bigcom416        0.000000e+00  0.000000e+00
bigcom423        0.000000e+00  0.000000e+00
bigcom428        0.000000e+00  0.000000e+00
bigcom430        0.000000e+00  0.000000e+00
bigcom434        0.000000e+00  0.000000e+00
bigcom435        0.000000e+00  0.000000e+00
bigcom449        0.000000e+00  0.000000e+00
bigcom451        0.000000e+00  0.000000e+00
bigcom454        0.000000e+00  0.000000e+00
bigcom471        0.000000e+00  0.000000e+00
bigcom473        0.000000e+00  0.000000e+00
bigcom479        0.000000e+00  0.000000e+00
bigcom484        0.000000e+00  0.000000e+00
bigcom485        0.000000e+00  0.000000e+00
bigcom492        0.000000e+00  0.000000e+00
bigcom498        0.000000e+00  0.000000e+00
bigcom506        0.000000e+00  0.000000e+00
bigcom530        0.000000e+00  0.000000e+00
bigcom531        0.000000e+00  0.000000e+00
bigcom564        0.000000e+00  0.000000e+00
bigcom623        0.000000e+00  0.000000e+00
spin_vertex      0.000000e+00  2.168404e-21
membership_s1    0.000000e+00  1.084202e-21
membership_s2    0.000000e+00  0.000000e+00
membership_s3    0.000000e+00  0.000000e+00
membership_s4    0.000000e+00  0.000000e+00
membership_s5    0.000000e+00  0.000000e+00
membership_s6    0.000000e+00  0.000000e+00
membership_s7    0.000000e+00  0.000000e+00
membership_s8    0.000000e+00  0.000000e+00
membership_s9    0.000000e+00  0.000000e+00
membership_s10   0.000000e+00  0.000000e+00
membership_s11   0.000000e+00  0.000000e+00
membership_s13   0.000000e+00  0.000000e+00
membership_s14   0.000000e+00  2.168404e-21
membership_s15   0.000000e+00  0.000000e+00
membership_s17   0.000000e+00  0.000000e+00
membership_s18   0.000000e+00  0.000000e+00
membership_s19   0.000000e+00  0.000000e+00
membership_s20   0.000000e+00  0.000000e+00
membership_s21   0.000000e+00  0.000000e+00
membership_s22   0.000000e+00  0.000000e+00
membership_s23   3.488372e-04  1.714286e-02
membership_s25   0.000000e+00  1.084202e-21
membership_s26   0.000000e+00  0.000000e+00
membership_s27   0.000000e+00  0.000000e+00
membership_s28   0.000000e+00  5.421011e-22
membership_s29   0.000000e+00  0.000000e+00
membership_s30   0.000000e+00  0.000000e+00
membership_s31   0.000000e+00  0.000000e+00
membership_s32   0.000000e+00  0.000000e+00
membership_s33   0.000000e+00  0.000000e+00
membership_s34   0.000000e+00  0.000000e+00
membership_s35   0.000000e+00  0.000000e+00
membership_s36   0.000000e+00  0.000000e+00
membership_s37   0.000000e+00  0.000000e+00
membership_s39   0.000000e+00  0.000000e+00
membership_s40   0.000000e+00  0.000000e+00
membership_s41   0.000000e+00  0.000000e+00
membership_s42   0.000000e+00  0.000000e+00
membership_s43   0.000000e+00  0.000000e+00
membership_s44   0.000000e+00  0.000000e+00
V1               1.338961e-03  6.640276e-02
V2               7.829457e-04  4.133333e-02
pdi              0.000000e+00  1.084202e-21
adhesion         0.000000e+00  1.084202e-21
cohesion         0.000000e+00  1.626303e-21
inner            2.707720e-03  4.478571e-02
outer            5.441590e-04  4.928301e-02
ioratio         -3.864734e-04  1.000000e-02
comsize          1.532152e-03  1.108794e-01
[1] "Dataset: high_targets Model GLM, run: 1 of 5 2015-06-15 22:43:51"
