# Supplementary material for: Distinctive Behaviors of Druggable Proteins in Cellular Networks
Source: PLoS Comput Biol. 2015 Dec 23;11(12):e1004597. doi: 10.1371/journal.pcbi.1004597 (PMC4689399; doi:10.1371/journal.pcbi.1004597)
Supplement: S1 File — (ZIP) [file pcbi.1004597.s004.zip › S1_File/y2hpubmed.direct.20150613.ppi.optimised_Target_results_low_C.txt]

[[1]]
[1] "low_C"

[1] "Dataset: low_C Model GBM, run: 1 of 10 2015-06-15 22:12:29"
Iter   TrainDeviance   ValidDeviance   StepSize   Improve
     1        0.3672             nan     0.0100    0.0000
     2        0.3658             nan     0.0100    0.0001
     3        0.3646             nan     0.0100   -0.0001
     4        0.3638             nan     0.0100    0.0000
     5        0.3630             nan     0.0100    0.0001
     6        0.3622             nan     0.0100   -0.0001
     7        0.3610             nan     0.0100    0.0001
     8        0.3598             nan     0.0100    0.0000
     9        0.3586             nan     0.0100   -0.0001
    10        0.3575             nan     0.0100    0.0001
    20        0.3479             nan     0.0100   -0.0000
    25        0.3443             nan     0.0100   -0.0000

[1] "GBM variable coefficients"
                            var    rel.inf
pagerank               pagerank 5.60387434
outer                     outer 5.33714181
ratio2                   ratio2 4.25989169
ratio3                   ratio3 4.15916371
ratio5                   ratio5 3.57077453
bet                         bet 3.54332806
comsize                 comsize 3.32157774
orbit16                 orbit16 3.30973401
ioratio                 ioratio 2.84802459
ratio6                   ratio6 2.49281372
graph13                 graph13 2.31788044
orbit27                 orbit27 2.26184938
orbit35                 orbit35 2.09791650
orbit21                 orbit21 2.00315869
orbit18                 orbit18 1.96279924
V1                           V1 1.81646264
graph16                 graph16 1.76215157
orbit37                 orbit37 1.72088605
inner                     inner 1.71897199
upto_sixth           upto_sixth 1.70099601
graph19                 graph19 1.69019873
V2                           V2 1.65569700
spin_vertex         spin_vertex 1.57629447
graph4                   graph4 1.51741289
orbit45                 orbit45 1.48429778
sixth                     sixth 1.37702743
adhesion               adhesion 1.37485821
cohesion               cohesion 1.35045499
graph9                   graph9 1.32665600
graph14                 graph14 1.27093112
graph15                 graph15 1.18220085
fifth                     fifth 1.10606937
fourth                   fourth 1.02092514
orbit9                   orbit9 0.99637852
upto_fourth         upto_fourth 0.96085795
ratio4                   ratio4 0.95781363
orbit1                   orbit1 0.91483826
orbit28                 orbit28 0.81796066
membership_s15   membership_s15 0.80645379
orbit5                   orbit5 0.79436915
graph11                 graph11 0.76757596
bigcom11               bigcom11 0.74176185
third                     third 0.71038277
graph3                   graph3 0.68940200
membership_s6     membership_s6 0.66690098
graph10                 graph10 0.64319193
graph21                 graph21 0.63146155
orbit53                 orbit53 0.61739543
coreness               coreness 0.60618749
orbit51                 orbit51 0.60099290
orbit36                 orbit36 0.57404772
graph12                 graph12 0.57125958
graph6                   graph6 0.57090114
knn                         knn 0.53667592
upto_third           upto_third 0.53634594
ratio1                   ratio1 0.51586850
orbit19                 orbit19 0.46615177
graph1                   graph1 0.45881433
close                     close 0.45795160
orbit20                 orbit20 0.45121480
graph17                 graph17 0.44420477
orbit2                   orbit2 0.35125656
membership_s31   membership_s31 0.34283637
orbit56                 orbit56 0.32747582
evcent                   evcent 0.32530354
membership_s28   membership_s28 0.29700327
orbit4                   orbit4 0.29571100
orbit22                 orbit22 0.28967630
membership_s19   membership_s19 0.28422023
walktrap_vertex walktrap_vertex 0.28180454
graph5                   graph5 0.27628083
membership_s14   membership_s14 0.25882796
hubscore               hubscore 0.23581040
orbit15                 orbit15 0.22480801
trans                     trans 0.21642077
orbit38                 orbit38 0.21217581
graph23                 graph23 0.20186809
pdi                         pdi 0.16474782
orbit62                 orbit62 0.15598560
orbit49                 orbit49 0.15442561
bigcom423             bigcom423 0.14577313
membership_s21   membership_s21 0.13496340
bigcom8                 bigcom8 0.13204666
ecc                         ecc 0.11842365
membership_s1     membership_s1 0.11226311
upto_fifth           upto_fifth 0.11040904
membership_s43   membership_s43 0.09970089
graph0                   graph0 0.00000000
graph2                   graph2 0.00000000
graph7                   graph7 0.00000000
graph8                   graph8 0.00000000
graph18                 graph18 0.00000000
graph20                 graph20 0.00000000
graph22                 graph22 0.00000000
graph24                 graph24 0.00000000
graph25                 graph25 0.00000000
graph26                 graph26 0.00000000
graph27                 graph27 0.00000000
graph28                 graph28 0.00000000
graph29                 graph29 0.00000000
orbit0                   orbit0 0.00000000
orbit3                   orbit3 0.00000000
orbit6                   orbit6 0.00000000
orbit7                   orbit7 0.00000000
orbit8                   orbit8 0.00000000
orbit10                 orbit10 0.00000000
orbit11                 orbit11 0.00000000
orbit12                 orbit12 0.00000000
orbit13                 orbit13 0.00000000
orbit14                 orbit14 0.00000000
orbit17                 orbit17 0.00000000
orbit23                 orbit23 0.00000000
orbit24                 orbit24 0.00000000
orbit25                 orbit25 0.00000000
orbit26                 orbit26 0.00000000
orbit29                 orbit29 0.00000000
orbit30                 orbit30 0.00000000
orbit31                 orbit31 0.00000000
orbit32                 orbit32 0.00000000
orbit33                 orbit33 0.00000000
orbit34                 orbit34 0.00000000
orbit39                 orbit39 0.00000000
orbit40                 orbit40 0.00000000
orbit41                 orbit41 0.00000000
orbit42                 orbit42 0.00000000
orbit43                 orbit43 0.00000000
orbit44                 orbit44 0.00000000
orbit46                 orbit46 0.00000000
orbit47                 orbit47 0.00000000
orbit48                 orbit48 0.00000000
orbit50                 orbit50 0.00000000
orbit52                 orbit52 0.00000000
orbit54                 orbit54 0.00000000
orbit55                 orbit55 0.00000000
orbit57                 orbit57 0.00000000
orbit58                 orbit58 0.00000000
orbit59                 orbit59 0.00000000
orbit60                 orbit60 0.00000000
orbit61                 orbit61 0.00000000
orbit63                 orbit63 0.00000000
orbit64                 orbit64 0.00000000
orbit65                 orbit65 0.00000000
orbit66                 orbit66 0.00000000
orbit67                 orbit67 0.00000000
orbit68                 orbit68 0.00000000
orbit69                 orbit69 0.00000000
orbit70                 orbit70 0.00000000
orbit71                 orbit71 0.00000000
orbit72                 orbit72 0.00000000
AP                           AP 0.00000000
eccrad                   eccrad 0.00000000
constraint           constraint 0.00000000
first                     first 0.00000000
upto_second         upto_second 0.00000000
second                   second 0.00000000
selfinter             selfinter 0.00000000
bigcom1                 bigcom1 0.00000000
bigcom3                 bigcom3 0.00000000
bigcom4                 bigcom4 0.00000000
bigcom5                 bigcom5 0.00000000
bigcom6                 bigcom6 0.00000000
bigcom7                 bigcom7 0.00000000
bigcom9                 bigcom9 0.00000000
bigcom10               bigcom10 0.00000000
bigcom12               bigcom12 0.00000000
bigcom13               bigcom13 0.00000000
bigcom14               bigcom14 0.00000000
bigcom15               bigcom15 0.00000000
bigcom16               bigcom16 0.00000000
bigcom17               bigcom17 0.00000000
bigcom19               bigcom19 0.00000000
bigcom20               bigcom20 0.00000000
bigcom21               bigcom21 0.00000000
bigcom22               bigcom22 0.00000000
bigcom23               bigcom23 0.00000000
bigcom26               bigcom26 0.00000000
bigcom27               bigcom27 0.00000000
bigcom28               bigcom28 0.00000000
bigcom30               bigcom30 0.00000000
bigcom31               bigcom31 0.00000000
bigcom32               bigcom32 0.00000000
bigcom33               bigcom33 0.00000000
bigcom34               bigcom34 0.00000000
bigcom36               bigcom36 0.00000000
bigcom37               bigcom37 0.00000000
bigcom38               bigcom38 0.00000000
bigcom39               bigcom39 0.00000000
bigcom40               bigcom40 0.00000000
bigcom41               bigcom41 0.00000000
bigcom43               bigcom43 0.00000000
bigcom46               bigcom46 0.00000000
bigcom47               bigcom47 0.00000000
bigcom49               bigcom49 0.00000000
bigcom52               bigcom52 0.00000000
bigcom54               bigcom54 0.00000000
bigcom58               bigcom58 0.00000000
bigcom61               bigcom61 0.00000000
bigcom65               bigcom65 0.00000000
bigcom69               bigcom69 0.00000000
bigcom71               bigcom71 0.00000000
bigcom75               bigcom75 0.00000000
bigcom76               bigcom76 0.00000000
bigcom78               bigcom78 0.00000000
bigcom82               bigcom82 0.00000000
bigcom83               bigcom83 0.00000000
bigcom85               bigcom85 0.00000000
bigcom87               bigcom87 0.00000000
bigcom90               bigcom90 0.00000000
bigcom91               bigcom91 0.00000000
bigcom95               bigcom95 0.00000000
bigcom97               bigcom97 0.00000000
bigcom98               bigcom98 0.00000000
bigcom99               bigcom99 0.00000000
bigcom101             bigcom101 0.00000000
bigcom102             bigcom102 0.00000000
bigcom104             bigcom104 0.00000000
bigcom106             bigcom106 0.00000000
bigcom107             bigcom107 0.00000000
bigcom108             bigcom108 0.00000000
bigcom113             bigcom113 0.00000000
bigcom114             bigcom114 0.00000000
bigcom115             bigcom115 0.00000000
bigcom117             bigcom117 0.00000000
bigcom119             bigcom119 0.00000000
bigcom121             bigcom121 0.00000000
bigcom123             bigcom123 0.00000000
bigcom124             bigcom124 0.00000000
bigcom127             bigcom127 0.00000000
bigcom130             bigcom130 0.00000000
bigcom131             bigcom131 0.00000000
bigcom134             bigcom134 0.00000000
bigcom138             bigcom138 0.00000000
bigcom143             bigcom143 0.00000000
bigcom146             bigcom146 0.00000000
bigcom148             bigcom148 0.00000000
bigcom149             bigcom149 0.00000000
bigcom151             bigcom151 0.00000000
bigcom153             bigcom153 0.00000000
bigcom154             bigcom154 0.00000000
bigcom159             bigcom159 0.00000000
bigcom160             bigcom160 0.00000000
bigcom161             bigcom161 0.00000000
bigcom162             bigcom162 0.00000000
bigcom168             bigcom168 0.00000000
bigcom172             bigcom172 0.00000000
bigcom175             bigcom175 0.00000000
bigcom180             bigcom180 0.00000000
bigcom181             bigcom181 0.00000000
bigcom183             bigcom183 0.00000000
bigcom185             bigcom185 0.00000000
bigcom187             bigcom187 0.00000000
bigcom189             bigcom189 0.00000000
bigcom191             bigcom191 0.00000000
bigcom198             bigcom198 0.00000000
bigcom199             bigcom199 0.00000000
bigcom200             bigcom200 0.00000000
bigcom202             bigcom202 0.00000000
bigcom205             bigcom205 0.00000000
bigcom227             bigcom227 0.00000000
bigcom232             bigcom232 0.00000000
bigcom241             bigcom241 0.00000000
bigcom246             bigcom246 0.00000000
bigcom266             bigcom266 0.00000000
bigcom268             bigcom268 0.00000000
bigcom274             bigcom274 0.00000000
bigcom278             bigcom278 0.00000000
bigcom280             bigcom280 0.00000000
bigcom323             bigcom323 0.00000000
bigcom341             bigcom341 0.00000000
bigcom342             bigcom342 0.00000000
bigcom345             bigcom345 0.00000000
bigcom346             bigcom346 0.00000000
bigcom354             bigcom354 0.00000000
bigcom369             bigcom369 0.00000000
bigcom373             bigcom373 0.00000000
bigcom377             bigcom377 0.00000000
bigcom384             bigcom384 0.00000000
bigcom394             bigcom394 0.00000000
bigcom398             bigcom398 0.00000000
bigcom403             bigcom403 0.00000000
bigcom404             bigcom404 0.00000000
bigcom414             bigcom414 0.00000000
bigcom416             bigcom416 0.00000000
bigcom428             bigcom428 0.00000000
bigcom430             bigcom430 0.00000000
bigcom434             bigcom434 0.00000000
bigcom435             bigcom435 0.00000000
bigcom449             bigcom449 0.00000000
bigcom451             bigcom451 0.00000000
bigcom454             bigcom454 0.00000000
bigcom471             bigcom471 0.00000000
bigcom473             bigcom473 0.00000000
bigcom479             bigcom479 0.00000000
bigcom484             bigcom484 0.00000000
bigcom485             bigcom485 0.00000000
bigcom492             bigcom492 0.00000000
bigcom498             bigcom498 0.00000000
bigcom506             bigcom506 0.00000000
bigcom530             bigcom530 0.00000000
bigcom531             bigcom531 0.00000000
bigcom564             bigcom564 0.00000000
bigcom623             bigcom623 0.00000000
membership_s2     membership_s2 0.00000000
membership_s3     membership_s3 0.00000000
membership_s4     membership_s4 0.00000000
membership_s5     membership_s5 0.00000000
membership_s7     membership_s7 0.00000000
membership_s8     membership_s8 0.00000000
membership_s9     membership_s9 0.00000000
membership_s10   membership_s10 0.00000000
membership_s11   membership_s11 0.00000000
membership_s13   membership_s13 0.00000000
membership_s17   membership_s17 0.00000000
membership_s18   membership_s18 0.00000000
membership_s20   membership_s20 0.00000000
membership_s22   membership_s22 0.00000000
membership_s23   membership_s23 0.00000000
membership_s25   membership_s25 0.00000000
membership_s26   membership_s26 0.00000000
membership_s27   membership_s27 0.00000000
membership_s29   membership_s29 0.00000000
membership_s30   membership_s30 0.00000000
membership_s32   membership_s32 0.00000000
membership_s33   membership_s33 0.00000000
membership_s34   membership_s34 0.00000000
membership_s35   membership_s35 0.00000000
membership_s36   membership_s36 0.00000000
membership_s37   membership_s37 0.00000000
membership_s39   membership_s39 0.00000000
membership_s40   membership_s40 0.00000000
membership_s41   membership_s41 0.00000000
membership_s42   membership_s42 0.00000000
membership_s44   membership_s44 0.00000000
[1] "Dataset: low_C Model RF, run: 1 of 10 2015-06-15 22:12:42"
     |      Out-of-bag   |
Tree |      MSE  %Var(y) |
   1 |  0.07913   183.37 |
   2 |  0.07649   177.27 |
   3 |   0.0725   168.01 |
   4 |  0.06889   159.64 |
   5 |  0.06508   150.81 |
   6 |  0.06332   146.75 |
   7 |  0.06234   144.47 |
   8 |   0.0609   141.14 |
   9 |  0.05994   138.92 |
  10 |  0.05906   136.88 |
  11 |  0.05768   133.67 |
  12 |  0.05728   132.75 |
  13 |  0.05634   130.56 |
  14 |  0.05568   129.03 |
  15 |  0.05474   126.87 |
  16 |  0.05433   125.90 |
  17 |  0.05366   124.36 |
  18 |   0.0531   123.05 |
  19 |  0.05249   121.65 |
  20 |  0.05212   120.78 |
  21 |  0.05184   120.13 |
  22 |  0.05156   119.48 |
  23 |  0.05101   118.22 |
  24 |  0.05074   117.59 |
  25 |   0.0507   117.50 |
  26 |  0.05045   116.91 |
  27 |  0.05033   116.64 |
  28 |   0.0504   116.79 |
  29 |  0.05017   116.26 |
  30 |  0.05002   115.93 |
  31 |  0.04995   115.75 |
  32 |  0.04995   115.75 |
  33 |  0.04986   115.55 |
  34 |   0.0499   115.65 |
  35 |  0.04972   115.21 |
  36 |  0.04968   115.12 |
  37 |  0.04964   115.03 |
  38 |  0.04948   114.67 |
  39 |  0.04923   114.08 |
  40 |  0.04913   113.87 |
  41 |  0.04903   113.62 |
  42 |  0.04887   113.26 |
  43 |  0.04892   113.37 |
  44 |   0.0489   113.32 |
  45 |  0.04885   113.20 |
  46 |  0.04878   113.04 |
  47 |  0.04858   112.59 |
  48 |  0.04852   112.44 |
  49 |  0.04852   112.43 |
  50 |  0.04846   112.30 |
  51 |  0.04843   112.24 |
  52 |  0.04838   112.12 |
  53 |  0.04841   112.18 |
  54 |  0.04837   112.09 |
  55 |  0.04837   112.10 |
  56 |  0.04832   111.98 |
  57 |  0.04831   111.96 |
  58 |  0.04823   111.76 |
  59 |  0.04825   111.82 |
  60 |  0.04826   111.85 |
  61 |  0.04828   111.88 |
  62 |  0.04825   111.82 |
  63 |  0.04827   111.86 |
  64 |  0.04822   111.76 |
  65 |  0.04827   111.85 |
  66 |  0.04827   111.86 |
  67 |  0.04822   111.74 |
  68 |  0.04818   111.65 |
  69 |  0.04809   111.45 |
  70 |  0.04802   111.28 |
  71 |  0.04798   111.18 |
  72 |  0.04795   111.13 |
  73 |  0.04793   111.06 |
  74 |  0.04789   110.99 |
  75 |  0.04789   110.99 |
  76 |  0.04785   110.90 |
  77 |  0.04786   110.92 |
  78 |  0.04783   110.84 |
  79 |  0.04782   110.82 |
  80 |  0.04776   110.68 |
  81 |  0.04776   110.69 |
  82 |  0.04776   110.68 |
  83 |  0.04772   110.58 |
  84 |  0.04772   110.58 |
  85 |   0.0477   110.53 |
  86 |  0.04771   110.57 |
  87 |  0.04765   110.42 |
  88 |  0.04769   110.53 |
  89 |  0.04771   110.55 |
  90 |  0.04767   110.47 |
  91 |   0.0477   110.55 |
  92 |   0.0477   110.53 |
  93 |  0.04768   110.51 |
  94 |  0.04763   110.39 |
  95 |  0.04759   110.29 |
  96 |  0.04761   110.33 |
  97 |  0.04761   110.33 |
  98 |   0.0476   110.30 |
  99 |  0.04758   110.27 |
 100 |  0.04757   110.24 |
[1] "Random Forest variable coefficients"
                      %IncMSE IncNodePurity
graph5           9.827468e-04  0.4576818029
graph6           2.068151e-03  0.8679352473
graph7           1.532112e-04  0.0439022552
graph8           0.000000e+00  0.0000000000
graph9           8.684820e-03  1.5289060920
graph10          6.973264e-03  1.7685677780
graph11          5.758930e-03  1.3809847999
graph12          4.055333e-03  1.1992524904
graph13          8.654561e-03  1.6052560000
graph14          5.981411e-03  1.0525557753
graph15          4.454024e-03  1.0086875548
graph16          1.394314e-02  2.0624838867
graph17          7.937558e-04  0.8014414823
graph18          8.374613e-04  0.2152551911
graph19          7.138928e-03  1.3445436399
graph20          9.095137e-04  0.3910678321
graph21          2.399268e-03  0.4390791238
graph22          1.354280e-04  0.0428835529
graph23          2.070908e-03  0.3177691476
graph24          1.201166e-04  0.1175159070
graph25          8.816833e-04  0.1794854939
graph26         -1.324804e-05  0.1079358332
graph27          3.101774e-05  0.0490413363
graph28          0.000000e+00  0.0000000000
graph29          0.000000e+00  0.0000000000
orbit0           6.705344e-05  0.2092620899
orbit1           4.558145e-03  1.0617067378
orbit2           4.433139e-04  0.2705384490
orbit3          -3.714005e-06  0.0513164954
orbit4           8.285407e-03  1.5346092805
orbit5           4.359457e-03  1.2157168119
orbit6           8.750786e-03  1.5510979584
orbit7           2.902926e-03  0.1916225073
orbit8           1.491796e-03  0.3520641722
orbit9           2.502830e-03  0.5945854738
orbit10          5.762884e-04  0.2199360775
orbit11         -9.121435e-06  0.0849608300
orbit12          3.201431e-05  0.0741272013
orbit13          2.204736e-05  0.0336866132
orbit14          0.000000e+00  0.0000000000
orbit15          5.356128e-03  1.0892903155
orbit16          6.952610e-03  1.3701293074
orbit17          1.200770e-02  1.7080482176
orbit18          8.895040e-03  2.9830709366
orbit19          5.995620e-03  1.7031214423
orbit20          6.620305e-03  1.0580845274
orbit21          2.835419e-03  1.2721268344
orbit22          6.464213e-03  1.1915109401
orbit23          6.674672e-05  0.1375307266
orbit24          5.859947e-03  1.2453994217
orbit25          1.628693e-04  0.2317082665
orbit26          2.098061e-04  0.1912220961
orbit27          9.622774e-03  2.0894309640
orbit28          3.936254e-03  0.8110019094
orbit29          3.958437e-04  0.1131988721
orbit30          2.705474e-05  0.5046144237
orbit31          4.922302e-03  1.0109770720
orbit32          5.201372e-04  0.2106580723
orbit33          1.565726e-06  0.0102252055
orbit34          6.167296e-03  1.0253608265
orbit35          1.785306e-02  2.2265967265
orbit36          1.389885e-03  0.7911841343
orbit37          3.907971e-03  0.8253649544
orbit38          1.071444e-03  0.3475236200
orbit39          2.370289e-03  0.6042097640
orbit40          3.190891e-04  0.0803478739
orbit41          1.380358e-04  0.1843255681
orbit42          1.945796e-04  0.3972924259
orbit43          5.630883e-04  0.1154728314
orbit44          0.000000e+00  0.0000000000
orbit45          1.459999e-02  1.3014409456
orbit46          1.390119e-04  0.1359192498
orbit47          2.989051e-04  0.2660353260
orbit48          1.820755e-04  0.1211204602
orbit49          2.244621e-03  0.3853779347
orbit50          3.055773e-04  0.2656376026
orbit51          1.925196e-03  0.4674894061
orbit52          5.422382e-04  0.2314956706
orbit53          3.426379e-04  0.2915791227
orbit54          2.180100e-05  0.0599211899
orbit55          0.000000e+00  0.0000000000
orbit56          9.824845e-04  0.4444290230
orbit57          0.000000e+00  0.0000000000
orbit58          0.000000e+00  0.0000000000
orbit59          8.236042e-06  0.0404420213
orbit60          3.431047e-04  0.1494956981
orbit61          0.000000e+00  0.0000000000
orbit62          9.545570e-04  0.3095713424
orbit63          1.911976e-04  0.1447742635
orbit64          2.409452e-05  0.0322138486
orbit65          5.474472e-05  0.0706580502
orbit66          0.000000e+00  0.0000000000
orbit67          0.000000e+00  0.0000000000
orbit68          4.497656e-05  0.0327620664
orbit69          0.000000e+00  0.0000000000
orbit70          0.000000e+00  0.0000000000
orbit71          0.000000e+00  0.0000000000
orbit72          0.000000e+00  0.0000000000
AP               1.870950e-04  0.1731212953
bet              5.513524e-03  3.1252963795
ecc              7.269978e-04  0.2699167557
eccrad           1.958254e-04  0.2360760489
close            3.988708e-03  1.3022380405
constraint       3.773674e-03  0.5225157850
coreness         5.820382e-04  0.5284573842
knn              5.623959e-03  1.7797461298
hubscore         1.386415e-02  2.2493397640
pagerank         4.318086e-03  3.3980644336
trans            6.803557e-05  0.2034781750
evcent           1.226540e-02  1.8619740511
first            1.580783e-03  0.3112235648
upto_second      3.169186e-03  1.2120977349
upto_third       6.326936e-03  1.4265753363
upto_fourth      8.619101e-03  1.3837891538
upto_fifth       3.728211e-03  1.1895782129
upto_sixth       6.862485e-03  1.3319447666
second           5.012829e-03  0.9643793523
third            1.376976e-02  1.8435406068
fourth           6.277338e-03  3.2446382347
fifth            3.145466e-03  2.5801327457
sixth            5.901331e-03  1.7339142888
ratio1           5.344252e-03  1.7723573067
ratio2           9.769602e-03  3.5430854914
ratio3           9.029728e-03  4.0150459642
ratio4           1.163397e-02  3.5305600853
ratio5           3.675222e-03  2.4466538983
ratio6           8.018458e-03  2.2676089507
selfinter        2.012028e-05  0.2666392184
walktrap_vertex  4.247601e-04  0.6368141445
bigcom1          1.274833e-04  0.1886084288
bigcom3          0.000000e+00  0.0000000000
bigcom4          3.570708e-04  1.1721992146
bigcom5          1.641745e-03  0.5677381102
bigcom6          0.000000e+00  0.0000000000
bigcom7          0.000000e+00  0.0000000000
bigcom8          5.122292e-04  0.5281782060
bigcom9          0.000000e+00  0.0000000000
bigcom10        -1.572462e-05  0.3035349972
bigcom11         5.569761e-04  0.4521120101
bigcom12         5.607176e-05  0.3483572125
bigcom13         3.384522e-05  0.1075323634
bigcom14         0.000000e+00  0.0000000000
bigcom15         0.000000e+00  0.0000000000
bigcom16         0.000000e+00  0.0000000000
bigcom17         0.000000e+00  0.0000000000
bigcom19        -2.401125e-05  0.0637851607
bigcom20         0.000000e+00  0.0000000000
bigcom21         0.000000e+00  0.0000000000
bigcom22         4.152672e-05  0.0725632138
bigcom23         8.268383e-05  0.4116263799
bigcom26         0.000000e+00  0.0000000000
bigcom27        -4.797063e-05  0.2877340413
bigcom28         0.000000e+00  0.0000000000
bigcom30        -3.061409e-06  0.7493905097
bigcom31         0.000000e+00  0.0000000000
bigcom32         0.000000e+00  0.0000000000
bigcom33         0.000000e+00  0.0000000000
bigcom34         0.000000e+00  0.0000000000
bigcom36         0.000000e+00  0.0000000000
bigcom37         0.000000e+00  0.0000000000
bigcom38         0.000000e+00  0.0000000000
bigcom39         0.000000e+00  0.0000000000
bigcom40         0.000000e+00  0.0000000000
bigcom41        -2.639109e-05  0.7728083709
bigcom43         2.775168e-05  0.0915483084
bigcom46         0.000000e+00  0.0000000000
bigcom47        -1.608169e-05  0.0290130367
bigcom49         2.046723e-05  0.1308118602
bigcom52        -1.747371e-05  0.3947989463
bigcom54         0.000000e+00  0.0000000000
bigcom58         9.645025e-06  0.5772878194
bigcom61         0.000000e+00  0.0000000000
bigcom65         0.000000e+00  0.0000000000
bigcom69         0.000000e+00  0.0000000000
bigcom71        -2.671951e-05  0.1594857713
bigcom75         0.000000e+00  0.0000000000
bigcom76         1.235582e-05  0.3832875315
bigcom78         4.026137e-05  0.4126336063
bigcom82        -2.889325e-05  0.2240445363
bigcom83         0.000000e+00  0.0000000000
bigcom85        -4.208502e-06  0.3830871520
bigcom87         0.000000e+00  0.0000000000
bigcom90        -2.053730e-05  0.2587054027
bigcom91         0.000000e+00  0.0000000000
bigcom95         3.601570e-05  0.7175432325
bigcom97         0.000000e+00  0.0000000000
bigcom98         0.000000e+00  0.0000000000
bigcom99        -3.048187e-05  0.3129239026
bigcom101        2.499547e-05  0.2736748006
bigcom102        0.000000e+00  0.0000000000
bigcom104        0.000000e+00  0.0000000000
bigcom106        0.000000e+00  0.0000000000
bigcom107        0.000000e+00  0.0000000000
bigcom108        0.000000e+00  0.0000000000
bigcom113        0.000000e+00  0.0000000000
bigcom114        0.000000e+00  0.0000000000
bigcom115        0.000000e+00  0.0000000000
bigcom117        0.000000e+00  0.0000000000
bigcom119        1.198050e-04  0.8221199996
bigcom121        0.000000e+00  0.0000000000
bigcom123        0.000000e+00  0.0000000000
bigcom124       -2.704415e-05  0.3376519882
bigcom127        0.000000e+00  0.0000000000
bigcom130        0.000000e+00  0.0000000000
bigcom131        0.000000e+00  0.0000000000
bigcom134        3.402624e-05  0.6116708784
bigcom138        4.766698e-05  0.2463461292
bigcom143        0.000000e+00  0.0000000000
bigcom146        7.117764e-06  0.0481846801
bigcom148        0.000000e+00  0.0000000000
bigcom149        0.000000e+00  0.0000000000
bigcom151        2.889885e-05  0.4303149169
bigcom153        0.000000e+00  0.0000000000
bigcom154        0.000000e+00  0.0000000000
bigcom159        0.000000e+00  0.0000000000
bigcom160        0.000000e+00  0.0000000000
bigcom161        0.000000e+00  0.0000000000
bigcom162       -7.374162e-05  0.2365236937
bigcom168        0.000000e+00  0.0000000000
bigcom172        0.000000e+00  0.0000000000
bigcom175        0.000000e+00  0.0000000000
bigcom180        0.000000e+00  0.0000000000
bigcom181        0.000000e+00  0.0135000000
bigcom183       -6.405830e-05  0.3866127804
bigcom185        0.000000e+00  0.0000000000
bigcom187        0.000000e+00  0.0000000000
bigcom189        0.000000e+00  0.0000000000
bigcom191        0.000000e+00  0.0000000000
bigcom198        0.000000e+00  0.0000000000
bigcom199        0.000000e+00  0.0000000000
bigcom200        0.000000e+00  0.0000000000
bigcom202        0.000000e+00  0.0000000000
bigcom205        0.000000e+00  0.0000000000
bigcom227        0.000000e+00  0.0000000000
bigcom232        0.000000e+00  0.0000000000
bigcom241        0.000000e+00  0.0000000000
bigcom246       -1.367675e-05  0.2647832078
bigcom266        0.000000e+00  0.0000000000
bigcom268        0.000000e+00  0.0000000000
bigcom274        0.000000e+00  0.0000000000
bigcom278       -1.672185e-05  0.1292210326
bigcom280        0.000000e+00  0.0000000000
bigcom323        0.000000e+00  0.0000000000
bigcom341        0.000000e+00  0.0000000000
bigcom342        6.666239e-06  0.2866201864
bigcom345        0.000000e+00  0.0000000000
bigcom346        0.000000e+00  0.0000000000
bigcom354       -6.877135e-05  0.3151569838
bigcom369        0.000000e+00  0.0000000000
bigcom373        0.000000e+00  0.0000000000
bigcom377        0.000000e+00  0.0000000000
bigcom384        0.000000e+00  0.0000000000
bigcom394        0.000000e+00  0.0000000000
bigcom398        1.493072e-04  1.2697869154
bigcom403        0.000000e+00  0.0000000000
bigcom404        0.000000e+00  0.0000000000
bigcom414        0.000000e+00  0.0000000000
bigcom416        0.000000e+00  0.0000000000
bigcom423        4.356762e-04  0.7156995568
bigcom428        0.000000e+00  0.0000000000
bigcom430        0.000000e+00  0.0000000000
bigcom434        0.000000e+00  0.0000000000
bigcom435        0.000000e+00  0.0000000000
bigcom449        1.483063e-07  0.0004965517
bigcom451        0.000000e+00  0.0000000000
bigcom454        0.000000e+00  0.0000000000
bigcom471        0.000000e+00  0.0000000000
bigcom473        0.000000e+00  0.0000000000
bigcom479        0.000000e+00  0.0000000000
bigcom484       -1.063784e-05  0.3865659810
bigcom485        0.000000e+00  0.0000000000
bigcom492        0.000000e+00  0.0000000000
bigcom498        0.000000e+00  0.0000000000
bigcom506        0.000000e+00  0.0000000000
bigcom530        0.000000e+00  0.0000000000
bigcom531        0.000000e+00  0.0000000000
bigcom564        0.000000e+00  0.0000000000
bigcom623        7.788347e-04  2.8291477867
spin_vertex      8.918739e-04  1.2660524169
membership_s1    2.690654e-05  0.3902832671
membership_s2    5.521612e-05  0.3069477011
membership_s3    4.485425e-06  0.1595951345
membership_s4   -6.372319e-05  0.2720593192
membership_s5    0.000000e+00  0.0000000000
membership_s6    2.140241e-05  0.4169904928
membership_s7    0.000000e+00  0.0000000000
membership_s8    0.000000e+00  0.0000000000
membership_s9    4.174552e-05  0.1030737802
membership_s10  -6.644349e-05  0.3058909090
membership_s11  -2.730492e-05  0.5074717909
membership_s13   0.000000e+00  0.0000000000
membership_s14   2.105081e-04  0.3357784028
membership_s15   4.111417e-04  0.4311218353
membership_s17  -1.026495e-05  0.0941621882
membership_s18   0.000000e+00  0.0000000000
membership_s19   1.177303e-04  0.8075987859
membership_s20   0.000000e+00  0.0000000000
membership_s21   7.858803e-05  0.4469706954
membership_s22   0.000000e+00  0.0000000000
membership_s23   2.289673e-05  0.0703003638
membership_s25   2.768304e-04  0.2809502699
membership_s26   0.000000e+00  0.0000000000
membership_s27   0.000000e+00  0.0000000000
membership_s28   3.747203e-05  0.3842249864
membership_s29   0.000000e+00  0.0000000000
membership_s30  -1.108524e-05  0.2844125926
membership_s31  -1.104818e-04  0.3745978493
membership_s32   3.931300e-05  0.5919188813
membership_s33   1.474197e-05  0.5299323260
membership_s34   0.000000e+00  0.0000000000
membership_s35   1.576680e-04  0.2336747009
membership_s36   0.000000e+00  0.0000000000
membership_s37   4.148750e-05  0.5353959621
membership_s39   1.491942e-04  0.3646578073
membership_s40   0.000000e+00  0.0000000000
membership_s41   1.358029e-04  0.5648384616
membership_s42  -1.477930e-04  0.5164810660
membership_s43   1.493585e-04  0.4737747253
membership_s44   4.147229e-06  0.2966320859
V1               8.781562e-03  4.3646558472
V2               8.519164e-03  4.2153589739
pdi              7.726124e-05  0.8103176230
adhesion         2.490117e-02  3.0272222229
cohesion         2.989469e-02  3.0960876696
inner            7.068100e-03  3.3517897606
outer            1.121160e-02  4.9523144199
ioratio          1.311479e-02  3.0080196010
comsize          8.114410e-03  4.5745661043
[1] "Dataset: low_C Model GLM, run: 1 of 10 2015-06-15 22:16:17"
[1] "glmnet variable coefficients"
                     [,1]          [,2]
(Intercept)     -3.050561  1.561483e+00
graph0           0.000000  1.357788e-02
graph1           0.000000 -6.664843e-05
graph2           0.000000  8.492217e-04
graph3           0.000000  1.470268e-06
graph4           0.000000  0.000000e+00
graph5           0.000000  8.062510e-08
graph6           0.000000  0.000000e+00
graph7           0.000000 -2.058947e-03
graph8           0.000000 -1.898358e-01
graph9           0.000000 -7.205897e-07
graph10          0.000000  2.807170e-07
graph11          0.000000 -7.613600e-08
graph12          0.000000  0.000000e+00
graph13          0.000000  0.000000e+00
graph14          0.000000  0.000000e+00
graph15          0.000000  2.890625e-04
graph16          0.000000  0.000000e+00
graph17          0.000000  0.000000e+00
graph18          0.000000  2.569726e-04
graph19          0.000000  7.413791e-07
graph20          0.000000 -5.531964e-05
graph21          0.000000 -5.722712e-04
graph22          0.000000  1.534957e-05
graph23          0.000000  1.820736e-06
graph24          0.000000 -1.591166e-03
graph25          0.000000  1.463105e-05
graph26          0.000000  5.383544e-04
graph27          0.000000  0.000000e+00
graph28          0.000000  0.000000e+00
graph29          0.000000  0.000000e+00
orbit0           0.000000  6.969797e-03
orbit1           0.000000 -5.312454e-05
orbit2           0.000000  2.480890e-05
orbit3           0.000000  1.847308e-03
orbit4           0.000000  1.188806e-05
orbit5           0.000000  0.000000e+00
orbit6           0.000000  0.000000e+00
orbit7           0.000000 -1.341426e-02
orbit8           0.000000  2.749429e-05
orbit9           0.000000  0.000000e+00
orbit10          0.000000  1.453973e-03
orbit11          0.000000 -2.970092e-02
orbit12          0.000000 -2.293852e-03
orbit13          0.000000  4.780649e-01
orbit14          0.000000 -1.912973e-01
orbit15          0.000000 -1.809204e-06
orbit16          0.000000 -5.031393e-07
orbit17          0.000000 -1.325760e-07
orbit18          0.000000  1.357635e-07
orbit19          0.000000  5.030808e-07
orbit20          0.000000 -1.917232e-08
orbit21          0.000000  5.477973e-04
orbit22          0.000000 -8.023568e-08
orbit23          0.000000 -3.860947e-02
orbit24          0.000000  4.782224e-06
orbit25          0.000000 -2.102779e-05
orbit26          0.000000  5.244769e-04
orbit27          0.000000  4.152992e-07
orbit28          0.000000  2.142286e-05
orbit29          0.000000 -2.147169e-04
orbit30          0.000000  3.090487e-04
orbit31          0.000000 -4.762570e-07
orbit32          0.000000  2.834808e-05
orbit33          0.000000 -7.247360e-02
orbit34          0.000000  2.350063e-04
orbit35          0.000000 -3.012135e-07
orbit36          0.000000  9.354626e-06
orbit37          0.000000  1.669525e-05
orbit38          0.000000 -8.514413e-04
orbit39          0.000000  0.000000e+00
orbit40          0.000000  0.000000e+00
orbit41          0.000000 -3.755998e-03
orbit42          0.000000  5.335668e-01
orbit43          0.000000  2.690815e-04
orbit44          0.000000 -4.644516e-01
orbit45          0.000000  0.000000e+00
orbit46          0.000000  2.790698e-04
orbit47          0.000000  3.445886e-03
orbit48          0.000000 -4.159664e-03
orbit49          0.000000 -4.987417e-05
orbit50          0.000000 -8.131406e-03
orbit51          0.000000 -9.161690e-04
orbit52          0.000000 -4.506652e-04
orbit53          0.000000 -6.084977e-03
orbit54          0.000000  1.001665e-05
orbit55          0.000000 -1.449234e+00
orbit56          0.000000  2.863915e-05
orbit57          0.000000  0.000000e+00
orbit58          0.000000 -4.242662e-01
orbit59          0.000000 -2.272699e-03
orbit60          0.000000  2.485009e-03
orbit61          0.000000 -1.325894e+00
orbit62          0.000000  9.909660e-03
orbit63          0.000000 -6.073832e-03
orbit64          0.000000  6.787572e-03
orbit65          0.000000  3.149283e-03
orbit66          0.000000  0.000000e+00
orbit67          0.000000  0.000000e+00
orbit68          0.000000  0.000000e+00
orbit69          0.000000  0.000000e+00
orbit70          0.000000  0.000000e+00
orbit71          0.000000  0.000000e+00
orbit72          0.000000  0.000000e+00
AP               0.000000 -9.158154e-02
bet              0.000000  1.456648e-05
ecc              0.000000  9.537951e-03
eccrad           0.000000  5.331993e-02
close            0.000000  8.392330e-02
constraint       0.000000  1.436506e-02
coreness         0.000000  3.202442e-02
knn              0.000000 -5.138392e-05
hubscore         0.000000 -9.437523e+00
pagerank         0.000000 -4.095568e+00
trans            0.000000  2.262212e-01
evcent           0.000000 -6.105002e+00
first            0.000000  1.063394e-02
upto_second      0.000000 -3.122154e-04
upto_third       0.000000 -2.360511e-05
upto_fourth      0.000000  0.000000e+00
upto_fifth       0.000000  0.000000e+00
upto_sixth       0.000000 -1.474162e-04
second           0.000000 -4.226299e-04
third            0.000000 -1.896999e-05
fourth           0.000000  5.007673e-05
fifth            0.000000 -2.212888e-06
sixth            0.000000 -1.189383e-05
ratio1           0.000000  3.049178e-04
ratio2           0.000000  3.498662e-03
ratio3           0.000000  8.511468e-03
ratio4           0.000000 -6.264417e-03
ratio5           0.000000 -6.113664e-02
ratio6           0.000000 -4.187424e-05
selfinter        0.000000  7.733380e-02
walktrap_vertex  0.000000 -3.216696e-01
bigcom1          0.000000  3.171485e-01
bigcom3          0.000000 -5.282092e-01
bigcom4          0.000000  2.161864e+00
bigcom5          0.000000  3.270505e-01
bigcom6          0.000000 -7.436373e-01
bigcom7          0.000000 -6.812797e-01
bigcom8          0.000000  6.584768e-01
bigcom9          0.000000 -7.941610e-01
bigcom10         0.000000  1.322488e+00
bigcom11         0.000000  5.231445e-01
bigcom12         0.000000  9.789719e-02
bigcom13         0.000000 -2.268045e-03
bigcom14         0.000000 -1.250554e+00
bigcom15         0.000000 -6.570655e-01
bigcom16         0.000000 -1.142075e+00
bigcom17         0.000000 -4.461837e-01
bigcom19         0.000000  2.361591e-01
bigcom20         0.000000 -5.046453e-01
bigcom21         0.000000 -4.784259e-01
bigcom22         0.000000  3.319532e-01
bigcom23         0.000000  4.243007e-01
bigcom26         0.000000 -5.747761e-01
bigcom27         0.000000  7.315876e-01
bigcom28         0.000000 -7.724038e-01
bigcom30         0.000000  1.443434e+00
bigcom31         0.000000 -1.002225e+00
bigcom32         0.000000 -9.887075e-01
bigcom33         0.000000 -7.570002e-01
bigcom34         0.000000 -9.271418e-01
bigcom36         0.000000 -6.070811e-01
bigcom37         0.000000 -8.620070e-01
bigcom38         0.000000 -7.348864e-01
bigcom39         0.000000 -6.510600e-01
bigcom40         0.000000 -7.484282e-01
bigcom41         0.000000  1.147352e+00
bigcom43         0.000000  4.464244e-02
bigcom46         0.000000 -8.818489e-01
bigcom47         0.000000 -2.214746e-02
bigcom49         0.000000  1.469173e-01
bigcom52         0.000000  8.749043e-01
bigcom54         0.000000 -5.667833e-01
bigcom58         0.000000  1.073432e+00
bigcom61         0.000000 -7.795084e-01
bigcom65         0.000000 -6.742534e-01
bigcom69         0.000000 -7.948625e-01
bigcom71         0.000000  6.357685e-01
bigcom75         0.000000 -8.287296e-01
bigcom76         0.000000  1.417327e+00
bigcom78         0.000000  1.235458e+00
bigcom82         0.000000  4.856342e-01
bigcom83         0.000000 -1.073128e-01
bigcom85         0.000000  9.642560e-01
bigcom87         0.000000 -9.614570e-01
bigcom90         0.000000  1.134854e+00
bigcom91         0.000000 -8.515463e-01
bigcom95         0.000000  1.542409e+00
bigcom97         0.000000 -5.257956e-01
bigcom98         0.000000 -3.289418e-01
bigcom99         0.000000  1.213783e+00
bigcom101        0.000000  1.229170e+00
bigcom102        0.000000 -8.954774e-01
bigcom104        0.000000 -5.897365e-01
bigcom106        0.000000  0.000000e+00
bigcom107        0.000000 -4.638083e-01
bigcom108        0.000000 -8.618690e-01
bigcom113        0.000000 -8.840951e-01
bigcom114        0.000000 -7.908099e-01
bigcom115        0.000000 -8.854197e-01
bigcom117        0.000000 -1.238385e+00
bigcom119        0.000000  1.799145e+00
bigcom121        0.000000 -7.895647e-01
bigcom123        0.000000 -1.111373e+00
bigcom124        0.000000  1.387298e+00
bigcom127        0.000000 -9.560742e-01
bigcom130        0.000000 -4.213330e-01
bigcom131        0.000000 -8.323711e-01
bigcom134        0.000000  1.477012e+00
bigcom138        0.000000  8.153432e-01
bigcom143        0.000000 -3.350878e-01
bigcom146        0.000000  2.522006e-02
bigcom148        0.000000 -4.953278e-01
bigcom149        0.000000 -7.186790e-01
bigcom151        0.000000  1.255462e+00
bigcom153        0.000000 -4.921397e-01
bigcom154        0.000000 -8.478627e-01
bigcom159        0.000000 -7.349390e-01
bigcom160        0.000000 -8.714318e-01
bigcom161        0.000000  0.000000e+00
bigcom162        0.000000  7.564515e-01
bigcom168        0.000000 -5.713220e-01
bigcom172        0.000000 -9.773959e-01
bigcom175        0.000000 -6.820677e-01
bigcom180        0.000000 -5.238904e-01
bigcom181        0.000000 -1.234296e+00
bigcom183        0.000000  1.319542e+00
bigcom185        0.000000 -8.630061e-01
bigcom187        0.000000 -4.466101e-01
bigcom189        0.000000 -9.119012e-01
bigcom191        0.000000 -6.393588e-01
bigcom198        0.000000  0.000000e+00
bigcom199        0.000000 -6.650809e-01
bigcom200        0.000000 -7.881242e-01
bigcom202        0.000000 -6.762121e-01
bigcom205        0.000000 -7.138461e-01
bigcom227        0.000000 -5.446828e-01
bigcom232        0.000000 -5.646483e-01
bigcom241        0.000000 -6.556539e-01
bigcom246        0.000000  1.752269e-01
bigcom266        0.000000 -3.776233e-01
bigcom268        0.000000 -7.341933e-01
bigcom274        0.000000 -5.929927e-01
bigcom278        0.000000  9.675049e-01
bigcom280        0.000000 -2.693335e-01
bigcom323        0.000000 -7.475948e-01
bigcom341        0.000000 -6.798135e-01
bigcom342        0.000000  6.815093e-01
bigcom345        0.000000 -9.167815e-01
bigcom346        0.000000 -9.841933e-01
bigcom354        0.000000  1.601538e+00
bigcom369        0.000000 -5.559209e-01
bigcom373        0.000000 -6.178732e-01
bigcom377        0.000000 -6.626685e-01
bigcom384        0.000000 -9.024687e-01
bigcom394        0.000000 -7.876352e-01
bigcom398        0.000000  2.726729e+00
bigcom403        0.000000 -6.692692e-01
bigcom404        0.000000 -9.200516e-01
bigcom414        0.000000 -6.050575e-01
bigcom416        0.000000 -6.723116e-01
bigcom423        0.000000  1.226648e+00
bigcom428        0.000000 -9.060276e-01
bigcom430        0.000000 -5.107606e-01
bigcom434        0.000000 -5.657243e-01
bigcom435        0.000000 -4.996840e-01
bigcom449        0.000000 -7.404905e-01
bigcom451        0.000000 -7.822077e-01
bigcom454        0.000000 -4.082860e-01
bigcom471        0.000000 -2.519353e-01
bigcom473        0.000000 -6.040969e-01
bigcom479        0.000000 -1.021127e+00
bigcom484        0.000000  1.219181e+00
bigcom485        0.000000 -2.800177e-01
bigcom492        0.000000 -9.307616e-01
bigcom498        0.000000 -5.936984e-01
bigcom506        0.000000 -6.136627e-01
bigcom530        0.000000 -5.547764e-01
bigcom531        0.000000 -4.460521e-01
bigcom564        0.000000 -6.612980e-01
bigcom623        0.000000  6.060392e+00
spin_vertex      0.000000 -3.500641e-01
membership_s1    0.000000  2.992824e-03
membership_s2    0.000000 -4.235265e-02
membership_s3    0.000000  7.671672e-01
membership_s4    0.000000  3.279258e-01
membership_s5    0.000000 -1.205364e+00
membership_s6    0.000000  1.080395e+00
membership_s7    0.000000 -9.596363e-01
membership_s8    0.000000 -1.334508e+00
membership_s9    0.000000 -2.816753e-01
membership_s10   0.000000  4.431721e-01
membership_s11   0.000000  1.361998e+00
membership_s13   0.000000 -1.034944e+00
membership_s14   0.000000  1.214583e-02
membership_s15   0.000000  6.430211e-02
membership_s17   0.000000  1.652267e-01
membership_s18   0.000000 -1.100705e+00
membership_s19   0.000000  1.846653e-01
membership_s20   0.000000 -1.023718e+00
membership_s21   0.000000  4.460666e-01
membership_s22   0.000000 -1.509015e+00
membership_s23   0.000000 -1.215163e-01
membership_s25   0.000000 -4.871722e-02
membership_s26   0.000000 -7.898467e-01
membership_s27   0.000000 -6.747659e-01
membership_s28   0.000000  3.443756e-01
membership_s29   0.000000 -9.836230e-01
membership_s30   0.000000  4.180144e-01
membership_s31   0.000000  1.451786e-01
membership_s32   0.000000  2.027295e-01
membership_s33   0.000000  5.388707e-01
membership_s34   0.000000 -1.221984e+00
membership_s35   0.000000  2.884806e-02
membership_s36   0.000000 -1.011774e+00
membership_s37   0.000000  2.718799e-01
membership_s39   0.000000 -1.068591e-02
membership_s40   0.000000 -7.318560e-01
membership_s41   0.000000  5.007183e-01
membership_s42   0.000000  1.056987e+00
membership_s43   0.000000  1.060924e-01
membership_s44   0.000000  2.336866e-02
V1               0.000000  3.605035e-01
V2               0.000000 -9.616624e-01
pdi              0.000000  3.428953e+02
adhesion         0.000000  4.691435e-04
cohesion         0.000000 -7.674024e-04
inner            0.000000  1.764963e-04
outer            0.000000 -2.132549e-05
ioratio          0.000000 -1.383961e+00
comsize          0.000000  9.410187e-04
[1] "Dataset: low_C Model GBM, run: 2 of 10 2015-06-15 22:16:59"
Iter   TrainDeviance   ValidDeviance   StepSize   Improve
     1        0.3760             nan     0.0100   -0.0000
     2        0.3748             nan     0.0100   -0.0000
     3        0.3741             nan     0.0100   -0.0000
     4        0.3730             nan     0.0100    0.0001
     5        0.3724             nan     0.0100   -0.0000
     6        0.3714             nan     0.0100   -0.0000
     7        0.3701             nan     0.0100    0.0002
     8        0.3690             nan     0.0100    0.0000
     9        0.3679             nan     0.0100    0.0001
    10        0.3668             nan     0.0100    0.0001
    20        0.3582             nan     0.0100    0.0001
    25        0.3542             nan     0.0100   -0.0001

[1] "GBM variable coefficients"
                            var    rel.inf
pagerank               pagerank 8.31311613
comsize                 comsize 6.40984611
V1                           V1 5.94193816
orbit18                 orbit18 4.25725387
ratio5                   ratio5 4.17736915
ratio3                   ratio3 3.96758025
bet                         bet 3.71031837
outer                     outer 3.55547530
ratio2                   ratio2 3.00184629
hubscore               hubscore 2.98343760
V2                           V2 2.97850040
ratio6                   ratio6 2.36418514
orbit45                 orbit45 2.04034172
adhesion               adhesion 1.94640401
graph19                 graph19 1.93796297
ratio4                   ratio4 1.81942263
spin_vertex         spin_vertex 1.80091345
cohesion               cohesion 1.79309312
graph3                   graph3 1.74518174
bigcom23               bigcom23 1.65706240
orbit16                 orbit16 1.60902206
ioratio                 ioratio 1.51868452
graph13                 graph13 1.26500759
orbit28                 orbit28 1.25839551
orbit21                 orbit21 1.25792321
inner                     inner 1.25785407
sixth                     sixth 1.15515122
orbit37                 orbit37 1.12041063
graph6                   graph6 1.11191171
orbit19                 orbit19 1.07574922
orbit27                 orbit27 1.00952433
ratio1                   ratio1 0.81495683
graph21                 graph21 0.79795117
graph15                 graph15 0.77008278
walktrap_vertex walktrap_vertex 0.74768502
upto_sixth           upto_sixth 0.72412539
orbit36                 orbit36 0.71442171
fifth                     fifth 0.71361008
graph14                 graph14 0.64169322
upto_second         upto_second 0.63939734
graph16                 graph16 0.63918385
upto_third           upto_third 0.63205028
orbit5                   orbit5 0.61062978
knn                         knn 0.53871118
fourth                   fourth 0.52828317
graph1                   graph1 0.51975818
graph5                   graph5 0.51077628
bigcom423             bigcom423 0.49712551
orbit35                 orbit35 0.48566220
membership_s14   membership_s14 0.48153240
ecc                         ecc 0.47578135
orbit9                   orbit9 0.46677591
graph10                 graph10 0.46141925
graph9                   graph9 0.44923264
graph20                 graph20 0.36522701
graph24                 graph24 0.35795266
third                     third 0.32704802
orbit29                 orbit29 0.32144839
orbit20                 orbit20 0.31454717
pdi                         pdi 0.30039155
membership_s32   membership_s32 0.29184847
orbit32                 orbit32 0.28119762
orbit53                 orbit53 0.28022277
graph23                 graph23 0.26200757
bigcom11               bigcom11 0.24492587
orbit31                 orbit31 0.22538281
orbit30                 orbit30 0.22029863
orbit39                 orbit39 0.21842082
graph17                 graph17 0.19562067
graph11                 graph11 0.19492652
orbit2                   orbit2 0.18522551
orbit41                 orbit41 0.18489206
orbit17                 orbit17 0.17308194
orbit60                 orbit60 0.16948120
membership_s37   membership_s37 0.15990988
membership_s31   membership_s31 0.15776307
membership_s15   membership_s15 0.15747270
close                     close 0.15014960
orbit15                 orbit15 0.14026062
second                   second 0.12279159
coreness               coreness 0.09577685
graph0                   graph0 0.00000000
graph2                   graph2 0.00000000
graph4                   graph4 0.00000000
graph7                   graph7 0.00000000
graph8                   graph8 0.00000000
graph12                 graph12 0.00000000
graph18                 graph18 0.00000000
graph22                 graph22 0.00000000
graph25                 graph25 0.00000000
graph26                 graph26 0.00000000
graph27                 graph27 0.00000000
graph28                 graph28 0.00000000
graph29                 graph29 0.00000000
orbit0                   orbit0 0.00000000
orbit1                   orbit1 0.00000000
orbit3                   orbit3 0.00000000
orbit4                   orbit4 0.00000000
orbit6                   orbit6 0.00000000
orbit7                   orbit7 0.00000000
orbit8                   orbit8 0.00000000
orbit10                 orbit10 0.00000000
orbit11                 orbit11 0.00000000
orbit12                 orbit12 0.00000000
orbit13                 orbit13 0.00000000
orbit14                 orbit14 0.00000000
orbit22                 orbit22 0.00000000
orbit23                 orbit23 0.00000000
orbit24                 orbit24 0.00000000
orbit25                 orbit25 0.00000000
orbit26                 orbit26 0.00000000
orbit33                 orbit33 0.00000000
orbit34                 orbit34 0.00000000
orbit38                 orbit38 0.00000000
orbit40                 orbit40 0.00000000
orbit42                 orbit42 0.00000000
orbit43                 orbit43 0.00000000
orbit44                 orbit44 0.00000000
orbit46                 orbit46 0.00000000
orbit47                 orbit47 0.00000000
orbit48                 orbit48 0.00000000
orbit49                 orbit49 0.00000000
orbit50                 orbit50 0.00000000
orbit51                 orbit51 0.00000000
orbit52                 orbit52 0.00000000
orbit54                 orbit54 0.00000000
orbit55                 orbit55 0.00000000
orbit56                 orbit56 0.00000000
orbit57                 orbit57 0.00000000
orbit58                 orbit58 0.00000000
orbit59                 orbit59 0.00000000
orbit61                 orbit61 0.00000000
orbit62                 orbit62 0.00000000
orbit63                 orbit63 0.00000000
orbit64                 orbit64 0.00000000
orbit65                 orbit65 0.00000000
orbit66                 orbit66 0.00000000
orbit67                 orbit67 0.00000000
orbit68                 orbit68 0.00000000
orbit69                 orbit69 0.00000000
orbit70                 orbit70 0.00000000
orbit71                 orbit71 0.00000000
orbit72                 orbit72 0.00000000
AP                           AP 0.00000000
eccrad                   eccrad 0.00000000
constraint           constraint 0.00000000
trans                     trans 0.00000000
evcent                   evcent 0.00000000
first                     first 0.00000000
upto_fourth         upto_fourth 0.00000000
upto_fifth           upto_fifth 0.00000000
selfinter             selfinter 0.00000000
bigcom1                 bigcom1 0.00000000
bigcom3                 bigcom3 0.00000000
bigcom4                 bigcom4 0.00000000
bigcom5                 bigcom5 0.00000000
bigcom6                 bigcom6 0.00000000
bigcom7                 bigcom7 0.00000000
bigcom8                 bigcom8 0.00000000
bigcom9                 bigcom9 0.00000000
bigcom10               bigcom10 0.00000000
bigcom12               bigcom12 0.00000000
bigcom13               bigcom13 0.00000000
bigcom14               bigcom14 0.00000000
bigcom15               bigcom15 0.00000000
bigcom16               bigcom16 0.00000000
bigcom17               bigcom17 0.00000000
bigcom19               bigcom19 0.00000000
bigcom20               bigcom20 0.00000000
bigcom21               bigcom21 0.00000000
bigcom22               bigcom22 0.00000000
bigcom26               bigcom26 0.00000000
bigcom27               bigcom27 0.00000000
bigcom28               bigcom28 0.00000000
bigcom30               bigcom30 0.00000000
bigcom31               bigcom31 0.00000000
bigcom32               bigcom32 0.00000000
bigcom33               bigcom33 0.00000000
bigcom34               bigcom34 0.00000000
bigcom36               bigcom36 0.00000000
bigcom37               bigcom37 0.00000000
bigcom38               bigcom38 0.00000000
bigcom39               bigcom39 0.00000000
bigcom40               bigcom40 0.00000000
bigcom41               bigcom41 0.00000000
bigcom43               bigcom43 0.00000000
bigcom46               bigcom46 0.00000000
bigcom47               bigcom47 0.00000000
bigcom49               bigcom49 0.00000000
bigcom52               bigcom52 0.00000000
bigcom54               bigcom54 0.00000000
bigcom58               bigcom58 0.00000000
bigcom61               bigcom61 0.00000000
bigcom65               bigcom65 0.00000000
bigcom69               bigcom69 0.00000000
bigcom71               bigcom71 0.00000000
bigcom75               bigcom75 0.00000000
bigcom76               bigcom76 0.00000000
bigcom78               bigcom78 0.00000000
bigcom82               bigcom82 0.00000000
bigcom83               bigcom83 0.00000000
bigcom85               bigcom85 0.00000000
bigcom87               bigcom87 0.00000000
bigcom90               bigcom90 0.00000000
bigcom91               bigcom91 0.00000000
bigcom95               bigcom95 0.00000000
bigcom97               bigcom97 0.00000000
bigcom98               bigcom98 0.00000000
bigcom99               bigcom99 0.00000000
bigcom101             bigcom101 0.00000000
bigcom102             bigcom102 0.00000000
bigcom104             bigcom104 0.00000000
bigcom106             bigcom106 0.00000000
bigcom107             bigcom107 0.00000000
bigcom108             bigcom108 0.00000000
bigcom113             bigcom113 0.00000000
bigcom114             bigcom114 0.00000000
bigcom115             bigcom115 0.00000000
bigcom117             bigcom117 0.00000000
bigcom119             bigcom119 0.00000000
bigcom121             bigcom121 0.00000000
bigcom123             bigcom123 0.00000000
bigcom124             bigcom124 0.00000000
bigcom127             bigcom127 0.00000000
bigcom130             bigcom130 0.00000000
bigcom131             bigcom131 0.00000000
bigcom134             bigcom134 0.00000000
bigcom138             bigcom138 0.00000000
bigcom143             bigcom143 0.00000000
bigcom146             bigcom146 0.00000000
bigcom148             bigcom148 0.00000000
bigcom149             bigcom149 0.00000000
bigcom151             bigcom151 0.00000000
bigcom153             bigcom153 0.00000000
bigcom154             bigcom154 0.00000000
bigcom159             bigcom159 0.00000000
bigcom160             bigcom160 0.00000000
bigcom161             bigcom161 0.00000000
bigcom162             bigcom162 0.00000000
bigcom168             bigcom168 0.00000000
bigcom172             bigcom172 0.00000000
bigcom175             bigcom175 0.00000000
bigcom180             bigcom180 0.00000000
bigcom181             bigcom181 0.00000000
bigcom183             bigcom183 0.00000000
bigcom185             bigcom185 0.00000000
bigcom187             bigcom187 0.00000000
bigcom189             bigcom189 0.00000000
bigcom191             bigcom191 0.00000000
bigcom198             bigcom198 0.00000000
bigcom199             bigcom199 0.00000000
bigcom200             bigcom200 0.00000000
bigcom202             bigcom202 0.00000000
bigcom205             bigcom205 0.00000000
bigcom227             bigcom227 0.00000000
bigcom232             bigcom232 0.00000000
bigcom241             bigcom241 0.00000000
bigcom246             bigcom246 0.00000000
bigcom266             bigcom266 0.00000000
bigcom268             bigcom268 0.00000000
bigcom274             bigcom274 0.00000000
bigcom278             bigcom278 0.00000000
bigcom280             bigcom280 0.00000000
bigcom323             bigcom323 0.00000000
bigcom341             bigcom341 0.00000000
bigcom342             bigcom342 0.00000000
bigcom345             bigcom345 0.00000000
bigcom346             bigcom346 0.00000000
bigcom354             bigcom354 0.00000000
bigcom369             bigcom369 0.00000000
bigcom373             bigcom373 0.00000000
bigcom377             bigcom377 0.00000000
bigcom384             bigcom384 0.00000000
bigcom394             bigcom394 0.00000000
bigcom398             bigcom398 0.00000000
bigcom403             bigcom403 0.00000000
bigcom404             bigcom404 0.00000000
bigcom414             bigcom414 0.00000000
bigcom416             bigcom416 0.00000000
bigcom428             bigcom428 0.00000000
bigcom430             bigcom430 0.00000000
bigcom434             bigcom434 0.00000000
bigcom435             bigcom435 0.00000000
bigcom449             bigcom449 0.00000000
bigcom451             bigcom451 0.00000000
bigcom454             bigcom454 0.00000000
bigcom471             bigcom471 0.00000000
bigcom473             bigcom473 0.00000000
bigcom479             bigcom479 0.00000000
bigcom484             bigcom484 0.00000000
bigcom485             bigcom485 0.00000000
bigcom492             bigcom492 0.00000000
bigcom498             bigcom498 0.00000000
bigcom506             bigcom506 0.00000000
bigcom530             bigcom530 0.00000000
bigcom531             bigcom531 0.00000000
bigcom564             bigcom564 0.00000000
bigcom623             bigcom623 0.00000000
membership_s1     membership_s1 0.00000000
membership_s2     membership_s2 0.00000000
membership_s3     membership_s3 0.00000000
membership_s4     membership_s4 0.00000000
membership_s5     membership_s5 0.00000000
membership_s6     membership_s6 0.00000000
membership_s7     membership_s7 0.00000000
membership_s8     membership_s8 0.00000000
membership_s9     membership_s9 0.00000000
membership_s10   membership_s10 0.00000000
membership_s11   membership_s11 0.00000000
membership_s13   membership_s13 0.00000000
membership_s17   membership_s17 0.00000000
membership_s18   membership_s18 0.00000000
membership_s19   membership_s19 0.00000000
membership_s20   membership_s20 0.00000000
membership_s21   membership_s21 0.00000000
membership_s22   membership_s22 0.00000000
membership_s23   membership_s23 0.00000000
membership_s25   membership_s25 0.00000000
membership_s26   membership_s26 0.00000000
membership_s27   membership_s27 0.00000000
membership_s28   membership_s28 0.00000000
membership_s29   membership_s29 0.00000000
membership_s30   membership_s30 0.00000000
membership_s33   membership_s33 0.00000000
membership_s34   membership_s34 0.00000000
membership_s35   membership_s35 0.00000000
membership_s36   membership_s36 0.00000000
membership_s39   membership_s39 0.00000000
membership_s40   membership_s40 0.00000000
membership_s41   membership_s41 0.00000000
membership_s42   membership_s42 0.00000000
membership_s43   membership_s43 0.00000000
membership_s44   membership_s44 0.00000000
[1] "Dataset: low_C Model RF, run: 2 of 10 2015-06-15 22:17:11"
     |      Out-of-bag   |
Tree |      MSE  %Var(y) |
   1 |  0.07976   179.30 |
   2 |  0.07622   171.33 |
   3 |  0.07523   169.12 |
   4 |  0.07079   159.13 |
   5 |  0.07018   157.76 |
   6 |  0.06645   149.38 |
   7 |  0.06413   144.17 |
   8 |  0.06262   140.76 |
   9 |  0.06172   138.76 |
  10 |  0.06024   135.42 |
  11 |  0.05924   133.18 |
  12 |  0.05802   130.43 |
  13 |  0.05656   127.16 |
  14 |  0.05549   124.74 |
  15 |  0.05482   123.24 |
  16 |  0.05451   122.55 |
  17 |  0.05361   120.51 |
  18 |  0.05317   119.53 |
  19 |  0.05278   118.66 |
  20 |   0.0525   118.01 |
  21 |  0.05237   117.73 |
  22 |  0.05227   117.51 |
  23 |  0.05212   117.16 |
  24 |   0.0518   116.45 |
  25 |  0.05171   116.24 |
  26 |  0.05161   116.01 |
  27 |  0.05139   115.53 |
  28 |  0.05141   115.58 |
  29 |  0.05145   115.65 |
  30 |  0.05136   115.46 |
  31 |  0.05122   115.15 |
  32 |  0.05098   114.60 |
  33 |  0.05099   114.63 |
  34 |  0.05099   114.63 |
  35 |  0.05084   114.29 |
  36 |  0.05063   113.81 |
  37 |  0.05061   113.77 |
  38 |  0.05042   113.35 |
  39 |  0.05041   113.32 |
  40 |  0.05036   113.20 |
  41 |  0.05034   113.16 |
  42 |  0.05028   113.02 |
  43 |  0.05009   112.60 |
  44 |  0.05011   112.65 |
  45 |  0.05021   112.87 |
  46 |  0.05014   112.72 |
  47 |  0.05002   112.45 |
  48 |  0.04996   112.30 |
  49 |  0.04987   112.12 |
  50 |  0.04979   111.93 |
  51 |  0.04977   111.88 |
  52 |   0.0497   111.73 |
  53 |  0.04969   111.69 |
  54 |  0.04959   111.48 |
  55 |  0.04948   111.22 |
  56 |  0.04947   111.20 |
  57 |  0.04941   111.07 |
  58 |  0.04936   110.97 |
  59 |  0.04932   110.86 |
  60 |  0.04932   110.87 |
  61 |  0.04937   110.99 |
  62 |  0.04931   110.86 |
  63 |  0.04928   110.79 |
  64 |  0.04928   110.78 |
  65 |  0.04928   110.78 |
  66 |  0.04925   110.71 |
  67 |  0.04924   110.69 |
  68 |   0.0492   110.61 |
  69 |  0.04915   110.48 |
  70 |  0.04917   110.54 |
  71 |  0.04918   110.55 |
  72 |  0.04915   110.50 |
  73 |  0.04917   110.53 |
  74 |  0.04915   110.48 |
  75 |  0.04914   110.46 |
  76 |   0.0491   110.38 |
  77 |  0.04909   110.35 |
  78 |  0.04909   110.36 |
  79 |  0.04908   110.34 |
  80 |   0.0491   110.39 |
  81 |  0.04909   110.35 |
  82 |  0.04912   110.42 |
  83 |  0.04913   110.44 |
  84 |  0.04915   110.49 |
  85 |  0.04918   110.55 |
  86 |  0.04917   110.54 |
  87 |  0.04917   110.53 |
  88 |  0.04917   110.54 |
  89 |  0.04918   110.56 |
  90 |  0.04915   110.48 |
  91 |  0.04917   110.54 |
  92 |  0.04916   110.52 |
  93 |  0.04919   110.57 |
  94 |  0.04919   110.57 |
  95 |  0.04917   110.54 |
  96 |  0.04911   110.40 |
  97 |  0.04909   110.36 |
  98 |  0.04905   110.27 |
  99 |  0.04904   110.24 |
 100 |  0.04905   110.27 |
[1] "Random Forest variable coefficients"
                      %IncMSE IncNodePurity
graph5           5.378551e-04  4.393317e-01
graph6           1.380306e-03  7.146209e-01
graph7           7.746785e-05  1.324526e-01
graph8           0.000000e+00  5.714286e-04
graph9           6.265850e-03  1.335456e+00
graph10          1.153484e-02  1.686253e+00
graph11          5.503491e-03  1.215993e+00
graph12          9.998703e-03  1.387314e+00
graph13          7.476207e-03  1.801897e+00
graph14          7.733571e-03  9.724078e-01
graph15          3.795787e-03  7.511173e-01
graph16          1.381307e-02  1.895730e+00
graph17          1.445615e-03  6.655605e-01
graph18          1.498547e-03  4.303603e-01
graph19          1.149188e-02  1.404978e+00
graph20          3.545274e-04  2.577748e-01
graph21          1.236913e-03  5.327087e-01
graph22          3.938692e-05  1.232012e-01
graph23          1.901942e-03  5.231016e-01
graph24         -2.770083e-06  6.639566e-03
graph25          4.183634e-04  2.274041e-01
graph26         -5.515720e-06  6.292355e-03
graph27          4.253323e-05  5.096762e-02
graph28          0.000000e+00  0.000000e+00
graph29          0.000000e+00  6.938894e-20
orbit0           1.598516e-04  2.026865e-01
orbit1           5.971750e-03  9.589734e-01
orbit2           2.236399e-03  1.839654e-01
orbit3           5.262751e-06  5.652251e-02
orbit4           6.531272e-03  1.735864e+00
orbit5           4.464623e-03  1.068517e+00
orbit6           4.396423e-03  1.161381e+00
orbit7           1.026048e-03  2.719802e-01
orbit8           7.234418e-04  3.428304e-01
orbit9           4.803432e-03  7.337997e-01
orbit10          2.604841e-04  2.508345e-01
orbit11          1.480206e-04  1.667584e-01
orbit12          4.581757e-05  5.439852e-02
orbit13          9.737405e-07  6.518301e-02
orbit14          0.000000e+00  0.000000e+00
orbit15          7.241967e-03  1.372119e+00
orbit16          1.610645e-02  1.560612e+00
orbit17          8.843566e-03  1.313249e+00
orbit18          9.915379e-03  3.433826e+00
orbit19          9.500857e-03  1.413820e+00
orbit20          6.209514e-03  1.042642e+00
orbit21          4.465216e-03  1.308898e+00
orbit22          3.826563e-03  1.296819e+00
orbit23         -3.990624e-06  1.279761e-01
orbit24          8.426308e-03  1.350782e+00
orbit25          7.252025e-05  1.466563e-01
orbit26          3.745243e-04  1.379212e-01
orbit27          7.405842e-03  1.562028e+00
orbit28          6.578337e-03  7.043413e-01
orbit29          1.306662e-04  9.101132e-02
orbit30          2.941093e-04  7.341968e-01
orbit31          4.023535e-03  9.626158e-01
orbit32          9.896285e-04  3.888937e-01
orbit33          4.692028e-05  3.660613e-02
orbit34          2.356164e-03  7.838751e-01
orbit35          1.614632e-02  2.433379e+00
orbit36          1.800657e-03  7.381652e-01
orbit37          4.492086e-03  6.411099e-01
orbit38          3.032873e-04  3.792014e-01
orbit39          4.553838e-03  9.658008e-01
orbit40          5.658372e-05  5.967828e-02
orbit41          1.312973e-04  1.560887e-01
orbit42          4.287017e-05  2.146299e-01
orbit43          1.225353e-03  1.919553e-01
orbit44          0.000000e+00  5.551115e-19
orbit45          1.292136e-02  1.502992e+00
orbit46          7.522599e-04  2.368471e-01
orbit47          3.561598e-04  2.535244e-01
orbit48          2.072199e-04  1.946911e-01
orbit49          3.401089e-04  3.723487e-01
orbit50          7.556741e-04  3.403429e-01
orbit51          1.285071e-03  4.840728e-01
orbit52          3.960923e-04  2.075311e-01
orbit53          6.233379e-04  2.497335e-01
orbit54          1.296372e-04  6.017478e-02
orbit55          0.000000e+00  0.000000e+00
orbit56          1.459337e-03  5.169105e-01
orbit57          0.000000e+00  1.665335e-18
orbit58          0.000000e+00  2.775558e-19
orbit59          9.589041e-06  2.007921e-02
orbit60          1.745569e-04  1.271390e-01
orbit61          0.000000e+00  0.000000e+00
orbit62          5.247149e-05  3.181135e-01
orbit63          1.979686e-04  1.218684e-01
orbit64          6.760333e-06  4.465304e-02
orbit65          4.184925e-05  6.233539e-02
orbit66          0.000000e+00  0.000000e+00
orbit67          0.000000e+00  6.938894e-20
orbit68          6.445336e-06  3.851561e-02
orbit69          0.000000e+00  0.000000e+00
orbit70          0.000000e+00  4.163336e-19
orbit71          0.000000e+00  0.000000e+00
orbit72          0.000000e+00  0.000000e+00
AP               7.041423e-05  1.546986e-01
bet              4.745185e-03  3.397807e+00
ecc              3.607091e-04  1.917049e-01
eccrad           1.065130e-03  3.241007e-01
close            4.172208e-03  1.330056e+00
constraint       2.691532e-03  7.596042e-01
coreness         1.246445e-03  7.462325e-01
knn              4.119478e-03  1.405999e+00
hubscore         8.146167e-03  1.337662e+00
pagerank         6.107483e-03  3.587373e+00
trans           -7.741648e-07  1.198366e-01
evcent           5.168283e-03  1.487835e+00
first            8.862945e-05  2.173101e-01
upto_second      3.923960e-03  8.303688e-01
upto_third       5.784694e-03  1.580067e+00
upto_fourth      1.081124e-02  1.577027e+00
upto_fifth       3.604117e-03  1.213792e+00
upto_sixth       6.650080e-03  1.683231e+00
second           2.106719e-03  7.447706e-01
third            6.064924e-03  1.562044e+00
fourth           9.502210e-03  3.892466e+00
fifth            1.729946e-03  2.889145e+00
sixth            3.926843e-03  1.762267e+00
ratio1           4.592362e-03  1.729793e+00
ratio2           7.040344e-03  4.329652e+00
ratio3           7.620879e-03  3.658947e+00
ratio4           9.142364e-03  2.940209e+00
ratio5           4.766826e-03  3.151856e+00
ratio6           1.003153e-02  2.563958e+00
selfinter        6.080245e-05  2.560000e-01
walktrap_vertex  7.325023e-04  8.061997e-01
bigcom1          1.567030e-04  1.355970e-01
bigcom3          0.000000e+00  0.000000e+00
bigcom4         -1.985813e-05  3.288510e-01
bigcom5          1.030502e-03  4.077256e-01
bigcom6          0.000000e+00  0.000000e+00
bigcom7          0.000000e+00  1.387779e-19
bigcom8          1.345628e-03  8.631520e-01
bigcom9          0.000000e+00  0.000000e+00
bigcom10         0.000000e+00  5.327924e-01
bigcom11         1.549226e-04  5.953218e-01
bigcom12         1.640267e-04  5.224990e-01
bigcom13         1.002693e-04  2.164067e-01
bigcom14         0.000000e+00  5.551115e-19
bigcom15         0.000000e+00  0.000000e+00
bigcom16         0.000000e+00  1.804112e-18
bigcom17        -5.217987e-05  6.789562e-01
bigcom19        -6.264654e-06  1.507067e-01
bigcom20         0.000000e+00  0.000000e+00
bigcom21         0.000000e+00  0.000000e+00
bigcom22        -1.525164e-05  5.440789e-03
bigcom23         2.225805e-04  6.458151e-01
bigcom26         0.000000e+00  0.000000e+00
bigcom27        -2.939905e-05  2.888757e-01
bigcom28         0.000000e+00  2.775558e-19
bigcom30         7.097082e-05  6.116738e-01
bigcom31         0.000000e+00  0.000000e+00
bigcom32         0.000000e+00  5.551115e-19
bigcom33         0.000000e+00  5.551115e-19
bigcom34         0.000000e+00  0.000000e+00
bigcom36         0.000000e+00  6.245005e-19
bigcom37         0.000000e+00  0.000000e+00
bigcom38         0.000000e+00  4.163336e-19
bigcom39         0.000000e+00  0.000000e+00
bigcom40         0.000000e+00  0.000000e+00
bigcom41         8.262489e-06  6.854139e-01
bigcom43        -1.544887e-05  1.926686e-01
bigcom46         0.000000e+00  2.775558e-19
bigcom47         3.207683e-05  5.990779e-02
bigcom49         5.597775e-08  1.038903e-01
bigcom52        -8.016845e-05  4.238150e-01
bigcom54         0.000000e+00  2.775558e-19
bigcom58        -3.032971e-06  4.188260e-01
bigcom61         0.000000e+00  2.775558e-19
bigcom65         0.000000e+00  0.000000e+00
bigcom69         0.000000e+00  6.938894e-20
bigcom71        -5.801743e-05  1.885635e-01
bigcom75         0.000000e+00  0.000000e+00
bigcom76        -1.096167e-05  5.687403e-01
bigcom78         2.201412e-05  4.391618e-01
bigcom82        -7.033975e-06  1.629589e-01
bigcom83         0.000000e+00  2.775558e-19
bigcom85        -8.831531e-06  5.462028e-01
bigcom87         0.000000e+00  2.181818e-02
bigcom90        -3.991905e-05  4.243334e-01
bigcom91         0.000000e+00  8.326673e-19
bigcom95        -1.117606e-05  7.629560e-01
bigcom97         0.000000e+00  0.000000e+00
bigcom98         0.000000e+00  0.000000e+00
bigcom99        -8.384366e-06  1.858927e-01
bigcom101        0.000000e+00  5.551115e-19
bigcom102       -3.056106e-05  9.644916e-02
bigcom104        0.000000e+00  0.000000e+00
bigcom106        0.000000e+00  8.326673e-19
bigcom107        0.000000e+00  0.000000e+00
bigcom108        0.000000e+00  0.000000e+00
bigcom113       -4.468136e-05  2.911522e-01
bigcom114        0.000000e+00  0.000000e+00
bigcom115        0.000000e+00  0.000000e+00
bigcom117        0.000000e+00  1.110223e-18
bigcom119        2.056356e-05  1.004952e+00
bigcom121        0.000000e+00  0.000000e+00
bigcom123        0.000000e+00  1.110223e-18
bigcom124        6.758695e-06  3.498103e-01
bigcom127        0.000000e+00  5.551115e-19
bigcom130        0.000000e+00  0.000000e+00
bigcom131        0.000000e+00  0.000000e+00
bigcom134        3.558645e-05  5.864165e-01
bigcom138        1.542481e-05  3.614593e-01
bigcom143        0.000000e+00  1.250000e-03
bigcom146        3.826757e-06  6.146736e-02
bigcom148        0.000000e+00  2.775558e-19
bigcom149        0.000000e+00  0.000000e+00
bigcom151        0.000000e+00  0.000000e+00
bigcom153        0.000000e+00  1.387779e-19
bigcom154        0.000000e+00  6.938894e-20
bigcom159        0.000000e+00  0.000000e+00
bigcom160        0.000000e+00  2.775558e-19
bigcom161        0.000000e+00  0.000000e+00
bigcom162       -5.688552e-05  1.063139e-01
bigcom168        0.000000e+00  1.387779e-19
bigcom172        0.000000e+00  0.000000e+00
bigcom175        0.000000e+00  0.000000e+00
bigcom180        0.000000e+00  2.775558e-19
bigcom181        0.000000e+00  0.000000e+00
bigcom183        0.000000e+00  1.110223e-18
bigcom185        0.000000e+00  0.000000e+00
bigcom187        0.000000e+00  5.551115e-19
bigcom189        0.000000e+00  2.775558e-19
bigcom191        0.000000e+00  2.775558e-19
bigcom198        0.000000e+00  0.000000e+00
bigcom199        0.000000e+00  0.000000e+00
bigcom200        0.000000e+00  6.938894e-19
bigcom202        0.000000e+00  5.551115e-19
bigcom205        0.000000e+00  2.775558e-19
bigcom227        0.000000e+00  2.775558e-19
bigcom232        0.000000e+00  0.000000e+00
bigcom241        0.000000e+00  1.333333e-02
bigcom246       -2.372678e-05  1.935092e-01
bigcom266        0.000000e+00  0.000000e+00
bigcom268        0.000000e+00  2.775558e-19
bigcom274        0.000000e+00  0.000000e+00
bigcom278       -1.363043e-05  7.379768e-02
bigcom280        0.000000e+00  0.000000e+00
bigcom323        0.000000e+00  0.000000e+00
bigcom341        0.000000e+00  1.227273e-02
bigcom342        4.926609e-07  3.084018e-01
bigcom345        0.000000e+00  0.000000e+00
bigcom346        0.000000e+00  0.000000e+00
bigcom354       -5.966418e-05  4.100513e-01
bigcom369        0.000000e+00  0.000000e+00
bigcom373        0.000000e+00  9.714451e-19
bigcom377        0.000000e+00  0.000000e+00
bigcom384        0.000000e+00  0.000000e+00
bigcom394       -5.782102e-06  4.147845e-01
bigcom398        1.492729e-04  1.256264e+00
bigcom403        0.000000e+00  1.387779e-19
bigcom404        0.000000e+00  2.775558e-19
bigcom414        0.000000e+00  8.326673e-19
bigcom416        0.000000e+00  5.551115e-19
bigcom423        3.027599e-04  5.643853e-01
bigcom428        0.000000e+00  1.387779e-19
bigcom430        0.000000e+00  0.000000e+00
bigcom434        0.000000e+00  1.665335e-18
bigcom435        0.000000e+00  5.551115e-19
bigcom449        0.000000e+00  1.804112e-18
bigcom451        0.000000e+00  0.000000e+00
bigcom454        0.000000e+00  0.000000e+00
bigcom471       -9.688915e-06  6.489611e-01
bigcom473        0.000000e+00  0.000000e+00
bigcom479        0.000000e+00  5.551115e-19
bigcom484       -8.509595e-06  3.290836e-01
bigcom485        0.000000e+00  0.000000e+00
bigcom492        0.000000e+00  0.000000e+00
bigcom498        0.000000e+00  0.000000e+00
bigcom506        0.000000e+00  2.775558e-19
bigcom530        0.000000e+00  0.000000e+00
bigcom531        0.000000e+00  0.000000e+00
bigcom564        0.000000e+00  2.775558e-19
bigcom623        1.230238e-03  3.759300e+00
spin_vertex      1.339444e-03  1.622550e+00
membership_s1    9.323754e-05  2.953006e-01
membership_s2    1.529560e-04  6.208302e-01
membership_s3    0.000000e+00  0.000000e+00
membership_s4   -2.863765e-05  3.802512e-01
membership_s5    0.000000e+00  0.000000e+00
membership_s6    2.669935e-05  1.176708e+00
membership_s7    0.000000e+00  2.775558e-19
membership_s8    0.000000e+00  5.333333e-03
membership_s9    6.804389e-06  8.995411e-02
membership_s10  -5.730207e-05  2.799514e-01
membership_s11   0.000000e+00  0.000000e+00
membership_s13   0.000000e+00  0.000000e+00
membership_s14   2.756352e-04  4.912499e-01
membership_s15   2.827014e-04  4.588779e-01
membership_s17   6.046050e-06  1.157665e-01
membership_s18   0.000000e+00  1.387779e-19
membership_s19   1.244217e-05  4.153796e-01
membership_s20   0.000000e+00  5.551115e-19
membership_s21   1.304752e-04  5.452197e-01
membership_s22   0.000000e+00  1.333333e-03
membership_s23   1.786206e-04  6.598088e-02
membership_s25   4.151238e-04  3.715733e-01
membership_s26   0.000000e+00  9.714451e-19
membership_s27   0.000000e+00  8.326673e-19
membership_s28   2.848293e-05  3.768154e-01
membership_s29   0.000000e+00  0.000000e+00
membership_s30  -2.102365e-05  2.656124e-01
membership_s31  -9.645957e-05  3.442833e-01
membership_s32   5.822670e-05  4.614275e-01
membership_s33  -1.963949e-05  6.940413e-01
membership_s34   0.000000e+00  5.551115e-19
membership_s35   2.450191e-04  3.112252e-01
membership_s36   0.000000e+00  5.551115e-19
membership_s37   2.065159e-05  5.108103e-01
membership_s39   2.818308e-04  3.488817e-01
membership_s40   0.000000e+00  2.775558e-19
membership_s41   3.652727e-05  4.576310e-01
membership_s42  -9.020085e-05  5.005945e-01
membership_s43  -1.190903e-05  2.896044e-01
membership_s44   1.218573e-04  3.631177e-01
V1               9.516281e-03  4.704130e+00
V2               5.498428e-03  3.724585e+00
pdi             -1.539927e-06  6.921700e-01
adhesion         1.434462e-02  3.182593e+00
cohesion         1.370514e-02  3.151979e+00
inner            7.132156e-03  3.303025e+00
outer            5.531089e-03  4.494371e+00
ioratio          9.708158e-03  2.873283e+00
comsize          6.044985e-03  4.794331e+00
[1] "Dataset: low_C Model GLM, run: 2 of 10 2015-06-15 22:20:36"
[1] "glmnet variable coefficients"
                     [,1]          [,2]
(Intercept)     -3.017055 -1.092112e-01
graph0           0.000000  1.787758e-02
graph1           0.000000 -3.878978e-05
graph2           0.000000  7.711707e-02
graph3           0.000000  1.772866e-05
graph4           0.000000 -2.356743e-06
graph5           0.000000  3.008142e-04
graph6           0.000000  2.219480e-04
graph7           0.000000 -2.054367e-03
graph8           0.000000 -2.009041e-01
graph9           0.000000 -9.803118e-07
graph10          0.000000  1.923506e-07
graph11          0.000000 -8.117570e-08
graph12          0.000000  0.000000e+00
graph13          0.000000 -1.744663e-05
graph14          0.000000  6.143216e-07
graph15          0.000000  5.267509e-04
graph16          0.000000  0.000000e+00
graph17          0.000000  0.000000e+00
graph18          0.000000  1.542128e-04
graph19          0.000000  0.000000e+00
graph20          0.000000 -1.256745e-04
graph21          0.000000 -5.820438e-04
graph22          0.000000  4.316307e-05
graph23          0.000000  0.000000e+00
graph24          0.000000 -1.551995e-03
graph25          0.000000  0.000000e+00
graph26          0.000000  4.078473e-05
graph27          0.000000  0.000000e+00
graph28          0.000000  0.000000e+00
graph29          0.000000  0.000000e+00
orbit0           0.000000  8.893524e-03
orbit1           0.000000 -7.559135e-05
orbit2           0.000000  4.701381e-05
orbit3           0.000000  6.887995e-02
orbit4           0.000000  3.702746e-05
orbit5           0.000000  0.000000e+00
orbit6           0.000000 -2.261675e-06
orbit7           0.000000 -3.344930e-03
orbit8           0.000000  2.213581e-04
orbit9           0.000000  7.685499e-07
orbit10          0.000000  1.866351e-03
orbit11          0.000000  0.000000e+00
orbit12          0.000000 -2.264447e-03
orbit13          0.000000  2.348676e-01
orbit14          0.000000 -2.023831e-01
orbit15          0.000000 -3.043002e-06
orbit16          0.000000  0.000000e+00
orbit17          0.000000 -9.427832e-11
orbit18          0.000000  6.834278e-08
orbit19          0.000000  4.262992e-07
orbit20          0.000000  0.000000e+00
orbit21          0.000000  6.951686e-04
orbit22          0.000000 -9.422023e-08
orbit23          0.000000 -8.497831e-02
orbit24          0.000000  3.312306e-06
orbit25          0.000000 -1.284300e-05
orbit26          0.000000  0.000000e+00
orbit27          0.000000  0.000000e+00
orbit28          0.000000 -3.320373e-05
orbit29          0.000000 -2.298098e-04
orbit30          0.000000  2.310650e-04
orbit31          0.000000  0.000000e+00
orbit32          0.000000  4.508213e-05
orbit33          0.000000 -1.853427e-01
orbit34          0.000000  5.262683e-04
orbit35          0.000000 -4.580144e-06
orbit36          0.000000  1.022372e-06
orbit37          0.000000  2.074506e-05
orbit38          0.000000 -7.319729e-04
orbit39          0.000000  1.622603e-05
orbit40          0.000000  0.000000e+00
orbit41          0.000000 -4.787126e-03
orbit42          0.000000  7.168326e-01
orbit43          0.000000  1.939447e-04
orbit44          0.000000 -5.337304e-01
orbit45          0.000000 -4.520538e-05
orbit46          0.000000  1.945831e-04
orbit47          0.000000  5.752384e-03
orbit48          0.000000 -4.225394e-03
orbit49          0.000000 -1.272667e-04
orbit50          0.000000 -2.842422e-03
orbit51          0.000000 -4.007991e-04
orbit52          0.000000 -8.525177e-04
orbit53          0.000000 -7.529016e-03
orbit54          0.000000  4.095833e-05
orbit55          0.000000 -8.942440e-01
orbit56          0.000000  0.000000e+00
orbit57          0.000000  0.000000e+00
orbit58          0.000000 -8.971910e-01
orbit59          0.000000 -2.316987e-03
orbit60          0.000000  2.229687e-03
orbit61          0.000000 -1.532268e+00
orbit62          0.000000  8.215783e-03
orbit63          0.000000 -2.511921e-03
orbit64          0.000000  3.191399e-04
orbit65          0.000000  2.662494e-03
orbit66          0.000000  0.000000e+00
orbit67          0.000000  0.000000e+00
orbit68          0.000000  0.000000e+00
orbit69          0.000000  0.000000e+00
orbit70          0.000000  0.000000e+00
orbit71          0.000000  0.000000e+00
orbit72          0.000000  0.000000e+00
AP               0.000000 -1.525551e-01
bet              0.000000  1.691188e-05
ecc              0.000000  1.188289e-02
eccrad           0.000000  7.232973e-02
close            0.000000  2.842131e-01
constraint       0.000000  0.000000e+00
coreness         0.000000  2.341205e-02
knn              0.000000  0.000000e+00
hubscore         0.000000  0.000000e+00
pagerank         0.000000 -3.355600e+00
trans            0.000000 -1.544945e-01
evcent           0.000000 -7.190658e-02
first            0.000000  7.641962e-03
upto_second      0.000000 -4.056533e-04
upto_third       0.000000 -6.778551e-05
upto_fourth      0.000000  0.000000e+00
upto_fifth       0.000000  0.000000e+00
upto_sixth       0.000000 -1.749454e-04
second           0.000000 -4.437584e-04
third            0.000000 -3.835380e-05
fourth           0.000000  1.521425e-04
fifth            0.000000 -1.474320e-07
sixth            0.000000 -3.657363e-05
ratio1           0.000000  6.111301e-04
ratio2           0.000000  3.055277e-03
ratio3           0.000000  1.600132e-02
ratio4           0.000000 -1.660147e-03
ratio5           0.000000 -6.474630e-02
ratio6           0.000000  4.809882e-06
selfinter        0.000000  2.570562e-01
walktrap_vertex  0.000000 -1.664055e-01
bigcom1          0.000000  1.273644e-01
bigcom3          0.000000 -6.115523e-01
bigcom4          0.000000  8.262770e-01
bigcom5          0.000000  1.695457e-01
bigcom6          0.000000 -7.693849e-01
bigcom7          0.000000 -8.828818e-01
bigcom8          0.000000  6.808061e-01
bigcom9          0.000000 -9.296879e-01
bigcom10         0.000000  5.197983e+00
bigcom11         0.000000  3.555685e-01
bigcom12         0.000000 -9.880891e-03
bigcom13         0.000000 -8.318450e-02
bigcom14         0.000000 -1.483050e+00
bigcom15         0.000000 -6.994889e-01
bigcom16         0.000000 -1.346259e+00
bigcom17         0.000000  1.749133e+00
bigcom19         0.000000  4.983708e-01
bigcom20         0.000000 -5.093618e-01
bigcom21         0.000000 -6.495863e-01
bigcom22         0.000000  3.791458e-02
bigcom23         0.000000  5.089868e-01
bigcom26         0.000000 -7.694311e-01
bigcom27         0.000000  5.427805e-01
bigcom28         0.000000 -1.087358e+00
bigcom30         0.000000  1.265115e+00
bigcom31         0.000000 -1.176063e+00
bigcom32         0.000000 -1.064662e+00
bigcom33         0.000000 -7.697389e-01
bigcom34         0.000000 -8.873892e-01
bigcom36         0.000000 -8.615056e-01
bigcom37         0.000000 -8.966337e-01
bigcom38         0.000000 -9.511418e-01
bigcom39         0.000000 -7.878477e-01
bigcom40         0.000000 -9.052575e-01
bigcom41         0.000000  9.457399e-01
bigcom43         0.000000 -5.264365e-02
bigcom46         0.000000 -8.487864e-01
bigcom47         0.000000 -1.880610e-01
bigcom49         0.000000 -6.509420e-02
bigcom52         0.000000  8.192871e-01
bigcom54         0.000000 -9.049222e-01
bigcom58         0.000000  9.977471e-01
bigcom61         0.000000 -8.606140e-01
bigcom65         0.000000 -9.058308e-01
bigcom69         0.000000 -9.285727e-01
bigcom71         0.000000  4.162908e-01
bigcom75         0.000000 -1.136813e+00
bigcom76         0.000000  1.522519e+00
bigcom78         0.000000  1.336863e+00
bigcom82         0.000000  3.456884e-01
bigcom83         0.000000  0.000000e+00
bigcom85         0.000000  1.326074e+00
bigcom87         0.000000 -1.261689e+00
bigcom90         0.000000  1.016239e+00
bigcom91         0.000000 -9.728355e-01
bigcom95         0.000000  2.191251e+00
bigcom97         0.000000 -5.712814e-01
bigcom98         0.000000 -7.621265e-01
bigcom99         0.000000  1.012132e+00
bigcom101        0.000000 -5.494931e-01
bigcom102        0.000000  2.728168e-01
bigcom104        0.000000 -7.580465e-01
bigcom106        0.000000  0.000000e+00
bigcom107        0.000000 -7.385172e-01
bigcom108        0.000000 -1.018100e+00
bigcom113        0.000000  6.185992e-01
bigcom114        0.000000 -9.685918e-01
bigcom115        0.000000 -9.790169e-01
bigcom117        0.000000 -1.273671e+00
bigcom119        0.000000  1.723965e+00
bigcom121        0.000000 -9.198252e-01
bigcom123        0.000000 -1.254236e+00
bigcom124        0.000000  8.330029e-01
bigcom127        0.000000 -1.136816e+00
bigcom130        0.000000 -8.802155e-01
bigcom131        0.000000 -9.432128e-01
bigcom134        0.000000  1.570831e+00
bigcom138        0.000000  5.186839e-01
bigcom143        0.000000 -8.014593e-01
bigcom146        0.000000 -1.072795e-01
bigcom148        0.000000 -6.659402e-01
bigcom149        0.000000 -9.453339e-01
bigcom151        0.000000 -5.518972e-01
bigcom153        0.000000 -7.308511e-01
bigcom154        0.000000 -1.090595e+00
bigcom159        0.000000 -8.043716e-01
bigcom160        0.000000 -9.444191e-01
bigcom161        0.000000 -5.397758e-05
bigcom162        0.000000  3.497305e-01
bigcom168        0.000000 -8.506861e-01
bigcom172        0.000000 -1.198826e+00
bigcom175        0.000000 -9.003207e-01
bigcom180        0.000000 -6.653564e-01
bigcom181        0.000000 -1.260521e+00
bigcom183        0.000000 -8.912009e-01
bigcom185        0.000000 -7.927494e-01
bigcom187        0.000000 -5.298040e-01
bigcom189        0.000000 -9.744145e-01
bigcom191        0.000000 -7.583723e-01
bigcom198        0.000000  0.000000e+00
bigcom199        0.000000 -9.211414e-01
bigcom200        0.000000 -7.358152e-01
bigcom202        0.000000 -6.591607e-01
bigcom205        0.000000 -8.782817e-01
bigcom227        0.000000 -5.940437e-01
bigcom232        0.000000 -6.545518e-01
bigcom241        0.000000 -8.089182e-01
bigcom246        0.000000  6.238620e-03
bigcom266        0.000000 -5.379729e-01
bigcom268        0.000000 -8.640484e-01
bigcom274        0.000000 -6.079735e-01
bigcom278        0.000000  7.131519e-01
bigcom280        0.000000 -3.971888e-01
bigcom323        0.000000 -8.636471e-01
bigcom341        0.000000 -4.770304e-01
bigcom342        0.000000  4.965454e-01
bigcom345        0.000000 -1.022142e+00
bigcom346        0.000000 -1.155742e+00
bigcom354        0.000000  1.400488e+00
bigcom369        0.000000 -7.653125e-01
bigcom373        0.000000 -6.220351e-01
bigcom377        0.000000 -8.264195e-01
bigcom384        0.000000 -9.628796e-01
bigcom394        0.000000  8.953111e-01
bigcom398        0.000000  2.557441e+00
bigcom403        0.000000 -8.809451e-01
bigcom404        0.000000 -1.066856e+00
bigcom414        0.000000 -7.813429e-01
bigcom416        0.000000 -7.431411e-01
bigcom423        0.000000  8.936193e-01
bigcom428        0.000000 -9.098614e-01
bigcom430        0.000000 -7.178022e-01
bigcom434        0.000000 -6.520935e-01
bigcom435        0.000000 -9.552249e-01
bigcom449        0.000000 -8.684307e-01
bigcom451        0.000000 -9.743207e-01
bigcom454        0.000000 -6.086065e-01
bigcom471        0.000000  1.406858e+00
bigcom473        0.000000 -1.005689e+00
bigcom479        0.000000 -1.328984e+00
bigcom484        0.000000  7.433502e-01
bigcom485        0.000000 -6.149243e-01
bigcom492        0.000000 -1.263929e+00
bigcom498        0.000000 -6.906192e-01
bigcom506        0.000000 -6.435028e-01
bigcom530        0.000000 -1.074477e+00
bigcom531        0.000000 -4.987314e-01
bigcom564        0.000000 -8.661637e-01
bigcom623        0.000000  5.996766e+00
spin_vertex      0.000000 -3.051188e-01
membership_s1    0.000000 -7.217375e-03
membership_s2    0.000000  5.443291e-02
membership_s3    0.000000 -6.858770e-01
membership_s4    0.000000  3.822133e-01
membership_s5    0.000000 -1.087313e+00
membership_s6    0.000000  1.555033e+00
membership_s7    0.000000 -9.354551e-01
membership_s8    0.000000 -1.245926e+00
membership_s9    0.000000 -1.703881e-01
membership_s10   0.000000  6.438681e-01
membership_s11   0.000000 -6.284979e-01
membership_s13   0.000000 -9.028156e-01
membership_s14   0.000000  1.026974e-01
membership_s15   0.000000 -7.399514e-02
membership_s17   0.000000  1.991036e-01
membership_s18   0.000000 -1.218070e+00
membership_s19   0.000000  7.547805e-02
membership_s20   0.000000 -8.938576e-01
membership_s21   0.000000  3.719027e-01
membership_s22   0.000000 -1.482498e+00
membership_s23   0.000000 -3.552940e-02
membership_s25   0.000000 -4.648287e-03
membership_s26   0.000000 -6.422273e-01
membership_s27   0.000000 -6.968532e-01
membership_s28   0.000000  5.542066e-01
membership_s29   0.000000 -9.780200e-01
membership_s30   0.000000  3.107572e-01
membership_s31   0.000000  2.623910e-01
membership_s32   0.000000  3.593956e-01
membership_s33   0.000000  1.222882e+00
membership_s34   0.000000 -1.106008e+00
membership_s35   0.000000  1.337202e-01
membership_s36   0.000000 -9.651422e-01
membership_s37   0.000000  5.311319e-01
membership_s39   0.000000 -7.324426e-03
membership_s40   0.000000 -9.898506e-01
membership_s41   0.000000  5.624137e-01
membership_s42   0.000000  1.027521e+00
membership_s43   0.000000 -1.522750e-02
membership_s44   0.000000  8.371395e-02
V1               0.000000 -1.853744e+00
V2               0.000000 -1.028307e+00
pdi              0.000000  1.442900e+02
adhesion         0.000000  4.207050e-04
cohesion         0.000000 -7.139297e-04
inner            0.000000  1.619553e-04
outer            0.000000  1.412038e-04
ioratio          0.000000 -2.102872e-01
comsize          0.000000  8.624315e-04
[1] "Dataset: low_C Model GBM, run: 3 of 10 2015-06-15 22:21:12"
Iter   TrainDeviance   ValidDeviance   StepSize   Improve
     1        0.3822             nan     0.0100   -0.0000
     2        0.3808             nan     0.0100    0.0001
     3        0.3797             nan     0.0100    0.0000
     4        0.3789             nan     0.0100   -0.0000
     5        0.3780             nan     0.0100   -0.0001
     6        0.3772             nan     0.0100    0.0000
     7        0.3762             nan     0.0100   -0.0001
     8        0.3752             nan     0.0100   -0.0000
     9        0.3742             nan     0.0100   -0.0001
    10        0.3733             nan     0.0100    0.0001
    20        0.3644             nan     0.0100   -0.0000
    25        0.3607             nan     0.0100    0.0000

[1] "GBM variable coefficients"
                            var   rel.inf
bet                         bet 6.0057503
outer                     outer 5.7091808
comsize                 comsize 5.1684740
V2                           V2 3.9527354
pagerank               pagerank 3.8627689
ratio3                   ratio3 3.8036454
ratio5                   ratio5 3.5609673
ratio2                   ratio2 3.0661515
ioratio                 ioratio 2.7158187
graph19                 graph19 2.5676987
orbit18                 orbit18 2.4770149
V1                           V1 2.4602779
orbit16                 orbit16 2.4397468
adhesion               adhesion 2.0123196
membership_s14   membership_s14 1.9487457
graph16                 graph16 1.8037718
inner                     inner 1.7659222
ratio6                   ratio6 1.6622213
graph21                 graph21 1.6440030
fifth                     fifth 1.6053900
knn                         knn 1.5349337
graph13                 graph13 1.4107617
orbit20                 orbit20 1.3451229
ratio4                   ratio4 1.3366294
spin_vertex         spin_vertex 1.3341328
cohesion               cohesion 1.2618946
graph1                   graph1 1.2026847
membership_s6     membership_s6 1.1987065
graph10                 graph10 1.1807249
third                     third 1.1533283
orbit36                 orbit36 1.1366780
orbit17                 orbit17 1.1058483
graph15                 graph15 1.0612204
fourth                   fourth 1.0248521
graph20                 graph20 1.0080943
orbit4                   orbit4 0.9526762
graph23                 graph23 0.8886664
membership_s37   membership_s37 0.8863408
ratio1                   ratio1 0.8483804
walktrap_vertex walktrap_vertex 0.8350083
orbit27                 orbit27 0.8172311
orbit62                 orbit62 0.8084102
orbit5                   orbit5 0.8066158
graph17                 graph17 0.8036815
graph4                   graph4 0.7812185
orbit15                 orbit15 0.7579193
bigcom11               bigcom11 0.7565997
orbit21                 orbit21 0.7167338
orbit39                 orbit39 0.6718785
orbit35                 orbit35 0.6227898
bigcom23               bigcom23 0.5224769
orbit1                   orbit1 0.5160351
graph12                 graph12 0.5052254
orbit51                 orbit51 0.4938772
orbit38                 orbit38 0.4792028
membership_s31   membership_s31 0.4730520
bigcom5                 bigcom5 0.4561120
sixth                     sixth 0.4225221
graph5                   graph5 0.4105984
orbit24                 orbit24 0.3922099
upto_third           upto_third 0.3495531
orbit42                 orbit42 0.3429233
graph11                 graph11 0.3364420
graph6                   graph6 0.3324283
upto_fifth           upto_fifth 0.3126451
hubscore               hubscore 0.3021232
graph3                   graph3 0.2980860
membership_s15   membership_s15 0.2939660
coreness               coreness 0.2560938
orbit30                 orbit30 0.2344261
orbit45                 orbit45 0.2220704
pdi                         pdi 0.2217208
constraint           constraint 0.2163121
orbit63                 orbit63 0.1789700
orbit50                 orbit50 0.1738786
trans                     trans 0.1720439
evcent                   evcent 0.1529623
orbit28                 orbit28 0.1515873
orbit31                 orbit31 0.1508629
orbit37                 orbit37 0.1472257
graph0                   graph0 0.0000000
graph2                   graph2 0.0000000
graph7                   graph7 0.0000000
graph8                   graph8 0.0000000
graph9                   graph9 0.0000000
graph14                 graph14 0.0000000
graph18                 graph18 0.0000000
graph22                 graph22 0.0000000
graph24                 graph24 0.0000000
graph25                 graph25 0.0000000
graph26                 graph26 0.0000000
graph27                 graph27 0.0000000
graph28                 graph28 0.0000000
graph29                 graph29 0.0000000
orbit0                   orbit0 0.0000000
orbit2                   orbit2 0.0000000
orbit3                   orbit3 0.0000000
orbit6                   orbit6 0.0000000
orbit7                   orbit7 0.0000000
orbit8                   orbit8 0.0000000
orbit9                   orbit9 0.0000000
orbit10                 orbit10 0.0000000
orbit11                 orbit11 0.0000000
orbit12                 orbit12 0.0000000
orbit13                 orbit13 0.0000000
orbit14                 orbit14 0.0000000
orbit19                 orbit19 0.0000000
orbit22                 orbit22 0.0000000
orbit23                 orbit23 0.0000000
orbit25                 orbit25 0.0000000
orbit26                 orbit26 0.0000000
orbit29                 orbit29 0.0000000
orbit32                 orbit32 0.0000000
orbit33                 orbit33 0.0000000
orbit34                 orbit34 0.0000000
orbit40                 orbit40 0.0000000
orbit41                 orbit41 0.0000000
orbit43                 orbit43 0.0000000
orbit44                 orbit44 0.0000000
orbit46                 orbit46 0.0000000
orbit47                 orbit47 0.0000000
orbit48                 orbit48 0.0000000
orbit49                 orbit49 0.0000000
orbit52                 orbit52 0.0000000
orbit53                 orbit53 0.0000000
orbit54                 orbit54 0.0000000
orbit55                 orbit55 0.0000000
orbit56                 orbit56 0.0000000
orbit57                 orbit57 0.0000000
orbit58                 orbit58 0.0000000
orbit59                 orbit59 0.0000000
orbit60                 orbit60 0.0000000
orbit61                 orbit61 0.0000000
orbit64                 orbit64 0.0000000
orbit65                 orbit65 0.0000000
orbit66                 orbit66 0.0000000
orbit67                 orbit67 0.0000000
orbit68                 orbit68 0.0000000
orbit69                 orbit69 0.0000000
orbit70                 orbit70 0.0000000
orbit71                 orbit71 0.0000000
orbit72                 orbit72 0.0000000
AP                           AP 0.0000000
ecc                         ecc 0.0000000
eccrad                   eccrad 0.0000000
close                     close 0.0000000
first                     first 0.0000000
upto_second         upto_second 0.0000000
upto_fourth         upto_fourth 0.0000000
upto_sixth           upto_sixth 0.0000000
second                   second 0.0000000
selfinter             selfinter 0.0000000
bigcom1                 bigcom1 0.0000000
bigcom3                 bigcom3 0.0000000
bigcom4                 bigcom4 0.0000000
bigcom6                 bigcom6 0.0000000
bigcom7                 bigcom7 0.0000000
bigcom8                 bigcom8 0.0000000
bigcom9                 bigcom9 0.0000000
bigcom10               bigcom10 0.0000000
bigcom12               bigcom12 0.0000000
bigcom13               bigcom13 0.0000000
bigcom14               bigcom14 0.0000000
bigcom15               bigcom15 0.0000000
bigcom16               bigcom16 0.0000000
bigcom17               bigcom17 0.0000000
bigcom19               bigcom19 0.0000000
bigcom20               bigcom20 0.0000000
bigcom21               bigcom21 0.0000000
bigcom22               bigcom22 0.0000000
bigcom26               bigcom26 0.0000000
bigcom27               bigcom27 0.0000000
bigcom28               bigcom28 0.0000000
bigcom30               bigcom30 0.0000000
bigcom31               bigcom31 0.0000000
bigcom32               bigcom32 0.0000000
bigcom33               bigcom33 0.0000000
bigcom34               bigcom34 0.0000000
bigcom36               bigcom36 0.0000000
bigcom37               bigcom37 0.0000000
bigcom38               bigcom38 0.0000000
bigcom39               bigcom39 0.0000000
bigcom40               bigcom40 0.0000000
bigcom41               bigcom41 0.0000000
bigcom43               bigcom43 0.0000000
bigcom46               bigcom46 0.0000000
bigcom47               bigcom47 0.0000000
bigcom49               bigcom49 0.0000000
bigcom52               bigcom52 0.0000000
bigcom54               bigcom54 0.0000000
bigcom58               bigcom58 0.0000000
bigcom61               bigcom61 0.0000000
bigcom65               bigcom65 0.0000000
bigcom69               bigcom69 0.0000000
bigcom71               bigcom71 0.0000000
bigcom75               bigcom75 0.0000000
bigcom76               bigcom76 0.0000000
bigcom78               bigcom78 0.0000000
bigcom82               bigcom82 0.0000000
bigcom83               bigcom83 0.0000000
bigcom85               bigcom85 0.0000000
bigcom87               bigcom87 0.0000000
bigcom90               bigcom90 0.0000000
bigcom91               bigcom91 0.0000000
bigcom95               bigcom95 0.0000000
bigcom97               bigcom97 0.0000000
bigcom98               bigcom98 0.0000000
bigcom99               bigcom99 0.0000000
bigcom101             bigcom101 0.0000000
bigcom102             bigcom102 0.0000000
bigcom104             bigcom104 0.0000000
bigcom106             bigcom106 0.0000000
bigcom107             bigcom107 0.0000000
bigcom108             bigcom108 0.0000000
bigcom113             bigcom113 0.0000000
bigcom114             bigcom114 0.0000000
bigcom115             bigcom115 0.0000000
bigcom117             bigcom117 0.0000000
bigcom119             bigcom119 0.0000000
bigcom121             bigcom121 0.0000000
bigcom123             bigcom123 0.0000000
bigcom124             bigcom124 0.0000000
bigcom127             bigcom127 0.0000000
bigcom130             bigcom130 0.0000000
bigcom131             bigcom131 0.0000000
bigcom134             bigcom134 0.0000000
bigcom138             bigcom138 0.0000000
bigcom143             bigcom143 0.0000000
bigcom146             bigcom146 0.0000000
bigcom148             bigcom148 0.0000000
bigcom149             bigcom149 0.0000000
bigcom151             bigcom151 0.0000000
bigcom153             bigcom153 0.0000000
bigcom154             bigcom154 0.0000000
bigcom159             bigcom159 0.0000000
bigcom160             bigcom160 0.0000000
bigcom161             bigcom161 0.0000000
bigcom162             bigcom162 0.0000000
bigcom168             bigcom168 0.0000000
bigcom172             bigcom172 0.0000000
bigcom175             bigcom175 0.0000000
bigcom180             bigcom180 0.0000000
bigcom181             bigcom181 0.0000000
bigcom183             bigcom183 0.0000000
bigcom185             bigcom185 0.0000000
bigcom187             bigcom187 0.0000000
bigcom189             bigcom189 0.0000000
bigcom191             bigcom191 0.0000000
bigcom198             bigcom198 0.0000000
bigcom199             bigcom199 0.0000000
bigcom200             bigcom200 0.0000000
bigcom202             bigcom202 0.0000000
bigcom205             bigcom205 0.0000000
bigcom227             bigcom227 0.0000000
bigcom232             bigcom232 0.0000000
bigcom241             bigcom241 0.0000000
bigcom246             bigcom246 0.0000000
bigcom266             bigcom266 0.0000000
bigcom268             bigcom268 0.0000000
bigcom274             bigcom274 0.0000000
bigcom278             bigcom278 0.0000000
bigcom280             bigcom280 0.0000000
bigcom323             bigcom323 0.0000000
bigcom341             bigcom341 0.0000000
bigcom342             bigcom342 0.0000000
bigcom345             bigcom345 0.0000000
bigcom346             bigcom346 0.0000000
bigcom354             bigcom354 0.0000000
bigcom369             bigcom369 0.0000000
bigcom373             bigcom373 0.0000000
bigcom377             bigcom377 0.0000000
bigcom384             bigcom384 0.0000000
bigcom394             bigcom394 0.0000000
bigcom398             bigcom398 0.0000000
bigcom403             bigcom403 0.0000000
bigcom404             bigcom404 0.0000000
bigcom414             bigcom414 0.0000000
bigcom416             bigcom416 0.0000000
bigcom423             bigcom423 0.0000000
bigcom428             bigcom428 0.0000000
bigcom430             bigcom430 0.0000000
bigcom434             bigcom434 0.0000000
bigcom435             bigcom435 0.0000000
bigcom449             bigcom449 0.0000000
bigcom451             bigcom451 0.0000000
bigcom454             bigcom454 0.0000000
bigcom471             bigcom471 0.0000000
bigcom473             bigcom473 0.0000000
bigcom479             bigcom479 0.0000000
bigcom484             bigcom484 0.0000000
bigcom485             bigcom485 0.0000000
bigcom492             bigcom492 0.0000000
bigcom498             bigcom498 0.0000000
bigcom506             bigcom506 0.0000000
bigcom530             bigcom530 0.0000000
bigcom531             bigcom531 0.0000000
bigcom564             bigcom564 0.0000000
bigcom623             bigcom623 0.0000000
membership_s1     membership_s1 0.0000000
membership_s2     membership_s2 0.0000000
membership_s3     membership_s3 0.0000000
membership_s4     membership_s4 0.0000000
membership_s5     membership_s5 0.0000000
membership_s7     membership_s7 0.0000000
membership_s8     membership_s8 0.0000000
membership_s9     membership_s9 0.0000000
membership_s10   membership_s10 0.0000000
membership_s11   membership_s11 0.0000000
membership_s13   membership_s13 0.0000000
membership_s17   membership_s17 0.0000000
membership_s18   membership_s18 0.0000000
membership_s19   membership_s19 0.0000000
membership_s20   membership_s20 0.0000000
membership_s21   membership_s21 0.0000000
membership_s22   membership_s22 0.0000000
membership_s23   membership_s23 0.0000000
membership_s25   membership_s25 0.0000000
membership_s26   membership_s26 0.0000000
membership_s27   membership_s27 0.0000000
membership_s28   membership_s28 0.0000000
membership_s29   membership_s29 0.0000000
membership_s30   membership_s30 0.0000000
membership_s32   membership_s32 0.0000000
membership_s33   membership_s33 0.0000000
membership_s34   membership_s34 0.0000000
membership_s35   membership_s35 0.0000000
membership_s36   membership_s36 0.0000000
membership_s39   membership_s39 0.0000000
membership_s40   membership_s40 0.0000000
membership_s41   membership_s41 0.0000000
membership_s42   membership_s42 0.0000000
membership_s43   membership_s43 0.0000000
membership_s44   membership_s44 0.0000000
[1] "Dataset: low_C Model RF, run: 3 of 10 2015-06-15 22:21:23"
     |      Out-of-bag   |
Tree |      MSE  %Var(y) |
   1 |  0.08014   176.63 |
   2 |  0.07901   174.16 |
   3 |   0.0728   160.45 |
   4 |  0.07249   159.78 |
   5 |  0.06894   151.94 |
   6 |  0.06507   143.43 |
   7 |  0.06382   140.68 |
   8 |  0.06235   137.43 |
   9 |  0.05978   131.76 |
  10 |  0.05854   129.04 |
  11 |  0.05823   128.35 |
  12 |  0.05757   126.90 |
  13 |  0.05741   126.54 |
  14 |  0.05634   124.17 |
  15 |  0.05568   122.73 |
  16 |  0.05538   122.06 |
  17 |  0.05483   120.86 |
  18 |  0.05462   120.40 |
  19 |  0.05421   119.49 |
  20 |  0.05419   119.45 |
  21 |  0.05401   119.06 |
  22 |  0.05376   118.48 |
  23 |  0.05349   117.91 |
  24 |  0.05343   117.77 |
  25 |  0.05319   117.23 |
  26 |  0.05301   116.85 |
  27 |  0.05275   116.27 |
  28 |  0.05265   116.06 |
  29 |  0.05248   115.67 |
  30 |  0.05253   115.79 |
  31 |  0.05236   115.41 |
  32 |  0.05212   114.87 |
  33 |  0.05216   114.97 |
  34 |  0.05205   114.72 |
  35 |  0.05202   114.65 |
  36 |  0.05198   114.57 |
  37 |  0.05192   114.45 |
  38 |  0.05183   114.24 |
  39 |  0.05174   114.04 |
  40 |  0.05164   113.83 |
  41 |  0.05156   113.64 |
  42 |  0.05145   113.41 |
  43 |  0.05145   113.41 |
  44 |  0.05148   113.47 |
  45 |  0.05134   113.15 |
  46 |  0.05123   112.93 |
  47 |  0.05121   112.87 |
  48 |  0.05116   112.76 |
  49 |  0.05108   112.59 |
  50 |  0.05099   112.38 |
  51 |  0.05094   112.27 |
  52 |  0.05083   112.04 |
  53 |  0.05083   112.05 |
  54 |  0.05075   111.85 |
  55 |  0.05069   111.73 |
  56 |  0.05069   111.73 |
  57 |  0.05072   111.80 |
  58 |  0.05072   111.79 |
  59 |  0.05068   111.71 |
  60 |  0.05069   111.72 |
  61 |   0.0507   111.75 |
  62 |  0.05064   111.63 |
  63 |  0.05059   111.51 |
  64 |  0.05059   111.51 |
  65 |  0.05053   111.38 |
  66 |  0.05054   111.41 |
  67 |  0.05049   111.28 |
  68 |  0.05043   111.15 |
  69 |  0.05042   111.14 |
  70 |  0.05035   110.98 |
  71 |  0.05032   110.91 |
  72 |  0.05034   110.96 |
  73 |  0.05034   110.96 |
  74 |  0.05033   110.94 |
  75 |  0.05027   110.81 |
  76 |  0.05028   110.83 |
  77 |  0.05027   110.80 |
  78 |  0.05024   110.74 |
  79 |  0.05023   110.72 |
  80 |   0.0502   110.64 |
  81 |  0.05016   110.57 |
  82 |  0.05016   110.56 |
  83 |  0.05018   110.61 |
  84 |  0.05018   110.61 |
  85 |   0.0502   110.65 |
  86 |  0.05019   110.62 |
  87 |  0.05018   110.60 |
  88 |  0.05017   110.58 |
  89 |  0.05017   110.58 |
  90 |  0.05015   110.53 |
  91 |  0.05012   110.48 |
  92 |  0.05011   110.45 |
  93 |  0.05007   110.37 |
  94 |  0.05005   110.32 |
  95 |  0.05005   110.32 |
  96 |  0.05005   110.32 |
  97 |  0.05004   110.30 |
  98 |  0.05001   110.23 |
  99 |     0.05   110.22 |
 100 |  0.04994   110.08 |
[1] "Random Forest variable coefficients"
                      %IncMSE IncNodePurity
graph5           5.657954e-04  4.021870e-01
graph6           2.443107e-03  6.560500e-01
graph7           1.600854e-05  3.470559e-02
graph8           0.000000e+00  8.326673e-19
graph9           6.347798e-03  1.462643e+00
graph10          6.832855e-03  1.565292e+00
graph11          5.800718e-03  1.034593e+00
graph12          4.192949e-03  1.000299e+00
graph13          9.892564e-03  1.812451e+00
graph14          3.251596e-03  1.030752e+00
graph15          5.870128e-03  1.230959e+00
graph16          1.147456e-02  2.248410e+00
graph17          2.510077e-03  7.408102e-01
graph18          4.008586e-04  1.687200e-01
graph19          1.059877e-02  1.211847e+00
graph20          2.627526e-04  3.273647e-01
graph21          2.358998e-03  7.359928e-01
graph22          3.217695e-05  9.978270e-02
graph23          1.573079e-03  5.957106e-01
graph24          1.417664e-04  3.092450e-02
graph25          7.793150e-04  2.810571e-01
graph26         -3.131606e-05  3.904563e-02
graph27          2.735646e-05  4.216841e-02
graph28          0.000000e+00  0.000000e+00
graph29          0.000000e+00  2.775558e-19
orbit0           1.473850e-04  2.304564e-01
orbit1           6.959690e-03  1.244443e+00
orbit2           1.556921e-03  3.745126e-01
orbit3           7.563783e-05  2.618903e-02
orbit4           5.553964e-03  1.275054e+00
orbit5           3.713329e-03  1.145575e+00
orbit6           6.392722e-03  1.430307e+00
orbit7           2.314819e-04  1.760631e-01
orbit8           1.402497e-03  5.425914e-01
orbit9           2.727438e-03  6.854165e-01
orbit10          5.580846e-04  2.330421e-01
orbit11          8.961476e-05  1.096791e-01
orbit12          1.989264e-04  2.316887e-02
orbit13          3.574432e-06  3.855614e-02
orbit14          0.000000e+00  3.469447e-20
orbit15          4.819914e-03  1.127297e+00
orbit16          1.292087e-02  1.620522e+00
orbit17          1.023969e-02  1.477842e+00
orbit18          7.497630e-03  2.370432e+00
orbit19          6.299565e-03  1.729344e+00
orbit20          4.822402e-03  1.151725e+00
orbit21          3.318559e-03  1.145505e+00
orbit22          7.154148e-03  1.339724e+00
orbit23         -4.761727e-05  1.439894e-01
orbit24          7.212978e-03  1.087596e+00
orbit25          4.275712e-04  1.619210e-01
orbit26          1.531661e-04  1.779072e-01
orbit27          5.921971e-03  2.035259e+00
orbit28          3.490153e-03  7.609059e-01
orbit29          2.348589e-04  1.135952e-01
orbit30          6.621368e-04  5.575729e-01
orbit31          5.798694e-03  8.717549e-01
orbit32          4.735260e-04  1.835798e-01
orbit33          1.393734e-04  5.716836e-02
orbit34          4.923134e-03  1.367686e+00
orbit35          1.038711e-02  2.431673e+00
orbit36          2.323888e-03  8.221250e-01
orbit37          3.831394e-03  7.224196e-01
orbit38          8.526967e-04  3.716069e-01
orbit39          3.168620e-03  6.883940e-01
orbit40          3.063795e-04  7.380820e-02
orbit41          1.015594e-04  1.616164e-01
orbit42          1.371556e-04  2.988517e-01
orbit43          2.272479e-04  7.809421e-02
orbit44          0.000000e+00  3.469447e-20
orbit45          1.053128e-02  1.967640e+00
orbit46          1.539361e-04  6.214150e-02
orbit47          3.982650e-04  3.181113e-01
orbit48          9.886061e-05  1.331876e-01
orbit49          9.280223e-04  3.986216e-01
orbit50          8.317002e-04  2.679209e-01
orbit51          2.166741e-03  3.522433e-01
orbit52          7.923242e-05  3.344072e-01
orbit53          3.546596e-04  2.285366e-01
orbit54          1.892493e-05  9.630799e-03
orbit55          0.000000e+00  0.000000e+00
orbit56          1.307059e-03  3.787228e-01
orbit57          0.000000e+00  2.289835e-18
orbit58          0.000000e+00  0.000000e+00
orbit59          1.027540e-04  6.750452e-02
orbit60          1.374765e-05  5.004333e-02
orbit61          0.000000e+00  0.000000e+00
orbit62          1.688043e-03  4.584761e-01
orbit63          3.937865e-04  2.086414e-01
orbit64         -9.534007e-07  9.486337e-02
orbit65          2.739819e-05  3.427258e-02
orbit66          0.000000e+00  2.220446e-18
orbit67          0.000000e+00  3.469447e-20
orbit68          4.900540e-06  2.870853e-02
orbit69          0.000000e+00  0.000000e+00
orbit70          0.000000e+00  2.775558e-19
orbit71          0.000000e+00  0.000000e+00
orbit72          0.000000e+00  0.000000e+00
AP               3.290678e-05  1.386510e-01
bet              3.978725e-03  3.640760e+00
ecc              2.910628e-04  3.685440e-01
eccrad           5.913656e-04  2.840969e-01
close            4.105909e-03  1.147866e+00
constraint       8.497885e-04  5.751648e-01
coreness         6.531546e-04  4.672882e-01
knn              4.436346e-03  1.864068e+00
hubscore         8.747036e-03  1.662373e+00
pagerank         4.899705e-03  4.370390e+00
trans           -4.073498e-05  5.390767e-02
evcent           1.253851e-02  1.823943e+00
first            3.244375e-04  2.828660e-01
upto_second      5.863593e-03  1.340372e+00
upto_third       6.156390e-03  1.406956e+00
upto_fourth      5.258188e-03  1.168655e+00
upto_fifth       7.329276e-03  1.519784e+00
upto_sixth       8.445882e-03  1.737704e+00
second           3.287152e-03  1.035647e+00
third            7.101656e-03  1.426771e+00
fourth           4.469401e-03  3.311367e+00
fifth            3.821698e-03  3.194754e+00
sixth            4.247108e-03  2.295771e+00
ratio1           3.684979e-03  2.025907e+00
ratio2           5.551559e-03  3.995858e+00
ratio3           9.574867e-03  3.797906e+00
ratio4           9.096857e-03  3.299191e+00
ratio5           4.563932e-03  3.310353e+00
ratio6           8.930895e-03  2.608118e+00
selfinter        2.823164e-05  1.549655e-01
walktrap_vertex  1.652883e-03  9.278126e-01
bigcom1          1.164049e-04  1.337890e-01
bigcom3          0.000000e+00  0.000000e+00
bigcom4          1.430353e-04  8.336343e-01
bigcom5          1.636281e-03  5.489798e-01
bigcom6          0.000000e+00  0.000000e+00
bigcom7          0.000000e+00  2.775558e-19
bigcom8          4.617954e-04  5.039878e-01
bigcom9          0.000000e+00  0.000000e+00
bigcom10         1.223681e-05  2.529138e-01
bigcom11         5.628010e-04  6.812653e-01
bigcom12         1.772503e-04  4.021138e-01
bigcom13         2.211857e-05  8.488534e-02
bigcom14         0.000000e+00  0.000000e+00
bigcom15         0.000000e+00  6.938894e-20
bigcom16         0.000000e+00  8.326673e-19
bigcom17        -5.438763e-05  3.827801e-01
bigcom19        -3.312173e-05  5.386935e-02
bigcom20         0.000000e+00  1.110223e-18
bigcom21         0.000000e+00  1.387779e-18
bigcom22         3.355330e-05  9.407139e-02
bigcom23         1.121535e-04  5.318279e-01
bigcom26         0.000000e+00  0.000000e+00
bigcom27        -1.115880e-05  3.097522e-01
bigcom28         0.000000e+00  0.000000e+00
bigcom30        -1.167657e-05  5.760391e-01
bigcom31         0.000000e+00  0.000000e+00
bigcom32         0.000000e+00  1.214306e-18
bigcom33         0.000000e+00  3.469447e-20
bigcom34         0.000000e+00  0.000000e+00
bigcom36         0.000000e+00  0.000000e+00
bigcom37         0.000000e+00  0.000000e+00
bigcom38         0.000000e+00  0.000000e+00
bigcom39         0.000000e+00  0.000000e+00
bigcom40         0.000000e+00  0.000000e+00
bigcom41        -3.285377e-05  5.829646e-01
bigcom43        -3.338692e-05  2.237474e-01
bigcom46         0.000000e+00  1.110223e-18
bigcom47         1.512538e-05  3.248924e-02
bigcom49         3.649122e-05  1.146087e-01
bigcom52        -5.142226e-05  3.107604e-01
bigcom54         0.000000e+00  1.387779e-18
bigcom58        -7.793397e-05  4.942778e-01
bigcom61         0.000000e+00  0.000000e+00
bigcom65         0.000000e+00  6.938894e-20
bigcom69         0.000000e+00  1.040834e-19
bigcom71        -6.175685e-05  1.312465e-01
bigcom75         0.000000e+00  0.000000e+00
bigcom76         2.602440e-06  4.561669e-01
bigcom78        -4.320278e-05  5.230961e-01
bigcom82        -2.809864e-05  2.030022e-01
bigcom83         0.000000e+00  0.000000e+00
bigcom85         4.442628e-05  7.184186e-01
bigcom87         0.000000e+00  1.110223e-18
bigcom90         0.000000e+00  1.333333e-02
bigcom91         0.000000e+00  0.000000e+00
bigcom95         5.994018e-05  5.763979e-01
bigcom97         0.000000e+00  0.000000e+00
bigcom98         0.000000e+00  0.000000e+00
bigcom99        -1.582588e-05  3.645796e-01
bigcom101        2.743743e-05  5.140915e-01
bigcom102       -3.877686e-05  1.488349e-01
bigcom104        0.000000e+00  2.775558e-19
bigcom106        0.000000e+00  0.000000e+00
bigcom107        0.000000e+00  0.000000e+00
bigcom108        0.000000e+00  0.000000e+00
bigcom113       -9.913438e-05  3.338920e-01
bigcom114        0.000000e+00  3.469447e-20
bigcom115        0.000000e+00  0.000000e+00
bigcom117        0.000000e+00  1.428571e-02
bigcom119        4.701473e-05  6.690674e-01
bigcom121        0.000000e+00  0.000000e+00
bigcom123        0.000000e+00  3.469447e-20
bigcom124       -5.761891e-05  3.705848e-01
bigcom127        0.000000e+00  0.000000e+00
bigcom130        0.000000e+00  0.000000e+00
bigcom131        0.000000e+00  0.000000e+00
bigcom134        5.793651e-05  5.801475e-01
bigcom138        1.429494e-05  3.568513e-01
bigcom143        0.000000e+00  6.938894e-20
bigcom146        2.411967e-05  3.618460e-02
bigcom148        0.000000e+00  0.000000e+00
bigcom149        0.000000e+00  0.000000e+00
bigcom151        9.515848e-05  4.611937e-01
bigcom153        0.000000e+00  0.000000e+00
bigcom154        0.000000e+00  5.551115e-19
bigcom159        0.000000e+00  6.938894e-20
bigcom160        0.000000e+00  0.000000e+00
bigcom161        0.000000e+00  1.110223e-18
bigcom162       -6.298005e-05  1.022958e-01
bigcom168        0.000000e+00  6.938894e-20
bigcom172        0.000000e+00  0.000000e+00
bigcom175        0.000000e+00  0.000000e+00
bigcom180        0.000000e+00  6.938894e-20
bigcom181        0.000000e+00  0.000000e+00
bigcom183       -1.076716e-05  3.441210e-01
bigcom185        0.000000e+00  0.000000e+00
bigcom187        0.000000e+00  0.000000e+00
bigcom189        0.000000e+00  1.214306e-18
bigcom191        0.000000e+00  0.000000e+00
bigcom198        0.000000e+00  0.000000e+00
bigcom199        0.000000e+00  6.938894e-20
bigcom200        0.000000e+00  0.000000e+00
bigcom202        0.000000e+00  0.000000e+00
bigcom205        0.000000e+00  0.000000e+00
bigcom227        0.000000e+00  6.938894e-20
bigcom232        0.000000e+00  0.000000e+00
bigcom241        0.000000e+00  0.000000e+00
bigcom246       -1.488811e-05  2.154491e-01
bigcom266        0.000000e+00  0.000000e+00
bigcom268        0.000000e+00  1.110223e-18
bigcom274        0.000000e+00  0.000000e+00
bigcom278       -2.696679e-05  8.037268e-02
bigcom280        0.000000e+00  0.000000e+00
bigcom323        0.000000e+00  0.000000e+00
bigcom341        0.000000e+00  1.734723e-20
bigcom342       -1.211094e-05  3.602269e-01
bigcom345        0.000000e+00  0.000000e+00
bigcom346        0.000000e+00  0.000000e+00
bigcom354        0.000000e+00  0.000000e+00
bigcom369        0.000000e+00  2.775558e-19
bigcom373        0.000000e+00  0.000000e+00
bigcom377        0.000000e+00  0.000000e+00
bigcom384        0.000000e+00  0.000000e+00
bigcom394        1.818578e-06  3.508039e-01
bigcom398        9.895272e-05  1.424954e+00
bigcom403        0.000000e+00  0.000000e+00
bigcom404        0.000000e+00  3.469447e-20
bigcom414        0.000000e+00  0.000000e+00
bigcom416        0.000000e+00  0.000000e+00
bigcom423        1.968615e-05  1.627176e-01
bigcom428        0.000000e+00  0.000000e+00
bigcom430        0.000000e+00  0.000000e+00
bigcom434        0.000000e+00  0.000000e+00
bigcom435        0.000000e+00  0.000000e+00
bigcom449        0.000000e+00  0.000000e+00
bigcom451        0.000000e+00  1.040834e-19
bigcom454        0.000000e+00  0.000000e+00
bigcom471        4.587711e-05  6.175026e-01
bigcom473        0.000000e+00  3.469447e-20
bigcom479        0.000000e+00  1.595946e-18
bigcom484        1.721351e-05  5.041267e-01
bigcom485        0.000000e+00  1.110223e-18
bigcom492        0.000000e+00  2.775558e-19
bigcom498        0.000000e+00  0.000000e+00
bigcom506        0.000000e+00  0.000000e+00
bigcom530        0.000000e+00  0.000000e+00
bigcom531        0.000000e+00  0.000000e+00
bigcom564        0.000000e+00  0.000000e+00
bigcom623        1.017298e-03  2.356681e+00
spin_vertex      1.152280e-03  1.282710e+00
membership_s1    1.363061e-04  1.875593e-01
membership_s2    2.948424e-04  4.566450e-01
membership_s3   -3.758668e-05  2.061449e-01
membership_s4   -6.458206e-05  3.717265e-01
membership_s5    0.000000e+00  1.387779e-19
membership_s6   -8.735733e-05  8.831561e-01
membership_s7    0.000000e+00  1.526557e-18
membership_s8    0.000000e+00  2.220446e-18
membership_s9    1.508653e-08  1.314054e-01
membership_s10   4.607164e-05  3.401811e-01
membership_s11  -4.323512e-05  4.961632e-01
membership_s13   0.000000e+00  5.551115e-19
membership_s14   2.962660e-04  5.967376e-01
membership_s15   7.253776e-04  7.008665e-01
membership_s17  -2.682581e-05  6.315178e-02
membership_s18   0.000000e+00  1.457168e-18
membership_s19   6.068000e-05  3.894983e-01
membership_s20   0.000000e+00  3.469447e-19
membership_s21   1.035078e-04  5.080202e-01
membership_s22   0.000000e+00  3.469447e-20
membership_s23   1.385516e-05  1.975641e-02
membership_s25   2.321624e-04  6.202763e-01
membership_s26   0.000000e+00  0.000000e+00
membership_s27   0.000000e+00  0.000000e+00
membership_s28  -1.738786e-05  2.153435e-01
membership_s29   0.000000e+00  0.000000e+00
membership_s30   6.664994e-06  2.150119e-01
membership_s31  -1.120372e-04  5.148584e-01
membership_s32   1.638164e-04  6.465280e-01
membership_s33  -1.771420e-05  9.831556e-01
membership_s34   0.000000e+00  1.179612e-18
membership_s35  -3.984770e-05  3.207973e-01
membership_s36   0.000000e+00  6.938894e-20
membership_s37   1.470598e-04  7.768139e-01
membership_s39   3.079964e-05  3.897799e-01
membership_s40   0.000000e+00  0.000000e+00
membership_s41   1.261801e-04  5.628204e-01
membership_s42  -3.059864e-05  2.127086e-01
membership_s43   1.250107e-04  3.085175e-01
membership_s44   1.208964e-04  4.489398e-01
V1               7.236254e-03  4.268339e+00
V2               6.001468e-03  4.487393e+00
pdi              6.367009e-05  6.028537e-01
adhesion         1.734857e-02  3.446454e+00
cohesion         1.913622e-02  4.063895e+00
inner            1.164107e-02  3.489225e+00
outer            9.081309e-03  5.303841e+00
ioratio          1.680142e-02  3.674468e+00
comsize          1.002431e-02  5.132641e+00
[1] "Dataset: low_C Model GLM, run: 3 of 10 2015-06-15 22:24:46"
[1] "glmnet variable coefficients"
                     [,1]          [,2]
(Intercept)     -2.995314  3.463558e-01
graph0           0.000000  2.897855e-03
graph1           0.000000 -2.996431e-06
graph2           0.000000  3.701537e-02
graph3           0.000000  4.143036e-10
graph4           0.000000 -1.683844e-06
graph5           0.000000 -7.435382e-04
graph6           0.000000  0.000000e+00
graph7           0.000000 -1.411013e-03
graph8           0.000000 -1.283806e-01
graph9           0.000000 -8.290617e-07
graph10          0.000000  2.521448e-08
graph11          0.000000 -5.254734e-08
graph12          0.000000  7.148972e-07
graph13          0.000000  0.000000e+00
graph14          0.000000  0.000000e+00
graph15          0.000000  5.415191e-04
graph16          0.000000  2.855436e-06
graph17          0.000000  0.000000e+00
graph18          0.000000  6.120394e-05
graph19          0.000000 -3.171201e-06
graph20          0.000000 -4.410776e-05
graph21          0.000000 -2.985267e-04
graph22          0.000000  0.000000e+00
graph23          0.000000 -1.250238e-04
graph24          0.000000 -1.372695e-03
graph25          0.000000  1.812449e-04
graph26          0.000000  6.745028e-04
graph27          0.000000  4.044767e-04
graph28          0.000000  0.000000e+00
graph29          0.000000  0.000000e+00
orbit0           0.000000  7.194008e-04
orbit1           0.000000 -6.824073e-08
orbit2           0.000000  4.229586e-04
orbit3           0.000000  2.981948e-02
orbit4           0.000000  1.100773e-11
orbit5           0.000000  3.111475e-07
orbit6           0.000000 -1.091644e-06
orbit7           0.000000 -1.294192e-02
orbit8           0.000000 -5.863934e-04
orbit9           0.000000  0.000000e+00
orbit10          0.000000  7.051121e-06
orbit11          0.000000 -2.369426e-03
orbit12          0.000000 -1.346258e-03
orbit13          0.000000  1.936786e-01
orbit14          0.000000 -1.252238e-01
orbit15          0.000000 -1.697017e-06
orbit16          0.000000 -2.617103e-06
orbit17          0.000000 -4.556188e-07
orbit18          0.000000  1.158835e-08
orbit19          0.000000  1.642450e-07
orbit20          0.000000 -3.811434e-07
orbit21          0.000000  5.939726e-04
orbit22          0.000000 -5.775129e-08
orbit23          0.000000 -4.199470e-02
orbit24          0.000000  6.642986e-06
orbit25          0.000000 -1.758845e-05
orbit26          0.000000  9.192880e-05
orbit27          0.000000  2.433232e-05
orbit28          0.000000  5.711252e-06
orbit29          0.000000 -2.014974e-04
orbit30          0.000000  1.149541e-03
orbit31          0.000000  0.000000e+00
orbit32          0.000000  4.401679e-05
orbit33          0.000000 -5.707093e-02
orbit34          0.000000  2.888091e-04
orbit35          0.000000 -1.843514e-08
orbit36          0.000000 -9.026149e-05
orbit37          0.000000  1.790252e-05
orbit38          0.000000 -9.971046e-04
orbit39          0.000000 -2.332081e-06
orbit40          0.000000  1.320083e-06
orbit41          0.000000 -1.025892e-03
orbit42          0.000000  5.716369e-01
orbit43          0.000000  3.075695e-05
orbit44          0.000000 -5.806851e-01
orbit45          0.000000 -2.835876e-05
orbit46          0.000000  1.844499e-07
orbit47          0.000000  4.919591e-03
orbit48          0.000000 -3.284230e-03
orbit49          0.000000 -3.236324e-05
orbit50          0.000000 -6.900886e-03
orbit51          0.000000 -1.001596e-03
orbit52          0.000000 -1.605013e-04
orbit53          0.000000 -1.646398e-02
orbit54          0.000000  0.000000e+00
orbit55          0.000000 -6.112575e-01
orbit56          0.000000 -4.536935e-05
orbit57          0.000000  0.000000e+00
orbit58          0.000000 -8.080833e-01
orbit59          0.000000 -1.813860e-03
orbit60          0.000000  1.526652e-04
orbit61          0.000000 -1.102130e+00
orbit62          0.000000  1.134023e-02
orbit63          0.000000 -4.218291e-03
orbit64          0.000000  1.004222e-02
orbit65          0.000000  4.397855e-03
orbit66          0.000000  0.000000e+00
orbit67          0.000000  0.000000e+00
orbit68          0.000000  4.053912e-04
orbit69          0.000000  0.000000e+00
orbit70          0.000000  0.000000e+00
orbit71          0.000000  0.000000e+00
orbit72          0.000000  0.000000e+00
AP               0.000000 -1.088374e-01
bet              0.000000  1.560874e-05
ecc              0.000000  5.253415e-03
eccrad           0.000000  1.782665e-02
close            0.000000  8.732575e-02
constraint       0.000000 -6.528620e-03
coreness         0.000000  2.135174e-02
knn              0.000000  0.000000e+00
hubscore         0.000000 -2.820643e+00
pagerank         0.000000 -4.210083e+00
trans            0.000000  1.273329e-02
evcent           0.000000 -2.899231e+00
first            0.000000  5.922951e-04
upto_second      0.000000  0.000000e+00
upto_third       0.000000  0.000000e+00
upto_fourth      0.000000  1.167682e-06
upto_fifth       0.000000  0.000000e+00
upto_sixth       0.000000 -1.151624e-04
second           0.000000  0.000000e+00
third            0.000000  3.174170e-05
fourth           0.000000  1.420632e-05
fifth            0.000000 -4.993045e-05
sixth            0.000000 -5.422837e-05
ratio1           0.000000  2.671337e-04
ratio2           0.000000  2.012660e-03
ratio3           0.000000  7.420940e-03
ratio4           0.000000 -1.043013e-02
ratio5           0.000000 -7.406104e-02
ratio6           0.000000  4.728419e-06
selfinter        0.000000  5.409907e-03
walktrap_vertex  0.000000 -2.195425e-01
bigcom1          0.000000  1.557528e-01
bigcom3          0.000000 -7.089765e-01
bigcom4          0.000000  1.522905e+00
bigcom5          0.000000  4.577370e-02
bigcom6          0.000000 -5.428411e-01
bigcom7          0.000000 -8.169830e-01
bigcom8          0.000000  6.567594e-01
bigcom9          0.000000 -8.263310e-01
bigcom10         0.000000  1.175109e+00
bigcom11         0.000000  3.240071e-01
bigcom12         0.000000 -3.028906e-02
bigcom13         0.000000 -7.124527e-02
bigcom14         0.000000 -1.429204e+00
bigcom15         0.000000 -8.009761e-01
bigcom16         0.000000 -1.369589e+00
bigcom17         0.000000  1.260941e+00
bigcom19         0.000000  1.122388e-01
bigcom20         0.000000 -6.303677e-01
bigcom21         0.000000 -6.916237e-01
bigcom22         0.000000  1.515977e-01
bigcom23         0.000000  4.492925e-01
bigcom26         0.000000 -7.016920e-01
bigcom27         0.000000  9.083513e-01
bigcom28         0.000000 -8.777107e-01
bigcom30         0.000000  1.372527e+00
bigcom31         0.000000 -8.848190e-01
bigcom32         0.000000 -1.103001e+00
bigcom33         0.000000 -6.297374e-01
bigcom34         0.000000 -1.170804e+00
bigcom36         0.000000 -7.086666e-01
bigcom37         0.000000 -9.859791e-01
bigcom38         0.000000 -1.065321e+00
bigcom39         0.000000 -8.950284e-01
bigcom40         0.000000 -8.899645e-01
bigcom41         0.000000  1.080656e+00
bigcom43         0.000000 -1.385411e-03
bigcom46         0.000000 -1.133477e+00
bigcom47         0.000000 -2.149475e-01
bigcom49         0.000000 -8.254718e-03
bigcom52         0.000000  7.145576e-01
bigcom54         0.000000 -9.258917e-01
bigcom58         0.000000  1.088865e+00
bigcom61         0.000000 -7.911890e-01
bigcom65         0.000000 -9.209799e-01
bigcom69         0.000000 -9.606957e-01
bigcom71         0.000000  4.492352e-01
bigcom75         0.000000 -1.018554e+00
bigcom76         0.000000  1.362338e+00
bigcom78         0.000000  1.320079e+00
bigcom82         0.000000  3.181526e-01
bigcom83         0.000000 -1.710264e-01
bigcom85         0.000000  1.326470e+00
bigcom87         0.000000 -1.049290e+00
bigcom90         0.000000 -7.445074e-01
bigcom91         0.000000 -9.864399e-01
bigcom95         0.000000  1.304563e+00
bigcom97         0.000000 -7.935104e-01
bigcom98         0.000000 -7.134513e-01
bigcom99         0.000000  1.161862e+00
bigcom101        0.000000  1.523854e+00
bigcom102        0.000000  3.143033e-01
bigcom104        0.000000 -8.111522e-01
bigcom106        0.000000  0.000000e+00
bigcom107        0.000000 -7.163413e-01
bigcom108        0.000000 -1.040879e+00
bigcom113        0.000000  6.493977e-01
bigcom114        0.000000 -8.816723e-01
bigcom115        0.000000 -1.061305e+00
bigcom117        0.000000 -1.313272e+00
bigcom119        0.000000  1.528000e+00
bigcom121        0.000000 -9.916913e-01
bigcom123        0.000000 -1.131642e+00
bigcom124        0.000000  9.864690e-01
bigcom127        0.000000 -1.169342e+00
bigcom130        0.000000 -9.183087e-01
bigcom131        0.000000 -9.803246e-01
bigcom134        0.000000  1.298800e+00
bigcom138        0.000000  5.414076e-01
bigcom143        0.000000 -7.321069e-01
bigcom146        0.000000 -7.201906e-02
bigcom148        0.000000 -6.651294e-01
bigcom149        0.000000 -7.973507e-01
bigcom151        0.000000  1.023873e+00
bigcom153        0.000000 -8.665771e-01
bigcom154        0.000000 -1.063653e+00
bigcom159        0.000000 -8.582115e-01
bigcom160        0.000000 -1.012877e+00
bigcom161        0.000000  0.000000e+00
bigcom162        0.000000  3.457395e-01
bigcom168        0.000000 -9.547311e-01
bigcom172        0.000000 -1.109456e+00
bigcom175        0.000000 -9.051328e-01
bigcom180        0.000000 -7.165310e-01
bigcom181        0.000000 -8.729937e-01
bigcom183        0.000000  1.034413e+00
bigcom185        0.000000 -1.219631e+00
bigcom187        0.000000 -5.895316e-01
bigcom189        0.000000 -1.077655e+00
bigcom191        0.000000 -7.905915e-01
bigcom198        0.000000  0.000000e+00
bigcom199        0.000000 -1.087654e+00
bigcom200        0.000000 -6.653955e-01
bigcom202        0.000000 -7.615660e-01
bigcom205        0.000000 -8.640725e-01
bigcom227        0.000000 -6.637168e-01
bigcom232        0.000000 -5.942658e-01
bigcom241        0.000000 -9.676096e-01
bigcom246        0.000000 -4.318108e-03
bigcom266        0.000000 -5.926036e-01
bigcom268        0.000000 -9.055569e-01
bigcom274        0.000000 -6.695151e-01
bigcom278        0.000000  8.013816e-01
bigcom280        0.000000 -4.376032e-01
bigcom323        0.000000 -9.270989e-01
bigcom341        0.000000 -7.099168e-01
bigcom342        0.000000  5.029257e-01
bigcom345        0.000000 -8.288782e-01
bigcom346        0.000000 -1.152400e+00
bigcom354        0.000000 -6.518089e-01
bigcom369        0.000000 -8.195785e-01
bigcom373        0.000000 -6.693015e-01
bigcom377        0.000000 -8.534343e-01
bigcom384        0.000000 -1.216709e+00
bigcom394        0.000000  9.650132e-01
bigcom398        0.000000  2.532470e+00
bigcom403        0.000000 -9.099208e-01
bigcom404        0.000000 -8.243787e-01
bigcom414        0.000000 -6.819071e-01
bigcom416        0.000000 -8.296567e-01
bigcom423        0.000000  6.560357e-01
bigcom428        0.000000 -6.196167e-01
bigcom430        0.000000 -7.748329e-01
bigcom434        0.000000 -6.328306e-01
bigcom435        0.000000 -7.694186e-01
bigcom449        0.000000 -9.206609e-01
bigcom451        0.000000 -1.032409e+00
bigcom454        0.000000 -6.781117e-01
bigcom471        0.000000  1.271137e+00
bigcom473        0.000000 -9.512230e-01
bigcom479        0.000000 -1.359220e+00
bigcom484        0.000000  9.503574e-01
bigcom485        0.000000 -6.617840e-01
bigcom492        0.000000 -9.141330e-01
bigcom498        0.000000 -7.432150e-01
bigcom506        0.000000 -6.519791e-01
bigcom530        0.000000 -1.151494e+00
bigcom531        0.000000 -5.415705e-01
bigcom564        0.000000 -8.526922e-01
bigcom623        0.000000  5.962780e+00
spin_vertex      0.000000 -2.714877e-01
membership_s1    0.000000  7.166476e-03
membership_s2    0.000000 -6.929503e-03
membership_s3    0.000000  7.558814e-01
membership_s4    0.000000  3.721777e-01
membership_s5    0.000000 -1.210270e+00
membership_s6    0.000000  1.348479e+00
membership_s7    0.000000 -1.055660e+00
membership_s8    0.000000 -1.355579e+00
membership_s9    0.000000 -2.849838e-01
membership_s10   0.000000  4.637247e-01
membership_s11   0.000000  1.381137e+00
membership_s13   0.000000 -1.072193e+00
membership_s14   0.000000  8.202304e-02
membership_s15   0.000000  1.926624e-01
membership_s17   0.000000  1.005074e-01
membership_s18   0.000000 -1.247220e+00
membership_s19   0.000000 -3.004561e-01
membership_s20   0.000000 -9.514517e-01
membership_s21   0.000000  3.185180e-01
membership_s22   0.000000 -1.574599e+00
membership_s23   0.000000 -1.571854e-01
membership_s25   0.000000 -1.840065e-02
membership_s26   0.000000 -7.891348e-01
membership_s27   0.000000 -7.924689e-01
membership_s28   0.000000  1.065566e-01
membership_s29   0.000000 -1.063629e+00
membership_s30   0.000000  3.093667e-01
membership_s31   0.000000  1.898103e-01
membership_s32   0.000000  1.716594e-01
membership_s33   0.000000  1.438006e+00
membership_s34   0.000000 -1.273376e+00
membership_s35   0.000000  3.598288e-02
membership_s36   0.000000 -1.080265e+00
membership_s37   0.000000  5.640994e-01
membership_s39   0.000000 -7.928280e-02
membership_s40   0.000000 -1.161300e+00
membership_s41   0.000000  6.051535e-01
membership_s42   0.000000  3.143320e-01
membership_s43   0.000000  1.162621e-02
membership_s44   0.000000  9.672514e-02
V1               0.000000  3.133544e-02
V2               0.000000 -1.266104e+00
pdi              0.000000  3.057267e+02
adhesion         0.000000  4.238422e-04
cohesion         0.000000 -6.977975e-04
inner            0.000000  1.783104e-04
outer            0.000000  9.405623e-05
ioratio          0.000000 -2.875454e-01
comsize          0.000000  8.716431e-04
[1] "Dataset: low_C Model GBM, run: 4 of 10 2015-06-15 22:25:28"
Iter   TrainDeviance   ValidDeviance   StepSize   Improve
     1        0.3855             nan     0.0100    0.0000
     2        0.3846             nan     0.0100    0.0000
     3        0.3832             nan     0.0100    0.0000
     4        0.3823             nan     0.0100   -0.0001
     5        0.3813             nan     0.0100    0.0000
     6        0.3805             nan     0.0100   -0.0000
     7        0.3797             nan     0.0100   -0.0000
     8        0.3789             nan     0.0100   -0.0001
     9        0.3778             nan     0.0100    0.0000
    10        0.3769             nan     0.0100    0.0000
    20        0.3680             nan     0.0100   -0.0001
    25        0.3643             nan     0.0100   -0.0000

[1] "GBM variable coefficients"
                            var   rel.inf
outer                     outer 6.8498671
bet                         bet 5.4605333
ratio5                   ratio5 5.2956829
comsize                 comsize 4.9879982
V2                           V2 4.5288644
ratio2                   ratio2 3.3887388
ratio3                   ratio3 3.2278493
V1                           V1 3.0317928
orbit18                 orbit18 2.7464005
fourth                   fourth 2.5371258
pagerank               pagerank 2.1816819
ratio4                   ratio4 2.0703801
graph19                 graph19 1.9835391
graph10                 graph10 1.7882463
orbit35                 orbit35 1.7561656
fifth                     fifth 1.7458004
orbit19                 orbit19 1.7413520
graph16                 graph16 1.7406405
ratio6                   ratio6 1.6887359
cohesion               cohesion 1.6851385
orbit21                 orbit21 1.5936543
orbit5                   orbit5 1.4065504
adhesion               adhesion 1.3821047
graph20                 graph20 1.3818054
inner                     inner 1.2905665
orbit27                 orbit27 1.2743414
orbit45                 orbit45 1.2499109
graph9                   graph9 1.1499949
bigcom23               bigcom23 1.1436925
orbit37                 orbit37 1.0865581
graph11                 graph11 1.0417797
orbit9                   orbit9 0.9768721
walktrap_vertex walktrap_vertex 0.9385559
graph4                   graph4 0.8930546
orbit17                 orbit17 0.8345101
graph14                 graph14 0.8303754
spin_vertex         spin_vertex 0.8225324
graph13                 graph13 0.7911164
orbit20                 orbit20 0.7900971
knn                         knn 0.7438704
graph15                 graph15 0.7434478
orbit1                   orbit1 0.7040017
orbit15                 orbit15 0.6958244
upto_fifth           upto_fifth 0.6928078
orbit16                 orbit16 0.6912289
graph1                   graph1 0.6867593
graph3                   graph3 0.6567365
ioratio                 ioratio 0.6298611
evcent                   evcent 0.6053331
orbit28                 orbit28 0.5793073
membership_s14   membership_s14 0.5236047
membership_s23   membership_s23 0.5161367
orbit38                 orbit38 0.4684128
upto_third           upto_third 0.4635242
orbit51                 orbit51 0.4550340
graph12                 graph12 0.4248079
ratio1                   ratio1 0.4208213
bigcom423             bigcom423 0.4167919
orbit13                 orbit13 0.4152784
membership_s6     membership_s6 0.4107672
membership_s37   membership_s37 0.4055269
coreness               coreness 0.4052655
third                     third 0.4044137
graph24                 graph24 0.3841995
hubscore               hubscore 0.3792175
orbit63                 orbit63 0.3779363
orbit48                 orbit48 0.3641599
graph5                   graph5 0.3472682
orbit62                 orbit62 0.3237262
orbit24                 orbit24 0.3076270
membership_s28   membership_s28 0.2913267
orbit39                 orbit39 0.2683551
upto_sixth           upto_sixth 0.2444851
upto_fourth         upto_fourth 0.2347747
orbit26                 orbit26 0.2101617
orbit36                 orbit36 0.2077676
membership_s32   membership_s32 0.1953626
graph21                 graph21 0.1932254
graph2                   graph2 0.1854685
orbit60                 orbit60 0.1624052
orbit41                 orbit41 0.1565507
graph17                 graph17 0.1529909
membership_s15   membership_s15 0.1472457
bigcom11               bigcom11 0.1420214
close                     close 0.1407599
orbit6                   orbit6 0.1087946
graph0                   graph0 0.0000000
graph6                   graph6 0.0000000
graph7                   graph7 0.0000000
graph8                   graph8 0.0000000
graph18                 graph18 0.0000000
graph22                 graph22 0.0000000
graph23                 graph23 0.0000000
graph25                 graph25 0.0000000
graph26                 graph26 0.0000000
graph27                 graph27 0.0000000
graph28                 graph28 0.0000000
graph29                 graph29 0.0000000
orbit0                   orbit0 0.0000000
orbit2                   orbit2 0.0000000
orbit3                   orbit3 0.0000000
orbit4                   orbit4 0.0000000
orbit7                   orbit7 0.0000000
orbit8                   orbit8 0.0000000
orbit10                 orbit10 0.0000000
orbit11                 orbit11 0.0000000
orbit12                 orbit12 0.0000000
orbit14                 orbit14 0.0000000
orbit22                 orbit22 0.0000000
orbit23                 orbit23 0.0000000
orbit25                 orbit25 0.0000000
orbit29                 orbit29 0.0000000
orbit30                 orbit30 0.0000000
orbit31                 orbit31 0.0000000
orbit32                 orbit32 0.0000000
orbit33                 orbit33 0.0000000
orbit34                 orbit34 0.0000000
orbit40                 orbit40 0.0000000
orbit42                 orbit42 0.0000000
orbit43                 orbit43 0.0000000
orbit44                 orbit44 0.0000000
orbit46                 orbit46 0.0000000
orbit47                 orbit47 0.0000000
orbit49                 orbit49 0.0000000
orbit50                 orbit50 0.0000000
orbit52                 orbit52 0.0000000
orbit53                 orbit53 0.0000000
orbit54                 orbit54 0.0000000
orbit55                 orbit55 0.0000000
orbit56                 orbit56 0.0000000
orbit57                 orbit57 0.0000000
orbit58                 orbit58 0.0000000
orbit59                 orbit59 0.0000000
orbit61                 orbit61 0.0000000
orbit64                 orbit64 0.0000000
orbit65                 orbit65 0.0000000
orbit66                 orbit66 0.0000000
orbit67                 orbit67 0.0000000
orbit68                 orbit68 0.0000000
orbit69                 orbit69 0.0000000
orbit70                 orbit70 0.0000000
orbit71                 orbit71 0.0000000
orbit72                 orbit72 0.0000000
AP                           AP 0.0000000
ecc                         ecc 0.0000000
eccrad                   eccrad 0.0000000
constraint           constraint 0.0000000
trans                     trans 0.0000000
first                     first 0.0000000
upto_second         upto_second 0.0000000
second                   second 0.0000000
sixth                     sixth 0.0000000
selfinter             selfinter 0.0000000
bigcom1                 bigcom1 0.0000000
bigcom3                 bigcom3 0.0000000
bigcom4                 bigcom4 0.0000000
bigcom5                 bigcom5 0.0000000
bigcom6                 bigcom6 0.0000000
bigcom7                 bigcom7 0.0000000
bigcom8                 bigcom8 0.0000000
bigcom9                 bigcom9 0.0000000
bigcom10               bigcom10 0.0000000
bigcom12               bigcom12 0.0000000
bigcom13               bigcom13 0.0000000
bigcom14               bigcom14 0.0000000
bigcom15               bigcom15 0.0000000
bigcom16               bigcom16 0.0000000
bigcom17               bigcom17 0.0000000
bigcom19               bigcom19 0.0000000
bigcom20               bigcom20 0.0000000
bigcom21               bigcom21 0.0000000
bigcom22               bigcom22 0.0000000
bigcom26               bigcom26 0.0000000
bigcom27               bigcom27 0.0000000
bigcom28               bigcom28 0.0000000
bigcom30               bigcom30 0.0000000
bigcom31               bigcom31 0.0000000
bigcom32               bigcom32 0.0000000
bigcom33               bigcom33 0.0000000
bigcom34               bigcom34 0.0000000
bigcom36               bigcom36 0.0000000
bigcom37               bigcom37 0.0000000
bigcom38               bigcom38 0.0000000
bigcom39               bigcom39 0.0000000
bigcom40               bigcom40 0.0000000
bigcom41               bigcom41 0.0000000
bigcom43               bigcom43 0.0000000
bigcom46               bigcom46 0.0000000
bigcom47               bigcom47 0.0000000
bigcom49               bigcom49 0.0000000
bigcom52               bigcom52 0.0000000
bigcom54               bigcom54 0.0000000
bigcom58               bigcom58 0.0000000
bigcom61               bigcom61 0.0000000
bigcom65               bigcom65 0.0000000
bigcom69               bigcom69 0.0000000
bigcom71               bigcom71 0.0000000
bigcom75               bigcom75 0.0000000
bigcom76               bigcom76 0.0000000
bigcom78               bigcom78 0.0000000
bigcom82               bigcom82 0.0000000
bigcom83               bigcom83 0.0000000
bigcom85               bigcom85 0.0000000
bigcom87               bigcom87 0.0000000
bigcom90               bigcom90 0.0000000
bigcom91               bigcom91 0.0000000
bigcom95               bigcom95 0.0000000
bigcom97               bigcom97 0.0000000
bigcom98               bigcom98 0.0000000
bigcom99               bigcom99 0.0000000
bigcom101             bigcom101 0.0000000
bigcom102             bigcom102 0.0000000
bigcom104             bigcom104 0.0000000
bigcom106             bigcom106 0.0000000
bigcom107             bigcom107 0.0000000
bigcom108             bigcom108 0.0000000
bigcom113             bigcom113 0.0000000
bigcom114             bigcom114 0.0000000
bigcom115             bigcom115 0.0000000
bigcom117             bigcom117 0.0000000
bigcom119             bigcom119 0.0000000
bigcom121             bigcom121 0.0000000
bigcom123             bigcom123 0.0000000
bigcom124             bigcom124 0.0000000
bigcom127             bigcom127 0.0000000
bigcom130             bigcom130 0.0000000
bigcom131             bigcom131 0.0000000
bigcom134             bigcom134 0.0000000
bigcom138             bigcom138 0.0000000
bigcom143             bigcom143 0.0000000
bigcom146             bigcom146 0.0000000
bigcom148             bigcom148 0.0000000
bigcom149             bigcom149 0.0000000
bigcom151             bigcom151 0.0000000
bigcom153             bigcom153 0.0000000
bigcom154             bigcom154 0.0000000
bigcom159             bigcom159 0.0000000
bigcom160             bigcom160 0.0000000
bigcom161             bigcom161 0.0000000
bigcom162             bigcom162 0.0000000
bigcom168             bigcom168 0.0000000
bigcom172             bigcom172 0.0000000
bigcom175             bigcom175 0.0000000
bigcom180             bigcom180 0.0000000
bigcom181             bigcom181 0.0000000
bigcom183             bigcom183 0.0000000
bigcom185             bigcom185 0.0000000
bigcom187             bigcom187 0.0000000
bigcom189             bigcom189 0.0000000
bigcom191             bigcom191 0.0000000
bigcom198             bigcom198 0.0000000
bigcom199             bigcom199 0.0000000
bigcom200             bigcom200 0.0000000
bigcom202             bigcom202 0.0000000
bigcom205             bigcom205 0.0000000
bigcom227             bigcom227 0.0000000
bigcom232             bigcom232 0.0000000
bigcom241             bigcom241 0.0000000
bigcom246             bigcom246 0.0000000
bigcom266             bigcom266 0.0000000
bigcom268             bigcom268 0.0000000
bigcom274             bigcom274 0.0000000
bigcom278             bigcom278 0.0000000
bigcom280             bigcom280 0.0000000
bigcom323             bigcom323 0.0000000
bigcom341             bigcom341 0.0000000
bigcom342             bigcom342 0.0000000
bigcom345             bigcom345 0.0000000
bigcom346             bigcom346 0.0000000
bigcom354             bigcom354 0.0000000
bigcom369             bigcom369 0.0000000
bigcom373             bigcom373 0.0000000
bigcom377             bigcom377 0.0000000
bigcom384             bigcom384 0.0000000
bigcom394             bigcom394 0.0000000
bigcom398             bigcom398 0.0000000
bigcom403             bigcom403 0.0000000
bigcom404             bigcom404 0.0000000
bigcom414             bigcom414 0.0000000
bigcom416             bigcom416 0.0000000
bigcom428             bigcom428 0.0000000
bigcom430             bigcom430 0.0000000
bigcom434             bigcom434 0.0000000
bigcom435             bigcom435 0.0000000
bigcom449             bigcom449 0.0000000
bigcom451             bigcom451 0.0000000
bigcom454             bigcom454 0.0000000
bigcom471             bigcom471 0.0000000
bigcom473             bigcom473 0.0000000
bigcom479             bigcom479 0.0000000
bigcom484             bigcom484 0.0000000
bigcom485             bigcom485 0.0000000
bigcom492             bigcom492 0.0000000
bigcom498             bigcom498 0.0000000
bigcom506             bigcom506 0.0000000
bigcom530             bigcom530 0.0000000
bigcom531             bigcom531 0.0000000
bigcom564             bigcom564 0.0000000
bigcom623             bigcom623 0.0000000
membership_s1     membership_s1 0.0000000
membership_s2     membership_s2 0.0000000
membership_s3     membership_s3 0.0000000
membership_s4     membership_s4 0.0000000
membership_s5     membership_s5 0.0000000
membership_s7     membership_s7 0.0000000
membership_s8     membership_s8 0.0000000
membership_s9     membership_s9 0.0000000
membership_s10   membership_s10 0.0000000
membership_s11   membership_s11 0.0000000
membership_s13   membership_s13 0.0000000
membership_s17   membership_s17 0.0000000
membership_s18   membership_s18 0.0000000
membership_s19   membership_s19 0.0000000
membership_s20   membership_s20 0.0000000
membership_s21   membership_s21 0.0000000
membership_s22   membership_s22 0.0000000
membership_s25   membership_s25 0.0000000
membership_s26   membership_s26 0.0000000
membership_s27   membership_s27 0.0000000
membership_s29   membership_s29 0.0000000
membership_s30   membership_s30 0.0000000
membership_s31   membership_s31 0.0000000
membership_s33   membership_s33 0.0000000
membership_s34   membership_s34 0.0000000
membership_s35   membership_s35 0.0000000
membership_s36   membership_s36 0.0000000
membership_s39   membership_s39 0.0000000
membership_s40   membership_s40 0.0000000
membership_s41   membership_s41 0.0000000
membership_s42   membership_s42 0.0000000
membership_s43   membership_s43 0.0000000
membership_s44   membership_s44 0.0000000
pdi                         pdi 0.0000000
[1] "Dataset: low_C Model RF, run: 4 of 10 2015-06-15 22:25:40"
     |      Out-of-bag   |
Tree |      MSE  %Var(y) |
   1 |  0.08744   190.42 |
   2 |  0.08546   186.12 |
   3 |  0.07775   169.32 |
   4 |  0.07393   161.01 |
   5 |    0.073   158.98 |
   6 |  0.07144   155.57 |
   7 |  0.06912   150.53 |
   8 |  0.06627   144.32 |
   9 |  0.06396   139.28 |
  10 |  0.06242   135.95 |
  11 |  0.06179   134.56 |
  12 |  0.06019   131.08 |
  13 |  0.05948   129.54 |
  14 |  0.05873   127.90 |
  15 |  0.05791   126.13 |
  16 |  0.05715   124.45 |
  17 |  0.05678   123.65 |
  18 |  0.05606   122.08 |
  19 |  0.05543   120.71 |
  20 |  0.05563   121.14 |
  21 |  0.05533   120.50 |
  22 |  0.05489   119.54 |
  23 |  0.05455   118.81 |
  24 |  0.05457   118.84 |
  25 |  0.05445   118.57 |
  26 |  0.05427   118.19 |
  27 |  0.05421   118.05 |
  28 |  0.05412   117.87 |
  29 |  0.05402   117.65 |
  30 |  0.05406   117.73 |
  31 |  0.05394   117.47 |
  32 |  0.05376   117.07 |
  33 |   0.0535   116.52 |
  34 |  0.05335   116.20 |
  35 |  0.05327   116.01 |
  36 |  0.05317   115.80 |
  37 |  0.05293   115.26 |
  38 |  0.05276   114.91 |
  39 |   0.0527   114.77 |
  40 |  0.05262   114.61 |
  41 |   0.0526   114.55 |
  42 |  0.05255   114.44 |
  43 |  0.05246   114.25 |
  44 |  0.05242   114.15 |
  45 |  0.05237   114.05 |
  46 |  0.05237   114.05 |
  47 |  0.05236   114.02 |
  48 |  0.05234   113.98 |
  49 |  0.05234   113.98 |
  50 |  0.05226   113.81 |
  51 |  0.05222   113.73 |
  52 |  0.05216   113.59 |
  53 |  0.05205   113.35 |
  54 |  0.05198   113.21 |
  55 |  0.05185   112.92 |
  56 |  0.05187   112.97 |
  57 |  0.05183   112.88 |
  58 |  0.05176   112.73 |
  59 |  0.05171   112.62 |
  60 |  0.05171   112.61 |
  61 |  0.05172   112.63 |
  62 |  0.05172   112.63 |
  63 |  0.05177   112.74 |
  64 |  0.05172   112.63 |
  65 |  0.05166   112.52 |
  66 |  0.05164   112.47 |
  67 |  0.05164   112.46 |
  68 |  0.05162   112.42 |
  69 |   0.0516   112.37 |
  70 |  0.05153   112.22 |
  71 |  0.05144   112.02 |
  72 |  0.05136   111.86 |
  73 |  0.05138   111.89 |
  74 |  0.05142   111.98 |
  75 |  0.05142   111.98 |
  76 |  0.05141   111.96 |
  77 |  0.05141   111.96 |
  78 |  0.05145   112.04 |
  79 |  0.05147   112.09 |
  80 |  0.05147   112.09 |
  81 |  0.05143   112.01 |
  82 |  0.05141   111.96 |
  83 |  0.05144   112.02 |
  84 |  0.05143   112.01 |
  85 |  0.05139   111.91 |
  86 |  0.05145   112.04 |
  87 |  0.05145   112.06 |
  88 |  0.05142   111.99 |
  89 |  0.05146   112.06 |
  90 |   0.0514   111.94 |
  91 |  0.05142   111.99 |
  92 |  0.05142   111.98 |
  93 |  0.05142   111.97 |
  94 |  0.05139   111.91 |
  95 |  0.05138   111.90 |
  96 |  0.05133   111.79 |
  97 |  0.05134   111.82 |
  98 |  0.05132   111.77 |
  99 |  0.05133   111.79 |
 100 |  0.05132   111.76 |
[1] "Random Forest variable coefficients"
                      %IncMSE IncNodePurity
graph5           5.428313e-04  4.100631e-01
graph6           3.080010e-03  6.806753e-01
graph7           1.693809e-04  5.752524e-02
graph8           0.000000e+00  0.000000e+00
graph9           5.898069e-03  1.362789e+00
graph10          1.042943e-02  2.068214e+00
graph11          8.837295e-03  1.431059e+00
graph12          7.252854e-03  1.365405e+00
graph13          7.931728e-03  1.715489e+00
graph14          5.362821e-03  1.558724e+00
graph15          5.079066e-03  1.171967e+00
graph16          9.442519e-03  2.043581e+00
graph17          1.728967e-03  6.962301e-01
graph18          4.315017e-05  9.716053e-02
graph19          1.011716e-02  1.546845e+00
graph20          8.793923e-04  4.475094e-01
graph21          2.020673e-03  5.133946e-01
graph22          2.044763e-04  6.746310e-02
graph23          1.094360e-03  4.166264e-01
graph24          5.420726e-05  1.048251e-01
graph25          1.418063e-03  4.456171e-01
graph26          5.137075e-05  9.807109e-02
graph27          9.814801e-06  1.748155e-02
graph28          0.000000e+00  0.000000e+00
graph29          0.000000e+00  0.000000e+00
orbit0           2.275816e-04  2.599445e-01
orbit1           3.577287e-03  1.103819e+00
orbit2           1.674882e-04  2.756827e-01
orbit3           4.011517e-06  3.502223e-02
orbit4           6.305158e-03  1.630063e+00
orbit5           5.114012e-03  1.249427e+00
orbit6           5.583738e-03  1.475072e+00
orbit7           1.205779e-03  3.671450e-01
orbit8           3.737581e-04  3.012849e-01
orbit9           5.579996e-03  9.585485e-01
orbit10          2.375052e-04  1.649743e-01
orbit11          1.016635e-04  6.351486e-02
orbit12          4.388380e-05  4.793716e-02
orbit13          3.488937e-07  3.133143e-02
orbit14          0.000000e+00  0.000000e+00
orbit15          1.140652e-02  1.936140e+00
orbit16          8.289261e-03  1.763904e+00
orbit17          7.739628e-03  1.548227e+00
orbit18          1.001342e-02  2.929235e+00
orbit19          7.195359e-03  1.613879e+00
orbit20          8.447770e-03  1.380510e+00
orbit21          3.264742e-03  1.123750e+00
orbit22          7.075892e-03  1.676344e+00
orbit23          1.667485e-04  1.019711e-01
orbit24          5.170207e-03  1.203172e+00
orbit25          2.979431e-04  1.547742e-01
orbit26          3.067320e-04  2.499334e-01
orbit27          5.700053e-03  2.073879e+00
orbit28          3.456388e-03  7.839306e-01
orbit29          7.750874e-04  1.395188e-01
orbit30          3.889573e-04  5.762613e-01
orbit31          7.099818e-03  1.156863e+00
orbit32          6.179946e-04  1.849327e-01
orbit33          9.689011e-05  6.174132e-02
orbit34          5.237268e-03  8.569241e-01
orbit35          1.078089e-02  2.084576e+00
orbit36          3.324540e-03  8.092013e-01
orbit37          3.891513e-03  8.601996e-01
orbit38          5.737465e-04  6.305057e-01
orbit39          1.929167e-03  8.396376e-01
orbit40          1.406869e-04  7.627882e-02
orbit41          1.601213e-04  1.776920e-01
orbit42          3.559730e-04  3.936417e-01
orbit43          4.415909e-04  1.685711e-01
orbit44          0.000000e+00  0.000000e+00
orbit45          7.556579e-03  1.461134e+00
orbit46          7.310310e-04  8.593379e-02
orbit47          4.531322e-04  3.336527e-01
orbit48          1.667298e-04  2.239145e-01
orbit49          7.742721e-04  5.066678e-01
orbit50          1.026189e-04  1.882923e-01
orbit51          1.188295e-03  5.159692e-01
orbit52          6.401466e-04  3.144021e-01
orbit53          6.831663e-04  4.744997e-01
orbit54          1.083424e-05  3.301995e-02
orbit55          0.000000e+00  6.805556e-03
orbit56          2.154697e-03  5.265101e-01
orbit57          0.000000e+00  0.000000e+00
orbit58          0.000000e+00  0.000000e+00
orbit59          1.408868e-04  2.434025e-02
orbit60          7.504216e-05  2.770216e-02
orbit61          0.000000e+00  0.000000e+00
orbit62          8.871269e-04  5.414916e-01
orbit63          5.812632e-04  2.019314e-01
orbit64          1.144789e-05  2.056020e-01
orbit65          1.083544e-05  3.418127e-02
orbit66          0.000000e+00  0.000000e+00
orbit67          0.000000e+00  0.000000e+00
orbit68          0.000000e+00  0.000000e+00
orbit69          0.000000e+00  0.000000e+00
orbit70          0.000000e+00  1.811594e-05
orbit71          0.000000e+00  0.000000e+00
orbit72          0.000000e+00  0.000000e+00
AP               5.402715e-05  1.964601e-01
bet              4.489460e-03  3.788877e+00
ecc              1.063995e-03  3.617636e-01
eccrad           1.777247e-04  2.340605e-01
close            6.245429e-03  1.363380e+00
constraint       1.973905e-03  4.961310e-01
coreness         4.231961e-04  7.628803e-01
knn              8.402247e-03  2.145020e+00
hubscore         7.816566e-03  1.756855e+00
pagerank         3.780509e-03  3.585746e+00
trans            9.363905e-06  1.046379e-01
evcent           9.410344e-03  1.661561e+00
first            4.461634e-05  3.018919e-01
upto_second      3.296978e-03  1.156057e+00
upto_third       6.007804e-03  1.701463e+00
upto_fourth      6.755573e-03  1.669009e+00
upto_fifth       7.342950e-03  1.402247e+00
upto_sixth       6.904265e-03  1.654588e+00
second           4.488860e-03  1.126104e+00
third            6.728047e-03  1.869886e+00
fourth           8.143961e-03  3.746479e+00
fifth            4.178586e-03  2.947453e+00
sixth            5.553726e-03  1.732252e+00
ratio1           3.966412e-03  1.865804e+00
ratio2           5.078481e-03  3.140188e+00
ratio3           1.002513e-02  3.951009e+00
ratio4           1.156335e-02  3.300480e+00
ratio5           8.710164e-03  3.238556e+00
ratio6           1.240554e-02  2.787520e+00
selfinter        1.422696e-05  2.394746e-01
walktrap_vertex  1.399493e-03  1.050531e+00
bigcom1          6.451806e-04  2.007826e-01
bigcom3          0.000000e+00  0.000000e+00
bigcom4         -2.884901e-05  4.440440e-01
bigcom5          1.161720e-03  5.136234e-01
bigcom6          0.000000e+00  0.000000e+00
bigcom7          0.000000e+00  0.000000e+00
bigcom8          7.585082e-04  6.174667e-01
bigcom9          0.000000e+00  0.000000e+00
bigcom10         1.606390e-05  2.673347e-01
bigcom11         2.512115e-04  5.066538e-01
bigcom12         1.088860e-04  4.675837e-01
bigcom13         7.038847e-05  1.158619e-01
bigcom14         0.000000e+00  0.000000e+00
bigcom15         0.000000e+00  0.000000e+00
bigcom16         0.000000e+00  0.000000e+00
bigcom17        -2.513392e-05  4.978340e-01
bigcom19        -7.536777e-05  2.161910e-01
bigcom20         0.000000e+00  0.000000e+00
bigcom21         0.000000e+00  0.000000e+00
bigcom22         3.993089e-05  7.405791e-02
bigcom23        -3.171230e-06  6.189757e-01
bigcom26         0.000000e+00  0.000000e+00
bigcom27        -7.346572e-05  2.960155e-01
bigcom28         0.000000e+00  0.000000e+00
bigcom30         6.683365e-05  4.424207e-01
bigcom31         0.000000e+00  0.000000e+00
bigcom32         0.000000e+00  0.000000e+00
bigcom33         0.000000e+00  0.000000e+00
bigcom34         0.000000e+00  0.000000e+00
bigcom36         0.000000e+00  0.000000e+00
bigcom37         0.000000e+00  0.000000e+00
bigcom38         0.000000e+00  0.000000e+00
bigcom39         0.000000e+00  0.000000e+00
bigcom40         0.000000e+00  0.000000e+00
bigcom41        -5.415121e-05  6.784038e-01
bigcom43         8.166779e-05  3.243492e-01
bigcom46         0.000000e+00  0.000000e+00
bigcom47        -5.344735e-06  1.584048e-02
bigcom49         4.949750e-05  9.236589e-02
bigcom52        -5.766092e-05  3.839092e-01
bigcom54         0.000000e+00  0.000000e+00
bigcom58        -1.054948e-06  3.890790e-01
bigcom61         0.000000e+00  0.000000e+00
bigcom65         0.000000e+00  0.000000e+00
bigcom69         0.000000e+00  0.000000e+00
bigcom71        -3.686274e-05  8.847709e-02
bigcom75         0.000000e+00  3.469447e-20
bigcom76        -1.036474e-05  8.193774e-01
bigcom78        -4.517738e-06  4.859830e-01
bigcom82         0.000000e+00  0.000000e+00
bigcom83         0.000000e+00  0.000000e+00
bigcom85         2.557742e-05  6.481280e-01
bigcom87         0.000000e+00  6.938894e-20
bigcom90        -9.094548e-07  4.284821e-01
bigcom91         0.000000e+00  0.000000e+00
bigcom95        -7.601389e-06  5.693864e-01
bigcom97         0.000000e+00  3.469447e-20
bigcom98         0.000000e+00  0.000000e+00
bigcom99        -3.650379e-05  1.854379e-01
bigcom101       -4.390586e-05  3.986072e-01
bigcom102       -1.719517e-05  9.540415e-02
bigcom104        0.000000e+00  0.000000e+00
bigcom106        0.000000e+00  0.000000e+00
bigcom107        0.000000e+00  0.000000e+00
bigcom108        0.000000e+00  0.000000e+00
bigcom113       -1.006333e-04  3.627729e-01
bigcom114        0.000000e+00  0.000000e+00
bigcom115        0.000000e+00  0.000000e+00
bigcom117        0.000000e+00  3.469447e-20
bigcom119        4.695764e-05  8.237417e-01
bigcom121        0.000000e+00  0.000000e+00
bigcom123        0.000000e+00  3.469447e-20
bigcom124       -1.124319e-04  3.800549e-01
bigcom127        0.000000e+00  0.000000e+00
bigcom130        0.000000e+00  0.000000e+00
bigcom131        0.000000e+00  0.000000e+00
bigcom134        5.526964e-05  7.251764e-01
bigcom138        2.159116e-05  2.789467e-02
bigcom143        0.000000e+00  4.440892e-18
bigcom146        1.800709e-05  6.381135e-02
bigcom148        0.000000e+00  0.000000e+00
bigcom149        0.000000e+00  0.000000e+00
bigcom151        1.996187e-06  4.443698e-01
bigcom153        0.000000e+00  0.000000e+00
bigcom154        0.000000e+00  3.469447e-20
bigcom159        1.106134e-07  5.194805e-04
bigcom160        0.000000e+00  0.000000e+00
bigcom161        0.000000e+00  0.000000e+00
bigcom162       -6.407864e-05  1.332563e-01
bigcom168        0.000000e+00  0.000000e+00
bigcom172        0.000000e+00  0.000000e+00
bigcom175        0.000000e+00  0.000000e+00
bigcom180        0.000000e+00  0.000000e+00
bigcom181        0.000000e+00  0.000000e+00
bigcom183       -5.198414e-05  2.943016e-01
bigcom185        0.000000e+00  0.000000e+00
bigcom187        0.000000e+00  0.000000e+00
bigcom189        0.000000e+00  0.000000e+00
bigcom191        0.000000e+00  0.000000e+00
bigcom198        0.000000e+00  2.220446e-18
bigcom199        0.000000e+00  0.000000e+00
bigcom200        0.000000e+00  2.220446e-18
bigcom202        0.000000e+00  0.000000e+00
bigcom205        0.000000e+00  0.000000e+00
bigcom227        0.000000e+00  0.000000e+00
bigcom232        0.000000e+00  3.469447e-20
bigcom241        0.000000e+00  0.000000e+00
bigcom246        1.136962e-05  1.648373e-01
bigcom266        0.000000e+00  0.000000e+00
bigcom268        0.000000e+00  0.000000e+00
bigcom274        0.000000e+00  0.000000e+00
bigcom278       -1.050972e-05  6.666147e-02
bigcom280        0.000000e+00  0.000000e+00
bigcom323        0.000000e+00  0.000000e+00
bigcom341        0.000000e+00  5.333333e-03
bigcom342        2.737314e-05  3.624258e-01
bigcom345        0.000000e+00  0.000000e+00
bigcom346        0.000000e+00  3.469447e-20
bigcom354       -1.046066e-04  4.430595e-01
bigcom369        0.000000e+00  0.000000e+00
bigcom373        0.000000e+00  0.000000e+00
bigcom377        0.000000e+00  0.000000e+00
bigcom384        0.000000e+00  0.000000e+00
bigcom394        1.779680e-05  4.502939e-01
bigcom398       -2.408657e-05  7.371974e-01
bigcom403        0.000000e+00  0.000000e+00
bigcom404        0.000000e+00  0.000000e+00
bigcom414        0.000000e+00  0.000000e+00
bigcom416        0.000000e+00  0.000000e+00
bigcom423        1.511565e-04  4.094809e-01
bigcom428        0.000000e+00  0.000000e+00
bigcom430        0.000000e+00  0.000000e+00
bigcom434        0.000000e+00  0.000000e+00
bigcom435        0.000000e+00  0.000000e+00
bigcom449        0.000000e+00  0.000000e+00
bigcom451        0.000000e+00  0.000000e+00
bigcom454        0.000000e+00  0.000000e+00
bigcom471        7.274849e-06  5.988454e-01
bigcom473        0.000000e+00  0.000000e+00
bigcom479        0.000000e+00  6.938894e-20
bigcom484       -2.122421e-06  3.688806e-01
bigcom485        0.000000e+00  0.000000e+00
bigcom492        0.000000e+00  0.000000e+00
bigcom498        0.000000e+00  0.000000e+00
bigcom506        0.000000e+00  0.000000e+00
bigcom530        0.000000e+00  0.000000e+00
bigcom531        0.000000e+00  0.000000e+00
bigcom564        0.000000e+00  0.000000e+00
bigcom623        8.758662e-04  2.520250e+00
spin_vertex      5.106596e-04  1.327944e+00
membership_s1    2.412553e-04  2.815531e-01
membership_s2    5.495664e-05  5.621175e-01
membership_s3   -2.935623e-06  7.456754e-02
membership_s4   -4.095906e-05  3.042469e-01
membership_s5    0.000000e+00  0.000000e+00
membership_s6   -8.539323e-05  7.351112e-01
membership_s7    0.000000e+00  0.000000e+00
membership_s8    0.000000e+00  1.040834e-19
membership_s9   -5.501137e-06  1.901033e-01
membership_s10  -3.134835e-05  2.755956e-01
membership_s11  -4.259769e-05  4.405600e-01
membership_s13   0.000000e+00  3.469447e-20
membership_s14   1.770018e-04  5.423193e-01
membership_s15   3.711926e-04  6.013855e-01
membership_s17  -5.396654e-06  3.676562e-02
membership_s18   0.000000e+00  0.000000e+00
membership_s19   8.637645e-05  6.242308e-01
membership_s20   0.000000e+00  0.000000e+00
membership_s21   5.771610e-05  5.629469e-01
membership_s22   0.000000e+00  3.469447e-20
membership_s23   2.425065e-04  1.388997e-01
membership_s25   3.314620e-04  4.059730e-01
membership_s26   0.000000e+00  0.000000e+00
membership_s27   0.000000e+00  0.000000e+00
membership_s28   1.887036e-04  4.171643e-01
membership_s29   0.000000e+00  0.000000e+00
membership_s30   0.000000e+00  0.000000e+00
membership_s31  -2.485744e-05  3.422267e-01
membership_s32   5.981581e-05  4.309765e-01
membership_s33   4.477082e-07  8.489094e-01
membership_s34   0.000000e+00  3.469447e-20
membership_s35   9.456628e-05  3.994962e-01
membership_s36   0.000000e+00  0.000000e+00
membership_s37   5.581153e-05  7.033926e-01
membership_s39   1.563815e-04  2.583696e-01
membership_s40   0.000000e+00  0.000000e+00
membership_s41   1.109559e-04  5.412614e-01
membership_s42  -1.096481e-04  4.703340e-01
membership_s43   5.747614e-05  3.603596e-01
membership_s44   2.830633e-04  3.669232e-01
V1               6.924622e-03  4.315151e+00
V2               7.874163e-03  4.743120e+00
pdi              1.061502e-04  8.703247e-01
adhesion         2.317270e-02  3.667378e+00
cohesion         2.605900e-02  3.334904e+00
inner            1.382791e-02  3.395317e+00
outer            1.654602e-02  4.878804e+00
ioratio          1.736364e-02  3.331683e+00
comsize          8.561577e-03  4.496330e+00
[1] "Dataset: low_C Model GLM, run: 4 of 10 2015-06-15 22:28:56"
[1] "glmnet variable coefficients"
                     [,1]          [,2]
(Intercept)     -2.982002 -3.534142e-01
graph0           0.000000  5.247991e-04
graph1           0.000000 -1.172489e-04
graph2           0.000000  7.543375e-02
graph3           0.000000  4.953319e-06
graph4           0.000000 -3.898687e-06
graph5           0.000000 -2.105146e-04
graph6           0.000000  0.000000e+00
graph7           0.000000 -6.101788e-04
graph8           0.000000 -3.105143e-01
graph9           0.000000 -9.417344e-07
graph10          0.000000  1.224897e-07
graph11          0.000000 -6.938590e-08
graph12          0.000000  7.960731e-07
graph13          0.000000 -9.657079e-07
graph14          0.000000  0.000000e+00
graph15          0.000000  4.454821e-04
graph16          0.000000  0.000000e+00
graph17          0.000000  0.000000e+00
graph18          0.000000 -3.835894e-04
graph19          0.000000  0.000000e+00
graph20          0.000000 -4.238303e-05
graph21          0.000000 -4.032582e-05
graph22          0.000000  3.634999e-07
graph23          0.000000 -1.299051e-04
graph24          0.000000 -1.338601e-03
graph25          0.000000  2.103731e-06
graph26          0.000000  5.535067e-04
graph27          0.000000  0.000000e+00
graph28          0.000000  0.000000e+00
graph29          0.000000  0.000000e+00
orbit0           0.000000  5.638905e-04
orbit1           0.000000 -1.819464e-05
orbit2           0.000000  0.000000e+00
orbit3           0.000000  8.178352e-02
orbit4           0.000000  1.416642e-05
orbit5           0.000000  0.000000e+00
orbit6           0.000000 -3.159965e-06
orbit7           0.000000 -5.179095e-03
orbit8           0.000000 -1.730317e-04
orbit9           0.000000 -5.562606e-06
orbit10          0.000000  0.000000e+00
orbit11          0.000000  0.000000e+00
orbit12          0.000000 -4.713860e-04
orbit13          0.000000  2.135705e-01
orbit14          0.000000 -3.040111e-01
orbit15          0.000000 -1.721178e-06
orbit16          0.000000 -8.599916e-09
orbit17          0.000000 -9.731237e-07
orbit18          0.000000 -9.595337e-08
orbit19          0.000000  4.554964e-07
orbit20          0.000000 -5.971187e-08
orbit21          0.000000  5.371170e-04
orbit22          0.000000 -8.185911e-08
orbit23          0.000000 -6.572653e-02
orbit24          0.000000  5.872687e-06
orbit25          0.000000  0.000000e+00
orbit26          0.000000  1.770341e-05
orbit27          0.000000  8.120431e-07
orbit28          0.000000  1.412424e-07
orbit29          0.000000 -2.487213e-04
orbit30          0.000000  4.085513e-04
orbit31          0.000000  0.000000e+00
orbit32          0.000000  2.354051e-05
orbit33          0.000000 -6.434317e-02
orbit34          0.000000  2.740902e-04
orbit35          0.000000 -1.348868e-08
orbit36          0.000000  8.058811e-07
orbit37          0.000000  1.184004e-05
orbit38          0.000000 -8.926976e-04
orbit39          0.000000  1.195915e-07
orbit40          0.000000 -1.901255e-06
orbit41          0.000000 -1.660913e-04
orbit42          0.000000  5.510873e-01
orbit43          0.000000 -3.462965e-04
orbit44          0.000000 -6.698219e-01
orbit45          0.000000 -5.151892e-05
orbit46          0.000000  1.955706e-04
orbit47          0.000000  4.967649e-03
orbit48          0.000000 -3.252809e-03
orbit49          0.000000 -3.357879e-05
orbit50          0.000000 -1.087593e-02
orbit51          0.000000 -8.846414e-04
orbit52          0.000000  2.456803e-04
orbit53          0.000000 -6.430742e-03
orbit54          0.000000  0.000000e+00
orbit55          0.000000 -1.078897e+00
orbit56          0.000000 -1.376522e-04
orbit57          0.000000  0.000000e+00
orbit58          0.000000 -5.335378e-01
orbit59          0.000000 -1.880245e-03
orbit60          0.000000  9.264291e-05
orbit61          0.000000  0.000000e+00
orbit62          0.000000  1.098655e-02
orbit63          0.000000 -4.048215e-03
orbit64          0.000000  1.941543e-02
orbit65          0.000000  3.318378e-03
orbit66          0.000000  0.000000e+00
orbit67          0.000000  0.000000e+00
orbit68          0.000000  0.000000e+00
orbit69          0.000000  0.000000e+00
orbit70          0.000000  0.000000e+00
orbit71          0.000000  0.000000e+00
orbit72          0.000000  0.000000e+00
AP               0.000000 -1.430600e-01
bet              0.000000  1.682553e-05
ecc              0.000000  0.000000e+00
eccrad           0.000000  0.000000e+00
close            0.000000  8.021000e-02
constraint       0.000000  6.118532e-04
coreness         0.000000  5.546633e-02
knn              0.000000  0.000000e+00
hubscore         0.000000 -1.636734e+00
pagerank         0.000000 -2.893707e+00
trans            0.000000  1.551142e-01
evcent           0.000000 -1.575864e+00
first            0.000000  4.161975e-04
upto_second      0.000000 -8.526176e-06
upto_third       0.000000 -2.028926e-05
upto_fourth      0.000000  0.000000e+00
upto_fifth       0.000000  0.000000e+00
upto_sixth       0.000000 -1.526111e-04
second           0.000000 -1.223985e-05
third            0.000000 -2.730576e-05
fourth           0.000000  5.325426e-05
fifth            0.000000 -2.813077e-05
sixth            0.000000 -7.117637e-06
ratio1           0.000000  2.560853e-04
ratio2           0.000000 -4.797452e-04
ratio3           0.000000  8.354801e-03
ratio4           0.000000 -1.133946e-02
ratio5           0.000000 -8.271865e-02
ratio6           0.000000  6.118359e-06
selfinter        0.000000 -4.922863e-02
walktrap_vertex  0.000000 -2.007035e-01
bigcom1          0.000000  2.594450e-01
bigcom3          0.000000 -6.804338e-01
bigcom4          0.000000  8.717241e-01
bigcom5          0.000000  1.770099e-01
bigcom6          0.000000 -7.136127e-01
bigcom7          0.000000 -6.550150e-01
bigcom8          0.000000  7.982455e-01
bigcom9          0.000000 -8.021526e-01
bigcom10         0.000000  1.138924e+00
bigcom11         0.000000  3.803294e-01
bigcom12         0.000000  1.679490e-02
bigcom13         0.000000 -4.976176e-03
bigcom14         0.000000 -1.305428e+00
bigcom15         0.000000 -5.832810e-01
bigcom16         0.000000 -1.276754e+00
bigcom17         0.000000  1.487120e+00
bigcom19         0.000000  6.212441e-01
bigcom20         0.000000 -4.671970e-01
bigcom21         0.000000 -6.592065e-01
bigcom22         0.000000  2.866602e-01
bigcom23         0.000000  7.132412e-01
bigcom26         0.000000 -4.276201e-01
bigcom27         0.000000  8.313405e-01
bigcom28         0.000000 -8.976097e-01
bigcom30         0.000000  1.028161e+00
bigcom31         0.000000 -1.192431e+00
bigcom32         0.000000 -8.809961e-01
bigcom33         0.000000 -8.074464e-01
bigcom34         0.000000 -1.084351e+00
bigcom36         0.000000 -5.108811e-01
bigcom37         0.000000 -8.875407e-01
bigcom38         0.000000 -1.061684e+00
bigcom39         0.000000 -8.228043e-01
bigcom40         0.000000 -8.257466e-01
bigcom41         0.000000  1.025460e+00
bigcom43         0.000000  1.888485e-01
bigcom46         0.000000 -1.077953e+00
bigcom47         0.000000 -1.942909e-02
bigcom49         0.000000  8.492186e-02
bigcom52         0.000000  8.376478e-01
bigcom54         0.000000 -7.705414e-01
bigcom58         0.000000  1.167097e+00
bigcom61         0.000000 -7.718043e-01
bigcom65         0.000000 -8.323433e-01
bigcom69         0.000000 -7.948930e-01
bigcom71         0.000000  5.636235e-01
bigcom75         0.000000 -9.022487e-01
bigcom76         0.000000  2.411602e+00
bigcom78         0.000000  1.191400e+00
bigcom82         0.000000 -9.997020e-01
bigcom83         0.000000 -6.732979e-02
bigcom85         0.000000  1.369813e+00
bigcom87         0.000000 -9.639682e-01
bigcom90         0.000000  1.340018e+00
bigcom91         0.000000 -9.313417e-01
bigcom95         0.000000  1.350547e+00
bigcom97         0.000000 -7.617998e-01
bigcom98         0.000000 -6.101013e-01
bigcom99         0.000000  1.118446e+00
bigcom101        0.000000  1.284418e+00
bigcom102        0.000000  4.183587e-01
bigcom104        0.000000 -5.935666e-01
bigcom106        0.000000  0.000000e+00
bigcom107        0.000000 -7.274777e-01
bigcom108        0.000000 -1.011834e+00
bigcom113        0.000000  6.394657e-01
bigcom114        0.000000 -8.301303e-01
bigcom115        0.000000 -9.657385e-01
bigcom117        0.000000 -1.228933e+00
bigcom119        0.000000  1.688789e+00
bigcom121        0.000000 -8.389773e-01
bigcom123        0.000000 -1.120959e+00
bigcom124        0.000000  9.229549e-01
bigcom127        0.000000 -1.138504e+00
bigcom130        0.000000 -1.008202e+00
bigcom131        0.000000 -8.337749e-01
bigcom134        0.000000  1.257619e+00
bigcom138        0.000000 -1.373770e-01
bigcom143        0.000000 -6.432105e-01
bigcom146        0.000000 -5.904265e-02
bigcom148        0.000000 -6.661892e-01
bigcom149        0.000000 -6.782076e-01
bigcom151        0.000000  1.192223e+00
bigcom153        0.000000 -7.535536e-01
bigcom154        0.000000 -9.892305e-01
bigcom159        0.000000 -8.151635e-01
bigcom160        0.000000 -1.002777e+00
bigcom161        0.000000  0.000000e+00
bigcom162        0.000000  4.191257e-01
bigcom168        0.000000 -9.232878e-01
bigcom172        0.000000 -9.255614e-01
bigcom175        0.000000 -6.796523e-01
bigcom180        0.000000 -6.971227e-01
bigcom181        0.000000 -1.228428e+00
bigcom183        0.000000  8.892629e-01
bigcom185        0.000000 -1.039642e+00
bigcom187        0.000000 -3.609758e-01
bigcom189        0.000000 -1.028699e+00
bigcom191        0.000000 -7.534418e-01
bigcom198        0.000000  0.000000e+00
bigcom199        0.000000 -1.022162e+00
bigcom200        0.000000 -6.553727e-01
bigcom202        0.000000 -7.412998e-01
bigcom205        0.000000 -7.700212e-01
bigcom227        0.000000 -5.720978e-01
bigcom232        0.000000 -6.252115e-01
bigcom241        0.000000 -7.715280e-01
bigcom246        0.000000 -1.742143e-02
bigcom266        0.000000 -6.070911e-01
bigcom268        0.000000 -8.567301e-01
bigcom274        0.000000 -4.860313e-01
bigcom278        0.000000  9.755602e-01
bigcom280        0.000000 -4.121761e-01
bigcom323        0.000000 -8.906457e-01
bigcom341        0.000000 -6.363246e-01
bigcom342        0.000000  5.720626e-01
bigcom345        0.000000 -9.057411e-01
bigcom346        0.000000 -9.761294e-01
bigcom354        0.000000  1.481336e+00
bigcom369        0.000000 -6.429023e-01
bigcom373        0.000000 -7.199682e-01
bigcom377        0.000000 -5.944471e-01
bigcom384        0.000000 -1.116198e+00
bigcom394        0.000000  1.400211e+00
bigcom398        0.000000  2.518147e+00
bigcom403        0.000000 -8.132862e-01
bigcom404        0.000000 -1.088072e+00
bigcom414        0.000000 -6.387558e-01
bigcom416        0.000000 -7.475360e-01
bigcom423        0.000000  1.262191e+00
bigcom428        0.000000 -1.013393e+00
bigcom430        0.000000 -7.060118e-01
bigcom434        0.000000 -3.877552e-01
bigcom435        0.000000 -7.413116e-01
bigcom449        0.000000 -9.201412e-01
bigcom451        0.000000 -9.596751e-01
bigcom454        0.000000 -5.941140e-01
bigcom471        0.000000  1.354074e+00
bigcom473        0.000000 -8.210272e-01
bigcom479        0.000000 -1.267533e+00
bigcom484        0.000000  9.306504e-01
bigcom485        0.000000 -6.287801e-01
bigcom492        0.000000 -1.204122e+00
bigcom498        0.000000 -7.121281e-01
bigcom506        0.000000 -7.325434e-01
bigcom530        0.000000 -1.020413e+00
bigcom531        0.000000 -5.812136e-01
bigcom564        0.000000 -8.224982e-01
bigcom623        0.000000  5.964326e+00
spin_vertex      0.000000 -2.433780e-02
membership_s1    0.000000  1.823179e-03
membership_s2    0.000000 -1.006097e-01
membership_s3    0.000000  4.721535e-01
membership_s4    0.000000  4.756215e-01
membership_s5    0.000000 -1.113867e+00
membership_s6    0.000000  1.445083e+00
membership_s7    0.000000 -6.594291e-01
membership_s8    0.000000 -1.269177e+00
membership_s9    0.000000 -3.319798e-01
membership_s10   0.000000  6.533904e-01
membership_s11   0.000000  1.363184e+00
membership_s13   0.000000 -7.812769e-01
membership_s14   0.000000  2.964282e-02
membership_s15   0.000000  2.194162e-01
membership_s17   0.000000  1.712538e-01
membership_s18   0.000000 -1.286636e+00
membership_s19   0.000000  1.384883e-01
membership_s20   0.000000 -1.024172e+00
membership_s21   0.000000  1.333890e-01
membership_s22   0.000000 -1.532820e+00
membership_s23   0.000000 -2.045979e-01
membership_s25   0.000000 -1.327513e-02
membership_s26   0.000000 -6.023683e-01
membership_s27   0.000000 -6.823629e-01
membership_s28   0.000000  4.145268e-01
membership_s29   0.000000 -8.752033e-01
membership_s30   0.000000 -1.041805e+00
membership_s31   0.000000 -7.675056e-03
membership_s32   0.000000  1.389494e-01
membership_s33   0.000000  1.244778e+00
membership_s34   0.000000 -1.192057e+00
membership_s35   0.000000  6.242794e-02
membership_s36   0.000000 -1.023374e+00
membership_s37   0.000000  5.903337e-01
membership_s39   0.000000 -2.756555e-01
membership_s40   0.000000 -1.122435e+00
membership_s41   0.000000  4.598017e-01
membership_s42   0.000000  9.254716e-01
membership_s43   0.000000  2.339005e-02
membership_s44   0.000000  2.097753e-02
V1               0.000000  3.278191e-02
V2               0.000000 -1.123362e+00
pdi              0.000000  3.875853e+02
adhesion         0.000000  3.489725e-04
cohesion         0.000000 -5.737619e-04
inner            0.000000  1.628878e-04
outer            0.000000  2.319591e-05
ioratio          0.000000  0.000000e+00
comsize          0.000000  7.546391e-04
[1] "Dataset: low_C Model GBM, run: 5 of 10 2015-06-15 22:29:26"
Iter   TrainDeviance   ValidDeviance   StepSize   Improve
     1        0.3768             nan     0.0100   -0.0000
     2        0.3756             nan     0.0100    0.0001
     3        0.3744             nan     0.0100    0.0000
     4        0.3731             nan     0.0100    0.0001
     5        0.3723             nan     0.0100   -0.0001
     6        0.3716             nan     0.0100   -0.0001
     7        0.3709             nan     0.0100   -0.0000
     8        0.3697             nan     0.0100   -0.0000
     9        0.3688             nan     0.0100    0.0001
    10        0.3677             nan     0.0100    0.0001
    20        0.3593             nan     0.0100    0.0000
    25        0.3552             nan     0.0100    0.0000

[1] "GBM variable coefficients"
                            var    rel.inf
comsize                 comsize 6.74015822
ratio5                   ratio5 5.22079168
outer                     outer 4.91791841
ratio2                   ratio2 4.64299714
pagerank               pagerank 3.58514186
bet                         bet 3.19279566
ioratio                 ioratio 3.05755922
ratio3                   ratio3 3.02773597
V1                           V1 2.98338125
spin_vertex         spin_vertex 2.84961126
orbit16                 orbit16 2.69708447
ratio6                   ratio6 2.04596712
graph19                 graph19 2.03938530
orbit18                 orbit18 2.00854201
V2                           V2 1.91480608
adhesion               adhesion 1.89905001
graph21                 graph21 1.77489893
cohesion               cohesion 1.76805413
inner                     inner 1.76674687
fifth                     fifth 1.66432517
orbit35                 orbit35 1.64070422
upto_sixth           upto_sixth 1.52630758
fourth                   fourth 1.42222273
membership_s6     membership_s6 1.41910359
hubscore               hubscore 1.28695756
ratio4                   ratio4 1.14935117
upto_second         upto_second 1.14609518
graph3                   graph3 1.09148566
graph15                 graph15 1.07809692
graph6                   graph6 1.06437793
graph12                 graph12 1.04217584
orbit37                 orbit37 1.00220362
knn                         knn 0.95761994
graph13                 graph13 0.93161064
orbit28                 orbit28 0.91881742
graph16                 graph16 0.85690998
graph20                 graph20 0.85061609
graph4                   graph4 0.80833528
graph1                   graph1 0.77377065
orbit9                   orbit9 0.75561227
upto_fourth         upto_fourth 0.74665601
graph23                 graph23 0.72828649
membership_s37   membership_s37 0.72375108
graph10                 graph10 0.71259507
graph14                 graph14 0.68757999
orbit45                 orbit45 0.66788111
orbit20                 orbit20 0.65690244
membership_s31   membership_s31 0.62935444
coreness               coreness 0.61724804
orbit46                 orbit46 0.61259510
orbit19                 orbit19 0.58946805
orbit24                 orbit24 0.58241239
orbit15                 orbit15 0.57717182
orbit49                 orbit49 0.56932455
orbit21                 orbit21 0.50638246
graph5                   graph5 0.46686508
ratio1                   ratio1 0.46669774
orbit27                 orbit27 0.45283700
graph9                   graph9 0.42994497
graph18                 graph18 0.41196543
close                     close 0.40202145
upto_fifth           upto_fifth 0.36981983
orbit17                 orbit17 0.36384833
upto_third           upto_third 0.36260703
membership_s1     membership_s1 0.35004389
membership_s14   membership_s14 0.34315286
orbit36                 orbit36 0.33996319
graph2                   graph2 0.32231436
orbit5                   orbit5 0.30912233
walktrap_vertex walktrap_vertex 0.29725087
bigcom423             bigcom423 0.28854049
orbit2                   orbit2 0.26225366
membership_s23   membership_s23 0.24969332
second                   second 0.24002046
orbit33                 orbit33 0.21772557
orbit4                   orbit4 0.19686764
membership_s15   membership_s15 0.18873298
orbit42                 orbit42 0.17656225
bigcom1                 bigcom1 0.17587510
orbit29                 orbit29 0.17269923
orbit30                 orbit30 0.17196540
bigcom23               bigcom23 0.16840089
orbit48                 orbit48 0.16730772
membership_s44   membership_s44 0.15629183
orbit39                 orbit39 0.14797762
graph7                   graph7 0.11380849
orbit13                 orbit13 0.08988895
graph0                   graph0 0.00000000
graph8                   graph8 0.00000000
graph11                 graph11 0.00000000
graph17                 graph17 0.00000000
graph22                 graph22 0.00000000
graph24                 graph24 0.00000000
graph25                 graph25 0.00000000
graph26                 graph26 0.00000000
graph27                 graph27 0.00000000
graph28                 graph28 0.00000000
graph29                 graph29 0.00000000
orbit0                   orbit0 0.00000000
orbit1                   orbit1 0.00000000
orbit3                   orbit3 0.00000000
orbit6                   orbit6 0.00000000
orbit7                   orbit7 0.00000000
orbit8                   orbit8 0.00000000
orbit10                 orbit10 0.00000000
orbit11                 orbit11 0.00000000
orbit12                 orbit12 0.00000000
orbit14                 orbit14 0.00000000
orbit22                 orbit22 0.00000000
orbit23                 orbit23 0.00000000
orbit25                 orbit25 0.00000000
orbit26                 orbit26 0.00000000
orbit31                 orbit31 0.00000000
orbit32                 orbit32 0.00000000
orbit34                 orbit34 0.00000000
orbit38                 orbit38 0.00000000
orbit40                 orbit40 0.00000000
orbit41                 orbit41 0.00000000
orbit43                 orbit43 0.00000000
orbit44                 orbit44 0.00000000
orbit47                 orbit47 0.00000000
orbit50                 orbit50 0.00000000
orbit51                 orbit51 0.00000000
orbit52                 orbit52 0.00000000
orbit53                 orbit53 0.00000000
orbit54                 orbit54 0.00000000
orbit55                 orbit55 0.00000000
orbit56                 orbit56 0.00000000
orbit57                 orbit57 0.00000000
orbit58                 orbit58 0.00000000
orbit59                 orbit59 0.00000000
orbit60                 orbit60 0.00000000
orbit61                 orbit61 0.00000000
orbit62                 orbit62 0.00000000
orbit63                 orbit63 0.00000000
orbit64                 orbit64 0.00000000
orbit65                 orbit65 0.00000000
orbit66                 orbit66 0.00000000
orbit67                 orbit67 0.00000000
orbit68                 orbit68 0.00000000
orbit69                 orbit69 0.00000000
orbit70                 orbit70 0.00000000
orbit71                 orbit71 0.00000000
orbit72                 orbit72 0.00000000
AP                           AP 0.00000000
ecc                         ecc 0.00000000
eccrad                   eccrad 0.00000000
constraint           constraint 0.00000000
trans                     trans 0.00000000
evcent                   evcent 0.00000000
first                     first 0.00000000
third                     third 0.00000000
sixth                     sixth 0.00000000
selfinter             selfinter 0.00000000
bigcom3                 bigcom3 0.00000000
bigcom4                 bigcom4 0.00000000
bigcom5                 bigcom5 0.00000000
bigcom6                 bigcom6 0.00000000
bigcom7                 bigcom7 0.00000000
bigcom8                 bigcom8 0.00000000
bigcom9                 bigcom9 0.00000000
bigcom10               bigcom10 0.00000000
bigcom11               bigcom11 0.00000000
bigcom12               bigcom12 0.00000000
bigcom13               bigcom13 0.00000000
bigcom14               bigcom14 0.00000000
bigcom15               bigcom15 0.00000000
bigcom16               bigcom16 0.00000000
bigcom17               bigcom17 0.00000000
bigcom19               bigcom19 0.00000000
bigcom20               bigcom20 0.00000000
bigcom21               bigcom21 0.00000000
bigcom22               bigcom22 0.00000000
bigcom26               bigcom26 0.00000000
bigcom27               bigcom27 0.00000000
bigcom28               bigcom28 0.00000000
bigcom30               bigcom30 0.00000000
bigcom31               bigcom31 0.00000000
bigcom32               bigcom32 0.00000000
bigcom33               bigcom33 0.00000000
bigcom34               bigcom34 0.00000000
bigcom36               bigcom36 0.00000000
bigcom37               bigcom37 0.00000000
bigcom38               bigcom38 0.00000000
bigcom39               bigcom39 0.00000000
bigcom40               bigcom40 0.00000000
bigcom41               bigcom41 0.00000000
bigcom43               bigcom43 0.00000000
bigcom46               bigcom46 0.00000000
bigcom47               bigcom47 0.00000000
bigcom49               bigcom49 0.00000000
bigcom52               bigcom52 0.00000000
bigcom54               bigcom54 0.00000000
bigcom58               bigcom58 0.00000000
bigcom61               bigcom61 0.00000000
bigcom65               bigcom65 0.00000000
bigcom69               bigcom69 0.00000000
bigcom71               bigcom71 0.00000000
bigcom75               bigcom75 0.00000000
bigcom76               bigcom76 0.00000000
bigcom78               bigcom78 0.00000000
bigcom82               bigcom82 0.00000000
bigcom83               bigcom83 0.00000000
bigcom85               bigcom85 0.00000000
bigcom87               bigcom87 0.00000000
bigcom90               bigcom90 0.00000000
bigcom91               bigcom91 0.00000000
bigcom95               bigcom95 0.00000000
bigcom97               bigcom97 0.00000000
bigcom98               bigcom98 0.00000000
bigcom99               bigcom99 0.00000000
bigcom101             bigcom101 0.00000000
bigcom102             bigcom102 0.00000000
bigcom104             bigcom104 0.00000000
bigcom106             bigcom106 0.00000000
bigcom107             bigcom107 0.00000000
bigcom108             bigcom108 0.00000000
bigcom113             bigcom113 0.00000000
bigcom114             bigcom114 0.00000000
bigcom115             bigcom115 0.00000000
bigcom117             bigcom117 0.00000000
bigcom119             bigcom119 0.00000000
bigcom121             bigcom121 0.00000000
bigcom123             bigcom123 0.00000000
bigcom124             bigcom124 0.00000000
bigcom127             bigcom127 0.00000000
bigcom130             bigcom130 0.00000000
bigcom131             bigcom131 0.00000000
bigcom134             bigcom134 0.00000000
bigcom138             bigcom138 0.00000000
bigcom143             bigcom143 0.00000000
bigcom146             bigcom146 0.00000000
bigcom148             bigcom148 0.00000000
bigcom149             bigcom149 0.00000000
bigcom151             bigcom151 0.00000000
bigcom153             bigcom153 0.00000000
bigcom154             bigcom154 0.00000000
bigcom159             bigcom159 0.00000000
bigcom160             bigcom160 0.00000000
bigcom161             bigcom161 0.00000000
bigcom162             bigcom162 0.00000000
bigcom168             bigcom168 0.00000000
bigcom172             bigcom172 0.00000000
bigcom175             bigcom175 0.00000000
bigcom180             bigcom180 0.00000000
bigcom181             bigcom181 0.00000000
bigcom183             bigcom183 0.00000000
bigcom185             bigcom185 0.00000000
bigcom187             bigcom187 0.00000000
bigcom189             bigcom189 0.00000000
bigcom191             bigcom191 0.00000000
bigcom198             bigcom198 0.00000000
bigcom199             bigcom199 0.00000000
bigcom200             bigcom200 0.00000000
bigcom202             bigcom202 0.00000000
bigcom205             bigcom205 0.00000000
bigcom227             bigcom227 0.00000000
bigcom232             bigcom232 0.00000000
bigcom241             bigcom241 0.00000000
bigcom246             bigcom246 0.00000000
bigcom266             bigcom266 0.00000000
bigcom268             bigcom268 0.00000000
bigcom274             bigcom274 0.00000000
bigcom278             bigcom278 0.00000000
bigcom280             bigcom280 0.00000000
bigcom323             bigcom323 0.00000000
bigcom341             bigcom341 0.00000000
bigcom342             bigcom342 0.00000000
bigcom345             bigcom345 0.00000000
bigcom346             bigcom346 0.00000000
bigcom354             bigcom354 0.00000000
bigcom369             bigcom369 0.00000000
bigcom373             bigcom373 0.00000000
bigcom377             bigcom377 0.00000000
bigcom384             bigcom384 0.00000000
bigcom394             bigcom394 0.00000000
bigcom398             bigcom398 0.00000000
bigcom403             bigcom403 0.00000000
bigcom404             bigcom404 0.00000000
bigcom414             bigcom414 0.00000000
bigcom416             bigcom416 0.00000000
bigcom428             bigcom428 0.00000000
bigcom430             bigcom430 0.00000000
bigcom434             bigcom434 0.00000000
bigcom435             bigcom435 0.00000000
bigcom449             bigcom449 0.00000000
bigcom451             bigcom451 0.00000000
bigcom454             bigcom454 0.00000000
bigcom471             bigcom471 0.00000000
bigcom473             bigcom473 0.00000000
bigcom479             bigcom479 0.00000000
bigcom484             bigcom484 0.00000000
bigcom485             bigcom485 0.00000000
bigcom492             bigcom492 0.00000000
bigcom498             bigcom498 0.00000000
bigcom506             bigcom506 0.00000000
bigcom530             bigcom530 0.00000000
bigcom531             bigcom531 0.00000000
bigcom564             bigcom564 0.00000000
bigcom623             bigcom623 0.00000000
membership_s2     membership_s2 0.00000000
membership_s3     membership_s3 0.00000000
membership_s4     membership_s4 0.00000000
membership_s5     membership_s5 0.00000000
membership_s7     membership_s7 0.00000000
membership_s8     membership_s8 0.00000000
membership_s9     membership_s9 0.00000000
membership_s10   membership_s10 0.00000000
membership_s11   membership_s11 0.00000000
membership_s13   membership_s13 0.00000000
membership_s17   membership_s17 0.00000000
membership_s18   membership_s18 0.00000000
membership_s19   membership_s19 0.00000000
membership_s20   membership_s20 0.00000000
membership_s21   membership_s21 0.00000000
membership_s22   membership_s22 0.00000000
membership_s25   membership_s25 0.00000000
membership_s26   membership_s26 0.00000000
membership_s27   membership_s27 0.00000000
membership_s28   membership_s28 0.00000000
membership_s29   membership_s29 0.00000000
membership_s30   membership_s30 0.00000000
membership_s32   membership_s32 0.00000000
membership_s33   membership_s33 0.00000000
membership_s34   membership_s34 0.00000000
membership_s35   membership_s35 0.00000000
membership_s36   membership_s36 0.00000000
membership_s39   membership_s39 0.00000000
membership_s40   membership_s40 0.00000000
membership_s41   membership_s41 0.00000000
membership_s42   membership_s42 0.00000000
membership_s43   membership_s43 0.00000000
pdi                         pdi 0.00000000
[1] "Dataset: low_C Model RF, run: 5 of 10 2015-06-15 22:29:37"
     |      Out-of-bag   |
Tree |      MSE  %Var(y) |
   1 |  0.08692   194.97 |
   2 |  0.08067   180.95 |
   3 |  0.07482   167.83 |
   4 |  0.06995   156.89 |
   5 |  0.06894   154.63 |
   6 |  0.06474   145.22 |
   7 |  0.06303   141.37 |
   8 |  0.06115   137.15 |
   9 |  0.06043   135.55 |
  10 |  0.05921   132.81 |
  11 |  0.05805   130.22 |
  12 |  0.05752   129.02 |
  13 |  0.05645   126.63 |
  14 |  0.05659   126.93 |
  15 |  0.05584   125.25 |
  16 |  0.05522   123.85 |
  17 |    0.055   123.36 |
  18 |  0.05463   122.55 |
  19 |   0.0546   122.46 |
  20 |  0.05429   121.76 |
  21 |  0.05413   121.41 |
  22 |  0.05383   120.74 |
  23 |  0.05354   120.10 |
  24 |  0.05314   119.19 |
  25 |  0.05296   118.79 |
  26 |   0.0529   118.66 |
  27 |   0.0525   117.77 |
  28 |   0.0522   117.09 |
  29 |  0.05217   117.03 |
  30 |  0.05195   116.52 |
  31 |  0.05195   116.53 |
  32 |   0.0518   116.20 |
  33 |   0.0516   115.74 |
  34 |  0.05171   115.99 |
  35 |  0.05158   115.70 |
  36 |  0.05144   115.38 |
  37 |  0.05128   115.03 |
  38 |  0.05136   115.20 |
  39 |  0.05132   115.12 |
  40 |  0.05124   114.94 |
  41 |  0.05105   114.50 |
  42 |  0.05099   114.36 |
  43 |  0.05096   114.30 |
  44 |  0.05091   114.20 |
  45 |  0.05095   114.28 |
  46 |   0.0509   114.17 |
  47 |  0.05077   113.88 |
  48 |  0.05068   113.68 |
  49 |  0.05061   113.51 |
  50 |  0.05059   113.48 |
  51 |   0.0505   113.28 |
  52 |  0.05052   113.31 |
  53 |  0.05051   113.30 |
  54 |  0.05045   113.16 |
  55 |  0.05044   113.13 |
  56 |  0.05046   113.19 |
  57 |   0.0504   113.04 |
  58 |  0.05034   112.92 |
  59 |   0.0503   112.83 |
  60 |  0.05022   112.65 |
  61 |  0.05013   112.44 |
  62 |  0.05009   112.35 |
  63 |  0.05008   112.32 |
  64 |  0.05005   112.26 |
  65 |  0.05002   112.21 |
  66 |  0.05002   112.21 |
  67 |  0.04999   112.14 |
  68 |  0.04999   112.13 |
  69 |  0.04994   112.02 |
  70 |  0.04991   111.95 |
  71 |  0.04988   111.88 |
  72 |  0.04978   111.66 |
  73 |  0.04978   111.65 |
  74 |  0.04978   111.65 |
  75 |  0.04972   111.52 |
  76 |   0.0497   111.48 |
  77 |   0.0497   111.49 |
  78 |  0.04971   111.50 |
  79 |  0.04971   111.51 |
  80 |  0.04968   111.44 |
  81 |  0.04958   111.22 |
  82 |  0.04959   111.24 |
  83 |  0.04956   111.16 |
  84 |   0.0496   111.26 |
  85 |  0.04957   111.18 |
  86 |  0.04957   111.19 |
  87 |  0.04956   111.17 |
  88 |  0.04955   111.15 |
  89 |  0.04951   111.06 |
  90 |  0.04949   111.00 |
  91 |  0.04944   110.90 |
  92 |  0.04939   110.79 |
  93 |  0.04935   110.69 |
  94 |  0.04929   110.57 |
  95 |  0.04926   110.49 |
  96 |  0.04927   110.51 |
  97 |  0.04927   110.53 |
  98 |  0.04923   110.42 |
  99 |  0.04922   110.41 |
 100 |  0.04921   110.39 |
[1] "Random Forest variable coefficients"
                      %IncMSE IncNodePurity
graph5           3.768082e-04  4.684459e-01
graph6           1.969951e-03  7.454956e-01
graph7           7.776562e-05  8.801462e-02
graph8           0.000000e+00  1.110223e-18
graph9           9.693849e-03  1.402396e+00
graph10          8.267153e-03  1.839298e+00
graph11          8.397563e-03  1.450663e+00
graph12          5.933673e-03  1.331284e+00
graph13          6.568629e-03  1.619432e+00
graph14          4.252993e-03  1.063746e+00
graph15          5.134114e-03  1.297894e+00
graph16          1.329410e-02  1.904159e+00
graph17          2.843977e-03  8.623626e-01
graph18          1.588943e-04  7.058253e-02
graph19          1.674169e-02  1.653454e+00
graph20          1.053426e-03  2.602735e-01
graph21          1.397185e-03  5.179557e-01
graph22         -2.269536e-06  4.670024e-02
graph23          1.900935e-03  3.940204e-01
graph24          3.511803e-05  8.541894e-02
graph25          1.276526e-03  2.552433e-01
graph26          1.235406e-04  6.030734e-02
graph27          2.327565e-05  8.207658e-02
graph28          0.000000e+00  0.000000e+00
graph29          0.000000e+00  0.000000e+00
orbit0           3.300297e-04  2.230218e-01
orbit1           3.660772e-03  1.104424e+00
orbit2           1.254050e-04  2.278708e-01
orbit3           7.019329e-05  1.595536e-01
orbit4           5.816936e-03  1.582406e+00
orbit5           5.977411e-03  1.003923e+00
orbit6           6.666245e-03  1.294254e+00
orbit7           5.521149e-04  1.787664e-01
orbit8           1.181708e-03  6.182585e-01
orbit9           2.628742e-03  7.816154e-01
orbit10          1.401298e-04  1.356833e-01
orbit11          2.143389e-05  6.754910e-02
orbit12          1.264958e-04  9.471485e-02
orbit13          9.832278e-05  1.386457e-01
orbit14          0.000000e+00  0.000000e+00
orbit15          5.377175e-03  1.408166e+00
orbit16          6.190137e-03  1.164709e+00
orbit17          9.003153e-03  1.478680e+00
orbit18          1.124463e-02  2.670608e+00
orbit19          6.074794e-03  1.910262e+00
orbit20          2.860094e-03  1.159670e+00
orbit21          4.231673e-03  1.172797e+00
orbit22          8.025101e-03  1.301763e+00
orbit23          1.926512e-04  7.672367e-02
orbit24          1.035772e-02  1.255562e+00
orbit25          2.588807e-04  3.158069e-01
orbit26          3.143806e-04  1.483028e-01
orbit27          5.915474e-03  1.597750e+00
orbit28          3.758911e-03  7.612210e-01
orbit29          3.283472e-04  1.751792e-01
orbit30          7.353661e-04  8.059427e-01
orbit31          8.936299e-03  9.123003e-01
orbit32          3.552378e-04  2.022358e-01
orbit33          1.159957e-04  2.490234e-02
orbit34          5.092362e-03  9.009675e-01
orbit35          1.446433e-02  2.189994e+00
orbit36          2.998678e-03  8.450029e-01
orbit37          6.702618e-03  7.936582e-01
orbit38          4.560356e-04  4.464117e-01
orbit39          4.655809e-03  8.765543e-01
orbit40          1.656609e-05  4.336417e-02
orbit41          1.350769e-04  1.866925e-01
orbit42          1.466255e-04  3.557417e-01
orbit43          8.515085e-04  1.378887e-01
orbit44          0.000000e+00  0.000000e+00
orbit45          1.329091e-02  1.484800e+00
orbit46          5.770306e-04  1.100033e-01
orbit47          4.450519e-04  1.065075e-01
orbit48          2.760487e-04  1.081749e-01
orbit49          5.782898e-04  3.276583e-01
orbit50          4.614100e-04  2.735473e-01
orbit51          1.285855e-03  4.615471e-01
orbit52          7.478686e-04  2.534976e-01
orbit53          6.747489e-04  3.059455e-01
orbit54          5.241635e-05  3.679163e-02
orbit55          0.000000e+00  0.000000e+00
orbit56          2.146860e-03  4.321939e-01
orbit57          0.000000e+00  0.000000e+00
orbit58          0.000000e+00  0.000000e+00
orbit59          8.822724e-05  6.035746e-02
orbit60          4.658455e-05  2.149828e-02
orbit61          0.000000e+00  0.000000e+00
orbit62          1.284954e-03  5.580127e-01
orbit63          4.704531e-04  3.208774e-01
orbit64          7.535957e-05  1.644174e-01
orbit65          2.096474e-05  1.078841e-01
orbit66          0.000000e+00  0.000000e+00
orbit67          0.000000e+00  0.000000e+00
orbit68          8.196229e-06  6.197636e-02
orbit69          0.000000e+00  0.000000e+00
orbit70          0.000000e+00  0.000000e+00
orbit71          0.000000e+00  0.000000e+00
orbit72          0.000000e+00  0.000000e+00
AP               1.114232e-04  2.151944e-01
bet              4.080821e-03  3.025935e+00
ecc              7.541761e-04  3.542094e-01
eccrad           1.190696e-03  3.442089e-01
close            5.559532e-03  1.380641e+00
constraint       1.342819e-03  5.350348e-01
coreness         1.192492e-03  6.262642e-01
knn              6.258833e-03  1.624232e+00
hubscore         9.806680e-03  1.740881e+00
pagerank         3.952116e-03  4.133000e+00
trans            6.964035e-05  2.499540e-01
evcent           6.140258e-03  1.521171e+00
first            1.116254e-03  2.881447e-01
upto_second      3.105646e-03  1.195733e+00
upto_third       3.029257e-03  1.100000e+00
upto_fourth      8.690564e-03  1.766260e+00
upto_fifth       5.712709e-03  1.406610e+00
upto_sixth       1.167615e-02  1.615563e+00
second           2.447818e-03  1.003748e+00
third            6.816841e-03  1.512644e+00
fourth           1.012554e-02  2.370573e+00
fifth            2.310350e-03  2.938251e+00
sixth            4.834897e-03  1.770038e+00
ratio1           3.958859e-03  1.635082e+00
ratio2           5.699230e-03  3.883530e+00
ratio3           6.828958e-03  3.246827e+00
ratio4           9.889634e-03  2.729762e+00
ratio5           8.534783e-03  3.490695e+00
ratio6           7.940172e-03  2.914961e+00
selfinter       -1.829412e-05  4.159095e-01
walktrap_vertex  1.097207e-03  9.079410e-01
bigcom1          1.787175e-04  1.863364e-01
bigcom3          0.000000e+00  0.000000e+00
bigcom4          5.688110e-05  7.594864e-01
bigcom5          2.187130e-03  6.041234e-01
bigcom6          0.000000e+00  2.775558e-19
bigcom7          0.000000e+00  5.551115e-19
bigcom8          7.657096e-04  7.913598e-01
bigcom9          0.000000e+00  0.000000e+00
bigcom10        -1.410319e-05  4.642899e-01
bigcom11         1.179949e-04  5.671150e-01
bigcom12         2.240043e-04  5.482068e-01
bigcom13         4.446396e-05  9.743826e-02
bigcom14         0.000000e+00  0.000000e+00
bigcom15         0.000000e+00  1.110223e-18
bigcom16         0.000000e+00  2.775558e-19
bigcom17        -2.776134e-05  3.794612e-01
bigcom19        -2.224232e-06  1.708279e-01
bigcom20         0.000000e+00  5.551115e-19
bigcom21         0.000000e+00  0.000000e+00
bigcom22         9.411550e-06  1.026767e-01
bigcom23         4.025385e-04  6.300019e-01
bigcom26         0.000000e+00  0.000000e+00
bigcom27        -4.088474e-05  2.656624e-01
bigcom28         0.000000e+00  8.571429e-03
bigcom30        -3.803855e-06  3.351493e-01
bigcom31         0.000000e+00  0.000000e+00
bigcom32         0.000000e+00  0.000000e+00
bigcom33         0.000000e+00  0.000000e+00
bigcom34         0.000000e+00  0.000000e+00
bigcom36         0.000000e+00  0.000000e+00
bigcom37         0.000000e+00  1.665335e-18
bigcom38         0.000000e+00  0.000000e+00
bigcom39         0.000000e+00  0.000000e+00
bigcom40         0.000000e+00  0.000000e+00
bigcom41        -9.014325e-05  6.694664e-01
bigcom43         2.376450e-04  3.990604e-01
bigcom46         0.000000e+00  0.000000e+00
bigcom47        -4.879500e-06  1.094133e-02
bigcom49         0.000000e+00  5.551115e-19
bigcom52         0.000000e+00  0.000000e+00
bigcom54         0.000000e+00  5.551115e-19
bigcom58        -1.493974e-05  4.765666e-01
bigcom61         0.000000e+00  5.551115e-19
bigcom65         0.000000e+00  0.000000e+00
bigcom69         0.000000e+00  0.000000e+00
bigcom71        -1.913398e-05  9.579784e-02
bigcom75         0.000000e+00  0.000000e+00
bigcom76         1.039203e-05  4.663107e-01
bigcom78         5.362400e-05  5.202792e-01
bigcom82        -4.075453e-05  2.156024e-01
bigcom83         0.000000e+00  0.000000e+00
bigcom85        -9.002524e-06  6.109123e-01
bigcom87         0.000000e+00  0.000000e+00
bigcom90        -2.924149e-05  5.073883e-01
bigcom91         0.000000e+00  0.000000e+00
bigcom95        -7.045858e-06  7.320767e-01
bigcom97         0.000000e+00  5.551115e-19
bigcom98         0.000000e+00  0.000000e+00
bigcom99         8.811127e-06  2.300581e-01
bigcom101       -2.982519e-05  3.938470e-01
bigcom102       -3.755754e-05  1.537217e-01
bigcom104        0.000000e+00  0.000000e+00
bigcom106        0.000000e+00  0.000000e+00
bigcom107        0.000000e+00  0.000000e+00
bigcom108        0.000000e+00  0.000000e+00
bigcom113       -5.337862e-05  3.292561e-01
bigcom114        0.000000e+00  0.000000e+00
bigcom115        0.000000e+00  0.000000e+00
bigcom117        0.000000e+00  1.110223e-18
bigcom119       -1.853864e-05  4.950949e-01
bigcom121        0.000000e+00  1.110223e-18
bigcom123        0.000000e+00  0.000000e+00
bigcom124       -1.706582e-05  3.139438e-01
bigcom127        0.000000e+00  0.000000e+00
bigcom130        0.000000e+00  0.000000e+00
bigcom131        0.000000e+00  0.000000e+00
bigcom134        4.410984e-05  4.932398e-01
bigcom138        5.420760e-05  2.653788e-01
bigcom143        0.000000e+00  0.000000e+00
bigcom146        4.379022e-05  8.657281e-02
bigcom148        0.000000e+00  0.000000e+00
bigcom149        0.000000e+00  0.000000e+00
bigcom151        1.013838e-05  4.359111e-01
bigcom153        0.000000e+00  0.000000e+00
bigcom154        0.000000e+00  0.000000e+00
bigcom159        0.000000e+00  0.000000e+00
bigcom160        0.000000e+00  1.110223e-18
bigcom161        0.000000e+00  0.000000e+00
bigcom162       -1.847498e-05  1.179946e-01
bigcom168        0.000000e+00  0.000000e+00
bigcom172        0.000000e+00  1.333333e-02
bigcom175        0.000000e+00  1.110223e-18
bigcom180        0.000000e+00  0.000000e+00
bigcom181        0.000000e+00  0.000000e+00
bigcom183       -2.631161e-05  3.130189e-01
bigcom185        0.000000e+00  0.000000e+00
bigcom187        0.000000e+00  0.000000e+00
bigcom189        0.000000e+00  1.555556e-02
bigcom191        0.000000e+00  0.000000e+00
bigcom198        0.000000e+00  5.551115e-19
bigcom199        0.000000e+00  0.000000e+00
bigcom200        0.000000e+00  0.000000e+00
bigcom202        0.000000e+00  0.000000e+00
bigcom205        0.000000e+00  5.551115e-19
bigcom227        0.000000e+00  0.000000e+00
bigcom232        0.000000e+00  0.000000e+00
bigcom241        0.000000e+00  0.000000e+00
bigcom246       -1.628077e-05  1.585457e-01
bigcom266        0.000000e+00  0.000000e+00
bigcom268        0.000000e+00  0.000000e+00
bigcom274        0.000000e+00  0.000000e+00
bigcom278        0.000000e+00  1.110223e-18
bigcom280        0.000000e+00  0.000000e+00
bigcom323        0.000000e+00  0.000000e+00
bigcom341        5.359057e-06  5.000000e-03
bigcom342        3.283525e-05  2.835713e-01
bigcom345        0.000000e+00  0.000000e+00
bigcom346        0.000000e+00  5.551115e-19
bigcom354       -5.907767e-05  3.444829e-01
bigcom369        0.000000e+00  0.000000e+00
bigcom373        0.000000e+00  0.000000e+00
bigcom377        0.000000e+00  0.000000e+00
bigcom384        0.000000e+00  0.000000e+00
bigcom394       -4.609016e-05  4.588712e-01
bigcom398        1.209098e-04  1.212239e+00
bigcom403        0.000000e+00  0.000000e+00
bigcom404        0.000000e+00  0.000000e+00
bigcom414        0.000000e+00  0.000000e+00
bigcom416        0.000000e+00  0.000000e+00
bigcom423        3.259701e-04  6.058363e-01
bigcom428        0.000000e+00  7.771561e-18
bigcom430        0.000000e+00  1.110223e-18
bigcom434        0.000000e+00  0.000000e+00
bigcom435        0.000000e+00  0.000000e+00
bigcom449        0.000000e+00  5.551115e-19
bigcom451        0.000000e+00  0.000000e+00
bigcom454        0.000000e+00  0.000000e+00
bigcom471        1.826091e-05  6.122166e-01
bigcom473        0.000000e+00  0.000000e+00
bigcom479        0.000000e+00  0.000000e+00
bigcom484        1.068909e-05  4.936082e-01
bigcom485        0.000000e+00  0.000000e+00
bigcom492        0.000000e+00  0.000000e+00
bigcom498        0.000000e+00  0.000000e+00
bigcom506        0.000000e+00  0.000000e+00
bigcom530        0.000000e+00  0.000000e+00
bigcom531        0.000000e+00  0.000000e+00
bigcom564        0.000000e+00  0.000000e+00
bigcom623        1.256144e-03  3.569184e+00
spin_vertex      1.020724e-03  9.729446e-01
membership_s1    9.621463e-05  1.888123e-01
membership_s2    1.458887e-04  3.652041e-01
membership_s3    1.635133e-05  1.403101e-01
membership_s4   -4.337895e-05  4.091957e-01
membership_s5    0.000000e+00  0.000000e+00
membership_s6   -1.887006e-04  8.317510e-01
membership_s7    0.000000e+00  0.000000e+00
membership_s8    0.000000e+00  0.000000e+00
membership_s9    1.331235e-06  7.065279e-02
membership_s10   8.426162e-06  1.328374e-01
membership_s11  -1.080050e-04  5.054125e-01
membership_s13   0.000000e+00  0.000000e+00
membership_s14   5.208577e-04  5.727331e-01
membership_s15   5.157030e-04  5.198169e-01
membership_s17  -8.624209e-06  1.295602e-01
membership_s18   0.000000e+00  3.330669e-18
membership_s19   2.673970e-05  3.616931e-01
membership_s20   0.000000e+00  0.000000e+00
membership_s21   9.302976e-05  5.271139e-01
membership_s22   0.000000e+00  1.665335e-18
membership_s23   6.210112e-04  1.134259e-01
membership_s25   1.996588e-04  3.593879e-01
membership_s26   0.000000e+00  5.551115e-19
membership_s27   0.000000e+00  5.551115e-19
membership_s28   8.653013e-05  4.226488e-01
membership_s29   0.000000e+00  0.000000e+00
membership_s30  -2.432261e-05  2.713120e-01
membership_s31  -5.857115e-05  4.444574e-01
membership_s32   9.827950e-05  5.638720e-01
membership_s33  -6.565402e-05  1.087540e+00
membership_s34   0.000000e+00  0.000000e+00
membership_s35   2.533882e-04  4.332810e-01
membership_s36   0.000000e+00  0.000000e+00
membership_s37   9.341494e-05  9.109874e-01
membership_s39   5.658986e-05  2.710454e-01
membership_s40   0.000000e+00  5.551115e-19
membership_s41   1.123522e-04  6.115451e-01
membership_s42  -8.184008e-05  3.443026e-01
membership_s43   2.793120e-04  4.822112e-01
membership_s44   2.306821e-04  3.336281e-01
V1               9.261381e-03  4.596725e+00
V2               6.163072e-03  5.280849e+00
pdi              4.466159e-05  4.232862e-01
adhesion         1.653465e-02  3.529520e+00
cohesion         1.683059e-02  3.489211e+00
inner            9.120947e-03  3.712807e+00
outer            8.988886e-03  4.852509e+00
ioratio          1.327743e-02  3.149677e+00
comsize          8.371443e-03  5.545410e+00
[1] "Dataset: low_C Model GLM, run: 5 of 10 2015-06-15 22:32:41"
[1] "glmnet variable coefficients"
                     [,1]          [,2]
(Intercept)     -3.014621  2.004644e+00
graph0           0.000000  8.979378e-03
graph1           0.000000 -1.319546e-05
graph2           0.000000  1.187989e-01
graph3           0.000000  0.000000e+00
graph4           0.000000 -7.779321e-11
graph5           0.000000 -4.427550e-05
graph6           0.000000  0.000000e+00
graph7           0.000000 -3.640993e-03
graph8           0.000000 -3.971200e-01
graph9           0.000000 -3.097692e-07
graph10          0.000000  5.929506e-08
graph11          0.000000 -9.935174e-08
graph12          0.000000  0.000000e+00
graph13          0.000000  0.000000e+00
graph14          0.000000  0.000000e+00
graph15          0.000000  2.751706e-04
graph16          0.000000  0.000000e+00
graph17          0.000000  0.000000e+00
graph18          0.000000  6.797403e-05
graph19          0.000000  0.000000e+00
graph20          0.000000 -3.910010e-05
graph21          0.000000 -2.395990e-04
graph22          0.000000  3.379588e-05
graph23          0.000000 -8.945494e-05
graph24          0.000000 -1.346814e-03
graph25          0.000000  4.567809e-04
graph26          0.000000  1.014601e-03
graph27          0.000000 -6.457342e-05
graph28          0.000000  0.000000e+00
graph29          0.000000  0.000000e+00
orbit0           0.000000  2.587850e-03
orbit1           0.000000 -8.856341e-05
orbit2           0.000000  0.000000e+00
orbit3           0.000000  1.252670e-01
orbit4           0.000000  0.000000e+00
orbit5           0.000000  2.755322e-05
orbit6           0.000000 -2.287609e-07
orbit7           0.000000 -7.223642e-03
orbit8           0.000000 -2.909835e-05
orbit9           0.000000 -1.655160e-04
orbit10          0.000000  7.887302e-04
orbit11          0.000000  2.359882e-02
orbit12          0.000000 -4.074607e-03
orbit13          0.000000  1.252818e-01
orbit14          0.000000 -3.962806e-01
orbit15          0.000000 -1.909077e-06
orbit16          0.000000  0.000000e+00
orbit17          0.000000  1.082638e-06
orbit18          0.000000 -2.396140e-07
orbit19          0.000000  5.608078e-07
orbit20          0.000000 -4.006071e-06
orbit21          0.000000  4.101207e-04
orbit22          0.000000 -1.040187e-07
orbit23          0.000000 -4.204471e-02
orbit24          0.000000  0.000000e+00
orbit25          0.000000 -1.992189e-05
orbit26          0.000000  0.000000e+00
orbit27          0.000000  1.553121e-05
orbit28          0.000000  2.752599e-04
orbit29          0.000000 -1.920574e-04
orbit30          0.000000  9.599846e-04
orbit31          0.000000  0.000000e+00
orbit32          0.000000  2.939222e-05
orbit33          0.000000 -1.538796e-01
orbit34          0.000000  1.899980e-04
orbit35          0.000000 -1.634431e-06
orbit36          0.000000 -7.588911e-06
orbit37          0.000000  8.357668e-06
orbit38          0.000000  0.000000e+00
orbit39          0.000000  0.000000e+00
orbit40          0.000000 -3.918288e-06
orbit41          0.000000 -1.281696e-03
orbit42          0.000000  4.778557e-01
orbit43          0.000000  8.122296e-05
orbit44          0.000000 -5.939088e-01
orbit45          0.000000  0.000000e+00
orbit46          0.000000  3.711114e-04
orbit47          0.000000  2.052588e-03
orbit48          0.000000 -3.021486e-03
orbit49          0.000000 -4.650318e-05
orbit50          0.000000 -1.130142e-02
orbit51          0.000000 -4.598580e-04
orbit52          0.000000 -5.279874e-04
orbit53          0.000000 -6.092922e-03
orbit54          0.000000  2.774174e-05
orbit55          0.000000 -8.997000e-01
orbit56          0.000000 -6.737730e-05
orbit57          0.000000  0.000000e+00
orbit58          0.000000 -3.718489e-01
orbit59          0.000000 -1.784146e-03
orbit60          0.000000  2.047234e-04
orbit61          0.000000 -1.285715e+00
orbit62          0.000000  1.231149e-02
orbit63          0.000000 -5.754429e-03
orbit64          0.000000  1.084089e-02
orbit65          0.000000  4.649661e-03
orbit66          0.000000  0.000000e+00
orbit67          0.000000  0.000000e+00
orbit68          0.000000 -8.393714e-05
orbit69          0.000000  0.000000e+00
orbit70          0.000000  0.000000e+00
orbit71          0.000000  0.000000e+00
orbit72          0.000000  0.000000e+00
AP               0.000000  2.657660e-02
bet              0.000000  3.999177e-06
ecc              0.000000  9.139682e-03
eccrad           0.000000  4.850098e-02
close            0.000000  8.702968e-02
constraint       0.000000  1.002358e-02
coreness         0.000000  1.405836e-03
knn              0.000000 -2.464742e-06
hubscore         0.000000 -1.228761e+00
pagerank         0.000000 -4.684939e-02
trans            0.000000  7.011989e-03
evcent           0.000000 -4.953691e+00
first            0.000000  6.183323e-03
upto_second      0.000000 -2.154089e-05
upto_third       0.000000  0.000000e+00
upto_fourth      0.000000  2.702552e-12
upto_fifth       0.000000  0.000000e+00
upto_sixth       0.000000 -3.320441e-04
second           0.000000 -3.121667e-05
third            0.000000  1.214416e-06
fourth           0.000000  1.644795e-05
fifth            0.000000 -2.084090e-05
sixth            0.000000 -6.606752e-05
ratio1           0.000000  1.117634e-04
ratio2           0.000000  1.824031e-03
ratio3           0.000000  7.697063e-03
ratio4           0.000000 -3.831378e-02
ratio5           0.000000 -1.634578e-01
ratio6           0.000000  1.630702e-05
selfinter        0.000000  1.882350e-01
walktrap_vertex  0.000000 -2.632592e-01
bigcom1          0.000000  2.301668e-01
bigcom3          0.000000 -6.585819e-01
bigcom4          0.000000  1.517750e+00
bigcom5          0.000000  1.257215e-01
bigcom6          0.000000 -7.085119e-01
bigcom7          0.000000 -6.676791e-01
bigcom8          0.000000  8.626139e-01
bigcom9          0.000000 -7.291965e-01
bigcom10         0.000000  1.349206e+00
bigcom11         0.000000  2.973590e-01
bigcom12         0.000000 -2.353612e-03
bigcom13         0.000000 -7.772708e-02
bigcom14         0.000000 -1.343314e+00
bigcom15         0.000000 -6.665255e-01
bigcom16         0.000000 -1.299049e+00
bigcom17         0.000000  1.273074e+00
bigcom19         0.000000  6.038687e-01
bigcom20         0.000000 -5.844873e-01
bigcom21         0.000000 -5.882416e-01
bigcom22         0.000000 -1.109996e-02
bigcom23         0.000000  4.708535e-01
bigcom26         0.000000 -6.130409e-01
bigcom27         0.000000  7.172804e-01
bigcom28         0.000000 -9.257474e-01
bigcom30         0.000000  5.533612e-01
bigcom31         0.000000 -9.986815e-01
bigcom32         0.000000 -1.015829e+00
bigcom33         0.000000 -7.677504e-01
bigcom34         0.000000 -1.034086e+00
bigcom36         0.000000 -6.120596e-01
bigcom37         0.000000 -8.329951e-01
bigcom38         0.000000 -9.371912e-01
bigcom39         0.000000 -7.152848e-01
bigcom40         0.000000 -8.403084e-01
bigcom41         0.000000  1.101052e+00
bigcom43         0.000000  1.602059e-01
bigcom46         0.000000 -9.727640e-01
bigcom47         0.000000 -1.178200e-01
bigcom49         0.000000 -1.115566e+00
bigcom52         0.000000 -9.460871e-01
bigcom54         0.000000 -8.903631e-01
bigcom58         0.000000  8.844624e-01
bigcom61         0.000000 -9.891594e-01
bigcom65         0.000000 -8.630552e-01
bigcom69         0.000000 -9.096341e-01
bigcom71         0.000000  3.443193e-01
bigcom75         0.000000 -9.863632e-01
bigcom76         0.000000  1.311275e+00
bigcom78         0.000000  1.142188e+00
bigcom82         0.000000  7.191860e-01
bigcom83         0.000000 -1.105630e-01
bigcom85         0.000000  1.346526e+00
bigcom87         0.000000 -1.059323e+00
bigcom90         0.000000  1.076731e+00
bigcom91         0.000000 -8.701949e-01
bigcom95         0.000000  1.342103e+00
bigcom97         0.000000 -7.179155e-01
bigcom98         0.000000 -6.948853e-01
bigcom99         0.000000  1.043006e+00
bigcom101        0.000000  1.129631e+00
bigcom102        0.000000  3.273776e-01
bigcom104        0.000000 -7.413991e-01
bigcom106        0.000000  0.000000e+00
bigcom107        0.000000 -7.131292e-01
bigcom108        0.000000 -1.032038e+00
bigcom113        0.000000  5.851285e-01
bigcom114        0.000000 -7.757174e-01
bigcom115        0.000000 -8.549105e-01
bigcom117        0.000000 -1.309034e+00
bigcom119        0.000000  8.259826e-01
bigcom121        0.000000 -7.429573e-01
bigcom123        0.000000 -1.171948e+00
bigcom124        0.000000  8.933399e-01
bigcom127        0.000000 -1.151031e+00
bigcom130        0.000000 -9.142807e-01
bigcom131        0.000000 -8.192136e-01
bigcom134        0.000000  1.345022e+00
bigcom138        0.000000  6.078040e-01
bigcom143        0.000000 -7.290470e-01
bigcom146        0.000000 -4.423065e-02
bigcom148        0.000000 -6.436878e-01
bigcom149        0.000000 -7.347343e-01
bigcom151        0.000000  1.051051e+00
bigcom153        0.000000 -7.813146e-01
bigcom154        0.000000 -9.576842e-01
bigcom159        0.000000 -8.465868e-01
bigcom160        0.000000 -8.796771e-01
bigcom161        0.000000  0.000000e+00
bigcom162        0.000000  3.626578e-01
bigcom168        0.000000 -9.698941e-01
bigcom172        0.000000 -1.098067e+00
bigcom175        0.000000 -8.590362e-01
bigcom180        0.000000 -4.754085e-01
bigcom181        0.000000 -1.139147e+00
bigcom183        0.000000  8.639846e-01
bigcom185        0.000000 -1.201474e+00
bigcom187        0.000000 -4.439936e-01
bigcom189        0.000000 -1.121239e+00
bigcom191        0.000000 -4.236443e-01
bigcom198        0.000000  0.000000e+00
bigcom199        0.000000 -9.571544e-01
bigcom200        0.000000 -9.137913e-01
bigcom202        0.000000 -8.305955e-01
bigcom205        0.000000 -7.506163e-01
bigcom227        0.000000 -6.272872e-01
bigcom232        0.000000 -6.593607e-01
bigcom241        0.000000 -7.251276e-01
bigcom246        0.000000  6.545563e-02
bigcom266        0.000000 -5.395586e-01
bigcom268        0.000000 -8.409684e-01
bigcom274        0.000000 -6.998106e-01
bigcom278        0.000000 -7.353035e-01
bigcom280        0.000000 -3.846373e-01
bigcom323        0.000000 -8.006550e-01
bigcom341        0.000000 -8.251301e-01
bigcom342        0.000000  5.549816e-01
bigcom345        0.000000 -9.359991e-01
bigcom346        0.000000 -1.062106e+00
bigcom354        0.000000  1.358533e+00
bigcom369        0.000000 -5.981071e-01
bigcom373        0.000000 -6.459132e-01
bigcom377        0.000000 -8.112787e-01
bigcom384        0.000000 -1.097967e+00
bigcom394        0.000000  1.121091e+00
bigcom398        0.000000  2.513058e+00
bigcom403        0.000000 -8.231139e-01
bigcom404        0.000000 -9.805125e-01
bigcom414        0.000000 -7.173086e-01
bigcom416        0.000000 -7.234651e-01
bigcom423        0.000000  9.710806e-01
bigcom428        0.000000 -9.002117e-01
bigcom430        0.000000 -5.186679e-01
bigcom434        0.000000 -5.935899e-01
bigcom435        0.000000 -6.888766e-01
bigcom449        0.000000 -9.029043e-01
bigcom451        0.000000 -9.812995e-01
bigcom454        0.000000 -6.295048e-01
bigcom471        0.000000  1.129005e+00
bigcom473        0.000000 -8.434794e-01
bigcom479        0.000000 -1.242732e+00
bigcom484        0.000000  9.092039e-01
bigcom485        0.000000 -6.470637e-01
bigcom492        0.000000 -1.167711e+00
bigcom498        0.000000 -5.934545e-01
bigcom506        0.000000 -7.173493e-01
bigcom530        0.000000 -1.048894e+00
bigcom531        0.000000 -5.721635e-01
bigcom564        0.000000 -6.678455e-01
bigcom623        0.000000  5.971256e+00
spin_vertex      0.000000 -3.914215e-01
membership_s1    0.000000  1.064820e-03
membership_s2    0.000000 -1.286312e-03
membership_s3    0.000000  5.607181e-01
membership_s4    0.000000  6.468579e-01
membership_s5    0.000000 -1.140055e+00
membership_s6    0.000000  1.265791e+00
membership_s7    0.000000 -9.273844e-01
membership_s8    0.000000 -1.197281e+00
membership_s9    0.000000 -2.545396e-01
membership_s10   0.000000  4.828686e-01
membership_s11   0.000000  1.363390e+00
membership_s13   0.000000 -8.700659e-01
membership_s14   0.000000  1.256427e-01
membership_s15   0.000000  1.183862e-01
membership_s17   0.000000  1.231659e-01
membership_s18   0.000000 -1.095233e+00
membership_s19   0.000000  5.190484e-02
membership_s20   0.000000 -8.898095e-01
membership_s21   0.000000  1.922037e-01
membership_s22   0.000000 -1.464153e+00
membership_s23   0.000000 -2.254040e-01
membership_s25   0.000000 -4.294443e-03
membership_s26   0.000000 -7.415082e-01
membership_s27   0.000000 -6.846320e-01
membership_s28   0.000000  4.049438e-01
membership_s29   0.000000 -8.922253e-01
membership_s30   0.000000  3.114587e-01
membership_s31   0.000000  2.102552e-01
membership_s32   0.000000  2.079954e-01
membership_s33   0.000000  1.421262e+00
membership_s34   0.000000 -1.087509e+00
membership_s35   0.000000  7.447085e-02
membership_s36   0.000000 -1.069341e+00
membership_s37   0.000000  5.799637e-01
membership_s39   0.000000 -7.905589e-02
membership_s40   0.000000 -1.078701e+00
membership_s41   0.000000  5.354974e-01
membership_s42   0.000000  8.540826e-01
membership_s43   0.000000  1.840133e-01
membership_s44   0.000000  5.191011e-02
V1               0.000000  8.018924e-01
V2               0.000000 -1.492512e+00
pdi              0.000000 -2.714555e+02
adhesion         0.000000  3.907805e-04
cohesion         0.000000 -6.592117e-04
inner            0.000000  1.765091e-04
outer            0.000000  5.436639e-06
ioratio          0.000000 -3.314351e-01
comsize          0.000000  9.034005e-04
[1] "Dataset: low_C Model GBM, run: 6 of 10 2015-06-15 22:33:22"
Iter   TrainDeviance   ValidDeviance   StepSize   Improve
     1        0.3857             nan     0.0100   -0.0000
     2        0.3843             nan     0.0100    0.0001
     3        0.3832             nan     0.0100   -0.0000
     4        0.3822             nan     0.0100    0.0000
     5        0.3812             nan     0.0100    0.0000
     6        0.3802             nan     0.0100    0.0001
     7        0.3792             nan     0.0100   -0.0000
     8        0.3784             nan     0.0100    0.0001
     9        0.3774             nan     0.0100   -0.0000
    10        0.3763             nan     0.0100    0.0000
    20        0.3677             nan     0.0100    0.0000
    25        0.3635             nan     0.0100    0.0000

[1] "GBM variable coefficients"
                            var    rel.inf
comsize                 comsize 5.62546091
ratio5                   ratio5 5.60042187
outer                     outer 4.35308762
V1                           V1 4.23396931
pagerank               pagerank 3.88988291
ratio3                   ratio3 3.82024306
bet                         bet 3.80956931
V2                           V2 2.95218834
ratio2                   ratio2 2.93427748
spin_vertex         spin_vertex 2.63012769
upto_sixth           upto_sixth 2.60218104
inner                     inner 2.52145591
ioratio                 ioratio 2.30431766
fourth                   fourth 2.22047775
adhesion               adhesion 2.06121837
orbit16                 orbit16 1.98818701
ratio4                   ratio4 1.92282278
orbit20                 orbit20 1.88773390
orbit1                   orbit1 1.88348802
graph10                 graph10 1.82857254
graph15                 graph15 1.80596835
graph5                   graph5 1.79714950
orbit18                 orbit18 1.63445380
graph4                   graph4 1.47693558
knn                         knn 1.42675083
orbit37                 orbit37 1.39337075
orbit17                 orbit17 1.36259914
graph13                 graph13 1.32524112
fifth                     fifth 1.31210316
orbit21                 orbit21 1.29521405
graph9                   graph9 1.27838788
orbit35                 orbit35 1.18353995
graph19                 graph19 1.17952462
cohesion               cohesion 1.15396446
graph3                   graph3 1.10752153
membership_s14   membership_s14 1.10527029
walktrap_vertex walktrap_vertex 1.06571699
orbit28                 orbit28 1.00038294
graph12                 graph12 0.98829381
membership_s6     membership_s6 0.82181070
hubscore               hubscore 0.79566701
graph1                   graph1 0.66434848
graph17                 graph17 0.65397370
graph16                 graph16 0.62576468
graph14                 graph14 0.61748922
orbit5                   orbit5 0.59563101
graph21                 graph21 0.57702456
orbit15                 orbit15 0.56156388
constraint           constraint 0.54463373
third                     third 0.43056328
graph20                 graph20 0.39173203
orbit31                 orbit31 0.39162404
orbit39                 orbit39 0.37689363
orbit9                   orbit9 0.37063563
membership_s15   membership_s15 0.34890263
ratio6                   ratio6 0.32925936
orbit63                 orbit63 0.28293648
graph23                 graph23 0.27144069
orbit27                 orbit27 0.25594381
second                   second 0.24261344
upto_second         upto_second 0.23315932
orbit19                 orbit19 0.22217098
graph2                   graph2 0.22140849
orbit45                 orbit45 0.20726872
orbit36                 orbit36 0.19992389
close                     close 0.18565275
ratio1                   ratio1 0.18564827
upto_third           upto_third 0.18277885
upto_fifth           upto_fifth 0.17553220
bigcom23               bigcom23 0.17149844
membership_s43   membership_s43 0.17102371
orbit41                 orbit41 0.16417356
graph11                 graph11 0.15893591
trans                     trans 0.15890574
membership_s19   membership_s19 0.15194639
bigcom423             bigcom423 0.14987095
orbit42                 orbit42 0.14827956
orbit46                 orbit46 0.13285564
membership_s37   membership_s37 0.12614737
membership_s31   membership_s31 0.12005720
orbit62                 orbit62 0.10945499
membership_s28   membership_s28 0.10697713
membership_s23   membership_s23 0.10525218
orbit56                 orbit56 0.09855358
graph0                   graph0 0.00000000
graph6                   graph6 0.00000000
graph7                   graph7 0.00000000
graph8                   graph8 0.00000000
graph18                 graph18 0.00000000
graph22                 graph22 0.00000000
graph24                 graph24 0.00000000
graph25                 graph25 0.00000000
graph26                 graph26 0.00000000
graph27                 graph27 0.00000000
graph28                 graph28 0.00000000
graph29                 graph29 0.00000000
orbit0                   orbit0 0.00000000
orbit2                   orbit2 0.00000000
orbit3                   orbit3 0.00000000
orbit4                   orbit4 0.00000000
orbit6                   orbit6 0.00000000
orbit7                   orbit7 0.00000000
orbit8                   orbit8 0.00000000
orbit10                 orbit10 0.00000000
orbit11                 orbit11 0.00000000
orbit12                 orbit12 0.00000000
orbit13                 orbit13 0.00000000
orbit14                 orbit14 0.00000000
orbit22                 orbit22 0.00000000
orbit23                 orbit23 0.00000000
orbit24                 orbit24 0.00000000
orbit25                 orbit25 0.00000000
orbit26                 orbit26 0.00000000
orbit29                 orbit29 0.00000000
orbit30                 orbit30 0.00000000
orbit32                 orbit32 0.00000000
orbit33                 orbit33 0.00000000
orbit34                 orbit34 0.00000000
orbit38                 orbit38 0.00000000
orbit40                 orbit40 0.00000000
orbit43                 orbit43 0.00000000
orbit44                 orbit44 0.00000000
orbit47                 orbit47 0.00000000
orbit48                 orbit48 0.00000000
orbit49                 orbit49 0.00000000
orbit50                 orbit50 0.00000000
orbit51                 orbit51 0.00000000
orbit52                 orbit52 0.00000000
orbit53                 orbit53 0.00000000
orbit54                 orbit54 0.00000000
orbit55                 orbit55 0.00000000
orbit57                 orbit57 0.00000000
orbit58                 orbit58 0.00000000
orbit59                 orbit59 0.00000000
orbit60                 orbit60 0.00000000
orbit61                 orbit61 0.00000000
orbit64                 orbit64 0.00000000
orbit65                 orbit65 0.00000000
orbit66                 orbit66 0.00000000
orbit67                 orbit67 0.00000000
orbit68                 orbit68 0.00000000
orbit69                 orbit69 0.00000000
orbit70                 orbit70 0.00000000
orbit71                 orbit71 0.00000000
orbit72                 orbit72 0.00000000
AP                           AP 0.00000000
ecc                         ecc 0.00000000
eccrad                   eccrad 0.00000000
coreness               coreness 0.00000000
evcent                   evcent 0.00000000
first                     first 0.00000000
upto_fourth         upto_fourth 0.00000000
sixth                     sixth 0.00000000
selfinter             selfinter 0.00000000
bigcom1                 bigcom1 0.00000000
bigcom3                 bigcom3 0.00000000
bigcom4                 bigcom4 0.00000000
bigcom5                 bigcom5 0.00000000
bigcom6                 bigcom6 0.00000000
bigcom7                 bigcom7 0.00000000
bigcom8                 bigcom8 0.00000000
bigcom9                 bigcom9 0.00000000
bigcom10               bigcom10 0.00000000
bigcom11               bigcom11 0.00000000
bigcom12               bigcom12 0.00000000
bigcom13               bigcom13 0.00000000
bigcom14               bigcom14 0.00000000
bigcom15               bigcom15 0.00000000
bigcom16               bigcom16 0.00000000
bigcom17               bigcom17 0.00000000
bigcom19               bigcom19 0.00000000
bigcom20               bigcom20 0.00000000
bigcom21               bigcom21 0.00000000
bigcom22               bigcom22 0.00000000
bigcom26               bigcom26 0.00000000
bigcom27               bigcom27 0.00000000
bigcom28               bigcom28 0.00000000
bigcom30               bigcom30 0.00000000
bigcom31               bigcom31 0.00000000
bigcom32               bigcom32 0.00000000
bigcom33               bigcom33 0.00000000
bigcom34               bigcom34 0.00000000
bigcom36               bigcom36 0.00000000
bigcom37               bigcom37 0.00000000
bigcom38               bigcom38 0.00000000
bigcom39               bigcom39 0.00000000
bigcom40               bigcom40 0.00000000
bigcom41               bigcom41 0.00000000
bigcom43               bigcom43 0.00000000
bigcom46               bigcom46 0.00000000
bigcom47               bigcom47 0.00000000
bigcom49               bigcom49 0.00000000
bigcom52               bigcom52 0.00000000
bigcom54               bigcom54 0.00000000
bigcom58               bigcom58 0.00000000
bigcom61               bigcom61 0.00000000
bigcom65               bigcom65 0.00000000
bigcom69               bigcom69 0.00000000
bigcom71               bigcom71 0.00000000
bigcom75               bigcom75 0.00000000
bigcom76               bigcom76 0.00000000
bigcom78               bigcom78 0.00000000
bigcom82               bigcom82 0.00000000
bigcom83               bigcom83 0.00000000
bigcom85               bigcom85 0.00000000
bigcom87               bigcom87 0.00000000
bigcom90               bigcom90 0.00000000
bigcom91               bigcom91 0.00000000
bigcom95               bigcom95 0.00000000
bigcom97               bigcom97 0.00000000
bigcom98               bigcom98 0.00000000
bigcom99               bigcom99 0.00000000
bigcom101             bigcom101 0.00000000
bigcom102             bigcom102 0.00000000
bigcom104             bigcom104 0.00000000
bigcom106             bigcom106 0.00000000
bigcom107             bigcom107 0.00000000
bigcom108             bigcom108 0.00000000
bigcom113             bigcom113 0.00000000
bigcom114             bigcom114 0.00000000
bigcom115             bigcom115 0.00000000
bigcom117             bigcom117 0.00000000
bigcom119             bigcom119 0.00000000
bigcom121             bigcom121 0.00000000
bigcom123             bigcom123 0.00000000
bigcom124             bigcom124 0.00000000
bigcom127             bigcom127 0.00000000
bigcom130             bigcom130 0.00000000
bigcom131             bigcom131 0.00000000
bigcom134             bigcom134 0.00000000
bigcom138             bigcom138 0.00000000
bigcom143             bigcom143 0.00000000
bigcom146             bigcom146 0.00000000
bigcom148             bigcom148 0.00000000
bigcom149             bigcom149 0.00000000
bigcom151             bigcom151 0.00000000
bigcom153             bigcom153 0.00000000
bigcom154             bigcom154 0.00000000
bigcom159             bigcom159 0.00000000
bigcom160             bigcom160 0.00000000
bigcom161             bigcom161 0.00000000
bigcom162             bigcom162 0.00000000
bigcom168             bigcom168 0.00000000
bigcom172             bigcom172 0.00000000
bigcom175             bigcom175 0.00000000
bigcom180             bigcom180 0.00000000
bigcom181             bigcom181 0.00000000
bigcom183             bigcom183 0.00000000
bigcom185             bigcom185 0.00000000
bigcom187             bigcom187 0.00000000
bigcom189             bigcom189 0.00000000
bigcom191             bigcom191 0.00000000
bigcom198             bigcom198 0.00000000
bigcom199             bigcom199 0.00000000
bigcom200             bigcom200 0.00000000
bigcom202             bigcom202 0.00000000
bigcom205             bigcom205 0.00000000
bigcom227             bigcom227 0.00000000
bigcom232             bigcom232 0.00000000
bigcom241             bigcom241 0.00000000
bigcom246             bigcom246 0.00000000
bigcom266             bigcom266 0.00000000
bigcom268             bigcom268 0.00000000
bigcom274             bigcom274 0.00000000
bigcom278             bigcom278 0.00000000
bigcom280             bigcom280 0.00000000
bigcom323             bigcom323 0.00000000
bigcom341             bigcom341 0.00000000
bigcom342             bigcom342 0.00000000
bigcom345             bigcom345 0.00000000
bigcom346             bigcom346 0.00000000
bigcom354             bigcom354 0.00000000
bigcom369             bigcom369 0.00000000
bigcom373             bigcom373 0.00000000
bigcom377             bigcom377 0.00000000
bigcom384             bigcom384 0.00000000
bigcom394             bigcom394 0.00000000
bigcom398             bigcom398 0.00000000
bigcom403             bigcom403 0.00000000
bigcom404             bigcom404 0.00000000
bigcom414             bigcom414 0.00000000
bigcom416             bigcom416 0.00000000
bigcom428             bigcom428 0.00000000
bigcom430             bigcom430 0.00000000
bigcom434             bigcom434 0.00000000
bigcom435             bigcom435 0.00000000
bigcom449             bigcom449 0.00000000
bigcom451             bigcom451 0.00000000
bigcom454             bigcom454 0.00000000
bigcom471             bigcom471 0.00000000
bigcom473             bigcom473 0.00000000
bigcom479             bigcom479 0.00000000
bigcom484             bigcom484 0.00000000
bigcom485             bigcom485 0.00000000
bigcom492             bigcom492 0.00000000
bigcom498             bigcom498 0.00000000
bigcom506             bigcom506 0.00000000
bigcom530             bigcom530 0.00000000
bigcom531             bigcom531 0.00000000
bigcom564             bigcom564 0.00000000
bigcom623             bigcom623 0.00000000
membership_s1     membership_s1 0.00000000
membership_s2     membership_s2 0.00000000
membership_s3     membership_s3 0.00000000
membership_s4     membership_s4 0.00000000
membership_s5     membership_s5 0.00000000
membership_s7     membership_s7 0.00000000
membership_s8     membership_s8 0.00000000
membership_s9     membership_s9 0.00000000
membership_s10   membership_s10 0.00000000
membership_s11   membership_s11 0.00000000
membership_s13   membership_s13 0.00000000
membership_s17   membership_s17 0.00000000
membership_s18   membership_s18 0.00000000
membership_s20   membership_s20 0.00000000
membership_s21   membership_s21 0.00000000
membership_s22   membership_s22 0.00000000
membership_s25   membership_s25 0.00000000
membership_s26   membership_s26 0.00000000
membership_s27   membership_s27 0.00000000
membership_s29   membership_s29 0.00000000
membership_s30   membership_s30 0.00000000
membership_s32   membership_s32 0.00000000
membership_s33   membership_s33 0.00000000
membership_s34   membership_s34 0.00000000
membership_s35   membership_s35 0.00000000
membership_s36   membership_s36 0.00000000
membership_s39   membership_s39 0.00000000
membership_s40   membership_s40 0.00000000
membership_s41   membership_s41 0.00000000
membership_s42   membership_s42 0.00000000
membership_s44   membership_s44 0.00000000
pdi                         pdi 0.00000000
[1] "Dataset: low_C Model RF, run: 6 of 10 2015-06-15 22:33:34"
     |      Out-of-bag   |
Tree |      MSE  %Var(y) |
   1 |  0.08992   195.87 |
   2 |  0.07994   174.13 |
   3 |  0.08076   175.91 |
   4 |  0.07436   161.98 |
   5 |  0.07152   155.79 |
   6 |   0.0693   150.95 |
   7 |  0.06664   145.15 |
   8 |  0.06482   141.19 |
   9 |  0.06319   137.64 |
  10 |  0.06184   134.71 |
  11 |  0.06071   132.25 |
  12 |  0.05927   129.11 |
  13 |  0.05874   127.96 |
  14 |  0.05795   126.23 |
  15 |  0.05717   124.52 |
  16 |  0.05677   123.66 |
  17 |  0.05621   122.44 |
  18 |  0.05615   122.31 |
  19 |  0.05561   121.12 |
  20 |   0.0552   120.25 |
  21 |   0.0548   119.36 |
  22 |  0.05451   118.74 |
  23 |  0.05459   118.91 |
  24 |  0.05447   118.66 |
  25 |  0.05424   118.14 |
  26 |  0.05393   117.47 |
  27 |  0.05376   117.11 |
  28 |  0.05354   116.62 |
  29 |  0.05338   116.28 |
  30 |  0.05319   115.85 |
  31 |  0.05304   115.54 |
  32 |  0.05282   115.05 |
  33 |  0.05281   115.04 |
  34 |  0.05254   114.45 |
  35 |  0.05242   114.17 |
  36 |  0.05235   114.03 |
  37 |  0.05227   113.86 |
  38 |   0.0522   113.70 |
  39 |  0.05215   113.59 |
  40 |  0.05211   113.51 |
  41 |   0.0521   113.49 |
  42 |    0.052   113.27 |
  43 |  0.05202   113.32 |
  44 |  0.05202   113.30 |
  45 |  0.05205   113.37 |
  46 |  0.05197   113.21 |
  47 |   0.0521   113.48 |
  48 |  0.05216   113.61 |
  49 |  0.05208   113.45 |
  50 |  0.05211   113.50 |
  51 |  0.05203   113.33 |
  52 |   0.0519   113.05 |
  53 |   0.0519   113.04 |
  54 |  0.05188   113.02 |
  55 |  0.05183   112.91 |
  56 |  0.05176   112.75 |
  57 |  0.05175   112.73 |
  58 |  0.05167   112.56 |
  59 |  0.05167   112.55 |
  60 |  0.05167   112.54 |
  61 |  0.05161   112.41 |
  62 |  0.05151   112.21 |
  63 |  0.05152   112.22 |
  64 |  0.05153   112.24 |
  65 |  0.05155   112.28 |
  66 |  0.05151   112.21 |
  67 |  0.05153   112.23 |
  68 |  0.05149   112.15 |
  69 |  0.05148   112.13 |
  70 |   0.0515   112.17 |
  71 |  0.05152   112.23 |
  72 |  0.05144   112.05 |
  73 |  0.05143   112.03 |
  74 |  0.05141   111.98 |
  75 |  0.05137   111.89 |
  76 |  0.05138   111.91 |
  77 |  0.05129   111.71 |
  78 |  0.05128   111.70 |
  79 |   0.0513   111.75 |
  80 |  0.05122   111.57 |
  81 |   0.0512   111.52 |
  82 |  0.05116   111.43 |
  83 |  0.05116   111.43 |
  84 |  0.05113   111.37 |
  85 |  0.05111   111.33 |
  86 |  0.05105   111.20 |
  87 |  0.05098   111.04 |
  88 |  0.05095   110.98 |
  89 |  0.05092   110.92 |
  90 |  0.05089   110.86 |
  91 |  0.05085   110.76 |
  92 |  0.05081   110.66 |
  93 |  0.05078   110.61 |
  94 |  0.05076   110.57 |
  95 |  0.05076   110.56 |
  96 |  0.05075   110.54 |
  97 |  0.05071   110.45 |
  98 |  0.05071   110.45 |
  99 |  0.05073   110.50 |
 100 |  0.05072   110.48 |
[1] "Random Forest variable coefficients"
                      %IncMSE IncNodePurity
graph5           4.501653e-04  5.116314e-01
graph6           4.625417e-03  1.132407e+00
graph7           4.206652e-05  5.222854e-02
graph8           0.000000e+00  6.938894e-20
graph9           5.799983e-03  1.312821e+00
graph10          6.086430e-03  1.634718e+00
graph11          7.445366e-03  1.117829e+00
graph12          4.177315e-03  9.876286e-01
graph13          5.444317e-03  1.901492e+00
graph14          8.327917e-03  1.082797e+00
graph15          5.832500e-03  1.149815e+00
graph16          9.401208e-03  1.984297e+00
graph17          5.242575e-03  1.004431e+00
graph18          6.828402e-04  2.421934e-01
graph19          7.091769e-03  1.088776e+00
graph20          9.675059e-04  2.995962e-01
graph21          2.121231e-03  6.187281e-01
graph22          5.914200e-05  1.885185e-02
graph23          1.413910e-03  5.704220e-01
graph24          2.285546e-05  9.639060e-02
graph25          1.152688e-03  2.115748e-01
graph26          3.068759e-05  1.113472e-01
graph27          3.574790e-05  5.844615e-02
graph28          0.000000e+00  4.440892e-18
graph29          0.000000e+00  0.000000e+00
orbit0           1.184678e-04  2.135812e-01
orbit1           2.405041e-03  1.181929e+00
orbit2           1.584186e-04  3.221077e-01
orbit3           1.628418e-05  2.722114e-02
orbit4           4.254078e-03  1.547941e+00
orbit5           4.957873e-03  1.284585e+00
orbit6           8.287540e-03  1.934427e+00
orbit7           9.569872e-04  2.094403e-01
orbit8           5.298870e-04  3.530380e-01
orbit9           3.534576e-03  9.928566e-01
orbit10          1.482558e-04  1.392029e-01
orbit11          9.930478e-05  1.567497e-01
orbit12          2.082210e-04  7.291397e-02
orbit13          1.332829e-04  1.241986e-01
orbit14          0.000000e+00  7.008283e-18
orbit15          4.707214e-03  1.236874e+00
orbit16          7.191590e-03  1.576490e+00
orbit17          7.677142e-03  1.419808e+00
orbit18          6.409012e-03  2.602694e+00
orbit19          3.228524e-03  1.626247e+00
orbit20          7.615312e-03  1.605107e+00
orbit21          9.697355e-03  1.251937e+00
orbit22          4.324339e-03  1.129830e+00
orbit23          2.760326e-04  1.054244e-01
orbit24          8.676337e-03  1.213200e+00
orbit25          2.513660e-04  6.778949e-02
orbit26          6.708537e-04  1.483301e-01
orbit27          6.511655e-03  2.205979e+00
orbit28          5.953279e-03  9.357164e-01
orbit29          5.072662e-04  2.978228e-01
orbit30          3.986171e-04  6.410065e-01
orbit31          7.159042e-03  1.114359e+00
orbit32          2.868209e-04  1.418667e-01
orbit33          1.854244e-04  7.666387e-02
orbit34          4.444632e-03  1.192855e+00
orbit35          1.091892e-02  2.217294e+00
orbit36          2.035978e-03  1.122803e+00
orbit37          3.100201e-03  6.111173e-01
orbit38          1.666488e-03  5.558168e-01
orbit39          4.187531e-03  6.429964e-01
orbit40          2.612654e-05  2.348439e-02
orbit41          2.201127e-04  2.855623e-01
orbit42          2.203951e-04  3.264493e-01
orbit43          6.398531e-04  1.406842e-01
orbit44          0.000000e+00  2.220446e-18
orbit45          8.340567e-03  1.514518e+00
orbit46          4.583147e-04  1.822911e-01
orbit47          4.160643e-04  3.161305e-01
orbit48          1.623329e-04  7.432231e-02
orbit49          5.287600e-04  4.227892e-01
orbit50          1.180590e-04  2.111335e-01
orbit51          1.193331e-03  3.062966e-01
orbit52          5.858234e-04  3.052443e-01
orbit53          5.282807e-04  2.701474e-01
orbit54          3.177289e-05  5.313669e-02
orbit55          0.000000e+00  1.110223e-18
orbit56          1.438441e-03  3.514807e-01
orbit57          0.000000e+00  1.221245e-17
orbit58          0.000000e+00  0.000000e+00
orbit59         -3.861470e-06  3.363735e-02
orbit60          4.005231e-05  1.115751e-01
orbit61          0.000000e+00  1.110223e-18
orbit62          6.349877e-04  2.337158e-01
orbit63          4.192555e-04  2.643473e-01
orbit64          1.589494e-05  5.921644e-02
orbit65          2.238343e-05  1.302824e-01
orbit66          0.000000e+00  8.881784e-18
orbit67          0.000000e+00  1.040834e-18
orbit68          4.936471e-05  4.176769e-02
orbit69          0.000000e+00  0.000000e+00
orbit70          0.000000e+00  3.330669e-18
orbit71          0.000000e+00  1.110223e-18
orbit72          0.000000e+00  0.000000e+00
AP              -1.085331e-06  1.887946e-01
bet              5.411326e-03  3.001039e+00
ecc              9.740136e-04  3.284836e-01
eccrad           1.498350e-03  1.885440e-01
close            6.050125e-03  1.403530e+00
constraint       2.265170e-03  5.500955e-01
coreness         3.232675e-03  8.460852e-01
knn              6.744151e-03  2.105726e+00
hubscore         8.239140e-03  1.595156e+00
pagerank         5.320670e-03  4.377964e+00
trans            2.957271e-05  2.201918e-01
evcent           9.617560e-03  1.902118e+00
first            1.971075e-04  2.937171e-01
upto_second      2.550656e-03  9.101850e-01
upto_third       4.569875e-03  1.819513e+00
upto_fourth      1.216847e-02  1.725963e+00
upto_fifth       8.269459e-03  1.266896e+00
upto_sixth       8.117766e-03  1.406702e+00
second           2.016892e-03  1.157026e+00
third            6.322594e-03  1.553531e+00
fourth           9.575394e-03  3.852125e+00
fifth            3.728135e-03  3.542351e+00
sixth            5.772798e-03  1.826311e+00
ratio1           2.705906e-03  1.648805e+00
ratio2           7.170930e-03  3.963012e+00
ratio3           8.156665e-03  4.109208e+00
ratio4           8.448043e-03  3.256715e+00
ratio5           1.008824e-02  3.608308e+00
ratio6           9.711421e-03  2.127631e+00
selfinter        1.088794e-05  1.070192e-01
walktrap_vertex  1.367293e-03  1.139169e+00
bigcom1          2.254971e-05  1.882219e-01
bigcom3          0.000000e+00  5.551115e-18
bigcom4          1.413896e-05  9.426593e-01
bigcom5          2.357040e-03  6.021282e-01
bigcom6          0.000000e+00  5.551115e-18
bigcom7          0.000000e+00  6.106227e-18
bigcom8          9.190269e-04  7.996010e-01
bigcom9          0.000000e+00  7.216450e-18
bigcom10         0.000000e+00  2.775558e-18
bigcom11         4.644835e-04  4.350659e-01
bigcom12         8.397521e-05  4.041836e-01
bigcom13         4.358986e-05  1.717988e-01
bigcom14         0.000000e+00  7.771561e-18
bigcom15         0.000000e+00  5.551115e-18
bigcom16         0.000000e+00  1.276756e-17
bigcom17        -2.005452e-05  4.604182e-01
bigcom19        -9.458428e-06  2.080030e-01
bigcom20         0.000000e+00  8.881784e-18
bigcom21         0.000000e+00  4.996004e-18
bigcom22         1.165261e-04  1.295862e-01
bigcom23         2.821024e-04  5.556009e-01
bigcom26         0.000000e+00  8.326673e-18
bigcom27         0.000000e+00  7.216450e-18
bigcom28         0.000000e+00  5.551115e-18
bigcom30        -6.143863e-05  7.450805e-01
bigcom31         0.000000e+00  1.110223e-18
bigcom32         0.000000e+00  9.090909e-03
bigcom33         0.000000e+00  1.110223e-18
bigcom34         0.000000e+00  1.165734e-17
bigcom36         0.000000e+00  5.620504e-18
bigcom37         0.000000e+00  5.689893e-18
bigcom38         0.000000e+00  3.330669e-18
bigcom39         0.000000e+00  3.330669e-18
bigcom40         0.000000e+00  1.110223e-18
bigcom41        -1.345505e-05  3.120178e-01
bigcom43        -5.592697e-05  2.173161e-01
bigcom46         0.000000e+00  7.771561e-18
bigcom47         1.619438e-05  5.571663e-02
bigcom49         4.664733e-05  9.690276e-02
bigcom52        -5.077599e-05  4.092103e-01
bigcom54         0.000000e+00  4.440892e-18
bigcom58         0.000000e+00  8.881784e-18
bigcom61         0.000000e+00  5.620504e-18
bigcom65         0.000000e+00  6.661338e-18
bigcom69         0.000000e+00  7.632783e-18
bigcom71        -2.851927e-05  1.668809e-01
bigcom75         0.000000e+00  1.054712e-17
bigcom76        -2.112190e-05  3.134016e-01
bigcom78         1.656247e-05  3.143885e-01
bigcom82        -5.790217e-05  2.263657e-01
bigcom83         0.000000e+00  5.551115e-18
bigcom85         2.435313e-05  6.853247e-01
bigcom87         0.000000e+00  1.165734e-17
bigcom90        -2.004801e-05  3.635637e-01
bigcom91         0.000000e+00  3.191891e-18
bigcom95         9.474910e-06  6.384012e-01
bigcom97         0.000000e+00  2.775558e-18
bigcom98         0.000000e+00  4.996004e-18
bigcom99        -5.550415e-06  2.272207e-01
bigcom101       -1.760082e-05  3.707022e-01
bigcom102       -1.490839e-06  1.856348e-01
bigcom104        0.000000e+00  7.355228e-18
bigcom106        0.000000e+00  7.771561e-18
bigcom107        0.000000e+00  6.661338e-18
bigcom108        0.000000e+00  1.387779e-18
bigcom113       -8.082981e-06  4.957885e-01
bigcom114        0.000000e+00  0.000000e+00
bigcom115        0.000000e+00  9.000000e-03
bigcom117        0.000000e+00  4.996004e-18
bigcom119        2.899670e-05  9.836758e-01
bigcom121        0.000000e+00  1.110223e-18
bigcom123        0.000000e+00  5.551115e-18
bigcom124       -5.112938e-05  3.764319e-01
bigcom127        0.000000e+00  1.054712e-17
bigcom130        0.000000e+00  4.996004e-18
bigcom131        0.000000e+00  5.551115e-18
bigcom134       -1.150671e-05  5.928738e-01
bigcom138       -3.708599e-05  2.660063e-01
bigcom143        0.000000e+00  3.330669e-18
bigcom146        6.866244e-05  6.629170e-02
bigcom148        0.000000e+00  8.333333e-03
bigcom149        0.000000e+00  2.081668e-18
bigcom151        5.355967e-06  3.661170e-01
bigcom153        0.000000e+00  3.365364e-18
bigcom154        0.000000e+00  4.440892e-18
bigcom159        0.000000e+00  1.054712e-17
bigcom160        0.000000e+00  3.885781e-18
bigcom161        0.000000e+00  4.440892e-18
bigcom162       -4.412023e-05  1.460204e-01
bigcom168        0.000000e+00  8.881784e-18
bigcom172        0.000000e+00  7.077672e-18
bigcom175        0.000000e+00  4.440892e-18
bigcom180        0.000000e+00  6.800116e-18
bigcom181        0.000000e+00  3.330669e-18
bigcom183       -1.185732e-05  2.393741e-01
bigcom185        0.000000e+00  7.216450e-18
bigcom187        0.000000e+00  6.661338e-18
bigcom189        0.000000e+00  5.030698e-18
bigcom191        0.000000e+00  6.661338e-18
bigcom198        0.000000e+00  2.775558e-18
bigcom199        0.000000e+00  7.771561e-18
bigcom200        0.000000e+00  2.220446e-18
bigcom202        0.000000e+00  6.938894e-19
bigcom205        0.000000e+00  8.333333e-03
bigcom227        0.000000e+00  4.440892e-18
bigcom232        0.000000e+00  5.551115e-19
bigcom241        0.000000e+00  6.661338e-18
bigcom246       -1.973789e-05  2.744864e-01
bigcom266        0.000000e+00  4.579670e-18
bigcom268        0.000000e+00  4.996004e-18
bigcom274        0.000000e+00  0.000000e+00
bigcom278       -2.239377e-05  6.296840e-02
bigcom280        0.000000e+00  1.110223e-18
bigcom323        0.000000e+00  3.330669e-18
bigcom341        2.422041e-06  6.666667e-03
bigcom342        2.567684e-06  4.294048e-01
bigcom345        0.000000e+00  7.771561e-18
bigcom346        0.000000e+00  1.054712e-17
bigcom354       -5.174510e-05  3.802775e-01
bigcom369        0.000000e+00  2.775558e-18
bigcom373        0.000000e+00  4.440892e-18
bigcom377        0.000000e+00  9.575674e-18
bigcom384        0.000000e+00  7.771561e-18
bigcom394        1.346858e-05  5.011096e-01
bigcom398        1.406274e-04  1.273791e+00
bigcom403        0.000000e+00  4.440892e-18
bigcom404        0.000000e+00  2.220446e-18
bigcom414        0.000000e+00  5.551115e-18
bigcom416        0.000000e+00  3.330669e-18
bigcom423        2.929756e-04  4.687078e-01
bigcom428        0.000000e+00  1.665335e-18
bigcom430        0.000000e+00  1.110223e-18
bigcom434        0.000000e+00  3.330669e-18
bigcom435        0.000000e+00  0.000000e+00
bigcom449        0.000000e+00  3.330669e-18
bigcom451        0.000000e+00  4.440892e-18
bigcom454        0.000000e+00  4.440892e-18
bigcom471        2.080702e-05  5.829427e-01
bigcom473        0.000000e+00  2.775558e-19
bigcom479        6.923686e-07  1.698421e-03
bigcom484        2.611246e-05  4.169928e-01
bigcom485        0.000000e+00  1.110223e-18
bigcom492        1.439309e-06  1.628959e-03
bigcom498        0.000000e+00  2.220446e-18
bigcom506        0.000000e+00  5.551115e-18
bigcom530        0.000000e+00  0.000000e+00
bigcom531        0.000000e+00  0.000000e+00
bigcom564        0.000000e+00  0.000000e+00
bigcom623        7.837258e-04  2.953169e+00
spin_vertex      5.607043e-04  1.143343e+00
membership_s1    3.314276e-05  1.719345e-01
membership_s2    2.639639e-04  4.691489e-01
membership_s3    5.451137e-06  1.250305e-01
membership_s4   -6.801083e-05  3.070620e-01
membership_s5    0.000000e+00  1.332268e-17
membership_s6    8.320175e-05  9.580727e-01
membership_s7    0.000000e+00  7.771561e-18
membership_s8    0.000000e+00  6.730727e-18
membership_s9    2.437539e-05  1.092454e-01
membership_s10  -1.200878e-05  3.801163e-01
membership_s11  -5.278720e-05  5.097954e-01
membership_s13   0.000000e+00  3.330669e-18
membership_s14   2.848779e-04  3.777398e-01
membership_s15   4.903930e-04  6.507907e-01
membership_s17  -9.678878e-06  1.487865e-01
membership_s18   0.000000e+00  1.276756e-17
membership_s19   2.701165e-05  5.968815e-01
membership_s20   0.000000e+00  1.110223e-18
membership_s21   1.318222e-05  6.257699e-01
membership_s22   0.000000e+00  7.598089e-18
membership_s23   4.424477e-05  4.705019e-02
membership_s25   2.531707e-04  3.786478e-01
membership_s26   0.000000e+00  3.365364e-18
membership_s27   0.000000e+00  4.996004e-18
membership_s28   5.489313e-05  5.928051e-01
membership_s29   0.000000e+00  5.447032e-18
membership_s30  -3.858345e-05  1.491329e-01
membership_s31  -9.164545e-06  4.025507e-01
membership_s32   7.558823e-05  3.063166e-01
membership_s33   3.555032e-05  1.161907e+00
membership_s34   0.000000e+00  5.551115e-18
membership_s35   6.221162e-05  3.969155e-01
membership_s36   0.000000e+00  5.620504e-18
membership_s37   2.845841e-05  7.251439e-01
membership_s39   1.232194e-04  3.473332e-01
membership_s40   0.000000e+00  1.054712e-17
membership_s41   0.000000e+00  1.110223e-18
membership_s42  -1.657357e-04  4.289204e-01
membership_s43   3.433969e-04  3.300166e-01
membership_s44   7.778796e-05  2.246809e-01
V1               9.115318e-03  4.574046e+00
V2               6.448151e-03  4.168793e+00
pdi              5.702085e-06  5.724947e-01
adhesion         2.237310e-02  4.235733e+00
cohesion         2.316278e-02  3.429217e+00
inner            1.090912e-02  3.777885e+00
outer            8.698751e-03  5.026544e+00
ioratio          1.357192e-02  3.706542e+00
comsize          7.670733e-03  5.127490e+00
[1] "Dataset: low_C Model GLM, run: 6 of 10 2015-06-15 22:37:14"
[1] "glmnet variable coefficients"
                     [,1]          [,2]
(Intercept)     -2.982212  2.449839e+00
graph0           0.000000  2.573068e-02
graph1           0.000000 -3.125289e-04
graph2           0.000000  3.887094e-02
graph3           0.000000  1.931911e-06
graph4           0.000000  0.000000e+00
graph5           0.000000 -1.256661e-04
graph6           0.000000  0.000000e+00
graph7           0.000000 -1.888796e-03
graph8           0.000000 -4.591506e-01
graph9           0.000000 -1.149063e-06
graph10          0.000000  4.742911e-08
graph11          0.000000 -7.172245e-08
graph12          0.000000  2.383058e-09
graph13          0.000000  0.000000e+00
graph14          0.000000  0.000000e+00
graph15          0.000000  8.139848e-04
graph16          0.000000  1.915094e-06
graph17          0.000000  0.000000e+00
graph18          0.000000  4.303107e-04
graph19          0.000000  0.000000e+00
graph20          0.000000 -3.497087e-05
graph21          0.000000 -3.655856e-04
graph22          0.000000  0.000000e+00
graph23          0.000000 -6.200309e-05
graph24          0.000000 -1.292977e-03
graph25          0.000000  2.966962e-03
graph26          0.000000  3.883607e-04
graph27          0.000000  0.000000e+00
graph28          0.000000  0.000000e+00
graph29          0.000000  0.000000e+00
orbit0           0.000000  1.892439e-02
orbit1           0.000000 -2.968665e-04
orbit2           0.000000  0.000000e+00
orbit3           0.000000  5.188940e-02
orbit4           0.000000  3.250373e-06
orbit5           0.000000  0.000000e+00
orbit6           0.000000  0.000000e+00
orbit7           0.000000 -1.397060e-02
orbit8           0.000000 -1.048339e-04
orbit9           0.000000  0.000000e+00
orbit10          0.000000  7.008535e-04
orbit11          0.000000  0.000000e+00
orbit12          0.000000 -2.284618e-03
orbit13          0.000000  6.124058e-01
orbit14          0.000000 -4.633747e-01
orbit15          0.000000 -2.495875e-06
orbit16          0.000000  5.603746e-06
orbit17          0.000000 -1.160912e-06
orbit18          0.000000 -3.157358e-07
orbit19          0.000000  4.640622e-07
orbit20          0.000000 -6.015032e-08
orbit21          0.000000  6.443214e-04
orbit22          0.000000 -8.792191e-08
orbit23          0.000000 -1.027653e-01
orbit24          0.000000  7.465345e-06
orbit25          0.000000 -8.599867e-05
orbit26          0.000000  4.903763e-04
orbit27          0.000000  1.118482e-05
orbit28          0.000000  3.044205e-05
orbit29          0.000000 -2.335733e-04
orbit30          0.000000  4.196992e-04
orbit31          0.000000  0.000000e+00
orbit32          0.000000  3.398280e-05
orbit33          0.000000 -1.284628e-01
orbit34          0.000000  4.743701e-04
orbit35          0.000000 -4.960175e-08
orbit36          0.000000  4.954537e-05
orbit37          0.000000  1.456596e-05
orbit38          0.000000 -5.946566e-04
orbit39          0.000000 -9.912259e-06
orbit40          0.000000  7.451414e-06
orbit41          0.000000 -2.139098e-03
orbit42          0.000000  4.397454e-01
orbit43          0.000000  3.976641e-04
orbit44          0.000000 -6.161836e-01
orbit45          0.000000 -2.738847e-05
orbit46          0.000000  4.972795e-04
orbit47          0.000000  5.021310e-03
orbit48          0.000000 -5.460387e-03
orbit49          0.000000 -4.657812e-05
orbit50          0.000000 -1.160045e-02
orbit51          0.000000 -1.816587e-03
orbit52          0.000000  3.575883e-04
orbit53          0.000000 -1.615116e-02
orbit54          0.000000  0.000000e+00
orbit55          0.000000 -2.709974e-02
orbit56          0.000000 -6.597116e-06
orbit57          0.000000  0.000000e+00
orbit58          0.000000 -4.074421e-01
orbit59          0.000000 -2.246308e-03
orbit60          0.000000  2.146256e-03
orbit61          0.000000 -1.732887e+00
orbit62          0.000000  1.084541e-02
orbit63          0.000000  1.549575e-05
orbit64          0.000000  1.462614e-02
orbit65          0.000000  3.117152e-03
orbit66          0.000000  0.000000e+00
orbit67          0.000000  0.000000e+00
orbit68          0.000000  0.000000e+00
orbit69          0.000000  0.000000e+00
orbit70          0.000000  0.000000e+00
orbit71          0.000000  0.000000e+00
orbit72          0.000000  0.000000e+00
AP               0.000000 -1.699386e-01
bet              0.000000  5.330241e-06
ecc              0.000000  1.636497e-02
eccrad           0.000000  9.389553e-02
close            0.000000  3.290860e-01
constraint       0.000000 -1.169228e-01
coreness         0.000000  4.569824e-02
knn              0.000000 -2.469896e-05
hubscore         0.000000 -8.099869e-01
pagerank         0.000000 -8.167269e+00
trans            0.000000  2.113647e-01
evcent           0.000000 -2.851350e+00
first            0.000000  1.640793e-02
upto_second      0.000000 -1.897649e-04
upto_third       0.000000 -1.996849e-06
upto_fourth      0.000000  0.000000e+00
upto_fifth       0.000000  0.000000e+00
upto_sixth       0.000000 -1.665637e-04
second           0.000000 -1.854821e-04
third            0.000000 -5.709625e-08
fourth           0.000000  8.175034e-05
fifth            0.000000 -4.447470e-05
sixth            0.000000 -6.952140e-06
ratio1           0.000000  4.309463e-04
ratio2           0.000000  2.854078e-03
ratio3           0.000000  1.182310e-02
ratio4           0.000000 -1.007831e-02
ratio5           0.000000 -9.253931e-02
ratio6           0.000000  2.256488e-06
selfinter        0.000000  6.762327e-02
walktrap_vertex  0.000000 -9.143301e-02
bigcom1          0.000000  1.051558e-01
bigcom3          0.000000 -7.362241e-01
bigcom4          0.000000  1.997159e+00
bigcom5          0.000000  1.235701e-01
bigcom6          0.000000 -9.468719e-01
bigcom7          0.000000 -9.967534e-01
bigcom8          0.000000  7.851050e-01
bigcom9          0.000000 -9.314496e-01
bigcom10         0.000000 -9.661587e-01
bigcom11         0.000000  3.250395e-01
bigcom12         0.000000 -3.870975e-02
bigcom13         0.000000 -9.543775e-02
bigcom14         0.000000 -1.576858e+00
bigcom15         0.000000 -8.268332e-01
bigcom16         0.000000 -1.504345e+00
bigcom17         0.000000  1.293488e+00
bigcom19         0.000000  6.436434e-01
bigcom20         0.000000 -8.130063e-01
bigcom21         0.000000 -8.239319e-01
bigcom22         0.000000  2.382528e-01
bigcom23         0.000000  4.916908e-01
bigcom26         0.000000 -7.888136e-01
bigcom27         0.000000 -8.894700e-01
bigcom28         0.000000 -9.703001e-01
bigcom30         0.000000  1.411336e+00
bigcom31         0.000000 -1.098914e+00
bigcom32         0.000000 -1.186703e+00
bigcom33         0.000000 -1.040893e+00
bigcom34         0.000000 -1.246543e+00
bigcom36         0.000000 -9.466206e-01
bigcom37         0.000000 -1.104529e+00
bigcom38         0.000000 -1.089259e+00
bigcom39         0.000000 -9.224876e-01
bigcom40         0.000000 -9.585222e-01
bigcom41         0.000000  3.948379e-01
bigcom43         0.000000  2.016161e-01
bigcom46         0.000000 -1.177596e+00
bigcom47         0.000000 -2.259310e-01
bigcom49         0.000000 -2.361149e-02
bigcom52         0.000000  6.757376e-01
bigcom54         0.000000 -9.550504e-01
bigcom58         0.000000 -8.366430e-01
bigcom61         0.000000 -1.136660e+00
bigcom65         0.000000 -9.615530e-01
bigcom69         0.000000 -9.369076e-01
bigcom71         0.000000  3.383983e-01
bigcom75         0.000000 -9.786472e-01
bigcom76         0.000000  1.271688e+00
bigcom78         0.000000  1.108241e+00
bigcom82         0.000000  3.039427e-01
bigcom83         0.000000 -1.909532e-01
bigcom85         0.000000  1.478533e+00
bigcom87         0.000000 -1.026246e+00
bigcom90         0.000000  9.928113e-01
bigcom91         0.000000 -9.394063e-01
bigcom95         0.000000  1.268716e+00
bigcom97         0.000000 -8.277069e-01
bigcom98         0.000000 -8.131510e-01
bigcom99         0.000000  9.421904e-01
bigcom101        0.000000  1.537831e+00
bigcom102        0.000000  3.530896e-01
bigcom104        0.000000 -9.076531e-01
bigcom106        0.000000 -1.539715e-05
bigcom107        0.000000 -7.900942e-01
bigcom108        0.000000 -1.005438e+00
bigcom113        0.000000  5.421127e-01
bigcom114        0.000000 -1.081270e+00
bigcom115        0.000000 -1.037588e+00
bigcom117        0.000000 -1.457101e+00
bigcom119        0.000000  1.960093e+00
bigcom121        0.000000 -1.091324e+00
bigcom123        0.000000 -1.093706e+00
bigcom124        0.000000  9.332138e-01
bigcom127        0.000000 -1.236598e+00
bigcom130        0.000000 -9.811625e-01
bigcom131        0.000000 -1.012928e+00
bigcom134        0.000000  1.221322e+00
bigcom138        0.000000  3.673761e-01
bigcom143        0.000000 -8.783895e-01
bigcom146        0.000000 -1.410526e-01
bigcom148        0.000000 -7.849779e-01
bigcom149        0.000000 -1.004381e+00
bigcom151        0.000000  9.716759e-01
bigcom153        0.000000 -9.374849e-01
bigcom154        0.000000 -1.103114e+00
bigcom159        0.000000 -9.153849e-01
bigcom160        0.000000 -1.181471e+00
bigcom161        0.000000  0.000000e+00
bigcom162        0.000000  4.172082e-01
bigcom168        0.000000 -1.179285e+00
bigcom172        0.000000 -1.232222e+00
bigcom175        0.000000 -9.676557e-01
bigcom180        0.000000 -7.593412e-01
bigcom181        0.000000 -1.386532e+00
bigcom183        0.000000  9.763024e-01
bigcom185        0.000000 -1.308395e+00
bigcom187        0.000000 -6.864037e-01
bigcom189        0.000000 -1.289122e+00
bigcom191        0.000000 -8.451604e-01
bigcom198        0.000000  0.000000e+00
bigcom199        0.000000 -1.076943e+00
bigcom200        0.000000 -1.008789e+00
bigcom202        0.000000 -8.398907e-01
bigcom205        0.000000 -9.545590e-01
bigcom227        0.000000 -7.844345e-01
bigcom232        0.000000 -7.783907e-01
bigcom241        0.000000 -1.008290e+00
bigcom246        0.000000  2.231528e-02
bigcom266        0.000000 -6.158647e-01
bigcom268        0.000000 -1.024896e+00
bigcom274        0.000000 -8.762786e-01
bigcom278        0.000000  1.036726e+00
bigcom280        0.000000 -4.858664e-01
bigcom323        0.000000 -9.146909e-01
bigcom341        0.000000 -9.306172e-01
bigcom342        0.000000  5.659950e-01
bigcom345        0.000000 -1.158212e+00
bigcom346        0.000000 -1.157529e+00
bigcom354        0.000000  1.399877e+00
bigcom369        0.000000 -8.996990e-01
bigcom373        0.000000 -8.318273e-01
bigcom377        0.000000 -9.248361e-01
bigcom384        0.000000 -1.251638e+00
bigcom394        0.000000  8.714325e-01
bigcom398        0.000000  2.450573e+00
bigcom403        0.000000 -9.263777e-01
bigcom404        0.000000 -1.118086e+00
bigcom414        0.000000 -8.512807e-01
bigcom416        0.000000 -6.993604e-01
bigcom423        0.000000  9.496233e-01
bigcom428        0.000000 -1.034410e+00
bigcom430        0.000000 -8.230524e-01
bigcom434        0.000000 -7.541087e-01
bigcom435        0.000000 -8.958185e-01
bigcom449        0.000000 -1.009565e+00
bigcom451        0.000000 -1.159694e+00
bigcom454        0.000000 -7.132209e-01
bigcom471        0.000000  1.104448e+00
bigcom473        0.000000 -1.004882e+00
bigcom479        0.000000 -1.381627e+00
bigcom484        0.000000  8.425301e-01
bigcom485        0.000000 -6.962353e-01
bigcom492        0.000000 -1.210129e+00
bigcom498        0.000000 -9.092949e-01
bigcom506        0.000000 -8.243963e-01
bigcom530        0.000000 -1.100188e+00
bigcom531        0.000000 -7.635290e-01
bigcom564        0.000000 -1.013160e+00
bigcom623        0.000000  5.925105e+00
spin_vertex      0.000000 -1.434564e-01
membership_s1    0.000000 -3.378561e-02
membership_s2    0.000000  6.480292e-02
membership_s3    0.000000  5.248080e-01
membership_s4    0.000000  4.567548e-01
membership_s5    0.000000 -1.187408e+00
membership_s6    0.000000  1.431985e+00
membership_s7    0.000000 -1.001557e+00
membership_s8    0.000000 -1.152484e+00
membership_s9    0.000000 -3.169119e-01
membership_s10   0.000000  6.767296e-01
membership_s11   0.000000  1.830113e+00
membership_s13   0.000000 -1.019912e+00
membership_s14   0.000000  1.244359e-01
membership_s15   0.000000  2.184215e-01
membership_s17   0.000000  2.203866e-01
membership_s18   0.000000 -1.320010e+00
membership_s19   0.000000  2.127969e-01
membership_s20   0.000000 -1.023191e+00
membership_s21   0.000000  3.873409e-01
membership_s22   0.000000 -1.516927e+00
membership_s23   0.000000 -1.706511e-01
membership_s25   0.000000  5.464313e-03
membership_s26   0.000000 -6.920868e-01
membership_s27   0.000000 -7.825157e-01
membership_s28   0.000000  4.511762e-01
membership_s29   0.000000 -1.113048e+00
membership_s30   0.000000  3.510456e-01
membership_s31   0.000000  2.515665e-01
membership_s32   0.000000 -4.168622e-03
membership_s33   0.000000  1.442783e+00
membership_s34   0.000000 -1.221681e+00
membership_s35   0.000000  2.184941e-03
membership_s36   0.000000 -1.087272e+00
membership_s37   0.000000  5.284279e-01
membership_s39   0.000000 -1.418684e-02
membership_s40   0.000000 -1.089347e+00
membership_s41   0.000000 -9.373716e-01
membership_s42   0.000000  1.030211e+00
membership_s43   0.000000  1.917204e-01
membership_s44   0.000000  6.233055e-02
V1               0.000000  2.173240e-01
V2               0.000000 -9.296552e-01
pdi              0.000000  2.336665e+02
adhesion         0.000000  6.001148e-04
cohesion         0.000000 -1.005966e-03
inner            0.000000  2.760053e-04
outer            0.000000 -5.628920e-05
ioratio          0.000000 -8.705002e-01
comsize          0.000000  9.971802e-04
[1] "Dataset: low_C Model GBM, run: 7 of 10 2015-06-15 22:37:53"
Iter   TrainDeviance   ValidDeviance   StepSize   Improve
     1        0.3640             nan     0.0100    0.0001
     2        0.3630             nan     0.0100    0.0000
     3        0.3620             nan     0.0100   -0.0001
     4        0.3606             nan     0.0100    0.0001
     5        0.3594             nan     0.0100    0.0000
     6        0.3584             nan     0.0100    0.0002
     7        0.3574             nan     0.0100    0.0000
     8        0.3567             nan     0.0100   -0.0001
     9        0.3557             nan     0.0100    0.0001
    10        0.3547             nan     0.0100   -0.0000
    20        0.3452             nan     0.0100    0.0000
    25        0.3411             nan     0.0100   -0.0000

[1] "GBM variable coefficients"
                            var    rel.inf
comsize                 comsize 6.84525187
ratio5                   ratio5 6.30109857
bet                         bet 5.01731938
ratio2                   ratio2 4.83052958
V2                           V2 3.94606665
outer                     outer 3.88163474
pagerank               pagerank 3.57101374
orbit19                 orbit19 3.43938683
ratio3                   ratio3 3.29867744
V1                           V1 3.23211895
orbit18                 orbit18 3.00819176
graph19                 graph19 2.85494273
adhesion               adhesion 2.62023575
graph12                 graph12 1.83802826
graph10                 graph10 1.82598793
inner                     inner 1.79682498
spin_vertex         spin_vertex 1.78552955
ratio6                   ratio6 1.69529914
orbit36                 orbit36 1.63249073
orbit16                 orbit16 1.52824485
fifth                     fifth 1.50828671
membership_s14   membership_s14 1.45385075
orbit27                 orbit27 1.33489928
graph13                 graph13 1.32701344
orbit49                 orbit49 1.25698253
ioratio                 ioratio 1.20039036
orbit38                 orbit38 1.09974139
fourth                   fourth 1.09573184
graph16                 graph16 1.07353155
sixth                     sixth 1.03509764
upto_third           upto_third 1.00783490
cohesion               cohesion 0.96194690
upto_fourth         upto_fourth 0.91057108
graph14                 graph14 0.90688434
graph15                 graph15 0.87279735
graph5                   graph5 0.85554935
ratio1                   ratio1 0.83591682
graph1                   graph1 0.82378435
bigcom23               bigcom23 0.77855819
orbit28                 orbit28 0.75450391
orbit17                 orbit17 0.71458019
orbit35                 orbit35 0.69457847
graph20                 graph20 0.68593879
upto_fifth           upto_fifth 0.66753284
orbit20                 orbit20 0.65823275
graph4                   graph4 0.65294215
orbit1                   orbit1 0.55365663
hubscore               hubscore 0.51628451
orbit6                   orbit6 0.50136597
knn                         knn 0.49909250
graph23                 graph23 0.45845765
graph9                   graph9 0.44522518
orbit37                 orbit37 0.43959979
upto_sixth           upto_sixth 0.41461447
bigcom5                 bigcom5 0.40529609
bigcom423             bigcom423 0.38092965
graph25                 graph25 0.35061781
graph11                 graph11 0.34572332
orbit10                 orbit10 0.33705322
orbit29                 orbit29 0.32256758
upto_second         upto_second 0.27978011
walktrap_vertex walktrap_vertex 0.26750570
membership_s2     membership_s2 0.26495742
orbit4                   orbit4 0.26339263
graph17                 graph17 0.25830657
third                     third 0.24895045
orbit5                   orbit5 0.24642917
orbit53                 orbit53 0.23013309
orbit11                 orbit11 0.22760381
graph18                 graph18 0.22536934
orbit21                 orbit21 0.21925587
graph21                 graph21 0.17103342
orbit9                   orbit9 0.14674665
graph6                   graph6 0.13163280
membership_s37   membership_s37 0.12378324
constraint           constraint 0.12097697
orbit24                 orbit24 0.10959864
membership_s32   membership_s32 0.10946562
membership_s42   membership_s42 0.09567262
ecc                         ecc 0.08777556
membership_s35   membership_s35 0.08459466
graph0                   graph0 0.00000000
graph2                   graph2 0.00000000
graph3                   graph3 0.00000000
graph7                   graph7 0.00000000
graph8                   graph8 0.00000000
graph22                 graph22 0.00000000
graph24                 graph24 0.00000000
graph26                 graph26 0.00000000
graph27                 graph27 0.00000000
graph28                 graph28 0.00000000
graph29                 graph29 0.00000000
orbit0                   orbit0 0.00000000
orbit2                   orbit2 0.00000000
orbit3                   orbit3 0.00000000
orbit7                   orbit7 0.00000000
orbit8                   orbit8 0.00000000
orbit12                 orbit12 0.00000000
orbit13                 orbit13 0.00000000
orbit14                 orbit14 0.00000000
orbit15                 orbit15 0.00000000
orbit22                 orbit22 0.00000000
orbit23                 orbit23 0.00000000
orbit25                 orbit25 0.00000000
orbit26                 orbit26 0.00000000
orbit30                 orbit30 0.00000000
orbit31                 orbit31 0.00000000
orbit32                 orbit32 0.00000000
orbit33                 orbit33 0.00000000
orbit34                 orbit34 0.00000000
orbit39                 orbit39 0.00000000
orbit40                 orbit40 0.00000000
orbit41                 orbit41 0.00000000
orbit42                 orbit42 0.00000000
orbit43                 orbit43 0.00000000
orbit44                 orbit44 0.00000000
orbit45                 orbit45 0.00000000
orbit46                 orbit46 0.00000000
orbit47                 orbit47 0.00000000
orbit48                 orbit48 0.00000000
orbit50                 orbit50 0.00000000
orbit51                 orbit51 0.00000000
orbit52                 orbit52 0.00000000
orbit54                 orbit54 0.00000000
orbit55                 orbit55 0.00000000
orbit56                 orbit56 0.00000000
orbit57                 orbit57 0.00000000
orbit58                 orbit58 0.00000000
orbit59                 orbit59 0.00000000
orbit60                 orbit60 0.00000000
orbit61                 orbit61 0.00000000
orbit62                 orbit62 0.00000000
orbit63                 orbit63 0.00000000
orbit64                 orbit64 0.00000000
orbit65                 orbit65 0.00000000
orbit66                 orbit66 0.00000000
orbit67                 orbit67 0.00000000
orbit68                 orbit68 0.00000000
orbit69                 orbit69 0.00000000
orbit70                 orbit70 0.00000000
orbit71                 orbit71 0.00000000
orbit72                 orbit72 0.00000000
AP                           AP 0.00000000
eccrad                   eccrad 0.00000000
close                     close 0.00000000
coreness               coreness 0.00000000
trans                     trans 0.00000000
evcent                   evcent 0.00000000
first                     first 0.00000000
second                   second 0.00000000
ratio4                   ratio4 0.00000000
selfinter             selfinter 0.00000000
bigcom1                 bigcom1 0.00000000
bigcom3                 bigcom3 0.00000000
bigcom4                 bigcom4 0.00000000
bigcom6                 bigcom6 0.00000000
bigcom7                 bigcom7 0.00000000
bigcom8                 bigcom8 0.00000000
bigcom9                 bigcom9 0.00000000
bigcom10               bigcom10 0.00000000
bigcom11               bigcom11 0.00000000
bigcom12               bigcom12 0.00000000
bigcom13               bigcom13 0.00000000
bigcom14               bigcom14 0.00000000
bigcom15               bigcom15 0.00000000
bigcom16               bigcom16 0.00000000
bigcom17               bigcom17 0.00000000
bigcom19               bigcom19 0.00000000
bigcom20               bigcom20 0.00000000
bigcom21               bigcom21 0.00000000
bigcom22               bigcom22 0.00000000
bigcom26               bigcom26 0.00000000
bigcom27               bigcom27 0.00000000
bigcom28               bigcom28 0.00000000
bigcom30               bigcom30 0.00000000
bigcom31               bigcom31 0.00000000
bigcom32               bigcom32 0.00000000
bigcom33               bigcom33 0.00000000
bigcom34               bigcom34 0.00000000
bigcom36               bigcom36 0.00000000
bigcom37               bigcom37 0.00000000
bigcom38               bigcom38 0.00000000
bigcom39               bigcom39 0.00000000
bigcom40               bigcom40 0.00000000
bigcom41               bigcom41 0.00000000
bigcom43               bigcom43 0.00000000
bigcom46               bigcom46 0.00000000
bigcom47               bigcom47 0.00000000
bigcom49               bigcom49 0.00000000
bigcom52               bigcom52 0.00000000
bigcom54               bigcom54 0.00000000
bigcom58               bigcom58 0.00000000
bigcom61               bigcom61 0.00000000
bigcom65               bigcom65 0.00000000
bigcom69               bigcom69 0.00000000
bigcom71               bigcom71 0.00000000
bigcom75               bigcom75 0.00000000
bigcom76               bigcom76 0.00000000
bigcom78               bigcom78 0.00000000
bigcom82               bigcom82 0.00000000
bigcom83               bigcom83 0.00000000
bigcom85               bigcom85 0.00000000
bigcom87               bigcom87 0.00000000
bigcom90               bigcom90 0.00000000
bigcom91               bigcom91 0.00000000
bigcom95               bigcom95 0.00000000
bigcom97               bigcom97 0.00000000
bigcom98               bigcom98 0.00000000
bigcom99               bigcom99 0.00000000
bigcom101             bigcom101 0.00000000
bigcom102             bigcom102 0.00000000
bigcom104             bigcom104 0.00000000
bigcom106             bigcom106 0.00000000
bigcom107             bigcom107 0.00000000
bigcom108             bigcom108 0.00000000
bigcom113             bigcom113 0.00000000
bigcom114             bigcom114 0.00000000
bigcom115             bigcom115 0.00000000
bigcom117             bigcom117 0.00000000
bigcom119             bigcom119 0.00000000
bigcom121             bigcom121 0.00000000
bigcom123             bigcom123 0.00000000
bigcom124             bigcom124 0.00000000
bigcom127             bigcom127 0.00000000
bigcom130             bigcom130 0.00000000
bigcom131             bigcom131 0.00000000
bigcom134             bigcom134 0.00000000
bigcom138             bigcom138 0.00000000
bigcom143             bigcom143 0.00000000
bigcom146             bigcom146 0.00000000
bigcom148             bigcom148 0.00000000
bigcom149             bigcom149 0.00000000
bigcom151             bigcom151 0.00000000
bigcom153             bigcom153 0.00000000
bigcom154             bigcom154 0.00000000
bigcom159             bigcom159 0.00000000
bigcom160             bigcom160 0.00000000
bigcom161             bigcom161 0.00000000
bigcom162             bigcom162 0.00000000
bigcom168             bigcom168 0.00000000
bigcom172             bigcom172 0.00000000
bigcom175             bigcom175 0.00000000
bigcom180             bigcom180 0.00000000
bigcom181             bigcom181 0.00000000
bigcom183             bigcom183 0.00000000
bigcom185             bigcom185 0.00000000
bigcom187             bigcom187 0.00000000
bigcom189             bigcom189 0.00000000
bigcom191             bigcom191 0.00000000
bigcom198             bigcom198 0.00000000
bigcom199             bigcom199 0.00000000
bigcom200             bigcom200 0.00000000
bigcom202             bigcom202 0.00000000
bigcom205             bigcom205 0.00000000
bigcom227             bigcom227 0.00000000
bigcom232             bigcom232 0.00000000
bigcom241             bigcom241 0.00000000
bigcom246             bigcom246 0.00000000
bigcom266             bigcom266 0.00000000
bigcom268             bigcom268 0.00000000
bigcom274             bigcom274 0.00000000
bigcom278             bigcom278 0.00000000
bigcom280             bigcom280 0.00000000
bigcom323             bigcom323 0.00000000
bigcom341             bigcom341 0.00000000
bigcom342             bigcom342 0.00000000
bigcom345             bigcom345 0.00000000
bigcom346             bigcom346 0.00000000
bigcom354             bigcom354 0.00000000
bigcom369             bigcom369 0.00000000
bigcom373             bigcom373 0.00000000
bigcom377             bigcom377 0.00000000
bigcom384             bigcom384 0.00000000
bigcom394             bigcom394 0.00000000
bigcom398             bigcom398 0.00000000
bigcom403             bigcom403 0.00000000
bigcom404             bigcom404 0.00000000
bigcom414             bigcom414 0.00000000
bigcom416             bigcom416 0.00000000
bigcom428             bigcom428 0.00000000
bigcom430             bigcom430 0.00000000
bigcom434             bigcom434 0.00000000
bigcom435             bigcom435 0.00000000
bigcom449             bigcom449 0.00000000
bigcom451             bigcom451 0.00000000
bigcom454             bigcom454 0.00000000
bigcom471             bigcom471 0.00000000
bigcom473             bigcom473 0.00000000
bigcom479             bigcom479 0.00000000
bigcom484             bigcom484 0.00000000
bigcom485             bigcom485 0.00000000
bigcom492             bigcom492 0.00000000
bigcom498             bigcom498 0.00000000
bigcom506             bigcom506 0.00000000
bigcom530             bigcom530 0.00000000
bigcom531             bigcom531 0.00000000
bigcom564             bigcom564 0.00000000
bigcom623             bigcom623 0.00000000
membership_s1     membership_s1 0.00000000
membership_s3     membership_s3 0.00000000
membership_s4     membership_s4 0.00000000
membership_s5     membership_s5 0.00000000
membership_s6     membership_s6 0.00000000
membership_s7     membership_s7 0.00000000
membership_s8     membership_s8 0.00000000
membership_s9     membership_s9 0.00000000
membership_s10   membership_s10 0.00000000
membership_s11   membership_s11 0.00000000
membership_s13   membership_s13 0.00000000
membership_s15   membership_s15 0.00000000
membership_s17   membership_s17 0.00000000
membership_s18   membership_s18 0.00000000
membership_s19   membership_s19 0.00000000
membership_s20   membership_s20 0.00000000
membership_s21   membership_s21 0.00000000
membership_s22   membership_s22 0.00000000
membership_s23   membership_s23 0.00000000
membership_s25   membership_s25 0.00000000
membership_s26   membership_s26 0.00000000
membership_s27   membership_s27 0.00000000
membership_s28   membership_s28 0.00000000
membership_s29   membership_s29 0.00000000
membership_s30   membership_s30 0.00000000
membership_s31   membership_s31 0.00000000
membership_s33   membership_s33 0.00000000
membership_s34   membership_s34 0.00000000
membership_s36   membership_s36 0.00000000
membership_s39   membership_s39 0.00000000
membership_s40   membership_s40 0.00000000
membership_s41   membership_s41 0.00000000
membership_s43   membership_s43 0.00000000
membership_s44   membership_s44 0.00000000
pdi                         pdi 0.00000000
[1] "Dataset: low_C Model RF, run: 7 of 10 2015-06-15 22:38:05"
     |      Out-of-bag   |
Tree |      MSE  %Var(y) |
   1 |  0.08574   200.60 |
   2 |  0.07716   180.53 |
   3 |  0.07565   176.99 |
   4 |  0.06987   163.45 |
   5 |  0.06527   152.70 |
   6 |   0.0622   145.51 |
   7 |  0.06144   143.74 |
   8 |  0.05975   139.79 |
   9 |  0.05815   136.05 |
  10 |  0.05748   134.47 |
  11 |  0.05635   131.82 |
  12 |  0.05511   128.93 |
  13 |  0.05455   127.61 |
  14 |  0.05399   126.31 |
  15 |  0.05298   123.94 |
  16 |  0.05246   122.74 |
  17 |  0.05188   121.37 |
  18 |  0.05149   120.46 |
  19 |  0.05128   119.98 |
  20 |  0.05123   119.85 |
  21 |    0.051   119.32 |
  22 |  0.05084   118.94 |
  23 |   0.0509   119.08 |
  24 |  0.05057   118.32 |
  25 |  0.05036   117.81 |
  26 |  0.05011   117.24 |
  27 |     0.05   116.97 |
  28 |  0.04971   116.31 |
  29 |  0.04956   115.96 |
  30 |  0.04945   115.68 |
  31 |  0.04936   115.47 |
  32 |  0.04918   115.06 |
  33 |  0.04893   114.46 |
  34 |  0.04874   114.02 |
  35 |  0.04856   113.61 |
  36 |   0.0485   113.48 |
  37 |  0.04827   112.92 |
  38 |  0.04827   112.93 |
  39 |  0.04825   112.88 |
  40 |  0.04825   112.89 |
  41 |  0.04825   112.88 |
  42 |  0.04824   112.87 |
  43 |  0.04819   112.75 |
  44 |   0.0481   112.52 |
  45 |  0.04806   112.43 |
  46 |  0.04801   112.33 |
  47 |  0.04801   112.31 |
  48 |  0.04796   112.20 |
  49 |  0.04791   112.09 |
  50 |   0.0478   111.82 |
  51 |  0.04778   111.78 |
  52 |  0.04773   111.66 |
  53 |  0.04768   111.55 |
  54 |  0.04759   111.33 |
  55 |  0.04758   111.33 |
  56 |  0.04761   111.37 |
  57 |  0.04763   111.42 |
  58 |  0.04759   111.33 |
  59 |  0.04755   111.24 |
  60 |  0.04756   111.26 |
  61 |  0.04753   111.21 |
  62 |  0.04754   111.23 |
  63 |   0.0475   111.12 |
  64 |  0.04754   111.22 |
  65 |  0.04755   111.24 |
  66 |  0.04754   111.22 |
  67 |  0.04754   111.22 |
  68 |  0.04751   111.16 |
  69 |  0.04742   110.95 |
  70 |  0.04744   110.98 |
  71 |  0.04743   110.97 |
  72 |  0.04752   111.18 |
  73 |  0.04749   111.10 |
  74 |  0.04747   111.05 |
  75 |  0.04738   110.85 |
  76 |  0.04736   110.80 |
  77 |  0.04735   110.77 |
  78 |  0.04733   110.72 |
  79 |  0.04733   110.73 |
  80 |  0.04736   110.79 |
  81 |  0.04741   110.91 |
  82 |  0.04741   110.92 |
  83 |  0.04736   110.81 |
  84 |  0.04734   110.76 |
  85 |  0.04729   110.64 |
  86 |  0.04725   110.53 |
  87 |  0.04725   110.55 |
  88 |  0.04725   110.54 |
  89 |  0.04726   110.57 |
  90 |   0.0472   110.42 |
  91 |  0.04721   110.45 |
  92 |  0.04718   110.38 |
  93 |  0.04716   110.34 |
  94 |  0.04717   110.36 |
  95 |  0.04716   110.34 |
  96 |  0.04715   110.31 |
  97 |  0.04713   110.26 |
  98 |  0.04711   110.22 |
  99 |  0.04708   110.14 |
 100 |  0.04709   110.16 |
[1] "Random Forest variable coefficients"
                      %IncMSE IncNodePurity
graph5           1.692865e-03  5.277274e-01
graph6           2.396879e-03  5.900609e-01
graph7           4.776227e-06  4.033593e-02
graph8           0.000000e+00  0.000000e+00
graph9           8.202562e-03  1.321385e+00
graph10          1.207399e-02  1.591506e+00
graph11          5.012285e-03  1.127438e+00
graph12          7.508234e-03  1.312861e+00
graph13          5.880222e-03  1.582969e+00
graph14          4.648280e-03  5.108308e-01
graph15          1.762931e-03  7.326517e-01
graph16          1.029804e-02  1.663465e+00
graph17          1.238073e-03  6.894675e-01
graph18          1.571138e-05  2.791526e-02
graph19          8.271439e-03  1.368665e+00
graph20          9.470172e-04  3.649444e-01
graph21          1.653804e-03  4.112446e-01
graph22          3.472147e-05  3.645301e-02
graph23          7.324629e-04  3.747571e-01
graph24          3.078884e-05  9.808747e-02
graph25          4.271162e-04  2.229027e-01
graph26          0.000000e+00  1.979590e-02
graph27          5.403236e-05  6.957597e-02
graph28          0.000000e+00  2.220446e-18
graph29          0.000000e+00  0.000000e+00
orbit0           5.417532e-05  1.243333e-01
orbit1           3.484222e-03  1.023721e+00
orbit2           8.283376e-04  2.213719e-01
orbit3           5.422993e-06  4.128571e-02
orbit4           8.430591e-03  1.469340e+00
orbit5           5.409979e-03  8.423444e-01
orbit6           5.136328e-03  1.276628e+00
orbit7           1.282375e-04  2.227553e-01
orbit8           5.487632e-04  4.293040e-01
orbit9           3.912813e-03  6.971362e-01
orbit10          3.862732e-04  1.305811e-01
orbit11          7.290733e-06  2.651630e-02
orbit12          0.000000e+00  1.202163e-17
orbit13          2.725901e-05  2.040900e-02
orbit14          0.000000e+00  5.551115e-19
orbit15          6.126716e-03  1.483774e+00
orbit16          3.874305e-03  9.534085e-01
orbit17          7.983689e-03  1.281858e+00
orbit18          1.112197e-02  2.444682e+00
orbit19          6.963015e-03  1.241487e+00
orbit20          1.004111e-02  1.113504e+00
orbit21          3.800409e-03  6.663611e-01
orbit22          5.295893e-03  1.052042e+00
orbit23          1.418589e-05  6.584094e-02
orbit24          5.688623e-03  1.141632e+00
orbit25          2.646603e-04  2.292747e-01
orbit26          2.765656e-04  2.187077e-01
orbit27          8.572822e-03  1.800040e+00
orbit28          3.533216e-03  9.018692e-01
orbit29          1.658859e-04  1.046285e-01
orbit30          7.337893e-04  3.703059e-01
orbit31          5.523307e-03  1.015584e+00
orbit32          7.841173e-04  2.365014e-01
orbit33          4.065214e-05  6.872704e-02
orbit34          3.012900e-03  8.565716e-01
orbit35          9.053861e-03  1.834423e+00
orbit36          1.689304e-03  1.015588e+00
orbit37          3.139616e-03  7.644897e-01
orbit38          1.107400e-04  4.224834e-01
orbit39          3.174307e-03  7.326818e-01
orbit40          2.429148e-04  1.150116e-01
orbit41          1.191595e-04  1.458032e-01
orbit42          4.747761e-05  1.279359e-01
orbit43          2.824937e-04  1.547961e-01
orbit44          0.000000e+00  0.000000e+00
orbit45          5.964958e-03  1.067543e+00
orbit46          1.332414e-04  1.389766e-01
orbit47          3.116702e-04  2.010366e-01
orbit48          8.663215e-06  4.939293e-02
orbit49          1.222110e-03  2.833803e-01
orbit50          4.562745e-04  1.663895e-01
orbit51          1.249961e-03  5.004500e-01
orbit52          2.845081e-04  1.540349e-01
orbit53          5.355348e-04  4.640481e-01
orbit54          2.720974e-05  2.102457e-02
orbit55          0.000000e+00  0.000000e+00
orbit56          7.118046e-04  4.963374e-01
orbit57          0.000000e+00  1.387779e-19
orbit58          0.000000e+00  0.000000e+00
orbit59          5.790021e-05  1.162826e-01
orbit60          9.261029e-05  8.466109e-02
orbit61          0.000000e+00  0.000000e+00
orbit62          2.069712e-03  2.540316e-01
orbit63          4.836283e-04  1.994469e-01
orbit64          5.379849e-05  9.824832e-02
orbit65          1.372620e-04  5.835656e-02
orbit66          0.000000e+00  0.000000e+00
orbit67          0.000000e+00  2.220446e-18
orbit68          7.510639e-05  8.788934e-02
orbit69          0.000000e+00  0.000000e+00
orbit70          0.000000e+00  0.000000e+00
orbit71          0.000000e+00  2.081668e-19
orbit72          0.000000e+00  0.000000e+00
AP              -9.638532e-06  7.581936e-02
bet              5.294702e-03  4.310100e+00
ecc              2.397011e-04  2.082931e-01
eccrad           4.711443e-04  3.201037e-01
close            4.913715e-03  1.277052e+00
constraint       5.156193e-04  5.856400e-01
coreness         1.492633e-03  6.600614e-01
knn              5.121536e-03  2.094622e+00
hubscore         7.712123e-03  1.677719e+00
pagerank         4.278063e-03  3.719584e+00
trans            7.589375e-05  8.442016e-02
evcent           7.719050e-03  1.666924e+00
first           -1.945494e-05  1.846307e-01
upto_second      3.166924e-03  1.147039e+00
upto_third       5.425382e-03  1.464093e+00
upto_fourth      5.959659e-03  1.033921e+00
upto_fifth       4.834115e-03  1.502722e+00
upto_sixth       7.741431e-03  1.238006e+00
second           3.505459e-03  7.720188e-01
third            7.536472e-03  1.580963e+00
fourth           9.022646e-03  2.845962e+00
fifth            4.845541e-03  3.263755e+00
sixth            8.373245e-03  2.029182e+00
ratio1           4.954020e-03  1.734026e+00
ratio2           5.584230e-03  4.178004e+00
ratio3           9.538376e-03  3.530195e+00
ratio4           9.688664e-03  2.600993e+00
ratio5           6.827028e-03  3.321310e+00
ratio6           7.682704e-03  2.316403e+00
selfinter        6.446592e-05  3.635842e-01
walktrap_vertex  7.416622e-04  8.870536e-01
bigcom1          1.672268e-04  2.405289e-01
bigcom3          0.000000e+00  0.000000e+00
bigcom4          8.844683e-05  9.632746e-01
bigcom5          1.733839e-03  5.355787e-01
bigcom6          0.000000e+00  0.000000e+00
bigcom7          0.000000e+00  0.000000e+00
bigcom8          1.290252e-04  2.741799e-01
bigcom9          0.000000e+00  0.000000e+00
bigcom10         3.910769e-06  1.873899e-01
bigcom11         3.430358e-04  1.917011e-01
bigcom12         1.175193e-04  3.980324e-01
bigcom13         2.082126e-05  8.274265e-02
bigcom14         0.000000e+00  0.000000e+00
bigcom15         0.000000e+00  0.000000e+00
bigcom16         0.000000e+00  2.775558e-19
bigcom17        -3.743342e-05  5.933720e-01
bigcom19        -3.184404e-05  1.628291e-01
bigcom20         0.000000e+00  0.000000e+00
bigcom21         0.000000e+00  0.000000e+00
bigcom22         2.200387e-04  1.377075e-01
bigcom23         3.578715e-06  5.213028e-01
bigcom26         0.000000e+00  0.000000e+00
bigcom27         3.218029e-05  3.795744e-01
bigcom28         0.000000e+00  0.000000e+00
bigcom30         7.530964e-05  7.096545e-01
bigcom31         0.000000e+00  0.000000e+00
bigcom32         0.000000e+00  0.000000e+00
bigcom33         0.000000e+00  0.000000e+00
bigcom34         0.000000e+00  2.428613e-18
bigcom36         0.000000e+00  0.000000e+00
bigcom37         0.000000e+00  0.000000e+00
bigcom38         0.000000e+00  0.000000e+00
bigcom39         0.000000e+00  0.000000e+00
bigcom40         0.000000e+00  0.000000e+00
bigcom41         2.381120e-05  6.281895e-01
bigcom43         5.891399e-05  2.182555e-01
bigcom46         0.000000e+00  2.220446e-18
bigcom47         0.000000e+00  0.000000e+00
bigcom49         1.738913e-05  1.527141e-01
bigcom52        -2.407003e-05  2.866386e-01
bigcom54         0.000000e+00  0.000000e+00
bigcom58        -6.539775e-06  4.928043e-01
bigcom61         0.000000e+00  0.000000e+00
bigcom65         0.000000e+00  0.000000e+00
bigcom69         0.000000e+00  2.220446e-18
bigcom71         0.000000e+00  0.000000e+00
bigcom75         0.000000e+00  3.469447e-19
bigcom76        -3.242954e-05  4.813752e-01
bigcom78         0.000000e+00  0.000000e+00
bigcom82        -6.051839e-05  2.063708e-01
bigcom83         0.000000e+00  0.000000e+00
bigcom85        -2.026571e-06  3.254327e-01
bigcom87         0.000000e+00  0.000000e+00
bigcom90         1.904453e-05  3.680756e-01
bigcom91         0.000000e+00  0.000000e+00
bigcom95         3.364440e-05  6.278852e-01
bigcom97         0.000000e+00  0.000000e+00
bigcom98         0.000000e+00  0.000000e+00
bigcom99        -2.052875e-05  2.833259e-01
bigcom101       -1.122436e-05  3.795537e-01
bigcom102       -1.429362e-05  8.508548e-02
bigcom104        0.000000e+00  0.000000e+00
bigcom106        0.000000e+00  0.000000e+00
bigcom107        0.000000e+00  0.000000e+00
bigcom108        0.000000e+00  0.000000e+00
bigcom113       -3.617308e-05  3.975765e-01
bigcom114        0.000000e+00  0.000000e+00
bigcom115        0.000000e+00  0.000000e+00
bigcom117        0.000000e+00  0.000000e+00
bigcom119       -7.142190e-05  2.975221e-01
bigcom121        0.000000e+00  0.000000e+00
bigcom123        0.000000e+00  0.000000e+00
bigcom124       -3.840986e-05  2.504112e-01
bigcom127        0.000000e+00  3.469447e-19
bigcom130        0.000000e+00  0.000000e+00
bigcom131        0.000000e+00  0.000000e+00
bigcom134        0.000000e+00  0.000000e+00
bigcom138        6.543338e-05  3.129417e-01
bigcom143        0.000000e+00  0.000000e+00
bigcom146        1.890062e-05  2.678582e-02
bigcom148        0.000000e+00  2.220446e-18
bigcom149        0.000000e+00  6.938894e-20
bigcom151       -2.244829e-05  3.850735e-01
bigcom153        0.000000e+00  0.000000e+00
bigcom154        0.000000e+00  6.938894e-20
bigcom159        0.000000e+00  0.000000e+00
bigcom160        0.000000e+00  0.000000e+00
bigcom161        0.000000e+00  0.000000e+00
bigcom162       -2.729771e-05  1.778391e-01
bigcom168        0.000000e+00  0.000000e+00
bigcom172        0.000000e+00  0.000000e+00
bigcom175        0.000000e+00  0.000000e+00
bigcom180        0.000000e+00  0.000000e+00
bigcom181        0.000000e+00  2.220446e-18
bigcom183       -2.284381e-05  3.030490e-01
bigcom185        0.000000e+00  2.220446e-18
bigcom187        0.000000e+00  0.000000e+00
bigcom189        0.000000e+00  0.000000e+00
bigcom191        0.000000e+00  0.000000e+00
bigcom198        0.000000e+00  0.000000e+00
bigcom199        0.000000e+00  0.000000e+00
bigcom200        0.000000e+00  6.938894e-20
bigcom202        0.000000e+00  0.000000e+00
bigcom205        0.000000e+00  0.000000e+00
bigcom227        0.000000e+00  2.220446e-18
bigcom232        0.000000e+00  0.000000e+00
bigcom241        0.000000e+00  0.000000e+00
bigcom246       -3.782795e-05  2.065849e-01
bigcom266        0.000000e+00  0.000000e+00
bigcom268        0.000000e+00  0.000000e+00
bigcom274        0.000000e+00  0.000000e+00
bigcom278       -8.262591e-06  1.242170e-01
bigcom280        0.000000e+00  0.000000e+00
bigcom323        0.000000e+00  0.000000e+00
bigcom341        0.000000e+00  8.888889e-03
bigcom342        7.847740e-05  4.027783e-01
bigcom345        0.000000e+00  2.857143e-03
bigcom346        0.000000e+00  0.000000e+00
bigcom354       -6.275486e-05  4.058969e-01
bigcom369        0.000000e+00  3.469447e-19
bigcom373        0.000000e+00  0.000000e+00
bigcom377        0.000000e+00  0.000000e+00
bigcom384        0.000000e+00  3.469447e-19
bigcom394       -1.398742e-05  5.064598e-01
bigcom398        2.560094e-05  7.015156e-01
bigcom403        0.000000e+00  0.000000e+00
bigcom404        0.000000e+00  0.000000e+00
bigcom414        0.000000e+00  0.000000e+00
bigcom416        0.000000e+00  0.000000e+00
bigcom423        2.671821e-04  5.815555e-01
bigcom428        0.000000e+00  3.469447e-19
bigcom430        0.000000e+00  0.000000e+00
bigcom434        0.000000e+00  0.000000e+00
bigcom435        0.000000e+00  0.000000e+00
bigcom449        0.000000e+00  5.714286e-04
bigcom451        0.000000e+00  1.734723e-19
bigcom454        0.000000e+00  0.000000e+00
bigcom471       -6.632351e-06  5.790158e-01
bigcom473        0.000000e+00  1.179612e-18
bigcom479        0.000000e+00  4.996004e-18
bigcom484        0.000000e+00  2.220446e-18
bigcom485        0.000000e+00  2.081668e-19
bigcom492        0.000000e+00  0.000000e+00
bigcom498        0.000000e+00  0.000000e+00
bigcom506        0.000000e+00  0.000000e+00
bigcom530        0.000000e+00  0.000000e+00
bigcom531        0.000000e+00  0.000000e+00
bigcom564        0.000000e+00  0.000000e+00
bigcom623        1.220487e-03  3.352692e+00
spin_vertex      1.157954e-03  1.148703e+00
membership_s1    1.528214e-04  1.866601e-01
membership_s2    1.304925e-04  2.687531e-01
membership_s3   -2.482540e-05  1.714922e-01
membership_s4   -3.396377e-05  2.843356e-01
membership_s5    0.000000e+00  0.000000e+00
membership_s6   -2.137349e-05  5.723449e-01
membership_s7    0.000000e+00  0.000000e+00
membership_s8    0.000000e+00  0.000000e+00
membership_s9    0.000000e+00  1.734723e-20
membership_s10   1.780141e-05  2.642930e-01
membership_s11  -3.673004e-05  7.083102e-01
membership_s13   0.000000e+00  0.000000e+00
membership_s14   5.868400e-04  5.806458e-01
membership_s15   4.932671e-04  6.589354e-01
membership_s17  -2.305191e-05  1.834423e-01
membership_s18   0.000000e+00  0.000000e+00
membership_s19  -3.411981e-05  4.663349e-01
membership_s20   0.000000e+00  0.000000e+00
membership_s21   7.351681e-05  6.696499e-01
membership_s22   0.000000e+00  2.220446e-18
membership_s23   6.925268e-06  5.985104e-02
membership_s25   1.585438e-04  2.901165e-01
membership_s26   0.000000e+00  0.000000e+00
membership_s27   0.000000e+00  0.000000e+00
membership_s28   3.425996e-05  3.337742e-01
membership_s29   0.000000e+00  0.000000e+00
membership_s30  -6.805209e-05  2.368469e-01
membership_s31  -7.831333e-05  1.891038e-01
membership_s32   1.328418e-04  5.453648e-01
membership_s33  -1.312677e-05  8.770988e-01
membership_s34   0.000000e+00  0.000000e+00
membership_s35   2.534764e-04  2.732393e-01
membership_s36   0.000000e+00  0.000000e+00
membership_s37  -3.465970e-05  4.633957e-01
membership_s39   1.453902e-04  2.335364e-01
membership_s40   0.000000e+00  0.000000e+00
membership_s41   7.700023e-05  5.022938e-01
membership_s42  -1.096435e-04  3.671565e-01
membership_s43   1.231753e-04  2.960297e-01
membership_s44   5.379776e-05  2.404595e-01
V1               7.573115e-03  4.448525e+00
V2               8.251412e-03  4.097612e+00
pdi              1.657869e-04  5.567551e-01
adhesion         2.432767e-02  3.444685e+00
cohesion         2.104905e-02  3.599581e+00
inner            1.163643e-02  3.613569e+00
outer            1.401495e-02  5.008378e+00
ioratio          1.461648e-02  3.233914e+00
comsize          1.398384e-02  5.755611e+00
[1] "Dataset: low_C Model GLM, run: 7 of 10 2015-06-15 22:41:55"
[1] "glmnet variable coefficients"
                     [,1]          [,2]
(Intercept)     -3.060968 -9.186394e-01
graph0           0.000000  4.219315e-04
graph1           0.000000 -1.323890e-06
graph2           0.000000  7.341428e-02
graph3           0.000000  2.463350e-05
graph4           0.000000 -7.566595e-06
graph5           0.000000  2.443538e-04
graph6           0.000000  3.180003e-04
graph7           0.000000 -1.185974e-02
graph8           0.000000 -1.343018e-01
graph9           0.000000 -1.182066e-06
graph10          0.000000  2.225579e-08
graph11          0.000000 -2.069171e-10
graph12          0.000000  4.939089e-06
graph13          0.000000  0.000000e+00
graph14          0.000000  4.875601e-07
graph15          0.000000  5.036991e-04
graph16          0.000000  9.894606e-07
graph17          0.000000 -1.401062e-05
graph18          0.000000  5.055406e-04
graph19          0.000000  0.000000e+00
graph20          0.000000 -4.126546e-05
graph21          0.000000 -1.156636e-03
graph22          0.000000 -2.836778e-06
graph23          0.000000  1.280378e-06
graph24          0.000000 -2.263904e-04
graph25          0.000000  3.740206e-03
graph26          0.000000  0.000000e+00
graph27          0.000000  5.651673e-03
graph28          0.000000  0.000000e+00
graph29          0.000000  0.000000e+00
orbit0           0.000000  1.187741e-03
orbit1           0.000000  0.000000e+00
orbit2           0.000000  0.000000e+00
orbit3           0.000000  7.142758e-02
orbit4           0.000000  2.890409e-05
orbit5           0.000000  4.805324e-06
orbit6           0.000000 -7.914081e-06
orbit7           0.000000 -9.654278e-03
orbit8           0.000000  5.052688e-04
orbit9           0.000000  4.209053e-04
orbit10          0.000000  0.000000e+00
orbit11          0.000000  1.356197e-03
orbit12          0.000000 -1.227149e-02
orbit13          0.000000  5.305047e-01
orbit14          0.000000 -1.326573e-01
orbit15          0.000000 -1.348518e-06
orbit16          0.000000 -4.584302e-06
orbit17          0.000000 -8.051824e-06
orbit18          0.000000 -2.503022e-07
orbit19          0.000000  5.231767e-07
orbit20          0.000000 -2.226296e-08
orbit21          0.000000  5.859340e-04
orbit22          0.000000 -1.831187e-10
orbit23          0.000000 -8.101315e-02
orbit24          0.000000  3.494321e-06
orbit25          0.000000  1.219110e-05
orbit26          0.000000  1.461441e-03
orbit27          0.000000  1.048639e-04
orbit28          0.000000  1.810958e-04
orbit29          0.000000 -2.164071e-04
orbit30          0.000000 -2.257667e-03
orbit31          0.000000  1.261116e-06
orbit32          0.000000  0.000000e+00
orbit33          0.000000 -7.333918e-02
orbit34          0.000000  4.022702e-04
orbit35          0.000000 -5.121933e-09
orbit36          0.000000  5.613373e-06
orbit37          0.000000  3.325145e-05
orbit38          0.000000 -2.423245e-03
orbit39          0.000000 -7.690279e-05
orbit40          0.000000  0.000000e+00
orbit41          0.000000  9.218226e-04
orbit42          0.000000 -2.116590e-01
orbit43          0.000000  4.672089e-04
orbit44          0.000000 -4.218199e-01
orbit45          0.000000 -5.732271e-05
orbit46          0.000000  3.865604e-04
orbit47          0.000000  6.483139e-03
orbit48          0.000000 -1.819132e-03
orbit49          0.000000 -5.130207e-05
orbit50          0.000000 -4.422419e-03
orbit51          0.000000 -9.335954e-04
orbit52          0.000000 -5.695717e-03
orbit53          0.000000  5.066345e-03
orbit54          0.000000 -3.482965e-06
orbit55          0.000000 -2.470874e+00
orbit56          0.000000 -1.543856e-06
orbit57          0.000000  0.000000e+00
orbit58          0.000000 -3.683333e-01
orbit59          0.000000 -8.941902e-04
orbit60          0.000000  1.284456e-02
orbit61          0.000000 -1.395876e+00
orbit62          0.000000  9.824407e-05
orbit63          0.000000  1.356935e-03
orbit64          0.000000  2.675581e-02
orbit65          0.000000  0.000000e+00
orbit66          0.000000  0.000000e+00
orbit67          0.000000  0.000000e+00
orbit68          0.000000  5.376733e-03
orbit69          0.000000  0.000000e+00
orbit70          0.000000  0.000000e+00
orbit71          0.000000  0.000000e+00
orbit72          0.000000  0.000000e+00
AP               0.000000 -1.859254e-01
bet              0.000000  3.042240e-05
ecc              0.000000  1.895633e-02
eccrad           0.000000  1.129199e-01
close            0.000000  1.844599e-01
constraint       0.000000 -4.595685e-02
coreness         0.000000  7.113718e-02
knn              0.000000  0.000000e+00
hubscore         0.000000 -1.607187e+01
pagerank         0.000000 -6.606598e+00
trans            0.000000  2.524421e-01
evcent           0.000000 -1.323005e+01
first            0.000000  9.997120e-04
upto_second      0.000000  0.000000e+00
upto_third       0.000000 -8.535653e-05
upto_fourth      0.000000  2.843773e-07
upto_fifth       0.000000 -1.231853e-07
upto_sixth       0.000000  1.097086e-06
second           0.000000  0.000000e+00
third            0.000000 -6.370156e-05
fourth           0.000000  7.270481e-05
fifth            0.000000 -4.226891e-05
sixth            0.000000  0.000000e+00
ratio1           0.000000  7.644762e-04
ratio2           0.000000  3.569979e-03
ratio3           0.000000  1.070648e-02
ratio4           0.000000 -3.752891e-03
ratio5           0.000000 -1.004795e-01
ratio6           0.000000 -4.152788e-05
selfinter        0.000000  1.935331e-01
walktrap_vertex  0.000000 -3.037375e-02
bigcom1          0.000000  1.305127e-01
bigcom3          0.000000 -8.650369e-01
bigcom4          0.000000  1.522492e+00
bigcom5          0.000000  6.189802e-03
bigcom6          0.000000 -1.082401e+00
bigcom7          0.000000 -9.830829e-01
bigcom8          0.000000  3.620234e-01
bigcom9          0.000000 -1.131368e+00
bigcom10         0.000000  1.243330e+00
bigcom11         0.000000  1.972920e-01
bigcom12         0.000000 -1.199293e-01
bigcom13         0.000000 -5.969853e-02
bigcom14         0.000000 -1.223727e+00
bigcom15         0.000000 -8.518759e-01
bigcom16         0.000000 -1.586046e+00
bigcom17         0.000000  1.240963e+00
bigcom19         0.000000  7.048282e-01
bigcom20         0.000000 -8.976241e-01
bigcom21         0.000000 -8.432985e-01
bigcom22         0.000000  3.945012e-01
bigcom23         0.000000  3.749791e-01
bigcom26         0.000000 -9.813711e-01
bigcom27         0.000000  8.973630e-01
bigcom28         0.000000 -1.260920e+00
bigcom30         0.000000  1.397175e+00
bigcom31         0.000000 -1.096931e+00
bigcom32         0.000000 -1.355383e+00
bigcom33         0.000000 -1.223182e+00
bigcom34         0.000000 -1.316717e+00
bigcom36         0.000000 -8.510753e-01
bigcom37         0.000000 -1.280530e+00
bigcom38         0.000000 -1.284030e+00
bigcom39         0.000000 -8.914217e-01
bigcom40         0.000000 -1.234219e+00
bigcom41         0.000000  9.099662e-01
bigcom43         0.000000  1.137287e-01
bigcom46         0.000000 -1.214597e+00
bigcom47         0.000000 -1.389171e+00
bigcom49         0.000000 -7.298845e-02
bigcom52         0.000000  6.867722e-01
bigcom54         0.000000 -1.115413e+00
bigcom58         0.000000  1.272076e+00
bigcom61         0.000000 -1.186737e+00
bigcom65         0.000000 -1.240149e+00
bigcom69         0.000000 -1.151701e+00
bigcom71         0.000000 -1.083371e+00
bigcom75         0.000000 -1.186355e+00
bigcom76         0.000000  1.198857e+00
bigcom78         0.000000 -1.105092e+00
bigcom82         0.000000  2.306857e-01
bigcom83         0.000000 -2.671065e-01
bigcom85         0.000000  5.622707e-01
bigcom87         0.000000 -1.216163e+00
bigcom90         0.000000  9.653653e-01
bigcom91         0.000000 -1.173742e+00
bigcom95         0.000000  1.217991e+00
bigcom97         0.000000 -9.884203e-01
bigcom98         0.000000 -9.135702e-01
bigcom99         0.000000  8.292490e-01
bigcom101        0.000000  1.114229e+00
bigcom102        0.000000  2.765490e-01
bigcom104        0.000000 -1.074665e+00
bigcom106        0.000000  0.000000e+00
bigcom107        0.000000 -8.597989e-01
bigcom108        0.000000 -1.200206e+00
bigcom113        0.000000  7.172886e-01
bigcom114        0.000000 -1.173321e+00
bigcom115        0.000000 -1.228718e+00
bigcom117        0.000000 -1.719997e+00
bigcom119        0.000000  7.498433e-01
bigcom121        0.000000 -1.186438e+00
bigcom123        0.000000 -1.424613e+00
bigcom124        0.000000  6.903095e-01
bigcom127        0.000000 -1.451201e+00
bigcom130        0.000000 -1.168029e+00
bigcom131        0.000000 -1.251323e+00
bigcom134        0.000000 -9.810205e-01
bigcom138        0.000000  2.708901e-01
bigcom143        0.000000 -1.078415e+00
bigcom146        0.000000 -2.053247e-01
bigcom148        0.000000 -8.783100e-01
bigcom149        0.000000 -1.040314e+00
bigcom151        0.000000  9.610946e-01
bigcom153        0.000000 -1.107166e+00
bigcom154        0.000000 -1.302984e+00
bigcom159        0.000000 -1.133667e+00
bigcom160        0.000000 -1.262501e+00
bigcom161        0.000000  0.000000e+00
bigcom162        0.000000  4.375313e-01
bigcom168        0.000000 -1.249643e+00
bigcom172        0.000000 -1.512261e+00
bigcom175        0.000000 -1.178482e+00
bigcom180        0.000000 -7.971620e-01
bigcom181        0.000000 -1.620736e+00
bigcom183        0.000000  7.829557e-01
bigcom185        0.000000 -1.483321e+00
bigcom187        0.000000 -7.481519e-01
bigcom189        0.000000 -1.360773e+00
bigcom191        0.000000 -1.009118e+00
bigcom198        0.000000  0.000000e+00
bigcom199        0.000000 -1.131198e+00
bigcom200        0.000000 -9.827254e-01
bigcom202        0.000000 -9.345140e-01
bigcom205        0.000000 -1.215701e+00
bigcom227        0.000000 -8.587665e-01
bigcom232        0.000000 -9.789427e-01
bigcom241        0.000000 -1.187619e+00
bigcom246        0.000000  1.337103e-02
bigcom266        0.000000 -6.685816e-01
bigcom268        0.000000 -1.147184e+00
bigcom274        0.000000 -9.208292e-01
bigcom278        0.000000  7.633876e-01
bigcom280        0.000000 -5.662164e-01
bigcom323        0.000000 -1.027467e+00
bigcom341        0.000000 -9.306757e-01
bigcom342        0.000000  6.461538e-01
bigcom345        0.000000 -1.245690e+00
bigcom346        0.000000 -1.408111e+00
bigcom354        0.000000  1.721905e+00
bigcom369        0.000000 -9.971802e-01
bigcom373        0.000000 -8.184739e-01
bigcom377        0.000000 -1.168504e+00
bigcom384        0.000000 -1.380334e+00
bigcom394        0.000000  1.130692e+00
bigcom398        0.000000  1.545984e+00
bigcom403        0.000000 -1.240979e+00
bigcom404        0.000000 -1.155325e+00
bigcom414        0.000000 -9.265461e-01
bigcom416        0.000000 -9.752326e-01
bigcom423        0.000000  1.209949e+00
bigcom428        0.000000 -1.254527e+00
bigcom430        0.000000 -1.043740e+00
bigcom434        0.000000 -7.087875e-01
bigcom435        0.000000 -1.043080e+00
bigcom449        0.000000 -1.147571e+00
bigcom451        0.000000 -1.232860e+00
bigcom454        0.000000 -8.580962e-01
bigcom471        0.000000  1.499099e+00
bigcom473        0.000000 -1.119513e+00
bigcom479        0.000000 -1.591937e+00
bigcom484        0.000000 -6.483373e-01
bigcom485        0.000000 -8.846218e-01
bigcom492        0.000000 -1.237184e+00
bigcom498        0.000000 -1.085092e+00
bigcom506        0.000000 -9.604434e-01
bigcom530        0.000000 -1.338764e+00
bigcom531        0.000000 -8.418991e-01
bigcom564        0.000000 -1.191718e+00
bigcom623        0.000000  6.113081e+00
spin_vertex      0.000000 -2.627493e-01
membership_s1    0.000000  1.646053e-04
membership_s2    0.000000  9.917044e-03
membership_s3    0.000000  6.203779e-01
membership_s4    0.000000  6.780419e-01
membership_s5    0.000000 -1.299621e+00
membership_s6    0.000000  1.073597e+00
membership_s7    0.000000 -1.142800e+00
membership_s8    0.000000 -1.432122e+00
membership_s9    0.000000 -1.483997e+00
membership_s10   0.000000  5.966413e-01
membership_s11   0.000000  1.847588e+00
membership_s13   0.000000 -1.081068e+00
membership_s14   0.000000  2.038586e-01
membership_s15   0.000000  8.739198e-02
membership_s17   0.000000  3.179800e-01
membership_s18   0.000000 -1.409416e+00
membership_s19   0.000000  1.990832e-01
membership_s20   0.000000 -6.749218e-01
membership_s21   0.000000  4.386821e-01
membership_s22   0.000000 -1.723987e+00
membership_s23   0.000000 -1.582072e-01
membership_s25   0.000000 -6.608389e-04
membership_s26   0.000000 -8.914942e-01
membership_s27   0.000000 -9.089766e-01
membership_s28   0.000000  2.721484e-01
membership_s29   0.000000 -1.203316e+00
membership_s30   0.000000  3.633218e-01
membership_s31   0.000000  1.604384e-03
membership_s32   0.000000  1.533793e-01
membership_s33   0.000000  1.351292e+00
membership_s34   0.000000 -1.247113e+00
membership_s35   0.000000  5.045096e-04
membership_s36   0.000000 -1.106381e+00
membership_s37   0.000000  5.540207e-01
membership_s39   0.000000 -2.194273e-01
membership_s40   0.000000 -1.261784e+00
membership_s41   0.000000  6.507277e-01
membership_s42   0.000000  1.069713e+00
membership_s43   0.000000  6.477222e-02
membership_s44   0.000000  9.531159e-02
V1               0.000000  3.117448e-01
V2               0.000000 -5.823752e-01
pdi              0.000000  7.802640e+01
adhesion         0.000000  4.686159e-04
cohesion         0.000000 -8.152011e-04
inner            0.000000  2.077781e-04
outer            0.000000  8.192593e-05
ioratio          0.000000 -1.318555e-01
comsize          0.000000  9.990118e-04
[1] "Dataset: low_C Model GBM, run: 8 of 10 2015-06-15 22:42:39"
Iter   TrainDeviance   ValidDeviance   StepSize   Improve
     1        0.3876             nan     0.0100    0.0000
     2        0.3865             nan     0.0100   -0.0000
     3        0.3853             nan     0.0100    0.0001
     4        0.3839             nan     0.0100    0.0001
     5        0.3829             nan     0.0100    0.0001
     6        0.3822             nan     0.0100   -0.0000
     7        0.3810             nan     0.0100    0.0000
     8        0.3803             nan     0.0100   -0.0000
     9        0.3792             nan     0.0100   -0.0000
    10        0.3782             nan     0.0100    0.0000
    20        0.3687             nan     0.0100   -0.0000
    25        0.3650             nan     0.0100    0.0000

[1] "GBM variable coefficients"
                            var   rel.inf
pagerank               pagerank 7.4237289
bet                         bet 4.8101813
comsize                 comsize 4.6951408
V2                           V2 4.3422952
outer                     outer 4.0252312
ratio2                   ratio2 3.7164657
V1                           V1 3.3870798
ratio3                   ratio3 3.0104838
ratio5                   ratio5 2.6263429
cohesion               cohesion 2.4068878
orbit16                 orbit16 2.3464108
inner                     inner 2.2993388
ratio6                   ratio6 2.2094964
fourth                   fourth 1.9939425
orbit18                 orbit18 1.9336748
spin_vertex         spin_vertex 1.8296478
orbit4                   orbit4 1.7085484
ioratio                 ioratio 1.6910967
orbit17                 orbit17 1.5967268
graph14                 graph14 1.4579714
graph10                 graph10 1.4076389
orbit35                 orbit35 1.4049291
orbit37                 orbit37 1.3972441
graph4                   graph4 1.3958508
adhesion               adhesion 1.3085166
orbit45                 orbit45 1.2868037
orbit5                   orbit5 1.1157515
graph9                   graph9 1.1023246
graph13                 graph13 1.0946293
orbit21                 orbit21 1.0779386
upto_third           upto_third 1.0514306
orbit15                 orbit15 1.0412777
graph11                 graph11 1.0170881
graph19                 graph19 1.0022097
upto_second         upto_second 0.9260038
ratio4                   ratio4 0.9135384
third                     third 0.9126114
graph1                   graph1 0.8874060
membership_s14   membership_s14 0.8736129
walktrap_vertex walktrap_vertex 0.8733744
orbit20                 orbit20 0.8601960
graph5                   graph5 0.8518563
graph12                 graph12 0.8480112
graph16                 graph16 0.7981374
knn                         knn 0.7754834
graph17                 graph17 0.7650051
graph23                 graph23 0.7571400
upto_fifth           upto_fifth 0.6875086
bigcom23               bigcom23 0.6513447
graph21                 graph21 0.6504180
hubscore               hubscore 0.5703669
membership_s15   membership_s15 0.5225778
evcent                   evcent 0.5047240
fifth                     fifth 0.4983425
ratio1                   ratio1 0.4719683
graph6                   graph6 0.4331162
orbit28                 orbit28 0.4203263
second                   second 0.4142951
bigcom423             bigcom423 0.3926525
orbit31                 orbit31 0.3855115
AP                           AP 0.3796684
bigcom1                 bigcom1 0.3738999
coreness               coreness 0.3726979
orbit22                 orbit22 0.3510990
membership_s31   membership_s31 0.3374881
orbit49                 orbit49 0.3319577
orbit51                 orbit51 0.3033074
graph15                 graph15 0.2987848
orbit9                   orbit9 0.2969645
constraint           constraint 0.2958040
orbit36                 orbit36 0.2909765
membership_s1     membership_s1 0.2606298
graph3                   graph3 0.2380054
membership_s43   membership_s43 0.2189844
graph20                 graph20 0.1812757
selfinter             selfinter 0.1782207
orbit26                 orbit26 0.1717306
orbit30                 orbit30 0.1705995
membership_s37   membership_s37 0.1587807
bigcom11               bigcom11 0.1493825
membership_s25   membership_s25 0.1466545
membership_s28   membership_s28 0.1408071
membership_s6     membership_s6 0.1404476
orbit29                 orbit29 0.1334603
orbit24                 orbit24 0.1155889
orbit1                   orbit1 0.1029302
graph0                   graph0 0.0000000
graph2                   graph2 0.0000000
graph7                   graph7 0.0000000
graph8                   graph8 0.0000000
graph18                 graph18 0.0000000
graph22                 graph22 0.0000000
graph24                 graph24 0.0000000
graph25                 graph25 0.0000000
graph26                 graph26 0.0000000
graph27                 graph27 0.0000000
graph28                 graph28 0.0000000
graph29                 graph29 0.0000000
orbit0                   orbit0 0.0000000
orbit2                   orbit2 0.0000000
orbit3                   orbit3 0.0000000
orbit6                   orbit6 0.0000000
orbit7                   orbit7 0.0000000
orbit8                   orbit8 0.0000000
orbit10                 orbit10 0.0000000
orbit11                 orbit11 0.0000000
orbit12                 orbit12 0.0000000
orbit13                 orbit13 0.0000000
orbit14                 orbit14 0.0000000
orbit19                 orbit19 0.0000000
orbit23                 orbit23 0.0000000
orbit25                 orbit25 0.0000000
orbit27                 orbit27 0.0000000
orbit32                 orbit32 0.0000000
orbit33                 orbit33 0.0000000
orbit34                 orbit34 0.0000000
orbit38                 orbit38 0.0000000
orbit39                 orbit39 0.0000000
orbit40                 orbit40 0.0000000
orbit41                 orbit41 0.0000000
orbit42                 orbit42 0.0000000
orbit43                 orbit43 0.0000000
orbit44                 orbit44 0.0000000
orbit46                 orbit46 0.0000000
orbit47                 orbit47 0.0000000
orbit48                 orbit48 0.0000000
orbit50                 orbit50 0.0000000
orbit52                 orbit52 0.0000000
orbit53                 orbit53 0.0000000
orbit54                 orbit54 0.0000000
orbit55                 orbit55 0.0000000
orbit56                 orbit56 0.0000000
orbit57                 orbit57 0.0000000
orbit58                 orbit58 0.0000000
orbit59                 orbit59 0.0000000
orbit60                 orbit60 0.0000000
orbit61                 orbit61 0.0000000
orbit62                 orbit62 0.0000000
orbit63                 orbit63 0.0000000
orbit64                 orbit64 0.0000000
orbit65                 orbit65 0.0000000
orbit66                 orbit66 0.0000000
orbit67                 orbit67 0.0000000
orbit68                 orbit68 0.0000000
orbit69                 orbit69 0.0000000
orbit70                 orbit70 0.0000000
orbit71                 orbit71 0.0000000
orbit72                 orbit72 0.0000000
ecc                         ecc 0.0000000
eccrad                   eccrad 0.0000000
close                     close 0.0000000
trans                     trans 0.0000000
first                     first 0.0000000
upto_fourth         upto_fourth 0.0000000
upto_sixth           upto_sixth 0.0000000
sixth                     sixth 0.0000000
bigcom3                 bigcom3 0.0000000
bigcom4                 bigcom4 0.0000000
bigcom5                 bigcom5 0.0000000
bigcom6                 bigcom6 0.0000000
bigcom7                 bigcom7 0.0000000
bigcom8                 bigcom8 0.0000000
bigcom9                 bigcom9 0.0000000
bigcom10               bigcom10 0.0000000
bigcom12               bigcom12 0.0000000
bigcom13               bigcom13 0.0000000
bigcom14               bigcom14 0.0000000
bigcom15               bigcom15 0.0000000
bigcom16               bigcom16 0.0000000
bigcom17               bigcom17 0.0000000
bigcom19               bigcom19 0.0000000
bigcom20               bigcom20 0.0000000
bigcom21               bigcom21 0.0000000
bigcom22               bigcom22 0.0000000
bigcom26               bigcom26 0.0000000
bigcom27               bigcom27 0.0000000
bigcom28               bigcom28 0.0000000
bigcom30               bigcom30 0.0000000
bigcom31               bigcom31 0.0000000
bigcom32               bigcom32 0.0000000
bigcom33               bigcom33 0.0000000
bigcom34               bigcom34 0.0000000
bigcom36               bigcom36 0.0000000
bigcom37               bigcom37 0.0000000
bigcom38               bigcom38 0.0000000
bigcom39               bigcom39 0.0000000
bigcom40               bigcom40 0.0000000
bigcom41               bigcom41 0.0000000
bigcom43               bigcom43 0.0000000
bigcom46               bigcom46 0.0000000
bigcom47               bigcom47 0.0000000
bigcom49               bigcom49 0.0000000
bigcom52               bigcom52 0.0000000
bigcom54               bigcom54 0.0000000
bigcom58               bigcom58 0.0000000
bigcom61               bigcom61 0.0000000
bigcom65               bigcom65 0.0000000
bigcom69               bigcom69 0.0000000
bigcom71               bigcom71 0.0000000
bigcom75               bigcom75 0.0000000
bigcom76               bigcom76 0.0000000
bigcom78               bigcom78 0.0000000
bigcom82               bigcom82 0.0000000
bigcom83               bigcom83 0.0000000
bigcom85               bigcom85 0.0000000
bigcom87               bigcom87 0.0000000
bigcom90               bigcom90 0.0000000
bigcom91               bigcom91 0.0000000
bigcom95               bigcom95 0.0000000
bigcom97               bigcom97 0.0000000
bigcom98               bigcom98 0.0000000
bigcom99               bigcom99 0.0000000
bigcom101             bigcom101 0.0000000
bigcom102             bigcom102 0.0000000
bigcom104             bigcom104 0.0000000
bigcom106             bigcom106 0.0000000
bigcom107             bigcom107 0.0000000
bigcom108             bigcom108 0.0000000
bigcom113             bigcom113 0.0000000
bigcom114             bigcom114 0.0000000
bigcom115             bigcom115 0.0000000
bigcom117             bigcom117 0.0000000
bigcom119             bigcom119 0.0000000
bigcom121             bigcom121 0.0000000
bigcom123             bigcom123 0.0000000
bigcom124             bigcom124 0.0000000
bigcom127             bigcom127 0.0000000
bigcom130             bigcom130 0.0000000
bigcom131             bigcom131 0.0000000
bigcom134             bigcom134 0.0000000
bigcom138             bigcom138 0.0000000
bigcom143             bigcom143 0.0000000
bigcom146             bigcom146 0.0000000
bigcom148             bigcom148 0.0000000
bigcom149             bigcom149 0.0000000
bigcom151             bigcom151 0.0000000
bigcom153             bigcom153 0.0000000
bigcom154             bigcom154 0.0000000
bigcom159             bigcom159 0.0000000
bigcom160             bigcom160 0.0000000
bigcom161             bigcom161 0.0000000
bigcom162             bigcom162 0.0000000
bigcom168             bigcom168 0.0000000
bigcom172             bigcom172 0.0000000
bigcom175             bigcom175 0.0000000
bigcom180             bigcom180 0.0000000
bigcom181             bigcom181 0.0000000
bigcom183             bigcom183 0.0000000
bigcom185             bigcom185 0.0000000
bigcom187             bigcom187 0.0000000
bigcom189             bigcom189 0.0000000
bigcom191             bigcom191 0.0000000
bigcom198             bigcom198 0.0000000
bigcom199             bigcom199 0.0000000
bigcom200             bigcom200 0.0000000
bigcom202             bigcom202 0.0000000
bigcom205             bigcom205 0.0000000
bigcom227             bigcom227 0.0000000
bigcom232             bigcom232 0.0000000
bigcom241             bigcom241 0.0000000
bigcom246             bigcom246 0.0000000
bigcom266             bigcom266 0.0000000
bigcom268             bigcom268 0.0000000
bigcom274             bigcom274 0.0000000
bigcom278             bigcom278 0.0000000
bigcom280             bigcom280 0.0000000
bigcom323             bigcom323 0.0000000
bigcom341             bigcom341 0.0000000
bigcom342             bigcom342 0.0000000
bigcom345             bigcom345 0.0000000
bigcom346             bigcom346 0.0000000
bigcom354             bigcom354 0.0000000
bigcom369             bigcom369 0.0000000
bigcom373             bigcom373 0.0000000
bigcom377             bigcom377 0.0000000
bigcom384             bigcom384 0.0000000
bigcom394             bigcom394 0.0000000
bigcom398             bigcom398 0.0000000
bigcom403             bigcom403 0.0000000
bigcom404             bigcom404 0.0000000
bigcom414             bigcom414 0.0000000
bigcom416             bigcom416 0.0000000
bigcom428             bigcom428 0.0000000
bigcom430             bigcom430 0.0000000
bigcom434             bigcom434 0.0000000
bigcom435             bigcom435 0.0000000
bigcom449             bigcom449 0.0000000
bigcom451             bigcom451 0.0000000
bigcom454             bigcom454 0.0000000
bigcom471             bigcom471 0.0000000
bigcom473             bigcom473 0.0000000
bigcom479             bigcom479 0.0000000
bigcom484             bigcom484 0.0000000
bigcom485             bigcom485 0.0000000
bigcom492             bigcom492 0.0000000
bigcom498             bigcom498 0.0000000
bigcom506             bigcom506 0.0000000
bigcom530             bigcom530 0.0000000
bigcom531             bigcom531 0.0000000
bigcom564             bigcom564 0.0000000
bigcom623             bigcom623 0.0000000
membership_s2     membership_s2 0.0000000
membership_s3     membership_s3 0.0000000
membership_s4     membership_s4 0.0000000
membership_s5     membership_s5 0.0000000
membership_s7     membership_s7 0.0000000
membership_s8     membership_s8 0.0000000
membership_s9     membership_s9 0.0000000
membership_s10   membership_s10 0.0000000
membership_s11   membership_s11 0.0000000
membership_s13   membership_s13 0.0000000
membership_s17   membership_s17 0.0000000
membership_s18   membership_s18 0.0000000
membership_s19   membership_s19 0.0000000
membership_s20   membership_s20 0.0000000
membership_s21   membership_s21 0.0000000
membership_s22   membership_s22 0.0000000
membership_s23   membership_s23 0.0000000
membership_s26   membership_s26 0.0000000
membership_s27   membership_s27 0.0000000
membership_s29   membership_s29 0.0000000
membership_s30   membership_s30 0.0000000
membership_s32   membership_s32 0.0000000
membership_s33   membership_s33 0.0000000
membership_s34   membership_s34 0.0000000
membership_s35   membership_s35 0.0000000
membership_s36   membership_s36 0.0000000
membership_s39   membership_s39 0.0000000
membership_s40   membership_s40 0.0000000
membership_s41   membership_s41 0.0000000
membership_s42   membership_s42 0.0000000
membership_s44   membership_s44 0.0000000
pdi                         pdi 0.0000000
[1] "Dataset: low_C Model RF, run: 8 of 10 2015-06-15 22:42:51"
     |      Out-of-bag   |
Tree |      MSE  %Var(y) |
   1 |  0.07833   169.55 |
   2 |  0.08102   175.36 |
   3 |  0.07767   168.11 |
   4 |  0.07616   164.84 |
   5 |    0.074   160.17 |
   6 |   0.0716   154.98 |
   7 |  0.06902   149.40 |
   8 |  0.06601   142.87 |
   9 |  0.06474   140.12 |
  10 |  0.06286   136.06 |
  11 |   0.0611   132.25 |
  12 |   0.0599   129.65 |
  13 |  0.05893   127.54 |
  14 |  0.05791   125.33 |
  15 |  0.05718   123.76 |
  16 |  0.05642   122.13 |
  17 |  0.05637   122.01 |
  18 |  0.05595   121.11 |
  19 |  0.05555   120.23 |
  20 |  0.05503   119.11 |
  21 |  0.05484   118.70 |
  22 |  0.05442   117.78 |
  23 |  0.05415   117.20 |
  24 |  0.05385   116.55 |
  25 |  0.05338   115.53 |
  26 |  0.05328   115.33 |
  27 |  0.05307   114.87 |
  28 |  0.05288   114.46 |
  29 |  0.05275   114.18 |
  30 |  0.05244   113.51 |
  31 |  0.05247   113.58 |
  32 |  0.05238   113.37 |
  33 |  0.05234   113.29 |
  34 |  0.05234   113.30 |
  35 |  0.05216   112.90 |
  36 |  0.05214   112.85 |
  37 |  0.05207   112.70 |
  38 |  0.05201   112.57 |
  39 |  0.05205   112.65 |
  40 |  0.05198   112.51 |
  41 |  0.05196   112.47 |
  42 |   0.0519   112.33 |
  43 |  0.05186   112.26 |
  44 |  0.05178   112.09 |
  45 |  0.05183   112.18 |
  46 |  0.05165   111.79 |
  47 |  0.05148   111.42 |
  48 |  0.05146   111.39 |
  49 |   0.0513   111.03 |
  50 |  0.05131   111.06 |
  51 |  0.05128   110.99 |
  52 |  0.05119   110.79 |
  53 |  0.05128   110.99 |
  54 |  0.05128   110.99 |
  55 |  0.05128   110.99 |
  56 |  0.05127   110.97 |
  57 |  0.05124   110.91 |
  58 |  0.05121   110.84 |
  59 |   0.0512   110.82 |
  60 |  0.05118   110.79 |
  61 |  0.05111   110.63 |
  62 |  0.05112   110.65 |
  63 |  0.05113   110.67 |
  64 |   0.0511   110.60 |
  65 |  0.05105   110.49 |
  66 |  0.05099   110.36 |
  67 |  0.05096   110.31 |
  68 |  0.05097   110.32 |
  69 |    0.051   110.38 |
  70 |  0.05095   110.29 |
  71 |  0.05093   110.24 |
  72 |  0.05097   110.32 |
  73 |  0.05095   110.29 |
  74 |  0.05093   110.25 |
  75 |  0.05098   110.34 |
  76 |  0.05097   110.33 |
  77 |  0.05096   110.30 |
  78 |  0.05099   110.36 |
  79 |    0.051   110.39 |
  80 |    0.051   110.39 |
  81 |  0.05099   110.36 |
  82 |    0.051   110.39 |
  83 |  0.05106   110.52 |
  84 |  0.05103   110.46 |
  85 |  0.05105   110.50 |
  86 |  0.05103   110.45 |
  87 |  0.05099   110.36 |
  88 |  0.05099   110.37 |
  89 |  0.05099   110.37 |
  90 |  0.05096   110.31 |
  91 |  0.05094   110.25 |
  92 |  0.05091   110.20 |
  93 |  0.05093   110.24 |
  94 |  0.05088   110.14 |
  95 |  0.05093   110.24 |
  96 |  0.05096   110.30 |
  97 |  0.05092   110.22 |
  98 |  0.05092   110.21 |
  99 |  0.05093   110.23 |
 100 |  0.05094   110.27 |
[1] "Random Forest variable coefficients"
                      %IncMSE IncNodePurity
graph5           5.254390e-04  4.364297e-01
graph6           3.428147e-03  8.921460e-01
graph7           1.482026e-04  9.431737e-02
graph8           0.000000e+00  0.000000e+00
graph9           8.153664e-03  1.647549e+00
graph10          7.837767e-03  1.998758e+00
graph11          6.457829e-03  1.206957e+00
graph12          4.171388e-03  1.378510e+00
graph13          9.611407e-03  1.620956e+00
graph14          5.130162e-03  1.127404e+00
graph15          2.448998e-03  1.118982e+00
graph16          1.091299e-02  2.159475e+00
graph17          2.903594e-03  8.971674e-01
graph18          2.925738e-04  1.963172e-01
graph19          9.190463e-03  1.461555e+00
graph20          1.742241e-03  4.382953e-01
graph21          1.588080e-03  5.332556e-01
graph22          1.423778e-04  2.645252e-02
graph23          2.466010e-03  3.910022e-01
graph24          2.849745e-05  6.098504e-02
graph25          8.137533e-04  2.442668e-01
graph26          7.449707e-05  5.125437e-02
graph27          0.000000e+00  0.000000e+00
graph28          0.000000e+00  0.000000e+00
graph29          0.000000e+00  0.000000e+00
orbit0           4.806509e-05  2.404673e-01
orbit1           4.020313e-03  1.427835e+00
orbit2           3.651276e-04  3.376193e-01
orbit3          -2.040358e-05  3.688806e-02
orbit4           7.880613e-03  1.650946e+00
orbit5           3.380832e-03  1.062764e+00
orbit6           7.051634e-03  1.344439e+00
orbit7           6.378133e-04  1.278910e-01
orbit8           7.594230e-04  4.553602e-01
orbit9           4.412679e-03  5.696245e-01
orbit10          3.549670e-04  1.998393e-01
orbit11         -5.549575e-06  1.434837e-01
orbit12          1.732447e-04  7.414280e-02
orbit13          2.406849e-05  2.935849e-02
orbit14          0.000000e+00  0.000000e+00
orbit15          5.566979e-03  1.342565e+00
orbit16          7.296689e-03  1.521890e+00
orbit17          6.135064e-03  1.619314e+00
orbit18          1.057657e-02  2.693933e+00
orbit19          8.124768e-03  1.943202e+00
orbit20          4.560470e-03  7.735969e-01
orbit21          6.167610e-03  1.093954e+00
orbit22          8.474425e-03  1.295999e+00
orbit23         -2.477190e-05  7.468731e-02
orbit24          6.759022e-03  1.207907e+00
orbit25          1.640739e-04  1.935340e-01
orbit26          5.281177e-05  1.341754e-01
orbit27          6.146066e-03  1.991739e+00
orbit28          7.278218e-03  9.858260e-01
orbit29          8.034983e-04  2.520267e-01
orbit30          4.762507e-04  6.874355e-01
orbit31          7.366389e-03  1.310654e+00
orbit32          6.595864e-04  2.535530e-01
orbit33          9.288747e-06  3.180624e-02
orbit34          5.200908e-03  1.137145e+00
orbit35          1.562568e-02  2.619253e+00
orbit36          1.633531e-03  8.672479e-01
orbit37          3.808739e-03  7.231866e-01
orbit38          1.908109e-04  6.552835e-01
orbit39          4.472022e-03  9.180924e-01
orbit40          1.124106e-04  1.490553e-01
orbit41          1.238816e-05  1.353137e-01
orbit42          1.066270e-04  2.240515e-01
orbit43          6.894201e-04  1.800255e-01
orbit44          0.000000e+00  0.000000e+00
orbit45          9.084581e-03  1.334643e+00
orbit46          4.928934e-04  2.060914e-01
orbit47          7.761933e-04  4.487354e-01
orbit48          1.384082e-04  1.355663e-01
orbit49          6.487460e-04  4.653545e-01
orbit50          4.412395e-04  2.436482e-01
orbit51          9.396810e-04  3.494660e-01
orbit52          5.188246e-04  2.081271e-01
orbit53          4.862693e-04  2.314572e-01
orbit54          4.014541e-04  1.021078e-01
orbit55          0.000000e+00  0.000000e+00
orbit56          1.067170e-03  4.842547e-01
orbit57          0.000000e+00  3.469447e-20
orbit58          0.000000e+00  5.551115e-19
orbit59          2.084200e-05  7.702187e-02
orbit60          9.186896e-05  2.703256e-02
orbit61          0.000000e+00  3.469447e-20
orbit62          1.099384e-03  4.005099e-01
orbit63          3.995963e-04  1.796295e-01
orbit64          0.000000e+00  0.000000e+00
orbit65          5.661711e-06  7.081554e-02
orbit66          0.000000e+00  3.469447e-20
orbit67          0.000000e+00  3.469447e-20
orbit68          0.000000e+00  0.000000e+00
orbit69          0.000000e+00  0.000000e+00
orbit70          0.000000e+00  0.000000e+00
orbit71          0.000000e+00  0.000000e+00
orbit72          0.000000e+00  0.000000e+00
AP              -2.659765e-05  1.756143e-01
bet              3.636120e-03  3.487356e+00
ecc              6.538046e-04  3.546835e-01
eccrad           1.044185e-03  3.475774e-01
close            6.129264e-03  1.169091e+00
constraint       1.625003e-03  5.207961e-01
coreness         2.379072e-03  7.718865e-01
knn              6.782835e-03  1.856178e+00
hubscore         8.048230e-03  1.783373e+00
pagerank         3.983006e-03  3.855265e+00
trans            2.471783e-05  1.494362e-01
evcent           7.513946e-03  1.999191e+00
first            1.605072e-04  2.729382e-01
upto_second      2.831710e-03  1.263450e+00
upto_third       7.688467e-03  1.592655e+00
upto_fourth      7.078455e-03  1.564175e+00
upto_fifth       7.595296e-03  1.219360e+00
upto_sixth       8.275614e-03  1.798200e+00
second           6.630779e-03  1.164532e+00
third            8.911089e-03  1.831230e+00
fourth           1.128776e-02  3.481215e+00
fifth            4.221983e-03  2.843960e+00
sixth            6.673943e-03  1.644353e+00
ratio1           9.348901e-03  2.235210e+00
ratio2           8.965013e-03  4.128850e+00
ratio3           9.210829e-03  4.259352e+00
ratio4           8.043189e-03  2.913679e+00
ratio5           6.016530e-03  3.329135e+00
ratio6           7.178121e-03  2.420714e+00
selfinter        4.397303e-05  2.856042e-01
walktrap_vertex  1.122786e-03  8.535473e-01
bigcom1          2.228749e-04  1.644825e-01
bigcom3          0.000000e+00  0.000000e+00
bigcom4          1.131857e-04  8.590004e-01
bigcom5          1.624561e-03  5.416463e-01
bigcom6          0.000000e+00  0.000000e+00
bigcom7          0.000000e+00  0.000000e+00
bigcom8          5.648196e-04  6.768770e-01
bigcom9          0.000000e+00  0.000000e+00
bigcom10         2.437319e-05  3.188164e-01
bigcom11         2.079919e-04  6.530476e-01
bigcom12        -9.101041e-06  2.503028e-01
bigcom13         6.303578e-06  1.533439e-01
bigcom14         0.000000e+00  0.000000e+00
bigcom15         0.000000e+00  0.000000e+00
bigcom16         0.000000e+00  0.000000e+00
bigcom17        -1.279592e-05  4.652699e-01
bigcom19        -5.047625e-05  2.157312e-01
bigcom20         0.000000e+00  0.000000e+00
bigcom21         0.000000e+00  0.000000e+00
bigcom22         1.381439e-05  1.280078e-01
bigcom23         2.636990e-04  5.778036e-01
bigcom26         0.000000e+00  0.000000e+00
bigcom27        -5.125385e-05  2.435471e-01
bigcom28         0.000000e+00  0.000000e+00
bigcom30         3.721489e-05  6.006765e-01
bigcom31         0.000000e+00  0.000000e+00
bigcom32         0.000000e+00  8.571429e-03
bigcom33         0.000000e+00  0.000000e+00
bigcom34         0.000000e+00  0.000000e+00
bigcom36         0.000000e+00  0.000000e+00
bigcom37         0.000000e+00  0.000000e+00
bigcom38         0.000000e+00  0.000000e+00
bigcom39         0.000000e+00  0.000000e+00
bigcom40         0.000000e+00  0.000000e+00
bigcom41        -1.435106e-06  2.503015e-01
bigcom43         6.760818e-05  2.586505e-01
bigcom46         0.000000e+00  0.000000e+00
bigcom47         0.000000e+00  9.104960e-03
bigcom49         3.471013e-05  1.280491e-01
bigcom52        -4.934924e-05  4.251415e-01
bigcom54         0.000000e+00  0.000000e+00
bigcom58        -4.629801e-05  5.438159e-01
bigcom61         0.000000e+00  0.000000e+00
bigcom65         0.000000e+00  0.000000e+00
bigcom69         0.000000e+00  0.000000e+00
bigcom71        -5.965320e-05  1.462840e-01
bigcom75         0.000000e+00  0.000000e+00
bigcom76         1.757512e-05  5.585591e-01
bigcom78        -3.762338e-05  4.953671e-01
bigcom82        -1.906086e-05  2.848286e-01
bigcom83         0.000000e+00  0.000000e+00
bigcom85         6.588262e-05  7.566521e-01
bigcom87         0.000000e+00  0.000000e+00
bigcom90        -1.899338e-05  3.204844e-01
bigcom91         0.000000e+00  0.000000e+00
bigcom95         0.000000e+00  0.000000e+00
bigcom97         0.000000e+00  0.000000e+00
bigcom98         0.000000e+00  0.000000e+00
bigcom99        -2.484920e-05  3.548234e-01
bigcom101        3.159069e-06  3.043747e-01
bigcom102       -2.247144e-05  8.121313e-02
bigcom104        0.000000e+00  0.000000e+00
bigcom106        0.000000e+00  0.000000e+00
bigcom107        0.000000e+00  0.000000e+00
bigcom108        0.000000e+00  0.000000e+00
bigcom113       -6.938110e-05  3.499327e-01
bigcom114        0.000000e+00  0.000000e+00
bigcom115        0.000000e+00  0.000000e+00
bigcom117        0.000000e+00  0.000000e+00
bigcom119        6.688914e-05  7.698416e-01
bigcom121        0.000000e+00  0.000000e+00
bigcom123        0.000000e+00  0.000000e+00
bigcom124       -5.522836e-05  3.788451e-01
bigcom127        0.000000e+00  0.000000e+00
bigcom130        0.000000e+00  0.000000e+00
bigcom131        0.000000e+00  0.000000e+00
bigcom134       -1.229313e-05  7.140713e-01
bigcom138        1.208837e-04  3.111388e-01
bigcom143        0.000000e+00  0.000000e+00
bigcom146        0.000000e+00  0.000000e+00
bigcom148        0.000000e+00  0.000000e+00
bigcom149        0.000000e+00  0.000000e+00
bigcom151       -2.431209e-05  4.719577e-01
bigcom153        0.000000e+00  0.000000e+00
bigcom154        0.000000e+00  0.000000e+00
bigcom159        0.000000e+00  0.000000e+00
bigcom160        0.000000e+00  0.000000e+00
bigcom161        0.000000e+00  0.000000e+00
bigcom162        0.000000e+00  0.000000e+00
bigcom168        0.000000e+00  0.000000e+00
bigcom172        0.000000e+00  0.000000e+00
bigcom175        0.000000e+00  0.000000e+00
bigcom180        0.000000e+00  0.000000e+00
bigcom181        0.000000e+00  0.000000e+00
bigcom183       -1.430639e-05  2.710865e-01
bigcom185        0.000000e+00  8.888889e-03
bigcom187        0.000000e+00  0.000000e+00
bigcom189        0.000000e+00  0.000000e+00
bigcom191        0.000000e+00  0.000000e+00
bigcom198        0.000000e+00  0.000000e+00
bigcom199        0.000000e+00  0.000000e+00
bigcom200        0.000000e+00  0.000000e+00
bigcom202        0.000000e+00  0.000000e+00
bigcom205        0.000000e+00  0.000000e+00
bigcom227        0.000000e+00  0.000000e+00
bigcom232        0.000000e+00  0.000000e+00
bigcom241        0.000000e+00  8.571429e-03
bigcom246        0.000000e+00  0.000000e+00
bigcom266        0.000000e+00  0.000000e+00
bigcom268        0.000000e+00  3.469447e-20
bigcom274        0.000000e+00  0.000000e+00
bigcom278       -1.652124e-06  7.655148e-02
bigcom280        0.000000e+00  0.000000e+00
bigcom323        0.000000e+00  0.000000e+00
bigcom341        5.307856e-06  2.190045e-02
bigcom342        8.616496e-06  3.417173e-01
bigcom345        0.000000e+00  0.000000e+00
bigcom346        0.000000e+00  0.000000e+00
bigcom354       -6.871049e-05  3.297780e-01
bigcom369        0.000000e+00  0.000000e+00
bigcom373        0.000000e+00  0.000000e+00
bigcom377        0.000000e+00  0.000000e+00
bigcom384        0.000000e+00  0.000000e+00
bigcom394       -3.500808e-05  5.297300e-01
bigcom398        1.674622e-04  1.350812e+00
bigcom403        0.000000e+00  0.000000e+00
bigcom404        0.000000e+00  0.000000e+00
bigcom414        0.000000e+00  0.000000e+00
bigcom416        0.000000e+00  0.000000e+00
bigcom423        3.855712e-04  5.033354e-01
bigcom428        0.000000e+00  0.000000e+00
bigcom430        0.000000e+00  0.000000e+00
bigcom434        0.000000e+00  0.000000e+00
bigcom435        0.000000e+00  0.000000e+00
bigcom449        0.000000e+00  0.000000e+00
bigcom451        0.000000e+00  0.000000e+00
bigcom454        0.000000e+00  0.000000e+00
bigcom471       -3.323552e-06  6.254002e-01
bigcom473        0.000000e+00  0.000000e+00
bigcom479        0.000000e+00  0.000000e+00
bigcom484        4.893108e-05  4.263290e-01
bigcom485        0.000000e+00  0.000000e+00
bigcom492        0.000000e+00  0.000000e+00
bigcom498        0.000000e+00  0.000000e+00
bigcom506        0.000000e+00  0.000000e+00
bigcom530        0.000000e+00  0.000000e+00
bigcom531        0.000000e+00  0.000000e+00
bigcom564        0.000000e+00  0.000000e+00
bigcom623        1.123434e-03  3.706795e+00
spin_vertex      2.227846e-04  1.415747e+00
membership_s1    6.169162e-05  1.618171e-01
membership_s2    2.164197e-04  5.138606e-01
membership_s3    1.837200e-06  2.011915e-01
membership_s4   -7.325601e-05  3.508023e-01
membership_s5    0.000000e+00  0.000000e+00
membership_s6   -1.174711e-04  7.099897e-01
membership_s7    0.000000e+00  0.000000e+00
membership_s8    0.000000e+00  0.000000e+00
membership_s9    8.830450e-06  9.604823e-02
membership_s10  -1.362459e-05  2.838701e-01
membership_s11  -5.928081e-06  5.181727e-01
membership_s13   0.000000e+00  0.000000e+00
membership_s14   9.417491e-05  4.702364e-01
membership_s15   2.921631e-04  5.536314e-01
membership_s17  -1.357316e-06  7.653476e-02
membership_s18   0.000000e+00  0.000000e+00
membership_s19   4.984102e-05  5.963239e-01
membership_s20   0.000000e+00  0.000000e+00
membership_s21   1.006125e-04  5.046205e-01
membership_s22   0.000000e+00  3.469447e-20
membership_s23  -1.662582e-05  7.874182e-02
membership_s25   2.049200e-04  2.362093e-01
membership_s26   0.000000e+00  0.000000e+00
membership_s27   0.000000e+00  0.000000e+00
membership_s28   1.209520e-05  4.432897e-01
membership_s29   0.000000e+00  0.000000e+00
membership_s30  -1.648997e-05  2.936338e-01
membership_s31  -8.832949e-05  2.218238e-01
membership_s32   1.102180e-04  6.305941e-01
membership_s33  -3.430337e-05  8.256779e-01
membership_s34   0.000000e+00  0.000000e+00
membership_s35   1.680898e-04  3.804752e-01
membership_s36   0.000000e+00  8.333333e-03
membership_s37   1.224758e-04  7.586413e-01
membership_s39   1.212107e-06  2.718396e-01
membership_s40   0.000000e+00  0.000000e+00
membership_s41   7.828136e-05  5.648279e-01
membership_s42  -1.143334e-04  4.581840e-01
membership_s43   2.769837e-04  3.897434e-01
membership_s44   1.544044e-04  4.760705e-01
V1               1.215286e-02  5.035603e+00
V2               6.183499e-03  4.248218e+00
pdi              1.056040e-04  7.877963e-01
adhesion         1.944106e-02  3.699286e+00
cohesion         1.965089e-02  3.735635e+00
inner            7.505599e-03  3.715645e+00
outer            9.067674e-03  4.793012e+00
ioratio          1.020324e-02  3.110306e+00
comsize          6.122573e-03  5.535920e+00
[1] "Dataset: low_C Model GLM, run: 8 of 10 2015-06-15 22:45:56"
[1] "glmnet variable coefficients"
                     [,1]          [,2]
(Intercept)     -2.975198  1.261054e-01
graph0           0.000000  3.244348e-02
graph1           0.000000 -1.378892e-04
graph2           0.000000  4.249822e-02
graph3           0.000000  3.096314e-06
graph4           0.000000 -1.174202e-06
graph5           0.000000 -2.585219e-05
graph6           0.000000  0.000000e+00
graph7           0.000000 -4.637631e-03
graph8           0.000000 -3.164561e-01
graph9           0.000000 -8.886688e-07
graph10          0.000000  2.063083e-07
graph11          0.000000 -9.617383e-08
graph12          0.000000  1.803007e-08
graph13          0.000000  0.000000e+00
graph14          0.000000  0.000000e+00
graph15          0.000000  4.253215e-04
graph16          0.000000  0.000000e+00
graph17          0.000000  0.000000e+00
graph18          0.000000  3.094278e-04
graph19          0.000000  0.000000e+00
graph20          0.000000 -6.613994e-05
graph21          0.000000 -4.556526e-04
graph22          0.000000  3.453472e-05
graph23          0.000000 -3.408709e-05
graph24          0.000000 -2.368286e-03
graph25          0.000000  0.000000e+00
graph26          0.000000  7.255354e-04
graph27          0.000000  0.000000e+00
graph28          0.000000  0.000000e+00
graph29          0.000000  0.000000e+00
orbit0           0.000000  2.660330e-02
orbit1           0.000000 -1.486399e-04
orbit2           0.000000  0.000000e+00
orbit3           0.000000  4.526741e-02
orbit4           0.000000  7.038363e-06
orbit5           0.000000  0.000000e+00
orbit6           0.000000 -6.804364e-07
orbit7           0.000000 -1.422246e-02
orbit8           0.000000  4.869617e-05
orbit9           0.000000  0.000000e+00
orbit10          0.000000  6.453479e-04
orbit11          0.000000  0.000000e+00
orbit12          0.000000 -5.063778e-03
orbit13          0.000000  5.851316e-01
orbit14          0.000000 -3.185030e-01
orbit15          0.000000 -2.098918e-06
orbit16          0.000000 -7.003032e-10
orbit17          0.000000 -1.839766e-07
orbit18          0.000000 -2.926765e-07
orbit19          0.000000  6.733765e-07
orbit20          0.000000 -9.221670e-07
orbit21          0.000000  3.839177e-04
orbit22          0.000000 -1.104478e-07
orbit23          0.000000 -7.951636e-02
orbit24          0.000000  7.048391e-06
orbit25          0.000000 -6.734646e-06
orbit26          0.000000  1.829440e-04
orbit27          0.000000  4.510510e-05
orbit28          0.000000  1.885865e-04
orbit29          0.000000 -3.109838e-04
orbit30          0.000000  1.593326e-03
orbit31          0.000000 -5.600006e-07
orbit32          0.000000  4.754372e-05
orbit33          0.000000 -1.066871e-01
orbit34          0.000000  1.603019e-04
orbit35          0.000000 -2.074576e-07
orbit36          0.000000  2.545016e-05
orbit37          0.000000  1.726746e-05
orbit38          0.000000 -1.792817e-04
orbit39          0.000000 -3.433848e-06
orbit40          0.000000  0.000000e+00
orbit41          0.000000 -1.404281e-03
orbit42          0.000000  3.051316e-01
orbit43          0.000000  3.520336e-04
orbit44          0.000000 -5.583374e-01
orbit45          0.000000 -1.522510e-04
orbit46          0.000000  3.381781e-04
orbit47          0.000000  5.582882e-03
orbit48          0.000000 -8.643282e-03
orbit49          0.000000 -7.080794e-05
orbit50          0.000000 -9.701510e-03
orbit51          0.000000 -1.428924e-03
orbit52          0.000000 -3.479737e-04
orbit53          0.000000 -1.261928e-02
orbit54          0.000000  2.437818e-05
orbit55          0.000000 -1.886703e-01
orbit56          0.000000 -1.152629e-05
orbit57          0.000000  0.000000e+00
orbit58          0.000000 -4.512105e-01
orbit59          0.000000 -2.567234e-03
orbit60          0.000000  0.000000e+00
orbit61          0.000000 -1.234332e+00
orbit62          0.000000  1.344060e-02
orbit63          0.000000 -2.075883e-03
orbit64          0.000000 -5.711877e-02
orbit65          0.000000  3.672010e-03
orbit66          0.000000  0.000000e+00
orbit67          0.000000  0.000000e+00
orbit68          0.000000  0.000000e+00
orbit69          0.000000  0.000000e+00
orbit70          0.000000  0.000000e+00
orbit71          0.000000  0.000000e+00
orbit72          0.000000  0.000000e+00
AP               0.000000 -5.705013e-02
bet              0.000000  1.418944e-05
ecc              0.000000  5.581272e-03
eccrad           0.000000  2.763809e-02
close            0.000000  4.540731e-01
constraint       0.000000 -2.966589e-02
coreness         0.000000  8.343993e-03
knn              0.000000 -3.650331e-06
hubscore         0.000000 -6.607197e-01
pagerank         0.000000 -1.042913e+00
trans            0.000000  1.910483e-01
evcent           0.000000 -1.040161e+00
first            0.000000  3.161770e-02
upto_second      0.000000 -2.573165e-04
upto_third       0.000000 -6.311925e-05
upto_fourth      0.000000  0.000000e+00
upto_fifth       0.000000 -5.409019e-10
upto_sixth       0.000000 -1.843043e-04
second           0.000000 -2.189542e-04
third            0.000000 -5.976930e-05
fourth           0.000000  8.020426e-05
fifth            0.000000 -4.367596e-05
sixth            0.000000  0.000000e+00
ratio1           0.000000  3.602223e-04
ratio2           0.000000  3.964911e-03
ratio3           0.000000  1.462453e-02
ratio4           0.000000 -1.024071e-02
ratio5           0.000000 -9.409805e-02
ratio6           0.000000 -1.242105e-05
selfinter        0.000000  2.595094e-01
walktrap_vertex  0.000000 -1.559803e-01
bigcom1          0.000000  3.119799e-01
bigcom3          0.000000 -6.853220e-01
bigcom4          0.000000  1.569127e+00
bigcom5          0.000000  2.776208e-01
bigcom6          0.000000 -8.993813e-01
bigcom7          0.000000 -8.006703e-01
bigcom8          0.000000  7.479575e-01
bigcom9          0.000000 -1.106120e+00
bigcom10         0.000000  1.214182e+00
bigcom11         0.000000  4.180314e-01
bigcom12         0.000000 -1.682769e-01
bigcom13         0.000000 -2.702018e-02
bigcom14         0.000000 -1.558139e+00
bigcom15         0.000000 -7.951538e-01
bigcom16         0.000000 -1.493999e+00
bigcom17         0.000000  1.290647e+00
bigcom19         0.000000  5.521767e-01
bigcom20         0.000000 -8.814559e-01
bigcom21         0.000000 -8.491262e-01
bigcom22         0.000000  4.003672e-01
bigcom23         0.000000  5.369530e-01
bigcom26         0.000000 -8.623341e-01
bigcom27         0.000000  6.773705e-01
bigcom28         0.000000 -1.180062e+00
bigcom30         0.000000  1.300458e+00
bigcom31         0.000000 -1.263655e+00
bigcom32         0.000000 -1.214247e+00
bigcom33         0.000000 -9.655352e-01
bigcom34         0.000000 -1.235449e+00
bigcom36         0.000000 -9.054867e-01
bigcom37         0.000000 -1.109450e+00
bigcom38         0.000000 -1.086749e+00
bigcom39         0.000000 -1.007085e+00
bigcom40         0.000000 -1.044492e+00
bigcom41         0.000000  3.863501e-01
bigcom43         0.000000  2.491561e-01
bigcom46         0.000000 -1.251235e+00
bigcom47         0.000000 -2.485605e-02
bigcom49         0.000000  1.473659e-01
bigcom52         0.000000  6.412329e-01
bigcom54         0.000000 -9.591970e-01
bigcom58         0.000000  9.888188e-01
bigcom61         0.000000 -1.188819e+00
bigcom65         0.000000 -1.045853e+00
bigcom69         0.000000 -1.017596e+00
bigcom71         0.000000  5.928193e-01
bigcom75         0.000000 -1.228599e+00
bigcom76         0.000000  1.346865e+00
bigcom78         0.000000  1.323018e+00
bigcom82         0.000000  5.759419e-01
bigcom83         0.000000 -2.018208e-01
bigcom85         0.000000  1.374645e+00
bigcom87         0.000000 -1.334291e+00
bigcom90         0.000000  9.160220e-01
bigcom91         0.000000 -1.020744e+00
bigcom95         0.000000 -7.682858e-01
bigcom97         0.000000 -9.034163e-01
bigcom98         0.000000 -8.262235e-01
bigcom99         0.000000  1.245698e+00
bigcom101        0.000000  1.275541e+00
bigcom102        0.000000  3.245452e-01
bigcom104        0.000000 -9.141520e-01
bigcom106        0.000000 -3.210496e-02
bigcom107        0.000000 -8.455471e-01
bigcom108        0.000000 -1.155359e+00
bigcom113        0.000000  6.462324e-01
bigcom114        0.000000 -1.064373e+00
bigcom115        0.000000 -9.997208e-01
bigcom117        0.000000 -1.450877e+00
bigcom119        0.000000  1.554528e+00
bigcom121        0.000000 -1.079895e+00
bigcom123        0.000000 -1.350621e+00
bigcom124        0.000000  9.506616e-01
bigcom127        0.000000 -1.282613e+00
bigcom130        0.000000 -7.412441e-01
bigcom131        0.000000 -1.013882e+00
bigcom134        0.000000  1.693408e+00
bigcom138        0.000000  6.172577e-01
bigcom143        0.000000 -8.963467e-01
bigcom146        0.000000 -1.384285e+00
bigcom148        0.000000 -7.584885e-01
bigcom149        0.000000 -7.576980e-01
bigcom151        0.000000  1.132039e+00
bigcom153        0.000000 -9.872343e-01
bigcom154        0.000000 -1.154298e+00
bigcom159        0.000000 -8.583472e-01
bigcom160        0.000000 -1.150418e+00
bigcom161        0.000000  0.000000e+00
bigcom162        0.000000 -1.226938e+00
bigcom168        0.000000 -1.317838e+00
bigcom172        0.000000 -1.237111e+00
bigcom175        0.000000 -9.867503e-01
bigcom180        0.000000 -7.515526e-01
bigcom181        0.000000 -1.125840e+00
bigcom183        0.000000  8.719216e-01
bigcom185        0.000000 -1.245285e+00
bigcom187        0.000000 -3.960833e-01
bigcom189        0.000000 -1.304445e+00
bigcom191        0.000000 -9.143057e-01
bigcom198        0.000000  0.000000e+00
bigcom199        0.000000 -1.189665e+00
bigcom200        0.000000 -9.695090e-01
bigcom202        0.000000 -9.975344e-01
bigcom205        0.000000 -1.032551e+00
bigcom227        0.000000 -7.209613e-01
bigcom232        0.000000 -8.094864e-01
bigcom241        0.000000 -9.849943e-01
bigcom246        0.000000 -2.051174e+00
bigcom266        0.000000 -6.625993e-01
bigcom268        0.000000 -1.020902e+00
bigcom274        0.000000 -8.461252e-01
bigcom278        0.000000  9.154385e-01
bigcom280        0.000000 -3.751954e-01
bigcom323        0.000000 -1.009292e+00
bigcom341        0.000000 -8.967007e-01
bigcom342        0.000000  5.273389e-01
bigcom345        0.000000 -1.108065e+00
bigcom346        0.000000 -1.262845e+00
bigcom354        0.000000  1.463883e+00
bigcom369        0.000000 -8.624796e-01
bigcom373        0.000000 -8.382737e-01
bigcom377        0.000000 -9.901760e-01
bigcom384        0.000000 -1.320575e+00
bigcom394        0.000000  1.207764e+00
bigcom398        0.000000  2.991625e+00
bigcom403        0.000000 -1.053566e+00
bigcom404        0.000000 -1.171593e+00
bigcom414        0.000000 -8.334536e-01
bigcom416        0.000000 -8.955152e-01
bigcom423        0.000000  1.240868e+00
bigcom428        0.000000 -1.119806e+00
bigcom430        0.000000 -8.628952e-01
bigcom434        0.000000 -6.216202e-01
bigcom435        0.000000 -1.099807e+00
bigcom449        0.000000 -1.005439e+00
bigcom451        0.000000 -1.088494e+00
bigcom454        0.000000 -6.840911e-01
bigcom471        0.000000  1.225868e+00
bigcom473        0.000000 -1.120882e+00
bigcom479        0.000000 -1.361057e+00
bigcom484        0.000000  9.751602e-01
bigcom485        0.000000 -7.206665e-01
bigcom492        0.000000 -1.286899e+00
bigcom498        0.000000 -7.914734e-01
bigcom506        0.000000 -8.869216e-01
bigcom530        0.000000 -1.079293e+00
bigcom531        0.000000 -6.625504e-01
bigcom564        0.000000 -1.015652e+00
bigcom623        0.000000  6.240714e+00
spin_vertex      0.000000 -2.126587e-01
membership_s1    0.000000 -1.355907e-02
membership_s2    0.000000  8.801769e-02
membership_s3    0.000000  5.302284e-01
membership_s4    0.000000  5.632978e-01
membership_s5    0.000000 -1.278799e+00
membership_s6    0.000000  1.165943e+00
membership_s7    0.000000 -1.102896e+00
membership_s8    0.000000 -1.465408e+00
membership_s9    0.000000 -3.428991e-01
membership_s10   0.000000  4.868986e-01
membership_s11   0.000000  1.745527e+00
membership_s13   0.000000 -1.156964e+00
membership_s14   0.000000  9.298091e-02
membership_s15   0.000000  1.547911e-01
membership_s17   0.000000  1.658591e-01
membership_s18   0.000000 -1.403952e+00
membership_s19   0.000000  1.526560e-01
membership_s20   0.000000 -1.197350e+00
membership_s21   0.000000  3.313155e-01
membership_s22   0.000000 -1.745192e+00
membership_s23   0.000000 -2.264731e-01
membership_s25   0.000000 -4.922963e-03
membership_s26   0.000000 -9.258004e-01
membership_s27   0.000000 -8.559504e-01
membership_s28   0.000000  4.221932e-01
membership_s29   0.000000 -1.187015e+00
membership_s30   0.000000  3.085237e-01
membership_s31   0.000000 -1.870134e-02
membership_s32   0.000000  2.443088e-01
membership_s33   0.000000  1.328298e+00
membership_s34   0.000000 -1.336561e+00
membership_s35   0.000000  6.916290e-02
membership_s36   0.000000 -1.189541e+00
membership_s37   0.000000  4.045969e-01
membership_s39   0.000000 -1.849410e-01
membership_s40   0.000000 -1.251477e+00
membership_s41   0.000000  6.371830e-01
membership_s42   0.000000  8.677846e-01
membership_s43   0.000000  1.425415e-01
membership_s44   0.000000  4.472488e-02
V1               0.000000  5.098211e-03
V2               0.000000 -1.083021e+00
pdi              0.000000  1.726086e+02
adhesion         0.000000  4.579045e-04
cohesion         0.000000 -7.572024e-04
inner            0.000000  2.001215e-04
outer            0.000000  1.078634e-04
ioratio          0.000000 -3.270800e-01
comsize          0.000000  1.045898e-03
[1] "Dataset: low_C Model GBM, run: 9 of 10 2015-06-15 22:46:34"
Iter   TrainDeviance   ValidDeviance   StepSize   Improve
     1        0.3816             nan     0.0100   -0.0000
     2        0.3803             nan     0.0100   -0.0000
     3        0.3791             nan     0.0100    0.0002
     4        0.3783             nan     0.0100   -0.0000
     5        0.3772             nan     0.0100    0.0000
     6        0.3762             nan     0.0100    0.0001
     7        0.3753             nan     0.0100    0.0000
     8        0.3743             nan     0.0100    0.0000
     9        0.3735             nan     0.0100    0.0000
    10        0.3726             nan     0.0100    0.0001
    20        0.3632             nan     0.0100    0.0000
    25        0.3595             nan     0.0100    0.0001

[1] "GBM variable coefficients"
                            var    rel.inf
ratio5                   ratio5 6.15938452
ratio2                   ratio2 5.99507810
comsize                 comsize 5.81914276
ratio3                   ratio3 5.27446553
outer                     outer 4.59904156
ioratio                 ioratio 4.32348682
bet                         bet 3.76780702
V2                           V2 2.96955489
hubscore               hubscore 2.91912995
orbit18                 orbit18 2.50986375
orbit35                 orbit35 2.42849711
pagerank               pagerank 2.23568337
orbit16                 orbit16 2.15126505
graph15                 graph15 2.07923872
inner                     inner 2.07264484
V1                           V1 2.06408365
third                     third 1.74280522
ratio6                   ratio6 1.68041895
cohesion               cohesion 1.56703969
graph19                 graph19 1.55702010
graph11                 graph11 1.48631431
graph21                 graph21 1.30445646
graph5                   graph5 1.29118001
walktrap_vertex walktrap_vertex 1.26598278
graph17                 graph17 1.26560249
orbit20                 orbit20 1.22869429
graph13                 graph13 1.15564888
ecc                         ecc 1.12834101
orbit27                 orbit27 1.10806424
orbit1                   orbit1 1.07583079
graph10                 graph10 1.06756583
orbit36                 orbit36 1.01739980
orbit62                 orbit62 0.90514875
graph6                   graph6 0.87596048
orbit30                 orbit30 0.85329227
membership_s6     membership_s6 0.84903410
upto_sixth           upto_sixth 0.77639602
orbit45                 orbit45 0.76308839
graph20                 graph20 0.74259422
fourth                   fourth 0.73407361
orbit9                   orbit9 0.71169726
adhesion               adhesion 0.66952820
spin_vertex         spin_vertex 0.65754613
membership_s15   membership_s15 0.63062909
upto_fifth           upto_fifth 0.62926163
fifth                     fifth 0.62438928
membership_s31   membership_s31 0.61288082
coreness               coreness 0.58255464
graph4                   graph4 0.55656231
graph9                   graph9 0.53684880
orbit5                   orbit5 0.50592931
membership_s14   membership_s14 0.46692156
knn                         knn 0.46183876
orbit28                 orbit28 0.44520958
orbit33                 orbit33 0.39521129
graph16                 graph16 0.38674556
bigcom23               bigcom23 0.36069173
orbit51                 orbit51 0.35556381
orbit63                 orbit63 0.34366812
graph1                   graph1 0.34277286
orbit53                 orbit53 0.32536340
orbit38                 orbit38 0.30851497
ratio1                   ratio1 0.30515158
orbit17                 orbit17 0.30328285
constraint           constraint 0.25939649
orbit21                 orbit21 0.25658179
membership_s23   membership_s23 0.24060538
graph0                   graph0 0.23840884
bigcom11               bigcom11 0.22960182
graph23                 graph23 0.22665958
ratio4                   ratio4 0.22096925
orbit4                   orbit4 0.21469029
upto_fourth         upto_fourth 0.18954327
orbit6                   orbit6 0.16329842
evcent                   evcent 0.16147744
membership_s37   membership_s37 0.15981883
bigcom8                 bigcom8 0.14497698
selfinter             selfinter 0.14101918
orbit52                 orbit52 0.13285572
orbit56                 orbit56 0.12781421
orbit32                 orbit32 0.12466505
orbit42                 orbit42 0.12290029
membership_s28   membership_s28 0.11571539
orbit37                 orbit37 0.11333744
sixth                     sixth 0.08658047
graph2                   graph2 0.00000000
graph3                   graph3 0.00000000
graph7                   graph7 0.00000000
graph8                   graph8 0.00000000
graph12                 graph12 0.00000000
graph14                 graph14 0.00000000
graph18                 graph18 0.00000000
graph22                 graph22 0.00000000
graph24                 graph24 0.00000000
graph25                 graph25 0.00000000
graph26                 graph26 0.00000000
graph27                 graph27 0.00000000
graph28                 graph28 0.00000000
graph29                 graph29 0.00000000
orbit0                   orbit0 0.00000000
orbit2                   orbit2 0.00000000
orbit3                   orbit3 0.00000000
orbit7                   orbit7 0.00000000
orbit8                   orbit8 0.00000000
orbit10                 orbit10 0.00000000
orbit11                 orbit11 0.00000000
orbit12                 orbit12 0.00000000
orbit13                 orbit13 0.00000000
orbit14                 orbit14 0.00000000
orbit15                 orbit15 0.00000000
orbit19                 orbit19 0.00000000
orbit22                 orbit22 0.00000000
orbit23                 orbit23 0.00000000
orbit24                 orbit24 0.00000000
orbit25                 orbit25 0.00000000
orbit26                 orbit26 0.00000000
orbit29                 orbit29 0.00000000
orbit31                 orbit31 0.00000000
orbit34                 orbit34 0.00000000
orbit39                 orbit39 0.00000000
orbit40                 orbit40 0.00000000
orbit41                 orbit41 0.00000000
orbit43                 orbit43 0.00000000
orbit44                 orbit44 0.00000000
orbit46                 orbit46 0.00000000
orbit47                 orbit47 0.00000000
orbit48                 orbit48 0.00000000
orbit49                 orbit49 0.00000000
orbit50                 orbit50 0.00000000
orbit54                 orbit54 0.00000000
orbit55                 orbit55 0.00000000
orbit57                 orbit57 0.00000000
orbit58                 orbit58 0.00000000
orbit59                 orbit59 0.00000000
orbit60                 orbit60 0.00000000
orbit61                 orbit61 0.00000000
orbit64                 orbit64 0.00000000
orbit65                 orbit65 0.00000000
orbit66                 orbit66 0.00000000
orbit67                 orbit67 0.00000000
orbit68                 orbit68 0.00000000
orbit69                 orbit69 0.00000000
orbit70                 orbit70 0.00000000
orbit71                 orbit71 0.00000000
orbit72                 orbit72 0.00000000
AP                           AP 0.00000000
eccrad                   eccrad 0.00000000
close                     close 0.00000000
trans                     trans 0.00000000
first                     first 0.00000000
upto_second         upto_second 0.00000000
upto_third           upto_third 0.00000000
second                   second 0.00000000
bigcom1                 bigcom1 0.00000000
bigcom3                 bigcom3 0.00000000
bigcom4                 bigcom4 0.00000000
bigcom5                 bigcom5 0.00000000
bigcom6                 bigcom6 0.00000000
bigcom7                 bigcom7 0.00000000
bigcom9                 bigcom9 0.00000000
bigcom10               bigcom10 0.00000000
bigcom12               bigcom12 0.00000000
bigcom13               bigcom13 0.00000000
bigcom14               bigcom14 0.00000000
bigcom15               bigcom15 0.00000000
bigcom16               bigcom16 0.00000000
bigcom17               bigcom17 0.00000000
bigcom19               bigcom19 0.00000000
bigcom20               bigcom20 0.00000000
bigcom21               bigcom21 0.00000000
bigcom22               bigcom22 0.00000000
bigcom26               bigcom26 0.00000000
bigcom27               bigcom27 0.00000000
bigcom28               bigcom28 0.00000000
bigcom30               bigcom30 0.00000000
bigcom31               bigcom31 0.00000000
bigcom32               bigcom32 0.00000000
bigcom33               bigcom33 0.00000000
bigcom34               bigcom34 0.00000000
bigcom36               bigcom36 0.00000000
bigcom37               bigcom37 0.00000000
bigcom38               bigcom38 0.00000000
bigcom39               bigcom39 0.00000000
bigcom40               bigcom40 0.00000000
bigcom41               bigcom41 0.00000000
bigcom43               bigcom43 0.00000000
bigcom46               bigcom46 0.00000000
bigcom47               bigcom47 0.00000000
bigcom49               bigcom49 0.00000000
bigcom52               bigcom52 0.00000000
bigcom54               bigcom54 0.00000000
bigcom58               bigcom58 0.00000000
bigcom61               bigcom61 0.00000000
bigcom65               bigcom65 0.00000000
bigcom69               bigcom69 0.00000000
bigcom71               bigcom71 0.00000000
bigcom75               bigcom75 0.00000000
bigcom76               bigcom76 0.00000000
bigcom78               bigcom78 0.00000000
bigcom82               bigcom82 0.00000000
bigcom83               bigcom83 0.00000000
bigcom85               bigcom85 0.00000000
bigcom87               bigcom87 0.00000000
bigcom90               bigcom90 0.00000000
bigcom91               bigcom91 0.00000000
bigcom95               bigcom95 0.00000000
bigcom97               bigcom97 0.00000000
bigcom98               bigcom98 0.00000000
bigcom99               bigcom99 0.00000000
bigcom101             bigcom101 0.00000000
bigcom102             bigcom102 0.00000000
bigcom104             bigcom104 0.00000000
bigcom106             bigcom106 0.00000000
bigcom107             bigcom107 0.00000000
bigcom108             bigcom108 0.00000000
bigcom113             bigcom113 0.00000000
bigcom114             bigcom114 0.00000000
bigcom115             bigcom115 0.00000000
bigcom117             bigcom117 0.00000000
bigcom119             bigcom119 0.00000000
bigcom121             bigcom121 0.00000000
bigcom123             bigcom123 0.00000000
bigcom124             bigcom124 0.00000000
bigcom127             bigcom127 0.00000000
bigcom130             bigcom130 0.00000000
bigcom131             bigcom131 0.00000000
bigcom134             bigcom134 0.00000000
bigcom138             bigcom138 0.00000000
bigcom143             bigcom143 0.00000000
bigcom146             bigcom146 0.00000000
bigcom148             bigcom148 0.00000000
bigcom149             bigcom149 0.00000000
bigcom151             bigcom151 0.00000000
bigcom153             bigcom153 0.00000000
bigcom154             bigcom154 0.00000000
bigcom159             bigcom159 0.00000000
bigcom160             bigcom160 0.00000000
bigcom161             bigcom161 0.00000000
bigcom162             bigcom162 0.00000000
bigcom168             bigcom168 0.00000000
bigcom172             bigcom172 0.00000000
bigcom175             bigcom175 0.00000000
bigcom180             bigcom180 0.00000000
bigcom181             bigcom181 0.00000000
bigcom183             bigcom183 0.00000000
bigcom185             bigcom185 0.00000000
bigcom187             bigcom187 0.00000000
bigcom189             bigcom189 0.00000000
bigcom191             bigcom191 0.00000000
bigcom198             bigcom198 0.00000000
bigcom199             bigcom199 0.00000000
bigcom200             bigcom200 0.00000000
bigcom202             bigcom202 0.00000000
bigcom205             bigcom205 0.00000000
bigcom227             bigcom227 0.00000000
bigcom232             bigcom232 0.00000000
bigcom241             bigcom241 0.00000000
bigcom246             bigcom246 0.00000000
bigcom266             bigcom266 0.00000000
bigcom268             bigcom268 0.00000000
bigcom274             bigcom274 0.00000000
bigcom278             bigcom278 0.00000000
bigcom280             bigcom280 0.00000000
bigcom323             bigcom323 0.00000000
bigcom341             bigcom341 0.00000000
bigcom342             bigcom342 0.00000000
bigcom345             bigcom345 0.00000000
bigcom346             bigcom346 0.00000000
bigcom354             bigcom354 0.00000000
bigcom369             bigcom369 0.00000000
bigcom373             bigcom373 0.00000000
bigcom377             bigcom377 0.00000000
bigcom384             bigcom384 0.00000000
bigcom394             bigcom394 0.00000000
bigcom398             bigcom398 0.00000000
bigcom403             bigcom403 0.00000000
bigcom404             bigcom404 0.00000000
bigcom414             bigcom414 0.00000000
bigcom416             bigcom416 0.00000000
bigcom423             bigcom423 0.00000000
bigcom428             bigcom428 0.00000000
bigcom430             bigcom430 0.00000000
bigcom434             bigcom434 0.00000000
bigcom435             bigcom435 0.00000000
bigcom449             bigcom449 0.00000000
bigcom451             bigcom451 0.00000000
bigcom454             bigcom454 0.00000000
bigcom471             bigcom471 0.00000000
bigcom473             bigcom473 0.00000000
bigcom479             bigcom479 0.00000000
bigcom484             bigcom484 0.00000000
bigcom485             bigcom485 0.00000000
bigcom492             bigcom492 0.00000000
bigcom498             bigcom498 0.00000000
bigcom506             bigcom506 0.00000000
bigcom530             bigcom530 0.00000000
bigcom531             bigcom531 0.00000000
bigcom564             bigcom564 0.00000000
bigcom623             bigcom623 0.00000000
membership_s1     membership_s1 0.00000000
membership_s2     membership_s2 0.00000000
membership_s3     membership_s3 0.00000000
membership_s4     membership_s4 0.00000000
membership_s5     membership_s5 0.00000000
membership_s7     membership_s7 0.00000000
membership_s8     membership_s8 0.00000000
membership_s9     membership_s9 0.00000000
membership_s10   membership_s10 0.00000000
membership_s11   membership_s11 0.00000000
membership_s13   membership_s13 0.00000000
membership_s17   membership_s17 0.00000000
membership_s18   membership_s18 0.00000000
membership_s19   membership_s19 0.00000000
membership_s20   membership_s20 0.00000000
membership_s21   membership_s21 0.00000000
membership_s22   membership_s22 0.00000000
membership_s25   membership_s25 0.00000000
membership_s26   membership_s26 0.00000000
membership_s27   membership_s27 0.00000000
membership_s29   membership_s29 0.00000000
membership_s30   membership_s30 0.00000000
membership_s32   membership_s32 0.00000000
membership_s33   membership_s33 0.00000000
membership_s34   membership_s34 0.00000000
membership_s35   membership_s35 0.00000000
membership_s36   membership_s36 0.00000000
membership_s39   membership_s39 0.00000000
membership_s40   membership_s40 0.00000000
membership_s41   membership_s41 0.00000000
membership_s42   membership_s42 0.00000000
membership_s43   membership_s43 0.00000000
membership_s44   membership_s44 0.00000000
pdi                         pdi 0.00000000
[1] "Dataset: low_C Model RF, run: 9 of 10 2015-06-15 22:46:43"
     |      Out-of-bag   |
Tree |      MSE  %Var(y) |
   1 |  0.07705   170.16 |
   2 |  0.07719   170.47 |
   3 |  0.07118   157.20 |
   4 |  0.06767   149.44 |
   5 |  0.06725   148.51 |
   6 |  0.06641   146.65 |
   7 |  0.06468   142.84 |
   8 |  0.06286   138.82 |
   9 |  0.06164   136.11 |
  10 |  0.05998   132.45 |
  11 |  0.05945   131.29 |
  12 |  0.05916   130.65 |
  13 |   0.0586   129.41 |
  14 |  0.05785   127.75 |
  15 |  0.05745   126.86 |
  16 |  0.05704   125.97 |
  17 |  0.05663   125.06 |
  18 |  0.05633   124.40 |
  19 |  0.05595   123.55 |
  20 |  0.05549   122.53 |
  21 |  0.05511   121.70 |
  22 |  0.05498   121.42 |
  23 |  0.05481   121.05 |
  24 |  0.05448   120.32 |
  25 |  0.05436   120.04 |
  26 |  0.05407   119.41 |
  27 |  0.05396   119.17 |
  28 |  0.05383   118.87 |
  29 |  0.05359   118.35 |
  30 |   0.0534   117.94 |
  31 |  0.05315   117.38 |
  32 |   0.0531   117.26 |
  33 |  0.05306   117.18 |
  34 |  0.05295   116.94 |
  35 |   0.0528   116.60 |
  36 |  0.05271   116.40 |
  37 |  0.05258   116.13 |
  38 |  0.05247   115.87 |
  39 |  0.05231   115.53 |
  40 |  0.05227   115.44 |
  41 |  0.05214   115.15 |
  42 |  0.05213   115.13 |
  43 |  0.05204   114.92 |
  44 |  0.05198   114.78 |
  45 |  0.05183   114.47 |
  46 |  0.05183   114.46 |
  47 |  0.05178   114.34 |
  48 |  0.05166   114.08 |
  49 |  0.05157   113.89 |
  50 |  0.05154   113.83 |
  51 |  0.05148   113.69 |
  52 |  0.05143   113.58 |
  53 |  0.05142   113.55 |
  54 |  0.05133   113.36 |
  55 |  0.05126   113.21 |
  56 |   0.0512   113.06 |
  57 |  0.05115   112.95 |
  58 |  0.05113   112.92 |
  59 |  0.05107   112.78 |
  60 |  0.05099   112.62 |
  61 |  0.05094   112.48 |
  62 |   0.0509   112.41 |
  63 |  0.05093   112.47 |
  64 |   0.0509   112.40 |
  65 |  0.05087   112.34 |
  66 |  0.05092   112.46 |
  67 |  0.05086   112.31 |
  68 |  0.05082   112.23 |
  69 |  0.05079   112.16 |
  70 |  0.05074   112.06 |
  71 |  0.05067   111.90 |
  72 |  0.05063   111.80 |
  73 |  0.05062   111.79 |
  74 |  0.05059   111.73 |
  75 |  0.05062   111.80 |
  76 |  0.05057   111.67 |
  77 |  0.05053   111.59 |
  78 |  0.05046   111.43 |
  79 |  0.05045   111.41 |
  80 |  0.05041   111.33 |
  81 |  0.05034   111.16 |
  82 |  0.05037   111.24 |
  83 |  0.05033   111.14 |
  84 |   0.0503   111.07 |
  85 |  0.05032   111.12 |
  86 |  0.05031   111.10 |
  87 |  0.05028   111.04 |
  88 |  0.05024   110.95 |
  89 |  0.05023   110.93 |
  90 |  0.05023   110.92 |
  91 |  0.05015   110.75 |
  92 |  0.05013   110.71 |
  93 |  0.05013   110.71 |
  94 |  0.05018   110.81 |
  95 |  0.05015   110.75 |
  96 |  0.05016   110.77 |
  97 |  0.05014   110.73 |
  98 |  0.05013   110.71 |
  99 |  0.05012   110.68 |
 100 |  0.05012   110.69 |
[1] "Random Forest variable coefficients"
                      %IncMSE IncNodePurity
graph5           8.020183e-04  4.658962e-01
graph6           1.420327e-03  6.718302e-01
graph7           2.170412e-05  5.958297e-02
graph8           0.000000e+00  0.000000e+00
graph9           4.749071e-03  1.133838e+00
graph10          9.999145e-03  2.038214e+00
graph11          4.455583e-03  1.349487e+00
graph12          7.411529e-03  1.585727e+00
graph13          5.500391e-03  1.574342e+00
graph14          7.196488e-03  1.020836e+00
graph15          3.300626e-03  9.979829e-01
graph16          1.153299e-02  2.061700e+00
graph17          1.338713e-03  6.217320e-01
graph18          3.136311e-04  1.181015e-01
graph19          1.394595e-02  1.659310e+00
graph20          3.200819e-04  4.438398e-01
graph21          2.769472e-03  7.168332e-01
graph22          2.444227e-05  1.981122e-02
graph23          2.480775e-03  4.997334e-01
graph24          3.251252e-04  7.168599e-02
graph25          1.845843e-04  1.364839e-01
graph26          1.626468e-05  7.271919e-02
graph27          2.140182e-07  1.863073e-02
graph28          0.000000e+00  0.000000e+00
graph29          0.000000e+00  0.000000e+00
orbit0           3.292233e-04  2.664826e-01
orbit1           5.055608e-03  1.165537e+00
orbit2           1.769916e-04  2.649136e-01
orbit3           0.000000e+00  1.045960e-02
orbit4           6.623833e-03  1.518443e+00
orbit5           5.713086e-03  1.338517e+00
orbit6           5.908798e-03  1.200477e+00
orbit7           2.992794e-04  3.099020e-01
orbit8           7.336057e-04  4.589708e-01
orbit9           3.193468e-03  7.182950e-01
orbit10          6.139116e-05  1.463093e-01
orbit11          1.245709e-04  1.142401e-01
orbit12          2.684420e-05  3.519358e-02
orbit13         -1.501835e-05  1.877827e-02
orbit14          0.000000e+00  0.000000e+00
orbit15          7.079327e-03  1.292327e+00
orbit16          9.219451e-03  1.268260e+00
orbit17          7.834272e-03  1.661692e+00
orbit18          6.439354e-03  2.163741e+00
orbit19          5.185890e-03  1.735544e+00
orbit20          4.200048e-03  9.757613e-01
orbit21          3.117837e-03  1.081852e+00
orbit22          7.719071e-03  1.362397e+00
orbit23          1.361115e-04  9.410750e-02
orbit24          1.064751e-02  1.350987e+00
orbit25          2.804070e-04  1.659674e-01
orbit26          3.484473e-04  2.097979e-01
orbit27          1.136202e-02  2.016364e+00
orbit28          4.719835e-03  1.047600e+00
orbit29          3.765977e-04  6.836239e-02
orbit30          3.446897e-04  6.656708e-01
orbit31          6.788429e-03  8.892148e-01
orbit32          3.661321e-04  2.579936e-01
orbit33          1.430774e-04  9.520662e-02
orbit34          6.096615e-03  1.209293e+00
orbit35          1.391261e-02  2.450845e+00
orbit36          1.088843e-03  7.772315e-01
orbit37          4.613050e-03  7.212810e-01
orbit38          3.384972e-04  3.391011e-01
orbit39          3.900162e-03  8.946817e-01
orbit40          2.144239e-04  1.691650e-01
orbit41          6.523085e-05  1.136892e-01
orbit42          3.803891e-04  3.440506e-01
orbit43          3.647772e-04  2.034843e-01
orbit44          0.000000e+00  0.000000e+00
orbit45          1.249551e-02  1.698802e+00
orbit46          7.829453e-04  1.724325e-01
orbit47          3.066142e-04  2.707956e-01
orbit48          9.902062e-05  1.472752e-01
orbit49          8.488726e-04  4.130486e-01
orbit50          8.892759e-04  3.879533e-01
orbit51          1.070002e-03  3.944064e-01
orbit52          1.089968e-03  3.334984e-01
orbit53          4.093879e-04  3.035489e-01
orbit54          5.307856e-06  3.144078e-04
orbit55          0.000000e+00  1.071429e-03
orbit56          1.255654e-03  4.218940e-01
orbit57          0.000000e+00  3.469447e-20
orbit58          0.000000e+00  0.000000e+00
orbit59          9.020291e-05  7.445389e-02
orbit60          7.344205e-05  7.188149e-02
orbit61          0.000000e+00  0.000000e+00
orbit62          4.471363e-04  3.144948e-01
orbit63          8.291011e-04  2.770588e-01
orbit64          2.989735e-05  1.716426e-01
orbit65          1.095890e-05  6.589942e-02
orbit66          0.000000e+00  0.000000e+00
orbit67          0.000000e+00  0.000000e+00
orbit68          4.948821e-05  3.416565e-02
orbit69          0.000000e+00  0.000000e+00
orbit70          0.000000e+00  8.166667e-03
orbit71          0.000000e+00  0.000000e+00
orbit72          0.000000e+00  0.000000e+00
AP               7.640664e-05  1.596740e-01
bet              3.515157e-03  3.262069e+00
ecc              3.775731e-04  4.165518e-01
eccrad           1.415047e-03  4.123219e-01
close            5.709763e-03  1.178117e+00
constraint       2.438635e-04  6.563913e-01
coreness         2.543142e-04  4.889244e-01
knn              6.738311e-03  1.961128e+00
hubscore         9.523075e-03  1.674578e+00
pagerank         4.489210e-03  4.200580e+00
trans            6.885616e-05  1.108893e-01
evcent           8.759860e-03  1.878724e+00
first            2.627787e-04  3.155492e-01
upto_second      4.134197e-03  1.129313e+00
upto_third       4.792480e-03  1.110595e+00
upto_fourth      6.889442e-03  1.250366e+00
upto_fifth       4.862769e-03  1.278298e+00
upto_sixth       6.879941e-03  1.456669e+00
second           3.066565e-03  1.363678e+00
third            4.657517e-03  1.389770e+00
fourth           9.628881e-03  3.122441e+00
fifth            5.567378e-03  3.075094e+00
sixth            5.987915e-03  2.008320e+00
ratio1           4.680689e-03  2.178778e+00
ratio2           6.997183e-03  3.866371e+00
ratio3           5.586318e-03  3.727954e+00
ratio4           8.418006e-03  3.221809e+00
ratio5           6.136720e-03  3.616467e+00
ratio6           8.398640e-03  2.868651e+00
selfinter        4.100960e-05  1.141941e-01
walktrap_vertex  9.527878e-04  1.015428e+00
bigcom1          9.990612e-05  2.591065e-01
bigcom3          0.000000e+00  0.000000e+00
bigcom4          1.021726e-04  9.690248e-01
bigcom5          2.555057e-03  6.008576e-01
bigcom6          0.000000e+00  0.000000e+00
bigcom7          0.000000e+00  0.000000e+00
bigcom8          1.189206e-03  6.855153e-01
bigcom9          0.000000e+00  0.000000e+00
bigcom10        -2.405399e-05  2.257733e-01
bigcom11         3.553581e-04  4.912531e-01
bigcom12        -1.225000e-05  2.473916e-01
bigcom13         0.000000e+00  0.000000e+00
bigcom14         0.000000e+00  1.428571e-02
bigcom15         0.000000e+00  0.000000e+00
bigcom16         0.000000e+00  4.163336e-19
bigcom17        -5.201318e-05  5.580726e-01
bigcom19        -2.257375e-05  2.174914e-01
bigcom20         0.000000e+00  0.000000e+00
bigcom21         0.000000e+00  1.387779e-19
bigcom22         1.805170e-05  5.735572e-02
bigcom23         1.646488e-04  4.273431e-01
bigcom26         0.000000e+00  0.000000e+00
bigcom27        -8.914236e-05  4.118200e-01
bigcom28         0.000000e+00  0.000000e+00
bigcom30        -4.184792e-05  6.912080e-01
bigcom31         0.000000e+00  0.000000e+00
bigcom32         0.000000e+00  0.000000e+00
bigcom33         0.000000e+00  0.000000e+00
bigcom34         0.000000e+00  1.040834e-19
bigcom36         0.000000e+00  0.000000e+00
bigcom37         0.000000e+00  0.000000e+00
bigcom38         0.000000e+00  0.000000e+00
bigcom39         0.000000e+00  2.775558e-19
bigcom40         0.000000e+00  0.000000e+00
bigcom41         1.408762e-05  3.902582e-01
bigcom43         5.993357e-05  2.571167e-01
bigcom46         0.000000e+00  0.000000e+00
bigcom47         3.410798e-06  6.253701e-02
bigcom49         4.913195e-05  7.683549e-02
bigcom52        -9.554043e-06  2.985193e-01
bigcom54         0.000000e+00  0.000000e+00
bigcom58         9.765397e-06  4.169109e-01
bigcom61         0.000000e+00  0.000000e+00
bigcom65         0.000000e+00  0.000000e+00
bigcom69         0.000000e+00  0.000000e+00
bigcom71        -3.494627e-05  1.625297e-01
bigcom75         0.000000e+00  0.000000e+00
bigcom76         0.000000e+00  0.000000e+00
bigcom78         6.977201e-06  4.790949e-01
bigcom82        -3.322321e-05  2.480377e-01
bigcom83         0.000000e+00  0.000000e+00
bigcom85         4.859149e-05  8.184422e-01
bigcom87         0.000000e+00  0.000000e+00
bigcom90        -6.287964e-06  3.111137e-01
bigcom91         0.000000e+00  3.469447e-20
bigcom95        -5.169977e-06  5.914826e-01
bigcom97         0.000000e+00  1.387779e-19
bigcom98         0.000000e+00  0.000000e+00
bigcom99         0.000000e+00  0.000000e+00
bigcom101       -5.295206e-06  5.149255e-01
bigcom102       -7.081137e-06  1.634187e-01
bigcom104        0.000000e+00  1.387779e-19
bigcom106        0.000000e+00  0.000000e+00
bigcom107        0.000000e+00  0.000000e+00
bigcom108        0.000000e+00  0.000000e+00
bigcom113       -5.460315e-05  3.135678e-01
bigcom114        0.000000e+00  0.000000e+00
bigcom115        0.000000e+00  0.000000e+00
bigcom117        0.000000e+00  5.898060e-19
bigcom119        5.261396e-05  7.786556e-01
bigcom121        0.000000e+00  0.000000e+00
bigcom123        0.000000e+00  0.000000e+00
bigcom124        0.000000e+00  0.000000e+00
bigcom127        0.000000e+00  0.000000e+00
bigcom130        0.000000e+00  0.000000e+00
bigcom131        0.000000e+00  0.000000e+00
bigcom134        1.519549e-05  5.881509e-01
bigcom138        1.279869e-04  3.457566e-01
bigcom143        0.000000e+00  3.469447e-20
bigcom146       -2.338825e-05  5.427410e-02
bigcom148        0.000000e+00  0.000000e+00
bigcom149        0.000000e+00  0.000000e+00
bigcom151        2.191050e-05  4.007046e-01
bigcom153        0.000000e+00  0.000000e+00
bigcom154        0.000000e+00  2.775558e-19
bigcom159        0.000000e+00  0.000000e+00
bigcom160        0.000000e+00  0.000000e+00
bigcom161        0.000000e+00  0.000000e+00
bigcom162       -5.408571e-05  2.157305e-01
bigcom168        0.000000e+00  0.000000e+00
bigcom172        0.000000e+00  0.000000e+00
bigcom175        0.000000e+00  0.000000e+00
bigcom180        0.000000e+00  0.000000e+00
bigcom181        0.000000e+00  0.000000e+00
bigcom183       -3.087700e-05  3.326293e-01
bigcom185        0.000000e+00  0.000000e+00
bigcom187        0.000000e+00  0.000000e+00
bigcom189        0.000000e+00  2.775558e-19
bigcom191        0.000000e+00  0.000000e+00
bigcom198        0.000000e+00  0.000000e+00
bigcom199        0.000000e+00  2.775558e-19
bigcom200        0.000000e+00  2.775558e-19
bigcom202        0.000000e+00  0.000000e+00
bigcom205        0.000000e+00  0.000000e+00
bigcom227        0.000000e+00  0.000000e+00
bigcom232        0.000000e+00  1.387779e-19
bigcom241        0.000000e+00  1.387779e-19
bigcom246        7.956979e-06  1.067058e-01
bigcom266        0.000000e+00  0.000000e+00
bigcom268        0.000000e+00  0.000000e+00
bigcom274        0.000000e+00  0.000000e+00
bigcom278       -9.669360e-06  2.153148e-01
bigcom280        0.000000e+00  0.000000e+00
bigcom323        0.000000e+00  0.000000e+00
bigcom341        0.000000e+00  0.000000e+00
bigcom342        0.000000e+00  7.979728e-19
bigcom345        0.000000e+00  0.000000e+00
bigcom346        0.000000e+00  4.163336e-19
bigcom354       -5.216149e-05  4.050649e-01
bigcom369        0.000000e+00  0.000000e+00
bigcom373        0.000000e+00  0.000000e+00
bigcom377        0.000000e+00  0.000000e+00
bigcom384        0.000000e+00  0.000000e+00
bigcom394       -2.245630e-05  5.982075e-01
bigcom398        1.535690e-04  1.248936e+00
bigcom403        0.000000e+00  0.000000e+00
bigcom404        0.000000e+00  0.000000e+00
bigcom414        0.000000e+00  0.000000e+00
bigcom416        0.000000e+00  0.000000e+00
bigcom423        2.765853e-04  4.164348e-01
bigcom428        0.000000e+00  0.000000e+00
bigcom430        0.000000e+00  0.000000e+00
bigcom434        0.000000e+00  0.000000e+00
bigcom435        0.000000e+00  3.469447e-20
bigcom449        0.000000e+00  0.000000e+00
bigcom451        0.000000e+00  0.000000e+00
bigcom454        0.000000e+00  0.000000e+00
bigcom471       -9.936230e-06  6.597562e-01
bigcom473        0.000000e+00  0.000000e+00
bigcom479        0.000000e+00  1.387779e-19
bigcom484        1.411663e-06  5.178984e-01
bigcom485        0.000000e+00  0.000000e+00
bigcom492        0.000000e+00  0.000000e+00
bigcom498        0.000000e+00  0.000000e+00
bigcom506        0.000000e+00  0.000000e+00
bigcom530        0.000000e+00  3.469447e-20
bigcom531        0.000000e+00  4.163336e-19
bigcom564        0.000000e+00  0.000000e+00
bigcom623        1.300012e-03  3.612162e+00
spin_vertex      9.464610e-04  1.786940e+00
membership_s1    2.066987e-04  1.523366e-01
membership_s2    1.641265e-04  4.731889e-01
membership_s3   -1.801770e-05  1.067150e-01
membership_s4    2.894713e-06  3.208793e-01
membership_s5    0.000000e+00  9.000000e-03
membership_s6   -6.618433e-05  7.323998e-01
membership_s7    0.000000e+00  0.000000e+00
membership_s8    0.000000e+00  3.469447e-20
membership_s9   -1.448460e-05  9.620472e-02
membership_s10   3.874399e-06  2.498399e-01
membership_s11  -2.016028e-05  2.397928e-01
membership_s13   0.000000e+00  6.938894e-20
membership_s14   1.415190e-04  4.129400e-01
membership_s15   4.528383e-04  8.634499e-01
membership_s17   0.000000e+00  0.000000e+00
membership_s18   0.000000e+00  1.734723e-19
membership_s19   8.972422e-05  7.609682e-01
membership_s20   0.000000e+00  0.000000e+00
membership_s21   1.005464e-04  6.642786e-01
membership_s22   0.000000e+00  1.387779e-19
membership_s23   1.225320e-04  1.086580e-01
membership_s25   1.730684e-04  4.206309e-01
membership_s26   0.000000e+00  0.000000e+00
membership_s27   0.000000e+00  0.000000e+00
membership_s28   3.562254e-05  2.500642e-01
membership_s29   0.000000e+00  0.000000e+00
membership_s30  -4.787849e-06  2.850512e-01
membership_s31  -1.046971e-04  4.455700e-01
membership_s32   3.635380e-05  2.543599e-01
membership_s33  -5.736150e-05  4.511649e-01
membership_s34   0.000000e+00  1.249001e-18
membership_s35   2.711607e-05  2.501722e-01
membership_s36   0.000000e+00  3.469447e-20
membership_s37   4.529711e-05  7.843728e-01
membership_s39   8.312950e-05  2.649548e-01
membership_s40   0.000000e+00  0.000000e+00
membership_s41   4.512019e-05  4.736018e-01
membership_s42  -8.063566e-05  3.842745e-01
membership_s43   3.000390e-04  4.262028e-01
membership_s44   2.923457e-04  3.323597e-01
V1               1.130711e-02  4.946457e+00
V2               8.576257e-03  4.104337e+00
pdi              8.134793e-06  6.642315e-01
adhesion         1.221169e-02  3.127678e+00
cohesion         1.225492e-02  2.793687e+00
inner            8.040685e-03  3.233152e+00
outer            7.141013e-03  4.608272e+00
ioratio          1.251462e-02  3.791257e+00
comsize          7.508735e-03  5.415943e+00
[truncated: 127,655 more chars]
