# Supplementary material for: Distinctive Behaviors of Druggable Proteins in Cellular Networks
Source: PLoS Comput Biol. 2015 Dec 23;11(12):e1004597. doi: 10.1371/journal.pcbi.1004597 (PMC4689399; doi:10.1371/journal.pcbi.1004597)
Supplement: S1 File — (ZIP) [file pcbi.1004597.s004.zip › S1_File/y2hpubmed.direct.20150613.ppi.optimised_Target_results_low_targets.txt]

[[1]]
[1] "low_targets"

[1] "Dataset: low_targets Model GBM, run: 1 of 10 2015-06-15 21:00:57"
Iter   TrainDeviance   ValidDeviance   StepSize   Improve
     1        0.2118             nan     0.0100    0.0000
     2        0.2104             nan     0.0100   -0.0000
     3        0.2090             nan     0.0100    0.0002
     4        0.2081             nan     0.0100    0.0001
     5        0.2072             nan     0.0100    0.0000
     6        0.2057             nan     0.0100    0.0002
     7        0.2045             nan     0.0100    0.0001
     8        0.2036             nan     0.0100   -0.0000
     9        0.2026             nan     0.0100    0.0000
    10        0.2016             nan     0.0100   -0.0000
    20        0.1921             nan     0.0100   -0.0000
    40        0.1766             nan     0.0100   -0.0000
    49        0.1708             nan     0.0100   -0.0000

[1] "GBM variable coefficients"
                            var    rel.inf
bet                         bet 9.64336160
ratio2                   ratio2 4.91266292
ratio3                   ratio3 4.82202763
pagerank               pagerank 4.67422966
V1                           V1 4.18470117
outer                     outer 3.83353791
V2                           V2 3.47246828
comsize                 comsize 3.24262546
inner                     inner 3.01545716
fifth                     fifth 2.66862352
ioratio                 ioratio 2.58797959
orbit16                 orbit16 2.15692997
knn                         knn 2.07147844
orbit18                 orbit18 2.04996034
ratio5                   ratio5 1.91699687
graph1                   graph1 1.89080701
graph13                 graph13 1.83363089
orbit19                 orbit19 1.73039682
adhesion               adhesion 1.61978646
cohesion               cohesion 1.41307440
graph4                   graph4 1.40352770
membership_s21   membership_s21 1.35411967
orbit17                 orbit17 1.22474104
orbit20                 orbit20 1.19155551
membership_s43   membership_s43 1.12475037
hubscore               hubscore 1.08566288
orbit5                   orbit5 1.07487298
orbit27                 orbit27 1.03696142
orbit21                 orbit21 1.03240161
walktrap_vertex walktrap_vertex 0.97147467
graph10                 graph10 0.93943310
orbit28                 orbit28 0.92441350
upto_sixth           upto_sixth 0.91967766
graph19                 graph19 0.86082291
graph9                   graph9 0.83504372
ratio4                   ratio4 0.80864698
graph3                   graph3 0.80678906
orbit24                 orbit24 0.79970889
orbit35                 orbit35 0.77604417
fourth                   fourth 0.74247498
orbit52                 orbit52 0.73649905
graph16                 graph16 0.72647014
evcent                   evcent 0.72509645
graph11                 graph11 0.72398883
orbit15                 orbit15 0.72297149
close                     close 0.69801829
ratio6                   ratio6 0.67706903
spin_vertex         spin_vertex 0.66574821
upto_fourth         upto_fourth 0.64290005
graph14                 graph14 0.63880910
graph6                   graph6 0.59255610
coreness               coreness 0.58795806
orbit1                   orbit1 0.55412613
membership_s32   membership_s32 0.52608377
ecc                         ecc 0.49859157
membership_s14   membership_s14 0.49577115
bigcom423             bigcom423 0.49290258
third                     third 0.37313752
upto_third           upto_third 0.37017557
orbit4                   orbit4 0.36147297
membership_s37   membership_s37 0.28975342
trans                     trans 0.28808028
graph12                 graph12 0.28285118
sixth                     sixth 0.27889437
ratio1                   ratio1 0.26635673
second                   second 0.25109168
orbit29                 orbit29 0.21817365
upto_fifth           upto_fifth 0.19686827
orbit36                 orbit36 0.19306326
orbit49                 orbit49 0.17995442
graph15                 graph15 0.17902712
membership_s19   membership_s19 0.17186056
orbit31                 orbit31 0.14778670
orbit22                 orbit22 0.14717284
orbit50                 orbit50 0.13473205
orbit45                 orbit45 0.13308177
orbit37                 orbit37 0.12345012
graph2                   graph2 0.11112885
membership_s44   membership_s44 0.10715652
graph23                 graph23 0.10577038
orbit32                 orbit32 0.10445155
bigcom30               bigcom30 0.10297069
orbit30                 orbit30 0.10119262
orbit38                 orbit38 0.08917095
graph20                 graph20 0.07262688
bigcom1                 bigcom1 0.06797991
graph21                 graph21 0.06539743
membership_s39   membership_s39 0.06000550
orbit10                 orbit10 0.03863822
upto_second         upto_second 0.02710710
graph0                   graph0 0.00000000
graph5                   graph5 0.00000000
graph7                   graph7 0.00000000
graph8                   graph8 0.00000000
graph17                 graph17 0.00000000
graph18                 graph18 0.00000000
graph22                 graph22 0.00000000
graph24                 graph24 0.00000000
graph25                 graph25 0.00000000
graph26                 graph26 0.00000000
graph27                 graph27 0.00000000
graph28                 graph28 0.00000000
graph29                 graph29 0.00000000
orbit0                   orbit0 0.00000000
orbit2                   orbit2 0.00000000
orbit3                   orbit3 0.00000000
orbit6                   orbit6 0.00000000
orbit7                   orbit7 0.00000000
orbit8                   orbit8 0.00000000
orbit9                   orbit9 0.00000000
orbit11                 orbit11 0.00000000
orbit12                 orbit12 0.00000000
orbit13                 orbit13 0.00000000
orbit14                 orbit14 0.00000000
orbit23                 orbit23 0.00000000
orbit25                 orbit25 0.00000000
orbit26                 orbit26 0.00000000
orbit33                 orbit33 0.00000000
orbit34                 orbit34 0.00000000
orbit39                 orbit39 0.00000000
orbit40                 orbit40 0.00000000
orbit41                 orbit41 0.00000000
orbit42                 orbit42 0.00000000
orbit43                 orbit43 0.00000000
orbit44                 orbit44 0.00000000
orbit46                 orbit46 0.00000000
orbit47                 orbit47 0.00000000
orbit48                 orbit48 0.00000000
orbit51                 orbit51 0.00000000
orbit53                 orbit53 0.00000000
orbit54                 orbit54 0.00000000
orbit55                 orbit55 0.00000000
orbit56                 orbit56 0.00000000
orbit57                 orbit57 0.00000000
orbit58                 orbit58 0.00000000
orbit59                 orbit59 0.00000000
orbit60                 orbit60 0.00000000
orbit61                 orbit61 0.00000000
orbit62                 orbit62 0.00000000
orbit63                 orbit63 0.00000000
orbit64                 orbit64 0.00000000
orbit65                 orbit65 0.00000000
orbit66                 orbit66 0.00000000
orbit67                 orbit67 0.00000000
orbit68                 orbit68 0.00000000
orbit69                 orbit69 0.00000000
orbit70                 orbit70 0.00000000
orbit71                 orbit71 0.00000000
orbit72                 orbit72 0.00000000
AP                           AP 0.00000000
eccrad                   eccrad 0.00000000
constraint           constraint 0.00000000
first                     first 0.00000000
selfinter             selfinter 0.00000000
bigcom3                 bigcom3 0.00000000
bigcom4                 bigcom4 0.00000000
bigcom5                 bigcom5 0.00000000
bigcom6                 bigcom6 0.00000000
bigcom7                 bigcom7 0.00000000
bigcom8                 bigcom8 0.00000000
bigcom9                 bigcom9 0.00000000
bigcom10               bigcom10 0.00000000
bigcom11               bigcom11 0.00000000
bigcom12               bigcom12 0.00000000
bigcom13               bigcom13 0.00000000
bigcom14               bigcom14 0.00000000
bigcom15               bigcom15 0.00000000
bigcom16               bigcom16 0.00000000
bigcom17               bigcom17 0.00000000
bigcom19               bigcom19 0.00000000
bigcom20               bigcom20 0.00000000
bigcom21               bigcom21 0.00000000
bigcom22               bigcom22 0.00000000
bigcom23               bigcom23 0.00000000
bigcom26               bigcom26 0.00000000
bigcom27               bigcom27 0.00000000
bigcom28               bigcom28 0.00000000
bigcom31               bigcom31 0.00000000
bigcom32               bigcom32 0.00000000
bigcom33               bigcom33 0.00000000
bigcom34               bigcom34 0.00000000
bigcom36               bigcom36 0.00000000
bigcom37               bigcom37 0.00000000
bigcom38               bigcom38 0.00000000
bigcom39               bigcom39 0.00000000
bigcom40               bigcom40 0.00000000
bigcom41               bigcom41 0.00000000
bigcom43               bigcom43 0.00000000
bigcom46               bigcom46 0.00000000
bigcom47               bigcom47 0.00000000
bigcom49               bigcom49 0.00000000
bigcom52               bigcom52 0.00000000
bigcom54               bigcom54 0.00000000
bigcom58               bigcom58 0.00000000
bigcom61               bigcom61 0.00000000
bigcom65               bigcom65 0.00000000
bigcom69               bigcom69 0.00000000
bigcom71               bigcom71 0.00000000
bigcom75               bigcom75 0.00000000
bigcom76               bigcom76 0.00000000
bigcom78               bigcom78 0.00000000
bigcom82               bigcom82 0.00000000
bigcom83               bigcom83 0.00000000
bigcom85               bigcom85 0.00000000
bigcom87               bigcom87 0.00000000
bigcom90               bigcom90 0.00000000
bigcom91               bigcom91 0.00000000
bigcom95               bigcom95 0.00000000
bigcom97               bigcom97 0.00000000
bigcom98               bigcom98 0.00000000
bigcom99               bigcom99 0.00000000
bigcom101             bigcom101 0.00000000
bigcom102             bigcom102 0.00000000
bigcom104             bigcom104 0.00000000
bigcom106             bigcom106 0.00000000
bigcom107             bigcom107 0.00000000
bigcom108             bigcom108 0.00000000
bigcom113             bigcom113 0.00000000
bigcom114             bigcom114 0.00000000
bigcom115             bigcom115 0.00000000
bigcom117             bigcom117 0.00000000
bigcom119             bigcom119 0.00000000
bigcom121             bigcom121 0.00000000
bigcom123             bigcom123 0.00000000
bigcom124             bigcom124 0.00000000
bigcom127             bigcom127 0.00000000
bigcom130             bigcom130 0.00000000
bigcom131             bigcom131 0.00000000
bigcom134             bigcom134 0.00000000
bigcom138             bigcom138 0.00000000
bigcom143             bigcom143 0.00000000
bigcom146             bigcom146 0.00000000
bigcom148             bigcom148 0.00000000
bigcom149             bigcom149 0.00000000
bigcom151             bigcom151 0.00000000
bigcom153             bigcom153 0.00000000
bigcom154             bigcom154 0.00000000
bigcom159             bigcom159 0.00000000
bigcom160             bigcom160 0.00000000
bigcom161             bigcom161 0.00000000
bigcom162             bigcom162 0.00000000
bigcom168             bigcom168 0.00000000
bigcom172             bigcom172 0.00000000
bigcom175             bigcom175 0.00000000
bigcom180             bigcom180 0.00000000
bigcom181             bigcom181 0.00000000
bigcom183             bigcom183 0.00000000
bigcom185             bigcom185 0.00000000
bigcom187             bigcom187 0.00000000
bigcom189             bigcom189 0.00000000
bigcom191             bigcom191 0.00000000
bigcom198             bigcom198 0.00000000
bigcom199             bigcom199 0.00000000
bigcom200             bigcom200 0.00000000
bigcom202             bigcom202 0.00000000
bigcom205             bigcom205 0.00000000
bigcom227             bigcom227 0.00000000
bigcom232             bigcom232 0.00000000
bigcom241             bigcom241 0.00000000
bigcom246             bigcom246 0.00000000
bigcom266             bigcom266 0.00000000
bigcom268             bigcom268 0.00000000
bigcom274             bigcom274 0.00000000
bigcom278             bigcom278 0.00000000
bigcom280             bigcom280 0.00000000
bigcom323             bigcom323 0.00000000
bigcom341             bigcom341 0.00000000
bigcom342             bigcom342 0.00000000
bigcom345             bigcom345 0.00000000
bigcom346             bigcom346 0.00000000
bigcom354             bigcom354 0.00000000
bigcom369             bigcom369 0.00000000
bigcom373             bigcom373 0.00000000
bigcom377             bigcom377 0.00000000
bigcom384             bigcom384 0.00000000
bigcom394             bigcom394 0.00000000
bigcom398             bigcom398 0.00000000
bigcom403             bigcom403 0.00000000
bigcom404             bigcom404 0.00000000
bigcom414             bigcom414 0.00000000
bigcom416             bigcom416 0.00000000
bigcom428             bigcom428 0.00000000
bigcom430             bigcom430 0.00000000
bigcom434             bigcom434 0.00000000
bigcom435             bigcom435 0.00000000
bigcom449             bigcom449 0.00000000
bigcom451             bigcom451 0.00000000
bigcom454             bigcom454 0.00000000
bigcom471             bigcom471 0.00000000
bigcom473             bigcom473 0.00000000
bigcom479             bigcom479 0.00000000
bigcom484             bigcom484 0.00000000
bigcom485             bigcom485 0.00000000
bigcom492             bigcom492 0.00000000
bigcom498             bigcom498 0.00000000
bigcom506             bigcom506 0.00000000
bigcom530             bigcom530 0.00000000
bigcom531             bigcom531 0.00000000
bigcom564             bigcom564 0.00000000
bigcom623             bigcom623 0.00000000
membership_s1     membership_s1 0.00000000
membership_s2     membership_s2 0.00000000
membership_s3     membership_s3 0.00000000
membership_s4     membership_s4 0.00000000
membership_s5     membership_s5 0.00000000
membership_s6     membership_s6 0.00000000
membership_s7     membership_s7 0.00000000
membership_s8     membership_s8 0.00000000
membership_s9     membership_s9 0.00000000
membership_s10   membership_s10 0.00000000
membership_s11   membership_s11 0.00000000
membership_s13   membership_s13 0.00000000
membership_s15   membership_s15 0.00000000
membership_s17   membership_s17 0.00000000
membership_s18   membership_s18 0.00000000
membership_s20   membership_s20 0.00000000
membership_s22   membership_s22 0.00000000
membership_s23   membership_s23 0.00000000
membership_s25   membership_s25 0.00000000
membership_s26   membership_s26 0.00000000
membership_s27   membership_s27 0.00000000
membership_s28   membership_s28 0.00000000
membership_s29   membership_s29 0.00000000
membership_s30   membership_s30 0.00000000
membership_s31   membership_s31 0.00000000
membership_s33   membership_s33 0.00000000
membership_s34   membership_s34 0.00000000
membership_s35   membership_s35 0.00000000
membership_s36   membership_s36 0.00000000
membership_s40   membership_s40 0.00000000
membership_s41   membership_s41 0.00000000
membership_s42   membership_s42 0.00000000
pdi                         pdi 0.00000000
[1] "Dataset: low_targets Model RF, run: 1 of 10 2015-06-15 21:01:20"
     |      Out-of-bag   |
Tree |      MSE  %Var(y) |
   1 |  0.03546   163.36 |
   2 |  0.03461   159.43 |
   3 |  0.03694   170.17 |
   4 |  0.03585   165.15 |
   5 |  0.03519   162.11 |
   6 |  0.03296   151.86 |
   7 |   0.0318   146.50 |
   8 |  0.03109   143.24 |
   9 |  0.03013   138.80 |
  10 |  0.02945   135.68 |
  11 |   0.0294   135.43 |
  12 |  0.02932   135.07 |
  13 |  0.02888   133.03 |
  14 |  0.02855   131.54 |
  15 |  0.02776   127.90 |
  16 |  0.02742   126.32 |
  17 |  0.02717   125.15 |
  18 |  0.02693   124.06 |
  19 |  0.02671   123.05 |
  20 |  0.02651   122.11 |
  21 |  0.02638   121.53 |
  22 |  0.02616   120.52 |
  23 |  0.02615   120.47 |
  24 |    0.026   119.79 |
  25 |  0.02589   119.25 |
  26 |  0.02581   118.91 |
  27 |  0.02579   118.81 |
  28 |  0.02575   118.60 |
  29 |  0.02571   118.46 |
  30 |  0.02572   118.48 |
  31 |  0.02562   118.01 |
  32 |  0.02556   117.76 |
  33 |  0.02555   117.71 |
  34 |  0.02554   117.63 |
  35 |  0.02542   117.10 |
  36 |  0.02533   116.70 |
  37 |  0.02532   116.63 |
  38 |   0.0253   116.57 |
  39 |  0.02535   116.77 |
  40 |  0.02536   116.83 |
  41 |  0.02531   116.58 |
  42 |  0.02526   116.37 |
  43 |  0.02522   116.20 |
  44 |   0.0252   116.07 |
  45 |  0.02524   116.27 |
  46 |  0.02527   116.42 |
  47 |  0.02522   116.17 |
  48 |  0.02515   115.86 |
  49 |  0.02513   115.78 |
  50 |  0.02514   115.81 |
  51 |  0.02514   115.80 |
  52 |  0.02512   115.74 |
  53 |  0.02517   115.94 |
  54 |  0.02513   115.78 |
  55 |  0.02516   115.90 |
  56 |  0.02511   115.67 |
  57 |   0.0251   115.65 |
  58 |  0.02505   115.42 |
  59 |  0.02508   115.51 |
  60 |  0.02505   115.41 |
  61 |  0.02501   115.22 |
  62 |  0.02498   115.07 |
  63 |  0.02495   114.95 |
  64 |  0.02494   114.88 |
  65 |  0.02496   114.96 |
  66 |  0.02492   114.81 |
  67 |  0.02493   114.84 |
  68 |  0.02489   114.66 |
  69 |   0.0249   114.71 |
  70 |  0.02492   114.78 |
  71 |  0.02492   114.80 |
  72 |  0.02488   114.63 |
  73 |  0.02486   114.53 |
  74 |  0.02487   114.56 |
  75 |  0.02487   114.56 |
  76 |  0.02485   114.46 |
  77 |  0.02482   114.32 |
  78 |  0.02481   114.29 |
  79 |  0.02477   114.12 |
  80 |  0.02477   114.10 |
  81 |  0.02476   114.04 |
  82 |  0.02473   113.90 |
  83 |  0.02472   113.86 |
  84 |  0.02473   113.92 |
  85 |  0.02472   113.88 |
  86 |  0.02473   113.92 |
  87 |  0.02474   113.99 |
  88 |  0.02472   113.86 |
  89 |   0.0247   113.80 |
  90 |   0.0247   113.78 |
  91 |  0.02468   113.69 |
  92 |  0.02466   113.61 |
  93 |   0.0246   113.32 |
  94 |  0.02459   113.26 |
  95 |  0.02456   113.16 |
  96 |  0.02457   113.20 |
  97 |  0.02457   113.19 |
  98 |  0.02457   113.17 |
  99 |  0.02456   113.13 |
 100 |  0.02452   112.95 |
[1] "Random Forest variable coefficients"
                      %IncMSE IncNodePurity
graph5           7.903770e-05  1.812914e-01
graph6           3.334934e-03  5.595910e-01
graph7           3.935189e-07  4.279712e-02
graph8           0.000000e+00  6.938894e-20
graph9           4.520820e-03  7.114751e-01
graph10          1.288035e-02  9.779879e-01
graph11          4.979524e-03  6.010270e-01
graph12          4.639177e-03  3.725695e-01
graph13          6.798108e-03  1.045203e+00
graph14          2.529938e-03  4.549744e-01
graph15          1.533590e-03  3.217259e-01
graph16          1.371259e-02  9.186822e-01
graph17          8.134632e-05  2.256140e-01
graph18          1.774619e-03  2.067924e-01
graph19          8.071872e-03  4.827700e-01
graph20          2.182290e-04  3.047337e-01
graph21          1.064716e-03  6.260418e-02
graph22          4.060639e-06  2.128481e-02
graph23          1.583638e-03  2.995598e-01
graph24          0.000000e+00  2.072511e-03
graph25          9.035314e-06  2.816737e-02
graph26          0.000000e+00  2.510145e-17
graph27          0.000000e+00  0.000000e+00
graph28         -7.292290e-06  1.920042e-02
graph29          0.000000e+00  0.000000e+00
orbit0           6.284407e-05  8.938698e-02
orbit1           3.766089e-03  5.575018e-01
orbit2           9.099151e-05  1.292865e-01
orbit3           4.682015e-05  2.627910e-02
orbit4           5.419079e-03  8.492065e-01
orbit5           4.322857e-03  6.374245e-01
orbit6           1.178808e-02  8.132029e-01
orbit7           3.669703e-04  1.120695e-01
orbit8           6.216903e-05  3.752176e-01
orbit9           3.628029e-03  3.975775e-01
orbit10          1.033858e-04  5.168536e-02
orbit11          1.836761e-04  6.032875e-02
orbit12          1.974788e-06  1.927467e-02
orbit13          3.957742e-05  5.779156e-02
orbit14          0.000000e+00  7.619048e-03
orbit15          8.591304e-03  7.638106e-01
orbit16          8.024380e-03  7.885971e-01
orbit17          4.071631e-03  6.081373e-01
orbit18          1.997256e-02  1.827227e+00
orbit19          3.989619e-03  9.759138e-01
orbit20          5.604882e-03  6.965524e-01
orbit21          1.775653e-03  3.849476e-01
orbit22          6.143742e-03  6.195307e-01
orbit23          7.203733e-07  3.985230e-02
orbit24          2.832792e-03  4.402939e-01
orbit25          9.550024e-04  9.015602e-02
orbit26          1.175142e-05  3.069732e-02
orbit27          1.707655e-02  1.164331e+00
orbit28          9.110632e-03  5.122958e-01
orbit29          2.247081e-03  3.027995e-01
orbit30          5.398017e-04  1.155784e-01
orbit31          5.479682e-03  3.514569e-01
orbit32          3.689059e-04  6.933805e-02
orbit33         -5.367687e-06  2.421195e-02
orbit34          2.980378e-03  4.360104e-01
orbit35          1.564671e-02  1.056507e+00
orbit36          6.510922e-04  2.878748e-01
orbit37          3.001106e-03  2.832557e-01
orbit38          2.340779e-04  1.441287e-01
orbit39          3.803402e-04  2.345584e-01
orbit40          0.000000e+00  8.715415e-03
orbit41          1.782978e-04  1.283127e-01
orbit42          9.262654e-05  1.231037e-01
orbit43          1.706995e-03  1.460575e-01
orbit44          0.000000e+00  3.469447e-19
orbit45          5.230806e-03  5.242991e-01
orbit46         -1.882707e-06  1.337753e-01
orbit47          1.075269e-05  4.223647e-02
orbit48          1.757515e-04  9.994501e-02
orbit49          3.822272e-04  9.983327e-02
orbit50         -2.007098e-05  3.172866e-01
orbit51          1.902961e-04  6.381595e-02
orbit52          1.688241e-03  2.230694e-01
orbit53          0.000000e+00  3.729655e-19
orbit54         -1.375894e-06  6.067853e-03
orbit55          0.000000e+00  6.938894e-20
orbit56          2.470195e-03  2.190074e-01
orbit57          0.000000e+00  3.469447e-20
orbit58          0.000000e+00  6.938894e-20
orbit59          0.000000e+00  2.285714e-03
orbit60          0.000000e+00  1.714286e-02
orbit61          0.000000e+00  1.387779e-19
orbit62          3.228760e-05  4.594738e-02
orbit63          0.000000e+00  1.491862e-18
orbit64          1.069519e-05  3.076923e-02
orbit65          0.000000e+00  2.211772e-19
orbit66          0.000000e+00  8.677285e-04
orbit67          0.000000e+00  6.938894e-20
orbit68          0.000000e+00  2.515349e-19
orbit69          0.000000e+00  0.000000e+00
orbit70          0.000000e+00  8.673617e-21
orbit71          0.000000e+00  6.938894e-20
orbit72          0.000000e+00  0.000000e+00
AP               6.034989e-04  1.968569e-01
bet              3.309546e-03  2.067921e+00
ecc              3.393342e-03  3.821976e-01
eccrad           1.515547e-03  2.159771e-01
close            5.547878e-03  6.214334e-01
constraint       2.905636e-04  3.726122e-01
coreness         1.623026e-04  2.850139e-01
knn              1.172928e-02  8.070972e-01
hubscore         1.128600e-02  1.139742e+00
pagerank         3.972853e-03  1.916169e+00
trans            1.897205e-04  1.034923e-01
evcent           1.457187e-02  1.072619e+00
first            1.346638e-04  1.189014e-01
upto_second      4.473596e-03  5.205229e-01
upto_third       3.587431e-03  6.820731e-01
upto_fourth      4.859699e-03  5.674125e-01
upto_fifth       1.520621e-03  5.945997e-01
upto_sixth       6.713606e-03  6.757480e-01
second           1.319713e-03  4.331897e-01
third            1.021140e-02  6.796992e-01
fourth           1.350225e-02  1.211062e+00
fifth            1.324375e-03  1.090433e+00
sixth            2.977290e-03  9.939973e-01
ratio1           5.707973e-03  7.809174e-01
ratio2           1.518012e-03  2.167356e+00
ratio3           1.082185e-02  2.171705e+00
ratio4           9.310825e-03  1.839042e+00
ratio5           5.069547e-03  1.572975e+00
ratio6           6.730430e-03  1.356217e+00
selfinter        2.131423e-06  7.499620e-02
walktrap_vertex  2.907794e-03  6.169417e-01
bigcom1          1.077616e-04  2.013436e-01
bigcom3          0.000000e+00  5.204170e-20
bigcom4          0.000000e+00  3.469447e-20
bigcom5          7.858868e-04  1.791248e-01
bigcom6          0.000000e+00  6.938894e-20
bigcom7          0.000000e+00  3.642919e-19
bigcom8          0.000000e+00  1.301043e-19
bigcom9          0.000000e+00  1.387779e-19
bigcom10         1.062457e-05  3.190855e-01
bigcom11         9.781136e-05  8.439928e-02
bigcom12        -2.430246e-05  3.521180e-02
bigcom13         0.000000e+00  2.602085e-19
bigcom14         4.120619e-06  5.870461e-02
bigcom15         0.000000e+00  1.387779e-19
bigcom16         0.000000e+00  6.938894e-20
bigcom17         0.000000e+00  6.938894e-20
bigcom19         0.000000e+00  1.387779e-19
bigcom20         0.000000e+00  8.673617e-20
bigcom21         0.000000e+00  2.775558e-19
bigcom22         2.794158e-05  6.921603e-02
bigcom23         2.062187e-04  1.785408e-01
bigcom26         0.000000e+00  0.000000e+00
bigcom27        -1.025925e-05  2.687746e-01
bigcom28         0.000000e+00  0.000000e+00
bigcom30         2.289770e-04  9.825190e-01
bigcom31         0.000000e+00  8.673617e-20
bigcom32         0.000000e+00  6.938894e-20
bigcom33         0.000000e+00  5.204170e-19
bigcom34         0.000000e+00  1.561251e-19
bigcom36         0.000000e+00  2.602085e-19
bigcom37         0.000000e+00  2.081668e-19
bigcom38         0.000000e+00  2.081668e-19
bigcom39         0.000000e+00  1.387779e-19
bigcom40         5.630748e-05  3.641639e-01
bigcom41         5.000612e-05  5.221984e-01
bigcom43        -1.433544e-05  1.321904e-01
bigcom46        -3.487244e-05  4.379103e-01
bigcom47        -1.277000e-05  4.183635e-02
bigcom49         1.010046e-04  9.272471e-02
bigcom52         7.880203e-05  1.011739e+00
bigcom54         0.000000e+00  1.387779e-19
bigcom58         0.000000e+00  1.387779e-19
bigcom61         0.000000e+00  0.000000e+00
bigcom65         0.000000e+00  1.335737e-18
bigcom69         0.000000e+00  1.387779e-19
bigcom71         0.000000e+00  2.775558e-19
bigcom75         0.000000e+00  1.387779e-19
bigcom76         0.000000e+00  1.561251e-19
bigcom78         0.000000e+00  4.510281e-19
bigcom82         0.000000e+00  7.459311e-19
bigcom83         0.000000e+00  1.387779e-19
bigcom85         0.000000e+00  1.561251e-19
bigcom87         0.000000e+00  1.387779e-19
bigcom90         0.000000e+00  2.428613e-19
bigcom91         0.000000e+00  1.387779e-19
bigcom95         0.000000e+00  1.387779e-19
bigcom97         0.000000e+00  6.938894e-20
bigcom98         0.000000e+00  1.387779e-19
bigcom99        -9.537413e-06  2.498417e-01
bigcom101        0.000000e+00  2.775558e-19
bigcom102        0.000000e+00  2.081668e-19
bigcom104        0.000000e+00  4.857226e-19
bigcom106        0.000000e+00  6.938894e-20
bigcom107        0.000000e+00  1.387779e-19
bigcom108        0.000000e+00  3.469447e-20
bigcom113        0.000000e+00  3.642919e-19
bigcom114        0.000000e+00  6.938894e-20
bigcom115        0.000000e+00  1.387779e-19
bigcom117        0.000000e+00  2.949030e-19
bigcom119        0.000000e+00  1.387779e-19
bigcom121        0.000000e+00  2.775558e-19
bigcom123        0.000000e+00  2.255141e-19
bigcom124       -5.528820e-06  3.771526e-01
bigcom127        0.000000e+00  1.561251e-19
bigcom130        0.000000e+00  3.469447e-20
bigcom131        0.000000e+00  4.163336e-19
bigcom134        0.000000e+00  6.938894e-20
bigcom138        0.000000e+00  0.000000e+00
bigcom143        0.000000e+00  0.000000e+00
bigcom146       -1.727413e-05  1.260595e-02
bigcom148        0.000000e+00  8.673617e-20
bigcom149        0.000000e+00  8.673617e-20
bigcom151        0.000000e+00  1.387779e-19
bigcom153        0.000000e+00  1.387779e-19
bigcom154        0.000000e+00  4.250073e-19
bigcom159        0.000000e+00  6.938894e-20
bigcom160        0.000000e+00  6.938894e-20
bigcom161        0.000000e+00  6.938894e-20
bigcom162        0.000000e+00  1.387779e-19
bigcom168        0.000000e+00  3.469447e-19
bigcom172        0.000000e+00  1.561251e-19
bigcom175        0.000000e+00  2.775558e-19
bigcom180        0.000000e+00  7.806256e-20
bigcom181        0.000000e+00  1.387779e-19
bigcom183        0.000000e+00  9.540979e-20
bigcom185        0.000000e+00  0.000000e+00
bigcom187        0.000000e+00  8.673617e-20
bigcom189        0.000000e+00  6.938894e-20
bigcom191        0.000000e+00  3.122502e-19
bigcom198        0.000000e+00  6.938894e-20
bigcom199        0.000000e+00  5.204170e-20
bigcom200        0.000000e+00  8.673617e-20
bigcom202        0.000000e+00  0.000000e+00
bigcom205        0.000000e+00  8.333333e-03
bigcom227        0.000000e+00  0.000000e+00
bigcom232        0.000000e+00  6.938894e-20
bigcom241        0.000000e+00  6.938894e-20
bigcom246        0.000000e+00  1.387779e-19
bigcom266        0.000000e+00  0.000000e+00
bigcom268        0.000000e+00  6.938894e-20
bigcom274        0.000000e+00  0.000000e+00
bigcom278        9.092154e-07  1.346117e-01
bigcom280        0.000000e+00  0.000000e+00
bigcom323        0.000000e+00  2.255141e-19
bigcom341        0.000000e+00  0.000000e+00
bigcom342        0.000000e+00  4.336809e-19
bigcom345        0.000000e+00  2.775558e-19
bigcom346        0.000000e+00  2.081668e-19
bigcom354        0.000000e+00  6.938894e-20
bigcom369        0.000000e+00  6.938894e-20
bigcom373        0.000000e+00  0.000000e+00
bigcom377        0.000000e+00  6.938894e-20
bigcom384        0.000000e+00  2.081668e-19
bigcom394        0.000000e+00  0.000000e+00
bigcom398       -2.283513e-05  4.062937e-01
bigcom403        0.000000e+00  6.938894e-20
bigcom404        0.000000e+00  0.000000e+00
bigcom414        0.000000e+00  6.938894e-20
bigcom416        0.000000e+00  1.387779e-19
bigcom423        6.577003e-04  5.648008e-01
bigcom428        0.000000e+00  4.163336e-19
bigcom430       -3.465647e-05  3.138003e-01
bigcom434        0.000000e+00  0.000000e+00
bigcom435        0.000000e+00  1.387779e-19
bigcom449        0.000000e+00  0.000000e+00
bigcom451        0.000000e+00  2.775558e-19
bigcom454        0.000000e+00  6.938894e-20
bigcom471        0.000000e+00  0.000000e+00
bigcom473        0.000000e+00  0.000000e+00
bigcom479       -1.964025e-06  1.828955e-02
bigcom484        2.820641e-06  2.178880e-01
bigcom485        0.000000e+00  0.000000e+00
bigcom492        0.000000e+00  0.000000e+00
bigcom498        0.000000e+00  4.163336e-19
bigcom506        0.000000e+00  0.000000e+00
bigcom530        0.000000e+00  0.000000e+00
bigcom531        0.000000e+00  0.000000e+00
bigcom564        0.000000e+00  6.938894e-20
bigcom623        0.000000e+00  0.000000e+00
spin_vertex      8.817787e-04  8.494982e-01
membership_s1    1.346537e-04  1.165167e-01
membership_s2    1.147593e-04  1.078515e-01
membership_s3    0.000000e+00  3.469447e-19
membership_s4   -2.678488e-05  1.099052e-01
membership_s5    0.000000e+00  2.515349e-19
membership_s6    0.000000e+00  3.469447e-19
membership_s7    0.000000e+00  6.245005e-19
membership_s8    0.000000e+00  1.387779e-19
membership_s9    4.319332e-05  5.455848e-02
membership_s10   0.000000e+00  4.336809e-19
membership_s11  -3.432373e-05  4.714194e-01
membership_s13   2.638465e-05  3.155295e-01
membership_s14  -2.047836e-06  1.599610e-01
membership_s15  -3.148500e-05  1.656060e-01
membership_s17  -5.194619e-05  4.194043e-01
membership_s18   0.000000e+00  3.469447e-19
membership_s19  -5.168537e-05  1.612153e-01
membership_s20   0.000000e+00  6.938894e-20
membership_s21   2.485874e-05  4.744131e-01
membership_s22   0.000000e+00  5.377643e-19
membership_s23   1.716221e-04  3.727563e-02
membership_s25   6.360479e-05  1.042574e-01
membership_s26   0.000000e+00  2.081668e-19
membership_s27   0.000000e+00  1.214306e-19
membership_s28  -5.084350e-07  2.552775e-03
membership_s29   0.000000e+00  2.949030e-19
membership_s30   0.000000e+00  2.949030e-19
membership_s31  -5.868524e-05  2.077395e-01
membership_s32  -3.560688e-05  3.505277e-01
membership_s33   0.000000e+00  6.158268e-19
membership_s34  -1.072123e-04  3.180694e-01
membership_s35   1.827795e-04  1.997649e-01
membership_s36   0.000000e+00  5.551115e-19
membership_s37   9.545436e-06  2.799657e-01
membership_s39   1.043968e-05  1.533323e-01
membership_s40   0.000000e+00  1.387779e-19
membership_s41   0.000000e+00  2.949030e-19
membership_s42   0.000000e+00  5.074066e-19
membership_s43  -3.009850e-05  5.508192e-01
membership_s44   1.741777e-05  1.372537e-01
V1               6.355583e-03  2.156186e+00
V2               2.572265e-03  2.150982e+00
pdi              4.443479e-04  6.986592e-01
adhesion         8.330162e-03  1.893481e+00
cohesion         8.186114e-03  1.488930e+00
inner            4.326098e-03  1.843795e+00
outer            2.463029e-03  1.843648e+00
ioratio          5.847931e-03  2.032476e+00
comsize          2.089177e-03  1.759750e+00
[1] "Dataset: low_targets Model GLM, run: 1 of 10 2015-06-15 21:03:53"
[1] "glmnet variable coefficients"
                     [,1]          [,2]
(Intercept)     -3.785204  1.276025e+01
graph0           0.000000 -1.671056e-01
graph1           0.000000 -1.638806e-03
graph2           0.000000 -1.070585e-01
graph3           0.000000  0.000000e+00
graph4           0.000000  2.243782e-06
graph5           0.000000 -5.274540e-04
graph6           0.000000  5.070055e-04
graph7           0.000000 -1.281462e-03
graph8           0.000000 -5.104845e-01
graph9           0.000000 -6.078880e-07
graph10          0.000000  1.747193e-06
graph11          0.000000 -5.339061e-07
graph12          0.000000 -1.140451e-05
graph13          0.000000  4.057904e-05
graph14          0.000000  4.826925e-06
graph15          0.000000 -7.735081e-04
graph16          0.000000  1.360894e-06
graph17          0.000000  0.000000e+00
graph18          0.000000 -1.613171e-03
graph19          0.000000 -4.261237e-07
graph20          0.000000  1.060444e-04
graph21          0.000000 -8.586947e-03
graph22          0.000000  3.485051e-07
graph23          0.000000 -7.168436e-05
graph24          0.000000 -1.213632e-03
graph25          0.000000  4.302767e-03
graph26          0.000000  0.000000e+00
graph27          0.000000  0.000000e+00
graph28          0.000000  6.231318e-02
graph29          0.000000  0.000000e+00
orbit0           0.000000 -1.268021e-01
orbit1           0.000000 -1.648557e-03
orbit2           0.000000  6.434689e-08
orbit3           0.000000 -1.255783e-01
orbit4           0.000000 -2.958413e-11
orbit5           0.000000  1.407360e-03
orbit6           0.000000  1.202269e-07
orbit7           0.000000  5.689045e-02
orbit8           0.000000 -1.894338e-03
orbit9           0.000000  1.719607e-03
orbit10          0.000000 -5.356293e-04
orbit11          0.000000 -2.044347e-01
orbit12          0.000000 -4.257580e-04
orbit13          0.000000  5.817058e-01
orbit14          0.000000 -4.711712e-01
orbit15          0.000000 -4.925501e-06
orbit16          0.000000  8.510319e-05
orbit17          0.000000  2.299367e-05
orbit18          0.000000  1.042892e-06
orbit19          0.000000  2.651857e-06
orbit20          0.000000 -3.083402e-06
orbit21          0.000000 -4.403223e-04
orbit22          0.000000 -4.679261e-07
orbit23          0.000000 -2.729476e-02
orbit24          0.000000 -6.474270e-06
orbit25          0.000000 -1.014268e-05
orbit26          0.000000 -1.066332e-03
orbit27          0.000000  5.667624e-05
orbit28          0.000000 -4.004341e-04
orbit29          0.000000  2.186539e-04
orbit30          0.000000 -7.055651e-04
orbit31          0.000000  5.955744e-06
orbit32          0.000000  0.000000e+00
orbit33          0.000000  3.300979e-01
orbit34          0.000000 -5.203100e-04
orbit35          0.000000  1.449277e-07
orbit36          0.000000 -5.184505e-04
orbit37          0.000000  5.763090e-05
orbit38          0.000000 -5.835771e-03
orbit39          0.000000 -9.771806e-05
orbit40          0.000000  5.179554e-05
orbit41          0.000000  1.161348e-02
orbit42          0.000000  6.293907e-01
orbit43          0.000000 -2.152621e-03
orbit44          0.000000 -5.269530e-01
orbit45          0.000000  2.464073e-04
orbit46          0.000000 -1.647094e-03
orbit47          0.000000  1.120203e-02
orbit48          0.000000 -1.636488e-02
orbit49          0.000000  1.064098e-04
orbit50          0.000000  1.734845e-02
orbit51          0.000000 -8.084893e-03
orbit52          0.000000 -1.341981e-02
orbit53          0.000000 -1.384255e-03
orbit54          0.000000  3.794959e-05
orbit55          0.000000  0.000000e+00
orbit56          0.000000 -3.165394e-04
orbit57          0.000000  1.893022e-03
orbit58          0.000000 -4.567428e+00
orbit59          0.000000 -5.758954e-04
orbit60          0.000000 -5.690365e-02
orbit61          0.000000 -9.959167e-01
orbit62          0.000000  3.979285e-02
orbit63          0.000000  0.000000e+00
orbit64          0.000000 -1.544334e-01
orbit65          0.000000  0.000000e+00
orbit66          0.000000  1.582042e-02
orbit67          0.000000 -8.826274e-02
orbit68          0.000000  0.000000e+00
orbit69          0.000000  0.000000e+00
orbit70          0.000000  5.490782e-02
orbit71          0.000000  0.000000e+00
orbit72          0.000000  0.000000e+00
AP               0.000000  2.052237e-01
bet              0.000000  6.798103e-05
ecc              0.000000 -1.288920e-01
eccrad           0.000000 -8.839539e-01
close            0.000000  4.389374e-01
constraint       0.000000 -6.526819e-02
coreness         0.000000  3.562299e-01
knn              0.000000 -5.613385e-04
hubscore         0.000000 -6.603480e+00
pagerank         0.000000 -4.823644e+01
trans            0.000000  1.467836e+00
evcent           0.000000  0.000000e+00
first            0.000000 -1.598767e-01
upto_second      0.000000 -1.506000e-03
upto_third       0.000000 -8.752415e-04
upto_fourth      0.000000  0.000000e+00
upto_fifth       0.000000 -1.251786e-06
upto_sixth       0.000000  8.643843e-07
second           0.000000 -1.230634e-03
third            0.000000 -9.854334e-04
fourth           0.000000  2.768623e-04
fifth            0.000000 -1.962705e-04
sixth            0.000000  3.041040e-04
ratio1           0.000000  2.674501e-03
ratio2           0.000000  5.598229e-03
ratio3           0.000000  8.164508e-03
ratio4           0.000000 -9.271720e-02
ratio5           0.000000 -7.789069e-03
ratio6           0.000000 -1.162901e-04
selfinter        0.000000 -3.091968e-01
walktrap_vertex  0.000000 -1.374658e+00
bigcom1          0.000000  9.920754e-01
bigcom3          0.000000 -1.041209e+00
bigcom4          0.000000 -1.248318e+00
bigcom5          0.000000  5.688665e-01
bigcom6          0.000000 -1.072531e+00
bigcom7          0.000000 -1.403223e+00
bigcom8          0.000000 -2.436220e+00
bigcom9          0.000000 -6.281291e-01
bigcom10         0.000000  2.817396e+00
bigcom11         0.000000  8.109095e-01
bigcom12         0.000000  2.993665e-01
bigcom13         0.000000 -9.688925e-01
bigcom14         0.000000  1.708127e+00
bigcom15         0.000000 -1.045513e+00
bigcom16         0.000000 -1.041639e+00
bigcom17         0.000000 -5.894681e-01
bigcom19         0.000000 -1.440504e+00
bigcom20         0.000000 -3.458254e-01
bigcom21         0.000000 -7.013194e-01
bigcom22         0.000000  1.864569e+00
bigcom23         0.000000  8.429256e-01
bigcom26         0.000000 -1.885305e+00
bigcom27         0.000000  2.103745e+00
bigcom28         0.000000 -1.200915e+00
bigcom30         0.000000  2.835050e+00
bigcom31         0.000000 -1.208292e+00
bigcom32         0.000000 -1.076559e+00
bigcom33         0.000000 -1.031995e+00
bigcom34         0.000000 -7.641758e-01
bigcom36         0.000000 -8.893545e-01
bigcom37         0.000000 -1.353840e+00
bigcom38         0.000000 -1.124677e+00
bigcom39         0.000000 -6.719894e-01
bigcom40         0.000000  2.667160e+00
bigcom41         0.000000  2.754459e+00
bigcom43         0.000000  1.225933e+00
bigcom46         0.000000  2.650054e+00
bigcom47         0.000000  1.205503e+00
bigcom49         0.000000  1.481009e+00
bigcom52         0.000000  2.898597e+00
bigcom54         0.000000 -6.361846e-01
bigcom58         0.000000 -8.425510e-01
bigcom61         0.000000 -1.276989e+00
bigcom65         0.000000 -8.230671e-01
bigcom69         0.000000 -1.505624e+00
bigcom71         0.000000 -1.309550e+00
bigcom75         0.000000 -1.339098e+00
bigcom76         0.000000 -1.727758e+00
bigcom78         0.000000 -1.026206e+00
bigcom82         0.000000 -1.297944e+00
bigcom83         0.000000 -3.879830e-02
bigcom85         0.000000 -1.706837e+00
bigcom87         0.000000 -1.440066e+00
bigcom90         0.000000 -1.707487e+00
bigcom91         0.000000 -1.231824e+00
bigcom95         0.000000 -9.375774e-01
bigcom97         0.000000 -6.351725e-01
bigcom98         0.000000 -5.432577e-01
bigcom99         0.000000  1.956589e+00
bigcom101        0.000000 -2.765491e-01
bigcom102        0.000000 -1.080886e+00
bigcom104        0.000000 -8.846053e-01
bigcom106        0.000000  0.000000e+00
bigcom107        0.000000 -8.729023e-01
bigcom108        0.000000 -1.149135e+00
bigcom113        0.000000 -9.509329e-01
bigcom114        0.000000 -9.195122e-01
bigcom115        0.000000 -1.316618e+00
bigcom117        0.000000 -1.636289e+00
bigcom119        0.000000 -9.627679e-01
bigcom121        0.000000 -8.327812e-01
bigcom123        0.000000 -1.845796e+00
bigcom124        0.000000  2.783376e+00
bigcom127        0.000000 -1.041759e+00
bigcom130        0.000000 -7.257223e-01
bigcom131        0.000000 -8.619697e-01
bigcom134        0.000000 -5.851029e-01
bigcom138        0.000000 -1.738165e+00
bigcom143        0.000000 -3.169403e-01
bigcom146        0.000000  1.211749e+00
bigcom148        0.000000 -8.945292e-01
bigcom149        0.000000 -9.172960e-01
bigcom151        0.000000 -1.040070e+00
bigcom153        0.000000 -7.588280e-01
bigcom154        0.000000 -1.431425e+00
bigcom159        0.000000 -1.776834e+00
bigcom160        0.000000 -1.095545e+00
bigcom161        0.000000  0.000000e+00
bigcom162        0.000000 -1.070471e+00
bigcom168        0.000000 -1.008112e+00
bigcom172        0.000000 -1.157587e+00
bigcom175        0.000000 -1.009134e+00
bigcom180        0.000000 -9.339962e-01
bigcom181        0.000000 -8.196960e-02
bigcom183        0.000000 -1.002813e+00
bigcom185        0.000000 -9.684772e-01
bigcom187        0.000000 -7.365243e-01
bigcom189        0.000000 -1.589912e+00
bigcom191        0.000000 -6.660450e-01
bigcom198        0.000000  0.000000e+00
bigcom199        0.000000 -1.208032e+00
bigcom200        0.000000 -1.429606e+00
bigcom202        0.000000 -1.153497e+00
bigcom205        0.000000 -1.110605e+00
bigcom227        0.000000 -3.299918e-01
bigcom232        0.000000 -7.312870e-01
bigcom241        0.000000 -3.306463e-01
bigcom246        0.000000  0.000000e+00
bigcom266        0.000000 -6.390716e-01
bigcom268        0.000000 -1.094904e+00
bigcom274        0.000000 -8.490280e-01
bigcom278        0.000000  1.406095e+00
bigcom280        0.000000 -4.073023e-01
bigcom323        0.000000 -7.738085e-01
bigcom341        0.000000 -1.182217e+00
bigcom342        0.000000 -3.787082e-01
bigcom345        0.000000 -1.866673e-01
bigcom346        0.000000 -1.365570e+00
bigcom354        0.000000 -7.112946e-01
bigcom369        0.000000 -3.060679e-01
bigcom373        0.000000 -9.750149e-01
bigcom377        0.000000 -8.945858e-01
bigcom384        0.000000 -1.261441e+00
bigcom394        0.000000 -1.221683e+00
bigcom398        0.000000  3.084739e+00
bigcom403        0.000000 -9.860803e-01
bigcom404        0.000000 -8.266427e-01
bigcom414        0.000000 -7.768355e-01
bigcom416        0.000000 -1.048245e+00
bigcom423        0.000000  2.463054e+00
bigcom428        0.000000 -1.260041e+00
bigcom430        0.000000  3.146705e+00
bigcom434        0.000000 -6.356405e-01
bigcom435        0.000000 -5.523353e-01
bigcom449        0.000000 -8.601754e-01
bigcom451        0.000000 -1.205183e+00
bigcom454        0.000000 -3.007918e-01
bigcom471        0.000000 -5.701006e-01
bigcom473        0.000000 -5.008051e-01
bigcom479        0.000000  9.997727e-01
bigcom484        0.000000  2.552775e+00
bigcom485        0.000000 -5.228491e-01
bigcom492        0.000000 -7.274392e-01
bigcom498        0.000000 -5.224565e-01
bigcom506        0.000000 -8.900029e-01
bigcom530        0.000000 -8.466663e-01
bigcom531        0.000000 -6.122486e-01
bigcom564        0.000000 -6.149293e-01
bigcom623        0.000000 -8.901258e-01
spin_vertex      0.000000  1.623680e-01
membership_s1    0.000000 -2.619035e-01
membership_s2    0.000000 -1.416807e+00
membership_s3    0.000000 -1.897625e+00
membership_s4    0.000000  2.358265e-01
membership_s5    0.000000 -2.561960e+00
membership_s6    0.000000 -2.507804e+00
membership_s7    0.000000 -2.193832e+00
membership_s8    0.000000 -3.984106e+00
membership_s9    0.000000 -5.827034e-01
membership_s10   0.000000 -2.401598e+00
membership_s11   0.000000  1.345485e+00
membership_s13   0.000000  1.562759e+00
membership_s14   0.000000 -4.902390e-01
membership_s15   0.000000 -5.226971e-01
membership_s17   0.000000  1.091996e+00
membership_s18   0.000000 -2.429095e+00
membership_s19   0.000000 -2.591850e-01
membership_s20   0.000000 -2.264763e+00
membership_s21   0.000000  4.664333e-01
membership_s22   0.000000 -2.673802e+00
membership_s23   0.000000 -9.307827e-01
membership_s25   0.000000 -7.752932e-01
membership_s26   0.000000 -2.254737e+00
membership_s27   0.000000 -1.633554e+00
membership_s28   0.000000 -3.937004e-01
membership_s29   0.000000 -2.219691e+00
membership_s30   0.000000 -2.236539e+00
membership_s31   0.000000  7.495526e-02
membership_s32   0.000000  1.312464e-01
membership_s33   0.000000 -2.426657e+00
membership_s34   0.000000 -1.903553e-02
membership_s35   0.000000 -3.072653e-01
membership_s36   0.000000 -2.363734e+00
membership_s37   0.000000 -1.536945e-01
membership_s39   0.000000 -6.644436e-01
membership_s40   0.000000 -1.744912e+00
membership_s41   0.000000 -2.751516e+00
membership_s42   0.000000 -2.280985e+00
membership_s43   0.000000  1.673594e-01
membership_s44   0.000000 -4.043880e-01
V1               0.000000  3.658950e-01
V2               0.000000  3.284273e+00
pdi              0.000000 -4.310471e+02
adhesion         0.000000  1.099053e-03
cohesion         0.000000 -2.115503e-03
inner            0.000000  6.715108e-04
outer            0.000000 -7.011674e-04
ioratio          0.000000  9.367718e-01
comsize          0.000000  6.389624e-04
[1] "Dataset: low_targets Model GBM, run: 2 of 10 2015-06-15 21:05:57"
Iter   TrainDeviance   ValidDeviance   StepSize   Improve
     1        0.2142             nan     0.0100   -0.0001
     2        0.2130             nan     0.0100   -0.0000
     3        0.2117             nan     0.0100   -0.0000
     4        0.2106             nan     0.0100   -0.0000
     5        0.2093             nan     0.0100   -0.0000
     6        0.2080             nan     0.0100    0.0000
     7        0.2069             nan     0.0100   -0.0000
     8        0.2061             nan     0.0100    0.0000
     9        0.2050             nan     0.0100    0.0000
    10        0.2039             nan     0.0100    0.0000
    20        0.1928             nan     0.0100    0.0001
    40        0.1775             nan     0.0100   -0.0000
    49        0.1721             nan     0.0100   -0.0000

[1] "GBM variable coefficients"
                            var     rel.inf
bet                         bet 11.09944792
outer                     outer  5.43096743
ratio3                   ratio3  4.75018784
comsize                 comsize  4.32253770
V1                           V1  4.20762120
ratio2                   ratio2  3.94883508
pagerank               pagerank  3.54899230
inner                     inner  3.11893382
V2                           V2  3.03784047
orbit18                 orbit18  2.68871547
hubscore               hubscore  2.59379841
orbit19                 orbit19  2.13172807
knn                         knn  2.09451735
ioratio                 ioratio  1.95285387
ratio6                   ratio6  1.88303791
graph13                 graph13  1.69153427
fourth                   fourth  1.66705701
graph9                   graph9  1.63057685
orbit27                 orbit27  1.58928539
evcent                   evcent  1.48569210
fifth                     fifth  1.47733623
cohesion               cohesion  1.43768056
graph6                   graph6  1.33381028
orbit28                 orbit28  1.14439011
membership_s37   membership_s37  1.09577285
graph15                 graph15  1.05820409
ratio5                   ratio5  1.03702943
graph10                 graph10  1.03577918
ratio4                   ratio4  1.02749470
adhesion               adhesion  0.96567168
orbit35                 orbit35  0.95627881
walktrap_vertex walktrap_vertex  0.94045581
orbit17                 orbit17  0.91114003
upto_sixth           upto_sixth  0.89484227
bigcom423             bigcom423  0.86635863
orbit30                 orbit30  0.85810027
orbit5                   orbit5  0.83601396
orbit21                 orbit21  0.83425723
spin_vertex         spin_vertex  0.77835455
membership_s21   membership_s21  0.67380414
graph4                   graph4  0.65493517
membership_s43   membership_s43  0.64057715
orbit16                 orbit16  0.63460673
ecc                         ecc  0.62292995
coreness               coreness  0.61247991
orbit9                   orbit9  0.60763560
close                     close  0.53417733
orbit53                 orbit53  0.44181146
orbit20                 orbit20  0.42825733
membership_s14   membership_s14  0.42014727
orbit1                   orbit1  0.41786149
graph17                 graph17  0.41169433
orbit24                 orbit24  0.38848441
graph1                   graph1  0.37733417
graph12                 graph12  0.37727818
orbit39                 orbit39  0.37153398
graph3                   graph3  0.36803149
bigcom30               bigcom30  0.36058269
orbit15                 orbit15  0.33723479
third                     third  0.33134578
graph19                 graph19  0.30993542
orbit4                   orbit4  0.28853096
orbit45                 orbit45  0.27613899
graph16                 graph16  0.25617719
graph11                 graph11  0.24610359
bigcom1                 bigcom1  0.24383494
graph18                 graph18  0.23914863
membership_s15   membership_s15  0.23361188
sixth                     sixth  0.22961295
second                   second  0.22570291
AP                           AP  0.21709526
orbit25                 orbit25  0.20636037
graph14                 graph14  0.20158062
membership_s32   membership_s32  0.20008629
pdi                         pdi  0.19749729
bigcom43               bigcom43  0.19672909
upto_second         upto_second  0.18269733
graph2                   graph2  0.16885390
graph23                 graph23  0.15350510
upto_fourth         upto_fourth  0.15137455
orbit31                 orbit31  0.14921595
orbit38                 orbit38  0.12736257
graph21                 graph21  0.12602783
orbit56                 orbit56  0.12033366
orbit22                 orbit22  0.11211900
trans                     trans  0.10602477
orbit40                 orbit40  0.08857252
orbit6                   orbit6  0.07286386
orbit7                   orbit7  0.06759947
ratio1                   ratio1  0.06025814
bigcom23               bigcom23  0.04635692
upto_third           upto_third  0.04592201
membership_s31   membership_s31  0.04363367
orbit36                 orbit36  0.03325787
graph0                   graph0  0.00000000
graph5                   graph5  0.00000000
graph7                   graph7  0.00000000
graph8                   graph8  0.00000000
graph20                 graph20  0.00000000
graph22                 graph22  0.00000000
graph24                 graph24  0.00000000
graph25                 graph25  0.00000000
graph26                 graph26  0.00000000
graph27                 graph27  0.00000000
graph28                 graph28  0.00000000
graph29                 graph29  0.00000000
orbit0                   orbit0  0.00000000
orbit2                   orbit2  0.00000000
orbit3                   orbit3  0.00000000
orbit8                   orbit8  0.00000000
orbit10                 orbit10  0.00000000
orbit11                 orbit11  0.00000000
orbit12                 orbit12  0.00000000
orbit13                 orbit13  0.00000000
orbit14                 orbit14  0.00000000
orbit23                 orbit23  0.00000000
orbit26                 orbit26  0.00000000
orbit29                 orbit29  0.00000000
orbit32                 orbit32  0.00000000
orbit33                 orbit33  0.00000000
orbit34                 orbit34  0.00000000
orbit37                 orbit37  0.00000000
orbit41                 orbit41  0.00000000
orbit42                 orbit42  0.00000000
orbit43                 orbit43  0.00000000
orbit44                 orbit44  0.00000000
orbit46                 orbit46  0.00000000
orbit47                 orbit47  0.00000000
orbit48                 orbit48  0.00000000
orbit49                 orbit49  0.00000000
orbit50                 orbit50  0.00000000
orbit51                 orbit51  0.00000000
orbit52                 orbit52  0.00000000
orbit54                 orbit54  0.00000000
orbit55                 orbit55  0.00000000
orbit57                 orbit57  0.00000000
orbit58                 orbit58  0.00000000
orbit59                 orbit59  0.00000000
orbit60                 orbit60  0.00000000
orbit61                 orbit61  0.00000000
orbit62                 orbit62  0.00000000
orbit63                 orbit63  0.00000000
orbit64                 orbit64  0.00000000
orbit65                 orbit65  0.00000000
orbit66                 orbit66  0.00000000
orbit67                 orbit67  0.00000000
orbit68                 orbit68  0.00000000
orbit69                 orbit69  0.00000000
orbit70                 orbit70  0.00000000
orbit71                 orbit71  0.00000000
orbit72                 orbit72  0.00000000
eccrad                   eccrad  0.00000000
constraint           constraint  0.00000000
first                     first  0.00000000
upto_fifth           upto_fifth  0.00000000
selfinter             selfinter  0.00000000
bigcom3                 bigcom3  0.00000000
bigcom4                 bigcom4  0.00000000
bigcom5                 bigcom5  0.00000000
bigcom6                 bigcom6  0.00000000
bigcom7                 bigcom7  0.00000000
bigcom8                 bigcom8  0.00000000
bigcom9                 bigcom9  0.00000000
bigcom10               bigcom10  0.00000000
bigcom11               bigcom11  0.00000000
bigcom12               bigcom12  0.00000000
bigcom13               bigcom13  0.00000000
bigcom14               bigcom14  0.00000000
bigcom15               bigcom15  0.00000000
bigcom16               bigcom16  0.00000000
bigcom17               bigcom17  0.00000000
bigcom19               bigcom19  0.00000000
bigcom20               bigcom20  0.00000000
bigcom21               bigcom21  0.00000000
bigcom22               bigcom22  0.00000000
bigcom26               bigcom26  0.00000000
bigcom27               bigcom27  0.00000000
bigcom28               bigcom28  0.00000000
bigcom31               bigcom31  0.00000000
bigcom32               bigcom32  0.00000000
bigcom33               bigcom33  0.00000000
bigcom34               bigcom34  0.00000000
bigcom36               bigcom36  0.00000000
bigcom37               bigcom37  0.00000000
bigcom38               bigcom38  0.00000000
bigcom39               bigcom39  0.00000000
bigcom40               bigcom40  0.00000000
bigcom41               bigcom41  0.00000000
bigcom46               bigcom46  0.00000000
bigcom47               bigcom47  0.00000000
bigcom49               bigcom49  0.00000000
bigcom52               bigcom52  0.00000000
bigcom54               bigcom54  0.00000000
bigcom58               bigcom58  0.00000000
bigcom61               bigcom61  0.00000000
bigcom65               bigcom65  0.00000000
bigcom69               bigcom69  0.00000000
bigcom71               bigcom71  0.00000000
bigcom75               bigcom75  0.00000000
bigcom76               bigcom76  0.00000000
bigcom78               bigcom78  0.00000000
bigcom82               bigcom82  0.00000000
bigcom83               bigcom83  0.00000000
bigcom85               bigcom85  0.00000000
bigcom87               bigcom87  0.00000000
bigcom90               bigcom90  0.00000000
bigcom91               bigcom91  0.00000000
bigcom95               bigcom95  0.00000000
bigcom97               bigcom97  0.00000000
bigcom98               bigcom98  0.00000000
bigcom99               bigcom99  0.00000000
bigcom101             bigcom101  0.00000000
bigcom102             bigcom102  0.00000000
bigcom104             bigcom104  0.00000000
bigcom106             bigcom106  0.00000000
bigcom107             bigcom107  0.00000000
bigcom108             bigcom108  0.00000000
bigcom113             bigcom113  0.00000000
bigcom114             bigcom114  0.00000000
bigcom115             bigcom115  0.00000000
bigcom117             bigcom117  0.00000000
bigcom119             bigcom119  0.00000000
bigcom121             bigcom121  0.00000000
bigcom123             bigcom123  0.00000000
bigcom124             bigcom124  0.00000000
bigcom127             bigcom127  0.00000000
bigcom130             bigcom130  0.00000000
bigcom131             bigcom131  0.00000000
bigcom134             bigcom134  0.00000000
bigcom138             bigcom138  0.00000000
bigcom143             bigcom143  0.00000000
bigcom146             bigcom146  0.00000000
bigcom148             bigcom148  0.00000000
bigcom149             bigcom149  0.00000000
bigcom151             bigcom151  0.00000000
bigcom153             bigcom153  0.00000000
bigcom154             bigcom154  0.00000000
bigcom159             bigcom159  0.00000000
bigcom160             bigcom160  0.00000000
bigcom161             bigcom161  0.00000000
bigcom162             bigcom162  0.00000000
bigcom168             bigcom168  0.00000000
bigcom172             bigcom172  0.00000000
bigcom175             bigcom175  0.00000000
bigcom180             bigcom180  0.00000000
bigcom181             bigcom181  0.00000000
bigcom183             bigcom183  0.00000000
bigcom185             bigcom185  0.00000000
bigcom187             bigcom187  0.00000000
bigcom189             bigcom189  0.00000000
bigcom191             bigcom191  0.00000000
bigcom198             bigcom198  0.00000000
bigcom199             bigcom199  0.00000000
bigcom200             bigcom200  0.00000000
bigcom202             bigcom202  0.00000000
bigcom205             bigcom205  0.00000000
bigcom227             bigcom227  0.00000000
bigcom232             bigcom232  0.00000000
bigcom241             bigcom241  0.00000000
bigcom246             bigcom246  0.00000000
bigcom266             bigcom266  0.00000000
bigcom268             bigcom268  0.00000000
bigcom274             bigcom274  0.00000000
bigcom278             bigcom278  0.00000000
bigcom280             bigcom280  0.00000000
bigcom323             bigcom323  0.00000000
bigcom341             bigcom341  0.00000000
bigcom342             bigcom342  0.00000000
bigcom345             bigcom345  0.00000000
bigcom346             bigcom346  0.00000000
bigcom354             bigcom354  0.00000000
bigcom369             bigcom369  0.00000000
bigcom373             bigcom373  0.00000000
bigcom377             bigcom377  0.00000000
bigcom384             bigcom384  0.00000000
bigcom394             bigcom394  0.00000000
bigcom398             bigcom398  0.00000000
bigcom403             bigcom403  0.00000000
bigcom404             bigcom404  0.00000000
bigcom414             bigcom414  0.00000000
bigcom416             bigcom416  0.00000000
bigcom428             bigcom428  0.00000000
bigcom430             bigcom430  0.00000000
bigcom434             bigcom434  0.00000000
bigcom435             bigcom435  0.00000000
bigcom449             bigcom449  0.00000000
bigcom451             bigcom451  0.00000000
bigcom454             bigcom454  0.00000000
bigcom471             bigcom471  0.00000000
bigcom473             bigcom473  0.00000000
bigcom479             bigcom479  0.00000000
bigcom484             bigcom484  0.00000000
bigcom485             bigcom485  0.00000000
bigcom492             bigcom492  0.00000000
bigcom498             bigcom498  0.00000000
bigcom506             bigcom506  0.00000000
bigcom530             bigcom530  0.00000000
bigcom531             bigcom531  0.00000000
bigcom564             bigcom564  0.00000000
bigcom623             bigcom623  0.00000000
membership_s1     membership_s1  0.00000000
membership_s2     membership_s2  0.00000000
membership_s3     membership_s3  0.00000000
membership_s4     membership_s4  0.00000000
membership_s5     membership_s5  0.00000000
membership_s6     membership_s6  0.00000000
membership_s7     membership_s7  0.00000000
membership_s8     membership_s8  0.00000000
membership_s9     membership_s9  0.00000000
membership_s10   membership_s10  0.00000000
membership_s11   membership_s11  0.00000000
membership_s13   membership_s13  0.00000000
membership_s17   membership_s17  0.00000000
membership_s18   membership_s18  0.00000000
membership_s19   membership_s19  0.00000000
membership_s20   membership_s20  0.00000000
membership_s22   membership_s22  0.00000000
membership_s23   membership_s23  0.00000000
membership_s25   membership_s25  0.00000000
membership_s26   membership_s26  0.00000000
membership_s27   membership_s27  0.00000000
membership_s28   membership_s28  0.00000000
membership_s29   membership_s29  0.00000000
membership_s30   membership_s30  0.00000000
membership_s33   membership_s33  0.00000000
membership_s34   membership_s34  0.00000000
membership_s35   membership_s35  0.00000000
membership_s36   membership_s36  0.00000000
membership_s39   membership_s39  0.00000000
membership_s40   membership_s40  0.00000000
membership_s41   membership_s41  0.00000000
membership_s42   membership_s42  0.00000000
membership_s44   membership_s44  0.00000000
[1] "Dataset: low_targets Model RF, run: 2 of 10 2015-06-15 21:06:20"
     |      Out-of-bag   |
Tree |      MSE  %Var(y) |
   1 |  0.04739   215.24 |
   2 |  0.04265   193.72 |
   3 |  0.04119   187.07 |
   4 |  0.03867   175.63 |
   5 |  0.03521   159.90 |
   6 |  0.03307   150.17 |
   7 |  0.03164   143.71 |
   8 |  0.03102   140.86 |
   9 |  0.03006   136.52 |
  10 |  0.02925   132.83 |
  11 |  0.02898   131.61 |
  12 |  0.02836   128.81 |
  13 |  0.02791   126.74 |
  14 |  0.02767   125.67 |
  15 |  0.02751   124.96 |
  16 |  0.02733   124.11 |
  17 |  0.02713   123.23 |
  18 |  0.02696   122.43 |
  19 |  0.02687   122.03 |
  20 |  0.02688   122.10 |
  21 |  0.02682   121.82 |
  22 |   0.0266   120.82 |
  23 |  0.02655   120.57 |
  24 |  0.02638   119.82 |
  25 |  0.02631   119.50 |
  26 |  0.02615   118.76 |
  27 |  0.02613   118.66 |
  28 |  0.02612   118.61 |
  29 |  0.02606   118.36 |
  30 |    0.026   118.08 |
  31 |  0.02602   118.19 |
  32 |  0.02603   118.21 |
  33 |  0.02598   117.97 |
  34 |  0.02594   117.81 |
  35 |  0.02593   117.78 |
  36 |  0.02592   117.74 |
  37 |  0.02596   117.89 |
  38 |  0.02599   118.02 |
  39 |  0.02594   117.79 |
  40 |  0.02593   117.78 |
  41 |  0.02585   117.41 |
  42 |  0.02583   117.30 |
  43 |  0.02575   116.93 |
  44 |  0.02573   116.83 |
  45 |  0.02567   116.57 |
  46 |   0.0256   116.25 |
  47 |  0.02557   116.13 |
  48 |  0.02556   116.10 |
  49 |  0.02557   116.15 |
  50 |  0.02555   116.02 |
  51 |  0.02547   115.66 |
  52 |  0.02543   115.49 |
  53 |  0.02539   115.31 |
  54 |  0.02538   115.26 |
  55 |  0.02539   115.29 |
  56 |  0.02542   115.47 |
  57 |  0.02545   115.58 |
  58 |  0.02542   115.46 |
  59 |  0.02545   115.57 |
  60 |  0.02545   115.57 |
  61 |  0.02542   115.44 |
  62 |  0.02541   115.38 |
  63 |   0.0254   115.36 |
  64 |  0.02538   115.27 |
  65 |  0.02537   115.20 |
  66 |  0.02538   115.27 |
  67 |  0.02537   115.24 |
  68 |  0.02537   115.23 |
  69 |  0.02534   115.10 |
  70 |  0.02535   115.11 |
  71 |  0.02533   115.03 |
  72 |  0.02528   114.83 |
  73 |  0.02528   114.82 |
  74 |  0.02528   114.81 |
  75 |  0.02528   114.79 |
  76 |  0.02529   114.88 |
  77 |  0.02528   114.82 |
  78 |  0.02529   114.87 |
  79 |  0.02529   114.88 |
  80 |  0.02527   114.77 |
  81 |  0.02525   114.66 |
  82 |  0.02526   114.70 |
  83 |  0.02527   114.78 |
  84 |  0.02528   114.82 |
  85 |   0.0253   114.90 |
  86 |  0.02526   114.73 |
  87 |  0.02526   114.72 |
  88 |  0.02525   114.70 |
  89 |  0.02527   114.77 |
  90 |  0.02526   114.70 |
  91 |  0.02523   114.57 |
  92 |  0.02523   114.59 |
  93 |  0.02519   114.39 |
  94 |  0.02519   114.40 |
  95 |  0.02519   114.38 |
  96 |  0.02516   114.25 |
  97 |  0.02514   114.20 |
  98 |  0.02515   114.22 |
  99 |  0.02516   114.26 |
 100 |  0.02519   114.38 |
[1] "Random Forest variable coefficients"
                      %IncMSE IncNodePurity
graph5           3.256128e-04  9.708705e-02
graph6           2.543424e-03  3.279900e-01
graph7           3.576458e-06  3.464854e-02
graph8           0.000000e+00  0.000000e+00
graph9           5.956014e-03  7.982600e-01
graph10          4.420119e-03  6.878247e-01
graph11          3.580947e-03  4.611795e-01
graph12          8.052062e-03  6.304812e-01
graph13          1.081075e-02  1.275145e+00
graph14          5.588570e-03  3.887228e-01
graph15          2.430830e-03  5.131988e-01
graph16          1.223122e-02  1.016185e+00
graph17          1.852300e-03  2.846227e-01
graph18          1.168916e-03  2.242220e-01
graph19          6.447623e-03  5.543127e-01
graph20          8.203230e-05  1.312393e-01
graph21          7.020517e-05  4.726273e-02
graph22          0.000000e+00  1.500000e-02
graph23          1.265608e-03  2.256954e-01
graph24         -4.989161e-08  9.075824e-03
graph25          4.310730e-05  1.180060e-02
graph26          9.287287e-06  1.164740e-02
graph27          0.000000e+00  0.000000e+00
graph28          6.836420e-06  8.800442e-03
graph29          0.000000e+00  0.000000e+00
orbit0           9.498505e-06  1.350594e-01
orbit1           1.029833e-03  4.889890e-01
orbit2           1.908975e-05  6.516461e-02
orbit3           3.216122e-06  4.285127e-02
orbit4           1.900664e-02  9.502942e-01
orbit5           1.332822e-03  6.037526e-01
orbit6           1.151744e-03  5.122059e-01
orbit7           4.596704e-06  2.664892e-01
orbit8           1.071915e-04  1.669403e-01
orbit9           1.788998e-03  4.748042e-01
orbit10          1.597719e-04  1.546336e-01
orbit11          1.897812e-04  3.592679e-02
orbit12          1.051598e-06  2.734489e-03
orbit13          9.729840e-05  5.733649e-02
orbit14          0.000000e+00  0.000000e+00
orbit15          5.966343e-03  1.004182e+00
orbit16          7.507629e-03  7.739302e-01
orbit17          4.767582e-03  7.842599e-01
orbit18          1.072312e-02  1.598258e+00
orbit19          5.208381e-03  1.075475e+00
orbit20          3.754449e-03  5.594066e-01
orbit21          6.692208e-04  3.033049e-01
orbit22          3.276127e-03  6.367306e-01
orbit23          1.122856e-04  3.600621e-02
orbit24          1.107729e-02  6.526537e-01
orbit25          2.455450e-04  8.724955e-02
orbit26         -1.146268e-05  4.201890e-02
orbit27          1.557513e-02  1.199567e+00
orbit28          9.643416e-03  3.922847e-01
orbit29          2.007756e-04  1.642098e-01
orbit30          1.811090e-03  4.197475e-01
orbit31          4.362422e-03  4.032616e-01
orbit32          5.832621e-04  4.794297e-02
orbit33          2.649278e-04  4.221230e-02
orbit34          3.145831e-03  3.189360e-01
orbit35          1.378749e-02  1.143070e+00
orbit36          6.939269e-04  2.424906e-01
orbit37          2.967208e-03  2.968052e-01
orbit38          3.867712e-04  1.503802e-01
orbit39          2.273157e-03  3.305336e-01
orbit40         -2.709740e-06  6.648288e-02
orbit41          7.693525e-05  8.847091e-02
orbit42          1.464968e-05  5.577996e-02
orbit43          2.282787e-03  2.704464e-01
orbit44          0.000000e+00  0.000000e+00
orbit45          3.821802e-03  5.649136e-01
orbit46          1.537901e-06  1.858212e-01
orbit47          7.642215e-05  6.462105e-02
orbit48          2.040399e-04  1.395018e-01
orbit49          2.114902e-04  4.591751e-02
orbit50          2.026280e-05  1.403653e-02
orbit51          2.514919e-04  7.516296e-02
orbit52          7.412160e-04  1.268024e-01
orbit53          1.191645e-03  2.177714e-01
orbit54          0.000000e+00  0.000000e+00
orbit55          0.000000e+00  0.000000e+00
orbit56          2.041912e-03  2.052702e-01
orbit57          0.000000e+00  0.000000e+00
orbit58          0.000000e+00  0.000000e+00
orbit59          2.524852e-05  3.054595e-02
orbit60          0.000000e+00  0.000000e+00
orbit61          0.000000e+00  0.000000e+00
orbit62          1.040778e-04  5.544957e-02
orbit63          0.000000e+00  0.000000e+00
orbit64          0.000000e+00  0.000000e+00
orbit65          0.000000e+00  4.285714e-03
orbit66          0.000000e+00  4.440892e-18
orbit67          0.000000e+00  0.000000e+00
orbit68          0.000000e+00  0.000000e+00
orbit69          0.000000e+00  0.000000e+00
orbit70          2.793409e-06  5.089643e-03
orbit71          0.000000e+00  0.000000e+00
orbit72          0.000000e+00  0.000000e+00
AP               2.931626e-05  1.965085e-01
bet              1.407663e-03  2.380660e+00
ecc              6.478984e-04  1.906862e-01
eccrad           8.988164e-04  2.161001e-01
close            3.179700e-03  7.639221e-01
constraint       5.325129e-04  2.752520e-01
coreness         1.076350e-04  3.722183e-01
knn              7.380298e-03  9.408081e-01
hubscore         2.177040e-02  1.148942e+00
pagerank         1.956800e-03  2.243520e+00
trans            4.174847e-05  2.160585e-02
evcent           1.938534e-02  1.409469e+00
first            1.584091e-04  1.316751e-01
upto_second      2.131363e-03  7.841552e-01
upto_third       1.060974e-02  9.637764e-01
upto_fourth      5.933358e-03  8.813114e-01
upto_fifth       4.802630e-03  7.322265e-01
upto_sixth       7.160983e-03  9.331065e-01
second           2.543332e-03  4.709058e-01
third            1.214045e-02  8.488736e-01
fourth           1.297999e-02  1.093773e+00
fifth            4.491806e-03  1.143002e+00
sixth            6.150137e-03  1.017744e+00
ratio1           4.791337e-03  9.187309e-01
ratio2           2.058874e-03  2.527674e+00
ratio3           5.289376e-03  2.071992e+00
ratio4           3.082961e-03  1.268333e+00
ratio5           5.003706e-03  1.159797e+00
ratio6           3.449471e-03  9.521606e-01
selfinter       -1.322878e-05  8.248686e-02
walktrap_vertex  1.708970e-03  4.986606e-01
bigcom1          1.360552e-04  1.444211e-01
bigcom3          0.000000e+00  0.000000e+00
bigcom4          0.000000e+00  0.000000e+00
bigcom5          1.044644e-04  5.333589e-02
bigcom6          0.000000e+00  0.000000e+00
bigcom7          0.000000e+00  0.000000e+00
bigcom8          0.000000e+00  0.000000e+00
bigcom9          0.000000e+00  0.000000e+00
bigcom10         0.000000e+00  5.020237e-01
bigcom11        -1.255866e-05  7.211722e-02
bigcom12        -2.637070e-05  4.998793e-02
bigcom13         0.000000e+00  0.000000e+00
bigcom14        -5.948766e-06  9.725605e-02
bigcom15         0.000000e+00  0.000000e+00
bigcom16         0.000000e+00  0.000000e+00
bigcom17         0.000000e+00  0.000000e+00
bigcom19         0.000000e+00  0.000000e+00
bigcom20         0.000000e+00  0.000000e+00
bigcom21         0.000000e+00  0.000000e+00
bigcom22        -2.803421e-06  1.669024e-03
bigcom23        -3.637197e-05  2.266485e-01
bigcom26         0.000000e+00  0.000000e+00
bigcom27        -2.530476e-05  2.386615e-01
bigcom28         0.000000e+00  0.000000e+00
bigcom30        -1.624010e-05  6.078837e-01
bigcom31         0.000000e+00  0.000000e+00
bigcom32         0.000000e+00  0.000000e+00
bigcom33         0.000000e+00  0.000000e+00
bigcom34         0.000000e+00  0.000000e+00
bigcom36         0.000000e+00  0.000000e+00
bigcom37         0.000000e+00  0.000000e+00
bigcom38         0.000000e+00  0.000000e+00
bigcom39         0.000000e+00  0.000000e+00
bigcom40        -1.225692e-05  3.706221e-01
bigcom41         1.864456e-05  6.460260e-01
bigcom43         7.405374e-05  3.566402e-01
bigcom46        -1.088705e-05  3.320907e-01
bigcom47        -3.636754e-05  1.360338e-01
bigcom49         2.363426e-05  9.845387e-02
bigcom52         1.777121e-04  1.028236e+00
bigcom54         0.000000e+00  0.000000e+00
bigcom58         0.000000e+00  0.000000e+00
bigcom61         0.000000e+00  0.000000e+00
bigcom65         0.000000e+00  0.000000e+00
bigcom69         0.000000e+00  0.000000e+00
bigcom71         0.000000e+00  0.000000e+00
bigcom75         0.000000e+00  0.000000e+00
bigcom76         0.000000e+00  0.000000e+00
bigcom78         0.000000e+00  0.000000e+00
bigcom82         0.000000e+00  1.110223e-18
bigcom83         0.000000e+00  0.000000e+00
bigcom85         7.358701e-06  2.998180e-01
bigcom87         0.000000e+00  0.000000e+00
bigcom90         0.000000e+00  0.000000e+00
bigcom91         0.000000e+00  0.000000e+00
bigcom95         0.000000e+00  0.000000e+00
bigcom97         0.000000e+00  0.000000e+00
bigcom98         0.000000e+00  0.000000e+00
bigcom99        -3.823831e-05  2.479723e-01
bigcom101        0.000000e+00  0.000000e+00
bigcom102        0.000000e+00  0.000000e+00
bigcom104        0.000000e+00  0.000000e+00
bigcom106        0.000000e+00  0.000000e+00
bigcom107        0.000000e+00  0.000000e+00
bigcom108        0.000000e+00  0.000000e+00
bigcom113        0.000000e+00  0.000000e+00
bigcom114        0.000000e+00  0.000000e+00
bigcom115        0.000000e+00  0.000000e+00
bigcom117        0.000000e+00  8.888889e-03
bigcom119        0.000000e+00  0.000000e+00
bigcom121        0.000000e+00  0.000000e+00
bigcom123        0.000000e+00  0.000000e+00
bigcom124       -4.869573e-06  2.943360e-01
bigcom127        0.000000e+00  0.000000e+00
bigcom130        0.000000e+00  0.000000e+00
bigcom131        0.000000e+00  0.000000e+00
bigcom134        0.000000e+00  0.000000e+00
bigcom138        0.000000e+00  0.000000e+00
bigcom143        0.000000e+00  0.000000e+00
bigcom146        1.919896e-05  7.617066e-02
bigcom148        0.000000e+00  0.000000e+00
bigcom149        0.000000e+00  0.000000e+00
bigcom151        0.000000e+00  0.000000e+00
bigcom153        0.000000e+00  0.000000e+00
bigcom154        0.000000e+00  0.000000e+00
bigcom159        0.000000e+00  0.000000e+00
bigcom160        0.000000e+00  0.000000e+00
bigcom161        0.000000e+00  0.000000e+00
bigcom162        0.000000e+00  0.000000e+00
bigcom168        0.000000e+00  0.000000e+00
bigcom172        0.000000e+00  0.000000e+00
bigcom175        0.000000e+00  0.000000e+00
bigcom180        0.000000e+00  0.000000e+00
bigcom181        0.000000e+00  0.000000e+00
bigcom183        0.000000e+00  0.000000e+00
bigcom185        0.000000e+00  0.000000e+00
bigcom187        0.000000e+00  0.000000e+00
bigcom189        0.000000e+00  0.000000e+00
bigcom191        0.000000e+00  0.000000e+00
bigcom198        0.000000e+00  0.000000e+00
bigcom199        0.000000e+00  0.000000e+00
bigcom200        0.000000e+00  0.000000e+00
bigcom202        0.000000e+00  0.000000e+00
bigcom205        0.000000e+00  0.000000e+00
bigcom227        0.000000e+00  0.000000e+00
bigcom232        0.000000e+00  0.000000e+00
bigcom241        0.000000e+00  0.000000e+00
bigcom246        0.000000e+00  0.000000e+00
bigcom266        0.000000e+00  0.000000e+00
bigcom268        0.000000e+00  0.000000e+00
bigcom274        0.000000e+00  1.110223e-18
bigcom278       -3.019961e-05  1.222301e-01
bigcom280        0.000000e+00  0.000000e+00
bigcom323        0.000000e+00  0.000000e+00
bigcom341        0.000000e+00  0.000000e+00
bigcom342        0.000000e+00  0.000000e+00
bigcom345        0.000000e+00  0.000000e+00
bigcom346        0.000000e+00  0.000000e+00
bigcom354        0.000000e+00  0.000000e+00
bigcom369        0.000000e+00  0.000000e+00
bigcom373       -4.899136e-05  4.278708e-01
bigcom377        0.000000e+00  0.000000e+00
bigcom384        0.000000e+00  0.000000e+00
bigcom394        0.000000e+00  0.000000e+00
bigcom398       -9.698068e-06  4.414971e-01
bigcom403        0.000000e+00  0.000000e+00
bigcom404        0.000000e+00  0.000000e+00
bigcom414        0.000000e+00  0.000000e+00
bigcom416        0.000000e+00  0.000000e+00
bigcom423        4.578981e-04  3.908090e-01
bigcom428        0.000000e+00  0.000000e+00
bigcom430       -2.895939e-05  5.885606e-01
bigcom434        0.000000e+00  0.000000e+00
bigcom435        0.000000e+00  0.000000e+00
bigcom449        0.000000e+00  0.000000e+00
bigcom451        0.000000e+00  0.000000e+00
bigcom454        0.000000e+00  0.000000e+00
bigcom471        0.000000e+00  0.000000e+00
bigcom473        0.000000e+00  0.000000e+00
bigcom479        5.275679e-06  1.458509e-02
bigcom484       -2.356478e-05  3.215237e-01
bigcom485        0.000000e+00  0.000000e+00
bigcom492        0.000000e+00  0.000000e+00
bigcom498        0.000000e+00  0.000000e+00
bigcom506        0.000000e+00  0.000000e+00
bigcom530        0.000000e+00  0.000000e+00
bigcom531        0.000000e+00  0.000000e+00
bigcom564        0.000000e+00  0.000000e+00
bigcom623        0.000000e+00  0.000000e+00
spin_vertex      1.936333e-04  3.557852e-01
membership_s1    3.294147e-07  1.715124e-01
membership_s2    1.947287e-04  1.521386e-01
membership_s3    0.000000e+00  0.000000e+00
membership_s4   -4.460796e-05  2.537739e-01
membership_s5    0.000000e+00  0.000000e+00
membership_s6    5.458515e-06  8.166667e-03
membership_s7   -2.350888e-05  8.918730e-02
membership_s8    0.000000e+00  0.000000e+00
membership_s9    2.707550e-05  2.535888e-02
membership_s10   0.000000e+00  8.888889e-03
membership_s11   0.000000e+00  0.000000e+00
membership_s13   4.101458e-05  5.656577e-01
membership_s14   1.255952e-04  2.131139e-01
membership_s15   3.583632e-05  1.551950e-01
membership_s17  -7.477213e-05  4.056191e-01
membership_s18   0.000000e+00  0.000000e+00
membership_s19  -1.375582e-04  1.709785e-01
membership_s20   0.000000e+00  0.000000e+00
membership_s21   4.908030e-05  4.316314e-01
membership_s22   0.000000e+00  0.000000e+00
membership_s23   6.587499e-05  6.815676e-02
membership_s25   4.803470e-05  9.350755e-02
membership_s26   0.000000e+00  0.000000e+00
membership_s27   0.000000e+00  0.000000e+00
membership_s28   1.399037e-05  2.498636e-02
membership_s29   0.000000e+00  0.000000e+00
membership_s30   0.000000e+00  0.000000e+00
membership_s31  -6.259186e-05  1.376765e-01
membership_s32   7.292341e-05  4.157429e-01
membership_s33   0.000000e+00  0.000000e+00
membership_s34  -8.313614e-05  2.482977e-01
membership_s35   1.002982e-04  3.077449e-01
membership_s36   0.000000e+00  0.000000e+00
membership_s37   5.091010e-05  3.325957e-01
membership_s39   5.745393e-05  8.837704e-02
membership_s40   0.000000e+00  0.000000e+00
membership_s41   0.000000e+00  0.000000e+00
membership_s42   0.000000e+00  0.000000e+00
membership_s43  -5.567969e-05  4.895538e-01
membership_s44   9.798366e-05  1.638020e-01
V1               5.778478e-03  2.423264e+00
V2               1.766314e-03  1.815440e+00
pdi              2.421648e-04  5.059876e-01
adhesion         7.419260e-03  1.818944e+00
cohesion         3.547658e-03  1.425400e+00
inner            4.083609e-03  1.775996e+00
outer            4.242267e-03  2.122280e+00
ioratio          3.811128e-03  2.016595e+00
comsize          2.706192e-03  1.667225e+00
[1] "Dataset: low_targets Model GLM, run: 2 of 10 2015-06-15 21:08:20"
[1] "glmnet variable coefficients"
                     [,1]          [,2]
(Intercept)     -3.770295  7.082013e+00
graph0           0.000000 -1.044350e-01
graph1           0.000000 -1.367259e-03
graph2           0.000000 -4.380401e-04
graph3           0.000000 -1.326134e-06
graph4           0.000000  0.000000e+00
graph5           0.000000 -6.858837e-04
graph6           0.000000  0.000000e+00
graph7           0.000000 -2.721576e-05
graph8           0.000000 -4.218183e-02
graph9           0.000000 -9.953929e-09
graph10          0.000000  1.403839e-06
graph11          0.000000 -3.681792e-07
graph12          0.000000 -7.608324e-06
graph13          0.000000  0.000000e+00
graph14          0.000000  1.049557e-06
graph15          0.000000 -1.289763e-04
graph16          0.000000  0.000000e+00
graph17          0.000000  0.000000e+00
graph18          0.000000 -7.393369e-04
graph19          0.000000  0.000000e+00
graph20          0.000000 -1.010673e-04
graph21          0.000000 -2.986170e-03
graph22          0.000000  1.153270e-05
graph23          0.000000  3.461280e-05
graph24          0.000000 -6.886687e-04
graph25          0.000000 -4.317333e-03
graph26          0.000000  0.000000e+00
graph27          0.000000  0.000000e+00
graph28          0.000000  3.645535e-02
graph29          0.000000  0.000000e+00
orbit0           0.000000 -7.952283e-02
orbit1           0.000000 -1.514751e-03
orbit2           0.000000 -5.215264e-03
orbit3           0.000000 -1.166481e-06
orbit4           0.000000 -2.524939e-06
orbit5           0.000000 -1.839828e-04
orbit6           0.000000  0.000000e+00
orbit7           0.000000  4.167342e-02
orbit8           0.000000 -6.988494e-04
orbit9           0.000000  0.000000e+00
orbit10          0.000000  8.130150e-04
orbit11          0.000000  1.877343e-02
orbit12          0.000000 -9.831732e-05
orbit13          0.000000  0.000000e+00
orbit14          0.000000 -4.131868e-01
orbit15          0.000000 -2.536663e-06
orbit16          0.000000  1.062294e-04
orbit17          0.000000  2.251443e-05
orbit18          0.000000 -9.099522e-07
orbit19          0.000000  2.670557e-06
orbit20          0.000000  1.090098e-07
orbit21          0.000000 -2.705891e-04
orbit22          0.000000 -3.436172e-07
orbit23          0.000000 -1.299069e-01
orbit24          0.000000 -1.653680e-05
orbit25          0.000000  0.000000e+00
orbit26          0.000000 -3.665639e-03
orbit27          0.000000 -1.750319e-05
orbit28          0.000000  7.049939e-06
orbit29          0.000000  2.927419e-05
orbit30          0.000000 -1.217412e-04
orbit31          0.000000  7.481542e-07
orbit32          0.000000  2.403703e-05
orbit33          0.000000  3.724793e-01
orbit34          0.000000 -2.624473e-05
orbit35          0.000000 -4.939695e-06
orbit36          0.000000 -8.086869e-04
orbit37          0.000000  2.133482e-05
orbit38          0.000000  4.235861e-03
orbit39          0.000000 -7.460528e-05
orbit40          0.000000  2.721195e-05
orbit41          0.000000  1.132375e-02
orbit42          0.000000  3.440088e-01
orbit43          0.000000 -2.134683e-04
orbit44          0.000000 -1.384221e+00
orbit45          0.000000  1.385647e-04
orbit46          0.000000 -6.753157e-04
orbit47          0.000000  1.142357e-02
orbit48          0.000000 -1.099278e-02
orbit49          0.000000 -9.315619e-05
orbit50          0.000000 -7.959098e-03
orbit51          0.000000 -1.905207e-03
orbit52          0.000000 -6.700105e-03
orbit53          0.000000  8.551349e-04
orbit54          0.000000  1.317767e-05
orbit55          0.000000  0.000000e+00
orbit56          0.000000  3.426221e-06
orbit57          0.000000  3.256954e-06
orbit58          0.000000 -3.760918e+00
orbit59          0.000000 -3.421511e-04
orbit60          0.000000 -2.020506e-02
orbit61          0.000000 -1.281097e+00
orbit62          0.000000  0.000000e+00
orbit63          0.000000 -2.225295e-02
orbit64          0.000000 -2.829477e-02
orbit65          0.000000  0.000000e+00
orbit66          0.000000  5.174040e-03
orbit67          0.000000 -1.097566e-01
orbit68          0.000000  0.000000e+00
orbit69          0.000000  0.000000e+00
orbit70          0.000000  3.070674e-02
orbit71          0.000000  0.000000e+00
orbit72          0.000000  0.000000e+00
AP               0.000000  7.237247e-02
bet              0.000000  4.958249e-05
ecc              0.000000 -1.540873e-01
eccrad           0.000000 -1.060424e+00
close            0.000000  0.000000e+00
constraint       0.000000 -1.840675e-01
coreness         0.000000  3.163635e-01
knn              0.000000  2.746234e-05
hubscore         0.000000  0.000000e+00
pagerank         0.000000 -2.664960e+01
trans            0.000000  3.208072e-01
evcent           0.000000  0.000000e+00
first            0.000000 -1.157131e-01
upto_second      0.000000 -2.257673e-03
upto_third       0.000000 -4.816778e-04
upto_fourth      0.000000  0.000000e+00
upto_fifth       0.000000  0.000000e+00
upto_sixth       0.000000 -3.974610e-06
second           0.000000 -2.174974e-03
third            0.000000 -4.874743e-04
fourth           0.000000  2.176478e-04
fifth            0.000000 -1.361108e-04
sixth            0.000000  8.667468e-05
ratio1           0.000000  2.648421e-03
ratio2           0.000000  3.935733e-03
ratio3           0.000000  1.556687e-02
ratio4           0.000000 -6.450599e-02
ratio5           0.000000 -4.091798e-04
ratio6           0.000000 -3.645776e-05
selfinter        0.000000 -1.111967e-01
walktrap_vertex  0.000000 -8.851822e-01
bigcom1          0.000000  4.638402e-01
bigcom3          0.000000 -7.030473e-01
bigcom4          0.000000 -8.853303e-01
bigcom5          0.000000 -9.487967e-03
bigcom6          0.000000 -9.120832e-01
bigcom7          0.000000 -1.326695e+00
bigcom8          0.000000 -2.442839e+00
bigcom9          0.000000 -8.789255e-01
bigcom10         0.000000  7.183601e+00
bigcom11         0.000000  1.875204e-01
bigcom12         0.000000 -4.042227e-02
bigcom13         0.000000 -1.014341e+00
bigcom14         0.000000  1.113248e+00
bigcom15         0.000000 -8.726233e-01
bigcom16         0.000000 -1.055202e+00
bigcom17         0.000000 -8.611015e-01
bigcom19         0.000000 -1.377998e+00
bigcom20         0.000000 -3.380109e-01
bigcom21         0.000000 -7.309418e-01
bigcom22         0.000000  1.238957e+00
bigcom23         0.000000  5.181958e-01
bigcom26         0.000000 -1.487993e+00
bigcom27         0.000000  1.551412e+00
bigcom28         0.000000 -1.364678e+00
bigcom30         0.000000  2.281114e+00
bigcom31         0.000000 -1.117043e+00
bigcom32         0.000000 -1.078997e+00
bigcom33         0.000000 -9.519091e-01
bigcom34         0.000000 -6.944458e-01
bigcom36         0.000000 -1.141773e+00
bigcom37         0.000000 -1.222854e+00
bigcom38         0.000000 -1.148929e+00
bigcom39         0.000000 -7.615520e-01
bigcom40         0.000000  2.241930e+00
bigcom41         0.000000  2.113280e+00
bigcom43         0.000000  1.080452e+00
bigcom46         0.000000  2.167067e+00
bigcom47         0.000000  7.990176e-01
bigcom49         0.000000  7.548816e-01
bigcom52         0.000000  2.487064e+00
bigcom54         0.000000 -8.338041e-01
bigcom58         0.000000 -8.142295e-01
bigcom61         0.000000 -1.425514e+00
bigcom65         0.000000 -8.819879e-01
bigcom69         0.000000 -1.456707e+00
bigcom71         0.000000 -1.243558e+00
bigcom75         0.000000 -1.308773e+00
bigcom76         0.000000 -1.989183e+00
bigcom78         0.000000 -7.842620e-01
bigcom82         0.000000 -1.191737e+00
bigcom83         0.000000  0.000000e+00
bigcom85         0.000000  1.335781e+00
bigcom87         0.000000 -1.477358e+00
bigcom90         0.000000 -1.239534e+00
bigcom91         0.000000 -1.109740e+00
bigcom95         0.000000 -6.671252e-01
bigcom97         0.000000 -5.860398e-01
bigcom98         0.000000 -7.647350e-01
bigcom99         0.000000  1.309056e+00
bigcom101        0.000000 -2.574525e-01
bigcom102        0.000000 -1.075097e+00
bigcom104        0.000000 -9.187865e-01
bigcom106        0.000000  0.000000e+00
bigcom107        0.000000 -9.241757e-01
bigcom108        0.000000 -1.096111e+00
bigcom113        0.000000 -7.044932e-01
bigcom114        0.000000 -8.583593e-01
bigcom115        0.000000 -1.056843e+00
bigcom117        0.000000 -1.356660e+00
bigcom119        0.000000 -9.365348e-01
bigcom121        0.000000 -7.500969e-01
bigcom123        0.000000 -1.499542e+00
bigcom124        0.000000  1.910425e+00
bigcom127        0.000000 -1.105450e+00
bigcom130        0.000000 -1.158081e+00
bigcom131        0.000000 -9.974655e-01
bigcom134        0.000000 -6.274217e-01
bigcom138        0.000000 -2.544087e+00
bigcom143        0.000000 -8.767103e-01
bigcom146        0.000000  6.764944e-01
bigcom148        0.000000 -8.790998e-01
bigcom149        0.000000 -9.016793e-01
bigcom151        0.000000 -3.591604e-01
bigcom153        0.000000 -7.902144e-01
bigcom154        0.000000 -1.359733e+00
bigcom159        0.000000 -1.156691e+00
bigcom160        0.000000 -1.071465e+00
bigcom161        0.000000 -1.476173e+00
bigcom162        0.000000 -1.151778e+00
bigcom168        0.000000 -7.462206e-01
bigcom172        0.000000 -1.286984e+00
bigcom175        0.000000 -1.073713e+00
bigcom180        0.000000 -8.348763e-01
bigcom181        0.000000 -9.372243e-02
bigcom183        0.000000 -1.022299e+00
bigcom185        0.000000 -9.743275e-01
bigcom187        0.000000 -7.576865e-01
bigcom189        0.000000 -1.504098e+00
bigcom191        0.000000 -7.066167e-01
bigcom198        0.000000  0.000000e+00
bigcom199        0.000000 -1.472486e+00
bigcom200        0.000000 -1.370424e+00
bigcom202        0.000000 -1.124613e+00
bigcom205        0.000000 -9.860533e-01
bigcom227        0.000000 -1.428584e-01
bigcom232        0.000000 -5.475310e-01
bigcom241        0.000000 -5.763583e-01
bigcom246        0.000000  0.000000e+00
bigcom266        0.000000 -6.336429e-01
bigcom268        0.000000 -1.057524e+00
bigcom274        0.000000 -6.480085e-01
bigcom278        0.000000  1.117433e+00
bigcom280        0.000000 -3.462770e-01
bigcom323        0.000000 -8.467968e-01
bigcom341        0.000000 -1.203865e+00
bigcom342        0.000000 -4.689505e-01
bigcom345        0.000000 -2.303780e-01
bigcom346        0.000000 -1.298994e+00
bigcom354        0.000000 -8.431103e-01
bigcom369        0.000000 -3.823542e-01
bigcom373        0.000000  1.854949e+00
bigcom377        0.000000 -1.013494e+00
bigcom384        0.000000 -1.097502e+00
bigcom394        0.000000 -1.274956e+00
bigcom398        0.000000  2.516200e+00
bigcom403        0.000000 -1.094515e+00
bigcom404        0.000000 -8.086129e-01
bigcom414        0.000000 -9.016505e-01
bigcom416        0.000000 -8.486285e-01
bigcom423        0.000000  1.725111e+00
bigcom428        0.000000 -1.186449e+00
bigcom430        0.000000  2.823312e+00
bigcom434        0.000000 -6.546459e-01
bigcom435        0.000000 -6.837237e-01
bigcom449        0.000000 -7.576062e-01
bigcom451        0.000000 -1.239038e+00
bigcom454        0.000000 -5.183004e-01
bigcom471        0.000000 -1.542392e+00
bigcom473        0.000000 -6.890855e-01
bigcom479        0.000000  4.470133e-01
bigcom484        0.000000  1.866401e+00
bigcom485        0.000000 -7.177304e-01
bigcom492        0.000000 -9.636077e-01
bigcom498        0.000000 -6.942117e-01
bigcom506        0.000000 -8.694966e-01
bigcom530        0.000000 -1.358689e+00
bigcom531        0.000000 -5.870386e-01
bigcom564        0.000000 -9.067860e-01
bigcom623        0.000000 -1.046510e+00
spin_vertex      0.000000  9.221920e-01
membership_s1    0.000000  8.837512e-02
membership_s2    0.000000 -7.635993e-01
membership_s3    0.000000 -9.192676e-01
membership_s4    0.000000  7.766033e-01
membership_s5    0.000000 -1.404780e+00
membership_s6    0.000000 -1.609650e+00
membership_s7    0.000000  9.059380e-01
membership_s8    0.000000 -2.278586e+00
membership_s9    0.000000  8.480160e-02
membership_s10   0.000000 -1.397918e+00
membership_s11   0.000000 -1.197763e+00
membership_s13   0.000000  2.325692e+00
membership_s14   0.000000  1.062927e-01
membership_s15   0.000000 -2.758529e-02
membership_s17   0.000000  1.791973e+00
membership_s18   0.000000 -1.406360e+00
membership_s19   0.000000  2.697085e-01
membership_s20   0.000000 -1.276897e+00
membership_s21   0.000000  7.943590e-01
membership_s22   0.000000 -1.678625e+00
membership_s23   0.000000 -5.528934e-01
membership_s25   0.000000 -2.462945e-01
membership_s26   0.000000 -1.207501e+00
membership_s27   0.000000 -7.823945e-01
membership_s28   0.000000  2.584879e-01
membership_s29   0.000000 -1.321482e+00
membership_s30   0.000000 -1.327683e+00
membership_s31   0.000000  5.507371e-01
membership_s32   0.000000  5.873830e-01
membership_s33   0.000000 -1.493134e+00
membership_s34   0.000000  7.120069e-01
membership_s35   0.000000  1.968473e-01
membership_s36   0.000000 -1.407428e+00
membership_s37   0.000000  7.228803e-01
membership_s39   0.000000 -1.031961e-01
membership_s40   0.000000 -9.545137e-01
membership_s41   0.000000 -1.601504e+00
membership_s42   0.000000 -1.319945e+00
membership_s43   0.000000  7.535672e-01
membership_s44   0.000000  1.452164e-01
V1               0.000000  2.249838e+00
V2               0.000000  3.018707e+00
pdi              0.000000 -2.581723e+02
adhesion         0.000000  7.817256e-04
cohesion         0.000000 -1.435542e-03
inner            0.000000  4.032787e-04
outer            0.000000 -1.745680e-04
ioratio          0.000000  1.519662e-01
comsize          0.000000  5.856762e-04
[1] "Dataset: low_targets Model GBM, run: 3 of 10 2015-06-15 21:09:23"
Iter   TrainDeviance   ValidDeviance   StepSize   Improve
     1        0.2141             nan     0.0100   -0.0000
     2        0.2127             nan     0.0100    0.0002
     3        0.2115             nan     0.0100    0.0002
     4        0.2102             nan     0.0100   -0.0000
     5        0.2091             nan     0.0100   -0.0000
     6        0.2079             nan     0.0100   -0.0001
     7        0.2067             nan     0.0100   -0.0001
     8        0.2058             nan     0.0100   -0.0000
     9        0.2050             nan     0.0100    0.0000
    10        0.2041             nan     0.0100    0.0000
    20        0.1944             nan     0.0100   -0.0001
    40        0.1791             nan     0.0100    0.0000
    49        0.1735             nan     0.0100   -0.0000

[1] "GBM variable coefficients"
                            var    rel.inf
bet                         bet 9.64681395
ratio2                   ratio2 4.79054776
V1                           V1 4.42681755
inner                     inner 4.27459989
ratio3                   ratio3 4.06581882
outer                     outer 3.51974228
fifth                     fifth 3.23999383
pagerank               pagerank 2.76494356
orbit18                 orbit18 2.70653855
comsize                 comsize 2.67579126
V2                           V2 2.39522688
ratio6                   ratio6 2.20545529
orbit16                 orbit16 2.06641429
ioratio                 ioratio 1.97216407
cohesion               cohesion 1.90707684
orbit35                 orbit35 1.80700707
orbit27                 orbit27 1.78937343
orbit28                 orbit28 1.77108970
ratio5                   ratio5 1.73850766
knn                         knn 1.71256054
evcent                   evcent 1.55276932
graph13                 graph13 1.49875751
orbit4                   orbit4 1.39560701
ratio1                   ratio1 1.29883051
orbit5                   orbit5 1.24095774
spin_vertex         spin_vertex 1.21282976
adhesion               adhesion 1.21165310
ratio4                   ratio4 1.19904068
upto_sixth           upto_sixth 1.14331329
graph4                   graph4 1.09390642
upto_third           upto_third 1.08036265
graph3                   graph3 1.07547431
graph15                 graph15 1.04260827
graph11                 graph11 1.03590425
orbit21                 orbit21 0.99300317
graph6                   graph6 0.93593350
membership_s21   membership_s21 0.92936004
hubscore               hubscore 0.87079302
orbit24                 orbit24 0.83152445
walktrap_vertex walktrap_vertex 0.81145970
graph9                   graph9 0.78432175
graph12                 graph12 0.78231619
graph1                   graph1 0.77213372
third                     third 0.75445760
graph16                 graph16 0.75173612
orbit52                 orbit52 0.75034954
orbit19                 orbit19 0.71754113
orbit17                 orbit17 0.69033407
orbit15                 orbit15 0.65009744
close                     close 0.64960483
ecc                         ecc 0.62100372
orbit20                 orbit20 0.54403494
graph10                 graph10 0.53063347
orbit45                 orbit45 0.52233896
fourth                   fourth 0.46655087
orbit56                 orbit56 0.40987483
membership_s37   membership_s37 0.39253058
membership_s43   membership_s43 0.34081859
upto_fifth           upto_fifth 0.31776292
membership_s14   membership_s14 0.31558826
sixth                     sixth 0.30030166
orbit30                 orbit30 0.29002663
orbit53                 orbit53 0.28745045
membership_s32   membership_s32 0.28594055
graph23                 graph23 0.22137087
orbit6                   orbit6 0.19148327
bigcom43               bigcom43 0.19101677
orbit9                   orbit9 0.18129803
graph2                   graph2 0.17698807
graph20                 graph20 0.15706681
graph21                 graph21 0.15606466
orbit1                   orbit1 0.14835930
orbit36                 orbit36 0.13859971
membership_s1     membership_s1 0.13419858
upto_second         upto_second 0.12987557
membership_s15   membership_s15 0.12479172
constraint           constraint 0.12374115
orbit49                 orbit49 0.12221505
graph19                 graph19 0.11593508
orbit2                   orbit2 0.11160786
graph17                 graph17 0.10693620
upto_fourth         upto_fourth 0.10338885
membership_s39   membership_s39 0.09646940
orbit13                 orbit13 0.08407579
orbit29                 orbit29 0.08146442
orbit40                 orbit40 0.07648258
orbit39                 orbit39 0.06715360
AP                           AP 0.03850415
orbit32                 orbit32 0.03362419
bigcom22               bigcom22 0.02896753
graph0                   graph0 0.00000000
graph5                   graph5 0.00000000
graph7                   graph7 0.00000000
graph8                   graph8 0.00000000
graph14                 graph14 0.00000000
graph18                 graph18 0.00000000
graph22                 graph22 0.00000000
graph24                 graph24 0.00000000
graph25                 graph25 0.00000000
graph26                 graph26 0.00000000
graph27                 graph27 0.00000000
graph28                 graph28 0.00000000
graph29                 graph29 0.00000000
orbit0                   orbit0 0.00000000
orbit3                   orbit3 0.00000000
orbit7                   orbit7 0.00000000
orbit8                   orbit8 0.00000000
orbit10                 orbit10 0.00000000
orbit11                 orbit11 0.00000000
orbit12                 orbit12 0.00000000
orbit14                 orbit14 0.00000000
orbit22                 orbit22 0.00000000
orbit23                 orbit23 0.00000000
orbit25                 orbit25 0.00000000
orbit26                 orbit26 0.00000000
orbit31                 orbit31 0.00000000
orbit33                 orbit33 0.00000000
orbit34                 orbit34 0.00000000
orbit37                 orbit37 0.00000000
orbit38                 orbit38 0.00000000
orbit41                 orbit41 0.00000000
orbit42                 orbit42 0.00000000
orbit43                 orbit43 0.00000000
orbit44                 orbit44 0.00000000
orbit46                 orbit46 0.00000000
orbit47                 orbit47 0.00000000
orbit48                 orbit48 0.00000000
orbit50                 orbit50 0.00000000
orbit51                 orbit51 0.00000000
orbit54                 orbit54 0.00000000
orbit55                 orbit55 0.00000000
orbit57                 orbit57 0.00000000
orbit58                 orbit58 0.00000000
orbit59                 orbit59 0.00000000
orbit60                 orbit60 0.00000000
orbit61                 orbit61 0.00000000
orbit62                 orbit62 0.00000000
orbit63                 orbit63 0.00000000
orbit64                 orbit64 0.00000000
orbit65                 orbit65 0.00000000
orbit66                 orbit66 0.00000000
orbit67                 orbit67 0.00000000
orbit68                 orbit68 0.00000000
orbit69                 orbit69 0.00000000
orbit70                 orbit70 0.00000000
orbit71                 orbit71 0.00000000
orbit72                 orbit72 0.00000000
eccrad                   eccrad 0.00000000
coreness               coreness 0.00000000
trans                     trans 0.00000000
first                     first 0.00000000
second                   second 0.00000000
selfinter             selfinter 0.00000000
bigcom1                 bigcom1 0.00000000
bigcom3                 bigcom3 0.00000000
bigcom4                 bigcom4 0.00000000
bigcom5                 bigcom5 0.00000000
bigcom6                 bigcom6 0.00000000
bigcom7                 bigcom7 0.00000000
bigcom8                 bigcom8 0.00000000
bigcom9                 bigcom9 0.00000000
bigcom10               bigcom10 0.00000000
bigcom11               bigcom11 0.00000000
bigcom12               bigcom12 0.00000000
bigcom13               bigcom13 0.00000000
bigcom14               bigcom14 0.00000000
bigcom15               bigcom15 0.00000000
bigcom16               bigcom16 0.00000000
bigcom17               bigcom17 0.00000000
bigcom19               bigcom19 0.00000000
bigcom20               bigcom20 0.00000000
bigcom21               bigcom21 0.00000000
bigcom23               bigcom23 0.00000000
bigcom26               bigcom26 0.00000000
bigcom27               bigcom27 0.00000000
bigcom28               bigcom28 0.00000000
bigcom30               bigcom30 0.00000000
bigcom31               bigcom31 0.00000000
bigcom32               bigcom32 0.00000000
bigcom33               bigcom33 0.00000000
bigcom34               bigcom34 0.00000000
bigcom36               bigcom36 0.00000000
bigcom37               bigcom37 0.00000000
bigcom38               bigcom38 0.00000000
bigcom39               bigcom39 0.00000000
bigcom40               bigcom40 0.00000000
bigcom41               bigcom41 0.00000000
bigcom46               bigcom46 0.00000000
bigcom47               bigcom47 0.00000000
bigcom49               bigcom49 0.00000000
bigcom52               bigcom52 0.00000000
bigcom54               bigcom54 0.00000000
bigcom58               bigcom58 0.00000000
bigcom61               bigcom61 0.00000000
bigcom65               bigcom65 0.00000000
bigcom69               bigcom69 0.00000000
bigcom71               bigcom71 0.00000000
bigcom75               bigcom75 0.00000000
bigcom76               bigcom76 0.00000000
bigcom78               bigcom78 0.00000000
bigcom82               bigcom82 0.00000000
bigcom83               bigcom83 0.00000000
bigcom85               bigcom85 0.00000000
bigcom87               bigcom87 0.00000000
bigcom90               bigcom90 0.00000000
bigcom91               bigcom91 0.00000000
bigcom95               bigcom95 0.00000000
bigcom97               bigcom97 0.00000000
bigcom98               bigcom98 0.00000000
bigcom99               bigcom99 0.00000000
bigcom101             bigcom101 0.00000000
bigcom102             bigcom102 0.00000000
bigcom104             bigcom104 0.00000000
bigcom106             bigcom106 0.00000000
bigcom107             bigcom107 0.00000000
bigcom108             bigcom108 0.00000000
bigcom113             bigcom113 0.00000000
bigcom114             bigcom114 0.00000000
bigcom115             bigcom115 0.00000000
bigcom117             bigcom117 0.00000000
bigcom119             bigcom119 0.00000000
bigcom121             bigcom121 0.00000000
bigcom123             bigcom123 0.00000000
bigcom124             bigcom124 0.00000000
bigcom127             bigcom127 0.00000000
bigcom130             bigcom130 0.00000000
bigcom131             bigcom131 0.00000000
bigcom134             bigcom134 0.00000000
bigcom138             bigcom138 0.00000000
bigcom143             bigcom143 0.00000000
bigcom146             bigcom146 0.00000000
bigcom148             bigcom148 0.00000000
bigcom149             bigcom149 0.00000000
bigcom151             bigcom151 0.00000000
bigcom153             bigcom153 0.00000000
bigcom154             bigcom154 0.00000000
bigcom159             bigcom159 0.00000000
bigcom160             bigcom160 0.00000000
bigcom161             bigcom161 0.00000000
bigcom162             bigcom162 0.00000000
bigcom168             bigcom168 0.00000000
bigcom172             bigcom172 0.00000000
bigcom175             bigcom175 0.00000000
bigcom180             bigcom180 0.00000000
bigcom181             bigcom181 0.00000000
bigcom183             bigcom183 0.00000000
bigcom185             bigcom185 0.00000000
bigcom187             bigcom187 0.00000000
bigcom189             bigcom189 0.00000000
bigcom191             bigcom191 0.00000000
bigcom198             bigcom198 0.00000000
bigcom199             bigcom199 0.00000000
bigcom200             bigcom200 0.00000000
bigcom202             bigcom202 0.00000000
bigcom205             bigcom205 0.00000000
bigcom227             bigcom227 0.00000000
bigcom232             bigcom232 0.00000000
bigcom241             bigcom241 0.00000000
bigcom246             bigcom246 0.00000000
bigcom266             bigcom266 0.00000000
bigcom268             bigcom268 0.00000000
bigcom274             bigcom274 0.00000000
bigcom278             bigcom278 0.00000000
bigcom280             bigcom280 0.00000000
bigcom323             bigcom323 0.00000000
bigcom341             bigcom341 0.00000000
bigcom342             bigcom342 0.00000000
bigcom345             bigcom345 0.00000000
bigcom346             bigcom346 0.00000000
bigcom354             bigcom354 0.00000000
bigcom369             bigcom369 0.00000000
bigcom373             bigcom373 0.00000000
bigcom377             bigcom377 0.00000000
bigcom384             bigcom384 0.00000000
bigcom394             bigcom394 0.00000000
bigcom398             bigcom398 0.00000000
bigcom403             bigcom403 0.00000000
bigcom404             bigcom404 0.00000000
bigcom414             bigcom414 0.00000000
bigcom416             bigcom416 0.00000000
bigcom423             bigcom423 0.00000000
bigcom428             bigcom428 0.00000000
bigcom430             bigcom430 0.00000000
bigcom434             bigcom434 0.00000000
bigcom435             bigcom435 0.00000000
bigcom449             bigcom449 0.00000000
bigcom451             bigcom451 0.00000000
bigcom454             bigcom454 0.00000000
bigcom471             bigcom471 0.00000000
bigcom473             bigcom473 0.00000000
bigcom479             bigcom479 0.00000000
bigcom484             bigcom484 0.00000000
bigcom485             bigcom485 0.00000000
bigcom492             bigcom492 0.00000000
bigcom498             bigcom498 0.00000000
bigcom506             bigcom506 0.00000000
bigcom530             bigcom530 0.00000000
bigcom531             bigcom531 0.00000000
bigcom564             bigcom564 0.00000000
bigcom623             bigcom623 0.00000000
membership_s2     membership_s2 0.00000000
membership_s3     membership_s3 0.00000000
membership_s4     membership_s4 0.00000000
membership_s5     membership_s5 0.00000000
membership_s6     membership_s6 0.00000000
membership_s7     membership_s7 0.00000000
membership_s8     membership_s8 0.00000000
membership_s9     membership_s9 0.00000000
membership_s10   membership_s10 0.00000000
membership_s11   membership_s11 0.00000000
membership_s13   membership_s13 0.00000000
membership_s17   membership_s17 0.00000000
membership_s18   membership_s18 0.00000000
membership_s19   membership_s19 0.00000000
membership_s20   membership_s20 0.00000000
membership_s22   membership_s22 0.00000000
membership_s23   membership_s23 0.00000000
membership_s25   membership_s25 0.00000000
membership_s26   membership_s26 0.00000000
membership_s27   membership_s27 0.00000000
membership_s28   membership_s28 0.00000000
membership_s29   membership_s29 0.00000000
membership_s30   membership_s30 0.00000000
membership_s31   membership_s31 0.00000000
membership_s33   membership_s33 0.00000000
membership_s34   membership_s34 0.00000000
membership_s35   membership_s35 0.00000000
membership_s36   membership_s36 0.00000000
membership_s40   membership_s40 0.00000000
membership_s41   membership_s41 0.00000000
membership_s42   membership_s42 0.00000000
membership_s44   membership_s44 0.00000000
pdi                         pdi 0.00000000
[1] "Dataset: low_targets Model RF, run: 3 of 10 2015-06-15 21:09:45"
     |      Out-of-bag   |
Tree |      MSE  %Var(y) |
   1 |  0.03917   177.90 |
   2 |   0.0421   191.23 |
   3 |  0.03824   173.68 |
   4 |  0.03688   167.49 |
   5 |  0.03619   164.38 |
   6 |  0.03586   162.89 |
   7 |  0.03475   157.83 |
   8 |    0.034   154.45 |
   9 |   0.0331   150.35 |
  10 |  0.03125   141.92 |
  11 |  0.03026   137.46 |
  12 |  0.02946   133.81 |
  13 |  0.02886   131.07 |
  14 |  0.02836   128.82 |
  15 |  0.02793   126.87 |
  16 |  0.02782   126.35 |
  17 |   0.0273   124.00 |
  18 |  0.02714   123.29 |
  19 |  0.02676   121.53 |
  20 |  0.02665   121.06 |
  21 |  0.02657   120.68 |
  22 |  0.02664   121.01 |
  23 |  0.02655   120.58 |
  24 |  0.02647   120.21 |
  25 |  0.02636   119.72 |
  26 |  0.02623   119.12 |
  27 |  0.02623   119.15 |
  28 |  0.02625   119.25 |
  29 |  0.02619   118.98 |
  30 |    0.026   118.07 |
  31 |  0.02591   117.69 |
  32 |  0.02584   117.38 |
  33 |  0.02576   117.02 |
  34 |  0.02582   117.28 |
  35 |   0.0258   117.19 |
  36 |  0.02579   117.13 |
  37 |  0.02571   116.78 |
  38 |  0.02565   116.53 |
  39 |  0.02563   116.40 |
  40 |  0.02559   116.23 |
  41 |  0.02554   115.99 |
  42 |  0.02552   115.93 |
  43 |   0.0255   115.81 |
  44 |  0.02549   115.79 |
  45 |  0.02548   115.72 |
  46 |  0.02546   115.65 |
  47 |  0.02541   115.42 |
  48 |  0.02539   115.31 |
  49 |  0.02539   115.32 |
  50 |  0.02539   115.35 |
  51 |   0.0254   115.36 |
  52 |  0.02537   115.23 |
  53 |  0.02535   115.16 |
  54 |  0.02533   115.04 |
  55 |  0.02531   114.96 |
  56 |  0.02529   114.87 |
  57 |  0.02528   114.82 |
  58 |  0.02526   114.72 |
  59 |  0.02526   114.72 |
  60 |  0.02526   114.72 |
  61 |  0.02521   114.50 |
  62 |   0.0252   114.44 |
  63 |  0.02515   114.25 |
  64 |  0.02514   114.20 |
  65 |  0.02515   114.24 |
  66 |  0.02515   114.25 |
  67 |  0.02514   114.19 |
  68 |  0.02513   114.13 |
  69 |  0.02507   113.85 |
  70 |  0.02503   113.68 |
  71 |  0.02505   113.80 |
  72 |  0.02505   113.77 |
  73 |  0.02503   113.71 |
  74 |  0.02503   113.68 |
  75 |  0.02504   113.75 |
  76 |  0.02505   113.80 |
  77 |  0.02502   113.66 |
  78 |  0.02508   113.91 |
  79 |  0.02509   113.95 |
  80 |  0.02508   113.92 |
  81 |  0.02508   113.92 |
  82 |  0.02505   113.79 |
  83 |  0.02506   113.84 |
  84 |  0.02502   113.66 |
  85 |  0.02502   113.67 |
  86 |  0.02505   113.77 |
  87 |  0.02504   113.74 |
  88 |  0.02504   113.73 |
  89 |  0.02502   113.66 |
  90 |  0.02496   113.36 |
  91 |  0.02497   113.43 |
  92 |  0.02496   113.39 |
  93 |  0.02496   113.35 |
  94 |  0.02496   113.39 |
  95 |  0.02497   113.41 |
  96 |  0.02494   113.27 |
  97 |  0.02494   113.28 |
  98 |  0.02494   113.30 |
  99 |  0.02496   113.35 |
 100 |  0.02496   113.38 |
[1] "Random Forest variable coefficients"
                      %IncMSE IncNodePurity
graph5           3.934792e-05  1.708158e-01
graph6           2.141204e-03  4.085447e-01
graph7           1.096491e-05  2.400000e-02
graph8           0.000000e+00  7.575758e-03
graph9           4.205455e-03  6.151321e-01
graph10          5.526968e-03  8.505473e-01
graph11          1.038214e-02  5.619511e-01
graph12          1.374706e-02  6.550180e-01
graph13          6.139292e-03  1.056326e+00
graph14          5.199473e-03  3.900050e-01
graph15          3.987163e-03  3.347498e-01
graph16          1.380025e-02  9.610765e-01
graph17          2.764658e-03  2.779211e-01
graph18          2.478410e-04  3.799167e-02
graph19          8.863145e-03  4.843594e-01
graph20          1.420816e-04  1.971904e-01
graph21          1.079451e-03  1.277439e-01
graph22          0.000000e+00  1.052755e-03
graph23          1.428531e-03  2.047066e-01
graph24          0.000000e+00  1.808449e-17
graph25          6.030624e-05  9.465092e-02
graph26          6.879472e-07  7.339124e-04
graph27          0.000000e+00  4.336809e-21
graph28          1.041088e-06  3.810077e-03
graph29          0.000000e+00  6.938894e-20
orbit0           6.565612e-05  1.366108e-01
orbit1           3.104642e-03  6.210001e-01
orbit2           3.928940e-05  9.641496e-02
orbit3           1.402070e-04  5.943279e-02
orbit4           4.112611e-03  7.101081e-01
orbit5           2.023809e-03  5.827912e-01
orbit6           3.302889e-03  7.500314e-01
orbit7           1.873083e-05  9.833099e-02
orbit8           4.852776e-04  3.640971e-01
orbit9           4.270860e-03  2.354587e-01
orbit10          1.660708e-04  9.228385e-02
orbit11          4.120000e-05  1.750170e-01
orbit12         -7.367831e-06  1.023468e-02
orbit13          6.825228e-06  2.345615e-02
orbit14          0.000000e+00  3.469447e-20
orbit15          2.136850e-03  6.379658e-01
orbit16          1.059390e-02  7.684342e-01
orbit17          1.761318e-03  4.907790e-01
orbit18          5.494762e-03  9.982650e-01
orbit19          5.053955e-03  1.127767e+00
orbit20          9.386339e-03  6.523537e-01
orbit21          2.211192e-03  5.644245e-01
orbit22          6.008917e-03  7.017036e-01
orbit23          2.872713e-05  1.299660e-01
orbit24          9.364675e-03  4.475832e-01
orbit25          1.453453e-04  8.023939e-02
orbit26          7.560956e-05  1.833089e-01
orbit27          9.280800e-03  8.567294e-01
orbit28          6.897071e-03  7.133086e-01
orbit29          4.117423e-04  6.949615e-02
orbit30          8.990692e-04  4.220316e-01
orbit31          4.998618e-03  4.277043e-01
orbit32          7.809243e-04  1.029411e-01
orbit33          2.281768e-04  7.322312e-02
orbit34          1.052138e-03  4.292898e-01
orbit35          1.706942e-02  9.555877e-01
orbit36          1.015381e-03  3.500387e-01
orbit37          1.549536e-03  9.692609e-02
orbit38          1.038610e-03  2.026681e-01
orbit39          1.124082e-03  3.085579e-01
orbit40          1.157793e-06  1.523816e-02
orbit41          6.607604e-05  7.147949e-02
orbit42          6.931577e-05  4.944159e-02
orbit43          4.894634e-04  1.104575e-01
orbit44          0.000000e+00  0.000000e+00
orbit45          7.094927e-03  3.891266e-01
orbit46         -2.474366e-07  2.263926e-01
orbit47          5.760754e-05  3.221054e-02
orbit48          1.981324e-04  1.524191e-01
orbit49          4.966856e-04  1.368003e-01
orbit50          5.082510e-05  2.726826e-01
orbit51          2.423029e-05  9.476958e-02
orbit52          1.806461e-03  2.992756e-01
orbit53          7.255258e-04  1.469242e-01
orbit54          0.000000e+00  2.905662e-19
orbit55          0.000000e+00  0.000000e+00
orbit56          1.567097e-03  7.551626e-02
orbit57          0.000000e+00  8.673617e-20
orbit58          0.000000e+00  4.336809e-21
orbit59          0.000000e+00  3.556183e-19
orbit60          0.000000e+00  8.673617e-21
orbit61          0.000000e+00  3.469447e-20
orbit62          6.208470e-04  6.742645e-02
orbit63          2.405002e-06  8.333333e-03
orbit64          0.000000e+00  2.905662e-19
orbit65          0.000000e+00  1.249868e-17
orbit66          0.000000e+00  2.602085e-20
orbit67          0.000000e+00  0.000000e+00
orbit68          0.000000e+00  0.000000e+00
orbit69          0.000000e+00  0.000000e+00
orbit70          1.622821e-08  7.961891e-03
orbit71          0.000000e+00  1.734723e-20
orbit72          0.000000e+00  0.000000e+00
AP               5.038918e-05  1.492577e-01
bet              2.907283e-03  2.436756e+00
ecc              1.675918e-03  3.139072e-01
eccrad           1.397268e-03  3.410385e-01
close            3.924805e-03  5.352891e-01
constraint       3.306851e-04  2.676642e-01
coreness         2.157135e-04  2.452000e-01
knn              3.309180e-03  8.986008e-01
hubscore         7.089170e-03  1.236291e+00
pagerank         3.288125e-03  2.382447e+00
trans            1.219532e-04  8.436984e-02
evcent           7.940341e-03  1.029361e+00
first            1.703129e-04  1.070754e-01
upto_second      3.765700e-03  5.986371e-01
upto_third       2.270584e-03  6.654963e-01
upto_fourth      5.479577e-03  6.643031e-01
upto_fifth       5.301575e-03  5.571509e-01
upto_sixth       7.606312e-03  7.353311e-01
second           4.965388e-03  7.461221e-01
third            8.358667e-03  6.816287e-01
fourth           9.500764e-03  1.120115e+00
fifth            2.221722e-03  1.412294e+00
sixth            5.324794e-03  9.511677e-01
ratio1           5.918805e-03  1.012912e+00
ratio2           2.803743e-03  2.028839e+00
ratio3           7.136204e-03  1.836222e+00
ratio4           2.764560e-03  1.514276e+00
ratio5           7.994314e-03  1.688053e+00
ratio6           4.585449e-03  1.043469e+00
selfinter        2.267352e-05  5.694266e-02
walktrap_vertex  2.604296e-03  5.019376e-01
bigcom1          3.507129e-04  1.475384e-01
bigcom3          0.000000e+00  0.000000e+00
bigcom4          0.000000e+00  0.000000e+00
bigcom5          6.079471e-04  8.968591e-02
bigcom6          0.000000e+00  4.336809e-21
bigcom7          0.000000e+00  2.168404e-20
bigcom8          0.000000e+00  0.000000e+00
bigcom9          0.000000e+00  0.000000e+00
bigcom10        -1.524437e-05  3.515576e-01
bigcom11         1.673336e-04  2.132066e-01
bigcom12        -2.932764e-05  2.852208e-02
bigcom13         0.000000e+00  0.000000e+00
bigcom14         1.037380e-06  1.599839e-01
bigcom15         0.000000e+00  0.000000e+00
bigcom16         0.000000e+00  1.734723e-20
bigcom17         0.000000e+00  0.000000e+00
bigcom19         0.000000e+00  0.000000e+00
bigcom20         0.000000e+00  2.775558e-19
bigcom21         0.000000e+00  2.775558e-19
bigcom22         1.314974e-04  6.281282e-02
bigcom23         6.111034e-05  1.810580e-01
bigcom26         0.000000e+00  0.000000e+00
bigcom27         2.313482e-05  3.013943e-01
bigcom28         0.000000e+00  1.734723e-20
bigcom30         9.988372e-05  7.751429e-01
bigcom31         0.000000e+00  0.000000e+00
bigcom32         0.000000e+00  1.734723e-20
bigcom33         0.000000e+00  0.000000e+00
bigcom34         0.000000e+00  0.000000e+00
bigcom36         0.000000e+00  2.775558e-19
bigcom37         0.000000e+00  4.336809e-21
bigcom38         0.000000e+00  2.775558e-19
bigcom39         0.000000e+00  2.602085e-20
bigcom40         0.000000e+00  0.000000e+00
bigcom41         1.220006e-04  6.599970e-01
bigcom43        -7.435641e-07  2.882197e-01
bigcom46         2.268033e-06  4.540527e-01
bigcom47        -2.265701e-05  4.197073e-02
bigcom49         4.614413e-05  1.249147e-01
bigcom52         4.240275e-05  7.590322e-01
bigcom54         0.000000e+00  1.734723e-20
bigcom58         0.000000e+00  0.000000e+00
bigcom61         0.000000e+00  1.734723e-20
bigcom65         0.000000e+00  0.000000e+00
bigcom69         0.000000e+00  4.336809e-21
bigcom71         0.000000e+00  2.775558e-19
bigcom75         0.000000e+00  1.734723e-20
bigcom76         0.000000e+00  2.862294e-19
bigcom78         0.000000e+00  1.734723e-20
bigcom82         0.000000e+00  0.000000e+00
bigcom83         0.000000e+00  0.000000e+00
bigcom85         1.975451e-05  3.984598e-01
bigcom87         0.000000e+00  3.469447e-20
bigcom90         0.000000e+00  4.336809e-21
bigcom91         0.000000e+00  0.000000e+00
bigcom95         0.000000e+00  2.168404e-20
bigcom97         0.000000e+00  0.000000e+00
bigcom98         0.000000e+00  0.000000e+00
bigcom99        -2.286839e-05  3.201380e-01
bigcom101        0.000000e+00  1.301043e-20
bigcom102        0.000000e+00  0.000000e+00
bigcom104        0.000000e+00  1.734723e-20
bigcom106        0.000000e+00  2.168404e-20
bigcom107        0.000000e+00  0.000000e+00
bigcom108        0.000000e+00  0.000000e+00
bigcom113        0.000000e+00  3.469447e-20
bigcom114        0.000000e+00  2.775558e-19
bigcom115        0.000000e+00  0.000000e+00
bigcom117        0.000000e+00  7.329207e-19
bigcom119        0.000000e+00  0.000000e+00
bigcom121        0.000000e+00  1.734723e-20
bigcom123        0.000000e+00  3.469447e-20
bigcom124       -3.864007e-05  3.053143e-01
bigcom127        0.000000e+00  0.000000e+00
bigcom130        0.000000e+00  1.734723e-20
bigcom131        0.000000e+00  0.000000e+00
bigcom134        0.000000e+00  8.673617e-21
bigcom138        0.000000e+00  0.000000e+00
bigcom143        0.000000e+00  0.000000e+00
bigcom146        4.083249e-05  5.400090e-02
bigcom148        0.000000e+00  0.000000e+00
bigcom149        0.000000e+00  0.000000e+00
bigcom151        0.000000e+00  0.000000e+00
bigcom153        0.000000e+00  0.000000e+00
bigcom154        0.000000e+00  2.168404e-20
bigcom159        0.000000e+00  1.734723e-20
bigcom160        0.000000e+00  0.000000e+00
bigcom161        0.000000e+00  1.734723e-20
bigcom162        0.000000e+00  0.000000e+00
bigcom168        0.000000e+00  0.000000e+00
bigcom172        0.000000e+00  0.000000e+00
bigcom175        0.000000e+00  0.000000e+00
bigcom180        0.000000e+00  0.000000e+00
bigcom181        0.000000e+00  0.000000e+00
bigcom183        0.000000e+00  1.734723e-20
bigcom185        0.000000e+00  1.734723e-20
bigcom187        0.000000e+00  0.000000e+00
bigcom189        0.000000e+00  2.775558e-19
bigcom191        0.000000e+00  2.775558e-19
bigcom198        0.000000e+00  0.000000e+00
bigcom199        0.000000e+00  0.000000e+00
bigcom200        0.000000e+00  4.336809e-21
bigcom202        0.000000e+00  0.000000e+00
bigcom205        0.000000e+00  8.673617e-21
bigcom227        0.000000e+00  0.000000e+00
bigcom232        0.000000e+00  0.000000e+00
bigcom241        0.000000e+00  1.734723e-20
bigcom246        0.000000e+00  0.000000e+00
bigcom266        0.000000e+00  0.000000e+00
bigcom268        0.000000e+00  0.000000e+00
bigcom274        0.000000e+00  8.673617e-21
bigcom278       -2.009526e-06  1.200925e-01
bigcom280        0.000000e+00  0.000000e+00
bigcom323        0.000000e+00  0.000000e+00
bigcom341        0.000000e+00  2.168404e-20
bigcom342        0.000000e+00  4.336809e-21
bigcom345        0.000000e+00  0.000000e+00
bigcom346        0.000000e+00  0.000000e+00
bigcom354        0.000000e+00  0.000000e+00
bigcom369        0.000000e+00  2.775558e-19
bigcom373       -4.831422e-05  3.222456e-01
bigcom377        0.000000e+00  0.000000e+00
bigcom384        0.000000e+00  2.775558e-19
bigcom394        0.000000e+00  0.000000e+00
bigcom398       -1.660438e-05  3.961890e-01
bigcom403        0.000000e+00  4.336809e-21
bigcom404        0.000000e+00  0.000000e+00
bigcom414        0.000000e+00  2.775558e-19
bigcom416        0.000000e+00  0.000000e+00
bigcom423       -2.379648e-06  3.322715e-02
bigcom428        0.000000e+00  0.000000e+00
bigcom430       -3.977943e-05  4.328843e-01
bigcom434        0.000000e+00  0.000000e+00
bigcom435        0.000000e+00  0.000000e+00
bigcom449        0.000000e+00  0.000000e+00
bigcom451        0.000000e+00  0.000000e+00
bigcom454        0.000000e+00  0.000000e+00
bigcom471        0.000000e+00  1.734723e-20
bigcom473        0.000000e+00  0.000000e+00
bigcom479        1.284600e-06  1.627799e-02
bigcom484       -7.568039e-06  3.964572e-01
bigcom485        0.000000e+00  2.602085e-20
bigcom492        0.000000e+00  1.734723e-20
bigcom498        0.000000e+00  0.000000e+00
bigcom506        0.000000e+00  1.734723e-20
bigcom530        0.000000e+00  0.000000e+00
bigcom531        0.000000e+00  0.000000e+00
bigcom564        0.000000e+00  0.000000e+00
bigcom623        0.000000e+00  0.000000e+00
spin_vertex      7.344147e-04  7.884045e-01
membership_s1    1.663593e-04  1.571137e-01
membership_s2    1.794490e-04  7.852352e-02
membership_s3    0.000000e+00  3.469447e-20
membership_s4   -4.619712e-05  2.782546e-01
membership_s5    0.000000e+00  0.000000e+00
membership_s6    0.000000e+00  3.035766e-20
membership_s7   -1.520309e-05  1.613306e-01
membership_s8    0.000000e+00  2.602085e-20
membership_s9    1.970420e-05  1.321670e-01
membership_s10   0.000000e+00  0.000000e+00
membership_s11  -2.947891e-05  6.544911e-01
membership_s13   5.734998e-05  5.266203e-01
membership_s14   4.917213e-05  2.376714e-01
membership_s15   9.200369e-06  3.483668e-01
membership_s17  -1.410552e-04  4.165932e-01
membership_s18   0.000000e+00  0.000000e+00
membership_s19  -1.827391e-05  1.944508e-01
membership_s20   0.000000e+00  2.862294e-19
membership_s21   1.903707e-04  5.307404e-01
membership_s22   0.000000e+00  3.469447e-20
membership_s23   5.560330e-06  5.082364e-03
membership_s25   6.358901e-05  1.514070e-01
membership_s26   0.000000e+00  1.734723e-20
membership_s27   0.000000e+00  1.734723e-20
membership_s28   1.053303e-05  3.760525e-02
membership_s29   0.000000e+00  1.734723e-20
membership_s30   0.000000e+00  1.714286e-02
membership_s31  -2.995365e-05  3.040691e-01
membership_s32   2.309155e-04  4.147049e-01
membership_s33   0.000000e+00  8.673617e-21
membership_s34  -5.895899e-05  1.816901e-01
membership_s35   8.757536e-05  2.187091e-01
membership_s36   0.000000e+00  0.000000e+00
membership_s37   2.909102e-05  3.323162e-01
membership_s39   7.166240e-05  1.606067e-01
membership_s40   0.000000e+00  1.734723e-20
membership_s41   0.000000e+00  0.000000e+00
membership_s42   0.000000e+00  6.071532e-20
membership_s43   7.780100e-05  4.327282e-01
membership_s44  -6.357410e-06  1.179424e-01
V1               5.912171e-03  2.111093e+00
V2               2.926313e-03  2.363042e+00
pdi             -2.287055e-05  5.104373e-01
adhesion         7.078521e-03  1.786273e+00
cohesion         3.877387e-03  1.708066e+00
inner            4.568085e-03  2.452153e+00
outer            5.197355e-03  2.292788e+00
ioratio          4.623694e-03  2.032480e+00
comsize          2.562170e-03  2.093139e+00
[1] "Dataset: low_targets Model GLM, run: 3 of 10 2015-06-15 21:12:03"
[1] "glmnet variable coefficients"
                     [,1]          [,2]
(Intercept)     -3.770419  4.058140e+00
graph0           0.000000 -4.633415e-02
graph1           0.000000 -3.560067e-04
graph2           0.000000 -8.468915e-03
graph3           0.000000  0.000000e+00
graph4           0.000000  0.000000e+00
graph5           0.000000  3.962437e-05
graph6           0.000000  0.000000e+00
graph7           0.000000  0.000000e+00
graph8           0.000000 -2.834767e-01
graph9           0.000000 -9.548753e-08
graph10          0.000000  2.172785e-07
graph11          0.000000 -1.027279e-07
graph12          0.000000  0.000000e+00
graph13          0.000000 -3.784092e-06
graph14          0.000000  1.335374e-06
graph15          0.000000 -1.177331e-03
graph16          0.000000  1.472595e-06
graph17          0.000000  0.000000e+00
graph18          0.000000 -1.221457e-03
graph19          0.000000  0.000000e+00
graph20          0.000000  2.020329e-04
graph21          0.000000 -3.020616e-03
graph22          0.000000  2.537761e-06
graph23          0.000000 -6.035706e-05
graph24          0.000000  0.000000e+00
graph25          0.000000  1.457517e-05
graph26          0.000000  0.000000e+00
graph27          0.000000 -1.238970e-04
graph28          0.000000  2.521693e-02
graph29          0.000000  0.000000e+00
orbit0           0.000000 -3.830620e-02
orbit1           0.000000 -3.772888e-04
orbit2           0.000000  0.000000e+00
orbit3           0.000000 -1.084972e-02
orbit4           0.000000 -5.943179e-06
orbit5           0.000000  1.008826e-06
orbit6           0.000000  0.000000e+00
orbit7           0.000000  5.527870e-04
orbit8           0.000000  2.653360e-06
orbit9           0.000000  0.000000e+00
orbit10          0.000000 -4.661433e-04
orbit11          0.000000  0.000000e+00
orbit12          0.000000  0.000000e+00
orbit13          0.000000  1.612377e-02
orbit14          0.000000 -2.296346e-01
orbit15          0.000000 -1.740146e-06
orbit16          0.000000  5.307874e-05
orbit17          0.000000  1.579050e-05
orbit18          0.000000 -2.570942e-06
orbit19          0.000000  7.501400e-07
orbit20          0.000000 -5.346068e-07
orbit21          0.000000  8.985938e-05
orbit22          0.000000 -1.225930e-07
orbit23          0.000000 -7.356117e-02
orbit24          0.000000 -5.982972e-07
orbit25          0.000000  1.101969e-05
orbit26          0.000000 -2.739335e-03
orbit27          0.000000 -2.856515e-05
orbit28          0.000000 -7.952644e-06
orbit29          0.000000  1.539203e-06
orbit30          0.000000 -7.061407e-05
orbit31          0.000000  1.426959e-06
orbit32          0.000000  2.274392e-07
orbit33          0.000000  3.654800e-01
orbit34          0.000000 -1.194357e-03
orbit35          0.000000  1.550299e-05
orbit36          0.000000 -1.046406e-03
orbit37          0.000000  3.305372e-06
orbit38          0.000000 -1.508926e-03
orbit39          0.000000 -7.081023e-05
orbit40          0.000000  2.051857e-05
orbit41          0.000000  1.372719e-02
orbit42          0.000000  1.766646e-01
orbit43          0.000000 -1.518911e-03
orbit44          0.000000 -7.969636e-01
orbit45          0.000000  4.742299e-06
orbit46          0.000000 -1.271911e-04
orbit47          0.000000  3.434622e-03
orbit48          0.000000 -7.460830e-03
orbit49          0.000000  2.461451e-04
orbit50          0.000000  2.101194e-02
orbit51          0.000000 -1.811180e-03
orbit52          0.000000 -3.364916e-03
orbit53          0.000000 -6.178734e-04
orbit54          0.000000  2.424094e-06
orbit55          0.000000  0.000000e+00
orbit56          0.000000 -2.099181e-04
orbit57          0.000000  0.000000e+00
orbit58          0.000000 -1.672111e+00
orbit59          0.000000  0.000000e+00
orbit60          0.000000 -1.156140e-02
orbit61          0.000000 -1.204673e+00
orbit62          0.000000  2.520413e-02
orbit63          0.000000 -1.569327e-03
orbit64          0.000000 -8.766303e-03
orbit65          0.000000  0.000000e+00
orbit66          0.000000  5.627654e-04
orbit67          0.000000 -1.201732e-01
orbit68          0.000000 -1.117898e-05
orbit69          0.000000  0.000000e+00
orbit70          0.000000  2.622544e-02
orbit71          0.000000  0.000000e+00
orbit72          0.000000  0.000000e+00
AP               0.000000  1.835247e-01
bet              0.000000  6.255626e-05
ecc              0.000000 -7.122303e-02
eccrad           0.000000 -4.937530e-01
close            0.000000  0.000000e+00
constraint       0.000000  4.064141e-01
coreness         0.000000  2.803371e-01
knn              0.000000  0.000000e+00
hubscore         0.000000 -7.669581e+00
pagerank         0.000000 -5.003726e+00
trans            0.000000  5.464654e-01
evcent           0.000000 -4.662546e-01
first            0.000000 -4.300621e-02
upto_second      0.000000 -9.250615e-04
upto_third       0.000000 -2.091809e-04
upto_fourth      0.000000  0.000000e+00
upto_fifth       0.000000  0.000000e+00
upto_sixth       0.000000  0.000000e+00
second           0.000000 -8.115500e-04
third            0.000000 -1.896600e-04
fourth           0.000000  4.014677e-05
fifth            0.000000 -1.063697e-04
sixth            0.000000  1.591404e-04
ratio1           0.000000  9.468344e-04
ratio2           0.000000  4.759530e-03
ratio3           0.000000  4.060688e-03
ratio4           0.000000 -6.886407e-02
ratio5           0.000000 -8.698445e-03
ratio6           0.000000 -6.529087e-05
selfinter        0.000000 -2.079866e-01
walktrap_vertex  0.000000 -1.070317e+00
bigcom1          0.000000  7.028292e-01
bigcom3          0.000000 -4.873308e-01
bigcom4          0.000000 -6.544771e-01
bigcom5          0.000000 -3.165344e-02
bigcom6          0.000000 -5.044131e-01
bigcom7          0.000000 -7.600805e-01
bigcom8          0.000000 -1.334043e+00
bigcom9          0.000000 -3.327575e-01
bigcom10         0.000000  2.349281e+00
bigcom11         0.000000  6.099775e-01
bigcom12         0.000000  1.008837e-01
bigcom13         0.000000 -6.297053e-01
bigcom14         0.000000  1.237174e+00
bigcom15         0.000000 -5.705166e-01
bigcom16         0.000000 -5.629764e-01
bigcom17         0.000000 -5.166605e-01
bigcom19         0.000000 -8.912659e-01
bigcom20         0.000000 -1.122585e-01
bigcom21         0.000000 -4.214210e-01
bigcom22         0.000000  1.628426e+00
bigcom23         0.000000  6.999780e-01
bigcom26         0.000000 -1.153250e+00
bigcom27         0.000000  2.128824e+00
bigcom28         0.000000 -7.298943e-01
bigcom30         0.000000  2.486309e+00
bigcom31         0.000000 -7.016994e-01
bigcom32         0.000000 -7.081222e-01
bigcom33         0.000000 -5.266365e-01
bigcom34         0.000000 -5.703706e-01
bigcom36         0.000000 -6.114406e-01
bigcom37         0.000000 -7.376746e-01
bigcom38         0.000000 -7.020605e-01
bigcom39         0.000000 -4.312869e-01
bigcom40         0.000000 -3.829003e-01
bigcom41         0.000000  2.420902e+00
bigcom43         0.000000  9.919038e-01
bigcom46         0.000000  1.830106e+00
bigcom47         0.000000  7.447744e-01
bigcom49         0.000000  9.056858e-01
bigcom52         0.000000  2.517558e+00
bigcom54         0.000000 -5.800677e-01
bigcom58         0.000000 -4.361244e-01
bigcom61         0.000000 -7.759052e-01
bigcom65         0.000000 -6.349978e-01
bigcom69         0.000000 -1.242515e+00
bigcom71         0.000000 -7.557980e-01
bigcom75         0.000000 -8.733149e-01
bigcom76         0.000000 -9.322730e-01
bigcom78         0.000000 -3.491693e-01
bigcom82         0.000000 -6.547876e-01
bigcom83         0.000000  0.000000e+00
bigcom85         0.000000  1.352996e+00
bigcom87         0.000000 -8.780862e-01
bigcom90         0.000000 -8.135768e-01
bigcom91         0.000000 -6.554647e-01
bigcom95         0.000000 -5.803016e-01
bigcom97         0.000000 -3.336912e-01
bigcom98         0.000000 -3.397666e-01
bigcom99         0.000000  2.085834e+00
bigcom101        0.000000 -1.099983e-01
bigcom102        0.000000 -5.764012e-01
bigcom104        0.000000 -5.476899e-01
bigcom106        0.000000  0.000000e+00
bigcom107        0.000000 -4.990977e-01
bigcom108        0.000000 -5.753481e-01
bigcom113        0.000000 -5.239641e-01
bigcom114        0.000000 -2.941888e-01
bigcom115        0.000000 -7.759010e-01
bigcom117        0.000000 -8.822337e-01
bigcom119        0.000000 -5.498886e-01
bigcom121        0.000000 -5.041089e-01
bigcom123        0.000000 -1.000476e+00
bigcom124        0.000000  2.280896e+00
bigcom127        0.000000 -6.728539e-01
bigcom130        0.000000 -5.268365e-01
bigcom131        0.000000 -2.926854e-01
bigcom134        0.000000 -4.262586e-01
bigcom138        0.000000 -1.078217e+00
bigcom143        0.000000 -4.200755e-01
bigcom146        0.000000  9.574889e-01
bigcom148        0.000000 -4.140889e-01
bigcom149        0.000000 -4.442778e-01
bigcom151        0.000000 -3.788208e-01
bigcom153        0.000000 -5.677095e-01
bigcom154        0.000000 -6.870342e-01
bigcom159        0.000000 -7.149627e-01
bigcom160        0.000000 -5.560034e-01
bigcom161        0.000000 -8.864771e-01
bigcom162        0.000000 -6.019724e-01
bigcom168        0.000000 -5.351495e-01
bigcom172        0.000000 -3.934247e-01
bigcom175        0.000000 -7.275689e-01
bigcom180        0.000000 -4.444011e-01
bigcom181        0.000000  0.000000e+00
bigcom183        0.000000 -6.783127e-01
bigcom185        0.000000 -6.168712e-01
bigcom187        0.000000 -3.410855e-01
bigcom189        0.000000 -8.610210e-01
bigcom191        0.000000 -3.012863e-01
bigcom198        0.000000  0.000000e+00
bigcom199        0.000000 -1.080413e+00
bigcom200        0.000000 -6.710292e-01
bigcom202        0.000000 -6.270199e-01
bigcom205        0.000000 -6.420286e-01
bigcom227        0.000000 -5.849098e-02
bigcom232        0.000000 -1.763188e-02
bigcom241        0.000000 -2.435885e-01
bigcom246        0.000000  0.000000e+00
bigcom266        0.000000 -2.699587e-01
bigcom268        0.000000 -3.956675e-01
bigcom274        0.000000 -2.860895e-01
bigcom278        0.000000  1.677638e+00
bigcom280        0.000000 -2.336169e-01
bigcom323        0.000000 -4.001353e-01
bigcom341        0.000000 -6.334809e-01
bigcom342        0.000000 -1.164131e-01
bigcom345        0.000000 -3.509924e-02
bigcom346        0.000000 -4.860034e-01
bigcom354        0.000000 -2.967294e-01
bigcom369        0.000000 -1.373248e-01
bigcom373        0.000000  2.170233e+00
bigcom377        0.000000 -5.165930e-01
bigcom384        0.000000 -8.440981e-01
bigcom394        0.000000 -7.325354e-01
bigcom398        0.000000  2.466756e+00
bigcom403        0.000000 -6.664908e-01
bigcom404        0.000000 -4.167859e-01
bigcom414        0.000000 -4.440227e-01
bigcom416        0.000000 -5.568640e-01
bigcom423        0.000000  1.315221e+00
bigcom428        0.000000 -5.520352e-01
bigcom430        0.000000  2.582235e+00
bigcom434        0.000000 -2.649691e-01
bigcom435        0.000000 -1.660844e-01
bigcom449        0.000000 -3.806194e-01
bigcom451        0.000000 -4.342274e-01
bigcom454        0.000000 -2.222454e-01
bigcom471        0.000000 -5.725631e-01
bigcom473        0.000000 -2.383633e-01
bigcom479        0.000000  9.061488e-01
bigcom484        0.000000  2.001617e+00
bigcom485        0.000000 -3.668109e-01
bigcom492        0.000000 -3.821812e-01
bigcom498        0.000000 -2.956765e-01
bigcom506        0.000000 -3.920038e-01
bigcom530        0.000000 -8.445611e-01
bigcom531        0.000000 -2.614003e-01
bigcom564        0.000000 -4.765892e-01
bigcom623        0.000000 -4.922106e-01
spin_vertex      0.000000 -1.887193e-03
membership_s1    0.000000  1.027074e-03
membership_s2    0.000000 -9.823616e-01
membership_s3    0.000000 -1.152562e+00
membership_s4    0.000000  6.070357e-01
membership_s5    0.000000 -1.449616e+00
membership_s6    0.000000 -1.511619e+00
membership_s7    0.000000  3.837224e-01
membership_s8    0.000000 -2.423075e+00
membership_s9    0.000000 -2.831112e-01
membership_s10   0.000000 -1.435467e+00
membership_s11   0.000000  1.750443e+00
membership_s13   0.000000  1.771696e+00
membership_s14   0.000000 -1.185828e-02
membership_s15   0.000000 -8.344119e-03
membership_s17   0.000000  1.101571e+00
membership_s18   0.000000 -1.290883e+00
membership_s19   0.000000 -1.485035e-01
membership_s20   0.000000 -7.501695e-01
membership_s21   0.000000  4.934485e-01
membership_s22   0.000000 -1.639251e+00
membership_s23   0.000000 -2.493214e-01
membership_s25   0.000000 -4.663681e-01
membership_s26   0.000000 -1.344256e+00
membership_s27   0.000000 -9.590296e-01
membership_s28   0.000000 -6.073789e-02
membership_s29   0.000000 -1.363907e+00
membership_s30   0.000000 -1.341872e+00
membership_s31   0.000000  3.078116e-01
membership_s32   0.000000  3.072152e-01
membership_s33   0.000000 -1.372296e+00
membership_s34   0.000000  3.196650e-01
membership_s35   0.000000 -3.754305e-02
membership_s36   0.000000 -1.355246e+00
membership_s37   0.000000  4.179154e-01
membership_s39   0.000000 -3.134530e-01
membership_s40   0.000000 -7.782291e-01
membership_s41   0.000000 -1.680172e+00
membership_s42   0.000000 -1.287845e+00
membership_s43   0.000000  2.965498e-01
membership_s44   0.000000 -2.180679e-01
V1               0.000000  7.985592e-01
V2               0.000000  1.677644e+00
pdi              0.000000 -5.219740e+02
adhesion         0.000000  5.804902e-04
cohesion         0.000000 -1.059096e-03
inner            0.000000  2.947111e-04
outer            0.000000 -3.018611e-05
ioratio          0.000000  0.000000e+00
comsize          0.000000  3.113049e-04
[1] "Dataset: low_targets Model GBM, run: 4 of 10 2015-06-15 21:12:53"
Iter   TrainDeviance   ValidDeviance   StepSize   Improve
     1        0.2155             nan     0.0100   -0.0001
     2        0.2143             nan     0.0100   -0.0000
     3        0.2129             nan     0.0100    0.0000
     4        0.2114             nan     0.0100    0.0001
     5        0.2099             nan     0.0100    0.0001
     6        0.2091             nan     0.0100   -0.0001
     7        0.2082             nan     0.0100   -0.0001
     8        0.2068             nan     0.0100    0.0002
     9        0.2059             nan     0.0100    0.0001
    10        0.2047             nan     0.0100   -0.0000
    20        0.1947             nan     0.0100   -0.0001
    40        0.1787             nan     0.0100   -0.0000
    49        0.1727             nan     0.0100   -0.0000

[1] "GBM variable coefficients"
                            var    rel.inf
inner                     inner 5.54666898
outer                     outer 5.18813356
pagerank               pagerank 4.97758031
bet                         bet 4.27950409
ratio3                   ratio3 4.15516996
graph13                 graph13 3.31938241
comsize                 comsize 3.15212790
V1                           V1 2.95138380
hubscore               hubscore 2.90674813
ioratio                 ioratio 2.89091537
ratio2                   ratio2 2.84526074
orbit18                 orbit18 2.35260288
V2                           V2 2.34359641
knn                         knn 2.27152501
graph9                   graph9 2.13566346
orbit16                 orbit16 2.10761774
adhesion               adhesion 1.90391333
orbit27                 orbit27 1.73429978
orbit19                 orbit19 1.69156588
walktrap_vertex walktrap_vertex 1.60800998
orbit35                 orbit35 1.54712829
fifth                     fifth 1.48315110
orbit28                 orbit28 1.46859943
ratio5                   ratio5 1.41202372
cohesion               cohesion 1.40419883
ratio6                   ratio6 1.39000446
ratio4                   ratio4 1.35770798
orbit4                   orbit4 1.29914824
upto_fourth         upto_fourth 1.29148024
orbit20                 orbit20 1.10503585
graph12                 graph12 1.07165605
upto_sixth           upto_sixth 0.99447768
orbit21                 orbit21 0.93528702
graph15                 graph15 0.93339062
orbit17                 orbit17 0.89750550
graph3                   graph3 0.88504948
membership_s21   membership_s21 0.88325753
fourth                   fourth 0.86145957
graph14                 graph14 0.85610704
graph1                   graph1 0.81293688
graph4                   graph4 0.80648604
orbit15                 orbit15 0.74344846
graph16                 graph16 0.69643005
spin_vertex         spin_vertex 0.65203280
second                   second 0.61253253
coreness               coreness 0.60816903
bigcom1                 bigcom1 0.59064238
orbit31                 orbit31 0.54615090
graph10                 graph10 0.50088545
graph19                 graph19 0.48754441
close                     close 0.47981144
graph6                   graph6 0.46082866
upto_third           upto_third 0.44114672
membership_s15   membership_s15 0.42704220
ratio1                   ratio1 0.42544659
orbit9                   orbit9 0.42094086
orbit30                 orbit30 0.41778579
trans                     trans 0.40944288
graph17                 graph17 0.39905720
membership_s43   membership_s43 0.38176253
membership_s14   membership_s14 0.38018440
bigcom423             bigcom423 0.35656862
membership_s37   membership_s37 0.32261405
upto_fifth           upto_fifth 0.30324132
orbit36                 orbit36 0.28967917
orbit24                 orbit24 0.27961249
graph11                 graph11 0.27798166
graph18                 graph18 0.27350053
membership_s19   membership_s19 0.24773631
third                     third 0.23448967
orbit5                   orbit5 0.23314838
graph23                 graph23 0.20230734
membership_s44   membership_s44 0.18338722
graph7                   graph7 0.18265648
membership_s32   membership_s32 0.18213353
orbit39                 orbit39 0.17848124
bigcom23               bigcom23 0.17799730
graph21                 graph21 0.17277473
orbit1                   orbit1 0.15798922
orbit37                 orbit37 0.14485334
orbit45                 orbit45 0.13911688
graph0                   graph0 0.12671330
graph20                 graph20 0.11987439
bigcom43               bigcom43 0.11977700
evcent                   evcent 0.11738487
ecc                         ecc 0.10310993
graph5                   graph5 0.09226206
orbit32                 orbit32 0.09214013
sixth                     sixth 0.08812005
orbit41                 orbit41 0.08615122
orbit38                 orbit38 0.07825548
orbit52                 orbit52 0.07427548
orbit29                 orbit29 0.05508620
membership_s39   membership_s39 0.04640367
membership_s35   membership_s35 0.04562073
orbit6                   orbit6 0.03977653
bigcom5                 bigcom5 0.03573296
graph2                   graph2 0.00000000
graph8                   graph8 0.00000000
graph22                 graph22 0.00000000
graph24                 graph24 0.00000000
graph25                 graph25 0.00000000
graph26                 graph26 0.00000000
graph27                 graph27 0.00000000
graph28                 graph28 0.00000000
graph29                 graph29 0.00000000
orbit0                   orbit0 0.00000000
orbit2                   orbit2 0.00000000
orbit3                   orbit3 0.00000000
orbit7                   orbit7 0.00000000
orbit8                   orbit8 0.00000000
orbit10                 orbit10 0.00000000
orbit11                 orbit11 0.00000000
orbit12                 orbit12 0.00000000
orbit13                 orbit13 0.00000000
orbit14                 orbit14 0.00000000
orbit22                 orbit22 0.00000000
orbit23                 orbit23 0.00000000
orbit25                 orbit25 0.00000000
orbit26                 orbit26 0.00000000
orbit33                 orbit33 0.00000000
orbit34                 orbit34 0.00000000
orbit40                 orbit40 0.00000000
orbit42                 orbit42 0.00000000
orbit43                 orbit43 0.00000000
orbit44                 orbit44 0.00000000
orbit46                 orbit46 0.00000000
orbit47                 orbit47 0.00000000
orbit48                 orbit48 0.00000000
orbit49                 orbit49 0.00000000
orbit50                 orbit50 0.00000000
orbit51                 orbit51 0.00000000
orbit53                 orbit53 0.00000000
orbit54                 orbit54 0.00000000
orbit55                 orbit55 0.00000000
orbit56                 orbit56 0.00000000
orbit57                 orbit57 0.00000000
orbit58                 orbit58 0.00000000
orbit59                 orbit59 0.00000000
orbit60                 orbit60 0.00000000
orbit61                 orbit61 0.00000000
orbit62                 orbit62 0.00000000
orbit63                 orbit63 0.00000000
orbit64                 orbit64 0.00000000
orbit65                 orbit65 0.00000000
orbit66                 orbit66 0.00000000
orbit67                 orbit67 0.00000000
orbit68                 orbit68 0.00000000
orbit69                 orbit69 0.00000000
orbit70                 orbit70 0.00000000
orbit71                 orbit71 0.00000000
orbit72                 orbit72 0.00000000
AP                           AP 0.00000000
eccrad                   eccrad 0.00000000
constraint           constraint 0.00000000
first                     first 0.00000000
upto_second         upto_second 0.00000000
selfinter             selfinter 0.00000000
bigcom3                 bigcom3 0.00000000
bigcom4                 bigcom4 0.00000000
bigcom6                 bigcom6 0.00000000
bigcom7                 bigcom7 0.00000000
bigcom8                 bigcom8 0.00000000
bigcom9                 bigcom9 0.00000000
bigcom10               bigcom10 0.00000000
bigcom11               bigcom11 0.00000000
bigcom12               bigcom12 0.00000000
bigcom13               bigcom13 0.00000000
bigcom14               bigcom14 0.00000000
bigcom15               bigcom15 0.00000000
bigcom16               bigcom16 0.00000000
bigcom17               bigcom17 0.00000000
bigcom19               bigcom19 0.00000000
bigcom20               bigcom20 0.00000000
bigcom21               bigcom21 0.00000000
bigcom22               bigcom22 0.00000000
bigcom26               bigcom26 0.00000000
bigcom27               bigcom27 0.00000000
bigcom28               bigcom28 0.00000000
bigcom30               bigcom30 0.00000000
bigcom31               bigcom31 0.00000000
bigcom32               bigcom32 0.00000000
bigcom33               bigcom33 0.00000000
bigcom34               bigcom34 0.00000000
bigcom36               bigcom36 0.00000000
bigcom37               bigcom37 0.00000000
bigcom38               bigcom38 0.00000000
bigcom39               bigcom39 0.00000000
bigcom40               bigcom40 0.00000000
bigcom41               bigcom41 0.00000000
bigcom46               bigcom46 0.00000000
bigcom47               bigcom47 0.00000000
bigcom49               bigcom49 0.00000000
bigcom52               bigcom52 0.00000000
bigcom54               bigcom54 0.00000000
bigcom58               bigcom58 0.00000000
bigcom61               bigcom61 0.00000000
bigcom65               bigcom65 0.00000000
bigcom69               bigcom69 0.00000000
bigcom71               bigcom71 0.00000000
bigcom75               bigcom75 0.00000000
bigcom76               bigcom76 0.00000000
bigcom78               bigcom78 0.00000000
bigcom82               bigcom82 0.00000000
bigcom83               bigcom83 0.00000000
bigcom85               bigcom85 0.00000000
bigcom87               bigcom87 0.00000000
bigcom90               bigcom90 0.00000000
bigcom91               bigcom91 0.00000000
bigcom95               bigcom95 0.00000000
bigcom97               bigcom97 0.00000000
bigcom98               bigcom98 0.00000000
bigcom99               bigcom99 0.00000000
bigcom101             bigcom101 0.00000000
bigcom102             bigcom102 0.00000000
bigcom104             bigcom104 0.00000000
bigcom106             bigcom106 0.00000000
bigcom107             bigcom107 0.00000000
bigcom108             bigcom108 0.00000000
bigcom113             bigcom113 0.00000000
bigcom114             bigcom114 0.00000000
bigcom115             bigcom115 0.00000000
bigcom117             bigcom117 0.00000000
bigcom119             bigcom119 0.00000000
bigcom121             bigcom121 0.00000000
bigcom123             bigcom123 0.00000000
bigcom124             bigcom124 0.00000000
bigcom127             bigcom127 0.00000000
bigcom130             bigcom130 0.00000000
bigcom131             bigcom131 0.00000000
bigcom134             bigcom134 0.00000000
bigcom138             bigcom138 0.00000000
bigcom143             bigcom143 0.00000000
bigcom146             bigcom146 0.00000000
bigcom148             bigcom148 0.00000000
bigcom149             bigcom149 0.00000000
bigcom151             bigcom151 0.00000000
bigcom153             bigcom153 0.00000000
bigcom154             bigcom154 0.00000000
bigcom159             bigcom159 0.00000000
bigcom160             bigcom160 0.00000000
bigcom161             bigcom161 0.00000000
bigcom162             bigcom162 0.00000000
bigcom168             bigcom168 0.00000000
bigcom172             bigcom172 0.00000000
bigcom175             bigcom175 0.00000000
bigcom180             bigcom180 0.00000000
bigcom181             bigcom181 0.00000000
bigcom183             bigcom183 0.00000000
bigcom185             bigcom185 0.00000000
bigcom187             bigcom187 0.00000000
bigcom189             bigcom189 0.00000000
bigcom191             bigcom191 0.00000000
bigcom198             bigcom198 0.00000000
bigcom199             bigcom199 0.00000000
bigcom200             bigcom200 0.00000000
bigcom202             bigcom202 0.00000000
bigcom205             bigcom205 0.00000000
bigcom227             bigcom227 0.00000000
bigcom232             bigcom232 0.00000000
bigcom241             bigcom241 0.00000000
bigcom246             bigcom246 0.00000000
bigcom266             bigcom266 0.00000000
bigcom268             bigcom268 0.00000000
bigcom274             bigcom274 0.00000000
bigcom278             bigcom278 0.00000000
bigcom280             bigcom280 0.00000000
bigcom323             bigcom323 0.00000000
bigcom341             bigcom341 0.00000000
bigcom342             bigcom342 0.00000000
bigcom345             bigcom345 0.00000000
bigcom346             bigcom346 0.00000000
bigcom354             bigcom354 0.00000000
bigcom369             bigcom369 0.00000000
bigcom373             bigcom373 0.00000000
bigcom377             bigcom377 0.00000000
bigcom384             bigcom384 0.00000000
bigcom394             bigcom394 0.00000000
bigcom398             bigcom398 0.00000000
bigcom403             bigcom403 0.00000000
bigcom404             bigcom404 0.00000000
bigcom414             bigcom414 0.00000000
bigcom416             bigcom416 0.00000000
bigcom428             bigcom428 0.00000000
bigcom430             bigcom430 0.00000000
bigcom434             bigcom434 0.00000000
bigcom435             bigcom435 0.00000000
bigcom449             bigcom449 0.00000000
bigcom451             bigcom451 0.00000000
bigcom454             bigcom454 0.00000000
bigcom471             bigcom471 0.00000000
bigcom473             bigcom473 0.00000000
bigcom479             bigcom479 0.00000000
bigcom484             bigcom484 0.00000000
bigcom485             bigcom485 0.00000000
bigcom492             bigcom492 0.00000000
bigcom498             bigcom498 0.00000000
bigcom506             bigcom506 0.00000000
bigcom530             bigcom530 0.00000000
bigcom531             bigcom531 0.00000000
bigcom564             bigcom564 0.00000000
bigcom623             bigcom623 0.00000000
membership_s1     membership_s1 0.00000000
membership_s2     membership_s2 0.00000000
membership_s3     membership_s3 0.00000000
membership_s4     membership_s4 0.00000000
membership_s5     membership_s5 0.00000000
membership_s6     membership_s6 0.00000000
membership_s7     membership_s7 0.00000000
membership_s8     membership_s8 0.00000000
membership_s9     membership_s9 0.00000000
membership_s10   membership_s10 0.00000000
membership_s11   membership_s11 0.00000000
membership_s13   membership_s13 0.00000000
membership_s17   membership_s17 0.00000000
membership_s18   membership_s18 0.00000000
membership_s20   membership_s20 0.00000000
membership_s22   membership_s22 0.00000000
membership_s23   membership_s23 0.00000000
membership_s25   membership_s25 0.00000000
membership_s26   membership_s26 0.00000000
membership_s27   membership_s27 0.00000000
membership_s28   membership_s28 0.00000000
membership_s29   membership_s29 0.00000000
membership_s30   membership_s30 0.00000000
membership_s31   membership_s31 0.00000000
membership_s33   membership_s33 0.00000000
membership_s34   membership_s34 0.00000000
membership_s36   membership_s36 0.00000000
membership_s40   membership_s40 0.00000000
membership_s41   membership_s41 0.00000000
membership_s42   membership_s42 0.00000000
pdi                         pdi 0.00000000
[1] "Dataset: low_targets Model RF, run: 4 of 10 2015-06-15 21:13:13"
     |      Out-of-bag   |
Tree |      MSE  %Var(y) |
   1 |  0.03565   160.53 |
   2 |  0.03853   173.46 |
   3 |  0.03607   162.39 |
   4 |  0.03579   161.14 |
   5 |  0.03534   159.11 |
   6 |  0.03429   154.39 |
   7 |  0.03249   146.28 |
   8 |  0.03173   142.87 |
   9 |  0.03057   137.63 |
  10 |  0.02983   134.33 |
  11 |   0.0294   132.36 |
  12 |  0.02898   130.48 |
  13 |  0.02856   128.60 |
  14 |  0.02817   126.85 |
  15 |  0.02747   123.66 |
  16 |  0.02725   122.68 |
  17 |  0.02712   122.12 |
  18 |  0.02684   120.84 |
  19 |  0.02646   119.13 |
  20 |  0.02634   118.57 |
  21 |  0.02625   118.19 |
  22 |  0.02617   117.81 |
  23 |  0.02609   117.48 |
  24 |  0.02595   116.81 |
  25 |   0.0258   116.14 |
  26 |   0.0257   115.70 |
  27 |  0.02556   115.10 |
  28 |  0.02548   114.70 |
  29 |  0.02533   114.05 |
  30 |  0.02529   113.88 |
  31 |  0.02532   113.98 |
  32 |  0.02545   114.58 |
  33 |  0.02538   114.27 |
  34 |  0.02536   114.19 |
  35 |  0.02533   114.05 |
  36 |  0.02525   113.67 |
  37 |  0.02521   113.51 |
  38 |  0.02512   113.08 |
  39 |  0.02503   112.71 |
  40 |    0.025   112.54 |
  41 |  0.02495   112.33 |
  42 |  0.02487   111.99 |
  43 |  0.02495   112.31 |
  44 |  0.02499   112.51 |
  45 |  0.02499   112.52 |
  46 |    0.025   112.55 |
  47 |  0.02493   112.22 |
  48 |  0.02492   112.22 |
  49 |  0.02492   112.18 |
  50 |  0.02489   112.08 |
  51 |  0.02485   111.90 |
  52 |  0.02484   111.86 |
  53 |  0.02483   111.81 |
  54 |  0.02479   111.61 |
  55 |  0.02482   111.73 |
  56 |  0.02484   111.82 |
  57 |  0.02481   111.72 |
  58 |   0.0248   111.68 |
  59 |  0.02483   111.80 |
  60 |  0.02484   111.85 |
  61 |   0.0248   111.67 |
  62 |   0.0248   111.66 |
  63 |  0.02479   111.60 |
  64 |  0.02476   111.47 |
  65 |  0.02477   111.51 |
  66 |  0.02469   111.17 |
  67 |  0.02473   111.34 |
  68 |  0.02473   111.34 |
  69 |  0.02475   111.41 |
  70 |  0.02475   111.45 |
  71 |  0.02476   111.50 |
  72 |  0.02473   111.32 |
  73 |   0.0247   111.19 |
  74 |  0.02468   111.11 |
  75 |  0.02471   111.23 |
  76 |   0.0247   111.23 |
  77 |  0.02473   111.35 |
  78 |  0.02474   111.37 |
  79 |  0.02473   111.34 |
  80 |  0.02471   111.27 |
  81 |   0.0247   111.19 |
  82 |  0.02467   111.09 |
  83 |  0.02464   110.96 |
  84 |  0.02468   111.13 |
  85 |   0.0247   111.19 |
  86 |  0.02469   111.14 |
  87 |   0.0247   111.22 |
  88 |   0.0247   111.19 |
  89 |  0.02471   111.26 |
  90 |  0.02469   111.17 |
  91 |  0.02471   111.25 |
  92 |  0.02473   111.34 |
  93 |  0.02472   111.29 |
  94 |  0.02469   111.18 |
  95 |  0.02469   111.15 |
  96 |   0.0247   111.19 |
  97 |   0.0247   111.20 |
  98 |  0.02469   111.17 |
  99 |  0.02468   111.13 |
 100 |  0.02468   111.11 |
[1] "Random Forest variable coefficients"
                      %IncMSE IncNodePurity
graph5           1.855753e-04  2.500417e-01
graph6           4.938451e-03  3.746192e-01
graph7           2.564472e-04  5.122208e-02
graph8           0.000000e+00  6.938894e-20
graph9           3.312909e-03  7.104926e-01
graph10          5.802172e-03  6.866700e-01
graph11          4.981818e-03  4.600919e-01
graph12          8.470083e-03  4.108399e-01
graph13          4.145323e-03  1.127675e+00
graph14          5.157421e-03  4.032045e-01
graph15          2.254203e-03  3.961204e-01
graph16          8.484241e-03  8.235641e-01
graph17          1.580739e-04  2.158795e-01
graph18          3.915814e-04  6.885284e-02
graph19          4.986660e-03  4.672551e-01
graph20          2.227365e-04  4.471026e-01
graph21          1.308218e-04  3.466040e-02
graph22          4.073873e-06  5.166771e-03
graph23          1.019903e-03  1.462058e-01
graph24          1.363141e-06  2.332563e-02
graph25          1.230852e-05  2.532247e-02
graph26         -6.595282e-07  1.121314e-02
graph27          0.000000e+00  0.000000e+00
graph28         -1.195127e-06  5.349083e-03
graph29          0.000000e+00  0.000000e+00
orbit0           1.006280e-03  8.999129e-02
orbit1           1.359311e-03  4.136347e-01
orbit2           2.223697e-04  1.636966e-01
orbit3           5.333333e-06  4.926984e-02
orbit4           7.482043e-03  6.851488e-01
orbit5           1.238612e-03  4.786161e-01
orbit6           4.155322e-03  6.537140e-01
orbit7           9.401943e-05  1.150004e-01
orbit8           6.233761e-04  2.442315e-01
orbit9           3.593759e-03  3.184004e-01
orbit10          2.706020e-04  1.185368e-01
orbit11          1.476677e-04  5.834331e-02
orbit12          1.093352e-06  6.210259e-02
orbit13          7.979719e-08  3.297154e-02
orbit14         -3.393051e-07  1.666667e-03
orbit15          5.294617e-03  8.015234e-01
orbit16          9.269598e-03  8.523119e-01
orbit17          2.698566e-03  6.170680e-01
orbit18          6.985999e-03  1.191404e+00
orbit19          3.926161e-03  1.151741e+00
orbit20          5.484270e-03  7.142341e-01
orbit21          1.723826e-03  5.181334e-01
orbit22          7.208016e-03  5.696028e-01
orbit23         -5.541502e-06  6.677754e-02
orbit24          3.467257e-03  5.916519e-01
orbit25          6.810808e-05  9.114477e-02
orbit26          2.202801e-04  1.070116e-01
orbit27          9.600823e-03  1.112690e+00
orbit28          3.653055e-03  3.891202e-01
orbit29          7.710181e-04  1.339121e-01
orbit30          6.977881e-04  2.946659e-01
orbit31          6.363531e-03  4.718931e-01
orbit32          4.514848e-04  2.813913e-01
orbit33          1.628718e-04  3.255454e-02
orbit34          1.778354e-03  3.499167e-01
orbit35          1.123307e-02  7.038182e-01
orbit36          3.417626e-04  3.731513e-01
orbit37          1.999210e-03  1.319260e-01
orbit38          1.157978e-04  9.232330e-02
orbit39          1.713394e-03  3.292157e-01
orbit40          5.980146e-07  2.296202e-02
orbit41          6.933325e-05  7.410880e-02
orbit42          1.097368e-04  1.245036e-01
orbit43          7.531018e-04  9.740206e-02
orbit44          0.000000e+00  1.387779e-19
orbit45          3.472324e-03  4.741831e-01
orbit46         -1.628185e-05  1.732487e-01
orbit47          1.728337e-04  1.370377e-01
orbit48          5.385369e-05  4.595408e-02
orbit49          4.433307e-04  2.014157e-01
orbit50          1.971559e-05  7.995345e-02
orbit51         -8.197524e-06  3.019034e-02
orbit52          7.193601e-04  5.884015e-02
orbit53          1.351908e-03  1.546794e-01
orbit54          2.733734e-06  7.287735e-03
orbit55          0.000000e+00  0.000000e+00
orbit56          2.352878e-03  1.657118e-01
orbit57          0.000000e+00  1.387779e-19
orbit58          0.000000e+00  1.785714e-04
orbit59         -5.417118e-06  3.835328e-02
orbit60          1.307720e-05  1.242483e-02
orbit61          0.000000e+00  5.551115e-19
orbit62          6.502968e-05  8.746662e-02
orbit63          0.000000e+00  9.887924e-19
orbit64          0.000000e+00  8.888889e-04
orbit65          0.000000e+00  7.459311e-19
orbit66         -1.615509e-05  8.565062e-03
orbit67          0.000000e+00  6.245005e-19
orbit68          0.000000e+00  4.000000e-03
orbit69          0.000000e+00  0.000000e+00
orbit70          0.000000e+00  2.775558e-19
orbit71          0.000000e+00  0.000000e+00
orbit72          0.000000e+00  2.775558e-19
AP               6.084446e-05  2.305036e-01
bet              1.881174e-03  1.878276e+00
ecc              7.170500e-05  1.850785e-01
eccrad           3.708377e-04  1.795751e-01
close            2.811138e-03  7.388781e-01
constraint       8.456325e-04  2.993209e-01
coreness         2.423093e-04  4.268823e-01
knn              8.077471e-03  9.334169e-01
hubscore         6.146347e-03  1.033665e+00
pagerank         3.847867e-03  2.509624e+00
trans            5.142004e-05  2.012608e-01
evcent           1.031443e-02  1.035274e+00
first            3.085359e-04  1.324705e-01
upto_second      3.663863e-03  5.861943e-01
upto_third       3.171392e-03  6.624166e-01
upto_fourth      5.477018e-03  6.918033e-01
upto_fifth       4.795609e-03  6.101596e-01
upto_sixth       1.019144e-02  8.374238e-01
second           2.679534e-03  3.175592e-01
third            3.777618e-03  7.938152e-01
fourth           5.457982e-03  1.000496e+00
fifth            3.717575e-03  1.532452e+00
sixth            4.354357e-03  8.807457e-01
ratio1           4.206886e-03  8.973477e-01
ratio2           2.848683e-03  2.185980e+00
ratio3           7.475033e-03  2.464387e+00
ratio4           1.035225e-02  1.654341e+00
ratio5           5.676319e-03  1.342980e+00
ratio6           4.446992e-03  1.297595e+00
selfinter        3.313262e-05  1.088307e-01
walktrap_vertex  5.097049e-03  5.660212e-01
bigcom1          2.749545e-04  2.150241e-01
bigcom3          0.000000e+00  0.000000e+00
bigcom4          0.000000e+00  1.387779e-19
bigcom5          5.479632e-04  2.338352e-01
bigcom6          0.000000e+00  6.938894e-20
bigcom7          0.000000e+00  2.081668e-19
bigcom8          0.000000e+00  5.551115e-19
bigcom9          0.000000e+00  6.245005e-19
bigcom10         9.968661e-06  2.129093e-01
bigcom11         9.024186e-05  9.563301e-02
bigcom12        -1.140742e-05  5.607451e-02
bigcom13         0.000000e+00  6.938894e-20
bigcom14        -5.711688e-05  1.723358e-01
bigcom15         0.000000e+00  8.571429e-03
bigcom16         0.000000e+00  6.418477e-19
bigcom17         0.000000e+00  0.000000e+00
bigcom19         0.000000e+00  1.387779e-19
bigcom20         0.000000e+00  1.387779e-19
bigcom21         0.000000e+00  0.000000e+00
bigcom22         5.577829e-05  5.371274e-02
bigcom23         2.001844e-04  2.516993e-01
bigcom26         0.000000e+00  1.561251e-19
bigcom27        -1.875362e-05  2.582410e-01
bigcom28         0.000000e+00  7.112366e-19
bigcom30         3.069542e-05  3.565221e-01
bigcom31         0.000000e+00  0.000000e+00
bigcom32         0.000000e+00  1.387779e-19
bigcom33         0.000000e+00  4.857226e-19
bigcom34         0.000000e+00  2.775558e-19
bigcom36         0.000000e+00  0.000000e+00
bigcom37         0.000000e+00  2.775558e-19
bigcom38         0.000000e+00  2.081668e-19
bigcom39         0.000000e+00  2.081668e-19
bigcom40         7.800508e-07  3.665458e-01
bigcom41         2.456318e-05  6.729669e-01
bigcom43         7.157324e-05  4.201048e-01
bigcom46         1.813834e-05  4.405895e-01
bigcom47        -8.537661e-06  3.459504e-02
bigcom49         3.514383e-05  1.353608e-01
bigcom52         8.610962e-05  8.725603e-01
bigcom54         0.000000e+00  1.734723e-20
bigcom58         0.000000e+00  2.081668e-19
bigcom61         0.000000e+00  2.255141e-19
bigcom65         0.000000e+00  0.000000e+00
bigcom69         0.000000e+00  6.938894e-20
bigcom71         0.000000e+00  1.110223e-18
bigcom75         0.000000e+00  0.000000e+00
bigcom76         0.000000e+00  3.469447e-19
bigcom78         0.000000e+00  2.775558e-19
bigcom82         0.000000e+00  4.163336e-19
bigcom83         0.000000e+00  0.000000e+00
bigcom85         1.388623e-05  4.263779e-01
bigcom87         0.000000e+00  1.561251e-19
bigcom90         0.000000e+00  0.000000e+00
bigcom91         0.000000e+00  0.000000e+00
bigcom95         0.000000e+00  0.000000e+00
bigcom97         0.000000e+00  1.387779e-19
bigcom98         0.000000e+00  1.387779e-19
bigcom99        -2.144717e-05  1.984668e-01
bigcom101        0.000000e+00  0.000000e+00
bigcom102        0.000000e+00  9.367507e-19
bigcom104        0.000000e+00  0.000000e+00
bigcom106        0.000000e+00  4.163336e-19
bigcom107        0.000000e+00  1.387779e-19
bigcom108        0.000000e+00  5.551115e-19
bigcom113        0.000000e+00  8.673617e-20
bigcom114        0.000000e+00  6.938894e-20
bigcom115        0.000000e+00  0.000000e+00
bigcom117        0.000000e+00  6.938894e-19
bigcom119        0.000000e+00  1.734723e-20
bigcom121        0.000000e+00  0.000000e+00
bigcom123        0.000000e+00  1.734723e-20
bigcom124       -6.611328e-05  3.865477e-01
bigcom127        0.000000e+00  1.561251e-19
bigcom130        0.000000e+00  0.000000e+00
bigcom131        0.000000e+00  0.000000e+00
bigcom134        0.000000e+00  5.551115e-19
bigcom138        0.000000e+00  6.245005e-19
bigcom143        0.000000e+00  0.000000e+00
bigcom146       -3.375603e-05  6.085381e-02
bigcom148        0.000000e+00  0.000000e+00
bigcom149        0.000000e+00  7.632783e-19
bigcom151        0.000000e+00  1.387779e-19
bigcom153        0.000000e+00  3.469447e-19
bigcom154        0.000000e+00  0.000000e+00
bigcom159        0.000000e+00  0.000000e+00
bigcom160        0.000000e+00  3.469447e-20
bigcom161        0.000000e+00  0.000000e+00
bigcom162        0.000000e+00  0.000000e+00
bigcom168        0.000000e+00  6.938894e-20
bigcom172        0.000000e+00  0.000000e+00
bigcom175        0.000000e+00  2.081668e-19
bigcom180        0.000000e+00  8.673617e-21
bigcom181        0.000000e+00  0.000000e+00
bigcom183        0.000000e+00  0.000000e+00
bigcom185        0.000000e+00  2.775558e-19
bigcom187        0.000000e+00  2.255141e-19
bigcom189        0.000000e+00  0.000000e+00
bigcom191        0.000000e+00  0.000000e+00
bigcom198        0.000000e+00  0.000000e+00
bigcom199        0.000000e+00  2.081668e-19
bigcom200        0.000000e+00  1.734723e-20
bigcom202        0.000000e+00  1.387779e-19
bigcom205        0.000000e+00  1.387779e-19
bigcom227        0.000000e+00  0.000000e+00
bigcom232        0.000000e+00  6.938894e-20
bigcom241        0.000000e+00  1.387779e-19
bigcom246        0.000000e+00  4.857226e-19
bigcom266        0.000000e+00  6.938894e-20
bigcom268        0.000000e+00  1.387779e-19
bigcom274        0.000000e+00  0.000000e+00
bigcom278       -3.522873e-05  1.827370e-01
bigcom280        0.000000e+00  6.938894e-20
bigcom323        0.000000e+00  3.469447e-19
bigcom341        0.000000e+00  1.666667e-02
bigcom342        0.000000e+00  6.938894e-20
bigcom345        0.000000e+00  2.775558e-19
bigcom346        0.000000e+00  1.387779e-19
bigcom354        0.000000e+00  0.000000e+00
bigcom369        0.000000e+00  0.000000e+00
bigcom373       -2.117662e-06  1.516300e-01
bigcom377        0.000000e+00  0.000000e+00
bigcom384        0.000000e+00  0.000000e+00
bigcom394        0.000000e+00  0.000000e+00
bigcom398       -1.086168e-05  6.610240e-01
bigcom403        0.000000e+00  0.000000e+00
bigcom404        0.000000e+00  6.938894e-20
bigcom414        0.000000e+00  2.081668e-19
bigcom416        0.000000e+00  1.387779e-19
bigcom423        4.599748e-04  4.681883e-01
bigcom428        0.000000e+00  3.469447e-20
bigcom430       -2.628435e-05  3.791042e-01
bigcom434        0.000000e+00  0.000000e+00
bigcom435        0.000000e+00  0.000000e+00
bigcom449        0.000000e+00  1.387779e-19
bigcom451        0.000000e+00  2.775558e-19
bigcom454        0.000000e+00  0.000000e+00
bigcom471        0.000000e+00  2.949030e-19
bigcom473        0.000000e+00  5.204170e-20
bigcom479        0.000000e+00  8.571429e-03
bigcom484        6.487791e-06  2.928122e-01
bigcom485        0.000000e+00  0.000000e+00
bigcom492        0.000000e+00  0.000000e+00
bigcom498        0.000000e+00  0.000000e+00
bigcom506        0.000000e+00  5.551115e-19
bigcom530        0.000000e+00  0.000000e+00
bigcom531        0.000000e+00  0.000000e+00
bigcom564        0.000000e+00  2.081668e-19
bigcom623        0.000000e+00  0.000000e+00
spin_vertex      3.196270e-04  6.319525e-01
membership_s1    1.434407e-04  2.431731e-01
membership_s2    2.276758e-04  9.411647e-02
membership_s3    0.000000e+00  2.081668e-19
membership_s4   -5.061668e-05  2.620299e-01
membership_s5    0.000000e+00  2.081668e-19
membership_s6    0.000000e+00  7.632783e-19
membership_s7    2.717332e-05  3.489865e-01
membership_s8    0.000000e+00  2.081668e-19
membership_s9   -5.615391e-06  8.291613e-02
membership_s10   0.000000e+00  3.469447e-19
membership_s11  -1.412925e-05  5.332361e-01
membership_s13   1.327903e-04  1.017620e+00
membership_s14   1.959507e-04  2.563697e-01
membership_s15  -5.842895e-05  3.270372e-01
membership_s17  -6.531500e-05  2.774666e-01
membership_s18   0.000000e+00  3.469447e-19
membership_s19  -3.491658e-06  1.638646e-01
membership_s20   0.000000e+00  1.387779e-19
membership_s21   1.541871e-04  4.809666e-01
membership_s22   0.000000e+00  6.765422e-19
membership_s23   0.000000e+00  8.333333e-03
membership_s25   1.032765e-04  2.275929e-01
membership_s26   0.000000e+00  0.000000e+00
membership_s27   0.000000e+00  0.000000e+00
membership_s28   0.000000e+00  2.081668e-19
membership_s29   0.000000e+00  1.387779e-19
membership_s30   0.000000e+00  6.938894e-20
membership_s31   0.000000e+00  5.898060e-19
membership_s32   7.691201e-05  4.223639e-01
membership_s33   0.000000e+00  2.775558e-19
membership_s34  -7.412441e-05  2.109388e-01
membership_s35   2.157791e-04  2.379826e-01
membership_s36   0.000000e+00  1.734723e-20
membership_s37   3.553169e-05  1.790325e-01
membership_s39   1.608045e-04  9.755906e-02
membership_s40   0.000000e+00  1.734723e-20
membership_s41   0.000000e+00  1.734723e-20
membership_s42   0.000000e+00  2.775558e-19
membership_s43   1.239257e-04  3.466825e-01
membership_s44   5.966590e-05  2.205745e-01
V1               6.133547e-03  2.133049e+00
V2               3.420678e-03  2.578307e+00
pdi              1.802584e-04  4.721882e-01
adhesion         8.227439e-03  1.918013e+00
cohesion         1.290215e-02  2.105719e+00
inner            7.275547e-03  2.115023e+00
outer            6.184238e-03  2.152613e+00
ioratio          1.091972e-02  2.266587e+00
comsize          2.280245e-03  2.147369e+00
[1] "Dataset: low_targets Model GLM, run: 4 of 10 2015-06-15 21:15:34"
[1] "glmnet variable coefficients"
                   [,1]          [,2]
(Intercept)     -3.7612  6.949949e+00
graph0           0.0000 -4.981308e-01
graph1           0.0000 -1.793222e-03
graph2           0.0000 -3.190559e-03
graph3           0.0000 -6.783756e-07
graph4           0.0000  0.000000e+00
graph5           0.0000  9.362152e-04
graph6           0.0000  1.952532e-03
graph7           0.0000 -9.635095e-03
graph8           0.0000 -2.727026e-01
graph9           0.0000 -2.702489e-06
graph10          0.0000  1.744118e-06
graph11          0.0000 -6.883546e-07
graph12          0.0000 -2.218688e-05
graph13          0.0000  5.789702e-05
graph14          0.0000  1.106691e-05
graph15          0.0000  3.475997e-06
graph16          0.0000  2.435442e-06
graph17          0.0000  5.730307e-06
graph18          0.0000 -2.141271e-03
graph19          0.0000 -1.472892e-04
graph20          0.0000  1.850167e-04
graph21          0.0000 -1.003939e-02
graph22          0.0000 -1.338141e-05
graph23          0.0000 -7.132053e-05
graph24          0.0000 -5.679379e-03
graph25          0.0000  3.279812e-03
graph26          0.0000  7.063789e-07
graph27          0.0000 -2.271004e-04
graph28          0.0000  1.491993e-01
graph29          0.0000  0.000000e+00
orbit0           0.0000 -3.421302e-01
orbit1           0.0000 -2.402676e-03
orbit2           0.0000  4.158731e-02
orbit3           0.0000 -6.629931e-03
orbit4           0.0000 -1.688586e-04
orbit5           0.0000  2.632078e-03
orbit6           0.0000  0.000000e+00
orbit7           0.0000  3.971166e-01
orbit8           0.0000 -5.212952e-05
orbit9           0.0000  4.801788e-03
orbit10          0.0000 -5.663868e-03
orbit11          0.0000  4.767408e-01
orbit12          0.0000 -1.195841e-02
orbit13          0.0000  7.048396e-01
orbit14          0.0000 -4.015650e-01
orbit15          0.0000 -1.092953e-05
orbit16          0.0000  1.206499e-04
orbit17          0.0000  2.744694e-05
orbit18          0.0000  1.090503e-07
orbit19          0.0000  3.436462e-06
orbit20          0.0000 -5.080647e-06
orbit21          0.0000 -1.040150e-03
orbit22          0.0000 -5.675982e-07
orbit23          0.0000 -4.218276e-01
orbit24          0.0000 -4.010777e-05
orbit25          0.0000  4.361160e-05
orbit26          0.0000 -5.899798e-03
orbit27          0.0000  5.569688e-05
orbit28          0.0000  3.204257e-04
orbit29          0.0000 -2.565972e-05
orbit30          0.0000 -1.444639e-04
orbit31          0.0000  5.057205e-06
orbit32          0.0000  1.247157e-04
orbit33          0.0000 -2.016968e-02
orbit34          0.0000  5.070160e-04
orbit35          0.0000  6.427871e-07
orbit36          0.0000 -9.130976e-04
orbit37          0.0000  5.662451e-05
orbit38          0.0000 -4.874654e-03
orbit39          0.0000 -2.796277e-04
orbit40          0.0000  1.040494e-04
orbit41          0.0000  2.230161e-02
orbit42          0.0000 -4.886481e-02
orbit43          0.0000 -4.980680e-03
orbit44          0.0000 -2.522214e+00
orbit45          0.0000  1.791062e-04
orbit46          0.0000 -3.593482e-03
orbit47          0.0000  3.516465e-02
orbit48          0.0000 -2.260773e-02
orbit49          0.0000  2.073466e-04
orbit50          0.0000  1.664242e-02
orbit51          0.0000 -1.115290e-02
orbit52          0.0000 -1.156407e-02
orbit53          0.0000  7.332190e-03
orbit54          0.0000  7.980429e-08
orbit55          0.0000  0.000000e+00
orbit56          0.0000 -1.581546e-04
orbit57          0.0000  6.793220e-03
orbit58          0.0000 -1.186921e+01
orbit59          0.0000 -4.400810e-03
orbit60          0.0000 -1.819726e-01
orbit61          0.0000 -1.645753e-03
orbit62          0.0000  5.871597e-02
orbit63          0.0000 -3.140071e-02
orbit64          0.0000 -3.084121e-01
orbit65          0.0000 -3.916370e-04
orbit66          0.0000  5.745122e-02
orbit67          0.0000 -7.898167e-02
orbit68          0.0000 -2.303866e-04
orbit69          0.0000  0.000000e+00
orbit70          0.0000  1.009972e-01
orbit71          0.0000  0.000000e+00
orbit72          0.0000  0.000000e+00
AP               0.0000  3.643017e-01
bet              0.0000  3.117119e-05
ecc              0.0000 -1.249104e-01
eccrad           0.0000 -8.491082e-01
close            0.0000  8.863312e-01
constraint       0.0000 -2.028310e+00
coreness         0.0000  5.021619e-01
knn              0.0000 -1.318841e-03
hubscore         0.0000 -5.438162e-02
pagerank         0.0000 -1.343107e+01
trans            0.0000  1.578975e+00
evcent           0.0000  1.653090e+01
first            0.0000 -5.350593e-01
upto_second      0.0000 -3.459285e-03
upto_third       0.0000 -4.968372e-04
upto_fourth      0.0000 -7.429696e-08
upto_fifth       0.0000 -1.015995e-07
upto_sixth       0.0000  2.241633e-05
second           0.0000 -2.947594e-03
third            0.0000 -6.274839e-04
fourth           0.0000  2.620013e-04
fifth            0.0000 -1.959373e-04
sixth            0.0000  4.328209e-04
ratio1           0.0000  8.094076e-03
ratio2           0.0000  4.776309e-04
ratio3           0.0000  9.131077e-04
ratio4           0.0000 -1.113824e-01
ratio5           0.0000 -1.944298e-02
ratio6           0.0000 -1.141661e-04
selfinter        0.0000 -2.792214e-01
walktrap_vertex  0.0000 -1.564176e+00
bigcom1          0.0000  1.279913e+00
bigcom3          0.0000 -1.433013e+00
bigcom4          0.0000 -1.128537e+00
bigcom5          0.0000  9.670373e-01
bigcom6          0.0000 -1.540478e+00
bigcom7          0.0000 -1.806119e+00
bigcom8          0.0000 -3.038849e+00
bigcom9          0.0000 -1.036919e+00
bigcom10         0.0000  3.122170e+00
bigcom11         0.0000  9.539622e-01
bigcom12         0.0000  4.019434e-01
bigcom13         0.0000 -1.180164e+00
bigcom14         0.0000  2.031842e+00
bigcom15         0.0000 -1.239862e+00
bigcom16         0.0000 -1.474799e+00
bigcom17         0.0000 -1.338390e+00
bigcom19         0.0000 -1.673397e+00
bigcom20         0.0000 -6.804492e-01
bigcom21         0.0000 -1.043150e+00
bigcom22         0.0000  3.698940e+00
bigcom23         0.0000  1.395969e+00
bigcom26         0.0000 -2.693672e-01
bigcom27         0.0000  2.692543e+00
bigcom28         0.0000 -1.801289e+00
bigcom30         0.0000  2.400708e+00
bigcom31         0.0000  0.000000e+00
bigcom32         0.0000 -1.607634e+00
bigcom33         0.0000 -1.520705e+00
bigcom34         0.0000 -1.291730e+00
bigcom36         0.0000 -1.239857e+00
bigcom37         0.0000 -1.985029e+00
bigcom38         0.0000 -1.367958e+00
bigcom39         0.0000 -1.016927e+00
bigcom40         0.0000  2.813906e+00
bigcom41         0.0000  3.124101e+00
bigcom43         0.0000  1.910839e+00
bigcom46         0.0000  2.507642e+00
bigcom47         0.0000  1.527248e+00
bigcom49         0.0000  1.794176e+00
bigcom52         0.0000  2.802093e+00
bigcom54         0.0000 -1.209726e+00
bigcom58         0.0000 -1.177875e+00
bigcom61         0.0000 -1.960940e+00
bigcom65         0.0000 -1.353943e+00
bigcom69         0.0000 -1.980247e+00
bigcom71         0.0000 -5.583437e-01
bigcom75         0.0000 -1.715112e+00
bigcom76         0.0000 -1.187319e+00
bigcom78         0.0000 -1.568252e+00
bigcom82         0.0000 -1.360749e+00
bigcom83         0.0000  0.000000e+00
bigcom85         0.0000  1.814476e+00
bigcom87         0.0000 -1.750426e+00
bigcom90         0.0000 -2.096595e+00
bigcom91         0.0000 -1.558385e+00
bigcom95         0.0000 -1.353510e+00
bigcom97         0.0000 -1.110243e+00
bigcom98         0.0000 -9.946270e-01
bigcom99         0.0000  1.551649e+00
bigcom101        0.0000 -5.649571e-01
bigcom102        0.0000 -1.612545e+00
bigcom104        0.0000 -1.084735e+00
bigcom106        0.0000  0.000000e+00
bigcom107        0.0000 -1.276507e+00
bigcom108        0.0000 -1.354527e+00
bigcom113        0.0000 -1.242749e+00
bigcom114        0.0000 -1.311134e+00
bigcom115        0.0000 -1.816322e+00
bigcom117        0.0000 -2.060032e+00
bigcom119        0.0000 -1.380429e+00
bigcom121        0.0000 -1.080709e+00
bigcom123        0.0000 -2.164974e+00
bigcom124        0.0000  2.541635e+00
bigcom127        0.0000 -1.571681e+00
bigcom130        0.0000 -1.243074e+00
bigcom131        0.0000 -1.262804e+00
bigcom134        0.0000 -1.020795e+00
bigcom138        0.0000 -4.278516e+00
bigcom143        0.0000 -1.388905e+00
bigcom146        0.0000  1.392609e+00
bigcom148        0.0000 -1.330098e+00
bigcom149        0.0000 -1.150399e+00
bigcom151        0.0000 -1.506506e+00
bigcom153        0.0000 -1.368150e+00
bigcom154        0.0000 -2.003039e+00
bigcom159        0.0000 -2.305434e+00
bigcom160        0.0000 -1.386172e+00
bigcom161        0.0000 -2.272362e+00
bigcom162        0.0000 -1.260717e+00
bigcom168        0.0000 -1.677187e+00
bigcom172        0.0000 -1.679048e+00
bigcom175        0.0000 -1.373674e+00
bigcom180        0.0000 -1.261250e+00
bigcom181        0.0000  0.000000e+00
bigcom183        0.0000 -1.575123e+00
bigcom185        0.0000 -1.008638e+00
bigcom187        0.0000 -1.020566e+00
bigcom189        0.0000 -2.101847e+00
bigcom191        0.0000 -1.091376e+00
bigcom198        0.0000  0.000000e+00
bigcom199        0.0000 -2.043818e+00
bigcom200        0.0000 -1.847324e+00
bigcom202        0.0000 -1.666950e+00
bigcom205        0.0000 -1.546549e+00
bigcom227        0.0000 -5.610773e-01
bigcom232        0.0000 -1.019320e+00
bigcom241        0.0000 -6.271088e-01
bigcom246        0.0000  0.000000e+00
bigcom266        0.0000 -9.372897e-01
bigcom268        0.0000 -1.651696e+00
bigcom274        0.0000 -8.319624e-01
bigcom278        0.0000  1.810883e+00
bigcom280        0.0000 -1.490950e-01
bigcom323        0.0000 -1.073309e+00
bigcom341        0.0000 -1.784503e+00
bigcom342        0.0000 -6.515407e-01
bigcom345        0.0000 -3.782595e-01
bigcom346        0.0000 -1.774848e+00
bigcom354        0.0000 -1.087190e+00
bigcom369        0.0000 -6.478410e-01
bigcom373        0.0000  2.142402e+00
bigcom377        0.0000 -9.686763e-01
bigcom384        0.0000 -1.449086e+00
bigcom394        0.0000  0.000000e+00
bigcom398        0.0000  4.645101e+00
bigcom403        0.0000 -1.689376e+00
bigcom404        0.0000  0.000000e+00
bigcom414        0.0000 -1.455858e+00
bigcom416        0.0000 -1.388750e+00
bigcom423        0.0000  2.870735e+00
bigcom428        0.0000 -1.635778e+00
bigcom430        0.0000  3.210172e+00
bigcom434        0.0000 -6.772187e-01
bigcom435        0.0000 -8.297933e-01
bigcom449        0.0000 -1.136491e+00
bigcom451        0.0000 -1.742361e+00
bigcom454        0.0000 -5.812675e-01
bigcom471        0.0000 -1.915552e+00
bigcom473        0.0000 -9.714926e-01
bigcom479        0.0000 -1.889915e+00
bigcom484        0.0000  2.786661e+00
bigcom485        0.0000 -8.865898e-01
bigcom492        0.0000  0.000000e+00
bigcom498        0.0000 -9.798620e-01
bigcom506        0.0000 -1.298743e+00
bigcom530        0.0000 -1.340354e+00
bigcom531        0.0000 -9.366978e-01
bigcom564        0.0000 -1.212166e+00
bigcom623        0.0000 -1.495496e+00
spin_vertex      0.0000  7.494401e-01
membership_s1    0.0000 -8.939109e-01
membership_s2    0.0000 -2.104249e+00
membership_s3    0.0000 -3.055008e+00
membership_s4    0.0000  2.803348e-02
membership_s5    0.0000 -3.816847e+00
membership_s6    0.0000 -3.619541e+00
membership_s7    0.0000  3.143641e-01
membership_s8    0.0000 -4.491261e+00
membership_s9    0.0000 -1.347299e+00
membership_s10   0.0000 -3.359564e+00
membership_s11   0.0000  9.058506e-01
membership_s13   0.0000  2.254686e+00
membership_s14   0.0000 -9.770067e-01
membership_s15   0.0000 -9.627572e-01
membership_s17   0.0000  5.896601e-01
membership_s18   0.0000 -3.709015e+00
membership_s19   0.0000 -8.063140e-01
membership_s20   0.0000 -3.513499e+00
membership_s21   0.0000 -1.673795e-01
membership_s22   0.0000 -3.621662e+00
membership_s23   0.0000 -2.318449e+00
membership_s25   0.0000 -1.311686e+00
membership_s26   0.0000 -2.887980e+00
membership_s27   0.0000 -2.474874e+00
membership_s28   0.0000 -3.579065e+00
membership_s29   0.0000 -3.260258e+00
membership_s30   0.0000 -3.333275e+00
membership_s31   0.0000 -4.515475e+00
membership_s32   0.0000 -5.907390e-01
membership_s33   0.0000 -3.679773e+00
membership_s34   0.0000 -5.287917e-01
membership_s35   0.0000 -1.088543e+00
membership_s36   0.0000 -3.402370e+00
membership_s37   0.0000 -7.270758e-01
membership_s39   0.0000 -1.567475e+00
membership_s40   0.0000 -2.593242e+00
membership_s41   0.0000 -3.729491e+00
membership_s42   0.0000 -3.236116e+00
membership_s43   0.0000 -2.723902e-01
membership_s44   0.0000 -8.313548e-01
V1               0.0000  4.845409e+00
V2               0.0000  3.274301e+00
pdi              0.0000  9.977965e+01
adhesion         0.0000  9.858250e-04
cohesion         0.0000 -2.310345e-03
inner            0.0000  1.224958e-03
outer            0.0000 -1.623975e-03
ioratio          0.0000  1.464074e+01
comsize          0.0000  8.605147e-04
[1] "Dataset: low_targets Model GBM, run: 5 of 10 2015-06-15 21:18:18"
Iter   TrainDeviance   ValidDeviance   StepSize   Improve
     1        0.2116             nan     0.0100    0.0000
     2        0.2103             nan     0.0100    0.0003
     3        0.2090             nan     0.0100    0.0001
     4        0.2079             nan     0.0100    0.0001
     5        0.2066             nan     0.0100    0.0001
     6        0.2051             nan     0.0100    0.0002
     7        0.2043             nan     0.0100    0.0000
     8        0.2027             nan     0.0100    0.0001
     9        0.2016             nan     0.0100   -0.0000
    10        0.2002             nan     0.0100    0.0002
    20        0.1900             nan     0.0100    0.0000
    40        0.1745             nan     0.0100   -0.0001
    49        0.1690             nan     0.0100   -0.0000

[1] "GBM variable coefficients"
                            var    rel.inf
bet                         bet 6.29378745
ratio2                   ratio2 4.61100207
V1                           V1 4.29247361
inner                     inner 4.14459229
V2                           V2 3.95596165
pagerank               pagerank 3.46835412
comsize                 comsize 3.27316788
outer                     outer 3.01369518
graph13                 graph13 2.94752767
orbit27                 orbit27 2.72932610
ratio3                   ratio3 2.66007043
fifth                     fifth 2.31646072
ioratio                 ioratio 2.30025079
hubscore               hubscore 2.28094669
walktrap_vertex walktrap_vertex 1.98591203
adhesion               adhesion 1.97093789
ratio4                   ratio4 1.90959288
knn                         knn 1.90846302
graph3                   graph3 1.75116304
orbit18                 orbit18 1.68651276
cohesion               cohesion 1.52782484
graph10                 graph10 1.52320998
orbit19                 orbit19 1.42863615
fourth                   fourth 1.36773402
ecc                         ecc 1.35599682
orbit17                 orbit17 1.23655392
graph16                 graph16 1.20431097
ratio6                   ratio6 1.18341696
evcent                   evcent 1.16728864
graph1                   graph1 1.09369564
upto_third           upto_third 1.01543157
upto_sixth           upto_sixth 0.97116318
orbit5                   orbit5 0.96242401
orbit28                 orbit28 0.93169365
orbit16                 orbit16 0.89585686
graph19                 graph19 0.88779162
graph14                 graph14 0.87807906
membership_s44   membership_s44 0.79934087
orbit35                 orbit35 0.79584078
ratio5                   ratio5 0.73522409
orbit20                 orbit20 0.72036469
orbit15                 orbit15 0.72027426
membership_s43   membership_s43 0.70916277
orbit1                   orbit1 0.69647698
membership_s37   membership_s37 0.69270592
bigcom23               bigcom23 0.67565957
upto_fourth         upto_fourth 0.66719255
graph6                   graph6 0.63159254
graph4                   graph4 0.58776535
sixth                     sixth 0.58380302
graph18                 graph18 0.56853463
membership_s32   membership_s32 0.56226602
ratio1                   ratio1 0.53874438
graph17                 graph17 0.53285839
orbit36                 orbit36 0.53011654
orbit24                 orbit24 0.52551553
orbit29                 orbit29 0.49239724
coreness               coreness 0.48723400
upto_fifth           upto_fifth 0.48013874
graph11                 graph11 0.44614606
spin_vertex         spin_vertex 0.42382354
graph12                 graph12 0.41943848
bigcom423             bigcom423 0.39090139
orbit31                 orbit31 0.36698078
graph15                 graph15 0.36439852
orbit52                 orbit52 0.35775223
membership_s14   membership_s14 0.33256086
membership_s1     membership_s1 0.30784566
orbit4                   orbit4 0.29280489
graph20                 graph20 0.27719013
bigcom43               bigcom43 0.27688322
graph9                   graph9 0.27474823
graph5                   graph5 0.25314487
orbit6                   orbit6 0.21039014
membership_s21   membership_s21 0.20249224
orbit21                 orbit21 0.20212573
second                   second 0.18490725
trans                     trans 0.17935293
orbit37                 orbit37 0.16988604
upto_second         upto_second 0.14895883
membership_s15   membership_s15 0.12680414
third                     third 0.11683867
orbit49                 orbit49 0.11066957
orbit26                 orbit26 0.08296262
orbit45                 orbit45 0.07388460
graph2                   graph2 0.07294750
orbit9                   orbit9 0.06893765
orbit53                 orbit53 0.06861836
orbit33                 orbit33 0.06552054
orbit50                 orbit50 0.06204536
graph23                 graph23 0.05999935
orbit30                 orbit30 0.05182601
bigcom1                 bigcom1 0.05058929
orbit38                 orbit38 0.04110930
graph0                   graph0 0.00000000
graph7                   graph7 0.00000000
graph8                   graph8 0.00000000
graph21                 graph21 0.00000000
graph22                 graph22 0.00000000
graph24                 graph24 0.00000000
graph25                 graph25 0.00000000
graph26                 graph26 0.00000000
graph27                 graph27 0.00000000
graph28                 graph28 0.00000000
graph29                 graph29 0.00000000
orbit0                   orbit0 0.00000000
orbit2                   orbit2 0.00000000
orbit3                   orbit3 0.00000000
orbit7                   orbit7 0.00000000
orbit8                   orbit8 0.00000000
orbit10                 orbit10 0.00000000
orbit11                 orbit11 0.00000000
orbit12                 orbit12 0.00000000
orbit13                 orbit13 0.00000000
orbit14                 orbit14 0.00000000
orbit22                 orbit22 0.00000000
orbit23                 orbit23 0.00000000
orbit25                 orbit25 0.00000000
orbit32                 orbit32 0.00000000
orbit34                 orbit34 0.00000000
orbit39                 orbit39 0.00000000
orbit40                 orbit40 0.00000000
orbit41                 orbit41 0.00000000
orbit42                 orbit42 0.00000000
orbit43                 orbit43 0.00000000
orbit44                 orbit44 0.00000000
orbit46                 orbit46 0.00000000
orbit47                 orbit47 0.00000000
orbit48                 orbit48 0.00000000
orbit51                 orbit51 0.00000000
orbit54                 orbit54 0.00000000
orbit55                 orbit55 0.00000000
orbit56                 orbit56 0.00000000
orbit57                 orbit57 0.00000000
orbit58                 orbit58 0.00000000
orbit59                 orbit59 0.00000000
orbit60                 orbit60 0.00000000
orbit61                 orbit61 0.00000000
orbit62                 orbit62 0.00000000
orbit63                 orbit63 0.00000000
orbit64                 orbit64 0.00000000
orbit65                 orbit65 0.00000000
orbit66                 orbit66 0.00000000
orbit67                 orbit67 0.00000000
orbit68                 orbit68 0.00000000
orbit69                 orbit69 0.00000000
orbit70                 orbit70 0.00000000
orbit71                 orbit71 0.00000000
orbit72                 orbit72 0.00000000
AP                           AP 0.00000000
eccrad                   eccrad 0.00000000
close                     close 0.00000000
constraint           constraint 0.00000000
first                     first 0.00000000
selfinter             selfinter 0.00000000
bigcom3                 bigcom3 0.00000000
bigcom4                 bigcom4 0.00000000
bigcom5                 bigcom5 0.00000000
bigcom6                 bigcom6 0.00000000
bigcom7                 bigcom7 0.00000000
bigcom8                 bigcom8 0.00000000
bigcom9                 bigcom9 0.00000000
bigcom10               bigcom10 0.00000000
bigcom11               bigcom11 0.00000000
bigcom12               bigcom12 0.00000000
bigcom13               bigcom13 0.00000000
bigcom14               bigcom14 0.00000000
bigcom15               bigcom15 0.00000000
bigcom16               bigcom16 0.00000000
bigcom17               bigcom17 0.00000000
bigcom19               bigcom19 0.00000000
bigcom20               bigcom20 0.00000000
bigcom21               bigcom21 0.00000000
bigcom22               bigcom22 0.00000000
bigcom26               bigcom26 0.00000000
bigcom27               bigcom27 0.00000000
bigcom28               bigcom28 0.00000000
bigcom30               bigcom30 0.00000000
bigcom31               bigcom31 0.00000000
bigcom32               bigcom32 0.00000000
bigcom33               bigcom33 0.00000000
bigcom34               bigcom34 0.00000000
bigcom36               bigcom36 0.00000000
bigcom37               bigcom37 0.00000000
bigcom38               bigcom38 0.00000000
bigcom39               bigcom39 0.00000000
bigcom40               bigcom40 0.00000000
bigcom41               bigcom41 0.00000000
bigcom46               bigcom46 0.00000000
bigcom47               bigcom47 0.00000000
bigcom49               bigcom49 0.00000000
bigcom52               bigcom52 0.00000000
bigcom54               bigcom54 0.00000000
bigcom58               bigcom58 0.00000000
bigcom61               bigcom61 0.00000000
bigcom65               bigcom65 0.00000000
bigcom69               bigcom69 0.00000000
bigcom71               bigcom71 0.00000000
bigcom75               bigcom75 0.00000000
bigcom76               bigcom76 0.00000000
bigcom78               bigcom78 0.00000000
bigcom82               bigcom82 0.00000000
bigcom83               bigcom83 0.00000000
bigcom85               bigcom85 0.00000000
bigcom87               bigcom87 0.00000000
bigcom90               bigcom90 0.00000000
bigcom91               bigcom91 0.00000000
bigcom95               bigcom95 0.00000000
bigcom97               bigcom97 0.00000000
bigcom98               bigcom98 0.00000000
bigcom99               bigcom99 0.00000000
bigcom101             bigcom101 0.00000000
bigcom102             bigcom102 0.00000000
bigcom104             bigcom104 0.00000000
bigcom106             bigcom106 0.00000000
bigcom107             bigcom107 0.00000000
bigcom108             bigcom108 0.00000000
bigcom113             bigcom113 0.00000000
bigcom114             bigcom114 0.00000000
bigcom115             bigcom115 0.00000000
bigcom117             bigcom117 0.00000000
bigcom119             bigcom119 0.00000000
bigcom121             bigcom121 0.00000000
bigcom123             bigcom123 0.00000000
bigcom124             bigcom124 0.00000000
bigcom127             bigcom127 0.00000000
bigcom130             bigcom130 0.00000000
bigcom131             bigcom131 0.00000000
bigcom134             bigcom134 0.00000000
bigcom138             bigcom138 0.00000000
bigcom143             bigcom143 0.00000000
bigcom146             bigcom146 0.00000000
bigcom148             bigcom148 0.00000000
bigcom149             bigcom149 0.00000000
bigcom151             bigcom151 0.00000000
bigcom153             bigcom153 0.00000000
bigcom154             bigcom154 0.00000000
bigcom159             bigcom159 0.00000000
bigcom160             bigcom160 0.00000000
bigcom161             bigcom161 0.00000000
bigcom162             bigcom162 0.00000000
bigcom168             bigcom168 0.00000000
bigcom172             bigcom172 0.00000000
bigcom175             bigcom175 0.00000000
bigcom180             bigcom180 0.00000000
bigcom181             bigcom181 0.00000000
bigcom183             bigcom183 0.00000000
bigcom185             bigcom185 0.00000000
bigcom187             bigcom187 0.00000000
bigcom189             bigcom189 0.00000000
bigcom191             bigcom191 0.00000000
bigcom198             bigcom198 0.00000000
bigcom199             bigcom199 0.00000000
bigcom200             bigcom200 0.00000000
bigcom202             bigcom202 0.00000000
bigcom205             bigcom205 0.00000000
bigcom227             bigcom227 0.00000000
bigcom232             bigcom232 0.00000000
bigcom241             bigcom241 0.00000000
bigcom246             bigcom246 0.00000000
bigcom266             bigcom266 0.00000000
bigcom268             bigcom268 0.00000000
bigcom274             bigcom274 0.00000000
bigcom278             bigcom278 0.00000000
bigcom280             bigcom280 0.00000000
bigcom323             bigcom323 0.00000000
bigcom341             bigcom341 0.00000000
bigcom342             bigcom342 0.00000000
bigcom345             bigcom345 0.00000000
bigcom346             bigcom346 0.00000000
bigcom354             bigcom354 0.00000000
bigcom369             bigcom369 0.00000000
bigcom373             bigcom373 0.00000000
bigcom377             bigcom377 0.00000000
bigcom384             bigcom384 0.00000000
bigcom394             bigcom394 0.00000000
bigcom398             bigcom398 0.00000000
bigcom403             bigcom403 0.00000000
bigcom404             bigcom404 0.00000000
bigcom414             bigcom414 0.00000000
bigcom416             bigcom416 0.00000000
bigcom428             bigcom428 0.00000000
bigcom430             bigcom430 0.00000000
bigcom434             bigcom434 0.00000000
bigcom435             bigcom435 0.00000000
bigcom449             bigcom449 0.00000000
bigcom451             bigcom451 0.00000000
bigcom454             bigcom454 0.00000000
bigcom471             bigcom471 0.00000000
bigcom473             bigcom473 0.00000000
bigcom479             bigcom479 0.00000000
bigcom484             bigcom484 0.00000000
bigcom485             bigcom485 0.00000000
bigcom492             bigcom492 0.00000000
bigcom498             bigcom498 0.00000000
bigcom506             bigcom506 0.00000000
bigcom530             bigcom530 0.00000000
bigcom531             bigcom531 0.00000000
bigcom564             bigcom564 0.00000000
bigcom623             bigcom623 0.00000000
membership_s2     membership_s2 0.00000000
membership_s3     membership_s3 0.00000000
membership_s4     membership_s4 0.00000000
membership_s5     membership_s5 0.00000000
membership_s6     membership_s6 0.00000000
membership_s7     membership_s7 0.00000000
membership_s8     membership_s8 0.00000000
membership_s9     membership_s9 0.00000000
membership_s10   membership_s10 0.00000000
membership_s11   membership_s11 0.00000000
membership_s13   membership_s13 0.00000000
membership_s17   membership_s17 0.00000000
membership_s18   membership_s18 0.00000000
membership_s19   membership_s19 0.00000000
membership_s20   membership_s20 0.00000000
membership_s22   membership_s22 0.00000000
membership_s23   membership_s23 0.00000000
membership_s25   membership_s25 0.00000000
membership_s26   membership_s26 0.00000000
membership_s27   membership_s27 0.00000000
membership_s28   membership_s28 0.00000000
membership_s29   membership_s29 0.00000000
membership_s30   membership_s30 0.00000000
membership_s31   membership_s31 0.00000000
membership_s33   membership_s33 0.00000000
membership_s34   membership_s34 0.00000000
membership_s35   membership_s35 0.00000000
membership_s36   membership_s36 0.00000000
membership_s39   membership_s39 0.00000000
membership_s40   membership_s40 0.00000000
membership_s41   membership_s41 0.00000000
membership_s42   membership_s42 0.00000000
pdi                         pdi 0.00000000
[1] "Dataset: low_targets Model RF, run: 5 of 10 2015-06-15 21:18:39"
     |      Out-of-bag   |
Tree |      MSE  %Var(y) |
   1 |   0.0451   207.81 |
   2 |  0.03971   182.99 |
   3 |  0.03715   171.16 |
   4 |  0.03517   162.04 |
   5 |  0.03305   152.27 |
   6 |  0.03184   146.69 |
   7 |  0.03108   143.19 |
   8 |  0.02989   137.72 |
   9 |  0.02902   133.69 |
  10 |  0.02852   131.41 |
  11 |  0.02845   131.10 |
  12 |  0.02784   128.30 |
  13 |  0.02751   126.75 |
  14 |  0.02738   126.16 |
  15 |  0.02713   124.99 |
  16 |  0.02673   123.15 |
  17 |  0.02642   121.75 |
  18 |  0.02615   120.50 |
  19 |  0.02618   120.65 |
  20 |  0.02605   120.05 |
  21 |   0.0258   118.87 |
  22 |  0.02578   118.80 |
  23 |  0.02566   118.21 |
  24 |  0.02566   118.25 |
  25 |  0.02557   117.81 |
  26 |  0.02536   116.86 |
  27 |  0.02536   116.86 |
  28 |  0.02528   116.50 |
  29 |  0.02519   116.07 |
  30 |  0.02512   115.74 |
  31 |   0.0251   115.67 |
  32 |  0.02503   115.31 |
  33 |  0.02495   114.97 |
  34 |  0.02485   114.50 |
  35 |  0.02493   114.86 |
  36 |  0.02492   114.83 |
  37 |  0.02487   114.59 |
  38 |   0.0249   114.72 |
  39 |  0.02488   114.65 |
  40 |  0.02483   114.39 |
  41 |  0.02479   114.23 |
  42 |  0.02474   113.97 |
  43 |  0.02467   113.68 |
  44 |  0.02467   113.68 |
  45 |  0.02469   113.75 |
  46 |  0.02461   113.40 |
  47 |  0.02462   113.45 |
  48 |  0.02465   113.56 |
  49 |  0.02465   113.57 |
  50 |  0.02458   113.27 |
  51 |   0.0246   113.37 |
  52 |  0.02455   113.13 |
  53 |   0.0246   113.35 |
  54 |  0.02459   113.30 |
  55 |  0.02457   113.20 |
  56 |  0.02456   113.16 |
  57 |  0.02448   112.80 |
  58 |  0.02451   112.93 |
  59 |  0.02448   112.79 |
  60 |  0.02446   112.70 |
  61 |  0.02448   112.80 |
  62 |  0.02447   112.76 |
  63 |  0.02445   112.66 |
  64 |  0.02443   112.58 |
  65 |  0.02443   112.55 |
  66 |  0.02442   112.50 |
  67 |  0.02441   112.45 |
  68 |  0.02442   112.54 |
  69 |   0.0244   112.43 |
  70 |  0.02443   112.58 |
  71 |  0.02442   112.53 |
  72 |  0.02442   112.52 |
  73 |  0.02443   112.56 |
  74 |  0.02442   112.50 |
  75 |  0.02439   112.36 |
  76 |  0.02437   112.30 |
  77 |  0.02437   112.31 |
  78 |  0.02439   112.39 |
  79 |  0.02437   112.29 |
  80 |  0.02435   112.22 |
  81 |   0.0243   111.98 |
  82 |  0.02429   111.90 |
  83 |  0.02427   111.81 |
  84 |  0.02425   111.72 |
  85 |  0.02426   111.79 |
  86 |  0.02426   111.77 |
  87 |  0.02427   111.81 |
  88 |  0.02425   111.71 |
  89 |  0.02422   111.61 |
  90 |  0.02423   111.62 |
  91 |  0.02421   111.57 |
  92 |  0.02422   111.59 |
  93 |  0.02421   111.57 |
  94 |  0.02421   111.55 |
  95 |  0.02419   111.47 |
  96 |   0.0242   111.49 |
  97 |   0.0242   111.52 |
  98 |  0.02424   111.67 |
  99 |  0.02417   111.38 |
 100 |  0.02416   111.32 |
[1] "Random Forest variable coefficients"
                      %IncMSE IncNodePurity
graph5           4.976038e-04  3.083160e-01
graph6           4.931439e-03  3.842552e-01
graph7           0.000000e+00  1.118897e-18
graph8           0.000000e+00  0.000000e+00
graph9           7.517289e-03  8.475182e-01
graph10          8.193842e-03  9.994038e-01
graph11          8.227735e-03  7.362114e-01
graph12          5.919854e-03  4.170670e-01
graph13          6.934308e-03  9.888722e-01
graph14          7.641757e-03  5.214988e-01
graph15          1.062584e-03  2.695062e-01
graph16          1.120734e-02  9.907528e-01
graph17          1.604645e-03  2.140578e-01
graph18          1.902478e-03  1.984889e-01
graph19          4.268950e-03  6.355864e-01
graph20          2.737939e-04  2.098649e-01
graph21          1.655804e-04  1.304705e-01
graph22          0.000000e+00  2.498002e-18
graph23          7.937395e-04  2.031459e-01
graph24          0.000000e+00  2.423625e-02
graph25          6.858291e-05  3.621070e-02
graph26          0.000000e+00  8.326673e-19
graph27          0.000000e+00  0.000000e+00
graph28          0.000000e+00  1.387779e-19
graph29          0.000000e+00  0.000000e+00
orbit0           1.182668e-04  1.739704e-01
orbit1           2.874272e-03  5.698630e-01
orbit2           3.104848e-04  1.573663e-01
orbit3           2.094978e-05  1.295605e-01
orbit4           9.601296e-03  1.073499e+00
orbit5           3.955243e-03  4.762806e-01
orbit6           1.346954e-03  7.560989e-01
orbit7          -2.694663e-05  1.729730e-01
orbit8           8.107162e-05  2.678570e-01
orbit9           1.542231e-03  2.752681e-01
orbit10          2.572076e-04  3.945726e-02
orbit11          6.467389e-05  7.045582e-02
orbit12          0.000000e+00  4.440892e-18
orbit13          4.148738e-08  3.126823e-02
orbit14          0.000000e+00  0.000000e+00
orbit15          1.086570e-02  8.696192e-01
orbit16          8.318970e-03  7.176869e-01
orbit17          2.452602e-03  5.887160e-01
orbit18          1.187635e-02  1.476928e+00
orbit19          1.402900e-02  1.256796e+00
orbit20          3.861904e-03  5.965017e-01
orbit21          7.272691e-04  3.982326e-01
orbit22          7.057073e-03  8.483321e-01
orbit23          6.825908e-04  6.508005e-02
orbit24          4.699606e-03  5.219173e-01
orbit25          7.874113e-04  2.180544e-01
orbit26          1.436743e-04  8.576429e-02
orbit27          1.219102e-02  1.406004e+00
orbit28          5.104376e-03  4.434388e-01
orbit29          6.128482e-04  1.278866e-01
orbit30          8.833900e-04  3.687856e-01
orbit31          4.330584e-03  5.773469e-01
orbit32          2.860016e-04  1.667950e-01
orbit33          2.377826e-04  3.917274e-02
orbit34          1.738573e-03  4.205428e-01
orbit35          1.651350e-02  7.680543e-01
orbit36          7.496119e-05  1.951437e-01
orbit37          6.852180e-04  2.292196e-01
orbit38          1.873594e-04  2.482833e-01
orbit39          1.482515e-03  1.746906e-01
orbit40          1.867997e-05  6.166667e-02
orbit41          1.195340e-04  1.020572e-01
orbit42          3.933296e-05  1.122529e-01
orbit43          7.989403e-04  9.700533e-02
orbit44          0.000000e+00  0.000000e+00
orbit45          4.682162e-03  4.949105e-01
orbit46          0.000000e+00  1.500000e-02
orbit47          0.000000e+00  5.551115e-19
orbit48          1.658978e-04  8.441796e-02
orbit49          5.227328e-04  3.228024e-01
orbit50          4.998987e-05  3.157299e-01
orbit51          6.705277e-05  3.183462e-02
orbit52          1.700516e-03  1.935916e-01
orbit53          6.512158e-04  7.180826e-02
orbit54          0.000000e+00  3.469447e-20
orbit55          0.000000e+00  0.000000e+00
orbit56          2.205185e-03  1.554899e-01
orbit57          0.000000e+00  0.000000e+00
orbit58          0.000000e+00  0.000000e+00
orbit59          0.000000e+00  1.776357e-17
orbit60          7.120962e-05  2.519560e-02
orbit61          0.000000e+00  0.000000e+00
orbit62          3.531186e-04  4.383321e-02
orbit63          0.000000e+00  0.000000e+00
orbit64          0.000000e+00  5.551115e-19
orbit65          0.000000e+00  0.000000e+00
orbit66          0.000000e+00  0.000000e+00
orbit67          0.000000e+00  0.000000e+00
orbit68          0.000000e+00  0.000000e+00
orbit69          0.000000e+00  0.000000e+00
orbit70          0.000000e+00  1.387779e-19
orbit71          0.000000e+00  0.000000e+00
orbit72          0.000000e+00  0.000000e+00
AP               4.457936e-05  1.532601e-01
bet              2.851107e-03  1.792336e+00
ecc              5.582369e-04  3.093353e-01
eccrad           1.726281e-03  2.808870e-01
close            4.843923e-03  7.619590e-01
constraint       1.483745e-03  2.590878e-01
coreness         7.165852e-04  3.819930e-01
knn              7.532247e-03  8.216508e-01
hubscore         1.801945e-02  1.510935e+00
pagerank         3.127631e-03  2.304747e+00
trans            4.800372e-05  1.217446e-01
evcent           1.404441e-02  1.037977e+00
first            8.288360e-05  6.611835e-02
upto_second      2.657808e-03  6.239871e-01
upto_third       6.335834e-03  7.341630e-01
upto_fourth      4.152411e-03  5.511251e-01
upto_fifth       4.572835e-03  6.047749e-01
upto_sixth       1.669437e-02  1.007380e+00
second           3.367128e-03  6.159255e-01
third            3.167681e-03  6.610163e-01
fourth           1.147654e-02  1.126777e+00
fifth            1.911496e-03  1.567604e+00
sixth            1.329263e-03  8.266553e-01
ratio1           6.363189e-03  1.004212e+00
ratio2           2.907525e-03  1.692878e+00
ratio3           5.302993e-03  2.150171e+00
ratio4           1.303748e-02  1.697127e+00
ratio5           5.034739e-03  1.131329e+00
ratio6           5.660514e-03  1.270702e+00
selfinter       -2.149674e-05  1.006540e-01
walktrap_vertex  3.090206e-03  5.410200e-01
bigcom1          1.871104e-04  1.389312e-01
bigcom3          0.000000e+00  0.000000e+00
bigcom4          0.000000e+00  0.000000e+00
bigcom5          8.109846e-04  1.697135e-01
bigcom6          0.000000e+00  0.000000e+00
bigcom7          0.000000e+00  0.000000e+00
bigcom8          0.000000e+00  0.000000e+00
bigcom9          0.000000e+00  0.000000e+00
bigcom10        -9.035811e-06  3.118103e-01
bigcom11         6.410744e-05  9.039714e-02
bigcom12        -1.683697e-05  3.898432e-02
bigcom13         0.000000e+00  4.163336e-19
bigcom14        -3.559539e-05  1.101986e-01
bigcom15         0.000000e+00  0.000000e+00
bigcom16         0.000000e+00  0.000000e+00
bigcom17         0.000000e+00  0.000000e+00
bigcom19         0.000000e+00  0.000000e+00
bigcom20         0.000000e+00  0.000000e+00
bigcom21         0.000000e+00  0.000000e+00
bigcom22         4.897433e-07  6.745084e-02
bigcom23         2.498271e-04  2.709488e-01
bigcom26         0.000000e+00  0.000000e+00
bigcom27        -3.916497e-05  3.019341e-01
bigcom28         0.000000e+00  0.000000e+00
bigcom30         5.927169e-05  5.993373e-01
bigcom31         0.000000e+00  0.000000e+00
bigcom32         0.000000e+00  0.000000e+00
bigcom33         0.000000e+00  1.734723e-20
bigcom34         0.000000e+00  1.387779e-19
bigcom36         0.000000e+00  0.000000e+00
bigcom37         0.000000e+00  0.000000e+00
bigcom38         0.000000e+00  0.000000e+00
bigcom39         0.000000e+00  0.000000e+00
bigcom40        -2.145139e-05  3.660894e-01
bigcom41         3.345044e-05  6.903223e-01
bigcom43        -3.231657e-05  3.360469e-01
bigcom46         1.939769e-05  3.697060e-01
bigcom47        -1.482280e-05  7.204023e-02
bigcom49         0.000000e+00  0.000000e+00
bigcom52         4.786125e-07  3.896475e-01
bigcom54         0.000000e+00  0.000000e+00
bigcom58         0.000000e+00  0.000000e+00
bigcom61         0.000000e+00  0.000000e+00
bigcom65         0.000000e+00  0.000000e+00
bigcom69         0.000000e+00  0.000000e+00
bigcom71         0.000000e+00  5.551115e-19
bigcom75         0.000000e+00  5.551115e-19
bigcom76         0.000000e+00  0.000000e+00
bigcom78         0.000000e+00  0.000000e+00
bigcom82         0.000000e+00  0.000000e+00
bigcom83         0.000000e+00  0.000000e+00
bigcom85        -2.784517e-06  3.749049e-01
bigcom87         0.000000e+00  0.000000e+00
bigcom90         0.000000e+00  1.500000e-02
bigcom91         0.000000e+00  0.000000e+00
bigcom95         0.000000e+00  0.000000e+00
bigcom97         0.000000e+00  0.000000e+00
bigcom98         0.000000e+00  0.000000e+00
bigcom99        -3.010281e-06  2.489222e-01
bigcom101        0.000000e+00  0.000000e+00
bigcom102        0.000000e+00  0.000000e+00
bigcom104        0.000000e+00  0.000000e+00
bigcom106        0.000000e+00  0.000000e+00
bigcom107        0.000000e+00  0.000000e+00
bigcom108        0.000000e+00  0.000000e+00
bigcom113        0.000000e+00  0.000000e+00
bigcom114        0.000000e+00  0.000000e+00
bigcom115        0.000000e+00  0.000000e+00
bigcom117        0.000000e+00  0.000000e+00
bigcom119        0.000000e+00  0.000000e+00
bigcom121        0.000000e+00  0.000000e+00
bigcom123        0.000000e+00  1.665335e-18
bigcom124       -3.172554e-05  3.649145e-01
bigcom127        0.000000e+00  0.000000e+00
bigcom130        0.000000e+00  0.000000e+00
bigcom131        0.000000e+00  0.000000e+00
bigcom134        0.000000e+00  0.000000e+00
bigcom138        0.000000e+00  0.000000e+00
bigcom143        0.000000e+00  0.000000e+00
bigcom146       -7.720563e-07  9.416120e-02
bigcom148        0.000000e+00  0.000000e+00
bigcom149        0.000000e+00  0.000000e+00
bigcom151        0.000000e+00  4.163336e-19
bigcom153        0.000000e+00  0.000000e+00
bigcom154        0.000000e+00  0.000000e+00
bigcom159        0.000000e+00  0.000000e+00
bigcom160        0.000000e+00  0.000000e+00
bigcom161        0.000000e+00  0.000000e+00
bigcom162        0.000000e+00  0.000000e+00
bigcom168        0.000000e+00  0.000000e+00
bigcom172        0.000000e+00  0.000000e+00
bigcom175        0.000000e+00  0.000000e+00
bigcom180        0.000000e+00  0.000000e+00
bigcom181        0.000000e+00  0.000000e+00
bigcom183        0.000000e+00  0.000000e+00
bigcom185        0.000000e+00  0.000000e+00
bigcom187        0.000000e+00  0.000000e+00
bigcom189        0.000000e+00  0.000000e+00
bigcom191        0.000000e+00  0.000000e+00
bigcom198        0.000000e+00  0.000000e+00
bigcom199        0.000000e+00  0.000000e+00
bigcom200        0.000000e+00  0.000000e+00
bigcom202        0.000000e+00  0.000000e+00
bigcom205        0.000000e+00  0.000000e+00
bigcom227        0.000000e+00  0.000000e+00
bigcom232        0.000000e+00  0.000000e+00
bigcom241        0.000000e+00  0.000000e+00
bigcom246        0.000000e+00  0.000000e+00
bigcom266        0.000000e+00  0.000000e+00
bigcom268        0.000000e+00  0.000000e+00
bigcom274        0.000000e+00  0.000000e+00
bigcom278        0.000000e+00  0.000000e+00
bigcom280        0.000000e+00  0.000000e+00
bigcom323        0.000000e+00  4.336809e-21
bigcom341        0.000000e+00  4.163336e-19
bigcom342        0.000000e+00  4.163336e-19
bigcom345        0.000000e+00  0.000000e+00
bigcom346        0.000000e+00  0.000000e+00
bigcom354        0.000000e+00  0.000000e+00
bigcom369        0.000000e+00  0.000000e+00
bigcom373       -4.919552e-05  2.394099e-01
bigcom377        0.000000e+00  0.000000e+00
bigcom384        0.000000e+00  0.000000e+00
bigcom394        0.000000e+00  0.000000e+00
bigcom398       -9.561570e-06  3.664389e-01
bigcom403        0.000000e+00  0.000000e+00
bigcom404        0.000000e+00  0.000000e+00
bigcom414        0.000000e+00  0.000000e+00
bigcom416        0.000000e+00  0.000000e+00
bigcom423        5.502624e-04  5.121222e-01
bigcom428        0.000000e+00  0.000000e+00
bigcom430        0.000000e+00  0.000000e+00
bigcom434        0.000000e+00  0.000000e+00
bigcom435        0.000000e+00  0.000000e+00
bigcom449        0.000000e+00  0.000000e+00
bigcom451        0.000000e+00  0.000000e+00
bigcom454        0.000000e+00  0.000000e+00
bigcom471        0.000000e+00  0.000000e+00
bigcom473        0.000000e+00  0.000000e+00
bigcom479        4.421236e-05  2.543685e-02
bigcom484        1.347795e-06  2.489935e-01
bigcom485        0.000000e+00  0.000000e+00
bigcom492        0.000000e+00  0.000000e+00
bigcom498        0.000000e+00  0.000000e+00
bigcom506        0.000000e+00  4.163336e-19
bigcom530        0.000000e+00  0.000000e+00
bigcom531        0.000000e+00  0.000000e+00
bigcom564        0.000000e+00  0.000000e+00
bigcom623        0.000000e+00  0.000000e+00
spin_vertex      1.134695e-03  9.022292e-01
membership_s1    3.081815e-05  1.168400e-01
membership_s2    0.000000e+00  5.282233e-18
membership_s3    0.000000e+00  0.000000e+00
membership_s4   -4.604673e-05  1.999540e-01
membership_s5    0.000000e+00  0.000000e+00
membership_s6    0.000000e+00  0.000000e+00
membership_s7   -3.965516e-05  1.726287e-01
membership_s8    0.000000e+00  0.000000e+00
membership_s9    2.795737e-05  1.225994e-01
membership_s10   0.000000e+00  0.000000e+00
membership_s11  -2.828184e-05  5.129507e-01
membership_s13  -3.971067e-05  2.792214e-01
membership_s14   1.794560e-04  1.287311e-01
membership_s15  -8.951147e-05  3.220837e-01
membership_s17  -8.884747e-05  3.043714e-01
membership_s18   0.000000e+00  5.551115e-19
membership_s19  -2.458665e-05  2.141896e-01
membership_s20   0.000000e+00  0.000000e+00
membership_s21   1.901284e-04  3.897547e-01
membership_s22   0.000000e+00  4.163336e-19
membership_s23   4.740986e-05  5.374892e-02
membership_s25   1.398601e-04  1.295926e-01
membership_s26   0.000000e+00  0.000000e+00
membership_s27   0.000000e+00  1.387779e-19
membership_s28   1.689996e-05  3.449853e-02
membership_s29   0.000000e+00  0.000000e+00
membership_s30   0.000000e+00  5.551115e-19
membership_s31  -1.684587e-05  2.897645e-01
membership_s32   3.242262e-05  4.802580e-01
membership_s33   0.000000e+00  0.000000e+00
membership_s34   0.000000e+00  0.000000e+00
membership_s35   9.201666e-05  2.896313e-01
membership_s36   0.000000e+00  0.000000e+00
membership_s37   7.440092e-05  3.240928e-01
membership_s39   6.146593e-05  1.109788e-01
membership_s40   0.000000e+00  0.000000e+00
membership_s41   0.000000e+00  0.000000e+00
membership_s42   0.000000e+00  0.000000e+00
membership_s43  -2.587473e-05  3.712239e-01
membership_s44   2.735543e-05  3.020244e-01
V1               6.361778e-03  2.185557e+00
V2               4.103170e-03  2.578330e+00
pdi              8.584881e-05  2.708187e-01
adhesion         7.152842e-03  1.821447e+00
cohesion         7.789082e-03  1.625940e+00
inner            3.800333e-03  2.139057e+00
outer            7.928893e-03  2.202305e+00
ioratio          6.747430e-03  1.951443e+00
comsize          4.334162e-03  1.776243e+00
[1] "Dataset: low_targets Model GLM, run: 5 of 10 2015-06-15 21:20:46"
[1] "glmnet variable coefficients"
                     [,1]          [,2]
(Intercept)     -3.785406  6.888196e+00
graph0           0.000000 -7.905788e-02
graph1           0.000000 -9.137084e-04
graph2           0.000000 -4.240402e-04
graph3           0.000000 -1.032796e-06
graph4           0.000000  0.000000e+00
graph5           0.000000  5.145929e-05
graph6           0.000000  0.000000e+00
graph7           0.000000 -2.372586e-03
graph8           0.000000 -5.280737e-01
graph9           0.000000 -3.314175e-07
graph10          0.000000  5.411037e-07
graph11          0.000000 -1.455479e-07
graph12          0.000000 -1.877587e-06
graph13          0.000000  3.659719e-06
graph14          0.000000  1.915596e-06
graph15          0.000000 -1.671709e-04
graph16          0.000000  0.000000e+00
graph17          0.000000 -3.897520e-06
graph18          0.000000 -1.503305e-04
graph19          0.000000  0.000000e+00
graph20          0.000000  9.693151e-05
graph21          0.000000 -2.399269e-03
graph22          0.000000  0.000000e+00
graph23          0.000000 -2.886575e-04
graph24          0.000000  0.000000e+00
graph25          0.000000  4.330569e-05
graph26          0.000000  0.000000e+00
graph27          0.000000  0.000000e+00
graph28          0.000000  0.000000e+00
graph29          0.000000  0.000000e+00
orbit0           0.000000 -6.632902e-02
orbit1           0.000000 -8.038602e-04
orbit2           0.000000 -1.573122e-07
orbit3           0.000000 -1.336611e-06
orbit4           0.000000 -2.655138e-06
orbit5           0.000000  1.920344e-05
orbit6           0.000000  0.000000e+00
orbit7           0.000000  5.953746e-03
orbit8           0.000000  5.380258e-06
orbit9           0.000000  0.000000e+00
orbit10          0.000000 -5.540289e-06
orbit11          0.000000  2.330358e-03
orbit12          0.000000 -2.247660e-03
orbit13          0.000000  0.000000e+00
orbit14          0.000000 -5.166168e-01
orbit15          0.000000 -3.015951e-06
orbit16          0.000000  4.291172e-05
orbit17          0.000000  9.531813e-06
orbit18          0.000000 -2.583313e-07
orbit19          0.000000  1.273600e-06
orbit20          0.000000 -1.650158e-06
orbit21          0.000000  1.293466e-05
orbit22          0.000000 -1.248485e-07
orbit23          0.000000 -1.495262e-02
orbit24          0.000000 -1.068623e-08
orbit25          0.000000 -5.309588e-05
orbit26          0.000000 -9.198979e-03
orbit27          0.000000  2.763692e-05
orbit28          0.000000  1.521679e-04
orbit29          0.000000 -4.603731e-05
orbit30          0.000000 -8.144214e-04
orbit31          0.000000  2.554801e-06
orbit32          0.000000  0.000000e+00
orbit33          0.000000  3.780724e-01
orbit34          0.000000 -2.316290e-04
orbit35          0.000000 -3.045605e-06
orbit36          0.000000 -2.575220e-04
orbit37          0.000000  8.729949e-06
orbit38          0.000000 -1.587564e-03
orbit39          0.000000 -7.945908e-05
orbit40          0.000000  0.000000e+00
orbit41          0.000000  9.425965e-03
orbit42          0.000000  6.617205e-01
orbit43          0.000000 -6.237967e-05
orbit44          0.000000  0.000000e+00
orbit45          0.000000  1.483132e-04
orbit46          0.000000 -9.063617e-04
orbit47          0.000000 -3.773093e-03
orbit48          0.000000 -2.049150e-03
orbit49          0.000000  9.734683e-05
orbit50          0.000000  1.020273e-02
orbit51          0.000000 -2.414243e-03
orbit52          0.000000 -1.094042e-03
orbit53          0.000000  5.919092e-03
orbit54          0.000000  0.000000e+00
orbit55          0.000000  0.000000e+00
orbit56          0.000000 -3.783945e-04
orbit57          0.000000  0.000000e+00
orbit58          0.000000 -2.665220e-01
orbit59          0.000000  0.000000e+00
orbit60          0.000000 -6.768440e-04
orbit61          0.000000 -1.085443e+00
orbit62          0.000000  1.847302e-02
orbit63          0.000000  0.000000e+00
orbit64          0.000000 -4.953341e-03
orbit65          0.000000  0.000000e+00
orbit66          0.000000  0.000000e+00
orbit67          0.000000  0.000000e+00
orbit68          0.000000  0.000000e+00
orbit69          0.000000  0.000000e+00
orbit70          0.000000  0.000000e+00
orbit71          0.000000  0.000000e+00
orbit72          0.000000  0.000000e+00
AP               0.000000  1.928273e-01
bet              0.000000  3.691283e-05
ecc              0.000000 -5.782588e-02
eccrad           0.000000 -3.984479e-01
close            0.000000  0.000000e+00
constraint       0.000000 -6.136134e-03
coreness         0.000000  2.290831e-01
knn              0.000000 -4.790873e-06
hubscore         0.000000 -4.565338e-02
pagerank         0.000000 -6.235905e+00
trans            0.000000  8.823075e-01
evcent           0.000000  0.000000e+00
first            0.000000 -7.822820e-02
upto_second      0.000000 -9.952641e-04
upto_third       0.000000 -3.650549e-04
upto_fourth      0.000000  0.000000e+00
upto_fifth       0.000000  0.000000e+00
upto_sixth       0.000000  3.332749e-05
second           0.000000 -7.140129e-04
third            0.000000 -3.735903e-04
fourth           0.000000  1.846343e-04
fifth            0.000000 -6.582489e-05
sixth            0.000000  1.507786e-04
ratio1           0.000000  1.062775e-03
ratio2           0.000000  3.224435e-03
ratio3           0.000000  4.356198e-03
ratio4           0.000000 -7.070153e-02
ratio5           0.000000 -3.747871e-03
ratio6           0.000000 -4.411304e-05
selfinter        0.000000 -9.848182e-02
walktrap_vertex  0.000000 -1.430416e+00
bigcom1          0.000000  8.694903e-01
bigcom3          0.000000 -4.032632e-01
bigcom4          0.000000 -6.443026e-01
bigcom5          0.000000  4.029263e-01
bigcom6          0.000000 -5.146735e-01
bigcom7          0.000000 -9.303559e-01
bigcom8          0.000000 -1.811589e+00
bigcom9          0.000000  0.000000e+00
bigcom10         0.000000  2.711401e+00
bigcom11         0.000000  5.188329e-01
bigcom12         0.000000  2.264146e-01
bigcom13         0.000000 -5.448759e-01
bigcom14         0.000000  1.458378e+00
bigcom15         0.000000 -4.779339e-01
bigcom16         0.000000 -4.200135e-01
bigcom17         0.000000 -4.584539e-01
bigcom19         0.000000 -8.203126e-01
bigcom20         0.000000  0.000000e+00
bigcom21         0.000000 -2.681715e-01
bigcom22         0.000000  1.809100e+00
bigcom23         0.000000  1.054646e+00
bigcom26         0.000000 -1.112980e+00
bigcom27         0.000000  2.085391e+00
bigcom28         0.000000 -7.566441e-01
bigcom30         0.000000  2.641150e+00
bigcom31         0.000000 -5.239491e-01
bigcom32         0.000000 -5.184990e-01
bigcom33         0.000000 -5.389085e-01
bigcom34         0.000000 -4.908269e-01
bigcom36         0.000000 -6.802176e-01
bigcom37         0.000000 -9.542600e-01
bigcom38         0.000000 -6.428291e-01
bigcom39         0.000000 -1.138715e-01
bigcom40         0.000000  2.584512e+00
bigcom41         0.000000  2.697157e+00
bigcom43         0.000000  1.407140e+00
bigcom46         0.000000  2.272465e+00
bigcom47         0.000000  1.089625e+00
bigcom49         0.000000 -6.237390e-01
bigcom52         0.000000  1.857743e+00
bigcom54         0.000000 -5.121629e-01
bigcom58         0.000000 -4.241735e-01
bigcom61         0.000000 -9.510238e-01
bigcom65         0.000000 -4.777582e-01
bigcom69         0.000000 -1.122444e+00
bigcom71         0.000000 -7.892798e-01
bigcom75         0.000000 -8.402576e-01
bigcom76         0.000000 -1.048969e+00
bigcom78         0.000000 -6.492009e-01
bigcom82         0.000000 -5.154272e-01
bigcom83         0.000000  0.000000e+00
bigcom85         0.000000  1.579663e+00
bigcom87         0.000000 -8.409172e-01
bigcom90         0.000000 -1.142266e+00
bigcom91         0.000000 -5.555604e-01
bigcom95         0.000000 -4.617080e-01
bigcom97         0.000000 -3.502274e-01
bigcom98         0.000000 -3.344778e-01
bigcom99         0.000000  1.672147e+00
bigcom101        0.000000 -7.988726e-02
bigcom102        0.000000 -6.166032e-01
bigcom104        0.000000 -3.746721e-01
bigcom106        0.000000  0.000000e+00
bigcom107        0.000000 -4.411363e-01
bigcom108        0.000000 -6.080629e-01
bigcom113        0.000000 -3.116363e-01
bigcom114        0.000000 -4.071982e-01
bigcom115        0.000000 -6.704425e-01
bigcom117        0.000000 -9.387219e-01
bigcom119        0.000000 -5.000104e-01
bigcom121        0.000000 -2.074542e-01
bigcom123        0.000000 -1.123382e+00
bigcom124        0.000000  2.261335e+00
bigcom127        0.000000 -6.833788e-01
bigcom130        0.000000 -4.650702e-01
bigcom131        0.000000 -3.686312e-01
bigcom134        0.000000 -3.551792e-01
bigcom138        0.000000 -6.197112e-01
bigcom143        0.000000 -5.344138e-01
bigcom146        0.000000  9.557333e-01
bigcom148        0.000000 -4.146889e-01
bigcom149        0.000000 -4.773711e-01
bigcom151        0.000000 -3.661773e-02
bigcom153        0.000000 -4.391785e-01
bigcom154        0.000000 -8.993028e-01
bigcom159        0.000000 -8.856643e-01
bigcom160        0.000000 -4.564304e-01
bigcom161        0.000000 -7.847049e-01
bigcom162        0.000000 -4.734445e-01
bigcom168        0.000000  0.000000e+00
bigcom172        0.000000 -5.400117e-01
bigcom175        0.000000 -6.539656e-01
bigcom180        0.000000 -2.622400e-01
bigcom181        0.000000  0.000000e+00
bigcom183        0.000000 -6.825536e-01
bigcom185        0.000000 -6.025236e-01
bigcom187        0.000000 -3.725200e-01
bigcom189        0.000000 -1.004183e+00
bigcom191        0.000000 -1.185080e-01
bigcom198        0.000000  0.000000e+00
bigcom199        0.000000 -6.869687e-01
bigcom200        0.000000 -9.326286e-01
bigcom202        0.000000 -6.658254e-01
bigcom205        0.000000 -6.160968e-01
bigcom227        0.000000  0.000000e+00
bigcom232        0.000000 -3.454286e-01
bigcom241        0.000000 -1.633962e-01
bigcom246        0.000000  0.000000e+00
bigcom266        0.000000 -1.785575e-01
bigcom268        0.000000 -6.962361e-01
bigcom274        0.000000 -3.562767e-01
bigcom278        0.000000 -4.558644e-01
bigcom280        0.000000 -7.956523e-02
bigcom323        0.000000 -2.577105e-01
bigcom341        0.000000 -7.680444e-01
bigcom342        0.000000  0.000000e+00
bigcom345        0.000000  0.000000e+00
bigcom346        0.000000 -9.292878e-01
bigcom354        0.000000 -3.355342e-01
bigcom369        0.000000  0.000000e+00
bigcom373        0.000000  2.451487e+00
bigcom377        0.000000 -4.616632e-01
bigcom384        0.000000 -8.248698e-01
bigcom394        0.000000 -7.856926e-01
bigcom398        0.000000  2.812094e+00
bigcom403        0.000000 -6.414644e-01
bigcom404        0.000000 -2.378467e-01
bigcom414        0.000000 -5.107702e-01
bigcom416        0.000000 -4.955074e-01
bigcom423        0.000000  2.024101e+00
bigcom428        0.000000 -6.974814e-01
bigcom430        0.000000 -2.467287e-01
bigcom434        0.000000 -2.617373e-01
bigcom435        0.000000  0.000000e+00
bigcom449        0.000000 -4.502972e-01
bigcom451        0.000000 -7.831655e-01
bigcom454        0.000000 -1.076497e-01
bigcom471        0.000000 -7.872366e-01
bigcom473        0.000000  0.000000e+00
bigcom479        0.000000  5.923003e-01
bigcom484        0.000000  2.155218e+00
bigcom485        0.000000 -2.884297e-01
bigcom492        0.000000 -3.984503e-01
bigcom498        0.000000 -1.248889e-01
bigcom506        0.000000 -4.538345e-01
bigcom530        0.000000 -6.922879e-01
bigcom531        0.000000 -1.885541e-01
bigcom564        0.000000 -4.443285e-01
bigcom623        0.000000 -5.957322e-01
spin_vertex      0.000000  2.057046e-01
membership_s1    0.000000 -6.571298e-02
membership_s2    0.000000 -2.219159e+00
membership_s3    0.000000 -1.140844e+00
membership_s4    0.000000  8.541591e-01
membership_s5    0.000000 -1.563777e+00
membership_s6    0.000000 -1.679190e+00
membership_s7    0.000000  3.339665e-01
membership_s8    0.000000 -2.476854e+00
membership_s9    0.000000 -3.078421e-01
membership_s10   0.000000 -1.516938e+00
membership_s11   0.000000  1.657091e+00
membership_s13   0.000000  1.212659e+00
membership_s14   0.000000 -8.342129e-02
membership_s15   0.000000 -6.094191e-03
membership_s17   0.000000  1.076713e+00
membership_s18   0.000000 -1.073600e+00
membership_s19   0.000000 -5.543858e-03
membership_s20   0.000000 -1.158294e+00
membership_s21   0.000000  4.660182e-01
membership_s22   0.000000 -1.741576e+00
membership_s23   0.000000 -5.108966e-01
membership_s25   0.000000 -3.105294e-01
membership_s26   0.000000 -1.364528e+00
membership_s27   0.000000 -9.567760e-01
membership_s28   0.000000 -7.457931e-02
membership_s29   0.000000 -1.411038e+00
membership_s30   0.000000 -1.452345e+00
membership_s31   0.000000  2.999352e-01
membership_s32   0.000000  2.461064e-01
membership_s33   0.000000 -1.464044e+00
membership_s34   0.000000 -1.531591e+00
membership_s35   0.000000 -1.110543e-01
membership_s36   0.000000 -1.553955e+00
membership_s37   0.000000  3.753915e-01
membership_s39   0.000000 -3.170895e-01
membership_s40   0.000000 -9.695591e-01
membership_s41   0.000000 -1.694535e+00
membership_s42   0.000000 -1.495801e+00
membership_s43   0.000000  4.881701e-01
membership_s44   0.000000  9.273687e-02
V1               0.000000  1.470274e+00
V2               0.000000  2.430836e+00
pdi              0.000000 -4.898855e+02
adhesion         0.000000  7.937099e-04
cohesion         0.000000 -1.422401e-03
inner            0.000000  3.864015e-04
outer            0.000000 -2.140098e-04
ioratio          0.000000 -7.504490e-01
comsize          0.000000  4.545675e-04
[1] "Dataset: low_targets Model GBM, run: 6 of 10 2015-06-15 21:21:25"
Iter   TrainDeviance   ValidDeviance   StepSize   Improve
     1        0.2123             nan     0.0100    0.0002
     2        0.2110             nan     0.0100   -0.0001
     3        0.2095             nan     0.0100    0.0001
     4        0.2078             nan     0.0100   -0.0000
     5        0.2068             nan     0.0100   -0.0000
     6        0.2058             nan     0.0100   -0.0001
     7        0.2050             nan     0.0100   -0.0001
     8        0.2035             nan     0.0100    0.0001
     9        0.2024             nan     0.0100    0.0000
    10        0.2010             nan     0.0100    0.0001
    20        0.1908             nan     0.0100   -0.0000
    40        0.1748             nan     0.0100    0.0000
    49        0.1694             nan     0.0100   -0.0000

[1] "GBM variable coefficients"
                            var    rel.inf
bet                         bet 6.37335825
pagerank               pagerank 4.61692473
inner                     inner 4.00282858
outer                     outer 3.96412750
orbit18                 orbit18 3.79032694
ratio2                   ratio2 3.73322646
V1                           V1 3.65480286
ioratio                 ioratio 3.51058569
fourth                   fourth 3.22896799
ratio3                   ratio3 2.94205634
comsize                 comsize 2.70824187
adhesion               adhesion 2.50813264
walktrap_vertex walktrap_vertex 2.46595414
ratio5                   ratio5 2.36989707
ratio6                   ratio6 2.31661313
orbit16                 orbit16 2.07704423
graph3                   graph3 1.86281771
graph19                 graph19 1.83852805
knn                         knn 1.76718204
V2                           V2 1.65344930
ratio4                   ratio4 1.64972428
orbit5                   orbit5 1.53283502
graph6                   graph6 1.46667854
orbit27                 orbit27 1.46127165
graph13                 graph13 1.32643205
fifth                     fifth 1.30222777
graph9                   graph9 1.26881671
orbit15                 orbit15 1.25476122
orbit19                 orbit19 1.24078822
graph10                 graph10 1.11023380
cohesion               cohesion 1.10665923
graph16                 graph16 1.09937092
orbit20                 orbit20 1.01479870
graph4                   graph4 0.87507998
orbit28                 orbit28 0.86975718
graph12                 graph12 0.84458984
membership_s43   membership_s43 0.83533036
upto_sixth           upto_sixth 0.81639386
upto_fourth         upto_fourth 0.77945875
hubscore               hubscore 0.75491332
orbit35                 orbit35 0.74076496
membership_s14   membership_s14 0.73885940
graph21                 graph21 0.72799084
ratio1                   ratio1 0.67440352
third                     third 0.66923286
upto_third           upto_third 0.64113931
orbit31                 orbit31 0.63827897
membership_s21   membership_s21 0.54493062
ecc                         ecc 0.49859345
orbit1                   orbit1 0.49494640
bigcom423             bigcom423 0.46010674
orbit9                   orbit9 0.45788517
orbit52                 orbit52 0.43870512
graph1                   graph1 0.43528831
coreness               coreness 0.40794006
orbit4                   orbit4 0.38040266
spin_vertex         spin_vertex 0.34558214
graph20                 graph20 0.33605869
constraint           constraint 0.33031645
orbit17                 orbit17 0.32389342
orbit37                 orbit37 0.32092008
evcent                   evcent 0.31047685
upto_second         upto_second 0.30512125
graph14                 graph14 0.29152865
trans                     trans 0.27911749
graph11                 graph11 0.26901797
graph17                 graph17 0.25953485
orbit24                 orbit24 0.25273341
orbit49                 orbit49 0.25009315
close                     close 0.22142116
orbit45                 orbit45 0.20855657
orbit56                 orbit56 0.20374517
orbit29                 orbit29 0.20015817
graph15                 graph15 0.19826545
orbit38                 orbit38 0.18897757
bigcom1                 bigcom1 0.18161289
orbit33                 orbit33 0.16742047
second                   second 0.16370478
membership_s37   membership_s37 0.16257468
sixth                     sixth 0.14381499
orbit10                 orbit10 0.13158648
orbit36                 orbit36 0.11338905
membership_s31   membership_s31 0.11095904
bigcom23               bigcom23 0.10343976
orbit30                 orbit30 0.10136533
orbit50                 orbit50 0.09440991
graph5                   graph5 0.07694567
orbit21                 orbit21 0.07624404
membership_s25   membership_s25 0.07615924
orbit6                   orbit6 0.07339118
membership_s19   membership_s19 0.06750458
bigcom22               bigcom22 0.04571785
membership_s35   membership_s35 0.04434982
orbit46                 orbit46 0.02523646
graph0                   graph0 0.00000000
graph2                   graph2 0.00000000
graph7                   graph7 0.00000000
graph8                   graph8 0.00000000
graph18                 graph18 0.00000000
graph22                 graph22 0.00000000
graph23                 graph23 0.00000000
graph24                 graph24 0.00000000
graph25                 graph25 0.00000000
graph26                 graph26 0.00000000
graph27                 graph27 0.00000000
graph28                 graph28 0.00000000
graph29                 graph29 0.00000000
orbit0                   orbit0 0.00000000
orbit2                   orbit2 0.00000000
orbit3                   orbit3 0.00000000
orbit7                   orbit7 0.00000000
orbit8                   orbit8 0.00000000
orbit11                 orbit11 0.00000000
orbit12                 orbit12 0.00000000
orbit13                 orbit13 0.00000000
orbit14                 orbit14 0.00000000
orbit22                 orbit22 0.00000000
orbit23                 orbit23 0.00000000
orbit25                 orbit25 0.00000000
orbit26                 orbit26 0.00000000
orbit32                 orbit32 0.00000000
orbit34                 orbit34 0.00000000
orbit39                 orbit39 0.00000000
orbit40                 orbit40 0.00000000
orbit41                 orbit41 0.00000000
orbit42                 orbit42 0.00000000
orbit43                 orbit43 0.00000000
orbit44                 orbit44 0.00000000
orbit47                 orbit47 0.00000000
orbit48                 orbit48 0.00000000
orbit51                 orbit51 0.00000000
orbit53                 orbit53 0.00000000
orbit54                 orbit54 0.00000000
orbit55                 orbit55 0.00000000
orbit57                 orbit57 0.00000000
orbit58                 orbit58 0.00000000
orbit59                 orbit59 0.00000000
orbit60                 orbit60 0.00000000
orbit61                 orbit61 0.00000000
orbit62                 orbit62 0.00000000
orbit63                 orbit63 0.00000000
orbit64                 orbit64 0.00000000
orbit65                 orbit65 0.00000000
orbit66                 orbit66 0.00000000
orbit67                 orbit67 0.00000000
orbit68                 orbit68 0.00000000
orbit69                 orbit69 0.00000000
orbit70                 orbit70 0.00000000
orbit71                 orbit71 0.00000000
orbit72                 orbit72 0.00000000
AP                           AP 0.00000000
eccrad                   eccrad 0.00000000
first                     first 0.00000000
upto_fifth           upto_fifth 0.00000000
selfinter             selfinter 0.00000000
bigcom3                 bigcom3 0.00000000
bigcom4                 bigcom4 0.00000000
bigcom5                 bigcom5 0.00000000
bigcom6                 bigcom6 0.00000000
bigcom7                 bigcom7 0.00000000
bigcom8                 bigcom8 0.00000000
bigcom9                 bigcom9 0.00000000
bigcom10               bigcom10 0.00000000
bigcom11               bigcom11 0.00000000
bigcom12               bigcom12 0.00000000
bigcom13               bigcom13 0.00000000
bigcom14               bigcom14 0.00000000
bigcom15               bigcom15 0.00000000
bigcom16               bigcom16 0.00000000
bigcom17               bigcom17 0.00000000
bigcom19               bigcom19 0.00000000
bigcom20               bigcom20 0.00000000
bigcom21               bigcom21 0.00000000
bigcom26               bigcom26 0.00000000
bigcom27               bigcom27 0.00000000
bigcom28               bigcom28 0.00000000
bigcom30               bigcom30 0.00000000
bigcom31               bigcom31 0.00000000
bigcom32               bigcom32 0.00000000
bigcom33               bigcom33 0.00000000
bigcom34               bigcom34 0.00000000
bigcom36               bigcom36 0.00000000
bigcom37               bigcom37 0.00000000
bigcom38               bigcom38 0.00000000
bigcom39               bigcom39 0.00000000
bigcom40               bigcom40 0.00000000
bigcom41               bigcom41 0.00000000
bigcom43               bigcom43 0.00000000
bigcom46               bigcom46 0.00000000
bigcom47               bigcom47 0.00000000
bigcom49               bigcom49 0.00000000
bigcom52               bigcom52 0.00000000
bigcom54               bigcom54 0.00000000
bigcom58               bigcom58 0.00000000
bigcom61               bigcom61 0.00000000
bigcom65               bigcom65 0.00000000
bigcom69               bigcom69 0.00000000
bigcom71               bigcom71 0.00000000
bigcom75               bigcom75 0.00000000
bigcom76               bigcom76 0.00000000
bigcom78               bigcom78 0.00000000
bigcom82               bigcom82 0.00000000
bigcom83               bigcom83 0.00000000
bigcom85               bigcom85 0.00000000
bigcom87               bigcom87 0.00000000
bigcom90               bigcom90 0.00000000
bigcom91               bigcom91 0.00000000
bigcom95               bigcom95 0.00000000
bigcom97               bigcom97 0.00000000
bigcom98               bigcom98 0.00000000
bigcom99               bigcom99 0.00000000
bigcom101             bigcom101 0.00000000
bigcom102             bigcom102 0.00000000
bigcom104             bigcom104 0.00000000
bigcom106             bigcom106 0.00000000
bigcom107             bigcom107 0.00000000
bigcom108             bigcom108 0.00000000
bigcom113             bigcom113 0.00000000
bigcom114             bigcom114 0.00000000
bigcom115             bigcom115 0.00000000
bigcom117             bigcom117 0.00000000
bigcom119             bigcom119 0.00000000
bigcom121             bigcom121 0.00000000
bigcom123             bigcom123 0.00000000
bigcom124             bigcom124 0.00000000
bigcom127             bigcom127 0.00000000
bigcom130             bigcom130 0.00000000
bigcom131             bigcom131 0.00000000
bigcom134             bigcom134 0.00000000
bigcom138             bigcom138 0.00000000
bigcom143             bigcom143 0.00000000
bigcom146             bigcom146 0.00000000
bigcom148             bigcom148 0.00000000
bigcom149             bigcom149 0.00000000
bigcom151             bigcom151 0.00000000
bigcom153             bigcom153 0.00000000
bigcom154             bigcom154 0.00000000
bigcom159             bigcom159 0.00000000
bigcom160             bigcom160 0.00000000
bigcom161             bigcom161 0.00000000
bigcom162             bigcom162 0.00000000
bigcom168             bigcom168 0.00000000
bigcom172             bigcom172 0.00000000
bigcom175             bigcom175 0.00000000
bigcom180             bigcom180 0.00000000
bigcom181             bigcom181 0.00000000
bigcom183             bigcom183 0.00000000
bigcom185             bigcom185 0.00000000
bigcom187             bigcom187 0.00000000
bigcom189             bigcom189 0.00000000
bigcom191             bigcom191 0.00000000
bigcom198             bigcom198 0.00000000
bigcom199             bigcom199 0.00000000
bigcom200             bigcom200 0.00000000
bigcom202             bigcom202 0.00000000
bigcom205             bigcom205 0.00000000
bigcom227             bigcom227 0.00000000
bigcom232             bigcom232 0.00000000
bigcom241             bigcom241 0.00000000
bigcom246             bigcom246 0.00000000
bigcom266             bigcom266 0.00000000
bigcom268             bigcom268 0.00000000
bigcom274             bigcom274 0.00000000
bigcom278             bigcom278 0.00000000
bigcom280             bigcom280 0.00000000
bigcom323             bigcom323 0.00000000
bigcom341             bigcom341 0.00000000
bigcom342             bigcom342 0.00000000
bigcom345             bigcom345 0.00000000
bigcom346             bigcom346 0.00000000
bigcom354             bigcom354 0.00000000
bigcom369             bigcom369 0.00000000
bigcom373             bigcom373 0.00000000
bigcom377             bigcom377 0.00000000
bigcom384             bigcom384 0.00000000
bigcom394             bigcom394 0.00000000
bigcom398             bigcom398 0.00000000
bigcom403             bigcom403 0.00000000
bigcom404             bigcom404 0.00000000
bigcom414             bigcom414 0.00000000
bigcom416             bigcom416 0.00000000
bigcom428             bigcom428 0.00000000
bigcom430             bigcom430 0.00000000
bigcom434             bigcom434 0.00000000
bigcom435             bigcom435 0.00000000
bigcom449             bigcom449 0.00000000
bigcom451             bigcom451 0.00000000
bigcom454             bigcom454 0.00000000
bigcom471             bigcom471 0.00000000
bigcom473             bigcom473 0.00000000
bigcom479             bigcom479 0.00000000
bigcom484             bigcom484 0.00000000
bigcom485             bigcom485 0.00000000
bigcom492             bigcom492 0.00000000
bigcom498             bigcom498 0.00000000
bigcom506             bigcom506 0.00000000
bigcom530             bigcom530 0.00000000
bigcom531             bigcom531 0.00000000
bigcom564             bigcom564 0.00000000
bigcom623             bigcom623 0.00000000
membership_s1     membership_s1 0.00000000
membership_s2     membership_s2 0.00000000
membership_s3     membership_s3 0.00000000
membership_s4     membership_s4 0.00000000
membership_s5     membership_s5 0.00000000
membership_s6     membership_s6 0.00000000
membership_s7     membership_s7 0.00000000
membership_s8     membership_s8 0.00000000
membership_s9     membership_s9 0.00000000
membership_s10   membership_s10 0.00000000
membership_s11   membership_s11 0.00000000
membership_s13   membership_s13 0.00000000
membership_s15   membership_s15 0.00000000
membership_s17   membership_s17 0.00000000
membership_s18   membership_s18 0.00000000
membership_s20   membership_s20 0.00000000
membership_s22   membership_s22 0.00000000
membership_s23   membership_s23 0.00000000
membership_s26   membership_s26 0.00000000
membership_s27   membership_s27 0.00000000
membership_s28   membership_s28 0.00000000
membership_s29   membership_s29 0.00000000
membership_s30   membership_s30 0.00000000
membership_s32   membership_s32 0.00000000
membership_s33   membership_s33 0.00000000
membership_s34   membership_s34 0.00000000
membership_s36   membership_s36 0.00000000
membership_s39   membership_s39 0.00000000
membership_s40   membership_s40 0.00000000
membership_s41   membership_s41 0.00000000
membership_s42   membership_s42 0.00000000
membership_s44   membership_s44 0.00000000
pdi                         pdi 0.00000000
[1] "Dataset: low_targets Model RF, run: 6 of 10 2015-06-15 21:21:46"
     |      Out-of-bag   |
Tree |      MSE  %Var(y) |
   1 |  0.04454   204.08 |
   2 |  0.04027   184.52 |
   3 |   0.0372   170.43 |
   4 |  0.03338   152.96 |
   5 |  0.03417   156.56 |
   6 |  0.03229   147.94 |
   7 |  0.03164   144.95 |
   8 |  0.03063   140.32 |
   9 |  0.02981   136.57 |
  10 |  0.02852   130.69 |
  11 |  0.02803   128.42 |
  12 |  0.02748   125.93 |
  13 |  0.02717   124.48 |
  14 |  0.02709   124.14 |
  15 |  0.02695   123.50 |
  16 |  0.02672   122.41 |
  17 |  0.02647   121.28 |
  18 |  0.02641   121.02 |
  19 |  0.02627   120.35 |
  20 |  0.02608   119.48 |
  21 |  0.02611   119.65 |
  22 |  0.02604   119.31 |
  23 |  0.02588   118.58 |
  24 |  0.02592   118.78 |
  25 |  0.02598   119.01 |
  26 |  0.02593   118.79 |
  27 |   0.0259   118.67 |
  28 |  0.02586   118.47 |
  29 |  0.02582   118.31 |
  30 |   0.0258   118.23 |
  31 |  0.02583   118.33 |
  32 |  0.02577   118.08 |
  33 |  0.02571   117.81 |
  34 |  0.02563   117.43 |
  35 |  0.02559   117.26 |
  36 |  0.02553   116.98 |
  37 |  0.02549   116.78 |
  38 |  0.02552   116.90 |
  39 |  0.02548   116.72 |
  40 |   0.0254   116.36 |
  41 |  0.02534   116.12 |
  42 |  0.02539   116.33 |
  43 |  0.02537   116.24 |
  44 |  0.02534   116.11 |
  45 |  0.02532   116.00 |
  46 |  0.02527   115.77 |
  47 |   0.0253   115.90 |
  48 |  0.02528   115.82 |
  49 |  0.02528   115.83 |
  50 |  0.02525   115.71 |
  51 |  0.02532   116.02 |
  52 |   0.0253   115.93 |
  53 |  0.02532   116.00 |
  54 |  0.02534   116.09 |
  55 |   0.0253   115.90 |
  56 |  0.02524   115.63 |
  57 |  0.02527   115.80 |
  58 |  0.02528   115.82 |
  59 |  0.02526   115.75 |
  60 |  0.02525   115.68 |
  61 |  0.02527   115.79 |
  62 |  0.02519   115.43 |
  63 |  0.02517   115.32 |
  64 |  0.02518   115.37 |
  65 |   0.0252   115.45 |
  66 |  0.02522   115.53 |
  67 |  0.02521   115.52 |
  68 |  0.02521   115.49 |
  69 |  0.02523   115.58 |
  70 |   0.0252   115.48 |
  71 |  0.02519   115.43 |
  72 |  0.02518   115.37 |
  73 |  0.02516   115.26 |
  74 |  0.02515   115.23 |
  75 |  0.02516   115.27 |
  76 |  0.02514   115.18 |
  77 |  0.02512   115.09 |
  78 |  0.02511   115.07 |
  79 |  0.02511   115.03 |
  80 |  0.02511   115.05 |
  81 |  0.02512   115.08 |
  82 |  0.02512   115.09 |
  83 |  0.02513   115.14 |
  84 |   0.0251   114.99 |
  85 |   0.0251   115.02 |
  86 |  0.02511   115.06 |
  87 |  0.02509   114.96 |
  88 |  0.02511   115.03 |
  89 |   0.0251   114.99 |
  90 |  0.02509   114.95 |
  91 |  0.02513   115.12 |
  92 |  0.02515   115.25 |
  93 |  0.02514   115.20 |
  94 |  0.02515   115.24 |
  95 |  0.02516   115.29 |
  96 |  0.02516   115.26 |
  97 |  0.02516   115.26 |
  98 |  0.02515   115.22 |
  99 |  0.02512   115.09 |
 100 |  0.02512   115.08 |
[1] "Random Forest variable coefficients"
                      %IncMSE IncNodePurity
graph5           3.688747e-06  2.885675e-01
graph6           3.209793e-03  2.803771e-01
graph7           0.000000e+00  1.908196e-19
graph8           0.000000e+00  0.000000e+00
graph9           5.194502e-03  7.432607e-01
graph10          4.649830e-03  5.826825e-01
graph11          4.172330e-03  5.986469e-01
graph12          7.531798e-03  5.879649e-01
graph13          4.772394e-03  1.004232e+00
graph14          8.580103e-03  4.769292e-01
graph15          1.769906e-03  3.027429e-01
graph16          8.380264e-03  7.121708e-01
graph17          2.080422e-03  2.113281e-01
graph18          9.778326e-04  2.146830e-01
graph19          8.537548e-03  6.051655e-01
graph20          3.076792e-04  2.855218e-01
graph21          1.626367e-05  9.693706e-02
graph22          6.124115e-06  7.166594e-03
graph23          5.001534e-04  2.701984e-01
graph24          0.000000e+00  1.333333e-02
graph25          4.316615e-05  3.893405e-02
graph26          0.000000e+00  7.632783e-19
graph27          0.000000e+00  1.595946e-18
graph28         -2.001294e-06  3.195882e-03
graph29          0.000000e+00  0.000000e+00
orbit0           1.624134e-04  1.763608e-01
orbit1           2.182499e-03  5.467278e-01
orbit2           6.058600e-04  1.131264e-01
orbit3          -8.771263e-06  7.515009e-02
orbit4           7.356531e-03  8.995242e-01
orbit5           3.536866e-03  4.540602e-01
orbit6           3.033067e-03  5.808349e-01
orbit7           1.830094e-05  8.966857e-02
orbit8           9.535829e-05  2.082995e-01
orbit9           2.183027e-03  3.401138e-01
orbit10          3.748756e-05  5.552837e-02
orbit11          6.977506e-05  6.601087e-02
orbit12         -5.951318e-07  1.771518e-02
orbit13          2.047691e-05  4.036654e-02
orbit14          0.000000e+00  8.673617e-21
orbit15          3.652573e-03  7.009174e-01
orbit16          7.213129e-03  8.260962e-01
orbit17          2.507339e-03  4.709925e-01
orbit18          1.041683e-02  1.389214e+00
orbit19          4.590684e-03  7.423889e-01
orbit20          3.084481e-03  6.120805e-01
orbit21          2.036243e-03  1.972640e-01
orbit22          7.636712e-03  7.223285e-01
orbit23         -5.503210e-06  2.452192e-02
orbit24          8.659634e-03  5.305934e-01
orbit25          2.760313e-04  1.147276e-01
orbit26          6.465739e-05  6.063290e-02
orbit27          1.107379e-02  1.032804e+00
orbit28          6.273376e-03  4.023570e-01
orbit29          6.506054e-04  1.889923e-01
orbit30          7.320388e-04  3.465414e-01
orbit31          8.410420e-03  4.772118e-01
orbit32          8.237644e-04  1.609909e-01
orbit33          2.474985e-04  5.898423e-02
orbit34          1.834488e-03  4.307275e-01
orbit35          1.026223e-02  1.155654e+00
orbit36          2.241116e-04  2.088480e-01
orbit37          1.618836e-03  2.213187e-01
orbit38          1.077988e-04  1.300731e-01
orbit39          2.478772e-03  2.882292e-01
orbit40          0.000000e+00  2.470085e-02
orbit41          6.414651e-05  9.847545e-02
orbit42          6.836005e-05  1.577663e-01
orbit43          9.359134e-04  2.337021e-01
orbit44          0.000000e+00  0.000000e+00
orbit45          9.836139e-03  5.498519e-01
orbit46         -1.303034e-05  1.586651e-01
orbit47          4.023706e-06  4.905404e-02
orbit48          1.456015e-04  9.467864e-02
orbit49          1.092853e-04  2.113575e-01
orbit50          6.674365e-05  2.626030e-01
orbit51          1.945786e-04  7.921876e-02
orbit52          1.468576e-03  1.855256e-01
orbit53          5.201762e-04  2.106063e-01
orbit54          3.927987e-06  6.904986e-03
orbit55          0.000000e+00  0.000000e+00
orbit56          1.372313e-03  3.605420e-01
orbit57          0.000000e+00  0.000000e+00
orbit58          0.000000e+00  0.000000e+00
orbit59          0.000000e+00  1.416667e-02
orbit60          0.000000e+00  2.515349e-19
orbit61          0.000000e+00  0.000000e+00
orbit62          3.445776e-04  5.178526e-02
orbit63          0.000000e+00  0.000000e+00
orbit64          0.000000e+00  6.938894e-20
orbit65          0.000000e+00  1.040834e-19
orbit66          0.000000e+00  6.938894e-20
orbit67          0.000000e+00  0.000000e+00
orbit68          0.000000e+00  0.000000e+00
orbit69          0.000000e+00  0.000000e+00
orbit70         -6.006006e-07  7.451294e-03
orbit71          0.000000e+00  8.673617e-21
orbit72          0.000000e+00  0.000000e+00
AP               2.712544e-04  2.114072e-01
bet              1.990596e-03  2.273109e+00
ecc              8.848427e-04  2.480363e-01
eccrad           3.060415e-03  2.439732e-01
close            3.525192e-03  6.447291e-01
constraint       3.134997e-04  2.267943e-01
coreness         1.664613e-04  3.096362e-01
knn              8.838679e-03  9.791198e-01
hubscore         1.027644e-02  1.100310e+00
pagerank         2.805795e-03  2.140654e+00
trans            5.016545e-05  1.441671e-01
evcent           7.382696e-03  9.617067e-01
first            3.202751e-04  1.241818e-01
upto_second      2.051067e-03  6.842730e-01
upto_third       2.937830e-03  4.938004e-01
upto_fourth      4.291853e-03  6.951533e-01
upto_fifth       5.219362e-03  7.221743e-01
upto_sixth       1.167273e-02  9.698964e-01
second           2.643944e-03  4.619428e-01
third            3.596019e-03  7.474697e-01
fourth           1.040352e-02  1.424388e+00
fifth            4.394752e-03  1.383413e+00
sixth            2.596194e-03  8.584419e-01
ratio1           9.505067e-03  1.025043e+00
ratio2           2.215050e-03  2.261529e+00
ratio3           9.155078e-03  2.121175e+00
ratio4           1.036394e-02  1.364942e+00
ratio5           3.779037e-03  1.309094e+00
ratio6           2.798754e-03  1.183871e+00
selfinter        2.707528e-05  7.894205e-02
walktrap_vertex  2.453246e-03  4.032661e-01
bigcom1          3.877121e-04  2.716534e-01
bigcom3          0.000000e+00  6.938894e-20
bigcom4          0.000000e+00  0.000000e+00
bigcom5          1.102119e-03  2.853442e-01
bigcom6          0.000000e+00  1.040834e-19
bigcom7          0.000000e+00  1.734723e-19
bigcom8          0.000000e+00  0.000000e+00
bigcom9          0.000000e+00  0.000000e+00
bigcom10         0.000000e+00  8.326673e-19
bigcom11         1.601248e-04  1.602534e-01
bigcom12        -5.917888e-06  2.925453e-02
bigcom13         0.000000e+00  0.000000e+00
bigcom14        -3.980191e-05  1.332045e-01
bigcom15         0.000000e+00  0.000000e+00
bigcom16         0.000000e+00  1.040834e-19
bigcom17         0.000000e+00  6.938894e-20
bigcom19         0.000000e+00  0.000000e+00
bigcom20         0.000000e+00  0.000000e+00
bigcom21         0.000000e+00  0.000000e+00
bigcom22         8.284609e-05  1.271455e-01
bigcom23         1.291407e-04  2.926477e-01
bigcom26         0.000000e+00  0.000000e+00
bigcom27         0.000000e+00  0.000000e+00
bigcom28         0.000000e+00  8.673617e-21
bigcom30         5.832114e-05  7.492330e-01
bigcom31         0.000000e+00  0.000000e+00
bigcom32         0.000000e+00  0.000000e+00
bigcom33         0.000000e+00  6.938894e-20
bigcom34         0.000000e+00  2.081668e-19
bigcom36         0.000000e+00  0.000000e+00
bigcom37         0.000000e+00  3.122502e-19
bigcom38         0.000000e+00  0.000000e+00
bigcom39         0.000000e+00  0.000000e+00
bigcom40        -2.156297e-05  4.492203e-01
bigcom41         2.017453e-05  3.815372e-01
bigcom43        -9.003668e-06  2.209681e-01
bigcom46         0.000000e+00  0.000000e+00
bigcom47        -1.183607e-05  2.842997e-02
bigcom49         5.450694e-05  2.044498e-01
bigcom52         1.057003e-04  1.109847e+00
bigcom54         0.000000e+00  0.000000e+00
bigcom58         0.000000e+00  3.469447e-20
bigcom61         0.000000e+00  0.000000e+00
bigcom65         0.000000e+00  0.000000e+00
bigcom69         0.000000e+00  0.000000e+00
bigcom71         0.000000e+00  0.000000e+00
bigcom75         0.000000e+00  0.000000e+00
bigcom76         0.000000e+00  0.000000e+00
bigcom78         0.000000e+00  0.000000e+00
bigcom82         0.000000e+00  0.000000e+00
bigcom83         0.000000e+00  0.000000e+00
bigcom85        -1.156998e-05  3.962145e-01
bigcom87         0.000000e+00  1.734723e-20
bigcom90         0.000000e+00  6.938894e-20
bigcom91         0.000000e+00  2.775558e-19
bigcom95         0.000000e+00  1.387779e-19
bigcom97         0.000000e+00  6.938894e-20
bigcom98         0.000000e+00  3.469447e-20
bigcom99         9.610281e-06  2.890226e-01
bigcom101        0.000000e+00  0.000000e+00
bigcom102        0.000000e+00  0.000000e+00
bigcom104        0.000000e+00  0.000000e+00
bigcom106        0.000000e+00  0.000000e+00
bigcom107        0.000000e+00  0.000000e+00
bigcom108        0.000000e+00  3.469447e-20
bigcom113        0.000000e+00  2.081668e-19
bigcom114        0.000000e+00  0.000000e+00
bigcom115        0.000000e+00  0.000000e+00
bigcom117        0.000000e+00  6.938894e-20
bigcom119        0.000000e+00  0.000000e+00
bigcom121        0.000000e+00  1.387779e-19
bigcom123        0.000000e+00  0.000000e+00
bigcom124       -3.391715e-05  4.414468e-01
bigcom127        0.000000e+00  0.000000e+00
bigcom130        0.000000e+00  0.000000e+00
bigcom131        0.000000e+00  0.000000e+00
bigcom134        0.000000e+00  0.000000e+00
bigcom138        0.000000e+00  0.000000e+00
bigcom143        0.000000e+00  0.000000e+00
bigcom146        5.661947e-05  8.418438e-02
bigcom148        0.000000e+00  1.387779e-19
bigcom149        0.000000e+00  0.000000e+00
bigcom151        0.000000e+00  1.387779e-19
bigcom153        0.000000e+00  0.000000e+00
bigcom154        0.000000e+00  0.000000e+00
bigcom159        0.000000e+00  0.000000e+00
bigcom160        0.000000e+00  6.938894e-20
bigcom161        0.000000e+00  8.326673e-19
bigcom162        0.000000e+00  0.000000e+00
bigcom168        0.000000e+00  0.000000e+00
bigcom172        0.000000e+00  0.000000e+00
bigcom175        0.000000e+00  0.000000e+00
bigcom180        0.000000e+00  0.000000e+00
bigcom181        0.000000e+00  0.000000e+00
bigcom183        0.000000e+00  0.000000e+00
bigcom185        0.000000e+00  0.000000e+00
bigcom187        0.000000e+00  0.000000e+00
bigcom189        0.000000e+00  0.000000e+00
bigcom191        0.000000e+00  0.000000e+00
bigcom198        0.000000e+00  0.000000e+00
bigcom199        0.000000e+00  1.387779e-19
bigcom200        0.000000e+00  0.000000e+00
bigcom202        0.000000e+00  0.000000e+00
bigcom205        0.000000e+00  0.000000e+00
bigcom227        0.000000e+00  0.000000e+00
bigcom232        0.000000e+00  0.000000e+00
bigcom241        0.000000e+00  0.000000e+00
bigcom246        0.000000e+00  0.000000e+00
bigcom266        0.000000e+00  3.469447e-20
bigcom268        0.000000e+00  0.000000e+00
bigcom274        0.000000e+00  0.000000e+00
bigcom278       -6.432826e-06  1.680054e-01
bigcom280        0.000000e+00  0.000000e+00
bigcom323        0.000000e+00  0.000000e+00
bigcom341        0.000000e+00  0.000000e+00
bigcom342        0.000000e+00  1.387779e-19
bigcom345        0.000000e+00  0.000000e+00
bigcom346        0.000000e+00  1.561251e-19
bigcom354        0.000000e+00  0.000000e+00
bigcom369        0.000000e+00  0.000000e+00
bigcom373        6.910360e-06  3.098252e-01
bigcom377        0.000000e+00  0.000000e+00
bigcom384        0.000000e+00  0.000000e+00
bigcom394        0.000000e+00  0.000000e+00
bigcom398       -4.298627e-05  4.199720e-01
bigcom403        0.000000e+00  1.040834e-19
bigcom404        0.000000e+00  3.469447e-20
bigcom414        0.000000e+00  0.000000e+00
bigcom416        0.000000e+00  0.000000e+00
bigcom423        4.410648e-04  5.061342e-01
bigcom428        0.000000e+00  0.000000e+00
bigcom430       -3.152867e-05  4.048837e-01
bigcom434        0.000000e+00  0.000000e+00
bigcom435        0.000000e+00  0.000000e+00
bigcom449        0.000000e+00  3.469447e-20
bigcom451        0.000000e+00  0.000000e+00
bigcom454        0.000000e+00  0.000000e+00
bigcom471        0.000000e+00  6.938894e-20
bigcom473        0.000000e+00  0.000000e+00
bigcom479       -1.045572e-05  2.944627e-02
bigcom484        3.796439e-05  3.290215e-01
bigcom485        0.000000e+00  0.000000e+00
bigcom492        0.000000e+00  0.000000e+00
bigcom498        0.000000e+00  0.000000e+00
bigcom506        0.000000e+00  0.000000e+00
bigcom530        0.000000e+00  6.938894e-20
bigcom531        0.000000e+00  0.000000e+00
bigcom564        0.000000e+00  6.938894e-20
bigcom623        0.000000e+00  0.000000e+00
spin_vertex      5.110411e-04  6.004524e-01
membership_s1    8.363538e-05  1.273597e-01
membership_s2    2.212034e-04  9.334437e-02
membership_s3    0.000000e+00  1.474515e-19
membership_s4   -4.533498e-05  2.904714e-01
membership_s5    0.000000e+00  3.469447e-19
membership_s6    0.000000e+00  2.081668e-19
membership_s7   -2.119985e-06  1.733431e-01
membership_s8    0.000000e+00  1.040834e-19
membership_s9    2.138137e-05  8.359150e-02
membership_s10   0.000000e+00  1.734723e-19
membership_s11  -9.339398e-06  5.549100e-01
membership_s13  -5.744970e-05  1.673556e-01
membership_s14  -1.843035e-05  3.182332e-01
membership_s15  -2.243992e-05  2.521321e-01
membership_s17  -9.403596e-05  3.064162e-01
membership_s18   0.000000e+00  1.387779e-19
membership_s19  -6.849409e-05  2.364598e-01
membership_s20   0.000000e+00  6.938894e-20
membership_s21   1.002034e-04  3.642735e-01
membership_s22   0.000000e+00  4.076600e-18
membership_s23   1.226914e-04  4.128775e-02
membership_s25   5.189491e-05  3.189922e-01
membership_s26   0.000000e+00  0.000000e+00
membership_s27   0.000000e+00  8.673617e-21
membership_s28   1.639543e-05  7.315084e-02
membership_s29   0.000000e+00  9.020562e-19
membership_s30   0.000000e+00  0.000000e+00
membership_s31  -7.942355e-05  3.342376e-01
membership_s32   0.000000e+00  3.504141e-18
membership_s33   0.000000e+00  1.387779e-19
membership_s34  -6.060710e-05  1.644738e-01
membership_s35   8.174456e-05  3.279261e-01
membership_s36   0.000000e+00  0.000000e+00
membership_s37   5.289856e-05  3.683107e-01
membership_s39   1.159400e-04  8.813326e-02
membership_s40   0.000000e+00  0.000000e+00
membership_s41   0.000000e+00  6.938894e-20
membership_s42   0.000000e+00  6.938894e-20
membership_s43   1.332436e-04  6.140571e-01
membership_s44  -6.213054e-05  1.553481e-01
V1               4.227448e-03  2.148030e+00
V2               3.146662e-03  2.174338e+00
pdi              7.681178e-05  5.578157e-01
adhesion         8.354164e-03  1.693689e+00
cohesion         9.417613e-03  2.022261e+00
inner            5.189190e-03  2.098392e+00
outer            5.850713e-03  2.311055e+00
ioratio          9.154305e-03  2.460029e+00
comsize          2.508181e-03  1.852154e+00
[1] "Dataset: low_targets Model GLM, run: 6 of 10 2015-06-15 21:23:50"
[1] "glmnet variable coefficients"
                     [,1]          [,2]
(Intercept)     -3.779512  8.940699e+00
graph0           0.000000 -6.836340e-02
graph1           0.000000 -1.143656e-03
graph2           0.000000 -2.763360e-02
graph3           0.000000  0.000000e+00
graph4           0.000000 -3.606351e-06
graph5           0.000000 -2.586113e-04
graph6           0.000000  0.000000e+00
graph7           0.000000 -7.181656e-06
graph8           0.000000 -3.526477e-01
graph9           0.000000 -1.241377e-06
graph10          0.000000  7.697062e-07
graph11          0.000000 -2.602374e-07
graph12          0.000000  0.000000e+00
graph13          0.000000 -2.191675e-06
graph14          0.000000  2.038967e-06
graph15          0.000000 -2.993577e-08
graph16          0.000000  1.503570e-08
graph17          0.000000  0.000000e+00
graph18          0.000000 -9.431046e-05
graph19          0.000000  0.000000e+00
graph20          0.000000  1.563909e-04
graph21          0.000000 -4.303018e-03
graph22          0.000000  0.000000e+00
graph23          0.000000 -2.299252e-04
graph24          0.000000 -1.659242e-07
graph25          0.000000  0.000000e+00
graph26          0.000000  0.000000e+00
graph27          0.000000  0.000000e+00
graph28          0.000000  3.058514e-02
graph29          0.000000  0.000000e+00
orbit0           0.000000 -4.941332e-02
orbit1           0.000000 -8.207824e-04
orbit2           0.000000 -2.853633e-02
orbit3           0.000000 -2.831688e-02
orbit4           0.000000 -4.331903e-08
orbit5           0.000000  6.185009e-05
orbit6           0.000000 -2.604991e-06
orbit7           0.000000  1.773790e-03
orbit8           0.000000 -3.091777e-04
orbit9           0.000000  4.264390e-05
orbit10          0.000000  0.000000e+00
orbit11          0.000000 -7.328736e-03
orbit12          0.000000 -1.414665e-04
orbit13          0.000000  6.188450e-02
orbit14          0.000000 -3.878391e-01
orbit15          0.000000 -4.489700e-06
orbit16          0.000000  7.505358e-05
orbit17          0.000000  8.981854e-06
orbit18          0.000000 -1.066974e-06
orbit19          0.000000  1.812943e-06
orbit20          0.000000 -3.499429e-08
orbit21          0.000000  3.158476e-04
orbit22          0.000000 -2.273341e-07
orbit23          0.000000 -1.193405e-01
orbit24          0.000000 -1.676628e-07
orbit25          0.000000  0.000000e+00
orbit26          0.000000 -2.919852e-03
orbit27          0.000000 -1.181037e-06
orbit28          0.000000 -3.982085e-05
orbit29          0.000000 -1.236054e-04
orbit30          0.000000 -1.021836e-03
orbit31          0.000000  9.311702e-07
orbit32          0.000000  8.397940e-06
orbit33          0.000000  3.922684e-01
orbit34          0.000000 -7.338878e-07
orbit35          0.000000  1.288063e-07
orbit36          0.000000 -5.246031e-04
orbit37          0.000000  1.238867e-05
orbit38          0.000000 -9.431903e-05
orbit39          0.000000 -1.003254e-04
orbit40          0.000000  2.276889e-05
orbit41          0.000000  1.098881e-02
orbit42          0.000000  6.133672e-01
orbit43          0.000000 -1.486609e-04
orbit44          0.000000 -8.717077e-01
orbit45          0.000000  1.846605e-04
orbit46          0.000000 -4.948507e-04
orbit47          0.000000  4.971328e-03
orbit48          0.000000 -1.564985e-02
orbit49          0.000000  1.622254e-04
orbit50          0.000000  1.237829e-02
orbit51          0.000000 -3.669957e-03
orbit52          0.000000 -2.050158e-03
orbit53          0.000000 -9.238758e-04
orbit54          0.000000  0.000000e+00
orbit55          0.000000  0.000000e+00
orbit56          0.000000 -4.709329e-04
orbit57          0.000000  0.000000e+00
orbit58          0.000000 -1.742887e+00
orbit59          0.000000  0.000000e+00
orbit60          0.000000 -7.454520e-04
orbit61          0.000000 -1.087601e+00
orbit62          0.000000  2.500191e-02
orbit63          0.000000 -2.121827e-03
orbit64          0.000000 -1.240034e-02
orbit65          0.000000  0.000000e+00
orbit66          0.000000  2.573865e-03
orbit67          0.000000  0.000000e+00
orbit68          0.000000  0.000000e+00
orbit69          0.000000  0.000000e+00
orbit70          0.000000  2.920901e-02
orbit71          0.000000  0.000000e+00
orbit72          0.000000  0.000000e+00
AP               0.000000  1.209988e-01
bet              0.000000  4.827621e-05
ecc              0.000000 -9.434176e-02
eccrad           0.000000 -6.520125e-01
close            0.000000  0.000000e+00
constraint       0.000000 -1.489136e-01
coreness         0.000000  3.018146e-01
knn              0.000000 -2.672252e-05
hubscore         0.000000  0.000000e+00
pagerank         0.000000 -2.595682e+01
trans            0.000000  9.186473e-01
evcent           0.000000  6.369141e-03
first            0.000000 -7.678845e-02
upto_second      0.000000 -8.896539e-04
upto_third       0.000000 -3.760889e-04
upto_fourth      0.000000  0.000000e+00
upto_fifth       0.000000  0.000000e+00
upto_sixth       0.000000  4.562086e-05
second           0.000000 -6.486863e-04
third            0.000000 -4.142187e-04
fourth           0.000000  1.571504e-04
fifth            0.000000 -1.026364e-04
sixth            0.000000  2.305758e-04
ratio1           0.000000  8.779199e-04
ratio2           0.000000  3.496709e-03
ratio3           0.000000  7.026910e-03
ratio4           0.000000 -7.671860e-02
ratio5           0.000000 -1.911918e-03
ratio6           0.000000 -7.241656e-05
selfinter        0.000000 -2.793151e-01
walktrap_vertex  0.000000 -1.194758e+00
bigcom1          0.000000  8.326697e-01
bigcom3          0.000000 -5.301669e-01
bigcom4          0.000000 -5.886159e-01
bigcom5          0.000000  3.748673e-01
bigcom6          0.000000 -6.893833e-01
bigcom7          0.000000 -8.898290e-01
bigcom8          0.000000 -1.708809e+00
bigcom9          0.000000 -3.529560e-01
bigcom10         0.000000 -4.019511e-01
bigcom11         0.000000  5.108804e-01
bigcom12         0.000000  1.560269e-01
bigcom13         0.000000 -5.245958e-01
bigcom14         0.000000  1.688538e+00
bigcom15         0.000000 -4.163871e-01
bigcom16         0.000000 -5.894054e-01
bigcom17         0.000000 -5.667427e-01
bigcom19         0.000000 -1.322320e-01
bigcom20         0.000000 -1.030009e-01
bigcom21         0.000000 -5.629913e-01
bigcom22         0.000000  1.878315e+00
bigcom23         0.000000  8.935950e-01
bigcom26         0.000000 -1.306601e+00
bigcom27         0.000000 -1.512889e-01
bigcom28         0.000000 -7.894245e-01
bigcom30         0.000000  2.553678e+00
bigcom31         0.000000 -6.043957e-01
bigcom32         0.000000 -6.999442e-01
bigcom33         0.000000 -7.508718e-01
bigcom34         0.000000 -4.208388e-01
bigcom36         0.000000 -6.138609e-01
bigcom37         0.000000 -9.017383e-01
bigcom38         0.000000 -5.966228e-01
bigcom39         0.000000 -3.691730e-01
bigcom40         0.000000  2.818350e+00
bigcom41         0.000000  1.739096e+00
bigcom43         0.000000  1.365658e+00
bigcom46         0.000000 -6.273060e-01
bigcom47         0.000000  9.848514e-01
bigcom49         0.000000  1.205984e+00
bigcom52         0.000000  2.698645e+00
bigcom54         0.000000 -5.093586e-01
bigcom58         0.000000 -4.296046e-01
bigcom61         0.000000 -9.977574e-01
bigcom65         0.000000 -5.903437e-01
bigcom69         0.000000 -1.309052e+00
bigcom71         0.000000 -8.322629e-01
bigcom75         0.000000  0.000000e+00
bigcom76         0.000000 -1.141712e+00
bigcom78         0.000000 -5.767035e-01
bigcom82         0.000000 -6.960791e-01
bigcom83         0.000000  0.000000e+00
bigcom85         0.000000  1.561896e+00
bigcom87         0.000000  0.000000e+00
bigcom90         0.000000 -9.684087e-01
bigcom91         0.000000 -5.937403e-01
bigcom95         0.000000 -6.521849e-01
bigcom97         0.000000 -4.232691e-01
bigcom98         0.000000 -4.107180e-01
bigcom99         0.000000  1.749897e+00
bigcom101        0.000000  0.000000e+00
bigcom102        0.000000 -6.052707e-01
bigcom104        0.000000 -6.290336e-01
bigcom106        0.000000  0.000000e+00
bigcom107        0.000000 -5.875040e-01
bigcom108        0.000000 -5.382040e-01
bigcom113        0.000000 -5.479444e-01
bigcom114        0.000000 -5.275975e-01
bigcom115        0.000000 -6.883702e-01
bigcom117        0.000000 -1.063213e+00
bigcom119        0.000000 -3.946117e-01
bigcom121        0.000000 -4.622385e-01
bigcom123        0.000000 -4.739058e-01
bigcom124        0.000000  2.118645e+00
bigcom127        0.000000 -7.077886e-01
bigcom130        0.000000 -4.059633e-01
bigcom131        0.000000 -4.414736e-01
bigcom134        0.000000 -4.044370e-01
bigcom138        0.000000 -1.611845e+00
bigcom143        0.000000 -5.423765e-01
bigcom146        0.000000  8.298044e-01
bigcom148        0.000000 -5.174252e-01
bigcom149        0.000000 -4.548471e-01
bigcom151        0.000000 -5.227233e-01
bigcom153        0.000000 -6.061723e-01
bigcom154        0.000000 -9.159968e-01
bigcom159        0.000000 -8.493145e-01
bigcom160        0.000000 -6.142151e-01
bigcom161        0.000000 -1.042679e+00
bigcom162        0.000000 -5.544104e-01
bigcom168        0.000000 -5.581833e-01
bigcom172        0.000000 -6.320280e-01
bigcom175        0.000000 -7.127347e-01
bigcom180        0.000000 -5.072420e-01
bigcom181        0.000000 -3.733435e-03
bigcom183        0.000000 -6.350387e-01
bigcom185        0.000000 -5.386072e-01
bigcom187        0.000000 -3.759468e-01
bigcom189        0.000000 -1.127568e+00
bigcom191        0.000000 -3.301605e-01
bigcom198        0.000000  0.000000e+00
bigcom199        0.000000 -9.789972e-01
bigcom200        0.000000 -9.590054e-01
bigcom202        0.000000 -6.726142e-01
bigcom205        0.000000 -7.458090e-01
bigcom227        0.000000 -1.160898e-01
bigcom232        0.000000 -2.490485e-01
bigcom241        0.000000 -2.122841e-01
bigcom246        0.000000  0.000000e+00
bigcom266        0.000000 -2.535051e-01
bigcom268        0.000000 -6.485217e-01
bigcom274        0.000000 -4.880490e-01
bigcom278        0.000000  1.719411e+00
bigcom280        0.000000 -1.772525e-01
bigcom323        0.000000 -3.943845e-01
bigcom341        0.000000 -8.242439e-01
bigcom342        0.000000 -1.386591e-01
bigcom345        0.000000 -4.410191e-02
bigcom346        0.000000 -7.916679e-01
bigcom354        0.000000 -4.221598e-01
bigcom369        0.000000 -1.265609e-01
bigcom373        0.000000  2.060130e+00
bigcom377        0.000000 -4.970394e-01
bigcom384        0.000000 -8.019682e-01
bigcom394        0.000000 -8.528136e-01
bigcom398        0.000000  2.524896e+00
bigcom403        0.000000 -7.109618e-01
bigcom404        0.000000 -5.004712e-01
bigcom414        0.000000 -5.561024e-01
bigcom416        0.000000 -5.830576e-01
bigcom423        0.000000  2.249109e+00
bigcom428        0.000000 -6.298168e-01
bigcom430        0.000000  2.613414e+00
bigcom434        0.000000 -1.909509e-01
bigcom435        0.000000 -1.338342e-01
bigcom449        0.000000 -4.790210e-01
bigcom451        0.000000 -6.635849e-01
bigcom454        0.000000 -1.684760e-01
bigcom471        0.000000 -9.041911e-01
bigcom473        0.000000 -2.664559e-01
bigcom479        0.000000  8.561596e-01
bigcom484        0.000000  2.051467e+00
bigcom485        0.000000 -3.410506e-01
bigcom492        0.000000 -3.681172e-01
bigcom498        0.000000 -3.760024e-01
bigcom506        0.000000 -5.397709e-01
bigcom530        0.000000 -6.443878e-01
bigcom531        0.000000 -3.307221e-01
bigcom564        0.000000 -6.666433e-01
bigcom623        0.000000 -7.248201e-01
spin_vertex      0.000000  1.333178e-01
membership_s1    0.000000 -8.313371e-02
membership_s2    0.000000 -1.006411e+00
membership_s3    0.000000 -1.128464e+00
membership_s4    0.000000  5.862874e-01
membership_s5    0.000000 -1.440083e+00
membership_s6    0.000000 -1.677441e+00
membership_s7    0.000000  5.133470e-01
membership_s8    0.000000 -1.569071e+00
membership_s9    0.000000 -3.773790e-01
membership_s10   0.000000 -1.495764e+00
membership_s11   0.000000  2.222968e+00
membership_s13   0.000000  1.082075e+00
membership_s14   0.000000  5.249068e-02
membership_s15   0.000000 -1.444411e-01
membership_s17   0.000000  1.234344e+00
membership_s18   0.000000 -1.496191e+00
membership_s19   0.000000  1.107624e-01
membership_s20   0.000000 -1.322084e+00
membership_s21   0.000000  6.045545e-01
membership_s22   0.000000 -1.735529e+00
membership_s23   0.000000 -3.873668e-01
membership_s25   0.000000 -2.566918e-01
membership_s26   0.000000 -1.170098e+00
membership_s27   0.000000 -8.575915e-01
membership_s28   0.000000 -8.835836e-02
membership_s29   0.000000 -1.470503e+00
membership_s30   0.000000 -1.403180e+00
membership_s31   0.000000  3.722043e-01
membership_s32   0.000000 -1.759744e+00
membership_s33   0.000000 -1.439768e+00
membership_s34   0.000000  3.050956e-01
membership_s35   0.000000 -7.916641e-02
membership_s36   0.000000 -1.396610e+00
membership_s37   0.000000  2.187642e-01
membership_s39   0.000000 -5.053390e-01
membership_s40   0.000000 -8.812803e-01
membership_s41   0.000000 -1.415761e+00
membership_s42   0.000000 -1.462488e+00
membership_s43   0.000000  4.812448e-01
membership_s44   0.000000 -1.276581e-01
V1               0.000000  3.365935e+00
V2               0.000000  2.703972e+00
pdi              0.000000 -2.895720e+02
adhesion         0.000000  8.772405e-04
cohesion         0.000000 -1.606277e-03
inner            0.000000  4.640372e-04
outer            0.000000 -3.332105e-04
ioratio          0.000000 -4.490653e-02
comsize          0.000000  2.865445e-04
[1] "Dataset: low_targets Model GBM, run: 7 of 10 2015-06-15 21:24:38"
Iter   TrainDeviance   ValidDeviance   StepSize   Improve
     1        0.2157             nan     0.0100    0.0001
     2        0.2142             nan     0.0100    0.0001
     3        0.2132             nan     0.0100   -0.0001
     4        0.2120             nan     0.0100    0.0002
     5        0.2107             nan     0.0100    0.0001
     6        0.2099             nan     0.0100   -0.0001
     7        0.2089             nan     0.0100    0.0000
     8        0.2077             nan     0.0100    0.0001
     9        0.2069             nan     0.0100   -0.0001
    10        0.2057             nan     0.0100    0.0000
    20        0.1963             nan     0.0100    0.0000
    40        0.1813             nan     0.0100   -0.0000
    49        0.1761             nan     0.0100   -0.0000

[1] "GBM variable coefficients"
                            var     rel.inf
bet                         bet 10.36623212
ratio2                   ratio2  5.71252061
inner                     inner  5.69196610
outer                     outer  5.50324232
comsize                 comsize  4.62530434
pagerank               pagerank  4.34431578
V2                           V2  4.14945130
V1                           V1  3.93302132
ratio3                   ratio3  3.03709055
ioratio                 ioratio  2.84198287
fourth                   fourth  2.76668842
orbit20                 orbit20  2.59108634
hubscore               hubscore  2.41124443
graph13                 graph13  2.17292244
knn                         knn  2.10854846
graph9                   graph9  1.61683927
orbit27                 orbit27  1.58543550
cohesion               cohesion  1.42412654
ratio5                   ratio5  1.41301754
orbit18                 orbit18  1.34422587
graph10                 graph10  1.34105459
ratio4                   ratio4  1.32464507
orbit15                 orbit15  1.29608561
ratio6                   ratio6  1.25741679
adhesion               adhesion  1.22777977
graph19                 graph19  1.18784318
orbit35                 orbit35  1.08350296
orbit4                   orbit4  1.03396339
membership_s21   membership_s21  0.97924067
evcent                   evcent  0.94597410
spin_vertex         spin_vertex  0.90193756
bigcom423             bigcom423  0.82909365
fifth                     fifth  0.73953327
third                     third  0.70889474
orbit19                 orbit19  0.69783895
graph4                   graph4  0.62702581
membership_s32   membership_s32  0.62078584
trans                     trans  0.58151321
orbit29                 orbit29  0.57354564
membership_s37   membership_s37  0.53977973
graph16                 graph16  0.52953458
upto_sixth           upto_sixth  0.49950762
orbit16                 orbit16  0.48666637
orbit24                 orbit24  0.48624070
graph12                 graph12  0.43538948
graph11                 graph11  0.43476160
orbit5                   orbit5  0.42719609
upto_fourth         upto_fourth  0.40157043
walktrap_vertex walktrap_vertex  0.39428205
graph15                 graph15  0.38215532
close                     close  0.37220754
bigcom1                 bigcom1  0.35405678
ecc                         ecc  0.35192865
graph2                   graph2  0.33450561
ratio1                   ratio1  0.33412094
graph3                   graph3  0.33336878
membership_s19   membership_s19  0.32081966
orbit28                 orbit28  0.30303994
orbit9                   orbit9  0.29815199
upto_fifth           upto_fifth  0.28201989
membership_s15   membership_s15  0.25577391
AP                           AP  0.25067625
graph6                   graph6  0.25010194
coreness               coreness  0.24928368
bigcom43               bigcom43  0.24863927
orbit49                 orbit49  0.23973324
orbit45                 orbit45  0.22598894
graph0                   graph0  0.19531370
bigcom11               bigcom11  0.19286601
graph1                   graph1  0.17557560
bigcom23               bigcom23  0.16400929
membership_s35   membership_s35  0.15966578
membership_s14   membership_s14  0.15727042
orbit21                 orbit21  0.13786051
orbit17                 orbit17  0.12642181
membership_s43   membership_s43  0.12203664
orbit56                 orbit56  0.11935971
membership_s31   membership_s31  0.11336389
graph14                 graph14  0.10594059
graph20                 graph20  0.09026676
membership_s1     membership_s1  0.08724548
graph5                   graph5  0.07719399
membership_s44   membership_s44  0.05912524
orbit1                   orbit1  0.05074401
membership_s39   membership_s39  0.04457275
orbit53                 orbit53  0.04085221
orbit37                 orbit37  0.03810668
orbit22                 orbit22  0.03553596
orbit36                 orbit36  0.03514730
bigcom479             bigcom479  0.02778574
graph23                 graph23  0.02530203
graph7                   graph7  0.00000000
graph8                   graph8  0.00000000
graph17                 graph17  0.00000000
graph18                 graph18  0.00000000
graph21                 graph21  0.00000000
graph22                 graph22  0.00000000
graph24                 graph24  0.00000000
graph25                 graph25  0.00000000
graph26                 graph26  0.00000000
graph27                 graph27  0.00000000
graph28                 graph28  0.00000000
graph29                 graph29  0.00000000
orbit0                   orbit0  0.00000000
orbit2                   orbit2  0.00000000
orbit3                   orbit3  0.00000000
orbit6                   orbit6  0.00000000
orbit7                   orbit7  0.00000000
orbit8                   orbit8  0.00000000
orbit10                 orbit10  0.00000000
orbit11                 orbit11  0.00000000
orbit12                 orbit12  0.00000000
orbit13                 orbit13  0.00000000
orbit14                 orbit14  0.00000000
orbit23                 orbit23  0.00000000
orbit25                 orbit25  0.00000000
orbit26                 orbit26  0.00000000
orbit30                 orbit30  0.00000000
orbit31                 orbit31  0.00000000
orbit32                 orbit32  0.00000000
orbit33                 orbit33  0.00000000
orbit34                 orbit34  0.00000000
orbit38                 orbit38  0.00000000
orbit39                 orbit39  0.00000000
orbit40                 orbit40  0.00000000
orbit41                 orbit41  0.00000000
orbit42                 orbit42  0.00000000
orbit43                 orbit43  0.00000000
orbit44                 orbit44  0.00000000
orbit46                 orbit46  0.00000000
orbit47                 orbit47  0.00000000
orbit48                 orbit48  0.00000000
orbit50                 orbit50  0.00000000
orbit51                 orbit51  0.00000000
orbit52                 orbit52  0.00000000
orbit54                 orbit54  0.00000000
orbit55                 orbit55  0.00000000
orbit57                 orbit57  0.00000000
orbit58                 orbit58  0.00000000
orbit59                 orbit59  0.00000000
orbit60                 orbit60  0.00000000
orbit61                 orbit61  0.00000000
orbit62                 orbit62  0.00000000
orbit63                 orbit63  0.00000000
orbit64                 orbit64  0.00000000
orbit65                 orbit65  0.00000000
orbit66                 orbit66  0.00000000
orbit67                 orbit67  0.00000000
orbit68                 orbit68  0.00000000
orbit69                 orbit69  0.00000000
orbit70                 orbit70  0.00000000
orbit71                 orbit71  0.00000000
orbit72                 orbit72  0.00000000
eccrad                   eccrad  0.00000000
constraint           constraint  0.00000000
first                     first  0.00000000
upto_second         upto_second  0.00000000
upto_third           upto_third  0.00000000
second                   second  0.00000000
sixth                     sixth  0.00000000
selfinter             selfinter  0.00000000
bigcom3                 bigcom3  0.00000000
bigcom4                 bigcom4  0.00000000
bigcom5                 bigcom5  0.00000000
bigcom6                 bigcom6  0.00000000
bigcom7                 bigcom7  0.00000000
bigcom8                 bigcom8  0.00000000
bigcom9                 bigcom9  0.00000000
bigcom10               bigcom10  0.00000000
bigcom12               bigcom12  0.00000000
bigcom13               bigcom13  0.00000000
bigcom14               bigcom14  0.00000000
bigcom15               bigcom15  0.00000000
bigcom16               bigcom16  0.00000000
bigcom17               bigcom17  0.00000000
bigcom19               bigcom19  0.00000000
bigcom20               bigcom20  0.00000000
bigcom21               bigcom21  0.00000000
bigcom22               bigcom22  0.00000000
bigcom26               bigcom26  0.00000000
bigcom27               bigcom27  0.00000000
bigcom28               bigcom28  0.00000000
bigcom30               bigcom30  0.00000000
bigcom31               bigcom31  0.00000000
bigcom32               bigcom32  0.00000000
bigcom33               bigcom33  0.00000000
bigcom34               bigcom34  0.00000000
bigcom36               bigcom36  0.00000000
bigcom37               bigcom37  0.00000000
bigcom38               bigcom38  0.00000000
bigcom39               bigcom39  0.00000000
bigcom40               bigcom40  0.00000000
bigcom41               bigcom41  0.00000000
bigcom46               bigcom46  0.00000000
bigcom47               bigcom47  0.00000000
bigcom49               bigcom49  0.00000000
bigcom52               bigcom52  0.00000000
bigcom54               bigcom54  0.00000000
bigcom58               bigcom58  0.00000000
bigcom61               bigcom61  0.00000000
bigcom65               bigcom65  0.00000000
bigcom69               bigcom69  0.00000000
bigcom71               bigcom71  0.00000000
bigcom75               bigcom75  0.00000000
bigcom76               bigcom76  0.00000000
bigcom78               bigcom78  0.00000000
bigcom82               bigcom82  0.00000000
bigcom83               bigcom83  0.00000000
bigcom85               bigcom85  0.00000000
bigcom87               bigcom87  0.00000000
bigcom90               bigcom90  0.00000000
bigcom91               bigcom91  0.00000000
bigcom95               bigcom95  0.00000000
bigcom97               bigcom97  0.00000000
bigcom98               bigcom98  0.00000000
bigcom99               bigcom99  0.00000000
bigcom101             bigcom101  0.00000000
bigcom102             bigcom102  0.00000000
bigcom104             bigcom104  0.00000000
bigcom106             bigcom106  0.00000000
bigcom107             bigcom107  0.00000000
bigcom108             bigcom108  0.00000000
bigcom113             bigcom113  0.00000000
bigcom114             bigcom114  0.00000000
bigcom115             bigcom115  0.00000000
bigcom117             bigcom117  0.00000000
bigcom119             bigcom119  0.00000000
bigcom121             bigcom121  0.00000000
bigcom123             bigcom123  0.00000000
bigcom124             bigcom124  0.00000000
bigcom127             bigcom127  0.00000000
bigcom130             bigcom130  0.00000000
bigcom131             bigcom131  0.00000000
bigcom134             bigcom134  0.00000000
bigcom138             bigcom138  0.00000000
bigcom143             bigcom143  0.00000000
bigcom146             bigcom146  0.00000000
bigcom148             bigcom148  0.00000000
bigcom149             bigcom149  0.00000000
bigcom151             bigcom151  0.00000000
bigcom153             bigcom153  0.00000000
bigcom154             bigcom154  0.00000000
bigcom159             bigcom159  0.00000000
bigcom160             bigcom160  0.00000000
bigcom161             bigcom161  0.00000000
bigcom162             bigcom162  0.00000000
bigcom168             bigcom168  0.00000000
bigcom172             bigcom172  0.00000000
bigcom175             bigcom175  0.00000000
bigcom180             bigcom180  0.00000000
bigcom181             bigcom181  0.00000000
bigcom183             bigcom183  0.00000000
bigcom185             bigcom185  0.00000000
bigcom187             bigcom187  0.00000000
bigcom189             bigcom189  0.00000000
bigcom191             bigcom191  0.00000000
bigcom198             bigcom198  0.00000000
bigcom199             bigcom199  0.00000000
bigcom200             bigcom200  0.00000000
bigcom202             bigcom202  0.00000000
bigcom205             bigcom205  0.00000000
bigcom227             bigcom227  0.00000000
bigcom232             bigcom232  0.00000000
bigcom241             bigcom241  0.00000000
bigcom246             bigcom246  0.00000000
bigcom266             bigcom266  0.00000000
bigcom268             bigcom268  0.00000000
bigcom274             bigcom274  0.00000000
bigcom278             bigcom278  0.00000000
bigcom280             bigcom280  0.00000000
bigcom323             bigcom323  0.00000000
bigcom341             bigcom341  0.00000000
bigcom342             bigcom342  0.00000000
bigcom345             bigcom345  0.00000000
bigcom346             bigcom346  0.00000000
bigcom354             bigcom354  0.00000000
bigcom369             bigcom369  0.00000000
bigcom373             bigcom373  0.00000000
bigcom377             bigcom377  0.00000000
bigcom384             bigcom384  0.00000000
bigcom394             bigcom394  0.00000000
bigcom398             bigcom398  0.00000000
bigcom403             bigcom403  0.00000000
bigcom404             bigcom404  0.00000000
bigcom414             bigcom414  0.00000000
bigcom416             bigcom416  0.00000000
bigcom428             bigcom428  0.00000000
bigcom430             bigcom430  0.00000000
bigcom434             bigcom434  0.00000000
bigcom435             bigcom435  0.00000000
bigcom449             bigcom449  0.00000000
bigcom451             bigcom451  0.00000000
bigcom454             bigcom454  0.00000000
bigcom471             bigcom471  0.00000000
bigcom473             bigcom473  0.00000000
bigcom484             bigcom484  0.00000000
bigcom485             bigcom485  0.00000000
bigcom492             bigcom492  0.00000000
bigcom498             bigcom498  0.00000000
bigcom506             bigcom506  0.00000000
bigcom530             bigcom530  0.00000000
bigcom531             bigcom531  0.00000000
bigcom564             bigcom564  0.00000000
bigcom623             bigcom623  0.00000000
membership_s2     membership_s2  0.00000000
membership_s3     membership_s3  0.00000000
membership_s4     membership_s4  0.00000000
membership_s5     membership_s5  0.00000000
membership_s6     membership_s6  0.00000000
membership_s7     membership_s7  0.00000000
membership_s8     membership_s8  0.00000000
membership_s9     membership_s9  0.00000000
membership_s10   membership_s10  0.00000000
membership_s11   membership_s11  0.00000000
membership_s13   membership_s13  0.00000000
membership_s17   membership_s17  0.00000000
membership_s18   membership_s18  0.00000000
membership_s20   membership_s20  0.00000000
membership_s22   membership_s22  0.00000000
membership_s23   membership_s23  0.00000000
membership_s25   membership_s25  0.00000000
membership_s26   membership_s26  0.00000000
membership_s27   membership_s27  0.00000000
membership_s28   membership_s28  0.00000000
membership_s29   membership_s29  0.00000000
membership_s30   membership_s30  0.00000000
membership_s33   membership_s33  0.00000000
membership_s34   membership_s34  0.00000000
membership_s36   membership_s36  0.00000000
membership_s40   membership_s40  0.00000000
membership_s41   membership_s41  0.00000000
membership_s42   membership_s42  0.00000000
pdi                         pdi  0.00000000
[1] "Dataset: low_targets Model RF, run: 7 of 10 2015-06-15 21:25:00"
     |      Out-of-bag   |
Tree |      MSE  %Var(y) |
   1 |  0.03848   172.89 |
   2 |  0.04008   180.09 |
   3 |  0.04011   180.25 |
   4 |    0.038   170.77 |
   5 |  0.03551   159.57 |
   6 |   0.0345   155.01 |
   7 |  0.03363   151.10 |
   8 |  0.03279   147.36 |
   9 |  0.03145   141.31 |
  10 |   0.0313   140.64 |
  11 |  0.03036   136.41 |
  12 |  0.03018   135.61 |
  13 |   0.0296   133.01 |
  14 |  0.02948   132.45 |
  15 |  0.02931   131.69 |
  16 |  0.02918   131.13 |
  17 |  0.02896   130.14 |
  18 |  0.02852   128.15 |
  19 |  0.02839   127.55 |
  20 |  0.02809   126.22 |
  21 |  0.02791   125.43 |
  22 |  0.02758   123.92 |
  23 |  0.02745   123.36 |
  24 |  0.02738   123.05 |
  25 |  0.02742   123.23 |
  26 |  0.02729   122.62 |
  27 |  0.02718   122.12 |
  28 |  0.02714   121.97 |
  29 |    0.027   121.31 |
  30 |  0.02689   120.82 |
  31 |  0.02673   120.12 |
  32 |  0.02673   120.11 |
  33 |  0.02666   119.82 |
  34 |  0.02665   119.76 |
  35 |  0.02654   119.26 |
  36 |  0.02642   118.74 |
  37 |  0.02642   118.72 |
  38 |  0.02633   118.31 |
  39 |   0.0263   118.17 |
  40 |  0.02632   118.27 |
  41 |  0.02631   118.22 |
  42 |  0.02621   117.76 |
  43 |  0.02624   117.92 |
  44 |  0.02617   117.61 |
  45 |  0.02617   117.59 |
  46 |  0.02621   117.77 |
  47 |   0.0262   117.74 |
  48 |  0.02615   117.49 |
  49 |  0.02612   117.37 |
  50 |   0.0261   117.26 |
  51 |  0.02608   117.18 |
  52 |  0.02605   117.08 |
  53 |  0.02601   116.86 |
  54 |  0.02599   116.77 |
  55 |  0.02592   116.48 |
  56 |  0.02587   116.24 |
  57 |  0.02584   116.11 |
  58 |  0.02582   116.01 |
  59 |  0.02577   115.79 |
  60 |  0.02576   115.74 |
  61 |  0.02572   115.58 |
  62 |  0.02574   115.69 |
  63 |  0.02572   115.60 |
  64 |  0.02572   115.56 |
  65 |  0.02566   115.32 |
  66 |  0.02564   115.23 |
  67 |  0.02566   115.28 |
  68 |  0.02564   115.20 |
  69 |  0.02562   115.11 |
  70 |  0.02558   114.96 |
  71 |  0.02558   114.95 |
  72 |  0.02557   114.91 |
  73 |  0.02556   114.87 |
  74 |  0.02554   114.78 |
  75 |  0.02552   114.67 |
  76 |   0.0255   114.60 |
  77 |  0.02547   114.47 |
  78 |  0.02546   114.40 |
  79 |  0.02544   114.30 |
  80 |  0.02549   114.53 |
  81 |  0.02548   114.51 |
  82 |  0.02549   114.56 |
  83 |  0.02548   114.51 |
  84 |  0.02545   114.37 |
  85 |  0.02545   114.37 |
  86 |  0.02547   114.45 |
  87 |  0.02548   114.48 |
  88 |  0.02546   114.41 |
  89 |  0.02543   114.25 |
  90 |  0.02539   114.11 |
  91 |   0.0254   114.13 |
  92 |  0.02539   114.11 |
  93 |   0.0254   114.14 |
  94 |  0.02537   114.01 |
  95 |  0.02534   113.85 |
  96 |  0.02535   113.89 |
  97 |  0.02534   113.85 |
  98 |  0.02533   113.83 |
  99 |  0.02534   113.89 |
 100 |  0.02535   113.92 |
[1] "Random Forest variable coefficients"
                      %IncMSE IncNodePurity
graph5          -4.842199e-06  1.945642e-01
graph6           9.743710e-04  3.173752e-01
graph7           1.209044e-06  8.746280e-04
graph8           0.000000e+00  0.000000e+00
graph9           5.711067e-03  6.291886e-01
graph10          7.019895e-03  8.322960e-01
graph11          3.403360e-03  8.254104e-01
graph12          2.436989e-03  4.767782e-01
graph13          7.135226e-03  8.676482e-01
graph14          2.868169e-04  3.237764e-01
graph15          2.390234e-03  2.144420e-01
graph16          1.056995e-02  6.071372e-01
graph17          1.233080e-03  1.635389e-01
graph18          1.464552e-03  2.337897e-01
graph19          7.717947e-03  4.389712e-01
graph20          2.897189e-04  3.294004e-01
graph21          9.942419e-05  5.252104e-02
graph22          2.541645e-05  2.882669e-02
graph23          2.059216e-03  4.086425e-01
graph24          0.000000e+00  0.000000e+00
graph25          3.330620e-05  1.900839e-02
graph26          5.497526e-06  1.464507e-02
graph27          0.000000e+00  0.000000e+00
graph28          5.011768e-06  5.344228e-03
graph29          0.000000e+00  0.000000e+00
orbit0           8.409432e-05  1.091156e-01
orbit1           2.447725e-03  5.481488e-01
orbit2           1.339845e-05  1.413678e-01
orbit3           2.182220e-05  4.730247e-02
orbit4           5.538367e-03  8.226403e-01
orbit5           2.060777e-03  4.739389e-01
orbit6           4.071282e-03  6.688680e-01
orbit7           4.461477e-05  7.074088e-02
orbit8           2.111952e-05  3.204608e-01
orbit9           3.537530e-03  2.072093e-01
orbit10          1.996689e-04  7.919724e-02
orbit11          4.365440e-06  3.042790e-02
orbit12         -2.712968e-06  1.379066e-03
orbit13          0.000000e+00  0.000000e+00
orbit14          0.000000e+00  0.000000e+00
orbit15          6.369838e-03  8.357065e-01
orbit16          5.684091e-03  5.102137e-01
orbit17          1.426988e-03  5.254179e-01
orbit18          6.059956e-03  1.625674e+00
orbit19          5.571722e-03  8.357817e-01
orbit20          6.419558e-03  5.321849e-01
orbit21          1.375964e-03  2.914661e-01
orbit22          3.894827e-03  6.229996e-01
orbit23          4.394242e-05  1.725993e-02
orbit24          4.704380e-03  3.688801e-01
orbit25          7.308828e-04  2.046174e-01
orbit26          1.195075e-04  7.517625e-02
orbit27          7.805630e-03  8.999692e-01
orbit28          4.571219e-03  4.636255e-01
orbit29          1.665197e-03  1.072198e-01
orbit30          6.176320e-04  2.646722e-01
orbit31          5.184019e-03  3.628772e-01
orbit32          3.361542e-04  3.773130e-02
orbit33          4.129557e-04  8.595867e-02
orbit34          1.678924e-03  2.722485e-01
orbit35          7.206618e-03  7.765453e-01
orbit36          1.189387e-03  3.208151e-01
orbit37          1.777311e-03  2.140466e-01
orbit38          5.582050e-04  2.067540e-01
orbit39          3.615520e-03  2.618608e-01
orbit40          5.387931e-06  4.875106e-02
orbit41          4.494852e-05  1.108001e-01
orbit42          0.000000e+00  0.000000e+00
orbit43          9.109155e-04  9.739994e-02
orbit44          0.000000e+00  0.000000e+00
orbit45          2.263940e-03  2.885513e-01
orbit46          3.281579e-04  2.259215e-01
orbit47          3.255562e-05  4.121196e-02
orbit48          2.700814e-05  1.882747e-02
orbit49          8.657339e-04  1.075032e-01
orbit50          7.552227e-05  2.530494e-01
orbit51          4.155378e-04  4.302121e-02
orbit52          6.394433e-04  1.885853e-01
orbit53          5.278680e-04  1.330092e-01
orbit54         -1.216724e-06  2.029803e-02
orbit55          0.000000e+00  0.000000e+00
orbit56          1.309084e-03  2.892098e-01
orbit57          0.000000e+00  0.000000e+00
orbit58          0.000000e+00  0.000000e+00
orbit59          0.000000e+00  1.040834e-18
orbit60          6.084946e-07  9.523810e-04
orbit61          0.000000e+00  0.000000e+00
orbit62          1.839182e-05  4.703537e-02
orbit63          4.412576e-07  1.230769e-03
orbit64          0.000000e+00  0.000000e+00
orbit65          0.000000e+00  0.000000e+00
orbit66          0.000000e+00  0.000000e+00
orbit67          0.000000e+00  0.000000e+00
orbit68          0.000000e+00  0.000000e+00
orbit69          0.000000e+00  0.000000e+00
orbit70          2.828682e-06  3.780446e-03
orbit71          0.000000e+00  0.000000e+00
orbit72          0.000000e+00  0.000000e+00
AP               7.204882e-04  2.142434e-01
bet              2.826669e-03  2.911377e+00
ecc              1.347485e-03  2.716982e-01
eccrad           1.535056e-03  1.558373e-01
close            5.732505e-03  6.640692e-01
constraint       6.864223e-04  2.310769e-01
coreness         5.052015e-04  4.198332e-01
knn              4.249672e-03  1.111025e+00
hubscore         1.627306e-02  1.050570e+00
pagerank         2.349936e-03  2.129601e+00
trans            9.855339e-05  9.260092e-02
evcent           1.553621e-02  1.368588e+00
first            4.254152e-04  1.608347e-01
upto_second      3.075008e-03  6.913052e-01
upto_third       3.221080e-03  8.085663e-01
upto_fourth      3.113118e-03  7.097137e-01
upto_fifth       3.226575e-03  6.544643e-01
upto_sixth       1.127664e-02  8.766157e-01
second           4.456448e-03  3.436510e-01
third            7.476610e-03  7.635588e-01
fourth           1.036929e-02  1.409384e+00
fifth            1.899203e-03  1.327497e+00
sixth            3.102563e-03  1.169854e+00
ratio1           2.679906e-03  1.014202e+00
ratio2           2.310225e-03  2.296250e+00
ratio3           6.729934e-03  2.562440e+00
ratio4           7.220601e-03  1.722541e+00
ratio5           3.920607e-03  1.375886e+00
ratio6           2.532204e-03  1.229020e+00
selfinter       -2.767524e-06  5.514877e-02
walktrap_vertex  2.347255e-03  4.302198e-01
bigcom1          8.602488e-04  1.872699e-01
bigcom3          0.000000e+00  0.000000e+00
bigcom4          0.000000e+00  0.000000e+00
bigcom5          8.219631e-04  9.951868e-02
bigcom6          0.000000e+00  0.000000e+00
bigcom7          0.000000e+00  0.000000e+00
bigcom8          2.455413e-07  9.523810e-04
bigcom9          0.000000e+00  0.000000e+00
bigcom10        -7.512330e-06  1.601670e-01
bigcom11         4.532037e-05  6.865973e-02
bigcom12        -2.171688e-05  3.705506e-02
bigcom13         0.000000e+00  0.000000e+00
bigcom14        -5.122442e-05  1.021246e-01
bigcom15         0.000000e+00  0.000000e+00
bigcom16         0.000000e+00  0.000000e+00
bigcom17         0.000000e+00  0.000000e+00
bigcom19         0.000000e+00  0.000000e+00
bigcom20         0.000000e+00  0.000000e+00
bigcom21         0.000000e+00  0.000000e+00
bigcom22         9.798528e-05  1.401527e-01
bigcom23         6.220011e-05  2.951047e-01
bigcom26         0.000000e+00  0.000000e+00
bigcom27        -4.908177e-06  2.720448e-01
bigcom28         0.000000e+00  0.000000e+00
bigcom30         8.188394e-05  7.954616e-01
bigcom31         0.000000e+00  0.000000e+00
bigcom32         0.000000e+00  0.000000e+00
bigcom33         0.000000e+00  0.000000e+00
bigcom34         0.000000e+00  0.000000e+00
bigcom36         0.000000e+00  0.000000e+00
bigcom37         0.000000e+00  0.000000e+00
bigcom38         0.000000e+00  0.000000e+00
bigcom39         0.000000e+00  0.000000e+00
bigcom40         5.358130e-05  2.715497e-01
bigcom41         5.838026e-05  7.007783e-01
bigcom43        -2.210049e-05  3.168362e-01
bigcom46         3.042098e-05  3.499508e-01
bigcom47        -3.193810e-05  7.638650e-02
bigcom49         3.694919e-05  7.563725e-02
bigcom52         9.931919e-05  8.418508e-01
bigcom54         0.000000e+00  0.000000e+00
bigcom58         0.000000e+00  0.000000e+00
bigcom61         0.000000e+00  0.000000e+00
bigcom65         0.000000e+00  0.000000e+00
bigcom69         0.000000e+00  0.000000e+00
bigcom71         0.000000e+00  0.000000e+00
bigcom75         0.000000e+00  0.000000e+00
bigcom76         0.000000e+00  0.000000e+00
bigcom78         0.000000e+00  0.000000e+00
bigcom82         0.000000e+00  0.000000e+00
bigcom83         0.000000e+00  0.000000e+00
bigcom85         1.356421e-05  4.205712e-01
bigcom87         0.000000e+00  0.000000e+00
bigcom90         0.000000e+00  0.000000e+00
bigcom91         0.000000e+00  0.000000e+00
bigcom95         0.000000e+00  0.000000e+00
bigcom97         0.000000e+00  0.000000e+00
bigcom98         0.000000e+00  0.000000e+00
bigcom99        -2.740066e-05  2.467086e-01
bigcom101        0.000000e+00  0.000000e+00
bigcom102        0.000000e+00  0.000000e+00
bigcom104        0.000000e+00  0.000000e+00
bigcom106        0.000000e+00  0.000000e+00
bigcom107        0.000000e+00  0.000000e+00
bigcom108        0.000000e+00  0.000000e+00
bigcom113        0.000000e+00  0.000000e+00
bigcom114        0.000000e+00  0.000000e+00
bigcom115        0.000000e+00  0.000000e+00
bigcom117        0.000000e+00  0.000000e+00
bigcom119        0.000000e+00  0.000000e+00
bigcom121        0.000000e+00  0.000000e+00
bigcom123        0.000000e+00  0.000000e+00
bigcom124       -5.041538e-05  4.527857e-01
bigcom127        0.000000e+00  0.000000e+00
bigcom130        0.000000e+00  0.000000e+00
bigcom131        0.000000e+00  0.000000e+00
bigcom134        0.000000e+00  0.000000e+00
bigcom138        0.000000e+00  0.000000e+00
bigcom143        0.000000e+00  0.000000e+00
bigcom146       -3.309528e-06  6.762759e-02
bigcom148        0.000000e+00  0.000000e+00
bigcom149        0.000000e+00  0.000000e+00
bigcom151        0.000000e+00  0.000000e+00
bigcom153        0.000000e+00  0.000000e+00
bigcom154        0.000000e+00  0.000000e+00
bigcom159        0.000000e+00  0.000000e+00
bigcom160        0.000000e+00  0.000000e+00
bigcom161        0.000000e+00  0.000000e+00
bigcom162        0.000000e+00  0.000000e+00
bigcom168        0.000000e+00  0.000000e+00
bigcom172        0.000000e+00  0.000000e+00
bigcom175        0.000000e+00  0.000000e+00
bigcom180        0.000000e+00  0.000000e+00
bigcom181        0.000000e+00  0.000000e+00
bigcom183        0.000000e+00  0.000000e+00
bigcom185        0.000000e+00  0.000000e+00
bigcom187        0.000000e+00  0.000000e+00
bigcom189        0.000000e+00  0.000000e+00
bigcom191        0.000000e+00  0.000000e+00
bigcom198        0.000000e+00  0.000000e+00
bigcom199        0.000000e+00  0.000000e+00
bigcom200        0.000000e+00  0.000000e+00
bigcom202        0.000000e+00  0.000000e+00
bigcom205        0.000000e+00  0.000000e+00
bigcom227        0.000000e+00  0.000000e+00
bigcom232        0.000000e+00  0.000000e+00
bigcom241        0.000000e+00  0.000000e+00
bigcom246        0.000000e+00  0.000000e+00
bigcom266        0.000000e+00  0.000000e+00
bigcom268        0.000000e+00  0.000000e+00
bigcom274        0.000000e+00  0.000000e+00
bigcom278       -7.715526e-06  8.114041e-02
bigcom280        0.000000e+00  0.000000e+00
bigcom323        0.000000e+00  0.000000e+00
bigcom341        0.000000e+00  0.000000e+00
bigcom342        0.000000e+00  0.000000e+00
bigcom345        0.000000e+00  0.000000e+00
bigcom346        0.000000e+00  0.000000e+00
bigcom354        0.000000e+00  0.000000e+00
bigcom369        0.000000e+00  0.000000e+00
bigcom373       -5.979082e-05  4.487021e-01
bigcom377        0.000000e+00  0.000000e+00
bigcom384        0.000000e+00  0.000000e+00
bigcom394        0.000000e+00  0.000000e+00
bigcom398        0.000000e+00  0.000000e+00
bigcom403        0.000000e+00  0.000000e+00
bigcom404        0.000000e+00  0.000000e+00
bigcom414        0.000000e+00  0.000000e+00
bigcom416        0.000000e+00  0.000000e+00
bigcom423        4.187228e-04  3.114903e-01
bigcom428        0.000000e+00  0.000000e+00
bigcom430       -4.591590e-05  5.271073e-01
bigcom434        0.000000e+00  0.000000e+00
bigcom435        0.000000e+00  0.000000e+00
bigcom449        0.000000e+00  0.000000e+00
bigcom451        0.000000e+00  0.000000e+00
bigcom454        0.000000e+00  0.000000e+00
bigcom471        0.000000e+00  0.000000e+00
bigcom473        0.000000e+00  0.000000e+00
bigcom479       -9.935979e-06  2.381717e-02
bigcom484        0.000000e+00  0.000000e+00
bigcom485        0.000000e+00  0.000000e+00
bigcom492        0.000000e+00  0.000000e+00
bigcom498        0.000000e+00  0.000000e+00
bigcom506        0.000000e+00  0.000000e+00
bigcom530        0.000000e+00  0.000000e+00
bigcom531        0.000000e+00  0.000000e+00
bigcom564        0.000000e+00  0.000000e+00
bigcom623        0.000000e+00  0.000000e+00
spin_vertex      5.975501e-04  8.650446e-01
membership_s1    1.322349e-04  2.954262e-01
membership_s2    1.904187e-04  1.092620e-01
membership_s3    0.000000e+00  0.000000e+00
membership_s4   -3.423193e-05  2.059116e-01
membership_s5    0.000000e+00  0.000000e+00
membership_s6    0.000000e+00  0.000000e+00
membership_s7    5.441880e-06  9.151124e-02
membership_s8    0.000000e+00  0.000000e+00
membership_s9    0.000000e+00  0.000000e+00
membership_s10   0.000000e+00  0.000000e+00
membership_s11  -2.079880e-05  4.140910e-01
membership_s13   5.115916e-06  5.345310e-01
membership_s14  -3.648186e-05  1.893640e-01
membership_s15  -5.649191e-05  1.404912e-01
membership_s17  -1.172970e-04  2.743643e-01
membership_s18   0.000000e+00  0.000000e+00
membership_s19  -1.981505e-05  2.687378e-01
membership_s20   0.000000e+00  0.000000e+00
membership_s21   2.596792e-04  4.991501e-01
membership_s22   0.000000e+00  0.000000e+00
membership_s23   1.421938e-04  5.659826e-02
membership_s25   1.176371e-04  1.598133e-01
membership_s26   0.000000e+00  0.000000e+00
membership_s27   0.000000e+00  0.000000e+00
membership_s28   2.150181e-05  3.589622e-02
membership_s29   0.000000e+00  0.000000e+00
membership_s30   0.000000e+00  0.000000e+00
membership_s31  -6.323408e-05  2.103277e-01
membership_s32   1.035744e-04  4.861826e-01
membership_s33   0.000000e+00  0.000000e+00
membership_s34  -6.373386e-05  2.156905e-01
membership_s35   4.499060e-05  2.998419e-01
membership_s36   0.000000e+00  0.000000e+00
membership_s37   2.873237e-06  2.415539e-01
membership_s39   1.184981e-04  1.181620e-01
membership_s40   0.000000e+00  0.000000e+00
membership_s41   0.000000e+00  0.000000e+00
membership_s42   0.000000e+00  0.000000e+00
membership_s43  -1.816739e-05  3.225922e-01
membership_s44   4.136909e-05  2.567290e-01
V1               3.468325e-03  1.939714e+00
V2               1.950113e-03  2.421892e+00
pdi              6.292855e-05  4.174568e-01
adhesion         1.436658e-02  1.948470e+00
cohesion         1.670973e-02  1.991636e+00
inner            6.479832e-03  1.709597e+00
outer            5.655206e-03  2.346086e+00
ioratio          8.926725e-03  2.800524e+00
comsize          3.212580e-03  1.706428e+00
[1] "Dataset: low_targets Model GLM, run: 7 of 10 2015-06-15 21:27:10"
[1] "glmnet variable coefficients"
                     [,1]          [,2]
(Intercept)     -3.759158  7.921652e+00
graph0           0.000000 -1.189583e-01
graph1           0.000000 -2.589899e-04
graph2           0.000000 -6.165453e-03
graph3           0.000000 -3.341577e-07
graph4           0.000000  0.000000e+00
graph5           0.000000  6.476241e-04
graph6           0.000000  3.705379e-06
graph7           0.000000  0.000000e+00
graph8           0.000000  0.000000e+00
graph9           0.000000 -1.077785e-06
graph10          0.000000  6.390051e-07
graph11          0.000000 -1.947319e-07
graph12          0.000000 -2.736919e-06
graph13          0.000000 -3.197138e-06
graph14          0.000000  3.268670e-06
graph15          0.000000 -2.994499e-04
graph16          0.000000  4.541057e-08
graph17          0.000000  0.000000e+00
graph18          0.000000 -1.797472e-06
graph19          0.000000  0.000000e+00
graph20          0.000000  3.645779e-05
graph21          0.000000 -3.239770e-03
graph22          0.000000  0.000000e+00
graph23          0.000000 -4.940005e-05
graph24          0.000000 -1.280463e-04
graph25          0.000000  4.118558e-04
graph26          0.000000  0.000000e+00
graph27          0.000000 -1.611552e-02
graph28          0.000000  2.872930e-02
graph29          0.000000  0.000000e+00
orbit0           0.000000 -1.021065e-01
orbit1           0.000000 -1.803775e-04
orbit2           0.000000 -8.325123e-03
orbit3           0.000000 -1.967983e-02
orbit4           0.000000 -8.860426e-06
orbit5           0.000000  1.244534e-05
orbit6           0.000000  0.000000e+00
orbit7           0.000000  9.909086e-03
orbit8           0.000000  2.601077e-04
orbit9           0.000000  1.289988e-04
orbit10          0.000000  0.000000e+00
orbit11          0.000000 -1.979376e-02
orbit12          0.000000  0.000000e+00
orbit13          0.000000  0.000000e+00
orbit14          0.000000  0.000000e+00
orbit15          0.000000 -3.860580e-06
orbit16          0.000000  4.459098e-05
orbit17          0.000000  9.295930e-06
orbit18          0.000000 -3.630241e-07
orbit19          0.000000  1.536200e-06
orbit20          0.000000 -2.170758e-06
orbit21          0.000000  4.438521e-05
orbit22          0.000000 -1.671637e-07
orbit23          0.000000 -6.762585e-02
orbit24          0.000000 -4.465725e-06
orbit25          0.000000  0.000000e+00
orbit26          0.000000 -1.537985e-03
orbit27          0.000000  3.501815e-05
orbit28          0.000000  2.326758e-04
orbit29          0.000000 -3.582876e-04
orbit30          0.000000  2.044578e-03
orbit31          0.000000  4.377778e-06
orbit32          0.000000  0.000000e+00
orbit33          0.000000  3.860912e-01
orbit34          0.000000 -3.153814e-04
orbit35          0.000000  9.048123e-08
orbit36          0.000000 -3.217714e-04
orbit37          0.000000  6.805864e-06
orbit38          0.000000 -1.155638e-03
orbit39          0.000000 -1.099405e-04
orbit40          0.000000  1.662629e-05
orbit41          0.000000  1.420861e-02
orbit42          0.000000 -1.192557e+00
orbit43          0.000000 -7.335624e-06
orbit44          0.000000  0.000000e+00
orbit45          0.000000  4.304328e-05
orbit46          0.000000 -5.181071e-04
orbit47          0.000000  2.426195e-03
orbit48          0.000000 -2.144111e-03
orbit49          0.000000  3.959038e-05
orbit50          0.000000  1.462790e-02
orbit51          0.000000 -2.665116e-03
orbit52          0.000000 -6.015258e-04
orbit53          0.000000 -1.064517e-03
orbit54          0.000000  0.000000e+00
orbit55          0.000000  0.000000e+00
orbit56          0.000000 -1.753963e-04
orbit57          0.000000  0.000000e+00
orbit58          0.000000 -1.671978e+00
orbit59          0.000000 -7.560444e-05
orbit60          0.000000 -8.167952e-03
orbit61          0.000000 -8.703340e-03
orbit62          0.000000  2.427736e-02
orbit63          0.000000 -1.182988e-04
orbit64          0.000000  0.000000e+00
orbit65          0.000000  0.000000e+00
orbit66          0.000000  1.378297e-04
orbit67          0.000000 -1.010282e-01
orbit68          0.000000 -1.529801e-02
orbit69          0.000000  0.000000e+00
orbit70          0.000000  3.440323e-02
orbit71          0.000000  0.000000e+00
orbit72          0.000000  0.000000e+00
AP               0.000000  3.417649e-01
bet              0.000000  9.410544e-05
ecc              0.000000 -6.843245e-02
eccrad           0.000000 -4.722482e-01
close            0.000000  0.000000e+00
constraint       0.000000 -5.136514e-03
coreness         0.000000  3.331919e-01
knn              0.000000 -4.902355e-09
hubscore         0.000000  0.000000e+00
pagerank         0.000000 -2.257646e+01
trans            0.000000  1.397927e+00
evcent           0.000000  0.000000e+00
first            0.000000 -1.220816e-01
upto_second      0.000000 -9.748839e-04
upto_third       0.000000 -2.769296e-04
upto_fourth      0.000000  0.000000e+00
upto_fifth       0.000000  0.000000e+00
upto_sixth       0.000000  2.636679e-05
second           0.000000 -1.199261e-03
third            0.000000 -2.723679e-04
fourth           0.000000  1.300391e-04
fifth            0.000000 -9.778512e-05
sixth            0.000000  1.835456e-04
ratio1           0.000000  2.574232e-04
ratio2           0.000000  4.365589e-03
ratio3           0.000000  9.891408e-03
ratio4           0.000000 -5.520167e-02
ratio5           0.000000 -5.091565e-03
ratio6           0.000000 -3.672471e-05
selfinter        0.000000 -1.030434e-01
walktrap_vertex  0.000000 -9.956177e-01
bigcom1          0.000000  8.647461e-01
bigcom3          0.000000 -5.358165e-01
bigcom4          0.000000 -5.665701e-01
bigcom5          0.000000 -6.153028e-03
bigcom6          0.000000 -7.264716e-01
bigcom7          0.000000 -9.234939e-01
bigcom8          0.000000 -1.763967e+00
bigcom9          0.000000 -3.214898e-01
bigcom10         0.000000  2.665233e+00
bigcom11         0.000000  5.847266e-01
bigcom12         0.000000  1.951678e-01
bigcom13         0.000000 -5.372770e-01
bigcom14         0.000000  1.388451e+00
bigcom15         0.000000 -6.396641e-01
bigcom16         0.000000 -6.190051e-01
bigcom17         0.000000 -5.490506e-01
bigcom19         0.000000 -6.060678e-01
bigcom20         0.000000 -6.220713e-02
bigcom21         0.000000 -3.852405e-01
bigcom22         0.000000  1.736200e+00
bigcom23         0.000000  7.766645e-01
bigcom26         0.000000 -1.182407e+00
bigcom27         0.000000  2.285743e+00
bigcom28         0.000000 -8.621434e-01
bigcom30         0.000000  2.817165e+00
bigcom31         0.000000 -3.519729e-01
bigcom32         0.000000 -7.284968e-01
bigcom33         0.000000 -8.134046e-01
bigcom34         0.000000 -3.190077e-01
bigcom36         0.000000 -7.965906e-01
bigcom37         0.000000 -1.019017e+00
bigcom38         0.000000 -8.992191e-01
bigcom39         0.000000 -4.229820e-01
bigcom40         0.000000  2.309871e+00
bigcom41         0.000000  2.510974e+00
bigcom43         0.000000  1.437106e+00
bigcom46         0.000000  2.371105e+00
bigcom47         0.000000  9.964680e-01
bigcom49         0.000000  9.185803e-01
bigcom52         0.000000  2.922043e+00
bigcom54         0.000000 -4.255673e-01
bigcom58         0.000000 -1.942363e-01
bigcom61         0.000000 -7.523355e-01
bigcom65         0.000000 -5.893417e-01
bigcom69         0.000000 -1.178540e+00
bigcom71         0.000000 -6.855715e-01
bigcom75         0.000000 -6.241095e-01
bigcom76         0.000000 -1.214541e+00
bigcom78         0.000000 -7.248149e-01
bigcom82         0.000000 -6.249779e-01
bigcom83         0.000000  0.000000e+00
bigcom85         0.000000  1.515402e+00
bigcom87         0.000000 -5.047962e-01
bigcom90         0.000000 -9.779444e-01
bigcom91         0.000000 -5.174021e-01
bigcom95         0.000000 -6.168272e-01
bigcom97         0.000000 -3.349948e-01
bigcom98         0.000000 -4.245185e-01
bigcom99         0.000000  1.377761e+00
bigcom101        0.000000 -3.576373e-02
bigcom102        0.000000 -6.760331e-01
bigcom104        0.000000 -5.329819e-01
bigcom106        0.000000  0.000000e+00
bigcom107        0.000000 -4.492451e-01
bigcom108        0.000000 -5.278746e-01
bigcom113        0.000000 -3.409287e-01
bigcom114        0.000000 -4.415538e-01
bigcom115        0.000000 -7.058243e-01
bigcom117        0.000000 -9.494213e-01
bigcom119        0.000000 -5.121852e-01
bigcom121        0.000000 -4.238638e-01
bigcom123        0.000000 -9.717158e-01
bigcom124        0.000000  2.020334e+00
bigcom127        0.000000 -7.686461e-01
bigcom130        0.000000 -7.259469e-01
bigcom131        0.000000 -5.892101e-01
bigcom134        0.000000 -2.481823e-01
bigcom138        0.000000 -1.509186e+00
bigcom143        0.000000 -6.876899e-01
bigcom146        0.000000  8.778689e-01
bigcom148        0.000000 -4.077003e-01
bigcom149        0.000000 -6.701096e-01
bigcom151        0.000000 -5.005164e-01
bigcom153        0.000000 -5.176448e-01
bigcom154        0.000000 -1.044593e+00
bigcom159        0.000000 -1.164217e+00
bigcom160        0.000000 -5.289017e-01
bigcom161        0.000000 -7.175791e-01
bigcom162        0.000000 -6.252614e-01
bigcom168        0.000000 -9.822670e-01
bigcom172        0.000000 -1.025820e+00
bigcom175        0.000000 -6.813690e-01
bigcom180        0.000000 -4.214628e-01
bigcom181        0.000000  0.000000e+00
bigcom183        0.000000 -6.080870e-01
bigcom185        0.000000 -7.608245e-01
bigcom187        0.000000 -4.307412e-01
bigcom189        0.000000 -8.307677e-01
bigcom191        0.000000 -2.995324e-01
bigcom198        0.000000  0.000000e+00
bigcom199        0.000000 -1.449839e+00
bigcom200        0.000000 -5.234335e-01
bigcom202        0.000000 -6.864009e-01
bigcom205        0.000000 -8.199147e-01
bigcom227        0.000000 -6.276493e-02
bigcom232        0.000000 -3.695003e-01
bigcom241        0.000000 -2.436050e-01
bigcom246        0.000000  0.000000e+00
bigcom266        0.000000 -2.867204e-01
bigcom268        0.000000 -6.874182e-01
bigcom274        0.000000 -3.432339e-01
bigcom278        0.000000  1.451469e+00
bigcom280        0.000000 -1.755816e-01
bigcom323        0.000000 -3.919224e-01
bigcom341        0.000000 -5.854618e-01
bigcom342        0.000000 -7.869888e-02
bigcom345        0.000000 -3.881292e-04
bigcom346        0.000000 -9.089781e-01
bigcom354        0.000000 -3.375089e-01
bigcom369        0.000000 -1.871410e-01
bigcom373        0.000000  2.454541e+00
bigcom377        0.000000 -5.045691e-01
bigcom384        0.000000 -9.222669e-01
bigcom394        0.000000 -8.005407e-01
bigcom398        0.000000 -5.121297e-01
bigcom403        0.000000 -5.856865e-01
bigcom404        0.000000 -4.549213e-01
bigcom414        0.000000 -3.873605e-01
bigcom416        0.000000 -5.471832e-01
bigcom423        0.000000  2.020431e+00
bigcom428        0.000000 -8.261678e-01
bigcom430        0.000000  2.588166e+00
bigcom434        0.000000 -2.138598e-01
bigcom435        0.000000 -2.474860e-01
bigcom449        0.000000 -4.458045e-01
bigcom451        0.000000 -7.428806e-01
bigcom454        0.000000 -8.314725e-02
bigcom471        0.000000 -4.978434e-01
bigcom473        0.000000 -2.632976e-01
bigcom479        0.000000  5.018190e-01
bigcom484        0.000000 -2.651216e-01
bigcom485        0.000000 -2.701740e-01
bigcom492        0.000000 -2.833076e-01
bigcom498        0.000000 -3.039717e-01
bigcom506        0.000000 -4.878470e-01
bigcom530        0.000000 -1.034935e+00
bigcom531        0.000000 -2.956905e-01
bigcom564        0.000000 -4.811687e-01
bigcom623        0.000000 -6.140327e-01
spin_vertex      0.000000  2.058026e-01
membership_s1    0.000000 -9.375475e-02
membership_s2    0.000000 -1.043499e+00
membership_s3    0.000000 -1.152704e+00
membership_s4    0.000000  5.626276e-01
membership_s5    0.000000 -1.451580e+00
membership_s6    0.000000 -1.529608e+00
membership_s7    0.000000  3.487552e-01
membership_s8    0.000000 -2.468418e+00
membership_s9    0.000000 -1.968446e+00
membership_s10   0.000000 -1.425843e+00
membership_s11   0.000000  2.085643e+00
membership_s13   0.000000  1.761141e+00
membership_s14   0.000000 -1.464030e-01
membership_s15   0.000000 -2.626344e-01
membership_s17   0.000000  1.397511e+00
membership_s18   0.000000 -1.415012e+00
membership_s19   0.000000  1.139188e-01
membership_s20   0.000000 -1.370176e+00
membership_s21   0.000000  4.183004e-01
membership_s22   0.000000 -1.737303e+00
membership_s23   0.000000 -3.378406e-01
membership_s25   0.000000 -3.944173e-01
membership_s26   0.000000 -1.212324e+00
membership_s27   0.000000 -8.603634e-01
membership_s28   0.000000 -1.414765e-01
membership_s29   0.000000 -1.310776e+00
membership_s30   0.000000 -1.487590e+00
membership_s31   0.000000  3.316321e-01
membership_s32   0.000000  5.492659e-02
membership_s33   0.000000 -1.605845e+00
membership_s34   0.000000  3.897440e-01
membership_s35   0.000000 -9.334571e-02
membership_s36   0.000000 -1.274911e+00
membership_s37   0.000000  5.234299e-01
membership_s39   0.000000 -3.488397e-01
membership_s40   0.000000 -8.750387e-01
membership_s41   0.000000 -1.388155e+00
membership_s42   0.000000 -1.384083e+00
membership_s43   0.000000  6.656120e-02
membership_s44   0.000000  9.431964e-02
V1               0.000000  2.094292e+00
V2               0.000000  1.612725e+00
pdi              0.000000 -1.270839e+03
adhesion         0.000000  8.738502e-04
cohesion         0.000000 -1.602313e-03
inner            0.000000  3.761924e-04
outer            0.000000 -1.192403e-04
ioratio          0.000000 -8.544560e-02
comsize          0.000000  5.194090e-04
[1] "Dataset: low_targets Model GBM, run: 8 of 10 2015-06-15 21:27:54"
Iter   TrainDeviance   ValidDeviance   StepSize   Improve
     1        0.2256             nan     0.0100    0.0000
     2        0.2247             nan     0.0100    0.0001
     3        0.2237             nan     0.0100    0.0000
     4        0.2224             nan     0.0100   -0.0001
     5        0.2212             nan     0.0100   -0.0001
     6        0.2201             nan     0.0100    0.0001
     7        0.2190             nan     0.0100    0.0000
     8        0.2180             nan     0.0100   -0.0000
     9        0.2167             nan     0.0100    0.0000
    10        0.2158             nan     0.0100   -0.0000
    20        0.2073             nan     0.0100   -0.0000
    40        0.1908             nan     0.0100   -0.0000
    49        0.1849             nan     0.0100   -0.0000

[1] "GBM variable coefficients"
                            var    rel.inf
bet                         bet 7.15110967
V1                           V1 6.03587194
outer                     outer 4.82881959
ratio2                   ratio2 4.71884334
pagerank               pagerank 4.34319716
inner                     inner 3.92807017
ratio3                   ratio3 3.87141377
V2                           V2 3.48644923
comsize                 comsize 3.13559493
adhesion               adhesion 3.13232167
fourth                   fourth 2.70724408
graph13                 graph13 2.65411026
ioratio                 ioratio 2.52036140
orbit19                 orbit19 2.45398187
orbit16                 orbit16 2.32524040
cohesion               cohesion 2.01783808
walktrap_vertex walktrap_vertex 1.93204154
orbit18                 orbit18 1.68270293
graph12                 graph12 1.29129787
orbit27                 orbit27 1.26295138
orbit1                   orbit1 1.25625867
orbit15                 orbit15 1.25445441
fifth                     fifth 1.21014342
hubscore               hubscore 1.13977354
third                     third 1.01287550
ratio4                   ratio4 0.98612928
graph16                 graph16 0.96157182
spin_vertex         spin_vertex 0.94119332
orbit21                 orbit21 0.94086357
membership_s14   membership_s14 0.93248889
knn                         knn 0.89863016
graph6                   graph6 0.89009657
upto_third           upto_third 0.87545991
ratio5                   ratio5 0.85006566
orbit20                 orbit20 0.84295262
graph10                 graph10 0.80393150
upto_sixth           upto_sixth 0.75965809
graph1                   graph1 0.72319038
graph14                 graph14 0.68656152
orbit17                 orbit17 0.66783241
orbit35                 orbit35 0.64765325
ratio6                   ratio6 0.63691493
bigcom423             bigcom423 0.54681763
graph19                 graph19 0.54364651
sixth                     sixth 0.54325797
upto_fifth           upto_fifth 0.54126629
upto_second         upto_second 0.53549709
orbit24                 orbit24 0.52255656
orbit52                 orbit52 0.49701100
graph3                   graph3 0.49158070
orbit28                 orbit28 0.48282082
ecc                         ecc 0.47339365
coreness               coreness 0.44984996
membership_s43   membership_s43 0.35766296
bigcom23               bigcom23 0.35661223
orbit4                   orbit4 0.35650342
bigcom1                 bigcom1 0.35382815
ratio1                   ratio1 0.34571909
graph4                   graph4 0.34540815
membership_s44   membership_s44 0.33977707
orbit45                 orbit45 0.33972418
orbit29                 orbit29 0.32596205
orbit38                 orbit38 0.31573234
graph9                   graph9 0.29514532
orbit5                   orbit5 0.29187474
membership_s21   membership_s21 0.28387558
membership_s15   membership_s15 0.27344185
graph17                 graph17 0.27234310
trans                     trans 0.26411898
bigcom30               bigcom30 0.26351589
orbit31                 orbit31 0.25282290
evcent                   evcent 0.23889665
orbit26                 orbit26 0.23423294
membership_s37   membership_s37 0.23275503
membership_s1     membership_s1 0.22929150
close                     close 0.22781188
bigcom43               bigcom43 0.21573976
graph15                 graph15 0.21256899
constraint           constraint 0.18332198
orbit25                 orbit25 0.18301543
membership_s32   membership_s32 0.15713729
AP                           AP 0.15633626
graph20                 graph20 0.15400476
graph23                 graph23 0.14114692
orbit49                 orbit49 0.10161507
upto_fourth         upto_fourth 0.09221461
orbit9                   orbit9 0.09078713
orbit56                 orbit56 0.08020254
graph11                 graph11 0.07622323
orbit53                 orbit53 0.06884202
orbit62                 orbit62 0.06875902
orbit39                 orbit39 0.06456232
second                   second 0.05182982
membership_s31   membership_s31 0.04581672
orbit36                 orbit36 0.03296125
graph0                   graph0 0.00000000
graph2                   graph2 0.00000000
graph5                   graph5 0.00000000
graph7                   graph7 0.00000000
graph8                   graph8 0.00000000
graph18                 graph18 0.00000000
graph21                 graph21 0.00000000
graph22                 graph22 0.00000000
graph24                 graph24 0.00000000
graph25                 graph25 0.00000000
graph26                 graph26 0.00000000
graph27                 graph27 0.00000000
graph28                 graph28 0.00000000
graph29                 graph29 0.00000000
orbit0                   orbit0 0.00000000
orbit2                   orbit2 0.00000000
orbit3                   orbit3 0.00000000
orbit6                   orbit6 0.00000000
orbit7                   orbit7 0.00000000
orbit8                   orbit8 0.00000000
orbit10                 orbit10 0.00000000
orbit11                 orbit11 0.00000000
orbit12                 orbit12 0.00000000
orbit13                 orbit13 0.00000000
orbit14                 orbit14 0.00000000
orbit22                 orbit22 0.00000000
orbit23                 orbit23 0.00000000
orbit30                 orbit30 0.00000000
orbit32                 orbit32 0.00000000
orbit33                 orbit33 0.00000000
orbit34                 orbit34 0.00000000
orbit37                 orbit37 0.00000000
orbit40                 orbit40 0.00000000
orbit41                 orbit41 0.00000000
orbit42                 orbit42 0.00000000
orbit43                 orbit43 0.00000000
orbit44                 orbit44 0.00000000
orbit46                 orbit46 0.00000000
orbit47                 orbit47 0.00000000
orbit48                 orbit48 0.00000000
orbit50                 orbit50 0.00000000
orbit51                 orbit51 0.00000000
orbit54                 orbit54 0.00000000
orbit55                 orbit55 0.00000000
orbit57                 orbit57 0.00000000
orbit58                 orbit58 0.00000000
orbit59                 orbit59 0.00000000
orbit60                 orbit60 0.00000000
orbit61                 orbit61 0.00000000
orbit63                 orbit63 0.00000000
orbit64                 orbit64 0.00000000
orbit65                 orbit65 0.00000000
orbit66                 orbit66 0.00000000
orbit67                 orbit67 0.00000000
orbit68                 orbit68 0.00000000
orbit69                 orbit69 0.00000000
orbit70                 orbit70 0.00000000
orbit71                 orbit71 0.00000000
orbit72                 orbit72 0.00000000
eccrad                   eccrad 0.00000000
first                     first 0.00000000
selfinter             selfinter 0.00000000
bigcom3                 bigcom3 0.00000000
bigcom4                 bigcom4 0.00000000
bigcom5                 bigcom5 0.00000000
bigcom6                 bigcom6 0.00000000
bigcom7                 bigcom7 0.00000000
bigcom8                 bigcom8 0.00000000
bigcom9                 bigcom9 0.00000000
bigcom10               bigcom10 0.00000000
bigcom11               bigcom11 0.00000000
bigcom12               bigcom12 0.00000000
bigcom13               bigcom13 0.00000000
bigcom14               bigcom14 0.00000000
bigcom15               bigcom15 0.00000000
bigcom16               bigcom16 0.00000000
bigcom17               bigcom17 0.00000000
bigcom19               bigcom19 0.00000000
bigcom20               bigcom20 0.00000000
bigcom21               bigcom21 0.00000000
bigcom22               bigcom22 0.00000000
bigcom26               bigcom26 0.00000000
bigcom27               bigcom27 0.00000000
bigcom28               bigcom28 0.00000000
bigcom31               bigcom31 0.00000000
bigcom32               bigcom32 0.00000000
bigcom33               bigcom33 0.00000000
bigcom34               bigcom34 0.00000000
bigcom36               bigcom36 0.00000000
bigcom37               bigcom37 0.00000000
bigcom38               bigcom38 0.00000000
bigcom39               bigcom39 0.00000000
bigcom40               bigcom40 0.00000000
bigcom41               bigcom41 0.00000000
bigcom46               bigcom46 0.00000000
bigcom47               bigcom47 0.00000000
bigcom49               bigcom49 0.00000000
bigcom52               bigcom52 0.00000000
bigcom54               bigcom54 0.00000000
bigcom58               bigcom58 0.00000000
bigcom61               bigcom61 0.00000000
bigcom65               bigcom65 0.00000000
bigcom69               bigcom69 0.00000000
bigcom71               bigcom71 0.00000000
bigcom75               bigcom75 0.00000000
bigcom76               bigcom76 0.00000000
bigcom78               bigcom78 0.00000000
bigcom82               bigcom82 0.00000000
bigcom83               bigcom83 0.00000000
bigcom85               bigcom85 0.00000000
bigcom87               bigcom87 0.00000000
bigcom90               bigcom90 0.00000000
bigcom91               bigcom91 0.00000000
bigcom95               bigcom95 0.00000000
bigcom97               bigcom97 0.00000000
bigcom98               bigcom98 0.00000000
bigcom99               bigcom99 0.00000000
bigcom101             bigcom101 0.00000000
bigcom102             bigcom102 0.00000000
bigcom104             bigcom104 0.00000000
bigcom106             bigcom106 0.00000000
bigcom107             bigcom107 0.00000000
bigcom108             bigcom108 0.00000000
bigcom113             bigcom113 0.00000000
bigcom114             bigcom114 0.00000000
bigcom115             bigcom115 0.00000000
bigcom117             bigcom117 0.00000000
bigcom119             bigcom119 0.00000000
bigcom121             bigcom121 0.00000000
bigcom123             bigcom123 0.00000000
bigcom124             bigcom124 0.00000000
bigcom127             bigcom127 0.00000000
bigcom130             bigcom130 0.00000000
bigcom131             bigcom131 0.00000000
bigcom134             bigcom134 0.00000000
bigcom138             bigcom138 0.00000000
bigcom143             bigcom143 0.00000000
bigcom146             bigcom146 0.00000000
bigcom148             bigcom148 0.00000000
bigcom149             bigcom149 0.00000000
bigcom151             bigcom151 0.00000000
bigcom153             bigcom153 0.00000000
bigcom154             bigcom154 0.00000000
bigcom159             bigcom159 0.00000000
bigcom160             bigcom160 0.00000000
bigcom161             bigcom161 0.00000000
bigcom162             bigcom162 0.00000000
bigcom168             bigcom168 0.00000000
bigcom172             bigcom172 0.00000000
bigcom175             bigcom175 0.00000000
bigcom180             bigcom180 0.00000000
bigcom181             bigcom181 0.00000000
bigcom183             bigcom183 0.00000000
bigcom185             bigcom185 0.00000000
bigcom187             bigcom187 0.00000000
bigcom189             bigcom189 0.00000000
bigcom191             bigcom191 0.00000000
bigcom198             bigcom198 0.00000000
bigcom199             bigcom199 0.00000000
bigcom200             bigcom200 0.00000000
bigcom202             bigcom202 0.00000000
bigcom205             bigcom205 0.00000000
bigcom227             bigcom227 0.00000000
bigcom232             bigcom232 0.00000000
bigcom241             bigcom241 0.00000000
bigcom246             bigcom246 0.00000000
bigcom266             bigcom266 0.00000000
bigcom268             bigcom268 0.00000000
bigcom274             bigcom274 0.00000000
bigcom278             bigcom278 0.00000000
bigcom280             bigcom280 0.00000000
bigcom323             bigcom323 0.00000000
bigcom341             bigcom341 0.00000000
bigcom342             bigcom342 0.00000000
bigcom345             bigcom345 0.00000000
bigcom346             bigcom346 0.00000000
bigcom354             bigcom354 0.00000000
bigcom369             bigcom369 0.00000000
bigcom373             bigcom373 0.00000000
bigcom377             bigcom377 0.00000000
bigcom384             bigcom384 0.00000000
bigcom394             bigcom394 0.00000000
bigcom398             bigcom398 0.00000000
bigcom403             bigcom403 0.00000000
bigcom404             bigcom404 0.00000000
bigcom414             bigcom414 0.00000000
bigcom416             bigcom416 0.00000000
bigcom428             bigcom428 0.00000000
bigcom430             bigcom430 0.00000000
bigcom434             bigcom434 0.00000000
bigcom435             bigcom435 0.00000000
bigcom449             bigcom449 0.00000000
bigcom451             bigcom451 0.00000000
bigcom454             bigcom454 0.00000000
bigcom471             bigcom471 0.00000000
bigcom473             bigcom473 0.00000000
bigcom479             bigcom479 0.00000000
bigcom484             bigcom484 0.00000000
bigcom485             bigcom485 0.00000000
bigcom492             bigcom492 0.00000000
bigcom498             bigcom498 0.00000000
bigcom506             bigcom506 0.00000000
bigcom530             bigcom530 0.00000000
bigcom531             bigcom531 0.00000000
bigcom564             bigcom564 0.00000000
bigcom623             bigcom623 0.00000000
membership_s2     membership_s2 0.00000000
membership_s3     membership_s3 0.00000000
membership_s4     membership_s4 0.00000000
membership_s5     membership_s5 0.00000000
membership_s6     membership_s6 0.00000000
membership_s7     membership_s7 0.00000000
membership_s8     membership_s8 0.00000000
membership_s9     membership_s9 0.00000000
membership_s10   membership_s10 0.00000000
membership_s11   membership_s11 0.00000000
membership_s13   membership_s13 0.00000000
membership_s17   membership_s17 0.00000000
membership_s18   membership_s18 0.00000000
membership_s19   membership_s19 0.00000000
membership_s20   membership_s20 0.00000000
membership_s22   membership_s22 0.00000000
membership_s23   membership_s23 0.00000000
membership_s25   membership_s25 0.00000000
membership_s26   membership_s26 0.00000000
membership_s27   membership_s27 0.00000000
membership_s28   membership_s28 0.00000000
membership_s29   membership_s29 0.00000000
membership_s30   membership_s30 0.00000000
membership_s33   membership_s33 0.00000000
membership_s34   membership_s34 0.00000000
membership_s35   membership_s35 0.00000000
membership_s36   membership_s36 0.00000000
membership_s39   membership_s39 0.00000000
membership_s40   membership_s40 0.00000000
membership_s41   membership_s41 0.00000000
membership_s42   membership_s42 0.00000000
pdi                         pdi 0.00000000
[1] "Dataset: low_targets Model RF, run: 8 of 10 2015-06-15 21:28:16"
     |      Out-of-bag   |
Tree |      MSE  %Var(y) |
   1 |  0.04718   200.74 |
   2 |  0.04331   184.28 |
   3 |  0.04172   177.53 |
   4 |  0.04024   171.22 |
   5 |  0.03743   159.25 |
   6 |  0.03733   158.85 |
   7 |  0.03481   148.10 |
   8 |  0.03416   145.33 |
   9 |  0.03332   141.76 |
  10 |  0.03303   140.54 |
  11 |  0.03263   138.86 |
  12 |  0.03221   137.06 |
  13 |  0.03138   133.54 |
  14 |  0.03085   131.26 |
  15 |  0.03021   128.52 |
  16 |   0.0298   126.80 |
  17 |  0.02972   126.46 |
  18 |  0.02941   125.12 |
  19 |  0.02923   124.39 |
  20 |  0.02923   124.35 |
  21 |  0.02904   123.54 |
  22 |  0.02887   122.85 |
  23 |  0.02857   121.55 |
  24 |   0.0285   121.27 |
  25 |  0.02851   121.31 |
  26 |  0.02836   120.69 |
  27 |  0.02815   119.77 |
  28 |  0.02815   119.76 |
  29 |  0.02797   119.01 |
  30 |  0.02785   118.51 |
  31 |  0.02767   117.74 |
  32 |  0.02764   117.62 |
  33 |   0.0276   117.42 |
  34 |  0.02764   117.62 |
  35 |  0.02758   117.36 |
  36 |   0.0275   117.02 |
  37 |  0.02744   116.75 |
  38 |  0.02737   116.45 |
  39 |  0.02732   116.25 |
  40 |  0.02727   116.05 |
  41 |  0.02721   115.76 |
  42 |  0.02716   115.57 |
  43 |  0.02711   115.35 |
  44 |  0.02709   115.26 |
  45 |  0.02706   115.14 |
  46 |    0.027   114.88 |
  47 |  0.02701   114.92 |
  48 |    0.027   114.89 |
  49 |  0.02698   114.78 |
  50 |  0.02692   114.56 |
  51 |  0.02687   114.34 |
  52 |  0.02684   114.22 |
  53 |  0.02681   114.09 |
  54 |  0.02683   114.14 |
  55 |  0.02682   114.10 |
  56 |   0.0268   114.02 |
  57 |  0.02674   113.76 |
  58 |  0.02675   113.82 |
  59 |  0.02677   113.90 |
  60 |   0.0267   113.63 |
  61 |  0.02674   113.76 |
  62 |  0.02674   113.77 |
  63 |   0.0268   114.05 |
  64 |  0.02678   113.96 |
  65 |  0.02681   114.08 |
  66 |   0.0268   114.01 |
  67 |  0.02677   113.89 |
  68 |  0.02672   113.70 |
  69 |  0.02672   113.70 |
  70 |  0.02668   113.54 |
  71 |  0.02668   113.53 |
  72 |  0.02669   113.58 |
  73 |  0.02669   113.57 |
  74 |   0.0266   113.18 |
  75 |  0.02657   113.04 |
  76 |  0.02657   113.06 |
  77 |  0.02656   113.03 |
  78 |  0.02658   113.08 |
  79 |  0.02656   113.01 |
  80 |  0.02657   113.06 |
  81 |  0.02656   113.00 |
  82 |  0.02656   113.02 |
  83 |  0.02656   113.03 |
  84 |  0.02655   112.96 |
  85 |  0.02652   112.85 |
  86 |  0.02653   112.87 |
  87 |  0.02653   112.88 |
  88 |  0.02655   112.95 |
  89 |  0.02654   112.92 |
  90 |  0.02652   112.84 |
  91 |  0.02652   112.86 |
  92 |  0.02653   112.86 |
  93 |  0.02653   112.88 |
  94 |  0.02653   112.89 |
  95 |  0.02654   112.91 |
  96 |  0.02654   112.92 |
  97 |  0.02654   112.91 |
  98 |  0.02654   112.93 |
  99 |  0.02653   112.86 |
 100 |  0.02652   112.83 |
[1] "Random Forest variable coefficients"
                      %IncMSE IncNodePurity
graph5           1.103979e-04  2.428198e-01
graph6           3.152457e-03  5.475362e-01
graph7          -5.895027e-06  1.736092e-02
graph8           1.525413e-07  2.380952e-04
graph9           3.217389e-03  1.011553e+00
graph10          3.177885e-03  8.731199e-01
graph11          6.532490e-03  8.129523e-01
graph12          8.841612e-03  5.374933e-01
graph13          8.212865e-03  1.179904e+00
graph14          9.439467e-03  4.784625e-01
graph15          3.170579e-03  4.671309e-01
graph16          1.240793e-02  9.992014e-01
graph17          2.572938e-04  2.167106e-01
graph18          1.058824e-03  1.494235e-01
graph19          9.389518e-03  5.267303e-01
graph20         -1.589825e-05  4.497583e-01
graph21          2.193760e-04  1.207575e-01
graph22         -1.703940e-06  1.144665e-02
graph23          8.364512e-04  1.069968e-01
graph24          5.293806e-06  5.734425e-03
graph25          1.079046e-04  4.301933e-02
graph26         -2.865765e-05  1.249550e-02
graph27          0.000000e+00  1.630640e-18
graph28          0.000000e+00  5.767956e-19
graph29          0.000000e+00  4.336809e-21
orbit0           1.519735e-04  1.443589e-01
orbit1           1.621766e-03  7.868501e-01
orbit2           2.622875e-04  1.472389e-01
orbit3          -5.594307e-06  6.690476e-02
orbit4           5.803993e-03  8.514612e-01
orbit5           2.695962e-03  6.281170e-01
orbit6           5.937463e-03  8.791186e-01
orbit7           2.564675e-04  1.248817e-01
orbit8          -2.990761e-05  3.581164e-01
orbit9           5.586908e-03  4.699002e-01
orbit10          1.188563e-04  1.133002e-01
orbit11          8.500191e-05  5.270935e-02
orbit12          0.000000e+00  6.483531e-03
orbit13          5.305040e-06  1.853444e-02
orbit14          0.000000e+00  2.411266e-18
orbit15          3.926238e-03  9.090590e-01
orbit16          8.941748e-03  1.009555e+00
orbit17          2.543242e-03  5.378562e-01
orbit18          7.898811e-03  1.510322e+00
orbit19          4.682240e-03  9.650767e-01
orbit20          8.319705e-03  7.397295e-01
orbit21          4.255833e-04  3.968184e-01
orbit22          6.168764e-03  9.639238e-01
orbit23          2.646903e-06  6.454512e-02
orbit24          9.556853e-03  5.716955e-01
orbit25          1.162116e-03  9.864383e-02
orbit26          2.677949e-04  9.142305e-02
orbit27          1.786718e-02  1.596418e+00
orbit28          8.233939e-03  4.734116e-01
orbit29          1.367686e-03  2.549361e-01
orbit30          1.586116e-03  6.110632e-01
orbit31          8.407845e-03  5.442265e-01
orbit32          4.336042e-04  7.820226e-02
orbit33          1.488006e-04  8.213315e-02
orbit34          3.746519e-03  4.655835e-01
orbit35          1.220736e-02  1.041394e+00
orbit36          2.804869e-04  2.867207e-01
orbit37          5.279686e-05  2.227547e-01
orbit38          1.324603e-04  1.783135e-01
orbit39          1.721312e-03  3.099909e-01
orbit40          1.289754e-05  2.796597e-02
orbit41          5.819046e-05  7.531429e-02
orbit42          4.816922e-05  6.569422e-02
orbit43          5.331499e-04  4.110575e-02
orbit44          0.000000e+00  3.382711e-19
orbit45          6.785278e-03  4.175871e-01
orbit46          1.549734e-04  1.596061e-01
orbit47          2.658296e-05  4.570380e-02
orbit48          2.680121e-04  9.488007e-02
orbit49          1.522774e-04  1.670136e-01
orbit50          1.631321e-05  1.760173e-01
orbit51          3.398051e-05  7.746086e-02
orbit52          1.807333e-03  2.032888e-01
orbit53          4.237778e-04  1.545034e-01
orbit54          7.655678e-07  3.425325e-03
orbit55          0.000000e+00  2.498002e-18
orbit56          2.618685e-03  2.772927e-01
orbit57          0.000000e+00  3.261280e-18
orbit58          0.000000e+00  1.726050e-18
orbit59          0.000000e+00  1.666667e-02
orbit60          2.190581e-07  1.803821e-03
orbit61          0.000000e+00  1.205633e-18
orbit62         -2.729146e-05  2.747257e-02
orbit63          0.000000e+00  2.633333e-02
orbit64          0.000000e+00  1.322727e-18
orbit65          0.000000e+00  7.619048e-03
orbit66          0.000000e+00  1.504873e-18
orbit67          0.000000e+00  2.081668e-19
orbit68          0.000000e+00  1.379105e-18
orbit69          0.000000e+00  0.000000e+00
orbit70         -5.944950e-07  1.910220e-03
orbit71          0.000000e+00  0.000000e+00
orbit72          0.000000e+00  1.006140e-18
AP               2.344318e-04  1.694344e-01
bet              3.501146e-03  2.434003e+00
ecc              4.155177e-04  1.366328e-01
eccrad           1.248302e-03  2.016671e-01
close            3.882171e-03  6.296861e-01
constraint       3.856877e-04  1.348017e-01
coreness         5.918770e-04  5.264039e-01
knn              6.913692e-03  9.495646e-01
hubscore         1.576799e-02  1.178978e+00
pagerank         3.562230e-03  2.236891e+00
trans            5.272490e-05  1.162263e-01
evcent           2.204548e-02  1.355211e+00
first            1.082086e-04  1.825136e-01
upto_second      7.822955e-04  7.405357e-01
upto_third       6.194335e-03  8.780490e-01
upto_fourth      2.571447e-03  5.628728e-01
upto_fifth       8.010839e-03  7.481643e-01
upto_sixth       1.415843e-02  1.322560e+00
second           2.580854e-03  7.011105e-01
third            2.410878e-03  6.489577e-01
fourth           7.237631e-03  1.191941e+00
fifth            1.461652e-03  1.076005e+00
sixth            1.729998e-03  9.045892e-01
ratio1           9.701072e-03  1.323544e+00
ratio2           2.015896e-03  2.149289e+00
ratio3           8.520577e-03  2.007033e+00
ratio4           1.042684e-02  1.405682e+00
ratio5           3.474024e-03  1.259145e+00
ratio6           3.038976e-03  8.984238e-01
selfinter       -1.133052e-05  7.283116e-02
walktrap_vertex  3.823735e-03  3.829552e-01
bigcom1          4.653356e-04  1.254778e-01
bigcom3          0.000000e+00  5.941428e-19
bigcom4          0.000000e+00  3.018419e-18
bigcom5          1.408117e-03  1.689321e-01
bigcom6          0.000000e+00  1.643650e-18
bigcom7          0.000000e+00  1.374768e-18
bigcom8          0.000000e+00  3.603888e-18
bigcom9          0.000000e+00  6.938894e-19
bigcom10         1.331913e-06  1.712380e-01
bigcom11         9.916607e-05  1.074128e-01
bigcom12        -1.079007e-05  4.125372e-02
bigcom13         0.000000e+00  3.495468e-18
bigcom14         0.000000e+00  2.376571e-18
bigcom15         0.000000e+00  2.159731e-18
bigcom16         0.000000e+00  4.956972e-18
bigcom17         0.000000e+00  6.496539e-18
bigcom19         0.000000e+00  2.957704e-18
bigcom20         0.000000e+00  2.905662e-18
bigcom21         0.000000e+00  2.107689e-18
bigcom22         3.193846e-05  8.023216e-02
bigcom23         1.363311e-04  2.673844e-01
bigcom26         0.000000e+00  1.791102e-18
bigcom27         1.482429e-05  3.345092e-01
bigcom28         0.000000e+00  2.363561e-18
bigcom30         8.751286e-05  6.284079e-01
bigcom31         0.000000e+00  4.770490e-19
bigcom32         0.000000e+00  1.773755e-18
bigcom33         0.000000e+00  3.881444e-18
bigcom34         0.000000e+00  3.521489e-18
bigcom36         0.000000e+00  7.285839e-19
bigcom37         0.000000e+00  3.642919e-18
bigcom38         0.000000e+00  1.968911e-18
bigcom39         0.000000e+00  1.474515e-18
bigcom40        -6.878932e-06  3.646683e-01
bigcom41        -5.738853e-06  2.554196e-01
bigcom43        -1.300177e-05  2.679172e-01
bigcom46        -2.483139e-06  3.146232e-01
bigcom47        -1.709492e-05  7.496812e-02
bigcom49         3.701272e-05  1.069996e-01
bigcom52         9.059291e-05  8.384184e-01
bigcom54         0.000000e+00  2.892651e-18
bigcom58         0.000000e+00  2.038300e-18
bigcom61         0.000000e+00  3.799044e-18
bigcom65         0.000000e+00  3.209238e-18
bigcom69         0.000000e+00  3.144186e-18
bigcom71         0.000000e+00  3.317659e-18
bigcom75         0.000000e+00  1.040834e-18
bigcom76         0.000000e+00  1.873501e-18
bigcom78         0.000000e+00  1.144917e-18
bigcom82         0.000000e+00  3.018419e-18
bigcom83         0.000000e+00  2.081668e-19
bigcom85        -1.055850e-05  3.482485e-01
bigcom87         0.000000e+00  1.092876e-18
bigcom90         0.000000e+00  8.673617e-20
bigcom91         0.000000e+00  4.675080e-18
bigcom95         0.000000e+00  6.852158e-19
bigcom97         0.000000e+00  2.940356e-18
bigcom98         0.000000e+00  1.413800e-18
bigcom99        -6.289661e-07  3.873207e-01
bigcom101        0.000000e+00  5.984796e-19
bigcom102        0.000000e+00  4.059253e-18
bigcom104        0.000000e+00  1.318390e-18
bigcom106        0.000000e+00  3.343679e-18
bigcom107        0.000000e+00  2.662801e-18
bigcom108        0.000000e+00  1.270685e-18
bigcom113        0.000000e+00  3.348016e-18
bigcom114        0.000000e+00  3.001072e-18
bigcom115        0.000000e+00  8.239937e-19
bigcom117        0.000000e+00  4.397524e-18
bigcom119        0.000000e+00  4.540639e-18
bigcom121        0.000000e+00  2.602085e-18
bigcom123        0.000000e+00  4.354156e-18
bigcom124       -3.286252e-05  3.075629e-01
bigcom127        0.000000e+00  3.634246e-18
bigcom130        0.000000e+00  1.153591e-18
bigcom131        0.000000e+00  4.423545e-19
bigcom134        0.000000e+00  1.006140e-18
bigcom138        0.000000e+00  1.405126e-18
bigcom143        0.000000e+00  5.117434e-19
bigcom146        0.000000e+00  3.872770e-18
bigcom148        0.000000e+00  7.719519e-19
bigcom149        0.000000e+00  8.239937e-19
bigcom151        0.000000e+00  2.584738e-18
bigcom153        0.000000e+00  1.196959e-18
bigcom154        0.000000e+00  4.033232e-19
bigcom159        0.000000e+00  9.367507e-19
bigcom160        0.000000e+00  2.181415e-18
bigcom161        0.000000e+00  1.752071e-18
bigcom162        0.000000e+00  1.027824e-18
bigcom168        0.000000e+00  3.352353e-18
bigcom172        0.000000e+00  9.324139e-19
bigcom175        0.000000e+00  1.847481e-18
bigcom180        0.000000e+00  3.799044e-18
bigcom181        0.000000e+00  1.170938e-18
bigcom183        0.000000e+00  3.165870e-18
bigcom185        0.000000e+00  2.099015e-18
bigcom187        0.000000e+00  6.245005e-19
bigcom189        0.000000e+00  1.049508e-18
bigcom191        0.000000e+00  2.923009e-18
bigcom198        0.000000e+00  3.465110e-18
bigcom199        0.000000e+00  5.637851e-19
bigcom200        0.000000e+00  1.921206e-18
bigcom202        0.000000e+00  1.808449e-18
bigcom205        0.000000e+00  2.203099e-18
bigcom227        0.000000e+00  2.645453e-18
bigcom232        0.000000e+00  2.146720e-18
bigcom241        0.000000e+00  2.185752e-18
bigcom246        0.000000e+00  4.076600e-19
bigcom266        0.000000e+00  1.249001e-18
bigcom268        0.000000e+00  1.526557e-18
bigcom274        0.000000e+00  5.030698e-19
bigcom278       -4.265321e-06  2.082747e-01
bigcom280        0.000000e+00  3.295975e-19
bigcom323        0.000000e+00  2.285498e-18
bigcom341        0.000000e+00  1.782428e-18
bigcom342        0.000000e+00  4.206704e-18
bigcom345        0.000000e+00  4.406198e-18
bigcom346        0.000000e+00  2.211772e-18
bigcom354        0.000000e+00  2.896988e-18
bigcom369        0.000000e+00  4.033232e-19
bigcom373       -2.875271e-05  3.703494e-01
bigcom377        0.000000e+00  1.951564e-18
bigcom384        0.000000e+00  1.973248e-18
bigcom394        0.000000e+00  3.942159e-18
bigcom398        2.117432e-06  5.787957e-01
bigcom403        0.000000e+00  1.084202e-18
bigcom404        0.000000e+00  1.110223e-18
bigcom414        0.000000e+00  2.931683e-18
bigcom416        0.000000e+00  2.454634e-18
bigcom423        4.060976e-04  5.286663e-01
bigcom428        0.000000e+00  1.023487e-18
bigcom430       -3.768276e-05  2.755730e-01
bigcom434        0.000000e+00  3.400058e-18
bigcom435        0.000000e+00  5.377643e-19
bigcom449        0.000000e+00  2.619432e-18
bigcom451        0.000000e+00  1.292369e-18
bigcom454        0.000000e+00  1.157928e-18
bigcom471        0.000000e+00  1.327063e-18
bigcom473        0.000000e+00  1.066855e-18
bigcom479        1.227744e-06  1.225094e-02
bigcom484       -3.782911e-05  4.224229e-01
bigcom485        0.000000e+00  3.478121e-18
bigcom492        0.000000e+00  1.079865e-18
bigcom498        0.000000e+00  9.540979e-19
bigcom506        0.000000e+00  2.142383e-18
bigcom530        0.000000e+00  4.163336e-19
bigcom531        0.000000e+00  1.517883e-18
bigcom564        0.000000e+00  3.712308e-18
bigcom623        0.000000e+00  1.301043e-19
spin_vertex      6.599341e-04  7.008835e-01
membership_s1    7.751106e-05  2.575567e-01
membership_s2    3.836237e-04  1.022184e-01
membership_s3    0.000000e+00  2.346214e-18
membership_s4   -6.489363e-05  2.469646e-01
membership_s5    0.000000e+00  9.020562e-19
membership_s6    0.000000e+00  5.898060e-18
membership_s7    1.138925e-05  2.069712e-01
membership_s8    0.000000e+00  4.458239e-18
membership_s9    1.059108e-05  9.148526e-02
membership_s10   0.000000e+00  5.334275e-18
membership_s11  -1.933228e-05  5.817061e-01
membership_s13   2.471313e-05  4.138224e-01
membership_s14   1.456580e-05  3.260279e-01
membership_s15   2.107953e-05  3.602429e-01
membership_s17  -1.234023e-04  2.798648e-01
membership_s18   0.000000e+00  5.147792e-18
membership_s19  -1.153638e-04  2.900686e-01
membership_s20   0.000000e+00  2.285498e-18
membership_s21   1.623256e-04  4.608360e-01
membership_s22   0.000000e+00  7.311859e-18
membership_s23   5.663706e-05  3.650349e-02
membership_s25   5.886014e-05  1.447335e-01
membership_s26   0.000000e+00  1.162265e-18
membership_s27   0.000000e+00  3.959506e-18
membership_s28   9.426740e-06  1.807612e-02
membership_s29   0.000000e+00  1.478852e-18
membership_s30   0.000000e+00  7.879981e-18
membership_s31  -3.121496e-05  2.531901e-01
membership_s32   6.956624e-05  4.332766e-01
membership_s33   0.000000e+00  4.198031e-18
membership_s34  -6.440814e-05  1.898034e-01
membership_s35   1.046012e-04  2.569287e-01
membership_s36   0.000000e+00  3.178881e-18
membership_s37   7.104664e-05  3.275110e-01
membership_s39   2.141491e-05  6.381168e-02
membership_s40   0.000000e+00  1.691355e-18
membership_s41   0.000000e+00  3.096481e-18
membership_s42   0.000000e+00  6.643991e-18
membership_s43   7.114669e-05  5.628477e-01
membership_s44   5.437087e-05  1.775959e-01
V1               8.226796e-03  2.515808e+00
V2               3.159017e-03  2.531855e+00
pdi              1.760716e-04  6.296561e-01
adhesion         8.505521e-03  2.027651e+00
cohesion         7.195237e-03  1.921034e+00
inner            4.393426e-03  2.482057e+00
outer            4.704499e-03  2.704436e+00
ioratio          6.313140e-03  2.354792e+00
comsize          2.854348e-03  1.692375e+00
[1] "Dataset: low_targets Model GLM, run: 8 of 10 2015-06-15 21:32:30"
[1] "glmnet variable coefficients"
                     [,1]          [,2]
(Intercept)     -3.701909  9.791314e+00
graph0           0.000000 -2.066306e-01
graph1           0.000000 -2.335797e-03
graph2           0.000000 -2.550590e-01
graph3           0.000000 -3.126670e-07
graph4           0.000000  0.000000e+00
graph5           0.000000 -7.109257e-04
graph6           0.000000  2.014129e-03
graph7           0.000000 -5.792386e-03
graph8           0.000000 -4.007142e-01
graph9           0.000000 -2.281391e-06
graph10          0.000000  1.670718e-06
graph11          0.000000 -6.600932e-07
graph12          0.000000 -1.572779e-05
graph13          0.000000 -4.721848e-06
graph14          0.000000  3.531492e-07
graph15          0.000000 -1.220747e-03
graph16          0.000000  3.895161e-06
graph17          0.000000  3.722818e-09
graph18          0.000000 -2.600969e-08
graph19          0.000000 -5.924068e-06
graph20          0.000000  1.811446e-04
graph21          0.000000 -5.916279e-03
graph22          0.000000 -3.400646e-07
graph23          0.000000 -1.517603e-03
graph24          0.000000 -6.191642e-04
graph25          0.000000  3.678219e-07
graph26          0.000000  0.000000e+00
graph27          0.000000  0.000000e+00
graph28          0.000000  7.733994e-02
graph29          0.000000  0.000000e+00
orbit0           0.000000 -1.486831e-01
orbit1           0.000000 -2.304144e-03
orbit2           0.000000  7.995499e-03
orbit3           0.000000 -1.774965e-01
orbit4           0.000000 -4.154368e-05
orbit5           0.000000  1.374316e-03
orbit6           0.000000  0.000000e+00
orbit7           0.000000  6.593733e-02
orbit8           0.000000 -1.925899e-03
orbit9           0.000000  4.077272e-03
orbit10          0.000000  0.000000e+00
orbit11          0.000000  2.769135e-01
orbit12          0.000000 -4.065693e-03
orbit13          0.000000  1.711991e+00
orbit14          0.000000 -3.658869e-01
orbit15          0.000000 -8.645477e-06
orbit16          0.000000  1.457123e-04
orbit17          0.000000  3.942331e-05
orbit18          0.000000 -1.668205e-06
orbit19          0.000000  3.480174e-06
orbit20          0.000000 -4.433747e-09
orbit21          0.000000 -6.027846e-04
orbit22          0.000000 -5.441080e-07
orbit23          0.000000 -7.858819e-02
orbit24          0.000000 -1.850546e-05
orbit25          0.000000 -2.768828e-08
orbit26          0.000000 -5.200488e-03
orbit27          0.000000  5.142417e-05
orbit28          0.000000 -1.351737e-03
orbit29          0.000000 -2.324239e-04
orbit30          0.000000  2.333686e-03
orbit31          0.000000  4.769281e-07
orbit32          0.000000  3.403217e-05
orbit33          0.000000  3.244135e-01
orbit34          0.000000 -8.305825e-04
orbit35          0.000000  8.515966e-06
orbit36          0.000000 -6.002193e-04
orbit37          0.000000  2.295141e-05
orbit38          0.000000 -6.116699e-03
orbit39          0.000000 -1.215810e-04
orbit40          0.000000  7.516060e-05
orbit41          0.000000  1.238626e-02
orbit42          0.000000  4.390925e-01
orbit43          0.000000 -5.717419e-04
orbit44          0.000000 -1.854811e+00
orbit45          0.000000  1.567783e-04
orbit46          0.000000 -2.087156e-03
orbit47          0.000000  2.463206e-02
orbit48          0.000000 -5.487794e-02
orbit49          0.000000  1.999956e-04
orbit50          0.000000  2.511494e-02
orbit51          0.000000 -5.796673e-03
orbit52          0.000000 -4.301097e-03
orbit53          0.000000  4.931118e-03
orbit54          0.000000  1.622092e-06
orbit55          0.000000 -4.642503e-01
orbit56          0.000000 -2.013681e-03
orbit57          0.000000  1.881103e-03
orbit58          0.000000 -7.305579e+00
orbit59          0.000000 -4.944151e-04
orbit60          0.000000 -1.223303e-04
orbit61          0.000000 -2.040508e+00
orbit62          0.000000  3.399946e-02
orbit63          0.000000 -1.596659e-02
orbit64          0.000000 -3.285153e-02
orbit65          0.000000  0.000000e+00
orbit66          0.000000  2.864841e-02
orbit67          0.000000 -1.502532e-02
orbit68          0.000000  0.000000e+00
orbit69          0.000000  0.000000e+00
orbit70          0.000000  6.687036e-02
orbit71          0.000000  0.000000e+00
orbit72          0.000000  0.000000e+00
AP               0.000000  3.472232e-01
bet              0.000000  5.087466e-05
ecc              0.000000 -7.246606e-02
eccrad           0.000000 -4.921758e-01
close            0.000000  1.266609e+00
constraint       0.000000 -3.631174e-01
coreness         0.000000  4.158217e-01
knn              0.000000 -2.898826e-04
hubscore         0.000000  0.000000e+00
pagerank         0.000000 -5.699860e+01
trans            0.000000  1.832688e+00
evcent           0.000000  7.746908e+00
first            0.000000 -2.324694e-01
upto_second      0.000000 -2.785994e-03
upto_third       0.000000 -5.942694e-04
upto_fourth      0.000000  0.000000e+00
upto_fifth       0.000000 -1.155816e-08
upto_sixth       0.000000  4.198990e-05
second           0.000000 -2.361616e-03
third            0.000000 -5.891669e-04
fourth           0.000000  2.633262e-04
fifth            0.000000 -1.942806e-04
sixth            0.000000  3.457064e-04
ratio1           0.000000  4.985413e-03
ratio2           0.000000  5.432735e-03
ratio3           0.000000  1.266081e-02
ratio4           0.000000 -9.603326e-02
ratio5           0.000000 -6.382058e-03
ratio6           0.000000 -1.836074e-04
selfinter        0.000000 -2.770525e-01
walktrap_vertex  0.000000 -1.463783e+00
bigcom1          0.000000  1.152871e+00
bigcom3          0.000000 -1.037666e+00
bigcom4          0.000000 -1.208264e+00
bigcom5          0.000000  6.128219e-01
bigcom6          0.000000 -1.087234e+00
bigcom7          0.000000 -1.182912e+00
bigcom8          0.000000 -2.694913e+00
bigcom9          0.000000 -8.685420e-01
bigcom10         0.000000  2.904274e+00
bigcom11         0.000000  8.782245e-01
bigcom12         0.000000  3.321542e-01
bigcom13         0.000000 -1.143307e+00
bigcom14         0.000000 -1.983380e+00
bigcom15         0.000000 -8.521608e-01
bigcom16         0.000000 -1.254425e+00
bigcom17         0.000000 -1.132817e+00
bigcom19         0.000000 -1.416096e+00
bigcom20         0.000000 -3.928146e-01
bigcom21         0.000000 -9.194036e-01
bigcom22         0.000000  2.584522e+00
bigcom23         0.000000  1.146117e+00
bigcom26         0.000000 -2.047001e+00
bigcom27         0.000000  2.317490e+00
bigcom28         0.000000 -1.566534e+00
bigcom30         0.000000  2.670918e+00
bigcom31         0.000000 -1.426296e+00
bigcom32         0.000000 -1.357013e+00
bigcom33         0.000000 -1.229307e+00
bigcom34         0.000000 -1.031755e+00
bigcom36         0.000000 -1.060714e+00
bigcom37         0.000000 -1.683327e+00
bigcom38         0.000000 -1.382197e+00
bigcom39         0.000000 -8.258066e-01
bigcom40         0.000000  2.565106e+00
bigcom41         0.000000  1.838199e+00
bigcom43         0.000000  1.872230e+00
bigcom46         0.000000  2.368949e+00
bigcom47         0.000000  1.650988e+00
bigcom49         0.000000  1.828617e+00
bigcom52         0.000000  2.769009e+00
bigcom54         0.000000 -1.084591e+00
bigcom58         0.000000 -9.046160e-01
bigcom61         0.000000 -1.592095e+00
bigcom65         0.000000 -1.123431e+00
bigcom69         0.000000 -1.979594e+00
bigcom71         0.000000 -1.420782e+00
bigcom75         0.000000 -1.530902e+00
bigcom76         0.000000 -1.896897e+00
bigcom78         0.000000 -1.305232e+00
bigcom82         0.000000 -1.078591e+00
bigcom83         0.000000 -2.342983e-02
bigcom85         0.000000  1.724079e+00
bigcom87         0.000000 -1.464872e+00
bigcom90         0.000000 -2.625059e+00
bigcom91         0.000000 -1.244256e+00
bigcom95         0.000000 -9.220588e-01
bigcom97         0.000000 -8.321638e-01
bigcom98         0.000000 -8.726845e-01
bigcom99         0.000000  1.872584e+00
bigcom101        0.000000 -4.453110e-01
bigcom102        0.000000 -1.247420e+00
bigcom104        0.000000 -1.050862e+00
bigcom106        0.000000  0.000000e+00
bigcom107        0.000000 -1.171637e+00
bigcom108        0.000000 -1.164773e+00
bigcom113        0.000000 -1.106475e+00
bigcom114        0.000000 -8.482766e-01
bigcom115        0.000000 -1.469653e+00
bigcom117        0.000000 -1.891646e+00
bigcom119        0.000000 -1.103332e+00
bigcom121        0.000000 -1.023476e+00
bigcom123        0.000000 -1.855624e+00
bigcom124        0.000000  2.422411e+00
bigcom127        0.000000 -1.375142e+00
bigcom130        0.000000 -1.080405e+00
bigcom131        0.000000 -9.967126e-01
bigcom134        0.000000 -6.576705e-01
bigcom138        0.000000 -1.808604e+00
bigcom143        0.000000 -1.203836e+00
bigcom146        0.000000 -1.134047e+00
bigcom148        0.000000 -1.033019e+00
bigcom149        0.000000 -5.723411e-01
bigcom151        0.000000 -1.370418e+00
bigcom153        0.000000 -1.108355e+00
bigcom154        0.000000 -1.721082e+00
bigcom159        0.000000 -8.499076e-01
bigcom160        0.000000 -1.231687e+00
bigcom161        0.000000 -1.671159e+00
bigcom162        0.000000 -1.006478e+00
bigcom168        0.000000 -1.545381e+00
bigcom172        0.000000 -1.509910e+00
bigcom175        0.000000 -1.299575e+00
bigcom180        0.000000 -1.034048e+00
bigcom181        0.000000 -1.342380e-01
bigcom183        0.000000 -1.377121e+00
bigcom185        0.000000 -1.300184e+00
bigcom187        0.000000 -6.416991e-01
bigcom189        0.000000 -1.740049e+00
bigcom191        0.000000 -7.737921e-01
bigcom198        0.000000  0.000000e+00
bigcom199        0.000000 -2.083370e+00
bigcom200        0.000000 -1.564951e+00
bigcom202        0.000000 -1.383133e+00
bigcom205        0.000000 -1.324972e+00
bigcom227        0.000000 -3.709340e-01
bigcom232        0.000000 -7.213625e-01
bigcom241        0.000000 -6.213638e-01
bigcom246        0.000000  0.000000e+00
bigcom266        0.000000 -6.980056e-01
bigcom268        0.000000 -1.374616e+00
bigcom274        0.000000 -9.825725e-01
bigcom278        0.000000  1.451888e+00
bigcom280        0.000000 -3.497418e-01
bigcom323        0.000000 -9.272123e-01
bigcom341        0.000000 -1.405753e+00
bigcom342        0.000000 -4.989591e-01
bigcom345        0.000000 -2.808500e-01
bigcom346        0.000000 -1.564868e+00
bigcom354        0.000000 -9.471523e-01
bigcom369        0.000000 -3.195552e-01
bigcom373        0.000000  2.169898e+00
bigcom377        0.000000 -1.090791e+00
bigcom384        0.000000 -1.596015e+00
bigcom394        0.000000 -1.464315e+00
bigcom398        0.000000  3.470949e+00
bigcom403        0.000000 -1.382231e+00
bigcom404        0.000000 -9.886785e-01
bigcom414        0.000000 -1.072677e+00
bigcom416        0.000000 -1.116943e+00
bigcom423        0.000000  2.891364e+00
bigcom428        0.000000 -1.431468e+00
bigcom430        0.000000  3.006057e+00
bigcom434        0.000000 -5.200437e-01
bigcom435        0.000000 -7.247213e-01
bigcom449        0.000000 -9.529235e-01
bigcom451        0.000000 -1.479258e+00
bigcom454        0.000000 -4.133766e-01
bigcom471        0.000000 -1.754226e+00
bigcom473        0.000000 -7.321513e-01
bigcom479        0.000000  9.513460e-01
bigcom484        0.000000  2.446614e+00
bigcom485        0.000000 -7.984802e-01
bigcom492        0.000000 -9.124855e-01
bigcom498        0.000000 -6.305080e-01
bigcom506        0.000000 -1.083047e+00
bigcom530        0.000000 -1.359003e+00
bigcom531        0.000000 -6.692201e-01
bigcom564        0.000000 -1.002544e+00
bigcom623        0.000000 -1.290244e+00
spin_vertex      0.000000  2.603523e-01
membership_s1    0.000000 -3.951505e-01
membership_s2    0.000000 -1.564375e+00
membership_s3    0.000000 -2.392392e+00
membership_s4    0.000000  5.397263e-01
membership_s5    0.000000 -2.996541e+00
membership_s6    0.000000 -2.967676e+00
membership_s7    0.000000  2.349058e-01
membership_s8    0.000000 -3.785388e+00
membership_s9    0.000000 -7.904830e-01
membership_s10   0.000000 -2.740746e+00
membership_s11   0.000000  1.708097e+00
membership_s13   0.000000  1.602641e+00
membership_s14   0.000000 -4.541543e-01
membership_s15   0.000000 -5.073002e-01
membership_s17   0.000000  8.788399e-01
membership_s18   0.000000 -2.817341e+00
membership_s19   0.000000 -3.218471e-01
membership_s20   0.000000 -2.711688e+00
membership_s21   0.000000  2.167677e-01
membership_s22   0.000000 -3.052563e+00
membership_s23   0.000000 -9.207479e-01
membership_s25   0.000000 -8.797668e-01
membership_s26   0.000000 -2.491796e+00
membership_s27   0.000000 -1.794167e+00
membership_s28   0.000000 -4.289198e-01
membership_s29   0.000000 -2.661072e+00
membership_s30   0.000000 -2.678666e+00
membership_s31   0.000000 -7.480979e-02
membership_s32   0.000000 -1.634019e-01
membership_s33   0.000000 -2.990828e+00
membership_s34   0.000000 -2.810489e-02
membership_s35   0.000000 -4.463989e-01
membership_s36   0.000000 -2.792806e+00
membership_s37   0.000000 -2.515877e-02
membership_s39   0.000000 -1.221257e+00
membership_s40   0.000000 -1.965598e+00
membership_s41   0.000000 -3.934129e+00
membership_s42   0.000000 -2.635379e+00
membership_s43   0.000000  5.871000e-02
membership_s44   0.000000 -3.831511e-01
V1               0.000000  4.306468e+00
V2               0.000000  3.469375e+00
pdi              0.000000 -2.358302e+02
adhesion         0.000000  1.153005e-03
cohesion         0.000000 -2.352173e-03
inner            0.000000  8.404909e-04
outer            0.000000 -7.931583e-04
ioratio          0.000000  4.426715e+00
comsize          0.000000  8.799861e-04
[1] "Dataset: low_targets Model GBM, run: 9 of 10 2015-06-15 21:34:25"
Iter   TrainDeviance   ValidDeviance   StepSize   Improve
     1        0.2137             nan     0.0100   -0.0000
     2        0.2124             nan     0.0100    0.0000
     3        0.2116             nan     0.0100   -0.0001
     4        0.2105             nan     0.0100    0.0001
     5        0.2094             nan     0.0100    0.0000
     6        0.2079             nan     0.0100    0.0000
     7        0.2070             nan     0.0100   -0.0001
     8        0.2060             nan     0.0100    0.0000
     9        0.2050             nan     0.0100    0.0001
    10        0.2039             nan     0.0100   -0.0000
    20        0.1939             nan     0.0100   -0.0001
    40        0.1783             nan     0.0100    0.0000
    49        0.1723             nan     0.0100   -0.0000

[1] "GBM variable coefficients"
                            var    rel.inf
bet                         bet 8.93904209
ratio2                   ratio2 6.21082838
V1                           V1 4.70228326
inner                     inner 4.36406262
outer                     outer 3.97272201
ratio3                   ratio3 3.67570605
graph13                 graph13 2.97053970
V2                           V2 2.48387263
graph9                   graph9 2.36026478
comsize                 comsize 2.35103100
orbit18                 orbit18 2.23798981
orbit28                 orbit28 2.14686499
walktrap_vertex walktrap_vertex 2.12661160
fourth                   fourth 1.99854654
pagerank               pagerank 1.93770709
cohesion               cohesion 1.90962532
upto_sixth           upto_sixth 1.90855385
ioratio                 ioratio 1.88465350
orbit16                 orbit16 1.81179185
knn                         knn 1.78894108
graph16                 graph16 1.77109800
orbit35                 orbit35 1.74851980
adhesion               adhesion 1.63848961
orbit27                 orbit27 1.58253146
ratio4                   ratio4 1.15508628
graph14                 graph14 1.10948666
spin_vertex         spin_vertex 1.09857715
ratio6                   ratio6 1.09847599
orbit19                 orbit19 1.07098816
orbit15                 orbit15 1.00351554
ratio5                   ratio5 1.00167366
orbit4                   orbit4 0.93350387
orbit24                 orbit24 0.89591097
close                     close 0.86913662
orbit17                 orbit17 0.86647326
orbit5                   orbit5 0.85940254
fifth                     fifth 0.83977821
second                   second 0.80706287
ecc                         ecc 0.78049887
graph10                 graph10 0.76104924
membership_s37   membership_s37 0.71770089
graph4                   graph4 0.67951292
graph11                 graph11 0.67672894
graph12                 graph12 0.66928174
graph6                   graph6 0.62000396
orbit45                 orbit45 0.61301573
membership_s43   membership_s43 0.57748203
graph15                 graph15 0.53293768
graph23                 graph23 0.51707767
hubscore               hubscore 0.50093141
bigcom1                 bigcom1 0.48003563
graph1                   graph1 0.45599555
ratio1                   ratio1 0.43896098
orbit20                 orbit20 0.42975806
trans                     trans 0.41136061
membership_s19   membership_s19 0.39718220
graph19                 graph19 0.38705978
upto_third           upto_third 0.38549336
orbit1                   orbit1 0.37652663
graph2                   graph2 0.35712157
upto_second         upto_second 0.34536141
orbit36                 orbit36 0.34176067
graph3                   graph3 0.34132144
membership_s44   membership_s44 0.33691963
coreness               coreness 0.33590810
bigcom423             bigcom423 0.33148096
upto_fourth         upto_fourth 0.29526818
bigcom43               bigcom43 0.28645947
membership_s32   membership_s32 0.23432547
constraint           constraint 0.22231407
upto_fifth           upto_fifth 0.21956932
orbit52                 orbit52 0.21206733
orbit9                   orbit9 0.20706881
bigcom23               bigcom23 0.20108526
orbit30                 orbit30 0.18879115
graph20                 graph20 0.18442288
membership_s21   membership_s21 0.17952729
third                     third 0.16608644
orbit56                 orbit56 0.15751051
orbit53                 orbit53 0.15242939
sixth                     sixth 0.14903968
membership_s31   membership_s31 0.13016852
membership_s14   membership_s14 0.12649819
pdi                         pdi 0.10143280
evcent                   evcent 0.09412773
orbit29                 orbit29 0.09410958
orbit31                 orbit31 0.08206372
membership_s39   membership_s39 0.07262047
orbit23                 orbit23 0.07187754
membership_s15   membership_s15 0.07155040
membership_s1     membership_s1 0.06718975
orbit50                 orbit50 0.06232494
orbit21                 orbit21 0.04025465
graph0                   graph0 0.00000000
graph5                   graph5 0.00000000
graph7                   graph7 0.00000000
graph8                   graph8 0.00000000
graph17                 graph17 0.00000000
graph18                 graph18 0.00000000
graph21                 graph21 0.00000000
graph22                 graph22 0.00000000
graph24                 graph24 0.00000000
graph25                 graph25 0.00000000
graph26                 graph26 0.00000000
graph27                 graph27 0.00000000
graph28                 graph28 0.00000000
graph29                 graph29 0.00000000
orbit0                   orbit0 0.00000000
orbit2                   orbit2 0.00000000
orbit3                   orbit3 0.00000000
orbit6                   orbit6 0.00000000
orbit7                   orbit7 0.00000000
orbit8                   orbit8 0.00000000
orbit10                 orbit10 0.00000000
orbit11                 orbit11 0.00000000
orbit12                 orbit12 0.00000000
orbit13                 orbit13 0.00000000
orbit14                 orbit14 0.00000000
orbit22                 orbit22 0.00000000
orbit25                 orbit25 0.00000000
orbit26                 orbit26 0.00000000
orbit32                 orbit32 0.00000000
orbit33                 orbit33 0.00000000
orbit34                 orbit34 0.00000000
orbit37                 orbit37 0.00000000
orbit38                 orbit38 0.00000000
orbit39                 orbit39 0.00000000
orbit40                 orbit40 0.00000000
orbit41                 orbit41 0.00000000
orbit42                 orbit42 0.00000000
orbit43                 orbit43 0.00000000
orbit44                 orbit44 0.00000000
orbit46                 orbit46 0.00000000
orbit47                 orbit47 0.00000000
orbit48                 orbit48 0.00000000
orbit49                 orbit49 0.00000000
orbit51                 orbit51 0.00000000
orbit54                 orbit54 0.00000000
orbit55                 orbit55 0.00000000
orbit57                 orbit57 0.00000000
orbit58                 orbit58 0.00000000
orbit59                 orbit59 0.00000000
orbit60                 orbit60 0.00000000
orbit61                 orbit61 0.00000000
orbit62                 orbit62 0.00000000
orbit63                 orbit63 0.00000000
orbit64                 orbit64 0.00000000
orbit65                 orbit65 0.00000000
orbit66                 orbit66 0.00000000
orbit67                 orbit67 0.00000000
orbit68                 orbit68 0.00000000
orbit69                 orbit69 0.00000000
orbit70                 orbit70 0.00000000
orbit71                 orbit71 0.00000000
orbit72                 orbit72 0.00000000
AP                           AP 0.00000000
eccrad                   eccrad 0.00000000
first                     first 0.00000000
selfinter             selfinter 0.00000000
bigcom3                 bigcom3 0.00000000
bigcom4                 bigcom4 0.00000000
bigcom5                 bigcom5 0.00000000
bigcom6                 bigcom6 0.00000000
bigcom7                 bigcom7 0.00000000
bigcom8                 bigcom8 0.00000000
bigcom9                 bigcom9 0.00000000
bigcom10               bigcom10 0.00000000
bigcom11               bigcom11 0.00000000
bigcom12               bigcom12 0.00000000
bigcom13               bigcom13 0.00000000
bigcom14               bigcom14 0.00000000
bigcom15               bigcom15 0.00000000
bigcom16               bigcom16 0.00000000
bigcom17               bigcom17 0.00000000
bigcom19               bigcom19 0.00000000
bigcom20               bigcom20 0.00000000
bigcom21               bigcom21 0.00000000
bigcom22               bigcom22 0.00000000
bigcom26               bigcom26 0.00000000
bigcom27               bigcom27 0.00000000
bigcom28               bigcom28 0.00000000
bigcom30               bigcom30 0.00000000
bigcom31               bigcom31 0.00000000
bigcom32               bigcom32 0.00000000
bigcom33               bigcom33 0.00000000
bigcom34               bigcom34 0.00000000
bigcom36               bigcom36 0.00000000
bigcom37               bigcom37 0.00000000
bigcom38               bigcom38 0.00000000
bigcom39               bigcom39 0.00000000
bigcom40               bigcom40 0.00000000
bigcom41               bigcom41 0.00000000
bigcom46               bigcom46 0.00000000
bigcom47               bigcom47 0.00000000
bigcom49               bigcom49 0.00000000
bigcom52               bigcom52 0.00000000
bigcom54               bigcom54 0.00000000
bigcom58               bigcom58 0.00000000
bigcom61               bigcom61 0.00000000
bigcom65               bigcom65 0.00000000
bigcom69               bigcom69 0.00000000
bigcom71               bigcom71 0.00000000
bigcom75               bigcom75 0.00000000
bigcom76               bigcom76 0.00000000
bigcom78               bigcom78 0.00000000
bigcom82               bigcom82 0.00000000
bigcom83               bigcom83 0.00000000
bigcom85               bigcom85 0.00000000
bigcom87               bigcom87 0.00000000
bigcom90               bigcom90 0.00000000
bigcom91               bigcom91 0.00000000
bigcom95               bigcom95 0.00000000
bigcom97               bigcom97 0.00000000
bigcom98               bigcom98 0.00000000
bigcom99               bigcom99 0.00000000
bigcom101             bigcom101 0.00000000
bigcom102             bigcom102 0.00000000
bigcom104             bigcom104 0.00000000
bigcom106             bigcom106 0.00000000
bigcom107             bigcom107 0.00000000
bigcom108             bigcom108 0.00000000
bigcom113             bigcom113 0.00000000
bigcom114             bigcom114 0.00000000
bigcom115             bigcom115 0.00000000
bigcom117             bigcom117 0.00000000
bigcom119             bigcom119 0.00000000
bigcom121             bigcom121 0.00000000
bigcom123             bigcom123 0.00000000
bigcom124             bigcom124 0.00000000
bigcom127             bigcom127 0.00000000
bigcom130             bigcom130 0.00000000
bigcom131             bigcom131 0.00000000
bigcom134             bigcom134 0.00000000
bigcom138             bigcom138 0.00000000
bigcom143             bigcom143 0.00000000
bigcom146             bigcom146 0.00000000
bigcom148             bigcom148 0.00000000
bigcom149             bigcom149 0.00000000
bigcom151             bigcom151 0.00000000
bigcom153             bigcom153 0.00000000
bigcom154             bigcom154 0.00000000
bigcom159             bigcom159 0.00000000
bigcom160             bigcom160 0.00000000
bigcom161             bigcom161 0.00000000
bigcom162             bigcom162 0.00000000
bigcom168             bigcom168 0.00000000
bigcom172             bigcom172 0.00000000
bigcom175             bigcom175 0.00000000
bigcom180             bigcom180 0.00000000
bigcom181             bigcom181 0.00000000
bigcom183             bigcom183 0.00000000
bigcom185             bigcom185 0.00000000
bigcom187             bigcom187 0.00000000
bigcom189             bigcom189 0.00000000
bigcom191             bigcom191 0.00000000
bigcom198             bigcom198 0.00000000
bigcom199             bigcom199 0.00000000
bigcom200             bigcom200 0.00000000
bigcom202             bigcom202 0.00000000
bigcom205             bigcom205 0.00000000
bigcom227             bigcom227 0.00000000
bigcom232             bigcom232 0.00000000
bigcom241             bigcom241 0.00000000
bigcom246             bigcom246 0.00000000
bigcom266             bigcom266 0.00000000
bigcom268             bigcom268 0.00000000
bigcom274             bigcom274 0.00000000
bigcom278             bigcom278 0.00000000
bigcom280             bigcom280 0.00000000
bigcom323             bigcom323 0.00000000
bigcom341             bigcom341 0.00000000
bigcom342             bigcom342 0.00000000
bigcom345             bigcom345 0.00000000
bigcom346             bigcom346 0.00000000
bigcom354             bigcom354 0.00000000
bigcom369             bigcom369 0.00000000
bigcom373             bigcom373 0.00000000
bigcom377             bigcom377 0.00000000
bigcom384             bigcom384 0.00000000
bigcom394             bigcom394 0.00000000
bigcom398             bigcom398 0.00000000
bigcom403             bigcom403 0.00000000
bigcom404             bigcom404 0.00000000
bigcom414             bigcom414 0.00000000
bigcom416             bigcom416 0.00000000
bigcom428             bigcom428 0.00000000
bigcom430             bigcom430 0.00000000
bigcom434             bigcom434 0.00000000
bigcom435             bigcom435 0.00000000
bigcom449             bigcom449 0.00000000
bigcom451             bigcom451 0.00000000
bigcom454             bigcom454 0.00000000
bigcom471             bigcom471 0.00000000
bigcom473             bigcom473 0.00000000
bigcom479             bigcom479 0.00000000
bigcom484             bigcom484 0.00000000
bigcom485             bigcom485 0.00000000
bigcom492             bigcom492 0.00000000
bigcom498             bigcom498 0.00000000
bigcom506             bigcom506 0.00000000
bigcom530             bigcom530 0.00000000
bigcom531             bigcom531 0.00000000
bigcom564             bigcom564 0.00000000
bigcom623             bigcom623 0.00000000
membership_s2     membership_s2 0.00000000
membership_s3     membership_s3 0.00000000
membership_s4     membership_s4 0.00000000
membership_s5     membership_s5 0.00000000
membership_s6     membership_s6 0.00000000
membership_s7     membership_s7 0.00000000
membership_s8     membership_s8 0.00000000
membership_s9     membership_s9 0.00000000
membership_s10   membership_s10 0.00000000
membership_s11   membership_s11 0.00000000
membership_s13   membership_s13 0.00000000
membership_s17   membership_s17 0.00000000
membership_s18   membership_s18 0.00000000
membership_s20   membership_s20 0.00000000
membership_s22   membership_s22 0.00000000
membership_s23   membership_s23 0.00000000
membership_s25   membership_s25 0.00000000
membership_s26   membership_s26 0.00000000
membership_s27   membership_s27 0.00000000
membership_s28   membership_s28 0.00000000
membership_s29   membership_s29 0.00000000
membership_s30   membership_s30 0.00000000
membership_s33   membership_s33 0.00000000
membership_s34   membership_s34 0.00000000
membership_s35   membership_s35 0.00000000
membership_s36   membership_s36 0.00000000
membership_s40   membership_s40 0.00000000
membership_s41   membership_s41 0.00000000
membership_s42   membership_s42 0.00000000
[1] "Dataset: low_targets Model RF, run: 9 of 10 2015-06-15 21:34:46"
     |      Out-of-bag   |
Tree |      MSE  %Var(y) |
   1 |  0.04399   200.31 |
   2 |  0.04005   182.34 |
   3 |  0.03869   176.15 |
   4 |  0.03693   168.14 |
   5 |  0.03648   166.09 |
   6 |   0.0355   161.64 |
   7 |  0.03439   156.56 |
   8 |  0.03246   147.79 |
   9 |  0.03177   144.63 |
  10 |  0.03094   140.87 |
  11 |   0.0298   135.66 |
  12 |   0.0293   133.42 |
  13 |  0.02842   129.41 |
  14 |  0.02784   126.78 |
  15 |  0.02737   124.62 |
  16 |  0.02716   123.66 |
  17 |  0.02694   122.67 |
  18 |  0.02656   120.93 |
  19 |   0.0264   120.21 |
  20 |  0.02626   119.58 |
  21 |   0.0262   119.31 |
  22 |  0.02621   119.33 |
  23 |  0.02612   118.95 |
  24 |   0.0258   117.48 |
  25 |  0.02591   117.97 |
  26 |   0.0259   117.94 |
  27 |  0.02598   118.31 |
  28 |  0.02594   118.10 |
  29 |  0.02596   118.20 |
  30 |  0.02598   118.30 |
  31 |  0.02597   118.26 |
  32 |  0.02595   118.15 |
  33 |  0.02584   117.67 |
  34 |  0.02586   117.73 |
  35 |  0.02581   117.51 |
  36 |  0.02582   117.55 |
  37 |  0.02573   117.14 |
  38 |  0.02573   117.17 |
  39 |  0.02567   116.87 |
  40 |  0.02559   116.50 |
  41 |  0.02551   116.14 |
  42 |  0.02544   115.84 |
  43 |  0.02546   115.91 |
  44 |  0.02545   115.86 |
  45 |  0.02551   116.17 |
  46 |   0.0255   116.11 |
  47 |  0.02548   116.00 |
  48 |  0.02548   116.01 |
  49 |  0.02551   116.14 |
  50 |  0.02548   116.02 |
  51 |  0.02544   115.83 |
  52 |  0.02542   115.76 |
  53 |  0.02544   115.82 |
  54 |  0.02537   115.52 |
  55 |  0.02535   115.42 |
  56 |  0.02532   115.30 |
  57 |   0.0253   115.19 |
  58 |  0.02525   114.98 |
  59 |  0.02526   115.03 |
  60 |  0.02519   114.71 |
  61 |  0.02521   114.77 |
  62 |  0.02521   114.79 |
  63 |   0.0252   114.74 |
  64 |  0.02521   114.80 |
  65 |  0.02518   114.67 |
  66 |   0.0252   114.75 |
  67 |  0.02521   114.77 |
  68 |  0.02515   114.53 |
  69 |  0.02511   114.35 |
  70 |  0.02511   114.32 |
  71 |   0.0251   114.28 |
  72 |  0.02515   114.49 |
  73 |  0.02517   114.58 |
  74 |  0.02517   114.61 |
  75 |  0.02518   114.65 |
  76 |  0.02516   114.56 |
  77 |  0.02516   114.57 |
  78 |  0.02519   114.71 |
  79 |  0.02521   114.78 |
  80 |  0.02521   114.79 |
  81 |  0.02523   114.88 |
  82 |  0.02522   114.82 |
  83 |  0.02518   114.66 |
  84 |  0.02516   114.58 |
  85 |  0.02516   114.56 |
  86 |  0.02515   114.51 |
  87 |  0.02513   114.41 |
  88 |  0.02513   114.40 |
  89 |  0.02515   114.51 |
  90 |  0.02514   114.46 |
  91 |  0.02515   114.52 |
  92 |  0.02515   114.52 |
  93 |  0.02515   114.52 |
  94 |  0.02512   114.40 |
  95 |  0.02513   114.41 |
  96 |  0.02513   114.41 |
  97 |  0.02509   114.25 |
  98 |  0.02509   114.25 |
  99 |  0.02506   114.11 |
 100 |  0.02506   114.11 |
[1] "Random Forest variable coefficients"
                      %IncMSE IncNodePurity
graph5           3.993945e-05  3.428497e-01
graph6           1.429223e-03  4.600120e-01
graph7           7.442973e-06  2.345775e-02
graph8           0.000000e+00  5.551115e-19
graph9           4.515436e-03  7.311258e-01
graph10          1.204703e-02  8.545354e-01
graph11          3.867935e-03  8.519733e-01
graph12          1.034933e-02  4.161152e-01
graph13          6.361301e-03  1.033609e+00
graph14          1.778744e-03  1.967089e-01
graph15          2.808823e-03  2.270919e-01
graph16          9.728552e-03  8.052663e-01
graph17          3.249350e-03  2.788231e-01
graph18          1.035138e-03  7.587355e-02
graph19          2.436401e-03  5.077313e-01
graph20          4.693006e-04  1.713967e-01
graph21          1.300730e-04  1.199131e-01
graph22          9.233135e-08  3.410243e-03
graph23          1.775227e-03  2.037419e-01
graph24          1.681037e-05  2.668178e-02
graph25          4.448672e-05  4.302710e-02
graph26          0.000000e+00  5.030698e-19
graph27          0.000000e+00  2.602085e-20
graph28          0.000000e+00  3.035766e-20
graph29          0.000000e+00  3.469447e-20
orbit0           1.716624e-04  1.058739e-01
orbit1           2.246360e-03  6.364187e-01
orbit2           2.032845e-04  2.921958e-01
orbit3           1.049447e-05  3.753901e-02
orbit4           7.129476e-03  7.818301e-01
orbit5           5.658347e-03  7.369009e-01
orbit6           4.251988e-03  8.641937e-01
orbit7           2.333645e-04  8.056065e-02
orbit8           1.038231e-04  3.116786e-01
orbit9           2.375886e-03  3.149251e-01
orbit10          2.682887e-04  1.357532e-01
orbit11          1.253779e-05  1.115328e-01
orbit12         -1.359434e-06  1.022907e-03
orbit13          0.000000e+00  8.153200e-19
orbit14          5.382131e-06  8.333333e-03
orbit15          6.861021e-03  6.908071e-01
orbit16          7.463525e-03  8.587500e-01
orbit17          3.247793e-03  5.462910e-01
orbit18          7.236446e-03  1.419969e+00
orbit19          3.029407e-03  1.005347e+00
orbit20          7.239278e-03  5.822202e-01
orbit21          1.183481e-03  4.279832e-01
orbit22          5.178644e-03  5.004428e-01
orbit23         -5.390372e-06  5.890918e-02
orbit24          7.903591e-03  6.651612e-01
orbit25          8.836454e-04  7.801535e-02
orbit26          1.371787e-04  1.232963e-01
orbit27          1.200293e-02  1.208513e+00
orbit28          1.148632e-02  6.648144e-01
orbit29          1.214222e-03  1.566469e-01
orbit30          1.194384e-03  6.016111e-01
orbit31          2.390436e-03  4.154902e-01
orbit32          2.645747e-04  1.340977e-01
orbit33          2.424405e-04  1.764316e-02
orbit34          6.838640e-04  2.164254e-01
orbit35          8.845444e-03  7.684789e-01
orbit36          3.393880e-04  2.989323e-01
orbit37          4.088806e-04  2.747703e-01
orbit38          1.192396e-04  1.326864e-01
orbit39          8.748271e-04  2.969277e-01
orbit40          3.608858e-07  6.389241e-03
orbit41          5.344735e-06  1.869518e-02
orbit42          1.348982e-04  1.166618e-01
orbit43          9.078496e-04  1.073885e-01
orbit44          0.000000e+00  9.090909e-03
orbit45          6.624536e-03  4.791303e-01
orbit46         -2.299774e-05  1.531399e-01
orbit47          0.000000e+00  9.470934e-03
orbit48          7.141960e-05  5.987136e-02
orbit49          3.639595e-04  1.606056e-01
orbit50          3.266402e-05  1.823154e-01
orbit51          5.821045e-06  7.756583e-02
orbit52          1.746207e-03  1.419726e-01
orbit53          3.713078e-04  9.283531e-02
orbit54          0.000000e+00  8.571429e-03
orbit55          0.000000e+00  0.000000e+00
orbit56          2.420240e-03  1.860265e-01
orbit57         -1.350621e-06  6.035714e-03
orbit58          0.000000e+00  0.000000e+00
orbit59         -6.165181e-06  2.107106e-02
orbit60          0.000000e+00  1.765081e-18
orbit61          0.000000e+00  4.336809e-21
orbit62          4.712029e-04  2.908394e-02
orbit63          0.000000e+00  3.989864e-19
orbit64          0.000000e+00  3.295975e-19
orbit65          0.000000e+00  1.198694e-17
orbit66          0.000000e+00  3.469447e-20
orbit67          0.000000e+00  0.000000e+00
orbit68          0.000000e+00  3.903128e-20
orbit69          0.000000e+00  0.000000e+00
orbit70          6.756757e-07  8.813561e-04
orbit71          0.000000e+00  0.000000e+00
orbit72          0.000000e+00  8.673617e-21
AP               1.549966e-04  1.861588e-01
bet              4.529747e-03  2.696800e+00
ecc              8.368683e-04  2.967988e-01
eccrad           2.574362e-04  2.939075e-01
close            2.633503e-03  5.975818e-01
constraint       3.275150e-04  2.742360e-01
coreness         8.532797e-04  3.708326e-01
knn              7.148226e-03  7.664747e-01
hubscore         1.102177e-02  1.117802e+00
pagerank         4.364953e-03  1.987565e+00
trans           -4.172253e-06  7.784076e-02
evcent           1.552502e-02  9.023405e-01
first            1.893565e-04  1.359323e-01
upto_second      2.893087e-03  5.279242e-01
upto_third       5.695425e-03  6.686524e-01
upto_fourth      6.183401e-03  5.150084e-01
upto_fifth       3.106525e-03  6.868847e-01
upto_sixth       7.030890e-03  8.171119e-01
second           2.939611e-03  4.890434e-01
third            7.242805e-03  5.715669e-01
fourth           7.788909e-03  7.352347e-01
fifth            2.894789e-03  1.131435e+00
sixth            2.503295e-03  1.142048e+00
ratio1           5.859970e-03  9.991205e-01
ratio2           3.467087e-03  2.211326e+00
ratio3           7.917380e-03  1.999159e+00
ratio4           7.363519e-03  1.775622e+00
ratio5           5.835852e-03  1.491782e+00
ratio6           3.107962e-03  9.925874e-01
selfinter        9.723717e-06  2.476034e-02
walktrap_vertex  3.621013e-03  3.449213e-01
bigcom1          4.427595e-04  1.744472e-01
bigcom3          0.000000e+00  0.000000e+00
bigcom4          0.000000e+00  0.000000e+00
bigcom5          1.344871e-03  2.584430e-01
bigcom6          0.000000e+00  1.734723e-20
bigcom7          0.000000e+00  0.000000e+00
bigcom8          0.000000e+00  2.515349e-19
bigcom9          0.000000e+00  1.734723e-20
bigcom10        -6.483180e-06  2.553259e-01
bigcom11         1.333422e-04  1.486579e-01
bigcom12        -2.270810e-05  4.190175e-02
bigcom13         0.000000e+00  6.071532e-20
bigcom14        -8.726258e-05  1.486769e-01
bigcom15         0.000000e+00  6.938894e-20
bigcom16         0.000000e+00  1.778092e-19
bigcom17         0.000000e+00  6.938894e-20
bigcom19         0.000000e+00  0.000000e+00
bigcom20         0.000000e+00  0.000000e+00
bigcom21         0.000000e+00  2.602085e-20
bigcom22         1.373174e-05  7.719612e-02
bigcom23         1.569814e-04  2.888258e-01
bigcom26         0.000000e+00  0.000000e+00
bigcom27         2.992945e-05  2.013806e-01
bigcom28         0.000000e+00  8.673617e-21
bigcom30         6.488232e-05  4.435173e-01
bigcom31         0.000000e+00  1.040834e-19
bigcom32         0.000000e+00  5.898060e-19
bigcom33         0.000000e+00  4.770490e-20
bigcom34         0.000000e+00  1.734723e-20
bigcom36         0.000000e+00  0.000000e+00
bigcom37         0.000000e+00  6.071532e-19
bigcom38         0.000000e+00  5.204170e-20
bigcom39         0.000000e+00  6.071532e-20
bigcom40        -1.809836e-05  3.908857e-01
bigcom41         5.125848e-05  5.303804e-01
bigcom43        -4.350732e-05  2.518495e-01
bigcom46        -2.206714e-05  2.493127e-01
bigcom47        -1.409436e-05  5.063885e-02
bigcom49         1.992346e-05  7.258631e-02
bigcom52        -9.108281e-06  4.553031e-01
bigcom54         0.000000e+00  2.602085e-20
bigcom58         0.000000e+00  1.301043e-19
bigcom61         0.000000e+00  6.938894e-20
bigcom65         0.000000e+00  4.770490e-20
bigcom69         0.000000e+00  8.673617e-20
bigcom71         0.000000e+00  6.938894e-20
bigcom75         0.000000e+00  1.040834e-19
bigcom76         0.000000e+00  0.000000e+00
bigcom78         0.000000e+00  3.469447e-20
bigcom82         0.000000e+00  8.673617e-21
bigcom83         0.000000e+00  0.000000e+00
bigcom85        -4.128389e-05  3.783771e-01
bigcom87         0.000000e+00  1.734723e-20
bigcom90         0.000000e+00  0.000000e+00
bigcom91         0.000000e+00  5.898060e-19
bigcom95         0.000000e+00  5.551115e-19
bigcom97         0.000000e+00  2.775558e-19
bigcom98         0.000000e+00  1.170938e-19
bigcom99         0.000000e+00  8.673617e-21
bigcom101        0.000000e+00  3.469447e-20
bigcom102        0.000000e+00  6.938894e-20
bigcom104        0.000000e+00  3.469447e-20
bigcom106        0.000000e+00  6.938894e-20
bigcom107        0.000000e+00  5.551115e-19
bigcom108        0.000000e+00  0.000000e+00
bigcom113        0.000000e+00  1.387779e-19
bigcom114        0.000000e+00  8.673617e-20
bigcom115        0.000000e+00  0.000000e+00
bigcom117        0.000000e+00  6.071532e-20
bigcom119        0.000000e+00  0.000000e+00
bigcom121        0.000000e+00  3.469447e-20
bigcom123        0.000000e+00  1.908196e-19
bigcom124        0.000000e+00  6.938894e-20
bigcom127        0.000000e+00  5.898060e-19
bigcom130        0.000000e+00  0.000000e+00
bigcom131        0.000000e+00  3.469447e-20
bigcom134        0.000000e+00  0.000000e+00
bigcom138        0.000000e+00  8.673617e-20
bigcom143        0.000000e+00  8.673617e-21
bigcom146        4.010825e-05  4.147946e-02
bigcom148        0.000000e+00  0.000000e+00
bigcom149        0.000000e+00  3.469447e-20
bigcom151        0.000000e+00  0.000000e+00
bigcom153        0.000000e+00  4.336809e-21
bigcom154        0.000000e+00  7.372575e-20
bigcom159        0.000000e+00  0.000000e+00
bigcom160        0.000000e+00  3.469447e-20
bigcom161        0.000000e+00  1.500000e-02
bigcom162        0.000000e+00  1.301043e-19
bigcom168        0.000000e+00  2.602085e-20
bigcom172        0.000000e+00  9.540979e-20
bigcom175        0.000000e+00  1.040834e-19
bigcom180        0.000000e+00  0.000000e+00
bigcom181        0.000000e+00  1.734723e-20
bigcom183        0.000000e+00  0.000000e+00
bigcom185        0.000000e+00  5.984796e-19
bigcom187        0.000000e+00  5.204170e-20
bigcom189        0.000000e+00  5.724587e-19
bigcom191        0.000000e+00  6.418477e-19
bigcom198        0.000000e+00  0.000000e+00
bigcom199        0.000000e+00  1.474515e-19
bigcom200        0.000000e+00  1.301043e-20
bigcom202        0.000000e+00  3.469447e-20
bigcom205        0.000000e+00  3.469447e-20
bigcom227        0.000000e+00  6.938894e-20
bigcom232        0.000000e+00  8.673617e-21
bigcom241        0.000000e+00  0.000000e+00
bigcom246        0.000000e+00  0.000000e+00
bigcom266        0.000000e+00  8.673617e-21
bigcom268        0.000000e+00  5.204170e-20
bigcom274        0.000000e+00  0.000000e+00
bigcom278        2.947104e-07  2.984965e-01
bigcom280        0.000000e+00  3.469447e-20
bigcom323        0.000000e+00  0.000000e+00
bigcom341        0.000000e+00  3.469447e-20
bigcom342        0.000000e+00  0.000000e+00
bigcom345        0.000000e+00  4.770490e-20
bigcom346        0.000000e+00  3.469447e-20
bigcom354        0.000000e+00  1.734723e-20
bigcom369        0.000000e+00  0.000000e+00
bigcom373       -3.465909e-05  2.444454e-01
bigcom377        0.000000e+00  0.000000e+00
bigcom384        0.000000e+00  0.000000e+00
bigcom394        0.000000e+00  6.331741e-19
bigcom398       -2.161593e-05  4.358035e-01
bigcom403        0.000000e+00  6.938894e-20
bigcom404        0.000000e+00  0.000000e+00
bigcom414        0.000000e+00  6.505213e-20
bigcom416        0.000000e+00  0.000000e+00
bigcom423        6.522330e-04  6.246295e-01
bigcom428        0.000000e+00  0.000000e+00
bigcom430       -4.604299e-05  3.504753e-01
bigcom434        0.000000e+00  0.000000e+00
bigcom435        0.000000e+00  3.469447e-20
bigcom449        0.000000e+00  5.204170e-20
bigcom451        0.000000e+00  0.000000e+00
bigcom454        0.000000e+00  0.000000e+00
bigcom471        0.000000e+00  0.000000e+00
bigcom473        0.000000e+00  0.000000e+00
bigcom479       -4.918861e-06  1.134834e-02
bigcom484       -8.259672e-07  3.851250e-01
bigcom485        0.000000e+00  0.000000e+00
bigcom492        0.000000e+00  0.000000e+00
bigcom498        0.000000e+00  5.984796e-19
bigcom506        0.000000e+00  0.000000e+00
bigcom530        0.000000e+00  1.734723e-20
bigcom531        0.000000e+00  0.000000e+00
bigcom564        0.000000e+00  1.301043e-20
bigcom623        0.000000e+00  0.000000e+00
spin_vertex      5.677249e-04  5.324097e-01
membership_s1    6.186287e-05  1.867294e-01
membership_s2    2.318801e-04  1.030260e-01
membership_s3    0.000000e+00  0.000000e+00
membership_s4   -5.752253e-05  2.702465e-01
membership_s5    0.000000e+00  6.375109e-19
membership_s6    0.000000e+00  1.561251e-19
membership_s7   -1.392765e-05  1.899259e-01
membership_s8    0.000000e+00  1.301043e-20
membership_s9    1.232096e-07  6.351134e-02
membership_s10   0.000000e+00  6.938894e-20
membership_s11  -5.768137e-05  5.650594e-01
[truncated: 130,145 more chars]
