# Supplementary material for: Distinctive Behaviors of Druggable Proteins in Cellular Networks
Source: PLoS Comput Biol. 2015 Dec 23;11(12):e1004597. doi: 10.1371/journal.pcbi.1004597 (PMC4689399; doi:10.1371/journal.pcbi.1004597)
Supplement: S1 File — (ZIP) [file pcbi.1004597.s004.zip › S1_File/y2hpubmed.direct.20150613.ppi.optimised_Target_results_low_TnotC.txt]

[[1]]
[1] "low_TnotC"

[1] "Dataset: low_TnotC Model GBM, run: 1 of 10 2015-06-15 21:50:17"
Iter   TrainDeviance   ValidDeviance   StepSize   Improve
     1        0.1153             nan     0.0100   -0.0000
     2        0.1140             nan     0.0100    0.0000
     3        0.1132             nan     0.0100   -0.0000
     4        0.1122             nan     0.0100    0.0001
     5        0.1108             nan     0.0100   -0.0000
     6        0.1093             nan     0.0100    0.0001
     7        0.1083             nan     0.0100   -0.0001
     8        0.1073             nan     0.0100   -0.0000
     9        0.1063             nan     0.0100    0.0001
    10        0.1052             nan     0.0100   -0.0001
    20        0.0958             nan     0.0100   -0.0000
    40        0.0836             nan     0.0100   -0.0000
    44        0.0816             nan     0.0100   -0.0000

[1] "GBM variable coefficients"
                            var    rel.inf
ratio2                   ratio2 6.57214332
outer                     outer 6.09570619
ratio3                   ratio3 5.30038803
ioratio                 ioratio 4.82602544
V1                           V1 4.76761053
V2                           V2 4.72976695
knn                         knn 4.50475585
bet                         bet 4.48685169
orbit20                 orbit20 4.05744655
comsize                 comsize 3.70249345
inner                     inner 2.80178499
orbit18                 orbit18 2.21166284
graph13                 graph13 2.12062123
pagerank               pagerank 2.10112759
hubscore               hubscore 2.07872165
ratio5                   ratio5 2.05786065
ratio6                   ratio6 1.98286247
orbit19                 orbit19 1.94764991
membership_s43   membership_s43 1.92944507
ratio1                   ratio1 1.88809190
ratio4                   ratio4 1.65946909
graph16                 graph16 1.53387163
graph10                 graph10 1.43973771
graph4                   graph4 1.39023730
graph11                 graph11 1.17579857
graph12                 graph12 1.15953363
orbit27                 orbit27 1.13370828
upto_sixth           upto_sixth 1.00855496
adhesion               adhesion 0.98515302
orbit6                   orbit6 0.95508235
evcent                   evcent 0.92776781
walktrap_vertex walktrap_vertex 0.89086336
graph9                   graph9 0.86749692
upto_third           upto_third 0.84850786
fourth                   fourth 0.81703929
fifth                     fifth 0.76475436
graph19                 graph19 0.72596053
graph14                 graph14 0.63985474
cohesion               cohesion 0.60317049
third                     third 0.60298030
orbit15                 orbit15 0.58220070
graph3                   graph3 0.55752601
orbit28                 orbit28 0.51658673
orbit17                 orbit17 0.50786183
sixth                     sixth 0.47781446
orbit31                 orbit31 0.45954383
orbit1                   orbit1 0.44810450
spin_vertex         spin_vertex 0.42115163
orbit37                 orbit37 0.40619961
orbit45                 orbit45 0.40310537
membership_s19   membership_s19 0.34822702
orbit50                 orbit50 0.34029907
orbit5                   orbit5 0.33372928
orbit36                 orbit36 0.33314398
graph1                   graph1 0.31569072
orbit16                 orbit16 0.30729712
orbit29                 orbit29 0.28109812
orbit22                 orbit22 0.24333225
AP                           AP 0.21998553
graph17                 graph17 0.21697072
bigcom479             bigcom479 0.15463870
bigcom14               bigcom14 0.11988762
membership_s14   membership_s14 0.11642362
orbit25                 orbit25 0.11639030
graph20                 graph20 0.11433455
upto_fifth           upto_fifth 0.11294378
orbit66                 orbit66 0.11080502
bigcom12               bigcom12 0.08572659
bigcom47               bigcom47 0.08462046
orbit21                 orbit21 0.08281495
membership_s35   membership_s35 0.07790724
membership_s21   membership_s21 0.07746689
orbit4                   orbit4 0.06887177
graph5                   graph5 0.06632224
bigcom5                 bigcom5 0.06117138
orbit51                 orbit51 0.06072301
membership_s37   membership_s37 0.05910497
membership_s23   membership_s23 0.05430539
membership_s32   membership_s32 0.05341917
graph15                 graph15 0.05296297
pdi                         pdi 0.05171961
membership_s15   membership_s15 0.05164190
orbit56                 orbit56 0.04653800
membership_s31   membership_s31 0.04275612
membership_s34   membership_s34 0.04239024
bigcom43               bigcom43 0.02168653
graph0                   graph0 0.00000000
graph2                   graph2 0.00000000
graph6                   graph6 0.00000000
graph7                   graph7 0.00000000
graph8                   graph8 0.00000000
graph18                 graph18 0.00000000
graph21                 graph21 0.00000000
graph22                 graph22 0.00000000
graph23                 graph23 0.00000000
graph24                 graph24 0.00000000
graph25                 graph25 0.00000000
graph26                 graph26 0.00000000
graph27                 graph27 0.00000000
graph28                 graph28 0.00000000
graph29                 graph29 0.00000000
orbit0                   orbit0 0.00000000
orbit2                   orbit2 0.00000000
orbit3                   orbit3 0.00000000
orbit7                   orbit7 0.00000000
orbit8                   orbit8 0.00000000
orbit9                   orbit9 0.00000000
orbit10                 orbit10 0.00000000
orbit11                 orbit11 0.00000000
orbit12                 orbit12 0.00000000
orbit13                 orbit13 0.00000000
orbit14                 orbit14 0.00000000
orbit23                 orbit23 0.00000000
orbit24                 orbit24 0.00000000
orbit26                 orbit26 0.00000000
orbit30                 orbit30 0.00000000
orbit32                 orbit32 0.00000000
orbit33                 orbit33 0.00000000
orbit34                 orbit34 0.00000000
orbit35                 orbit35 0.00000000
orbit38                 orbit38 0.00000000
orbit39                 orbit39 0.00000000
orbit40                 orbit40 0.00000000
orbit41                 orbit41 0.00000000
orbit42                 orbit42 0.00000000
orbit43                 orbit43 0.00000000
orbit44                 orbit44 0.00000000
orbit46                 orbit46 0.00000000
orbit47                 orbit47 0.00000000
orbit48                 orbit48 0.00000000
orbit49                 orbit49 0.00000000
orbit52                 orbit52 0.00000000
orbit53                 orbit53 0.00000000
orbit54                 orbit54 0.00000000
orbit55                 orbit55 0.00000000
orbit57                 orbit57 0.00000000
orbit58                 orbit58 0.00000000
orbit59                 orbit59 0.00000000
orbit60                 orbit60 0.00000000
orbit61                 orbit61 0.00000000
orbit62                 orbit62 0.00000000
orbit63                 orbit63 0.00000000
orbit64                 orbit64 0.00000000
orbit65                 orbit65 0.00000000
orbit67                 orbit67 0.00000000
orbit68                 orbit68 0.00000000
orbit69                 orbit69 0.00000000
orbit70                 orbit70 0.00000000
orbit71                 orbit71 0.00000000
orbit72                 orbit72 0.00000000
ecc                         ecc 0.00000000
eccrad                   eccrad 0.00000000
close                     close 0.00000000
constraint           constraint 0.00000000
coreness               coreness 0.00000000
trans                     trans 0.00000000
first                     first 0.00000000
upto_second         upto_second 0.00000000
upto_fourth         upto_fourth 0.00000000
second                   second 0.00000000
selfinter             selfinter 0.00000000
bigcom1                 bigcom1 0.00000000
bigcom3                 bigcom3 0.00000000
bigcom4                 bigcom4 0.00000000
bigcom6                 bigcom6 0.00000000
bigcom7                 bigcom7 0.00000000
bigcom8                 bigcom8 0.00000000
bigcom9                 bigcom9 0.00000000
bigcom10               bigcom10 0.00000000
bigcom11               bigcom11 0.00000000
bigcom13               bigcom13 0.00000000
bigcom15               bigcom15 0.00000000
bigcom16               bigcom16 0.00000000
bigcom17               bigcom17 0.00000000
bigcom19               bigcom19 0.00000000
bigcom20               bigcom20 0.00000000
bigcom21               bigcom21 0.00000000
bigcom22               bigcom22 0.00000000
bigcom23               bigcom23 0.00000000
bigcom26               bigcom26 0.00000000
bigcom27               bigcom27 0.00000000
bigcom28               bigcom28 0.00000000
bigcom30               bigcom30 0.00000000
bigcom31               bigcom31 0.00000000
bigcom32               bigcom32 0.00000000
bigcom33               bigcom33 0.00000000
bigcom34               bigcom34 0.00000000
bigcom36               bigcom36 0.00000000
bigcom37               bigcom37 0.00000000
bigcom38               bigcom38 0.00000000
bigcom39               bigcom39 0.00000000
bigcom40               bigcom40 0.00000000
bigcom41               bigcom41 0.00000000
bigcom46               bigcom46 0.00000000
bigcom49               bigcom49 0.00000000
bigcom52               bigcom52 0.00000000
bigcom54               bigcom54 0.00000000
bigcom58               bigcom58 0.00000000
bigcom61               bigcom61 0.00000000
bigcom65               bigcom65 0.00000000
bigcom69               bigcom69 0.00000000
bigcom71               bigcom71 0.00000000
bigcom75               bigcom75 0.00000000
bigcom76               bigcom76 0.00000000
bigcom78               bigcom78 0.00000000
bigcom82               bigcom82 0.00000000
bigcom83               bigcom83 0.00000000
bigcom85               bigcom85 0.00000000
bigcom87               bigcom87 0.00000000
bigcom90               bigcom90 0.00000000
bigcom91               bigcom91 0.00000000
bigcom95               bigcom95 0.00000000
bigcom97               bigcom97 0.00000000
bigcom98               bigcom98 0.00000000
bigcom99               bigcom99 0.00000000
bigcom101             bigcom101 0.00000000
bigcom102             bigcom102 0.00000000
bigcom104             bigcom104 0.00000000
bigcom106             bigcom106 0.00000000
bigcom107             bigcom107 0.00000000
bigcom108             bigcom108 0.00000000
bigcom113             bigcom113 0.00000000
bigcom114             bigcom114 0.00000000
bigcom115             bigcom115 0.00000000
bigcom117             bigcom117 0.00000000
bigcom119             bigcom119 0.00000000
bigcom121             bigcom121 0.00000000
bigcom123             bigcom123 0.00000000
bigcom124             bigcom124 0.00000000
bigcom127             bigcom127 0.00000000
bigcom130             bigcom130 0.00000000
bigcom131             bigcom131 0.00000000
bigcom134             bigcom134 0.00000000
bigcom138             bigcom138 0.00000000
bigcom143             bigcom143 0.00000000
bigcom146             bigcom146 0.00000000
bigcom148             bigcom148 0.00000000
bigcom149             bigcom149 0.00000000
bigcom151             bigcom151 0.00000000
bigcom153             bigcom153 0.00000000
bigcom154             bigcom154 0.00000000
bigcom159             bigcom159 0.00000000
bigcom160             bigcom160 0.00000000
bigcom161             bigcom161 0.00000000
bigcom162             bigcom162 0.00000000
bigcom168             bigcom168 0.00000000
bigcom172             bigcom172 0.00000000
bigcom175             bigcom175 0.00000000
bigcom180             bigcom180 0.00000000
bigcom181             bigcom181 0.00000000
bigcom183             bigcom183 0.00000000
bigcom185             bigcom185 0.00000000
bigcom187             bigcom187 0.00000000
bigcom189             bigcom189 0.00000000
bigcom191             bigcom191 0.00000000
bigcom198             bigcom198 0.00000000
bigcom199             bigcom199 0.00000000
bigcom200             bigcom200 0.00000000
bigcom202             bigcom202 0.00000000
bigcom205             bigcom205 0.00000000
bigcom227             bigcom227 0.00000000
bigcom232             bigcom232 0.00000000
bigcom241             bigcom241 0.00000000
bigcom246             bigcom246 0.00000000
bigcom266             bigcom266 0.00000000
bigcom268             bigcom268 0.00000000
bigcom274             bigcom274 0.00000000
bigcom278             bigcom278 0.00000000
bigcom280             bigcom280 0.00000000
bigcom323             bigcom323 0.00000000
bigcom341             bigcom341 0.00000000
bigcom342             bigcom342 0.00000000
bigcom345             bigcom345 0.00000000
bigcom346             bigcom346 0.00000000
bigcom354             bigcom354 0.00000000
bigcom369             bigcom369 0.00000000
bigcom373             bigcom373 0.00000000
bigcom377             bigcom377 0.00000000
bigcom384             bigcom384 0.00000000
bigcom394             bigcom394 0.00000000
bigcom398             bigcom398 0.00000000
bigcom403             bigcom403 0.00000000
bigcom404             bigcom404 0.00000000
bigcom414             bigcom414 0.00000000
bigcom416             bigcom416 0.00000000
bigcom423             bigcom423 0.00000000
bigcom428             bigcom428 0.00000000
bigcom430             bigcom430 0.00000000
bigcom434             bigcom434 0.00000000
bigcom435             bigcom435 0.00000000
bigcom449             bigcom449 0.00000000
bigcom451             bigcom451 0.00000000
bigcom454             bigcom454 0.00000000
bigcom471             bigcom471 0.00000000
bigcom473             bigcom473 0.00000000
bigcom484             bigcom484 0.00000000
bigcom485             bigcom485 0.00000000
bigcom492             bigcom492 0.00000000
bigcom498             bigcom498 0.00000000
bigcom506             bigcom506 0.00000000
bigcom530             bigcom530 0.00000000
bigcom531             bigcom531 0.00000000
bigcom564             bigcom564 0.00000000
bigcom623             bigcom623 0.00000000
membership_s1     membership_s1 0.00000000
membership_s2     membership_s2 0.00000000
membership_s3     membership_s3 0.00000000
membership_s4     membership_s4 0.00000000
membership_s5     membership_s5 0.00000000
membership_s6     membership_s6 0.00000000
membership_s7     membership_s7 0.00000000
membership_s8     membership_s8 0.00000000
membership_s9     membership_s9 0.00000000
membership_s10   membership_s10 0.00000000
membership_s11   membership_s11 0.00000000
membership_s13   membership_s13 0.00000000
membership_s17   membership_s17 0.00000000
membership_s18   membership_s18 0.00000000
membership_s20   membership_s20 0.00000000
membership_s22   membership_s22 0.00000000
membership_s25   membership_s25 0.00000000
membership_s26   membership_s26 0.00000000
membership_s27   membership_s27 0.00000000
membership_s28   membership_s28 0.00000000
membership_s29   membership_s29 0.00000000
membership_s30   membership_s30 0.00000000
membership_s33   membership_s33 0.00000000
membership_s36   membership_s36 0.00000000
membership_s39   membership_s39 0.00000000
membership_s40   membership_s40 0.00000000
membership_s41   membership_s41 0.00000000
membership_s42   membership_s42 0.00000000
membership_s44   membership_s44 0.00000000
[1] "Dataset: low_TnotC Model RF, run: 1 of 10 2015-06-15 21:50:38"
     |      Out-of-bag   |
Tree |      MSE  %Var(y) |
   1 |  0.01657   159.36 |
   2 |  0.01646   158.33 |
   3 |  0.01695   163.06 |
   4 |  0.01597   153.60 |
   5 |  0.01546   148.72 |
   6 |  0.01576   151.58 |
   7 |  0.01471   141.54 |
   8 |  0.01418   136.39 |
   9 |  0.01382   132.98 |
  10 |  0.01341   129.01 |
  11 |  0.01328   127.74 |
  12 |  0.01302   125.27 |
  13 |  0.01274   122.57 |
  14 |   0.0126   121.20 |
  15 |  0.01263   121.46 |
  16 |   0.0126   121.23 |
  17 |  0.01254   120.60 |
  18 |  0.01247   119.99 |
  19 |  0.01231   118.42 |
  20 |  0.01216   117.02 |
  21 |  0.01207   116.10 |
  22 |  0.01206   116.02 |
  23 |  0.01208   116.17 |
  24 |  0.01209   116.33 |
  25 |  0.01209   116.29 |
  26 |  0.01206   116.03 |
  27 |  0.01207   116.15 |
  28 |  0.01204   115.80 |
  29 |  0.01203   115.77 |
  30 |  0.01201   115.50 |
  31 |  0.01198   115.25 |
  32 |  0.01193   114.72 |
  33 |  0.01191   114.56 |
  34 |  0.01188   114.32 |
  35 |  0.01185   114.01 |
  36 |  0.01181   113.65 |
  37 |  0.01176   113.16 |
  38 |  0.01174   112.89 |
  39 |   0.0117   112.52 |
  40 |  0.01172   112.70 |
  41 |  0.01169   112.48 |
  42 |   0.0117   112.54 |
  43 |  0.01169   112.46 |
  44 |  0.01168   112.41 |
  45 |  0.01169   112.48 |
  46 |  0.01167   112.30 |
  47 |  0.01167   112.22 |
  48 |  0.01167   112.29 |
  49 |  0.01166   112.13 |
  50 |  0.01165   112.08 |
  51 |  0.01163   111.92 |
  52 |  0.01164   112.00 |
  53 |  0.01164   111.93 |
  54 |  0.01162   111.83 |
  55 |  0.01162   111.82 |
  56 |  0.01164   112.02 |
  57 |  0.01165   112.07 |
  58 |  0.01167   112.27 |
  59 |  0.01167   112.27 |
  60 |  0.01167   112.29 |
  61 |  0.01165   112.08 |
  62 |  0.01165   112.08 |
  63 |  0.01164   111.93 |
  64 |  0.01165   112.04 |
  65 |  0.01164   111.99 |
  66 |  0.01164   112.01 |
  67 |  0.01163   111.89 |
  68 |  0.01164   111.93 |
  69 |  0.01163   111.91 |
  70 |  0.01163   111.90 |
  71 |  0.01162   111.79 |
  72 |  0.01163   111.85 |
  73 |  0.01161   111.65 |
  74 |   0.0116   111.64 |
  75 |  0.01158   111.37 |
  76 |  0.01159   111.50 |
  77 |  0.01158   111.35 |
  78 |  0.01157   111.28 |
  79 |  0.01156   111.16 |
  80 |  0.01154   111.00 |
  81 |  0.01154   110.98 |
  82 |  0.01154   111.01 |
  83 |  0.01156   111.22 |
  84 |  0.01156   111.23 |
  85 |  0.01155   111.13 |
  86 |  0.01155   111.09 |
  87 |  0.01156   111.17 |
  88 |  0.01156   111.19 |
  89 |  0.01155   111.11 |
  90 |  0.01156   111.20 |
  91 |  0.01155   111.12 |
  92 |  0.01153   110.89 |
  93 |  0.01153   110.91 |
  94 |  0.01151   110.75 |
  95 |  0.01152   110.81 |
  96 |  0.01152   110.85 |
  97 |  0.01153   110.91 |
  98 |  0.01152   110.82 |
  99 |  0.01153   110.96 |
 100 |  0.01153   110.94 |
[1] "Random Forest variable coefficients"
                      %IncMSE IncNodePurity
graph5           3.200824e-05  3.308929e-01
graph6           4.530179e-04  1.379156e-01
graph7           5.315198e-06  1.154941e-02
graph8           0.000000e+00  0.000000e+00
graph9           5.084626e-03  5.084003e-01
graph10          6.630014e-03  4.851186e-01
graph11          2.802869e-03  2.665355e-01
graph12          2.706567e-03  3.069867e-01
graph13          7.348527e-03  4.157497e-01
graph14          5.563677e-03  2.590676e-01
graph15          2.223851e-03  1.900313e-01
graph16          3.185487e-03  3.048554e-01
graph17          2.135116e-03  6.343667e-02
graph18          0.000000e+00  7.632783e-19
graph19          4.232772e-03  3.258506e-01
graph20         -7.001780e-07  2.381788e-01
graph21         -1.344809e-06  8.181818e-03
graph22         -2.036936e-06  3.160609e-03
graph23          6.718218e-05  4.080507e-02
graph24          0.000000e+00  1.498367e-18
graph25          0.000000e+00  2.857143e-03
graph26          0.000000e+00  2.548750e-03
graph27          0.000000e+00  1.666667e-03
graph28          2.303051e-07  7.411043e-03
graph29          0.000000e+00  0.000000e+00
orbit0           8.733581e-05  2.134270e-01
orbit1           5.823844e-04  3.517399e-01
orbit2           7.358209e-05  9.223554e-02
orbit3           0.000000e+00  1.431147e-19
orbit4           2.526382e-03  4.743672e-01
orbit5           3.710042e-03  2.278244e-01
orbit6           3.314219e-03  2.943397e-01
orbit7           4.320149e-05  6.027286e-02
orbit8           2.383842e-06  8.025146e-02
orbit9           8.035680e-04  9.963587e-02
orbit10          0.000000e+00  7.771561e-18
orbit11          2.185792e-07  1.404762e-03
orbit12          6.663113e-07  1.218587e-03
orbit13          0.000000e+00  0.000000e+00
orbit14          0.000000e+00  8.888889e-04
orbit15          3.040365e-03  3.223041e-01
orbit16          3.579848e-03  3.366194e-01
orbit17          1.804104e-03  2.664888e-01
orbit18          5.912256e-03  4.663903e-01
orbit19          5.183320e-03  4.483821e-01
orbit20          5.849657e-03  3.813190e-01
orbit21          5.370518e-04  7.621583e-02
orbit22          2.519180e-03  2.587601e-01
orbit23         -1.273383e-06  7.308735e-02
orbit24          7.078742e-03  1.858243e-01
orbit25          1.350621e-06  3.333333e-03
orbit26          7.122728e-06  1.555556e-02
orbit27          1.351526e-02  6.184821e-01
orbit28          4.164892e-04  4.690945e-02
orbit29          0.000000e+00  7.141181e-04
orbit30          1.328037e-04  1.308631e-01
orbit31          5.145390e-03  1.758607e-01
orbit32          0.000000e+00  1.210837e-17
orbit33         -5.390836e-06  1.555556e-02
orbit34          2.447273e-04  7.899318e-02
orbit35          1.233211e-03  2.961381e-01
orbit36          0.000000e+00  9.827044e-03
orbit37          6.970226e-04  8.897435e-02
orbit38          2.925933e-05  2.176035e-02
orbit39          4.541926e-04  2.487109e-02
orbit40         -3.372909e-07  1.382886e-03
orbit41          0.000000e+00  0.000000e+00
orbit42          0.000000e+00  2.168404e-21
orbit43          0.000000e+00  7.979728e-19
orbit44          0.000000e+00  0.000000e+00
orbit45          7.692455e-03  1.943880e-01
orbit46         -1.270682e-05  1.481334e-01
orbit47          0.000000e+00  6.613633e-19
orbit48          0.000000e+00  3.469447e-19
orbit49          3.063725e-06  8.449151e-02
orbit50          9.079124e-06  2.800007e-01
orbit51          4.791854e-06  1.330967e-03
orbit52         -5.341880e-06  2.833333e-02
orbit53          1.339764e-06  2.653571e-02
orbit54          3.362023e-07  7.321630e-04
orbit55          0.000000e+00  0.000000e+00
orbit56          1.783918e-04  5.338075e-02
orbit57          0.000000e+00  0.000000e+00
orbit58          0.000000e+00  0.000000e+00
orbit59          0.000000e+00  2.081668e-19
orbit60          0.000000e+00  0.000000e+00
orbit61          0.000000e+00  9.523810e-04
orbit62          1.065538e-05  1.036159e-01
orbit63          0.000000e+00  0.000000e+00
orbit64          0.000000e+00  0.000000e+00
orbit65          8.332787e-06  1.552564e-02
orbit66         -3.409711e-07  5.648161e-04
orbit67          0.000000e+00  0.000000e+00
orbit68          0.000000e+00  0.000000e+00
orbit69          0.000000e+00  0.000000e+00
orbit70          2.986879e-06  2.916883e-03
orbit71          0.000000e+00  0.000000e+00
orbit72          0.000000e+00  0.000000e+00
AP               1.497992e-04  2.067071e-01
bet              9.673492e-04  9.424281e-01
ecc              5.363623e-04  2.200144e-01
eccrad           8.047808e-05  1.269792e-01
close            4.169368e-03  3.386925e-01
constraint       3.983535e-04  2.489872e-01
coreness         7.553644e-05  6.743265e-02
knn              6.631644e-03  4.108123e-01
hubscore         7.736455e-03  6.241411e-01
pagerank         1.622839e-03  8.112551e-01
trans            0.000000e+00  1.714286e-03
evcent           9.102690e-03  6.735473e-01
first            4.796154e-05  6.230516e-02
upto_second      6.014846e-03  3.373239e-01
upto_third       1.117043e-02  4.895240e-01
upto_fourth      2.659645e-03  4.198676e-01
upto_fifth       3.707669e-03  3.775071e-01
upto_sixth       7.604342e-03  4.708194e-01
second           2.618102e-03  2.609966e-01
third            5.233863e-03  4.505616e-01
fourth           7.408727e-03  5.049156e-01
fifth            4.438768e-03  4.544398e-01
sixth            5.172734e-03  6.185234e-01
ratio1           3.287237e-03  4.896384e-01
ratio2           1.491012e-03  1.323383e+00
ratio3           4.933143e-03  1.165365e+00
ratio4           1.441540e-02  8.372596e-01
ratio5           5.159705e-03  1.035874e+00
ratio6           4.605593e-03  5.963375e-01
selfinter        0.000000e+00  1.424501e-05
walktrap_vertex  1.623858e-03  3.037658e-01
bigcom1         -9.111615e-07  1.113813e-02
bigcom3          0.000000e+00  0.000000e+00
bigcom4          0.000000e+00  0.000000e+00
bigcom5          9.504746e-04  9.751956e-02
bigcom6          0.000000e+00  0.000000e+00
bigcom7          0.000000e+00  0.000000e+00
bigcom8          0.000000e+00  0.000000e+00
bigcom9          0.000000e+00  0.000000e+00
bigcom10         0.000000e+00  0.000000e+00
bigcom11         7.483238e-05  8.888114e-02
bigcom12        -1.503065e-05  5.629266e-02
bigcom13         0.000000e+00  0.000000e+00
bigcom14         3.015956e-05  1.116264e-01
bigcom15         0.000000e+00  0.000000e+00
bigcom16         0.000000e+00  0.000000e+00
bigcom17         0.000000e+00  0.000000e+00
bigcom19         0.000000e+00  0.000000e+00
bigcom20         0.000000e+00  0.000000e+00
bigcom21         0.000000e+00  0.000000e+00
bigcom22         0.000000e+00  0.000000e+00
bigcom23         0.000000e+00  1.387779e-19
bigcom26         0.000000e+00  0.000000e+00
bigcom27         0.000000e+00  0.000000e+00
bigcom28         0.000000e+00  0.000000e+00
bigcom30         1.524419e-05  2.004458e-01
bigcom31         0.000000e+00  0.000000e+00
bigcom32         0.000000e+00  0.000000e+00
bigcom33         0.000000e+00  0.000000e+00
bigcom34         0.000000e+00  0.000000e+00
bigcom36         0.000000e+00  0.000000e+00
bigcom37         0.000000e+00  0.000000e+00
bigcom38         0.000000e+00  0.000000e+00
bigcom39         0.000000e+00  0.000000e+00
bigcom40         8.329415e-05  2.947438e-01
bigcom41         0.000000e+00  0.000000e+00
bigcom43        -3.137116e-05  5.829142e-02
bigcom46        -1.121431e-05  2.913467e-01
bigcom47        -1.594206e-05  4.636519e-02
bigcom49         0.000000e+00  0.000000e+00
bigcom52        -7.258212e-06  2.709947e-01
bigcom54         0.000000e+00  0.000000e+00
bigcom58         0.000000e+00  0.000000e+00
bigcom61         0.000000e+00  0.000000e+00
bigcom65         0.000000e+00  0.000000e+00
bigcom69         0.000000e+00  0.000000e+00
bigcom71         0.000000e+00  0.000000e+00
bigcom75         0.000000e+00  0.000000e+00
bigcom76         0.000000e+00  0.000000e+00
bigcom78         0.000000e+00  0.000000e+00
bigcom82         0.000000e+00  0.000000e+00
bigcom83         0.000000e+00  0.000000e+00
bigcom85         0.000000e+00  0.000000e+00
bigcom87         0.000000e+00  0.000000e+00
bigcom90         0.000000e+00  0.000000e+00
bigcom91         0.000000e+00  1.387779e-19
bigcom95         0.000000e+00  0.000000e+00
bigcom97         0.000000e+00  0.000000e+00
bigcom98         0.000000e+00  0.000000e+00
bigcom99         0.000000e+00  0.000000e+00
bigcom101        0.000000e+00  0.000000e+00
bigcom102        0.000000e+00  0.000000e+00
bigcom104        0.000000e+00  0.000000e+00
bigcom106        0.000000e+00  0.000000e+00
bigcom107        0.000000e+00  0.000000e+00
bigcom108        0.000000e+00  0.000000e+00
bigcom113        0.000000e+00  0.000000e+00
bigcom114        0.000000e+00  0.000000e+00
bigcom115        0.000000e+00  0.000000e+00
bigcom117        0.000000e+00  0.000000e+00
bigcom119        0.000000e+00  0.000000e+00
bigcom121        0.000000e+00  0.000000e+00
bigcom123        0.000000e+00  0.000000e+00
bigcom124        0.000000e+00  0.000000e+00
bigcom127        0.000000e+00  0.000000e+00
bigcom130        0.000000e+00  0.000000e+00
bigcom131        0.000000e+00  0.000000e+00
bigcom134        0.000000e+00  0.000000e+00
bigcom138        0.000000e+00  0.000000e+00
bigcom143        0.000000e+00  0.000000e+00
bigcom146        0.000000e+00  0.000000e+00
bigcom148        0.000000e+00  0.000000e+00
bigcom149        0.000000e+00  0.000000e+00
bigcom151        0.000000e+00  2.775558e-19
bigcom153        0.000000e+00  0.000000e+00
bigcom154        0.000000e+00  0.000000e+00
bigcom159        0.000000e+00  0.000000e+00
bigcom160        0.000000e+00  0.000000e+00
bigcom161        0.000000e+00  0.000000e+00
bigcom162        0.000000e+00  0.000000e+00
bigcom168        0.000000e+00  0.000000e+00
bigcom172        0.000000e+00  0.000000e+00
bigcom175        0.000000e+00  0.000000e+00
bigcom180        0.000000e+00  0.000000e+00
bigcom181        0.000000e+00  0.000000e+00
bigcom183        0.000000e+00  0.000000e+00
bigcom185        0.000000e+00  0.000000e+00
bigcom187        0.000000e+00  0.000000e+00
bigcom189        0.000000e+00  0.000000e+00
bigcom191        0.000000e+00  0.000000e+00
bigcom198        0.000000e+00  0.000000e+00
bigcom199        0.000000e+00  0.000000e+00
bigcom200        0.000000e+00  0.000000e+00
bigcom202        0.000000e+00  0.000000e+00
bigcom205        0.000000e+00  0.000000e+00
bigcom227        0.000000e+00  0.000000e+00
bigcom232        0.000000e+00  0.000000e+00
bigcom241        0.000000e+00  0.000000e+00
bigcom246        0.000000e+00  0.000000e+00
bigcom266        0.000000e+00  0.000000e+00
bigcom268        0.000000e+00  0.000000e+00
bigcom274        0.000000e+00  0.000000e+00
bigcom278        0.000000e+00  0.000000e+00
bigcom280        0.000000e+00  0.000000e+00
bigcom323        0.000000e+00  0.000000e+00
bigcom341        0.000000e+00  0.000000e+00
bigcom342        0.000000e+00  0.000000e+00
bigcom345        0.000000e+00  0.000000e+00
bigcom346        0.000000e+00  0.000000e+00
bigcom354        0.000000e+00  0.000000e+00
bigcom369        0.000000e+00  0.000000e+00
bigcom373        0.000000e+00  0.000000e+00
bigcom377        0.000000e+00  0.000000e+00
bigcom384        0.000000e+00  0.000000e+00
bigcom394        0.000000e+00  0.000000e+00
bigcom398        0.000000e+00  0.000000e+00
bigcom403        0.000000e+00  0.000000e+00
bigcom404        0.000000e+00  5.572799e-19
bigcom414        0.000000e+00  0.000000e+00
bigcom416        0.000000e+00  0.000000e+00
bigcom423        0.000000e+00  0.000000e+00
bigcom428        0.000000e+00  0.000000e+00
bigcom430       -1.477617e-05  3.636595e-01
bigcom434        0.000000e+00  0.000000e+00
bigcom435        0.000000e+00  0.000000e+00
bigcom449        0.000000e+00  0.000000e+00
bigcom451        0.000000e+00  0.000000e+00
bigcom454        0.000000e+00  0.000000e+00
bigcom471        0.000000e+00  0.000000e+00
bigcom473        0.000000e+00  2.775558e-19
bigcom479        4.261872e-06  2.123791e-02
bigcom484        0.000000e+00  0.000000e+00
bigcom485        0.000000e+00  0.000000e+00
bigcom492        0.000000e+00  0.000000e+00
bigcom498        0.000000e+00  0.000000e+00
bigcom506        0.000000e+00  0.000000e+00
bigcom530        0.000000e+00  0.000000e+00
bigcom531        0.000000e+00  0.000000e+00
bigcom564        0.000000e+00  1.040834e-19
bigcom623        0.000000e+00  0.000000e+00
spin_vertex      4.301617e-04  4.056354e-01
membership_s1    2.039850e-05  2.308583e-02
membership_s2    0.000000e+00  0.000000e+00
membership_s3    0.000000e+00  0.000000e+00
membership_s4    0.000000e+00  0.000000e+00
membership_s5    0.000000e+00  0.000000e+00
membership_s6    0.000000e+00  0.000000e+00
membership_s7    0.000000e+00  0.000000e+00
membership_s8    0.000000e+00  0.000000e+00
membership_s9    0.000000e+00  0.000000e+00
membership_s10   0.000000e+00  0.000000e+00
membership_s11   0.000000e+00  0.000000e+00
membership_s13   5.255609e-05  4.401234e-01
membership_s14  -9.816440e-06  1.160371e-02
membership_s15  -4.731460e-05  9.383629e-02
membership_s17  -2.828430e-05  3.317866e-01
membership_s18   0.000000e+00  0.000000e+00
membership_s19   2.295147e-05  2.224769e-01
membership_s20   0.000000e+00  0.000000e+00
membership_s21  -4.154783e-05  1.207864e-01
membership_s22   0.000000e+00  1.084202e-21
membership_s23   1.332371e-04  3.599433e-02
membership_s25   2.607938e-05  8.168223e-02
membership_s26   0.000000e+00  1.387779e-19
membership_s27   0.000000e+00  0.000000e+00
membership_s28  -6.678870e-06  4.505068e-02
membership_s29   0.000000e+00  0.000000e+00
membership_s30   0.000000e+00  0.000000e+00
membership_s31   5.678909e-06  1.059199e-01
membership_s32   4.918192e-06  1.318565e-01
membership_s33   0.000000e+00  0.000000e+00
membership_s34  -6.176631e-05  2.075187e-01
membership_s35   1.386702e-04  1.409548e-01
membership_s36   0.000000e+00  0.000000e+00
membership_s37  -4.485082e-05  1.398177e-01
membership_s39   1.585975e-05  2.339324e-02
membership_s40   0.000000e+00  0.000000e+00
membership_s41   0.000000e+00  0.000000e+00
membership_s42   0.000000e+00  2.428613e-19
membership_s43  -3.267037e-05  3.450129e-01
membership_s44   1.482101e-04  9.996586e-02
V1               3.901976e-03  1.177702e+00
V2               2.519388e-03  1.040679e+00
pdi              9.060164e-05  1.111307e-01
adhesion         6.774689e-03  7.088405e-01
cohesion         6.679690e-03  6.309663e-01
inner            2.849724e-03  8.262268e-01
outer            1.498599e-03  8.216639e-01
ioratio          2.359842e-03  1.008170e+00
comsize          1.281349e-03  9.745823e-01
[1] "Dataset: low_TnotC Model GLM, run: 1 of 10 2015-06-15 21:52:20"
[1] "glmnet variable coefficients"
                         [,1]          [,2]
(Intercept)     -4.545300e+00 -2.328072e+00
graph0          -8.803800e-40 -7.851261e-03
graph1          -2.445575e-41  2.782203e-05
graph2          -1.521263e-39 -1.464349e-02
graph3          -1.832576e-42 -1.125476e-05
graph4          -1.763345e-43  3.851529e-07
graph5           2.879356e-41  1.376152e-04
graph6          -9.562652e-42 -7.424467e-05
graph7           9.420193e-41  8.559469e-04
graph8           5.699560e-39  3.415383e-02
graph9          -4.293412e-44 -3.064148e-07
graph10         -8.934539e-45 -3.950582e-08
graph11         -1.872575e-45 -1.569258e-09
graph12         -2.181013e-43 -2.174786e-06
graph13         -1.807703e-42 -8.327402e-06
graph14         -5.247184e-44 -1.168849e-07
graph15         -3.190407e-41 -2.761212e-04
graph16         -1.112190e-43  3.827769e-07
graph17          8.906856e-44  1.387956e-06
graph18         -1.220271e-41 -1.052228e-04
graph19         -2.899112e-42 -1.264425e-05
graph20          2.699077e-42  3.151398e-05
graph21         -1.781053e-41 -1.588173e-04
graph22          2.310245e-42  2.583563e-05
graph23         -4.859366e-42 -5.531862e-05
graph24          1.424585e-41  1.591491e-04
graph25         -5.382281e-41 -4.529709e-04
graph26          4.064607e-41  4.574621e-04
graph27         -1.902256e-40 -3.194155e-03
graph28          6.731957e-40  7.042767e-03
graph29         -1.061578e-38 -5.111382e-01
orbit0          -8.803800e-40 -7.735120e-03
orbit1          -2.471382e-41  3.064675e-05
orbit2          -3.759507e-40 -2.073333e-03
orbit3          -1.521263e-39 -1.466642e-02
orbit4          -2.138063e-42 -1.521769e-05
orbit5          -8.091883e-42  4.478204e-05
orbit6          -1.763322e-43  3.929533e-07
orbit7          -3.290888e-40 -1.717775e-03
orbit8           2.879356e-41  1.484954e-04
orbit9          -1.519346e-41 -1.088783e-04
orbit10         -1.891894e-42 -6.335576e-05
orbit11         -2.726026e-39 -8.676614e-03
orbit12          9.518387e-41  8.677584e-04
orbit13         -4.436927e-39 -9.253707e-02
orbit14          5.699560e-39  3.396429e-02
orbit15         -5.258620e-44 -4.302662e-07
orbit16         -5.879221e-43  5.610970e-07
orbit17         -1.776195e-43  6.437292e-08
orbit18         -6.300235e-44 -5.451853e-07
orbit19         -9.219704e-45 -2.886509e-08
orbit20         -1.030261e-43 -2.189317e-08
orbit21         -4.783068e-42  8.157963e-05
orbit22         -1.872574e-45 -1.492434e-09
orbit23         -6.929324e-40 -8.006284e-03
orbit24         -2.723826e-43 -2.623989e-06
orbit25          9.476377e-44 -9.058485e-07
orbit26         -2.225235e-41 -2.995207e-04
orbit27         -3.629222e-42 -1.756132e-05
orbit28         -1.095109e-41 -1.005543e-04
orbit29         -8.255747e-43  1.589090e-07
orbit30         -2.389572e-41  1.115890e-03
orbit31         -6.204419e-44 -1.065505e-07
orbit32         -8.446951e-45 -1.068786e-06
orbit33         -3.260420e-39 -3.373801e-03
orbit34         -3.190407e-41 -2.757406e-04
orbit35         -2.525588e-43  1.747266e-06
orbit36          1.645857e-43 -1.583728e-05
orbit37         -1.127471e-43 -9.908556e-07
orbit38         -2.508249e-41 -5.717253e-04
orbit39         -4.025650e-43 -2.291862e-06
orbit40          5.098746e-43  5.100588e-06
orbit41         -7.033235e-41 -8.276663e-04
orbit42         -6.123277e-39 -1.667807e-01
orbit43         -1.219577e-41 -1.060523e-04
orbit44         -7.585060e-39 -5.726662e-02
orbit45         -7.656071e-42 -3.493006e-05
orbit46          5.173493e-42  3.778208e-05
orbit47         -4.496122e-41 -1.227086e-03
orbit48         -3.781762e-41 -5.785845e-04
orbit49          2.677719e-42  3.199706e-05
orbit50          6.430362e-40  1.032356e-02
orbit51         -2.066057e-41 -1.869821e-04
orbit52         -2.622760e-41 -1.966542e-04
orbit53         -1.582142e-40 -1.739811e-03
orbit54          2.310258e-42  2.586535e-05
orbit55         -7.965780e-39 -2.690752e-02
orbit56         -5.866675e-42 -6.414491e-05
orbit57          5.012607e-41  3.821106e-04
orbit58         -6.722239e-39 -2.299467e-01
orbit59          1.680792e-41  1.916329e-04
orbit60         -6.715244e-41 -1.067743e-03
orbit61         -7.081864e-39 -5.843696e-02
orbit62         -5.017881e-41 -3.768139e-05
orbit63         -2.029646e-40 -4.347329e-03
orbit64         -1.842183e-40 -1.945063e-03
orbit65          4.395295e-41  5.292916e-04
orbit66          2.211856e-40  1.977436e-03
orbit67         -4.827789e-39 -1.811181e-01
orbit68         -1.902256e-40 -3.193681e-03
orbit69          0.000000e+00  0.000000e+00
orbit70          6.785863e-40  7.063103e-03
orbit71         -4.719578e-39 -4.294343e-02
orbit72         -1.061578e-38 -5.111311e-01
AP               1.472541e-38  2.167983e-01
bet              1.087332e-42  1.966803e-05
ecc              5.717739e-39 -1.650389e-02
eccrad           4.002417e-38 -1.153693e-01
close           -2.315598e-37 -5.392187e-01
constraint       3.392743e-39  4.684166e-02
coreness        -1.865761e-39  2.684307e-02
knn             -7.658719e-41 -1.498355e-04
hubscore        -3.185534e-37 -2.194658e+00
pagerank        -2.694418e-38 -1.614591e+00
trans           -4.158873e-39 -1.455071e-01
evcent          -3.228449e-37 -2.157905e+00
first           -8.803800e-40 -7.898733e-03
upto_second     -3.747829e-41  4.601161e-05
upto_third      -7.334945e-42 -4.687490e-05
upto_fourth     -2.966093e-42  7.532248e-07
upto_fifth      -3.824270e-42 -1.057661e-05
upto_sixth      -4.500700e-42  5.872760e-06
second          -3.777059e-41  4.847462e-05
third           -8.464727e-42 -6.086069e-05
fourth          -3.984282e-42  1.872209e-05
fifth            3.884916e-42 -1.636461e-05
sixth            5.980534e-42  2.247618e-05
ratio1          -9.037259e-41 -1.512244e-04
ratio2           9.900167e-41  1.341511e-03
ratio3           9.041974e-40  8.543462e-03
ratio4           7.109252e-40 -1.314085e-02
ratio5           1.163658e-39 -1.686744e-03
ratio6           5.288395e-42  2.329428e-05
selfinter       -1.092335e-38 -3.554880e-01
walktrap_vertex -1.468094e-38 -2.472503e-01
bigcom1         -1.342167e-39  9.298045e-02
bigcom3         -1.061788e-38 -4.448210e-01
bigcom4         -1.062209e-38 -3.683917e-01
bigcom5         -1.166967e-38 -1.705260e-01
bigcom6         -1.061999e-38 -5.109273e-01
bigcom7         -1.062631e-38 -4.549309e-01
bigcom8         -1.079995e-38 -5.387754e-01
bigcom9         -1.062631e-38 -2.028046e-01
bigcom10        -1.061999e-38 -3.928077e-01
bigcom11        -1.584534e-39  1.198988e-01
bigcom12         1.889147e-39  7.839012e-02
bigcom13        -1.068357e-38 -2.517159e-01
bigcom14         4.897116e-38  1.058489e+00
bigcom15        -1.062842e-38 -3.805875e-01
bigcom16        -1.067505e-38 -2.414961e-01
bigcom17        -1.061788e-38 -3.689855e-01
bigcom19        -1.065168e-38 -3.601636e-01
bigcom20        -1.061999e-38 -1.404910e-01
bigcom21        -1.061788e-38 -3.814179e-01
bigcom22        -3.328967e-39 -6.280364e-02
bigcom23        -1.084370e-38 -3.203823e-01
bigcom26        -1.061999e-38 -5.070706e-01
bigcom27        -1.062842e-38 -4.157962e-01
bigcom28        -1.061999e-38 -3.787917e-01
bigcom30         6.726183e-38  9.630346e-01
bigcom31        -1.061999e-38 -5.763468e-01
bigcom32        -1.064321e-38 -2.513510e-01
bigcom33        -1.062209e-38 -5.466455e-01
bigcom34        -1.062842e-38 -2.840225e-01
bigcom36        -1.061999e-38 -4.981577e-01
bigcom37        -1.062842e-38 -4.721922e-01
bigcom38        -1.062209e-38 -4.232309e-01
bigcom39        -1.062209e-38 -3.595609e-01
bigcom40         1.579264e-37  1.579057e+00
bigcom41        -1.063264e-38 -3.546399e-01
bigcom43         4.755203e-39  3.179780e-01
bigcom46         1.579264e-37  1.674637e+00
bigcom47         3.545673e-38  6.622130e-01
bigcom49        -1.067717e-38 -3.443420e-01
bigcom52         1.579264e-37  1.195172e+00
bigcom54        -1.062842e-38 -2.692149e-01
bigcom58        -1.062631e-38 -3.105921e-01
bigcom61        -1.061999e-38 -6.021788e-01
bigcom65        -1.062842e-38 -2.952366e-01
bigcom69        -1.062209e-38 -4.579335e-01
bigcom71        -1.063053e-38 -4.105676e-01
bigcom75        -1.061999e-38 -3.968293e-01
bigcom76        -1.061999e-38 -7.267610e-01
bigcom78        -1.062209e-38 -5.038904e-01
bigcom82        -1.063053e-38 -3.407965e-01
bigcom83        -1.061788e-38 -2.516457e-01
bigcom85        -1.062420e-38 -3.493572e-01
bigcom87        -1.062209e-38 -4.233871e-01
bigcom90        -1.061999e-38 -2.422006e-01
bigcom91        -1.063264e-38 -2.906919e-01
bigcom95        -1.061999e-38 -3.672574e-01
bigcom97        -1.062420e-38 -3.729935e-01
bigcom98        -1.061578e-38 -4.608566e-01
bigcom99        -1.062209e-38 -4.435924e-01
bigcom101       -1.061999e-38 -2.321729e-01
bigcom102       -1.063898e-38 -2.429071e-01
bigcom104       -1.062420e-38 -3.537046e-01
bigcom106       -1.061999e-38 -2.017533e-01
bigcom107       -1.061999e-38 -4.356153e-01
bigcom108       -1.065168e-38 -3.518789e-01
bigcom113       -1.062842e-38 -2.560908e-01
bigcom114       -1.062420e-38 -2.894790e-01
bigcom115       -1.062209e-38 -3.438549e-01
bigcom117       -1.067079e-38 -3.211323e-01
bigcom119       -1.062631e-38 -2.952975e-01
bigcom121       -1.062209e-38 -2.653692e-01
bigcom123       -1.063898e-38 -4.180189e-01
bigcom124       -1.062209e-38 -3.388223e-01
bigcom127       -1.063687e-38 -3.022664e-01
bigcom130       -1.061999e-38 -3.484004e-01
bigcom131       -1.062209e-38 -3.721569e-01
bigcom134       -1.061999e-38 -3.213968e-01
bigcom138       -1.064745e-38 -2.422109e-01
bigcom143       -1.061788e-38 -2.567089e-01
bigcom146       -1.071350e-38 -2.844537e-01
bigcom148       -1.061788e-38 -3.461907e-01
bigcom149       -1.062631e-38 -3.908354e-01
bigcom151       -1.062420e-38 -3.444512e-01
bigcom153       -1.061999e-38 -3.119684e-01
bigcom154       -1.063053e-38 -5.397136e-01
bigcom159       -1.062842e-38 -2.630428e-01
bigcom160       -1.062631e-38 -3.564033e-01
bigcom161       -1.061999e-38 -1.953646e-01
bigcom162       -1.063687e-38 -3.434492e-01
bigcom168       -1.061788e-38 -2.390177e-01
bigcom172       -1.062420e-38 -3.477857e-01
bigcom175       -1.062420e-38 -3.907833e-01
bigcom180       -1.062209e-38 -2.988610e-01
bigcom181       -1.062209e-38 -2.006628e-01
bigcom183       -1.061999e-38 -3.075262e-01
bigcom185       -1.061788e-38 -3.722091e-01
bigcom187       -1.062209e-38 -2.469545e-01
bigcom189       -1.063053e-38 -5.809995e-01
bigcom191       -1.062209e-38 -2.743861e-01
bigcom198       -1.061999e-38 -1.732270e-01
bigcom199       -1.062631e-38 -3.328570e-01
bigcom200       -1.062209e-38 -6.261508e-01
bigcom202       -1.061999e-38 -6.800004e-01
bigcom205       -1.061999e-38 -4.344763e-01
bigcom227       -1.061999e-38 -2.198744e-01
bigcom232       -1.062209e-38 -2.626670e-01
bigcom241       -1.061999e-38 -2.559983e-01
bigcom246       -1.062209e-38 -2.081364e-01
bigcom266       -1.061578e-38 -3.893439e-01
bigcom268       -1.062209e-38 -4.289195e-01
bigcom274       -1.061999e-38 -2.751283e-01
bigcom278       -1.062631e-38 -5.086933e-01
bigcom280       -1.061788e-38 -3.348646e-01
bigcom323       -1.062631e-38 -3.496066e-01
bigcom341       -1.061999e-38 -6.382473e-01
bigcom342       -1.064110e-38 -1.853629e-01
bigcom345       -1.062209e-38 -1.699072e-01
bigcom346       -1.063687e-38 -4.339643e-01
bigcom354       -1.061999e-38 -3.344733e-01
bigcom369       -1.062631e-38 -2.599665e-01
bigcom373       -1.061999e-38 -3.782321e-01
bigcom377       -1.061999e-38 -3.277130e-01
bigcom384       -1.063053e-38 -3.933223e-01
bigcom394       -1.061999e-38 -4.375237e-01
bigcom398       -1.061999e-38 -3.258433e-01
bigcom403       -1.061788e-38 -2.949616e-01
bigcom404       -1.062420e-38 -5.112791e-01
bigcom414       -1.061999e-38 -3.287840e-01
bigcom416       -1.061999e-38 -3.140288e-01
bigcom423       -1.066017e-38 -3.271532e-01
bigcom428       -1.063687e-38 -4.849420e-01
bigcom430        2.421056e-37  1.729578e+00
bigcom434       -1.062209e-38 -2.630824e-01
bigcom435       -1.061788e-38 -3.562304e-01
bigcom449       -1.063264e-38 -2.456222e-01
bigcom451       -1.062842e-38 -3.710240e-01
bigcom454       -1.061788e-38 -2.974062e-01
bigcom471       -1.061578e-38 -4.023539e-01
bigcom473       -1.063475e-38 -3.080627e-01
bigcom479        2.694378e-38  3.297856e-01
bigcom484       -1.062631e-38 -2.535107e-01
bigcom485       -1.061788e-38 -3.462591e-01
bigcom492       -1.063264e-38 -4.561255e-01
bigcom498       -1.062209e-38 -3.050676e-01
bigcom506       -1.061999e-38 -3.535252e-01
bigcom530       -1.061788e-38 -5.610958e-01
bigcom531       -1.062209e-38 -3.018385e-01
bigcom564       -1.061999e-38 -2.561457e-01
bigcom623       -1.061788e-38 -3.718939e-01
spin_vertex      1.255553e-38  2.400243e-01
membership_s1   -3.707299e-39 -9.590125e-02
membership_s2   -1.109311e-38 -4.075356e-01
membership_s3   -1.062209e-38 -3.974556e-01
membership_s4   -1.063264e-38 -6.113459e-01
membership_s5   -1.063475e-38 -4.213446e-01
membership_s6   -1.064533e-38 -4.358911e-01
membership_s7   -1.063053e-38 -4.390447e-01
membership_s8   -1.063264e-38 -4.650391e-01
membership_s9   -1.067079e-38 -3.705090e-01
membership_s10  -1.063687e-38 -4.587534e-01
membership_s11  -1.061999e-38 -4.800676e-01
membership_s13   1.917888e-37  1.461810e+00
membership_s14  -6.671275e-40 -7.639757e-02
membership_s15   8.811851e-39  4.679982e-03
membership_s17   1.338743e-37  1.320949e+00
membership_s18  -1.063898e-38 -3.803591e-01
membership_s19   1.230440e-38  2.911611e-01
membership_s20  -1.061999e-38 -5.007092e-01
membership_s21   2.210819e-38  2.045971e-01
membership_s22  -1.069637e-38 -4.380531e-01
membership_s23  -8.738034e-39 -7.315052e-02
membership_s25  -8.507671e-39 -1.562507e-01
membership_s26  -1.061999e-38 -4.625294e-01
membership_s27  -1.062420e-38 -3.321867e-01
membership_s28   1.010085e-38  2.860157e-01
membership_s29  -1.062420e-38 -4.012330e-01
membership_s30  -1.064110e-38 -4.116215e-01
membership_s31   8.536624e-39  2.707174e-01
membership_s32   3.083678e-39  1.712154e-01
membership_s33  -1.062631e-38 -4.891079e-01
membership_s34   5.689767e-38  5.873669e-01
membership_s35   1.065103e-39  1.680410e-01
membership_s36  -1.063475e-38 -4.059142e-01
membership_s37   3.467095e-39  1.757876e-01
membership_s39   5.594140e-40 -1.452207e-01
membership_s40  -1.062420e-38 -3.124152e-01
membership_s41  -1.062631e-38 -4.146935e-01
membership_s42  -1.064533e-38 -4.553760e-01
membership_s43   3.694323e-38  5.908073e-01
membership_s44   1.146364e-38  2.286799e-01
V1              -8.507742e-39 -1.655326e-02
V2               1.824732e-38  6.116125e-01
pdi              3.963148e-35 -1.812686e+02
adhesion         9.695232e-42  1.070554e-04
cohesion        -1.939045e-41 -2.133437e-04
inner           -1.812988e-42  7.078026e-06
outer            3.147472e-42  1.258645e-04
ioratio          6.582435e-38  3.485903e-01
comsize         -5.865038e-42 -2.398383e-04
[1] "Dataset: low_TnotC Model GBM, run: 2 of 10 2015-06-15 21:53:40"
Iter   TrainDeviance   ValidDeviance   StepSize   Improve
     1        0.1181             nan     0.0100    0.0000
     2        0.1170             nan     0.0100    0.0001
     3        0.1160             nan     0.0100    0.0000
     4        0.1147             nan     0.0100    0.0001
     5        0.1136             nan     0.0100   -0.0000
     6        0.1126             nan     0.0100   -0.0001
     7        0.1111             nan     0.0100   -0.0000
     8        0.1099             nan     0.0100   -0.0000
     9        0.1086             nan     0.0100    0.0000
    10        0.1075             nan     0.0100   -0.0000
    20        0.0985             nan     0.0100    0.0000
    40        0.0862             nan     0.0100   -0.0001
    44        0.0842             nan     0.0100    0.0000

[1] "GBM variable coefficients"
                            var    rel.inf
ratio2                   ratio2 5.91967236
comsize                 comsize 5.57688083
bet                         bet 5.51518667
ratio3                   ratio3 5.27078783
outer                     outer 4.32509223
ioratio                 ioratio 3.68513611
pagerank               pagerank 3.61637423
inner                     inner 3.50569296
ratio6                   ratio6 3.41194331
fifth                     fifth 3.39359819
graph13                 graph13 3.14694696
orbit20                 orbit20 3.11976005
graph11                 graph11 3.01161646
knn                         knn 2.68206667
V1                           V1 2.66699352
hubscore               hubscore 2.42245091
ratio5                   ratio5 2.39610674
graph9                   graph9 2.32736535
cohesion               cohesion 2.21252774
graph4                   graph4 1.80889861
graph10                 graph10 1.75646685
orbit18                 orbit18 1.67199552
graph3                   graph3 1.65843608
V2                           V2 1.56691445
orbit19                 orbit19 1.31501118
orbit5                   orbit5 1.30923748
adhesion               adhesion 1.21914026
graph16                 graph16 1.05201108
membership_s43   membership_s43 0.88099428
graph1                   graph1 0.84333721
evcent                   evcent 0.82580746
orbit31                 orbit31 0.76733273
graph12                 graph12 0.74788926
graph19                 graph19 0.73658341
orbit17                 orbit17 0.72175484
third                     third 0.69583179
upto_sixth           upto_sixth 0.63331555
graph17                 graph17 0.58685303
ratio1                   ratio1 0.58322190
orbit6                   orbit6 0.58121087
graph23                 graph23 0.48353730
membership_s19   membership_s19 0.47126605
walktrap_vertex walktrap_vertex 0.45869474
upto_third           upto_third 0.44555962
membership_s14   membership_s14 0.41796055
graph6                   graph6 0.40018396
AP                           AP 0.39335414
orbit30                 orbit30 0.36143878
orbit27                 orbit27 0.35840853
graph14                 graph14 0.35193425
orbit16                 orbit16 0.34370391
orbit28                 orbit28 0.31061839
membership_s44   membership_s44 0.29774091
orbit15                 orbit15 0.29647283
bigcom11               bigcom11 0.25802630
orbit4                   orbit4 0.23434041
upto_fourth         upto_fourth 0.23124011
fourth                   fourth 0.22967869
orbit1                   orbit1 0.22545779
orbit29                 orbit29 0.22005702
orbit35                 orbit35 0.21794996
orbit22                 orbit22 0.21016210
graph24                 graph24 0.18873071
upto_second         upto_second 0.18125522
bigcom14               bigcom14 0.18090819
membership_s37   membership_s37 0.17675883
orbit45                 orbit45 0.15587371
sixth                     sixth 0.14888495
membership_s15   membership_s15 0.14338732
orbit24                 orbit24 0.12974449
ecc                         ecc 0.11763196
membership_s21   membership_s21 0.11263564
orbit25                 orbit25 0.10933713
membership_s35   membership_s35 0.10815393
bigcom43               bigcom43 0.08517053
bigcom12               bigcom12 0.08425070
membership_s31   membership_s31 0.07889092
spin_vertex         spin_vertex 0.07650870
ratio4                   ratio4 0.06772277
orbit57                 orbit57 0.05886063
upto_fifth           upto_fifth 0.05620753
bigcom30               bigcom30 0.05345246
second                   second 0.05132986
graph28                 graph28 0.05034235
membership_s39   membership_s39 0.04930748
pdi                         pdi 0.04481547
bigcom1                 bigcom1 0.04004212
orbit56                 orbit56 0.03598560
bigcom479             bigcom479 0.02758153
graph0                   graph0 0.00000000
graph2                   graph2 0.00000000
graph5                   graph5 0.00000000
graph7                   graph7 0.00000000
graph8                   graph8 0.00000000
graph15                 graph15 0.00000000
graph18                 graph18 0.00000000
graph20                 graph20 0.00000000
graph21                 graph21 0.00000000
graph22                 graph22 0.00000000
graph25                 graph25 0.00000000
graph26                 graph26 0.00000000
graph27                 graph27 0.00000000
graph29                 graph29 0.00000000
orbit0                   orbit0 0.00000000
orbit2                   orbit2 0.00000000
orbit3                   orbit3 0.00000000
orbit7                   orbit7 0.00000000
orbit8                   orbit8 0.00000000
orbit9                   orbit9 0.00000000
orbit10                 orbit10 0.00000000
orbit11                 orbit11 0.00000000
orbit12                 orbit12 0.00000000
orbit13                 orbit13 0.00000000
orbit14                 orbit14 0.00000000
orbit21                 orbit21 0.00000000
orbit23                 orbit23 0.00000000
orbit26                 orbit26 0.00000000
orbit32                 orbit32 0.00000000
orbit33                 orbit33 0.00000000
orbit34                 orbit34 0.00000000
orbit36                 orbit36 0.00000000
orbit37                 orbit37 0.00000000
orbit38                 orbit38 0.00000000
orbit39                 orbit39 0.00000000
orbit40                 orbit40 0.00000000
orbit41                 orbit41 0.00000000
orbit42                 orbit42 0.00000000
orbit43                 orbit43 0.00000000
orbit44                 orbit44 0.00000000
orbit46                 orbit46 0.00000000
orbit47                 orbit47 0.00000000
orbit48                 orbit48 0.00000000
orbit49                 orbit49 0.00000000
orbit50                 orbit50 0.00000000
orbit51                 orbit51 0.00000000
orbit52                 orbit52 0.00000000
orbit53                 orbit53 0.00000000
orbit54                 orbit54 0.00000000
orbit55                 orbit55 0.00000000
orbit58                 orbit58 0.00000000
orbit59                 orbit59 0.00000000
orbit60                 orbit60 0.00000000
orbit61                 orbit61 0.00000000
orbit62                 orbit62 0.00000000
orbit63                 orbit63 0.00000000
orbit64                 orbit64 0.00000000
orbit65                 orbit65 0.00000000
orbit66                 orbit66 0.00000000
orbit67                 orbit67 0.00000000
orbit68                 orbit68 0.00000000
orbit69                 orbit69 0.00000000
orbit70                 orbit70 0.00000000
orbit71                 orbit71 0.00000000
orbit72                 orbit72 0.00000000
eccrad                   eccrad 0.00000000
close                     close 0.00000000
constraint           constraint 0.00000000
coreness               coreness 0.00000000
trans                     trans 0.00000000
first                     first 0.00000000
selfinter             selfinter 0.00000000
bigcom3                 bigcom3 0.00000000
bigcom4                 bigcom4 0.00000000
bigcom5                 bigcom5 0.00000000
bigcom6                 bigcom6 0.00000000
bigcom7                 bigcom7 0.00000000
bigcom8                 bigcom8 0.00000000
bigcom9                 bigcom9 0.00000000
bigcom10               bigcom10 0.00000000
bigcom13               bigcom13 0.00000000
bigcom15               bigcom15 0.00000000
bigcom16               bigcom16 0.00000000
bigcom17               bigcom17 0.00000000
bigcom19               bigcom19 0.00000000
bigcom20               bigcom20 0.00000000
bigcom21               bigcom21 0.00000000
bigcom22               bigcom22 0.00000000
bigcom23               bigcom23 0.00000000
bigcom26               bigcom26 0.00000000
bigcom27               bigcom27 0.00000000
bigcom28               bigcom28 0.00000000
bigcom31               bigcom31 0.00000000
bigcom32               bigcom32 0.00000000
bigcom33               bigcom33 0.00000000
bigcom34               bigcom34 0.00000000
bigcom36               bigcom36 0.00000000
bigcom37               bigcom37 0.00000000
bigcom38               bigcom38 0.00000000
bigcom39               bigcom39 0.00000000
bigcom40               bigcom40 0.00000000
bigcom41               bigcom41 0.00000000
bigcom46               bigcom46 0.00000000
bigcom47               bigcom47 0.00000000
bigcom49               bigcom49 0.00000000
bigcom52               bigcom52 0.00000000
bigcom54               bigcom54 0.00000000
bigcom58               bigcom58 0.00000000
bigcom61               bigcom61 0.00000000
bigcom65               bigcom65 0.00000000
bigcom69               bigcom69 0.00000000
bigcom71               bigcom71 0.00000000
bigcom75               bigcom75 0.00000000
bigcom76               bigcom76 0.00000000
bigcom78               bigcom78 0.00000000
bigcom82               bigcom82 0.00000000
bigcom83               bigcom83 0.00000000
bigcom85               bigcom85 0.00000000
bigcom87               bigcom87 0.00000000
bigcom90               bigcom90 0.00000000
bigcom91               bigcom91 0.00000000
bigcom95               bigcom95 0.00000000
bigcom97               bigcom97 0.00000000
bigcom98               bigcom98 0.00000000
bigcom99               bigcom99 0.00000000
bigcom101             bigcom101 0.00000000
bigcom102             bigcom102 0.00000000
bigcom104             bigcom104 0.00000000
bigcom106             bigcom106 0.00000000
bigcom107             bigcom107 0.00000000
bigcom108             bigcom108 0.00000000
bigcom113             bigcom113 0.00000000
bigcom114             bigcom114 0.00000000
bigcom115             bigcom115 0.00000000
bigcom117             bigcom117 0.00000000
bigcom119             bigcom119 0.00000000
bigcom121             bigcom121 0.00000000
bigcom123             bigcom123 0.00000000
bigcom124             bigcom124 0.00000000
bigcom127             bigcom127 0.00000000
bigcom130             bigcom130 0.00000000
bigcom131             bigcom131 0.00000000
bigcom134             bigcom134 0.00000000
bigcom138             bigcom138 0.00000000
bigcom143             bigcom143 0.00000000
bigcom146             bigcom146 0.00000000
bigcom148             bigcom148 0.00000000
bigcom149             bigcom149 0.00000000
bigcom151             bigcom151 0.00000000
bigcom153             bigcom153 0.00000000
bigcom154             bigcom154 0.00000000
bigcom159             bigcom159 0.00000000
bigcom160             bigcom160 0.00000000
bigcom161             bigcom161 0.00000000
bigcom162             bigcom162 0.00000000
bigcom168             bigcom168 0.00000000
bigcom172             bigcom172 0.00000000
bigcom175             bigcom175 0.00000000
bigcom180             bigcom180 0.00000000
bigcom181             bigcom181 0.00000000
bigcom183             bigcom183 0.00000000
bigcom185             bigcom185 0.00000000
bigcom187             bigcom187 0.00000000
bigcom189             bigcom189 0.00000000
bigcom191             bigcom191 0.00000000
bigcom198             bigcom198 0.00000000
bigcom199             bigcom199 0.00000000
bigcom200             bigcom200 0.00000000
bigcom202             bigcom202 0.00000000
bigcom205             bigcom205 0.00000000
bigcom227             bigcom227 0.00000000
bigcom232             bigcom232 0.00000000
bigcom241             bigcom241 0.00000000
bigcom246             bigcom246 0.00000000
bigcom266             bigcom266 0.00000000
bigcom268             bigcom268 0.00000000
bigcom274             bigcom274 0.00000000
bigcom278             bigcom278 0.00000000
bigcom280             bigcom280 0.00000000
bigcom323             bigcom323 0.00000000
bigcom341             bigcom341 0.00000000
bigcom342             bigcom342 0.00000000
bigcom345             bigcom345 0.00000000
bigcom346             bigcom346 0.00000000
bigcom354             bigcom354 0.00000000
bigcom369             bigcom369 0.00000000
bigcom373             bigcom373 0.00000000
bigcom377             bigcom377 0.00000000
bigcom384             bigcom384 0.00000000
bigcom394             bigcom394 0.00000000
bigcom398             bigcom398 0.00000000
bigcom403             bigcom403 0.00000000
bigcom404             bigcom404 0.00000000
bigcom414             bigcom414 0.00000000
bigcom416             bigcom416 0.00000000
bigcom423             bigcom423 0.00000000
bigcom428             bigcom428 0.00000000
bigcom430             bigcom430 0.00000000
bigcom434             bigcom434 0.00000000
bigcom435             bigcom435 0.00000000
bigcom449             bigcom449 0.00000000
bigcom451             bigcom451 0.00000000
bigcom454             bigcom454 0.00000000
bigcom471             bigcom471 0.00000000
bigcom473             bigcom473 0.00000000
bigcom484             bigcom484 0.00000000
bigcom485             bigcom485 0.00000000
bigcom492             bigcom492 0.00000000
bigcom498             bigcom498 0.00000000
bigcom506             bigcom506 0.00000000
bigcom530             bigcom530 0.00000000
bigcom531             bigcom531 0.00000000
bigcom564             bigcom564 0.00000000
bigcom623             bigcom623 0.00000000
membership_s1     membership_s1 0.00000000
membership_s2     membership_s2 0.00000000
membership_s3     membership_s3 0.00000000
membership_s4     membership_s4 0.00000000
membership_s5     membership_s5 0.00000000
membership_s6     membership_s6 0.00000000
membership_s7     membership_s7 0.00000000
membership_s8     membership_s8 0.00000000
membership_s9     membership_s9 0.00000000
membership_s10   membership_s10 0.00000000
membership_s11   membership_s11 0.00000000
membership_s13   membership_s13 0.00000000
membership_s17   membership_s17 0.00000000
membership_s18   membership_s18 0.00000000
membership_s20   membership_s20 0.00000000
membership_s22   membership_s22 0.00000000
membership_s23   membership_s23 0.00000000
membership_s25   membership_s25 0.00000000
membership_s26   membership_s26 0.00000000
membership_s27   membership_s27 0.00000000
membership_s28   membership_s28 0.00000000
membership_s29   membership_s29 0.00000000
membership_s30   membership_s30 0.00000000
membership_s32   membership_s32 0.00000000
membership_s33   membership_s33 0.00000000
membership_s34   membership_s34 0.00000000
membership_s36   membership_s36 0.00000000
membership_s40   membership_s40 0.00000000
membership_s41   membership_s41 0.00000000
membership_s42   membership_s42 0.00000000
[1] "Dataset: low_TnotC Model RF, run: 2 of 10 2015-06-15 21:53:58"
     |      Out-of-bag   |
Tree |      MSE  %Var(y) |
   1 |  0.02009   186.97 |
   2 |  0.01647   153.27 |
   3 |  0.01698   158.05 |
   4 |  0.01693   157.61 |
   5 |  0.01651   153.71 |
   6 |  0.01665   154.96 |
   7 |  0.01568   145.96 |
   8 |  0.01505   140.06 |
   9 |  0.01521   141.59 |
  10 |  0.01573   146.44 |
  11 |  0.01537   143.05 |
  12 |  0.01485   138.19 |
  13 |  0.01426   132.78 |
  14 |  0.01423   132.48 |
  15 |  0.01411   131.35 |
  16 |  0.01386   128.98 |
  17 |  0.01372   127.68 |
  18 |  0.01357   126.35 |
  19 |  0.01348   125.51 |
  20 |  0.01344   125.08 |
  21 |  0.01343   124.98 |
  22 |  0.01334   124.14 |
  23 |  0.01338   124.51 |
  24 |  0.01329   123.74 |
  25 |  0.01324   123.20 |
  26 |  0.01313   122.26 |
  27 |  0.01304   121.36 |
  28 |  0.01295   120.59 |
  29 |  0.01285   119.63 |
  30 |  0.01282   119.31 |
  31 |  0.01278   118.93 |
  32 |  0.01274   118.55 |
  33 |  0.01275   118.70 |
  34 |  0.01274   118.59 |
  35 |  0.01271   118.27 |
  36 |  0.01267   117.91 |
  37 |  0.01264   117.67 |
  38 |  0.01262   117.52 |
  39 |  0.01263   117.56 |
  40 |  0.01265   117.78 |
  41 |  0.01264   117.66 |
  42 |  0.01265   117.80 |
  43 |  0.01266   117.82 |
  44 |  0.01264   117.68 |
  45 |  0.01262   117.47 |
  46 |  0.01262   117.50 |
  47 |  0.01262   117.46 |
  48 |  0.01264   117.64 |
  49 |  0.01262   117.43 |
  50 |  0.01262   117.50 |
  51 |   0.0126   117.32 |
  52 |  0.01258   117.12 |
  53 |  0.01255   116.83 |
  54 |  0.01253   116.64 |
  55 |  0.01248   116.16 |
  56 |  0.01248   116.16 |
  57 |  0.01246   115.98 |
  58 |  0.01243   115.73 |
  59 |  0.01244   115.82 |
  60 |  0.01245   115.87 |
  61 |  0.01243   115.67 |
  62 |  0.01241   115.48 |
  63 |  0.01237   115.11 |
  64 |  0.01233   114.82 |
  65 |  0.01234   114.91 |
  66 |  0.01233   114.78 |
  67 |   0.0123   114.51 |
  68 |  0.01229   114.38 |
  69 |  0.01228   114.27 |
  70 |  0.01226   114.09 |
  71 |  0.01226   114.08 |
  72 |  0.01226   114.10 |
  73 |  0.01225   114.02 |
  74 |  0.01223   113.83 |
  75 |  0.01219   113.51 |
  76 |  0.01219   113.43 |
  77 |  0.01218   113.42 |
  78 |  0.01218   113.40 |
  79 |  0.01216   113.18 |
  80 |  0.01216   113.15 |
  81 |  0.01217   113.27 |
  82 |  0.01216   113.16 |
  83 |  0.01217   113.29 |
  84 |  0.01219   113.45 |
  85 |   0.0122   113.58 |
  86 |  0.01219   113.51 |
  87 |   0.0122   113.56 |
  88 |  0.01218   113.41 |
  89 |  0.01218   113.42 |
  90 |   0.0122   113.52 |
  91 |  0.01218   113.40 |
  92 |  0.01217   113.31 |
  93 |  0.01217   113.31 |
  94 |  0.01218   113.37 |
  95 |  0.01218   113.40 |
  96 |  0.01219   113.49 |
  97 |   0.0122   113.53 |
  98 |  0.01218   113.39 |
  99 |  0.01216   113.23 |
 100 |  0.01218   113.36 |
[1] "Random Forest variable coefficients"
                      %IncMSE IncNodePurity
graph5          -2.674019e-06  8.528386e-02
graph6           5.626325e-04  9.012258e-02
graph7           1.203804e-06  2.735831e-02
graph8           0.000000e+00  2.775558e-19
graph9           7.071965e-03  3.274343e-01
graph10          7.595410e-03  5.082893e-01
graph11          3.122823e-03  1.855006e-01
graph12          1.580045e-03  3.100837e-01
graph13          7.095438e-03  7.217712e-01
graph14          2.505746e-03  1.520703e-01
graph15          3.062801e-03  1.075468e-01
graph16          1.879209e-03  2.462564e-01
graph17          1.551626e-04  8.507014e-02
graph18          0.000000e+00  2.583333e-02
graph19          9.348358e-03  2.628238e-01
graph20         -1.034178e-06  6.464381e-02
graph21         -1.255313e-06  1.521073e-02
graph22          0.000000e+00  2.081668e-19
graph23          2.896101e-04  5.860336e-02
graph24          0.000000e+00  0.000000e+00
graph25         -1.382743e-06  1.900585e-02
graph26         -5.980066e-06  1.009498e-02
graph27          2.182215e-07  8.888889e-04
graph28          4.195701e-06  1.993231e-02
graph29          0.000000e+00  0.000000e+00
orbit0           8.266171e-06  4.636681e-02
orbit1           1.275679e-03  1.901565e-01
orbit2           4.321081e-05  9.379791e-02
orbit3           0.000000e+00  1.387779e-19
orbit4           4.026047e-04  3.329070e-01
orbit5           6.070173e-04  8.476490e-02
orbit6           2.592279e-03  4.271173e-01
orbit7           6.479410e-05  1.471844e-01
orbit8          -4.114758e-06  4.241293e-02
orbit9           1.037741e-03  7.904460e-02
orbit10          4.537594e-04  1.256387e-01
orbit11          1.181961e-04  4.430527e-02
orbit12          3.475852e-06  2.879607e-02
orbit13          0.000000e+00  0.000000e+00
orbit14          0.000000e+00  6.938894e-20
orbit15          4.542962e-03  3.360778e-01
orbit16          2.427795e-03  2.650644e-01
orbit17          1.591440e-03  2.700161e-01
orbit18          4.464203e-03  3.966774e-01
orbit19          3.078443e-03  4.762766e-01
orbit20          2.527042e-03  2.252011e-01
orbit21          1.329184e-04  1.713079e-01
orbit22          4.157049e-03  3.071346e-01
orbit23          2.227693e-05  7.540945e-02
orbit24          6.018622e-03  2.032867e-01
orbit25          3.570120e-04  5.499351e-02
orbit26          0.000000e+00  3.426316e-02
orbit27          9.131627e-03  7.106585e-01
orbit28          6.974618e-03  2.619647e-01
orbit29          2.623704e-06  1.675821e-02
orbit30          8.869858e-04  2.290726e-01
orbit31          5.405887e-03  2.184056e-01
orbit32          1.092299e-04  6.195045e-02
orbit33          5.940759e-04  2.010443e-02
orbit34          1.187485e-03  7.235459e-02
orbit35          1.867866e-03  2.206713e-01
orbit36          8.670125e-05  8.887327e-02
orbit37         -8.082900e-06  3.616550e-02
orbit38          3.659814e-04  3.373521e-02
orbit39          1.726334e-03  1.686854e-01
orbit40          1.221001e-06  9.111588e-04
orbit41          0.000000e+00  0.000000e+00
orbit42          0.000000e+00  1.387779e-19
orbit43          7.609921e-05  3.005000e-02
orbit44          0.000000e+00  0.000000e+00
orbit45          1.164317e-02  3.199703e-01
orbit46         -7.800555e-06  1.201825e-01
orbit47          1.753135e-05  5.550000e-02
orbit48          0.000000e+00  0.000000e+00
orbit49         -2.043898e-05  4.891317e-02
orbit50          3.399288e-05  1.158320e-01
orbit51          6.888869e-04  4.457737e-02
orbit52          0.000000e+00  2.437500e-02
orbit53          2.728673e-05  3.264685e-02
orbit54          6.651885e-07  2.092204e-03
orbit55          0.000000e+00  0.000000e+00
orbit56          3.620613e-04  5.025035e-02
orbit57          0.000000e+00  4.857226e-19
orbit58          0.000000e+00  0.000000e+00
orbit59          0.000000e+00  0.000000e+00
orbit60          1.985659e-06  3.000000e-03
orbit61          0.000000e+00  0.000000e+00
orbit62          5.431984e-06  8.693849e-02
orbit63          0.000000e+00  2.285714e-03
orbit64          0.000000e+00  2.775558e-19
orbit65          0.000000e+00  5.030698e-19
orbit66          0.000000e+00  1.387779e-19
orbit67          0.000000e+00  0.000000e+00
orbit68          0.000000e+00  0.000000e+00
orbit69          0.000000e+00  0.000000e+00
orbit70          3.478261e-06  4.647726e-03
orbit71          0.000000e+00  0.000000e+00
orbit72          0.000000e+00  0.000000e+00
AP               2.737038e-04  1.338484e-01
bet              8.338579e-04  8.259469e-01
ecc              1.485584e-03  2.365550e-01
eccrad           4.693888e-04  6.938023e-02
close            4.662327e-03  2.098468e-01
constraint       6.574723e-04  1.983228e-01
coreness         2.750929e-04  1.470830e-01
knn              8.106289e-03  4.378031e-01
hubscore         1.056509e-02  5.987648e-01
pagerank         2.138201e-03  1.320584e+00
trans            0.000000e+00  6.505213e-21
evcent           6.767011e-03  4.424697e-01
first            1.109890e-05  8.304694e-02
upto_second      3.527037e-03  3.059280e-01
upto_third       2.609247e-03  9.144794e-02
upto_fourth      8.425718e-03  3.711651e-01
upto_fifth       1.788846e-03  2.745885e-01
upto_sixth       8.128363e-03  4.389454e-01
second           1.508486e-03  1.665562e-01
third            8.392205e-03  5.521657e-01
fourth           8.105643e-03  4.645709e-01
fifth            3.149926e-03  7.741056e-01
sixth            1.946269e-03  5.218838e-01
ratio1           5.059217e-03  4.333182e-01
ratio2           1.303681e-03  1.051606e+00
ratio3           3.537529e-03  1.383664e+00
ratio4           8.689008e-03  6.004449e-01
ratio5           7.253848e-03  9.111719e-01
ratio6           1.456900e-03  6.366860e-01
selfinter       -5.431831e-06  1.413166e-02
walktrap_vertex  9.529959e-04  2.975070e-01
bigcom1          7.220871e-05  3.684591e-02
bigcom3          0.000000e+00  0.000000e+00
bigcom4          0.000000e+00  0.000000e+00
bigcom5          0.000000e+00  3.556183e-18
bigcom6          0.000000e+00  0.000000e+00
bigcom7          0.000000e+00  2.081668e-19
bigcom8          0.000000e+00  0.000000e+00
bigcom9          0.000000e+00  2.775558e-19
bigcom10         0.000000e+00  0.000000e+00
bigcom11        -1.263949e-05  2.802407e-02
bigcom12        -3.477133e-06  2.359967e-02
bigcom13         0.000000e+00  3.469447e-20
bigcom14        -9.008858e-05  1.189209e-01
bigcom15         0.000000e+00  0.000000e+00
bigcom16         0.000000e+00  0.000000e+00
bigcom17         0.000000e+00  0.000000e+00
bigcom19         0.000000e+00  1.387779e-19
bigcom20         0.000000e+00  0.000000e+00
bigcom21         0.000000e+00  2.081668e-19
bigcom22         5.727826e-06  8.200939e-04
bigcom23         5.463948e-05  8.888022e-02
bigcom26         0.000000e+00  2.775558e-19
bigcom27         0.000000e+00  0.000000e+00
bigcom28         0.000000e+00  0.000000e+00
bigcom30         5.503593e-05  2.678888e-01
bigcom31         0.000000e+00  2.081668e-19
bigcom32         0.000000e+00  1.387779e-19
bigcom33         0.000000e+00  1.387779e-19
bigcom34         0.000000e+00  2.081668e-19
bigcom36         0.000000e+00  0.000000e+00
bigcom37         0.000000e+00  0.000000e+00
bigcom38         0.000000e+00  0.000000e+00
bigcom39         0.000000e+00  0.000000e+00
bigcom40         4.705778e-05  3.572980e-01
bigcom41         0.000000e+00  1.387779e-19
bigcom43        -2.912377e-05  7.887452e-02
bigcom46         1.741699e-06  2.469541e-01
bigcom47        -2.143181e-05  9.699959e-02
bigcom49         0.000000e+00  0.000000e+00
bigcom52        -2.603507e-05  2.725178e-01
bigcom54         0.000000e+00  0.000000e+00
bigcom58         0.000000e+00  0.000000e+00
bigcom61         0.000000e+00  0.000000e+00
bigcom65         0.000000e+00  0.000000e+00
bigcom69         0.000000e+00  0.000000e+00
bigcom71         0.000000e+00  1.387779e-19
bigcom75         0.000000e+00  6.938894e-20
bigcom76         0.000000e+00  0.000000e+00
bigcom78         0.000000e+00  1.387779e-19
bigcom82         0.000000e+00  0.000000e+00
bigcom83         0.000000e+00  0.000000e+00
bigcom85         0.000000e+00  0.000000e+00
bigcom87         0.000000e+00  1.387779e-19
bigcom90         0.000000e+00  0.000000e+00
bigcom91         0.000000e+00  0.000000e+00
bigcom95         0.000000e+00  0.000000e+00
bigcom97         0.000000e+00  0.000000e+00
bigcom98         0.000000e+00  0.000000e+00
bigcom99         0.000000e+00  6.938894e-20
bigcom101        0.000000e+00  0.000000e+00
bigcom102        0.000000e+00  0.000000e+00
bigcom104        0.000000e+00  0.000000e+00
bigcom106        0.000000e+00  0.000000e+00
bigcom107        0.000000e+00  2.775558e-19
bigcom108        0.000000e+00  6.938894e-20
bigcom113        0.000000e+00  0.000000e+00
bigcom114        0.000000e+00  0.000000e+00
bigcom115        0.000000e+00  0.000000e+00
bigcom117        0.000000e+00  2.081668e-19
bigcom119        0.000000e+00  0.000000e+00
bigcom121        0.000000e+00  0.000000e+00
bigcom123        0.000000e+00  0.000000e+00
bigcom124        0.000000e+00  6.938894e-20
bigcom127        0.000000e+00  0.000000e+00
bigcom130        0.000000e+00  0.000000e+00
bigcom131        0.000000e+00  0.000000e+00
bigcom134        0.000000e+00  6.938894e-20
bigcom138        0.000000e+00  0.000000e+00
bigcom143        0.000000e+00  0.000000e+00
bigcom146        0.000000e+00  0.000000e+00
bigcom148        0.000000e+00  0.000000e+00
bigcom149        0.000000e+00  0.000000e+00
bigcom151        0.000000e+00  0.000000e+00
bigcom153        0.000000e+00  0.000000e+00
bigcom154        0.000000e+00  8.571429e-03
bigcom159        0.000000e+00  0.000000e+00
bigcom160        0.000000e+00  1.387779e-19
bigcom161        0.000000e+00  0.000000e+00
bigcom162        0.000000e+00  0.000000e+00
bigcom168        0.000000e+00  0.000000e+00
bigcom172        0.000000e+00  0.000000e+00
bigcom175        0.000000e+00  0.000000e+00
bigcom180        0.000000e+00  0.000000e+00
bigcom181        0.000000e+00  0.000000e+00
bigcom183        0.000000e+00  2.775558e-19
bigcom185        0.000000e+00  0.000000e+00
bigcom187        0.000000e+00  0.000000e+00
bigcom189        0.000000e+00  0.000000e+00
bigcom191        0.000000e+00  0.000000e+00
bigcom198        0.000000e+00  0.000000e+00
bigcom199        0.000000e+00  0.000000e+00
bigcom200        0.000000e+00  0.000000e+00
bigcom202        0.000000e+00  1.561251e-19
bigcom205        0.000000e+00  1.387779e-19
bigcom227        0.000000e+00  0.000000e+00
bigcom232        0.000000e+00  0.000000e+00
bigcom241        0.000000e+00  0.000000e+00
bigcom246        0.000000e+00  0.000000e+00
bigcom266        0.000000e+00  0.000000e+00
bigcom268        0.000000e+00  0.000000e+00
bigcom274        0.000000e+00  0.000000e+00
bigcom278        0.000000e+00  0.000000e+00
bigcom280        0.000000e+00  0.000000e+00
bigcom323        0.000000e+00  0.000000e+00
bigcom341        0.000000e+00  0.000000e+00
bigcom342        0.000000e+00  1.387779e-19
bigcom345        0.000000e+00  0.000000e+00
bigcom346        0.000000e+00  6.938894e-20
bigcom354        0.000000e+00  0.000000e+00
bigcom369        0.000000e+00  6.938894e-20
bigcom373       -4.771340e-05  2.640995e-01
bigcom377        0.000000e+00  0.000000e+00
bigcom384        0.000000e+00  0.000000e+00
bigcom394        0.000000e+00  0.000000e+00
bigcom398        0.000000e+00  0.000000e+00
bigcom403        0.000000e+00  0.000000e+00
bigcom404        0.000000e+00  0.000000e+00
bigcom414        0.000000e+00  0.000000e+00
bigcom416        0.000000e+00  1.387779e-19
bigcom423        0.000000e+00  0.000000e+00
bigcom428        0.000000e+00  0.000000e+00
bigcom430       -5.013027e-05  5.113244e-01
bigcom434        0.000000e+00  0.000000e+00
bigcom435        0.000000e+00  0.000000e+00
bigcom449        0.000000e+00  0.000000e+00
bigcom451        0.000000e+00  0.000000e+00
bigcom454        0.000000e+00  0.000000e+00
bigcom471        0.000000e+00  6.938894e-20
bigcom473        0.000000e+00  0.000000e+00
bigcom479       -6.845959e-06  2.384123e-02
bigcom484        0.000000e+00  3.469447e-19
bigcom485        0.000000e+00  0.000000e+00
bigcom492        0.000000e+00  5.572799e-19
bigcom498        0.000000e+00  0.000000e+00
bigcom506        0.000000e+00  0.000000e+00
bigcom530        0.000000e+00  0.000000e+00
bigcom531        0.000000e+00  0.000000e+00
bigcom564        0.000000e+00  1.387779e-19
bigcom623        0.000000e+00  0.000000e+00
spin_vertex      4.515520e-04  2.311577e-01
membership_s1    1.879695e-05  5.201019e-02
membership_s2    0.000000e+00  4.336809e-21
membership_s3    0.000000e+00  0.000000e+00
membership_s4    0.000000e+00  0.000000e+00
membership_s5    0.000000e+00  1.387779e-19
membership_s6    0.000000e+00  0.000000e+00
membership_s7    3.874508e-05  1.751607e-01
membership_s8    0.000000e+00  0.000000e+00
membership_s9    0.000000e+00  0.000000e+00
membership_s10   0.000000e+00  0.000000e+00
membership_s11   0.000000e+00  1.387779e-19
membership_s13  -1.629667e-05  4.833076e-01
membership_s14   3.747655e-05  8.962755e-02
membership_s15   1.845741e-05  2.062308e-01
membership_s17  -6.832641e-05  3.467441e-01
membership_s18   0.000000e+00  0.000000e+00
membership_s19  -1.734432e-04  1.852002e-01
membership_s20   0.000000e+00  0.000000e+00
membership_s21  -7.878746e-05  1.269471e-01
membership_s22   0.000000e+00  0.000000e+00
membership_s23   1.013933e-04  3.809816e-02
membership_s25  -2.262484e-05  3.171446e-04
membership_s26   0.000000e+00  0.000000e+00
membership_s27   0.000000e+00  0.000000e+00
membership_s28   4.093140e-06  3.662726e-02
membership_s29   0.000000e+00  3.469447e-20
membership_s30   0.000000e+00  7.806256e-20
membership_s31  -1.166543e-05  1.595407e-01
membership_s32   1.267420e-05  2.107106e-01
membership_s33   0.000000e+00  6.938894e-20
membership_s34  -3.555230e-05  1.896037e-01
membership_s35   8.102033e-05  2.075791e-01
membership_s36   0.000000e+00  0.000000e+00
membership_s37  -1.457101e-05  1.045367e-01
membership_s39  -2.726943e-05  2.208173e-02
membership_s40   0.000000e+00  0.000000e+00
membership_s41   0.000000e+00  1.387779e-19
membership_s42   0.000000e+00  0.000000e+00
membership_s43   1.674846e-05  4.109367e-01
membership_s44   8.816701e-05  1.291960e-01
V1               2.540816e-03  1.285306e+00
V2               1.540108e-03  1.106514e+00
pdi              3.712341e-04  1.742270e-01
adhesion         3.442404e-03  7.656099e-01
cohesion         2.959176e-03  5.483337e-01
inner            1.871988e-03  9.650784e-01
outer            2.190448e-03  1.055002e+00
ioratio          1.349937e-03  8.482677e-01
comsize          6.288174e-04  8.576997e-01
[1] "Dataset: low_TnotC Model GLM, run: 2 of 10 2015-06-15 21:55:23"
[1] "glmnet variable coefficients"
                         [,1]          [,2]
(Intercept)     -4.511673e+00 -3.448263e+00
graph0          -1.204854e-39 -3.515436e-03
graph1          -3.277723e-41 -1.426743e-04
graph2          -2.163515e-40 -3.917532e-03
graph3          -2.197330e-42 -1.102660e-05
graph4          -2.176786e-43  5.397487e-07
graph5          -9.899188e-41 -7.778873e-04
graph6          -1.032928e-41 -1.051859e-04
graph7           1.069499e-40  7.949275e-04
graph8           1.184922e-38  3.915598e-02
graph9          -4.694688e-44 -2.067609e-07
graph10         -1.036725e-44 -1.629629e-08
graph11         -2.076911e-45  6.063799e-09
graph12         -2.353372e-43 -2.726669e-06
graph13         -1.866593e-42 -7.980773e-06
graph14         -5.639150e-44 -2.103840e-07
graph15         -3.444045e-41 -2.420965e-04
graph16         -1.632478e-43  8.737966e-07
graph17          9.670950e-44  3.328802e-07
graph18         -9.773888e-42 -2.568905e-04
graph19         -2.913729e-42 -1.997068e-05
graph20         -2.341065e-42 -1.667393e-05
graph21         -2.342255e-41 -1.741387e-04
graph22          2.587628e-42  2.301967e-05
graph23         -5.090534e-42 -9.974427e-05
graph24          1.584279e-41  1.177085e-04
graph25         -1.200844e-40 -9.469576e-04
graph26          4.564117e-41  4.204335e-04
graph27         -1.931404e-40 -2.110797e-03
graph28          7.304563e-40  7.097192e-03
graph29         -1.097273e-38 -5.368963e-01
orbit0          -1.204854e-39 -3.421180e-03
orbit1          -3.307555e-41 -1.432084e-04
orbit2          -5.816290e-40 -1.656868e-03
orbit3          -2.163515e-40 -3.526414e-03
orbit4          -2.516066e-42 -1.202822e-05
orbit5          -1.177626e-41 -8.083802e-05
orbit6          -2.176649e-43  5.538869e-07
orbit7          -6.140841e-40 -3.640597e-03
orbit8          -9.899188e-41 -7.761026e-04
orbit9          -1.662077e-41 -1.421305e-04
orbit10          4.162056e-43 -1.459474e-04
orbit11         -1.121140e-39  3.484135e-02
orbit12          1.080491e-40  8.254559e-04
orbit13         -5.278735e-39 -1.500246e-01
orbit14          1.184922e-38  4.058864e-02
orbit15         -5.615413e-44 -2.399806e-07
orbit16         -6.898700e-43  2.377357e-06
orbit17         -2.390330e-43 -2.159718e-06
orbit18         -7.026187e-44 -5.194273e-07
orbit19         -1.078767e-44  7.092968e-09
orbit20         -1.328477e-43 -5.839441e-07
orbit21         -8.010581e-42 -6.792496e-05
orbit22         -2.076909e-45  6.246336e-09
orbit23         -1.398921e-39 -1.768408e-02
orbit24         -2.944193e-43 -3.301340e-06
orbit25          1.467497e-43 -2.674270e-07
orbit26         -2.277041e-41 -4.476136e-04
orbit27         -3.672047e-42 -1.198959e-05
orbit28         -1.172123e-41 -7.933124e-05
orbit29         -7.040754e-43 -1.182918e-05
orbit30         -4.068655e-42  2.294047e-03
orbit31         -6.727717e-44 -2.112879e-07
orbit32          8.971116e-45 -1.083335e-06
orbit33          2.954410e-40  1.304283e-01
orbit34         -3.444045e-41 -2.414156e-04
orbit35         -2.630956e-43  3.591499e-06
orbit36         -5.132860e-42 -6.957585e-05
orbit37         -3.162543e-43 -1.860764e-06
orbit38         -4.902593e-41  4.446874e-05
orbit39         -4.360491e-43 -5.491363e-06
orbit40          5.709644e-43  4.991389e-06
orbit41         -7.061063e-41 -9.718458e-04
orbit42         -6.463868e-39 -2.751841e-01
orbit43         -9.767016e-42 -2.545386e-04
orbit44         -7.317609e-39 -4.130706e-01
orbit45         -7.774067e-42 -4.524985e-05
orbit46          6.168908e-42  2.890492e-05
orbit47         -4.993291e-41 -1.192345e-03
orbit48         -3.819713e-41 -5.279666e-04
orbit49         -2.357786e-42 -1.683101e-05
orbit50         -1.739625e-40 -3.503527e-04
orbit51         -2.927446e-41 -2.049317e-04
orbit52         -2.452803e-41 -2.431368e-04
orbit53         -1.738351e-40 -1.496123e-03
orbit54          2.587637e-42  2.316103e-05
orbit55         -1.097936e-38 -3.348892e-02
orbit56         -6.169166e-42 -1.120195e-04
orbit57          7.049116e-41  5.843956e-04
orbit58         -7.333350e-39 -3.402823e-01
orbit59          1.916486e-41  1.491331e-04
orbit60         -6.104884e-41 -8.010700e-04
orbit61         -6.987504e-39 -8.111489e-02
orbit62         -1.522528e-40 -9.442287e-04
orbit63         -2.406635e-40 -4.111951e-03
orbit64         -1.818045e-40 -1.376660e-03
orbit65          4.980111e-41  4.672644e-04
orbit66          2.414151e-40  2.139928e-03
orbit67         -5.201024e-39 -1.382586e-01
orbit68         -1.931404e-40 -2.107853e-03
orbit69          0.000000e+00  0.000000e+00
orbit70          7.352495e-40  7.136516e-03
orbit71         -6.584699e-39 -6.259359e-02
orbit72         -1.097273e-38 -5.367422e-01
AP               1.915988e-38  2.678603e-01
bet              1.078300e-42  1.512860e-05
ecc              5.118388e-39 -3.813582e-02
eccrad           3.582871e-38 -2.667942e-01
close           -2.347850e-37 -3.340357e-01
constraint       4.080684e-39  1.390611e-02
coreness        -2.098309e-39  3.805621e-02
knn             -7.682667e-41  1.161905e-04
hubscore        -3.235368e-37 -9.656346e-01
pagerank        -2.331424e-38 -1.565086e+00
trans           -2.291249e-39 -1.854529e-01
evcent          -3.287870e-37 -9.261053e-01
first           -1.204854e-39 -3.559007e-03
upto_second     -4.421511e-41 -1.786852e-04
upto_third      -7.785965e-42 -2.634071e-05
upto_fourth     -3.028511e-42  1.034785e-06
upto_fifth      -3.434108e-42 -6.275386e-06
upto_sixth      -3.763007e-42 -6.918879e-06
second          -4.453057e-41 -1.800216e-04
third           -8.880159e-42 -2.933347e-05
fourth          -3.950910e-42  1.201258e-05
fifth            4.604816e-42 -1.117794e-05
sixth            5.404417e-42  9.949977e-06
ratio1          -8.538059e-41  1.830230e-04
ratio2           1.304250e-40  1.357652e-03
ratio3           8.855848e-40  9.759051e-03
ratio4           7.642283e-40 -1.262383e-02
ratio5           9.502119e-40  1.133879e-03
ratio6           4.325475e-42 -6.850714e-06
selfinter       -3.917793e-39 -6.369180e-02
walktrap_vertex -1.480023e-38 -2.264868e-01
bigcom1         -3.336211e-39  8.735421e-02
bigcom3         -1.097715e-38 -4.091949e-01
bigcom4         -1.098378e-38 -2.801520e-01
bigcom5         -1.339525e-38 -2.828625e-01
bigcom6         -1.097936e-38 -4.504870e-01
bigcom7         -1.098821e-38 -3.894597e-01
bigcom8         -1.117277e-38 -4.678873e-01
bigcom9         -1.098599e-38 -1.935116e-01
bigcom10        -1.097273e-38 -4.703413e-01
bigcom11        -3.994829e-39  9.776099e-03
bigcom12         1.524696e-39  6.408989e-02
bigcom13        -1.103489e-38 -2.674027e-01
bigcom14         5.232918e-38  1.033458e+00
bigcom15        -1.098378e-38 -3.654055e-01
bigcom16        -1.103043e-38 -2.187224e-01
bigcom17        -1.097715e-38 -3.749978e-01
bigcom19        -1.101483e-38 -3.963347e-01
bigcom20        -1.097715e-38 -1.594538e-01
bigcom21        -1.097936e-38 -3.641527e-01
bigcom22         4.939465e-39  2.979519e-01
bigcom23        -2.078825e-39 -2.982611e-03
bigcom26        -1.097715e-38 -4.127176e-01
bigcom27        -1.098821e-38 -4.026818e-01
bigcom28        -1.098157e-38 -4.113838e-01
bigcom30         6.690448e-38  8.882341e-01
bigcom31        -1.097715e-38 -6.289449e-01
bigcom32        -1.100372e-38 -2.789536e-01
bigcom33        -1.097715e-38 -5.196140e-01
bigcom34        -1.098599e-38 -2.592284e-01
bigcom36        -1.098157e-38 -4.377955e-01
bigcom37        -1.098378e-38 -4.117226e-01
bigcom38        -1.098157e-38 -4.158364e-01
bigcom39        -1.097936e-38 -3.559366e-01
bigcom40         1.912420e-37  1.700308e+00
bigcom41        -1.099485e-38 -3.568547e-01
bigcom43         4.630019e-39  2.690743e-01
bigcom46         1.575698e-37  1.716440e+00
bigcom47         4.531023e-38  7.573300e-01
bigcom49        -1.104159e-38 -3.404920e-01
bigcom52         1.575698e-37  1.224683e+00
bigcom54        -1.099042e-38 -2.802125e-01
bigcom58        -1.098599e-38 -2.643548e-01
bigcom61        -1.098157e-38 -5.916138e-01
bigcom65        -1.098821e-38 -3.209248e-01
bigcom69        -1.098378e-38 -4.670066e-01
bigcom71        -1.099263e-38 -3.819536e-01
bigcom75        -1.098378e-38 -3.719119e-01
bigcom76        -1.097715e-38 -8.420213e-01
bigcom78        -1.097936e-38 -4.673474e-01
bigcom82        -1.099263e-38 -3.266551e-01
bigcom83        -1.097494e-38 -2.277071e-01
bigcom85        -1.099042e-38 -3.774067e-01
bigcom87        -1.098378e-38 -4.169875e-01
bigcom90        -1.097936e-38 -2.875674e-01
bigcom91        -1.099263e-38 -2.862871e-01
bigcom95        -1.097494e-38 -2.477316e-01
bigcom97        -1.097936e-38 -3.265784e-01
bigcom98        -1.097936e-38 -3.619881e-01
bigcom99        -1.098157e-38 -4.358324e-01
bigcom101       -1.097715e-38 -2.500457e-01
bigcom102       -1.100372e-38 -2.573916e-01
bigcom104       -1.098599e-38 -3.617031e-01
bigcom106       -1.097936e-38 -1.775696e-01
bigcom107       -1.097936e-38 -3.996293e-01
bigcom108       -1.100816e-38 -3.625807e-01
bigcom113       -1.098821e-38 -2.268062e-01
bigcom114       -1.098378e-38 -2.661730e-01
bigcom115       -1.098378e-38 -3.064550e-01
bigcom117       -1.102374e-38 -3.400276e-01
bigcom119       -1.098599e-38 -2.831373e-01
bigcom121       -1.098378e-38 -1.874096e-01
bigcom123       -1.099929e-38 -3.478215e-01
bigcom124       -1.098599e-38 -2.855345e-01
bigcom127       -1.099707e-38 -2.924852e-01
bigcom130       -1.098157e-38 -4.009645e-01
bigcom131       -1.098157e-38 -3.647192e-01
bigcom134       -1.097936e-38 -3.142271e-01
bigcom138       -1.100816e-38 -2.435722e-01
bigcom143       -1.098157e-38 -2.652427e-01
bigcom146       -1.107297e-38 -2.339934e-01
bigcom148       -1.097936e-38 -3.239950e-01
bigcom149       -1.098599e-38 -3.588027e-01
bigcom151       -1.097936e-38 -2.338059e-01
bigcom153       -1.097936e-38 -3.140071e-01
bigcom154       -1.099263e-38 -5.029388e-01
bigcom159       -1.098821e-38 -2.739364e-01
bigcom160       -1.098378e-38 -3.574778e-01
bigcom161       -1.097936e-38 -6.566461e-01
bigcom162       -1.100594e-38 -3.599607e-01
bigcom168       -1.097715e-38 -2.901573e-01
bigcom172       -1.098378e-38 -3.971173e-01
bigcom175       -1.098378e-38 -4.165561e-01
bigcom180       -1.098157e-38 -2.780490e-01
bigcom181       -1.098157e-38 -2.318577e-01
bigcom183       -1.098157e-38 -3.342600e-01
bigcom185       -1.097273e-38 -3.317324e-01
bigcom187       -1.098157e-38 -2.172223e-01
bigcom189       -1.099042e-38 -5.245640e-01
bigcom191       -1.098157e-38 -2.679753e-01
bigcom198       -1.098157e-38 -1.502250e-01
bigcom199       -1.099042e-38 -3.257615e-01
bigcom200       -1.098157e-38 -5.811257e-01
bigcom202       -1.097936e-38 -6.016408e-01
bigcom205       -1.098157e-38 -3.709881e-01
bigcom227       -1.097715e-38 -1.790739e-01
bigcom232       -1.098157e-38 -2.763841e-01
bigcom241       -1.097936e-38 -2.796026e-01
bigcom246       -1.097936e-38 -1.659920e-01
bigcom266       -1.097936e-38 -3.962535e-01
bigcom268       -1.098157e-38 -4.135160e-01
bigcom274       -1.097715e-38 -2.390304e-01
bigcom278       -1.098599e-38 -4.513172e-01
bigcom280       -1.097715e-38 -3.660219e-01
bigcom323       -1.098378e-38 -3.584043e-01
bigcom341       -1.097715e-38 -6.528230e-01
bigcom342       -1.099929e-38 -1.817670e-01
bigcom345       -1.097936e-38 -1.710166e-01
bigcom346       -1.099929e-38 -3.918899e-01
bigcom354       -1.097936e-38 -3.596669e-01
bigcom369       -1.098378e-38 -2.174529e-01
bigcom373        1.912420e-37  1.438759e+00
bigcom377       -1.097715e-38 -3.741648e-01
bigcom384       -1.098821e-38 -3.468985e-01
bigcom394       -1.098157e-38 -4.231693e-01
bigcom398       -1.097936e-38 -3.717362e-01
bigcom403       -1.097936e-38 -3.836358e-01
bigcom404       -1.098157e-38 -4.776267e-01
bigcom414       -1.097936e-38 -4.122039e-01
bigcom416       -1.098157e-38 -3.080009e-01
bigcom423       -1.102374e-38 -3.232408e-01
bigcom428       -1.099707e-38 -4.705341e-01
bigcom430        3.259265e-37  1.998499e+00
bigcom434       -1.098157e-38 -2.747348e-01
bigcom435       -1.098157e-38 -3.521562e-01
bigcom449       -1.099042e-38 -2.186143e-01
bigcom451       -1.099042e-38 -4.286627e-01
bigcom454       -1.097936e-38 -3.535819e-01
bigcom471       -1.097936e-38 -4.732985e-01
bigcom473       -1.099707e-38 -2.954141e-01
bigcom479        2.072854e-38  2.983402e-01
bigcom484       -1.099042e-38 -1.802785e-01
bigcom485       -1.097936e-38 -3.707028e-01
bigcom492       -1.099485e-38 -5.189952e-01
bigcom498       -1.097936e-38 -3.411381e-01
bigcom506       -1.097715e-38 -2.827690e-01
bigcom530       -1.098157e-38 -5.693544e-01
bigcom531       -1.098157e-38 -3.367811e-01
bigcom564       -1.098157e-38 -2.635565e-01
bigcom623       -1.097936e-38 -4.009796e-01
spin_vertex      2.597204e-38  8.688700e-01
membership_s1   -5.916547e-39 -9.197078e-02
membership_s2   -1.146154e-38 -3.931102e-01
membership_s3   -1.097715e-38 -3.457082e-01
membership_s4   -1.099042e-38 -6.180200e-01
membership_s5   -1.099485e-38 -3.535700e-01
membership_s6   -1.100372e-38 -3.726714e-01
membership_s7    8.103612e-38  8.622839e-01
membership_s8   -1.099485e-38 -4.057497e-01
membership_s9   -1.102820e-38 -3.602100e-01
membership_s10  -1.099263e-38 -4.104092e-01
membership_s11  -1.097715e-38 -4.022859e-01
membership_s13   2.138835e-37  1.669595e+00
membership_s14   3.719338e-39  2.996084e-02
membership_s15   9.020429e-39  3.874800e-02
membership_s17   1.335176e-37  1.436584e+00
membership_s18  -1.100372e-38 -3.345047e-01
membership_s19   1.194214e-38  2.989542e-01
membership_s20  -1.097936e-38 -4.662753e-01
membership_s21   1.886735e-38  1.865912e-01
membership_s22  -1.105950e-38 -3.902366e-01
membership_s23  -7.187254e-39 -2.587525e-02
membership_s25  -1.065573e-38 -2.344526e-01
membership_s26  -1.097936e-38 -4.614525e-01
membership_s27  -1.098378e-38 -3.116923e-01
membership_s28   1.158098e-38  3.668432e-01
membership_s29  -1.098378e-38 -3.531264e-01
membership_s30  -1.100594e-38 -3.593605e-01
membership_s31   5.936126e-39  2.765350e-01
membership_s32   2.719970e-39  2.212816e-01
membership_s33  -1.098821e-38 -4.557352e-01
membership_s34   7.338167e-38  7.971548e-01
membership_s35   8.898076e-40  1.559165e-01
membership_s36  -1.100150e-38 -3.795522e-01
membership_s37   3.937756e-39  2.393557e-01
membership_s39   4.004269e-40 -1.103301e-01
membership_s40  -1.098157e-38 -2.824845e-01
membership_s41  -1.098599e-38 -4.096484e-01
membership_s42  -1.100816e-38 -3.952054e-01
membership_s43   3.573373e-38  6.356180e-01
membership_s44   8.166622e-39  2.490933e-01
V1               1.849820e-41  4.003658e-01
V2               1.184671e-38  3.491204e-01
pdi              4.926916e-35 -6.385894e+01
adhesion         6.427317e-42  7.300370e-05
cohesion        -1.285463e-41 -1.453979e-04
inner           -9.197178e-43  1.748097e-05
outer            5.125053e-42  1.508009e-04
ioratio          4.343241e-38  1.588056e-01
comsize         -4.864624e-42 -1.605346e-04
[1] "Dataset: low_TnotC Model GBM, run: 3 of 10 2015-06-15 21:56:23"
Iter   TrainDeviance   ValidDeviance   StepSize   Improve
     1        0.1189             nan     0.0100    0.0001
     2        0.1174             nan     0.0100   -0.0001
     3        0.1166             nan     0.0100   -0.0001
     4        0.1153             nan     0.0100    0.0000
     5        0.1139             nan     0.0100   -0.0001
     6        0.1124             nan     0.0100    0.0000
     7        0.1109             nan     0.0100   -0.0001
     8        0.1101             nan     0.0100    0.0000
     9        0.1088             nan     0.0100    0.0001
    10        0.1081             nan     0.0100    0.0000
    20        0.0999             nan     0.0100    0.0000
    40        0.0881             nan     0.0100   -0.0000
    44        0.0859             nan     0.0100   -0.0001

[1] "GBM variable coefficients"
                            var    rel.inf
bet                         bet 6.90225447
outer                     outer 6.33674214
ratio3                   ratio3 5.59261499
ratio2                   ratio2 5.49244310
ioratio                 ioratio 4.02726941
V1                           V1 3.91066990
comsize                 comsize 3.65830102
V2                           V2 3.37494022
hubscore               hubscore 3.10316999
pagerank               pagerank 3.01765547
ratio5                   ratio5 2.74735675
inner                     inner 2.58311260
knn                         knn 2.51527407
ratio6                   ratio6 2.27220539
orbit18                 orbit18 2.12174551
orbit27                 orbit27 1.90260820
graph11                 graph11 1.89329380
fifth                     fifth 1.89188292
orbit20                 orbit20 1.83896389
orbit19                 orbit19 1.79113630
graph19                 graph19 1.70411788
cohesion               cohesion 1.53693757
orbit15                 orbit15 1.34790845
graph4                   graph4 1.25068544
graph10                 graph10 1.24098454
sixth                     sixth 1.16012911
fourth                   fourth 1.15596130
orbit6                   orbit6 1.14102551
graph12                 graph12 1.13998123
upto_third           upto_third 1.10061283
ecc                         ecc 1.04735909
graph13                 graph13 1.04278488
upto_sixth           upto_sixth 0.98498290
orbit31                 orbit31 0.94929509
graph14                 graph14 0.91923340
orbit17                 orbit17 0.89251907
graph16                 graph16 0.83388695
adhesion               adhesion 0.82906291
orbit16                 orbit16 0.69919367
upto_fourth         upto_fourth 0.67339126
membership_s19   membership_s19 0.66381034
spin_vertex         spin_vertex 0.64229871
graph1                   graph1 0.52770739
graph3                   graph3 0.51458034
orbit28                 orbit28 0.44053215
upto_fifth           upto_fifth 0.43062179
orbit36                 orbit36 0.41723699
orbit21                 orbit21 0.38677774
ratio4                   ratio4 0.36777866
orbit4                   orbit4 0.34677492
third                     third 0.34520747
walktrap_vertex walktrap_vertex 0.32916407
orbit1                   orbit1 0.32604779
ratio1                   ratio1 0.31668513
orbit38                 orbit38 0.31345263
membership_s14   membership_s14 0.24640522
membership_s44   membership_s44 0.24160561
membership_s43   membership_s43 0.23227868
membership_s35   membership_s35 0.21442019
orbit50                 orbit50 0.21242888
orbit5                   orbit5 0.19482483
upto_second         upto_second 0.18731229
orbit39                 orbit39 0.18443821
graph2                   graph2 0.18109367
bigcom47               bigcom47 0.17116973
graph9                   graph9 0.16907577
orbit49                 orbit49 0.16653195
bigcom479             bigcom479 0.16046401
graph20                 graph20 0.15374788
orbit35                 orbit35 0.15005759
graph6                   graph6 0.14821958
membership_s21   membership_s21 0.13910203
close                     close 0.13683609
membership_s15   membership_s15 0.13376709
evcent                   evcent 0.11342679
bigcom14               bigcom14 0.11088478
bigcom11               bigcom11 0.10539036
graph28                 graph28 0.10319277
graph23                 graph23 0.09975412
orbit25                 orbit25 0.09780815
pdi                         pdi 0.09281129
graph15                 graph15 0.08639897
orbit45                 orbit45 0.07446210
orbit56                 orbit56 0.07394301
graph25                 graph25 0.06288885
bigcom43               bigcom43 0.05974429
orbit30                 orbit30 0.05788148
orbit66                 orbit66 0.05742274
orbit29                 orbit29 0.05698972
orbit59                 orbit59 0.05514756
graph22                 graph22 0.05415899
graph17                 graph17 0.05225315
membership_s37   membership_s37 0.04820245
membership_s32   membership_s32 0.03941411
bigcom1                 bigcom1 0.03817633
membership_s39   membership_s39 0.02503494
membership_s31   membership_s31 0.01846439
graph0                   graph0 0.00000000
graph5                   graph5 0.00000000
graph7                   graph7 0.00000000
graph8                   graph8 0.00000000
graph18                 graph18 0.00000000
graph21                 graph21 0.00000000
graph24                 graph24 0.00000000
graph26                 graph26 0.00000000
graph27                 graph27 0.00000000
graph29                 graph29 0.00000000
orbit0                   orbit0 0.00000000
orbit2                   orbit2 0.00000000
orbit3                   orbit3 0.00000000
orbit7                   orbit7 0.00000000
orbit8                   orbit8 0.00000000
orbit9                   orbit9 0.00000000
orbit10                 orbit10 0.00000000
orbit11                 orbit11 0.00000000
orbit12                 orbit12 0.00000000
orbit13                 orbit13 0.00000000
orbit14                 orbit14 0.00000000
orbit22                 orbit22 0.00000000
orbit23                 orbit23 0.00000000
orbit24                 orbit24 0.00000000
orbit26                 orbit26 0.00000000
orbit32                 orbit32 0.00000000
orbit33                 orbit33 0.00000000
orbit34                 orbit34 0.00000000
orbit37                 orbit37 0.00000000
orbit40                 orbit40 0.00000000
orbit41                 orbit41 0.00000000
orbit42                 orbit42 0.00000000
orbit43                 orbit43 0.00000000
orbit44                 orbit44 0.00000000
orbit46                 orbit46 0.00000000
orbit47                 orbit47 0.00000000
orbit48                 orbit48 0.00000000
orbit51                 orbit51 0.00000000
orbit52                 orbit52 0.00000000
orbit53                 orbit53 0.00000000
orbit54                 orbit54 0.00000000
orbit55                 orbit55 0.00000000
orbit57                 orbit57 0.00000000
orbit58                 orbit58 0.00000000
orbit60                 orbit60 0.00000000
orbit61                 orbit61 0.00000000
orbit62                 orbit62 0.00000000
orbit63                 orbit63 0.00000000
orbit64                 orbit64 0.00000000
orbit65                 orbit65 0.00000000
orbit67                 orbit67 0.00000000
orbit68                 orbit68 0.00000000
orbit69                 orbit69 0.00000000
orbit70                 orbit70 0.00000000
orbit71                 orbit71 0.00000000
orbit72                 orbit72 0.00000000
AP                           AP 0.00000000
eccrad                   eccrad 0.00000000
constraint           constraint 0.00000000
coreness               coreness 0.00000000
trans                     trans 0.00000000
first                     first 0.00000000
second                   second 0.00000000
selfinter             selfinter 0.00000000
bigcom3                 bigcom3 0.00000000
bigcom4                 bigcom4 0.00000000
bigcom5                 bigcom5 0.00000000
bigcom6                 bigcom6 0.00000000
bigcom7                 bigcom7 0.00000000
bigcom8                 bigcom8 0.00000000
bigcom9                 bigcom9 0.00000000
bigcom10               bigcom10 0.00000000
bigcom12               bigcom12 0.00000000
bigcom13               bigcom13 0.00000000
bigcom15               bigcom15 0.00000000
bigcom16               bigcom16 0.00000000
bigcom17               bigcom17 0.00000000
bigcom19               bigcom19 0.00000000
bigcom20               bigcom20 0.00000000
bigcom21               bigcom21 0.00000000
bigcom22               bigcom22 0.00000000
bigcom23               bigcom23 0.00000000
bigcom26               bigcom26 0.00000000
bigcom27               bigcom27 0.00000000
bigcom28               bigcom28 0.00000000
bigcom30               bigcom30 0.00000000
bigcom31               bigcom31 0.00000000
bigcom32               bigcom32 0.00000000
bigcom33               bigcom33 0.00000000
bigcom34               bigcom34 0.00000000
bigcom36               bigcom36 0.00000000
bigcom37               bigcom37 0.00000000
bigcom38               bigcom38 0.00000000
bigcom39               bigcom39 0.00000000
bigcom40               bigcom40 0.00000000
bigcom41               bigcom41 0.00000000
bigcom46               bigcom46 0.00000000
bigcom49               bigcom49 0.00000000
bigcom52               bigcom52 0.00000000
bigcom54               bigcom54 0.00000000
bigcom58               bigcom58 0.00000000
bigcom61               bigcom61 0.00000000
bigcom65               bigcom65 0.00000000
bigcom69               bigcom69 0.00000000
bigcom71               bigcom71 0.00000000
bigcom75               bigcom75 0.00000000
bigcom76               bigcom76 0.00000000
bigcom78               bigcom78 0.00000000
bigcom82               bigcom82 0.00000000
bigcom83               bigcom83 0.00000000
bigcom85               bigcom85 0.00000000
bigcom87               bigcom87 0.00000000
bigcom90               bigcom90 0.00000000
bigcom91               bigcom91 0.00000000
bigcom95               bigcom95 0.00000000
bigcom97               bigcom97 0.00000000
bigcom98               bigcom98 0.00000000
bigcom99               bigcom99 0.00000000
bigcom101             bigcom101 0.00000000
bigcom102             bigcom102 0.00000000
bigcom104             bigcom104 0.00000000
bigcom106             bigcom106 0.00000000
bigcom107             bigcom107 0.00000000
bigcom108             bigcom108 0.00000000
bigcom113             bigcom113 0.00000000
bigcom114             bigcom114 0.00000000
bigcom115             bigcom115 0.00000000
bigcom117             bigcom117 0.00000000
bigcom119             bigcom119 0.00000000
bigcom121             bigcom121 0.00000000
bigcom123             bigcom123 0.00000000
bigcom124             bigcom124 0.00000000
bigcom127             bigcom127 0.00000000
bigcom130             bigcom130 0.00000000
bigcom131             bigcom131 0.00000000
bigcom134             bigcom134 0.00000000
bigcom138             bigcom138 0.00000000
bigcom143             bigcom143 0.00000000
bigcom146             bigcom146 0.00000000
bigcom148             bigcom148 0.00000000
bigcom149             bigcom149 0.00000000
bigcom151             bigcom151 0.00000000
bigcom153             bigcom153 0.00000000
bigcom154             bigcom154 0.00000000
bigcom159             bigcom159 0.00000000
bigcom160             bigcom160 0.00000000
bigcom161             bigcom161 0.00000000
bigcom162             bigcom162 0.00000000
bigcom168             bigcom168 0.00000000
bigcom172             bigcom172 0.00000000
bigcom175             bigcom175 0.00000000
bigcom180             bigcom180 0.00000000
bigcom181             bigcom181 0.00000000
bigcom183             bigcom183 0.00000000
bigcom185             bigcom185 0.00000000
bigcom187             bigcom187 0.00000000
bigcom189             bigcom189 0.00000000
bigcom191             bigcom191 0.00000000
bigcom198             bigcom198 0.00000000
bigcom199             bigcom199 0.00000000
bigcom200             bigcom200 0.00000000
bigcom202             bigcom202 0.00000000
bigcom205             bigcom205 0.00000000
bigcom227             bigcom227 0.00000000
bigcom232             bigcom232 0.00000000
bigcom241             bigcom241 0.00000000
bigcom246             bigcom246 0.00000000
bigcom266             bigcom266 0.00000000
bigcom268             bigcom268 0.00000000
bigcom274             bigcom274 0.00000000
bigcom278             bigcom278 0.00000000
bigcom280             bigcom280 0.00000000
bigcom323             bigcom323 0.00000000
bigcom341             bigcom341 0.00000000
bigcom342             bigcom342 0.00000000
bigcom345             bigcom345 0.00000000
bigcom346             bigcom346 0.00000000
bigcom354             bigcom354 0.00000000
bigcom369             bigcom369 0.00000000
bigcom373             bigcom373 0.00000000
bigcom377             bigcom377 0.00000000
bigcom384             bigcom384 0.00000000
bigcom394             bigcom394 0.00000000
bigcom398             bigcom398 0.00000000
bigcom403             bigcom403 0.00000000
bigcom404             bigcom404 0.00000000
bigcom414             bigcom414 0.00000000
bigcom416             bigcom416 0.00000000
bigcom423             bigcom423 0.00000000
bigcom428             bigcom428 0.00000000
bigcom430             bigcom430 0.00000000
bigcom434             bigcom434 0.00000000
bigcom435             bigcom435 0.00000000
bigcom449             bigcom449 0.00000000
bigcom451             bigcom451 0.00000000
bigcom454             bigcom454 0.00000000
bigcom471             bigcom471 0.00000000
bigcom473             bigcom473 0.00000000
bigcom484             bigcom484 0.00000000
bigcom485             bigcom485 0.00000000
bigcom492             bigcom492 0.00000000
bigcom498             bigcom498 0.00000000
bigcom506             bigcom506 0.00000000
bigcom530             bigcom530 0.00000000
bigcom531             bigcom531 0.00000000
bigcom564             bigcom564 0.00000000
bigcom623             bigcom623 0.00000000
membership_s1     membership_s1 0.00000000
membership_s2     membership_s2 0.00000000
membership_s3     membership_s3 0.00000000
membership_s4     membership_s4 0.00000000
membership_s5     membership_s5 0.00000000
membership_s6     membership_s6 0.00000000
membership_s7     membership_s7 0.00000000
membership_s8     membership_s8 0.00000000
membership_s9     membership_s9 0.00000000
membership_s10   membership_s10 0.00000000
membership_s11   membership_s11 0.00000000
membership_s13   membership_s13 0.00000000
membership_s17   membership_s17 0.00000000
membership_s18   membership_s18 0.00000000
membership_s20   membership_s20 0.00000000
membership_s22   membership_s22 0.00000000
membership_s23   membership_s23 0.00000000
membership_s25   membership_s25 0.00000000
membership_s26   membership_s26 0.00000000
membership_s27   membership_s27 0.00000000
membership_s28   membership_s28 0.00000000
membership_s29   membership_s29 0.00000000
membership_s30   membership_s30 0.00000000
membership_s33   membership_s33 0.00000000
membership_s34   membership_s34 0.00000000
membership_s36   membership_s36 0.00000000
membership_s40   membership_s40 0.00000000
membership_s41   membership_s41 0.00000000
membership_s42   membership_s42 0.00000000
[1] "Dataset: low_TnotC Model RF, run: 3 of 10 2015-06-15 21:56:42"
     |      Out-of-bag   |
Tree |      MSE  %Var(y) |
   1 |  0.01958   180.57 |
   2 |   0.0209   192.71 |
   3 |  0.01826   168.38 |
   4 |  0.01815   167.43 |
   5 |  0.01741   160.55 |
   6 |   0.0159   146.61 |
   7 |   0.0155   143.00 |
   8 |  0.01505   138.82 |
   9 |  0.01448   133.58 |
  10 |   0.0141   130.06 |
  11 |   0.0138   127.29 |
  12 |  0.01396   128.72 |
  13 |  0.01399   129.05 |
  14 |  0.01395   128.66 |
  15 |  0.01378   127.11 |
  16 |  0.01372   126.57 |
  17 |  0.01385   127.77 |
  18 |  0.01387   127.94 |
  19 |  0.01383   127.56 |
  20 |  0.01367   126.08 |
  21 |  0.01364   125.80 |
  22 |  0.01361   125.55 |
  23 |  0.01364   125.76 |
  24 |  0.01361   125.55 |
  25 |  0.01353   124.79 |
  26 |  0.01347   124.25 |
  27 |  0.01348   124.29 |
  28 |  0.01344   123.95 |
  29 |  0.01337   123.30 |
  30 |  0.01335   123.10 |
  31 |  0.01333   122.96 |
  32 |  0.01328   122.50 |
  33 |   0.0132   121.74 |
  34 |  0.01313   121.14 |
  35 |   0.0131   120.78 |
  36 |  0.01309   120.74 |
  37 |  0.01311   120.91 |
  38 |  0.01305   120.36 |
  39 |  0.01302   120.10 |
  40 |  0.01294   119.37 |
  41 |  0.01299   119.81 |
  42 |  0.01296   119.50 |
  43 |  0.01292   119.16 |
  44 |  0.01292   119.12 |
  45 |  0.01294   119.33 |
  46 |  0.01293   119.24 |
  47 |   0.0129   118.97 |
  48 |  0.01289   118.84 |
  49 |  0.01283   118.34 |
  50 |  0.01283   118.36 |
  51 |   0.0128   118.02 |
  52 |  0.01282   118.23 |
  53 |  0.01282   118.21 |
  54 |  0.01279   117.93 |
  55 |   0.0128   118.07 |
  56 |  0.01281   118.17 |
  57 |  0.01279   117.97 |
  58 |  0.01279   117.96 |
  59 |  0.01278   117.89 |
  60 |  0.01276   117.65 |
  61 |  0.01274   117.54 |
  62 |  0.01275   117.62 |
  63 |  0.01274   117.49 |
  64 |  0.01272   117.30 |
  65 |   0.0127   117.10 |
  66 |  0.01268   116.96 |
  67 |  0.01267   116.84 |
  68 |  0.01269   117.00 |
  69 |  0.01269   117.03 |
  70 |  0.01269   117.06 |
  71 |  0.01269   117.02 |
  72 |  0.01271   117.24 |
  73 |   0.0127   117.11 |
  74 |   0.0127   117.10 |
  75 |  0.01269   116.99 |
  76 |  0.01267   116.85 |
  77 |  0.01264   116.59 |
  78 |  0.01266   116.72 |
  79 |  0.01265   116.66 |
  80 |  0.01264   116.61 |
  81 |  0.01264   116.62 |
  82 |  0.01263   116.52 |
  83 |  0.01264   116.54 |
  84 |  0.01265   116.63 |
  85 |  0.01263   116.48 |
  86 |  0.01262   116.41 |
  87 |  0.01259   116.13 |
  88 |  0.01259   116.16 |
  89 |   0.0126   116.17 |
  90 |   0.0126   116.22 |
  91 |  0.01259   116.15 |
  92 |  0.01259   116.13 |
  93 |  0.01258   115.99 |
  94 |  0.01258   116.01 |
  95 |  0.01258   116.06 |
  96 |  0.01258   116.02 |
  97 |  0.01258   116.03 |
  98 |  0.01258   115.99 |
  99 |  0.01258   116.01 |
 100 |  0.01258   115.98 |
[1] "Random Forest variable coefficients"
                      %IncMSE IncNodePurity
graph5           1.224325e-05  2.276613e-01
graph6           1.270130e-03  1.295835e-01
graph7           0.000000e+00  3.333333e-03
graph8           0.000000e+00  0.000000e+00
graph9           4.589976e-03  4.211286e-01
graph10          5.005125e-03  4.906554e-01
graph11          6.606693e-03  2.777698e-01
graph12          8.783453e-03  2.832308e-01
graph13          1.012644e-02  6.298743e-01
graph14          2.519742e-03  3.403011e-01
graph15          1.012045e-03  1.069627e-01
graph16          2.059509e-03  2.452251e-01
graph17          4.711061e-04  1.720445e-01
graph18          5.356186e-06  1.708333e-02
graph19          5.426749e-03  2.838354e-01
graph20          7.637446e-06  2.331652e-01
graph21          8.658009e-07  1.236364e-02
graph22          0.000000e+00  0.000000e+00
graph23         -6.854649e-06  3.049223e-03
graph24          0.000000e+00  0.000000e+00
graph25          0.000000e+00  1.942890e-18
graph26          1.070344e-05  2.312679e-02
graph27          0.000000e+00  3.333333e-03
graph28         -4.230370e-06  9.920148e-03
graph29          0.000000e+00  0.000000e+00
orbit0           4.201527e-05  2.317302e-01
orbit1           5.995553e-04  3.792053e-01
orbit2           5.735570e-05  1.522659e-01
orbit3          -1.504011e-06  1.250000e-03
orbit4           7.831789e-03  3.707728e-01
orbit5           1.405274e-03  2.073484e-01
orbit6           5.020834e-03  4.030306e-01
orbit7           3.349699e-05  1.269640e-01
orbit8          -3.822467e-06  2.599461e-01
orbit9           1.746785e-03  1.657059e-01
orbit10          4.647179e-04  9.759031e-02
orbit11         -1.501577e-05  3.366849e-02
orbit12          3.338675e-07  1.616795e-02
orbit13          0.000000e+00  0.000000e+00
orbit14          0.000000e+00  0.000000e+00
orbit15          5.692163e-03  3.117160e-01
orbit16          1.981898e-03  1.865122e-01
orbit17          7.237847e-04  2.956554e-01
orbit18          7.216096e-03  6.625653e-01
orbit19          4.086150e-03  4.460774e-01
orbit20          2.154867e-03  2.915699e-01
orbit21          1.199106e-03  2.282892e-01
orbit22          6.484166e-03  3.398933e-01
orbit23          3.612849e-05  9.692932e-02
orbit24          1.066744e-02  3.709682e-01
orbit25          1.995074e-04  3.844395e-02
orbit26          2.177738e-05  1.600000e-02
orbit27          1.091507e-02  7.291652e-01
orbit28          6.063057e-03  1.731294e-01
orbit29         -5.347594e-06  4.042088e-03
orbit30          6.089656e-04  1.230387e-01
orbit31          1.517724e-02  2.296394e-01
orbit32          0.000000e+00  1.636364e-02
orbit33          2.001778e-04  2.740782e-02
orbit34          3.218463e-03  1.581824e-01
orbit35          1.143358e-03  2.735053e-01
orbit36          4.075080e-04  2.291468e-02
orbit37          5.020349e-05  9.644261e-03
orbit38         -6.790074e-06  2.432837e-02
orbit39          9.832585e-04  1.081360e-01
orbit40          3.367457e-07  1.478358e-03
orbit41          0.000000e+00  2.168404e-20
orbit42          0.000000e+00  0.000000e+00
orbit43          0.000000e+00  8.673617e-21
orbit44          0.000000e+00  0.000000e+00
orbit45          6.822330e-03  3.080923e-01
orbit46         -1.361713e-05  1.471021e-01
orbit47          6.849315e-07  1.071429e-03
orbit48          0.000000e+00  1.734723e-20
orbit49          3.937675e-06  6.836125e-02
orbit50          3.457794e-05  2.404907e-01
orbit51          0.000000e+00  0.000000e+00
orbit52          0.000000e+00  0.000000e+00
orbit53          7.902299e-05  1.571694e-02
orbit54          1.403811e-05  1.222332e-02
orbit55          0.000000e+00  0.000000e+00
orbit56          1.006502e-04  7.548653e-02
orbit57          0.000000e+00  0.000000e+00
orbit58          0.000000e+00  0.000000e+00
orbit59          0.000000e+00  1.714286e-02
orbit60          0.000000e+00  0.000000e+00
orbit61          0.000000e+00  0.000000e+00
orbit62          0.000000e+00  1.154762e-02
orbit63          3.568549e-06  4.452991e-03
orbit64          0.000000e+00  1.734723e-20
orbit65          6.074965e-07  1.904762e-03
orbit66          0.000000e+00  0.000000e+00
orbit67          0.000000e+00  5.000000e-03
orbit68          1.339764e-06  3.750000e-03
orbit69          0.000000e+00  0.000000e+00
orbit70          2.663825e-06  1.806657e-02
orbit71          0.000000e+00  0.000000e+00
orbit72          0.000000e+00  0.000000e+00
AP               5.452836e-05  5.140740e-02
bet              1.018666e-03  9.000310e-01
ecc              4.594659e-04  1.115684e-01
eccrad           7.624852e-05  1.099751e-01
close            4.527553e-03  3.807305e-01
constraint       9.627635e-06  6.765518e-02
coreness         1.970705e-04  2.147451e-01
knn              5.911813e-03  5.029604e-01
hubscore         3.329627e-03  6.130811e-01
pagerank         1.117326e-03  1.027100e+00
trans            3.531957e-05  1.961046e-02
evcent           4.467801e-03  5.969371e-01
first            2.905795e-05  7.391748e-02
upto_second      1.860756e-03  2.720586e-01
upto_third       4.359031e-03  3.579277e-01
upto_fourth      2.348223e-03  4.590029e-01
upto_fifth       1.597011e-03  1.989939e-01
upto_sixth       1.003048e-02  5.816413e-01
second           1.155858e-03  2.719789e-01
third            9.224494e-03  3.981293e-01
fourth           1.555644e-02  6.908877e-01
fifth            1.322991e-03  7.407260e-01
sixth            5.329543e-03  6.043887e-01
ratio1           4.455196e-03  4.490194e-01
ratio2           1.186131e-03  1.027308e+00
ratio3           6.082608e-03  1.269364e+00
ratio4           8.170401e-03  5.625392e-01
ratio5           5.229455e-03  8.974735e-01
ratio6           2.245902e-03  4.634818e-01
selfinter        5.183547e-06  3.073133e-03
walktrap_vertex  3.185346e-04  2.451627e-01
bigcom1         -1.083097e-05  2.651031e-02
bigcom3          0.000000e+00  0.000000e+00
bigcom4          0.000000e+00  0.000000e+00
bigcom5          3.593365e-04  1.291249e-01
bigcom6          0.000000e+00  1.734723e-20
bigcom7          0.000000e+00  0.000000e+00
bigcom8          0.000000e+00  0.000000e+00
bigcom9          0.000000e+00  0.000000e+00
bigcom10         0.000000e+00  0.000000e+00
bigcom11         5.015791e-05  4.443300e-02
bigcom12        -5.103486e-06  2.147580e-02
bigcom13         0.000000e+00  0.000000e+00
bigcom14        -5.912625e-05  7.789191e-02
bigcom15         0.000000e+00  0.000000e+00
bigcom16         0.000000e+00  0.000000e+00
bigcom17         0.000000e+00  0.000000e+00
bigcom19         0.000000e+00  0.000000e+00
bigcom20         0.000000e+00  0.000000e+00
bigcom21         0.000000e+00  1.734723e-20
bigcom22         6.953791e-06  1.640394e-03
bigcom23         8.245144e-06  8.621080e-02
bigcom26         0.000000e+00  0.000000e+00
bigcom27         0.000000e+00  0.000000e+00
bigcom28         0.000000e+00  0.000000e+00
bigcom30        -2.087833e-05  1.497682e-01
bigcom31         0.000000e+00  0.000000e+00
bigcom32         0.000000e+00  0.000000e+00
bigcom33         0.000000e+00  0.000000e+00
bigcom34         0.000000e+00  0.000000e+00
bigcom36         0.000000e+00  0.000000e+00
bigcom37         0.000000e+00  0.000000e+00
bigcom38         0.000000e+00  0.000000e+00
bigcom39         0.000000e+00  0.000000e+00
bigcom40         0.000000e+00  0.000000e+00
bigcom41         0.000000e+00  0.000000e+00
bigcom43        -4.207797e-05  1.620928e-01
bigcom46        -7.665665e-06  2.275217e-01
bigcom47        -3.013387e-05  6.637630e-02
bigcom49         0.000000e+00  0.000000e+00
bigcom52        -5.474166e-05  3.832603e-01
bigcom54         0.000000e+00  0.000000e+00
bigcom58         0.000000e+00  0.000000e+00
bigcom61         0.000000e+00  1.734723e-20
bigcom65         0.000000e+00  0.000000e+00
bigcom69         0.000000e+00  0.000000e+00
bigcom71         0.000000e+00  0.000000e+00
bigcom75         0.000000e+00  0.000000e+00
bigcom76         0.000000e+00  0.000000e+00
bigcom78         0.000000e+00  8.888889e-03
bigcom82         0.000000e+00  0.000000e+00
bigcom83         0.000000e+00  0.000000e+00
bigcom85         0.000000e+00  0.000000e+00
bigcom87         0.000000e+00  0.000000e+00
bigcom90         0.000000e+00  0.000000e+00
bigcom91         0.000000e+00  0.000000e+00
bigcom95         0.000000e+00  0.000000e+00
bigcom97         0.000000e+00  0.000000e+00
bigcom98         0.000000e+00  0.000000e+00
bigcom99         0.000000e+00  0.000000e+00
bigcom101        0.000000e+00  1.734723e-20
bigcom102        0.000000e+00  0.000000e+00
bigcom104        0.000000e+00  4.336809e-21
bigcom106        0.000000e+00  0.000000e+00
bigcom107        0.000000e+00  0.000000e+00
bigcom108        0.000000e+00  0.000000e+00
bigcom113        0.000000e+00  0.000000e+00
bigcom114        0.000000e+00  0.000000e+00
bigcom115        0.000000e+00  0.000000e+00
bigcom117        0.000000e+00  0.000000e+00
bigcom119        0.000000e+00  0.000000e+00
bigcom121        0.000000e+00  0.000000e+00
bigcom123        0.000000e+00  0.000000e+00
bigcom124        0.000000e+00  0.000000e+00
bigcom127        0.000000e+00  0.000000e+00
bigcom130        0.000000e+00  0.000000e+00
bigcom131        0.000000e+00  0.000000e+00
bigcom134        0.000000e+00  0.000000e+00
bigcom138        0.000000e+00  0.000000e+00
bigcom143        0.000000e+00  0.000000e+00
bigcom146        0.000000e+00  0.000000e+00
bigcom148        0.000000e+00  0.000000e+00
bigcom149        0.000000e+00  0.000000e+00
bigcom151        0.000000e+00  0.000000e+00
bigcom153        0.000000e+00  0.000000e+00
bigcom154        0.000000e+00  0.000000e+00
bigcom159        0.000000e+00  0.000000e+00
bigcom160        0.000000e+00  0.000000e+00
bigcom161        0.000000e+00  0.000000e+00
bigcom162        0.000000e+00  0.000000e+00
bigcom168        0.000000e+00  0.000000e+00
bigcom172        0.000000e+00  0.000000e+00
bigcom175        0.000000e+00  0.000000e+00
bigcom180        0.000000e+00  0.000000e+00
bigcom181        0.000000e+00  0.000000e+00
bigcom183        0.000000e+00  0.000000e+00
bigcom185        0.000000e+00  0.000000e+00
bigcom187        0.000000e+00  0.000000e+00
bigcom189        0.000000e+00  0.000000e+00
bigcom191        0.000000e+00  0.000000e+00
bigcom198        0.000000e+00  0.000000e+00
bigcom199        0.000000e+00  0.000000e+00
bigcom200        0.000000e+00  0.000000e+00
bigcom202        0.000000e+00  0.000000e+00
bigcom205        0.000000e+00  0.000000e+00
bigcom227        0.000000e+00  0.000000e+00
bigcom232        0.000000e+00  0.000000e+00
bigcom241        0.000000e+00  0.000000e+00
bigcom246        0.000000e+00  4.336809e-21
bigcom266        0.000000e+00  0.000000e+00
bigcom268        0.000000e+00  0.000000e+00
bigcom274        0.000000e+00  0.000000e+00
bigcom278        0.000000e+00  0.000000e+00
bigcom280        0.000000e+00  0.000000e+00
bigcom323        0.000000e+00  0.000000e+00
bigcom341        0.000000e+00  0.000000e+00
bigcom342        0.000000e+00  0.000000e+00
bigcom345        0.000000e+00  0.000000e+00
bigcom346        0.000000e+00  0.000000e+00
bigcom354        0.000000e+00  0.000000e+00
bigcom369        0.000000e+00  0.000000e+00
bigcom373       -4.816816e-06  3.413028e-01
bigcom377        0.000000e+00  0.000000e+00
bigcom384        0.000000e+00  0.000000e+00
bigcom394        0.000000e+00  0.000000e+00
bigcom398        0.000000e+00  0.000000e+00
bigcom403        0.000000e+00  0.000000e+00
bigcom404        0.000000e+00  0.000000e+00
bigcom414        0.000000e+00  0.000000e+00
bigcom416        0.000000e+00  0.000000e+00
bigcom423        0.000000e+00  0.000000e+00
bigcom428        0.000000e+00  0.000000e+00
bigcom430       -2.813635e-05  3.037408e-01
bigcom434        0.000000e+00  0.000000e+00
bigcom435        0.000000e+00  0.000000e+00
bigcom449        0.000000e+00  4.163336e-19
bigcom451        0.000000e+00  0.000000e+00
bigcom454        0.000000e+00  0.000000e+00
bigcom471        0.000000e+00  0.000000e+00
bigcom473        0.000000e+00  0.000000e+00
bigcom479       -6.228186e-06  1.108763e-02
bigcom484        0.000000e+00  0.000000e+00
bigcom485        0.000000e+00  0.000000e+00
bigcom492        0.000000e+00  0.000000e+00
bigcom498        0.000000e+00  0.000000e+00
bigcom506        0.000000e+00  0.000000e+00
bigcom530        0.000000e+00  0.000000e+00
bigcom531        0.000000e+00  0.000000e+00
bigcom564        0.000000e+00  0.000000e+00
bigcom623        0.000000e+00  0.000000e+00
spin_vertex      2.685432e-04  4.156275e-01
membership_s1   -3.655754e-05  3.468761e-02
membership_s2    0.000000e+00  7.806256e-20
membership_s3    0.000000e+00  0.000000e+00
membership_s4    0.000000e+00  0.000000e+00
membership_s5    0.000000e+00  0.000000e+00
membership_s6    0.000000e+00  0.000000e+00
membership_s7   -3.076979e-05  9.426125e-02
membership_s8    0.000000e+00  0.000000e+00
membership_s9    0.000000e+00  0.000000e+00
membership_s10   0.000000e+00  0.000000e+00
membership_s11   0.000000e+00  0.000000e+00
membership_s13   2.608826e-05  3.660867e-01
membership_s14  -8.502413e-06  3.829579e-02
membership_s15  -3.618161e-05  1.532880e-01
membership_s17  -6.813871e-05  3.033436e-01
membership_s18   0.000000e+00  0.000000e+00
membership_s19  -3.506703e-05  1.023322e-01
membership_s20   0.000000e+00  0.000000e+00
membership_s21  -5.942647e-05  1.216297e-01
membership_s22   0.000000e+00  4.336809e-21
membership_s23   1.471048e-04  3.791842e-02
membership_s25   3.730128e-05  4.764587e-02
membership_s26   0.000000e+00  0.000000e+00
membership_s27   0.000000e+00  0.000000e+00
membership_s28   7.047404e-06  1.061181e-02
membership_s29   0.000000e+00  0.000000e+00
membership_s30   0.000000e+00  0.000000e+00
membership_s31  -2.812063e-05  1.883322e-01
membership_s32  -1.008952e-05  2.850912e-01
membership_s33   0.000000e+00  0.000000e+00
membership_s34  -1.367668e-04  2.469033e-01
membership_s35   7.230926e-05  2.912383e-01
membership_s36   0.000000e+00  0.000000e+00
membership_s37  -3.813550e-05  1.438983e-01
membership_s39   2.124740e-05  1.056416e-02
membership_s40   0.000000e+00  0.000000e+00
membership_s41   0.000000e+00  4.336809e-21
membership_s42   0.000000e+00  1.734723e-20
membership_s43   2.327348e-05  2.347523e-01
membership_s44   3.819213e-05  7.409386e-02
V1               3.035849e-03  1.046076e+00
V2               3.546996e-03  1.121817e+00
pdi              7.097845e-05  1.483627e-01
adhesion         3.809350e-03  8.016462e-01
cohesion         3.187550e-03  7.539213e-01
inner            2.376412e-03  8.512091e-01
outer            4.144969e-03  9.529011e-01
ioratio          1.780894e-03  1.002964e+00
comsize          1.198569e-03  9.121161e-01
[1] "Dataset: low_TnotC Model GLM, run: 3 of 10 2015-06-15 21:58:07"
[1] "glmnet variable coefficients"
                         [,1]          [,2]
(Intercept)     -4.502231e+00 -3.399633e+00
graph0          -2.541849e-40  9.577380e-04
graph1          -2.277629e-41 -3.019292e-05
graph2          -6.123491e-40 -1.276108e-02
graph3          -1.712412e-42 -1.150074e-05
graph4          -1.640870e-43  5.704346e-07
graph5           3.205789e-41  8.386301e-05
graph6          -9.880623e-42 -1.246760e-04
graph7           9.864611e-41  8.406370e-04
graph8           5.834669e-39  3.262889e-02
graph9          -4.076892e-44 -3.191508e-07
graph10         -8.491275e-45 -2.587825e-08
graph11         -1.732007e-45  2.450129e-09
graph12         -2.306290e-43 -3.280398e-06
graph13         -1.716271e-42 -1.084583e-05
graph14         -5.320842e-44 -2.872181e-07
graph15         -3.390399e-41 -3.260108e-04
graph16         -1.026774e-43  7.382321e-07
graph17          8.794058e-44  5.698108e-07
graph18         -1.320084e-41 -2.666965e-04
graph19         -2.958608e-42 -2.837210e-05
graph20          2.820597e-42  3.009071e-05
graph21         -1.892863e-41 -1.730309e-04
graph22          2.466008e-42  2.587569e-05
graph23         -5.239017e-42 -1.006888e-04
graph24          1.393371e-41  1.414475e-04
graph25         -5.819783e-41 -6.355991e-04
graph26          4.290972e-41  4.726430e-04
graph27         -2.055493e-40 -2.804623e-03
graph28          7.138692e-40  7.626158e-03
graph29         -1.107788e-38 -4.076067e-01
orbit0          -2.541849e-40  1.111931e-03
orbit1          -2.317393e-41 -2.945239e-05
orbit2          -7.811679e-41  2.067952e-03
orbit3          -6.123491e-40 -1.235573e-02
orbit4          -1.989304e-42 -1.438736e-05
orbit5          -7.843695e-42  2.807356e-08
orbit6          -1.640966e-43  5.929895e-07
orbit7          -5.705169e-41 -3.027745e-04
orbit8           3.205789e-41  9.648329e-05
orbit9          -1.582458e-41 -1.680996e-04
orbit10         -2.003876e-42 -1.795370e-04
orbit11         -1.242577e-39  1.954156e-02
orbit12          9.980173e-41  8.751342e-04
orbit13         -4.617808e-39 -1.100862e-01
orbit14          5.834669e-39  3.380299e-02
orbit15         -4.930106e-44 -4.217720e-07
orbit16         -5.287370e-43  8.856982e-07
orbit17         -1.923988e-43 -8.219235e-07
orbit18         -5.865028e-44 -5.636253e-07
orbit19         -8.671725e-45 -3.910062e-09
orbit20         -1.088855e-43 -3.565592e-07
orbit21         -4.086147e-42  6.566634e-05
orbit22         -1.732007e-45  2.730715e-09
orbit23         -4.260657e-40 -2.191491e-02
orbit24         -2.891157e-43 -3.978740e-06
orbit25          8.098322e-44 -8.465014e-07
orbit26         -2.288048e-41 -5.942334e-04
orbit27         -3.431668e-42 -1.781318e-05
orbit28         -1.134279e-41 -9.247087e-05
orbit29         -8.120709e-43 -1.309427e-05
orbit30         -4.407318e-42  1.979604e-03
orbit31         -6.302402e-44 -2.927776e-07
orbit32         -2.049925e-44 -1.241549e-06
orbit33          2.095640e-40  1.242975e-01
orbit34         -3.390399e-41 -3.250572e-04
orbit35         -2.229043e-43  2.935487e-06
orbit36          1.578534e-43 -3.172375e-05
orbit37         -1.180140e-43 -1.237765e-06
orbit38         -2.285515e-41 -4.032148e-04
orbit39         -4.374511e-43 -5.715245e-06
orbit40          5.331336e-43  5.599679e-06
orbit41         -7.024957e-41 -8.341812e-04
orbit42         -6.490917e-39 -2.634301e-01
orbit43         -1.319364e-41 -2.630962e-04
orbit44         -7.915250e-39 -2.805519e-01
orbit45         -7.769225e-42 -6.319102e-05
orbit46          5.348966e-42  3.140769e-05
orbit47         -5.068386e-41 -1.429112e-03
orbit48         -3.908880e-41 -5.713304e-04
orbit49          2.798150e-42  3.075900e-05
orbit50          6.650280e-40  1.051530e-02
orbit51         -2.214922e-41 -1.845112e-04
orbit52         -2.629459e-41 -2.871937e-04
orbit53         -1.627029e-40 -2.359678e-03
orbit54          2.466021e-42  2.614581e-05
orbit55         -8.312552e-39 -3.055224e-02
orbit56         -6.285128e-42 -1.134167e-04
orbit57          5.025427e-41  4.747233e-04
orbit58         -7.185569e-39 -3.136205e-01
orbit59          1.704883e-41  1.805802e-04
orbit60         -6.631536e-41 -9.832190e-04
orbit61         -7.390164e-39 -7.577283e-02
orbit62         -5.562901e-41 -2.947452e-04
orbit63         -2.205819e-40 -4.982636e-03
orbit64         -1.875042e-40 -1.649785e-03
orbit65          4.670934e-41  5.414509e-04
orbit66          2.290802e-40  2.222404e-03
orbit67         -5.301563e-39 -1.533179e-01
orbit68         -2.055493e-40 -2.800051e-03
orbit69          0.000000e+00  0.000000e+00
orbit70          7.198896e-40  7.698217e-03
orbit71         -4.925029e-39 -3.116646e-02
orbit72         -1.107788e-38 -4.073193e-01
AP               1.443477e-38  2.213364e-01
bet              1.145744e-42  2.137746e-05
ecc              5.493068e-39 -1.096511e-03
eccrad           3.845147e-38 -7.631165e-03
close           -2.064677e-37 -4.623398e-01
constraint       1.895537e-39  4.741206e-02
coreness        -8.481770e-40  5.792717e-02
knn             -6.623372e-41  2.490002e-04
hubscore        -3.033663e-37 -2.121967e+00
pagerank        -2.717257e-38 -1.272812e+00
trans           -2.981211e-39 -1.703701e-01
evcent          -3.077834e-37 -2.096535e+00
first           -2.541849e-40  8.545009e-04
upto_second     -3.517717e-41 -3.208095e-05
upto_third      -6.495790e-42 -2.618205e-05
upto_fourth     -2.636810e-42 -6.971534e-07
upto_fifth      -3.442529e-42 -1.543001e-05
upto_sixth      -3.947932e-42  7.309194e-06
second          -3.555106e-41 -3.212308e-05
third           -7.444872e-42 -3.249698e-05
fourth          -3.551927e-42  8.009965e-06
fifth            3.361793e-42 -1.861416e-05
sixth            5.429927e-42  3.263614e-05
ratio1          -7.884191e-41  3.255510e-04
ratio2           9.911720e-41  1.847459e-03
ratio3           6.985419e-40  5.090703e-03
ratio4           6.557409e-40 -1.374100e-02
ratio5           9.929465e-40 -3.711287e-03
ratio6           4.630847e-42  2.783027e-05
selfinter       -4.022680e-39 -8.375547e-02
walktrap_vertex -1.261435e-38 -1.633344e-01
bigcom1          1.106532e-40  1.067251e-01
bigcom3         -1.108230e-38 -4.523545e-01
bigcom4         -1.108893e-38 -3.920159e-01
bigcom5         -1.222446e-38 -2.094289e-01
bigcom6         -1.108230e-38 -5.805911e-01
bigcom7         -1.109115e-38 -4.267653e-01
bigcom8         -1.126659e-38 -4.059577e-01
bigcom9         -1.108230e-38 -2.404774e-01
bigcom10        -1.108230e-38 -4.968339e-01
bigcom11        -1.987453e-39  7.666011e-02
bigcom12         1.419845e-39  6.685045e-02
bigcom13        -1.114231e-38 -2.816031e-01
bigcom14         4.850862e-38  9.196411e-01
bigcom15        -1.109115e-38 -4.220638e-01
bigcom16        -1.114008e-38 -2.570417e-01
bigcom17        -1.108451e-38 -3.884553e-01
bigcom19        -1.111333e-38 -4.075088e-01
bigcom20        -1.108230e-38 -1.806468e-01
bigcom21        -1.108230e-38 -4.100945e-01
bigcom22         4.112515e-39  3.288438e-01
bigcom23        -2.421687e-39 -1.743072e-02
bigcom26        -1.108230e-38 -4.970285e-01
bigcom27        -1.108672e-38 -3.955391e-01
bigcom28        -1.108009e-38 -4.769502e-01
bigcom30         7.327689e-38  8.957547e-01
bigcom31        -1.108230e-38 -5.858816e-01
bigcom32        -1.110445e-38 -3.255350e-01
bigcom33        -1.108451e-38 -5.774449e-01
bigcom34        -1.108893e-38 -3.895766e-01
bigcom36        -1.108230e-38 -4.852336e-01
bigcom37        -1.108893e-38 -4.457289e-01
bigcom38        -1.108451e-38 -4.546460e-01
bigcom39        -1.108451e-38 -4.108357e-01
bigcom40        -1.108451e-38 -3.415746e-01
bigcom41        -1.109558e-38 -4.183204e-01
bigcom43         7.042667e-39  2.809602e-01
bigcom46         1.334128e-37  1.303219e+00
bigcom47         3.499367e-38  5.961406e-01
bigcom49        -1.114231e-38 -3.754476e-01
bigcom52         1.334128e-37  1.070586e+00
bigcom54        -1.109558e-38 -3.594559e-01
bigcom58        -1.108893e-38 -3.394560e-01
bigcom61        -1.108009e-38 -6.534470e-01
bigcom65        -1.109336e-38 -3.885298e-01
bigcom69        -1.108672e-38 -5.208114e-01
bigcom71        -1.109558e-38 -4.055302e-01
bigcom75        -1.108672e-38 -4.452898e-01
bigcom76        -1.108230e-38 -6.915333e-01
bigcom78        -1.108230e-38 -4.518892e-01
bigcom82        -1.109558e-38 -3.390997e-01
bigcom83        -1.108230e-38 -2.866848e-01
bigcom85        -1.109336e-38 -4.235549e-01
bigcom87        -1.108451e-38 -4.539417e-01
bigcom90        -1.108009e-38 -3.368262e-01
bigcom91        -1.109336e-38 -3.493871e-01
bigcom95        -1.108230e-38 -3.880818e-01
bigcom97        -1.108672e-38 -3.726025e-01
bigcom98        -1.108009e-38 -3.970230e-01
bigcom99        -1.108230e-38 -3.422915e-01
bigcom101       -1.108009e-38 -2.777037e-01
bigcom102       -1.110445e-38 -2.777525e-01
bigcom104       -1.108893e-38 -3.911028e-01
bigcom106       -1.108009e-38 -2.228122e-01
bigcom107       -1.108451e-38 -4.509184e-01
bigcom108       -1.111556e-38 -3.765748e-01
bigcom113       -1.109115e-38 -2.869807e-01
bigcom114       -1.108230e-38 -2.711593e-01
bigcom115       -1.108672e-38 -4.023662e-01
bigcom117       -1.112669e-38 -3.526065e-01
bigcom119       -1.109115e-38 -3.304598e-01
bigcom121       -1.108672e-38 -2.944860e-01
bigcom123       -1.109779e-38 -3.957840e-01
bigcom124       -1.108672e-38 -3.135685e-01
bigcom127       -1.110001e-38 -3.259031e-01
bigcom130       -1.108451e-38 -3.617781e-01
bigcom131       -1.108451e-38 -3.324835e-01
bigcom134       -1.108230e-38 -4.182815e-01
bigcom138       -1.111111e-38 -3.123250e-01
bigcom143       -1.108230e-38 -3.354582e-01
bigcom146       -1.116695e-38 -3.189207e-01
bigcom148       -1.108009e-38 -3.583213e-01
bigcom149       -1.108672e-38 -4.145384e-01
bigcom151       -1.108893e-38 -2.972244e-01
bigcom153       -1.108451e-38 -3.939286e-01
bigcom154       -1.108893e-38 -4.693016e-01
bigcom159       -1.109115e-38 -2.846477e-01
bigcom160       -1.108451e-38 -4.056054e-01
bigcom161       -1.108230e-38 -7.166540e-01
bigcom162       -1.110889e-38 -3.631454e-01
bigcom168       -1.108009e-38 -3.353585e-01
bigcom172       -1.108451e-38 -3.353491e-01
bigcom175       -1.108451e-38 -4.714582e-01
bigcom180       -1.108672e-38 -3.233922e-01
bigcom181       -1.108230e-38 -1.776252e-01
bigcom183       -1.108451e-38 -3.732460e-01
bigcom185       -1.108009e-38 -3.568154e-01
bigcom187       -1.108451e-38 -2.471588e-01
bigcom189       -1.109558e-38 -4.924920e-01
bigcom191       -1.108230e-38 -3.103572e-01
bigcom198       -1.108230e-38 -1.830597e-01
bigcom199       -1.108672e-38 -4.145382e-01
bigcom200       -1.108009e-38 -5.716023e-01
bigcom202       -1.108230e-38 -6.044706e-01
bigcom205       -1.108451e-38 -4.332083e-01
bigcom227       -1.108230e-38 -2.086701e-01
bigcom232       -1.108009e-38 -1.670218e-01
bigcom241       -1.108451e-38 -2.869455e-01
bigcom246       -1.108451e-38 -2.385459e-01
bigcom266       -1.108230e-38 -4.433486e-01
bigcom268       -1.108230e-38 -3.731458e-01
bigcom274       -1.108009e-38 -2.942669e-01
bigcom278       -1.108893e-38 -4.201146e-01
bigcom280       -1.108230e-38 -3.878029e-01
bigcom323       -1.108893e-38 -3.557191e-01
bigcom341       -1.108230e-38 -5.607614e-01
bigcom342       -1.110223e-38 -1.944355e-01
bigcom345       -1.108451e-38 -1.825394e-01
bigcom346       -1.109558e-38 -3.251206e-01
bigcom354       -1.107788e-38 -3.455464e-01
bigcom369       -1.108672e-38 -2.875913e-01
bigcom373        1.911372e-37  1.436325e+00
bigcom377       -1.108230e-38 -3.512657e-01
bigcom384       -1.109336e-38 -4.737916e-01
bigcom394       -1.108451e-38 -4.406122e-01
bigcom398       -1.108230e-38 -4.302858e-01
bigcom403       -1.108230e-38 -4.133952e-01
bigcom404       -1.108672e-38 -5.049099e-01
bigcom414       -1.108009e-38 -4.210364e-01
bigcom416       -1.108451e-38 -3.801745e-01
bigcom423       -1.112001e-38 -3.506189e-01
bigcom428       -1.109336e-38 -5.062635e-01
bigcom430        2.416445e-37  1.647916e+00
bigcom434       -1.108451e-38 -2.869558e-01
bigcom435       -1.108230e-38 -3.538928e-01
bigcom449       -1.109336e-38 -2.717235e-01
bigcom451       -1.108893e-38 -3.517419e-01
bigcom454       -1.108230e-38 -3.584209e-01
bigcom471       -1.108451e-38 -4.560221e-01
bigcom473       -1.110001e-38 -3.189938e-01
bigcom479        2.164418e-38  4.199498e-01
bigcom484       -1.109115e-38 -2.637429e-01
bigcom485       -1.108451e-38 -3.837872e-01
bigcom492       -1.109336e-38 -4.939844e-01
bigcom498       -1.108451e-38 -3.540979e-01
bigcom506       -1.108009e-38 -4.006615e-01
bigcom530       -1.108451e-38 -5.763633e-01
bigcom531       -1.108009e-38 -3.754786e-01
bigcom564       -1.108451e-38 -3.367921e-01
bigcom623       -1.108009e-38 -3.941218e-01
spin_vertex      1.132695e-38  2.686868e-01
membership_s1   -2.291783e-39 -4.296864e-02
membership_s2   -1.157166e-38 -4.365691e-01
membership_s3   -1.108451e-38 -4.464705e-01
membership_s4   -1.109558e-38 -5.396223e-01
membership_s5   -1.109779e-38 -4.076747e-01
membership_s6   -1.111333e-38 -4.207195e-01
membership_s7    9.011626e-38  7.651024e-01
membership_s8   -1.109779e-38 -4.739188e-01
membership_s9   -1.113784e-38 -3.989131e-01
membership_s10  -1.109779e-38 -4.849436e-01
membership_s11  -1.108230e-38 -4.719128e-01
membership_s13   1.913281e-37  1.482987e+00
membership_s14   1.719937e-39 -1.122282e-02
membership_s15   1.789234e-38  1.781371e-01
membership_s17   1.013418e-37  1.169075e+00
membership_s18  -1.110667e-38 -3.944676e-01
membership_s19   1.291239e-38  2.841510e-01
membership_s20  -1.108009e-38 -2.781497e-01
membership_s21   1.876254e-38  1.246687e-01
membership_s22  -1.115349e-38 -4.358726e-01
membership_s23  -7.493085e-39 -4.043089e-02
membership_s25  -8.844171e-39 -1.925300e-01
membership_s26  -1.108451e-38 -4.942560e-01
membership_s27  -1.108672e-38 -4.122191e-01
membership_s28   1.098598e-38  2.980080e-01
membership_s29  -1.108893e-38 -4.389715e-01
membership_s30  -1.110667e-38 -4.209032e-01
membership_s31   6.416250e-39  2.491452e-01
membership_s32   2.998755e-39  1.661642e-01
membership_s33  -1.108893e-38 -5.112594e-01
membership_s34   5.643534e-38  6.360339e-01
membership_s35   3.803675e-40  1.222938e-01
membership_s36  -1.110445e-38 -4.203235e-01
membership_s37   2.251447e-39  1.260595e-01
membership_s39   2.915017e-40 -1.670875e-01
membership_s40  -1.108672e-38 -3.144360e-01
membership_s41  -1.108672e-38 -4.734600e-01
membership_s42  -1.111111e-38 -4.480986e-01
membership_s43   2.589960e-38  4.480642e-01
membership_s44   2.474069e-39  7.224879e-02
V1              -1.618814e-39  3.919617e-01
V2               7.421468e-39  3.678859e-01
pdi              3.832227e-35 -2.995644e+02
adhesion         7.321455e-42  8.259082e-05
cohesion        -1.464290e-41 -1.644497e-04
inner           -9.120535e-43  1.858675e-05
outer            8.615230e-42  2.126679e-04
ioratio          5.133379e-38  2.411354e-01
comsize         -9.815313e-42 -2.598861e-04
[1] "Dataset: low_TnotC Model GBM, run: 4 of 10 2015-06-15 21:59:19"
Iter   TrainDeviance   ValidDeviance   StepSize   Improve
     1        0.1156             nan     0.0100    0.0001
     2        0.1142             nan     0.0100    0.0001
     3        0.1123             nan     0.0100   -0.0000
     4        0.1115             nan     0.0100    0.0000
     5        0.1105             nan     0.0100    0.0000
     6        0.1093             nan     0.0100   -0.0001
     7        0.1080             nan     0.0100   -0.0001
     8        0.1067             nan     0.0100    0.0001
     9        0.1057             nan     0.0100   -0.0000
    10        0.1044             nan     0.0100   -0.0000
    20        0.0962             nan     0.0100    0.0000
    40        0.0833             nan     0.0100   -0.0000
    44        0.0814             nan     0.0100   -0.0000

[1] "GBM variable coefficients"
                            var    rel.inf
ratio3                   ratio3 7.10623242
knn                         knn 6.40693605
outer                     outer 6.38406492
V2                           V2 5.99336474
ioratio                 ioratio 5.09285118
ratio2                   ratio2 3.86367876
comsize                 comsize 3.65329563
inner                     inner 3.54729531
ratio6                   ratio6 3.30141900
V1                           V1 3.01785906
ratio5                   ratio5 2.69048383
pagerank               pagerank 2.54114488
orbit20                 orbit20 2.44615782
ratio4                   ratio4 2.12959558
graph13                 graph13 1.83030769
orbit18                 orbit18 1.82938124
bet                         bet 1.76475686
adhesion               adhesion 1.66724271
cohesion               cohesion 1.61232848
orbit35                 orbit35 1.46844406
ratio1                   ratio1 1.42524206
membership_s43   membership_s43 1.39929466
third                     third 1.38924302
orbit17                 orbit17 1.36377304
graph3                   graph3 1.28292401
evcent                   evcent 1.07269924
graph12                 graph12 1.06655309
sixth                     sixth 0.95459703
walktrap_vertex walktrap_vertex 0.95392932
orbit16                 orbit16 0.93107781
membership_s19   membership_s19 0.92202148
graph19                 graph19 0.87961140
orbit27                 orbit27 0.87534887
orbit15                 orbit15 0.85503649
graph1                   graph1 0.85204291
fifth                     fifth 0.85075694
graph10                 graph10 0.82037722
hubscore               hubscore 0.73443291
graph11                 graph11 0.72183313
close                     close 0.66141489
AP                           AP 0.65523532
membership_s25   membership_s25 0.63054042
fourth                   fourth 0.60395691
orbit28                 orbit28 0.55877453
graph16                 graph16 0.54936086
membership_s44   membership_s44 0.54156536
orbit39                 orbit39 0.53679022
orbit19                 orbit19 0.52478155
spin_vertex         spin_vertex 0.49816218
graph6                   graph6 0.49005740
orbit45                 orbit45 0.42752485
orbit31                 orbit31 0.40881335
graph4                   graph4 0.40852278
orbit36                 orbit36 0.38551164
ecc                         ecc 0.37285623
graph17                 graph17 0.35436471
membership_s15   membership_s15 0.30069760
orbit4                   orbit4 0.28176483
upto_sixth           upto_sixth 0.25871589
orbit1                   orbit1 0.25151004
orbit30                 orbit30 0.17131008
membership_s14   membership_s14 0.17083432
orbit5                   orbit5 0.16614285
graph20                 graph20 0.16321329
upto_second         upto_second 0.15975857
graph15                 graph15 0.13884620
orbit24                 orbit24 0.13790342
bigcom43               bigcom43 0.12522649
bigcom11               bigcom11 0.12019518
orbit29                 orbit29 0.11453314
orbit49                 orbit49 0.11243746
orbit50                 orbit50 0.10767052
graph23                 graph23 0.09717445
membership_s35   membership_s35 0.08669515
upto_fourth         upto_fourth 0.07950654
graph9                   graph9 0.07794919
orbit37                 orbit37 0.05829804
bigcom30               bigcom30 0.05785284
bigcom14               bigcom14 0.05610666
orbit6                   orbit6 0.05438311
orbit32                 orbit32 0.05348138
orbit66                 orbit66 0.05066064
orbit33                 orbit33 0.04880430
orbit9                   orbit9 0.04660166
graph5                   graph5 0.04534744
orbit22                 orbit22 0.04238190
membership_s21   membership_s21 0.03585468
bigcom12               bigcom12 0.02227406
graph0                   graph0 0.00000000
graph2                   graph2 0.00000000
graph7                   graph7 0.00000000
graph8                   graph8 0.00000000
graph14                 graph14 0.00000000
graph18                 graph18 0.00000000
graph21                 graph21 0.00000000
graph22                 graph22 0.00000000
graph24                 graph24 0.00000000
graph25                 graph25 0.00000000
graph26                 graph26 0.00000000
graph27                 graph27 0.00000000
graph28                 graph28 0.00000000
graph29                 graph29 0.00000000
orbit0                   orbit0 0.00000000
orbit2                   orbit2 0.00000000
orbit3                   orbit3 0.00000000
orbit7                   orbit7 0.00000000
orbit8                   orbit8 0.00000000
orbit10                 orbit10 0.00000000
orbit11                 orbit11 0.00000000
orbit12                 orbit12 0.00000000
orbit13                 orbit13 0.00000000
orbit14                 orbit14 0.00000000
orbit21                 orbit21 0.00000000
orbit23                 orbit23 0.00000000
orbit25                 orbit25 0.00000000
orbit26                 orbit26 0.00000000
orbit34                 orbit34 0.00000000
orbit38                 orbit38 0.00000000
orbit40                 orbit40 0.00000000
orbit41                 orbit41 0.00000000
orbit42                 orbit42 0.00000000
orbit43                 orbit43 0.00000000
orbit44                 orbit44 0.00000000
orbit46                 orbit46 0.00000000
orbit47                 orbit47 0.00000000
orbit48                 orbit48 0.00000000
orbit51                 orbit51 0.00000000
orbit52                 orbit52 0.00000000
orbit53                 orbit53 0.00000000
orbit54                 orbit54 0.00000000
orbit55                 orbit55 0.00000000
orbit56                 orbit56 0.00000000
orbit57                 orbit57 0.00000000
orbit58                 orbit58 0.00000000
orbit59                 orbit59 0.00000000
orbit60                 orbit60 0.00000000
orbit61                 orbit61 0.00000000
orbit62                 orbit62 0.00000000
orbit63                 orbit63 0.00000000
orbit64                 orbit64 0.00000000
orbit65                 orbit65 0.00000000
orbit67                 orbit67 0.00000000
orbit68                 orbit68 0.00000000
orbit69                 orbit69 0.00000000
orbit70                 orbit70 0.00000000
orbit71                 orbit71 0.00000000
orbit72                 orbit72 0.00000000
eccrad                   eccrad 0.00000000
constraint           constraint 0.00000000
coreness               coreness 0.00000000
trans                     trans 0.00000000
first                     first 0.00000000
upto_third           upto_third 0.00000000
upto_fifth           upto_fifth 0.00000000
second                   second 0.00000000
selfinter             selfinter 0.00000000
bigcom1                 bigcom1 0.00000000
bigcom3                 bigcom3 0.00000000
bigcom4                 bigcom4 0.00000000
bigcom5                 bigcom5 0.00000000
bigcom6                 bigcom6 0.00000000
bigcom7                 bigcom7 0.00000000
bigcom8                 bigcom8 0.00000000
bigcom9                 bigcom9 0.00000000
bigcom10               bigcom10 0.00000000
bigcom13               bigcom13 0.00000000
bigcom15               bigcom15 0.00000000
bigcom16               bigcom16 0.00000000
bigcom17               bigcom17 0.00000000
bigcom19               bigcom19 0.00000000
bigcom20               bigcom20 0.00000000
bigcom21               bigcom21 0.00000000
bigcom22               bigcom22 0.00000000
bigcom23               bigcom23 0.00000000
bigcom26               bigcom26 0.00000000
bigcom27               bigcom27 0.00000000
bigcom28               bigcom28 0.00000000
bigcom31               bigcom31 0.00000000
bigcom32               bigcom32 0.00000000
bigcom33               bigcom33 0.00000000
bigcom34               bigcom34 0.00000000
bigcom36               bigcom36 0.00000000
bigcom37               bigcom37 0.00000000
bigcom38               bigcom38 0.00000000
bigcom39               bigcom39 0.00000000
bigcom40               bigcom40 0.00000000
bigcom41               bigcom41 0.00000000
bigcom46               bigcom46 0.00000000
bigcom47               bigcom47 0.00000000
bigcom49               bigcom49 0.00000000
bigcom52               bigcom52 0.00000000
bigcom54               bigcom54 0.00000000
bigcom58               bigcom58 0.00000000
bigcom61               bigcom61 0.00000000
bigcom65               bigcom65 0.00000000
bigcom69               bigcom69 0.00000000
bigcom71               bigcom71 0.00000000
bigcom75               bigcom75 0.00000000
bigcom76               bigcom76 0.00000000
bigcom78               bigcom78 0.00000000
bigcom82               bigcom82 0.00000000
bigcom83               bigcom83 0.00000000
bigcom85               bigcom85 0.00000000
bigcom87               bigcom87 0.00000000
bigcom90               bigcom90 0.00000000
bigcom91               bigcom91 0.00000000
bigcom95               bigcom95 0.00000000
bigcom97               bigcom97 0.00000000
bigcom98               bigcom98 0.00000000
bigcom99               bigcom99 0.00000000
bigcom101             bigcom101 0.00000000
bigcom102             bigcom102 0.00000000
bigcom104             bigcom104 0.00000000
bigcom106             bigcom106 0.00000000
bigcom107             bigcom107 0.00000000
bigcom108             bigcom108 0.00000000
bigcom113             bigcom113 0.00000000
bigcom114             bigcom114 0.00000000
bigcom115             bigcom115 0.00000000
bigcom117             bigcom117 0.00000000
bigcom119             bigcom119 0.00000000
bigcom121             bigcom121 0.00000000
bigcom123             bigcom123 0.00000000
bigcom124             bigcom124 0.00000000
bigcom127             bigcom127 0.00000000
bigcom130             bigcom130 0.00000000
bigcom131             bigcom131 0.00000000
bigcom134             bigcom134 0.00000000
bigcom138             bigcom138 0.00000000
bigcom143             bigcom143 0.00000000
bigcom146             bigcom146 0.00000000
bigcom148             bigcom148 0.00000000
bigcom149             bigcom149 0.00000000
bigcom151             bigcom151 0.00000000
bigcom153             bigcom153 0.00000000
bigcom154             bigcom154 0.00000000
bigcom159             bigcom159 0.00000000
bigcom160             bigcom160 0.00000000
bigcom161             bigcom161 0.00000000
bigcom162             bigcom162 0.00000000
bigcom168             bigcom168 0.00000000
bigcom172             bigcom172 0.00000000
bigcom175             bigcom175 0.00000000
bigcom180             bigcom180 0.00000000
bigcom181             bigcom181 0.00000000
bigcom183             bigcom183 0.00000000
bigcom185             bigcom185 0.00000000
bigcom187             bigcom187 0.00000000
bigcom189             bigcom189 0.00000000
bigcom191             bigcom191 0.00000000
bigcom198             bigcom198 0.00000000
bigcom199             bigcom199 0.00000000
bigcom200             bigcom200 0.00000000
bigcom202             bigcom202 0.00000000
bigcom205             bigcom205 0.00000000
bigcom227             bigcom227 0.00000000
bigcom232             bigcom232 0.00000000
bigcom241             bigcom241 0.00000000
bigcom246             bigcom246 0.00000000
bigcom266             bigcom266 0.00000000
bigcom268             bigcom268 0.00000000
bigcom274             bigcom274 0.00000000
bigcom278             bigcom278 0.00000000
bigcom280             bigcom280 0.00000000
bigcom323             bigcom323 0.00000000
bigcom341             bigcom341 0.00000000
bigcom342             bigcom342 0.00000000
bigcom345             bigcom345 0.00000000
bigcom346             bigcom346 0.00000000
bigcom354             bigcom354 0.00000000
bigcom369             bigcom369 0.00000000
bigcom373             bigcom373 0.00000000
bigcom377             bigcom377 0.00000000
bigcom384             bigcom384 0.00000000
bigcom394             bigcom394 0.00000000
bigcom398             bigcom398 0.00000000
bigcom403             bigcom403 0.00000000
bigcom404             bigcom404 0.00000000
bigcom414             bigcom414 0.00000000
bigcom416             bigcom416 0.00000000
bigcom423             bigcom423 0.00000000
bigcom428             bigcom428 0.00000000
bigcom430             bigcom430 0.00000000
bigcom434             bigcom434 0.00000000
bigcom435             bigcom435 0.00000000
bigcom449             bigcom449 0.00000000
bigcom451             bigcom451 0.00000000
bigcom454             bigcom454 0.00000000
bigcom471             bigcom471 0.00000000
bigcom473             bigcom473 0.00000000
bigcom479             bigcom479 0.00000000
bigcom484             bigcom484 0.00000000
bigcom485             bigcom485 0.00000000
bigcom492             bigcom492 0.00000000
bigcom498             bigcom498 0.00000000
bigcom506             bigcom506 0.00000000
bigcom530             bigcom530 0.00000000
bigcom531             bigcom531 0.00000000
bigcom564             bigcom564 0.00000000
bigcom623             bigcom623 0.00000000
membership_s1     membership_s1 0.00000000
membership_s2     membership_s2 0.00000000
membership_s3     membership_s3 0.00000000
membership_s4     membership_s4 0.00000000
membership_s5     membership_s5 0.00000000
membership_s6     membership_s6 0.00000000
membership_s7     membership_s7 0.00000000
membership_s8     membership_s8 0.00000000
membership_s9     membership_s9 0.00000000
membership_s10   membership_s10 0.00000000
membership_s11   membership_s11 0.00000000
membership_s13   membership_s13 0.00000000
membership_s17   membership_s17 0.00000000
membership_s18   membership_s18 0.00000000
membership_s20   membership_s20 0.00000000
membership_s22   membership_s22 0.00000000
membership_s23   membership_s23 0.00000000
membership_s26   membership_s26 0.00000000
membership_s27   membership_s27 0.00000000
membership_s28   membership_s28 0.00000000
membership_s29   membership_s29 0.00000000
membership_s30   membership_s30 0.00000000
membership_s31   membership_s31 0.00000000
membership_s32   membership_s32 0.00000000
membership_s33   membership_s33 0.00000000
membership_s34   membership_s34 0.00000000
membership_s36   membership_s36 0.00000000
membership_s37   membership_s37 0.00000000
membership_s39   membership_s39 0.00000000
membership_s40   membership_s40 0.00000000
membership_s41   membership_s41 0.00000000
membership_s42   membership_s42 0.00000000
pdi                         pdi 0.00000000
[1] "Dataset: low_TnotC Model RF, run: 4 of 10 2015-06-15 21:59:40"
     |      Out-of-bag   |
Tree |      MSE  %Var(y) |
   1 |  0.02107   201.51 |
   2 |  0.01917   183.33 |
   3 |  0.01802   172.36 |
   4 |  0.01765   168.85 |
   5 |   0.0161   153.99 |
   6 |  0.01532   146.53 |
   7 |  0.01553   148.50 |
   8 |  0.01528   146.13 |
   9 |   0.0147   140.65 |
  10 |  0.01406   134.49 |
  11 |   0.0144   137.76 |
  12 |  0.01412   135.02 |
  13 |  0.01377   131.69 |
  14 |  0.01382   132.15 |
  15 |  0.01359   129.97 |
  16 |  0.01354   129.56 |
  17 |  0.01324   126.64 |
  18 |  0.01309   125.22 |
  19 |  0.01311   125.38 |
  20 |  0.01296   123.93 |
  21 |  0.01289   123.32 |
  22 |  0.01276   122.01 |
  23 |  0.01278   122.24 |
  24 |  0.01261   120.58 |
  25 |   0.0126   120.48 |
  26 |  0.01256   120.17 |
  27 |  0.01255   120.00 |
  28 |  0.01248   119.42 |
  29 |  0.01244   118.98 |
  30 |  0.01236   118.23 |
  31 |  0.01232   117.84 |
  32 |  0.01233   117.94 |
  33 |  0.01225   117.17 |
  34 |  0.01224   117.12 |
  35 |  0.01219   116.61 |
  36 |  0.01212   115.97 |
  37 |  0.01205   115.25 |
  38 |  0.01208   115.57 |
  39 |  0.01207   115.44 |
  40 |  0.01208   115.58 |
  41 |  0.01208   115.51 |
  42 |  0.01205   115.30 |
  43 |  0.01205   115.27 |
  44 |  0.01201   114.93 |
  45 |  0.01198   114.59 |
  46 |  0.01197   114.54 |
  47 |  0.01197   114.50 |
  48 |  0.01197   114.52 |
  49 |  0.01196   114.36 |
  50 |  0.01193   114.13 |
  51 |   0.0119   113.81 |
  52 |  0.01191   113.91 |
  53 |   0.0119   113.86 |
  54 |  0.01188   113.66 |
  55 |  0.01187   113.54 |
  56 |  0.01189   113.74 |
  57 |   0.0119   113.78 |
  58 |   0.0119   113.83 |
  59 |  0.01189   113.73 |
  60 |  0.01187   113.54 |
  61 |  0.01186   113.46 |
  62 |  0.01187   113.51 |
  63 |  0.01188   113.67 |
  64 |  0.01189   113.75 |
  65 |  0.01188   113.60 |
  66 |  0.01188   113.67 |
  67 |  0.01189   113.72 |
  68 |   0.0119   113.83 |
  69 |  0.01188   113.65 |
  70 |  0.01188   113.62 |
  71 |  0.01187   113.57 |
  72 |  0.01186   113.47 |
  73 |  0.01186   113.46 |
  74 |  0.01185   113.35 |
  75 |  0.01186   113.44 |
  76 |  0.01184   113.28 |
  77 |  0.01182   113.11 |
  78 |  0.01181   112.99 |
  79 |  0.01181   112.93 |
  80 |  0.01181   112.97 |
  81 |  0.01182   113.11 |
  82 |  0.01183   113.13 |
  83 |  0.01183   113.13 |
  84 |  0.01183   113.18 |
  85 |  0.01183   113.13 |
  86 |  0.01182   113.11 |
  87 |  0.01182   113.11 |
  88 |  0.01181   112.96 |
  89 |   0.0118   112.86 |
  90 |   0.0118   112.86 |
  91 |   0.0118   112.86 |
  92 |  0.01179   112.74 |
  93 |   0.0118   112.84 |
  94 |   0.0118   112.85 |
  95 |  0.01179   112.78 |
  96 |   0.0118   112.89 |
  97 |   0.0118   112.83 |
  98 |   0.0118   112.86 |
  99 |  0.01181   112.96 |
 100 |   0.0118   112.88 |
[1] "Random Forest variable coefficients"
                      %IncMSE IncNodePurity
graph5           4.538167e-05  2.296993e-01
graph6           7.615886e-04  1.604302e-01
graph7          -6.591912e-07  3.412913e-03
graph8           0.000000e+00  8.673617e-21
graph9           7.805390e-03  4.619656e-01
graph10          5.531338e-03  4.578182e-01
graph11          4.141810e-03  2.403313e-01
graph12          7.199521e-03  3.058876e-01
graph13          3.623919e-03  5.828820e-01
graph14          3.654045e-03  1.756674e-01
graph15          1.396453e-03  1.082575e-01
graph16          2.841846e-03  3.556403e-01
graph17          2.677702e-04  6.527872e-02
graph18          1.085776e-05  1.500000e-02
graph19          4.398116e-03  1.704969e-01
graph20         -4.867656e-06  1.241075e-01
graph21          3.210802e-05  9.216182e-03
graph22          1.737242e-06  3.572187e-03
graph23          6.015986e-05  6.767113e-02
graph24          0.000000e+00  1.853986e-19
graph25          2.991683e-07  8.333333e-04
graph26          1.509662e-07  1.669182e-03
graph27          0.000000e+00  8.888889e-04
graph28          3.371090e-07  1.382207e-03
graph29          0.000000e+00  0.000000e+00
orbit0           1.467618e-04  5.558388e-02
orbit1           1.077978e-03  3.088483e-01
orbit2           7.059268e-05  1.051727e-01
orbit3           0.000000e+00  0.000000e+00
orbit4           5.541902e-03  4.803884e-01
orbit5           1.256000e-03  3.439270e-01
orbit6           1.409471e-03  1.875121e-01
orbit7           4.546138e-05  3.597706e-02
orbit8          -7.768485e-06  2.024768e-01
orbit9           1.634008e-03  6.227869e-02
orbit10          0.000000e+00  1.666667e-02
orbit11         -1.312718e-05  4.369299e-02
orbit12          0.000000e+00  2.222222e-03
orbit13          0.000000e+00  0.000000e+00
orbit14         -3.997868e-06  3.333333e-03
orbit15          2.840010e-03  5.438976e-01
orbit16          4.138500e-03  2.972554e-01
orbit17          1.327330e-03  3.342880e-01
orbit18          2.840042e-03  7.618071e-01
orbit19          3.465202e-03  3.475421e-01
orbit20          6.595754e-03  2.580342e-01
orbit21          4.454571e-04  1.776422e-01
orbit22          5.118503e-03  2.404451e-01
orbit23          1.820016e-04  3.438126e-02
orbit24          3.498395e-03  2.935121e-01
orbit25          0.000000e+00  2.818926e-19
orbit26          2.312748e-05  2.773810e-02
orbit27          6.660851e-03  5.994524e-01
orbit28          3.354324e-03  2.642579e-01
orbit29          9.302326e-05  3.007857e-02
orbit30          7.561994e-04  1.556780e-01
orbit31          8.007575e-03  3.235178e-01
orbit32          1.166490e-04  3.098577e-02
orbit33          1.835098e-04  6.531539e-03
orbit34          2.360848e-03  1.720055e-01
orbit35          1.098004e-03  2.913879e-01
orbit36          3.952030e-04  1.018195e-01
orbit37          1.213234e-05  7.617878e-02
orbit38          9.430042e-05  2.379023e-02
orbit39          2.180993e-03  8.839497e-02
orbit40          2.744237e-06  6.574300e-03
orbit41          0.000000e+00  1.517883e-20
orbit42          0.000000e+00  0.000000e+00
orbit43          2.401105e-06  1.282700e-02
orbit44          0.000000e+00  0.000000e+00
orbit45          4.458235e-03  1.867520e-01
orbit46         -8.082552e-06  6.305783e-02
orbit47          0.000000e+00  4.336809e-20
orbit48          0.000000e+00  2.808084e-19
orbit49          2.926658e-04  1.501892e-01
orbit50          1.238666e-04  1.428512e-01
orbit51          1.705757e-06  1.333333e-02
orbit52         -2.711497e-06  4.788255e-03
orbit53          1.883628e-05  5.998650e-02
orbit54         -1.948229e-07  8.020014e-04
orbit55          0.000000e+00  0.000000e+00
orbit56          1.181102e-04  5.754520e-02
orbit57          0.000000e+00  1.387779e-19
orbit58          0.000000e+00  8.673617e-21
orbit59          0.000000e+00  8.571429e-03
orbit60          0.000000e+00  8.673617e-21
orbit61          0.000000e+00  0.000000e+00
orbit62          4.085807e-06  2.894534e-02
orbit63          0.000000e+00  1.951564e-20
orbit64          0.000000e+00  8.673617e-21
orbit65          0.000000e+00  0.000000e+00
orbit66          8.884319e-06  1.752176e-02
orbit67          0.000000e+00  0.000000e+00
orbit68          0.000000e+00  0.000000e+00
orbit69          0.000000e+00  0.000000e+00
orbit70          2.698327e-06  7.611354e-03
orbit71          0.000000e+00  0.000000e+00
orbit72          0.000000e+00  0.000000e+00
AP               7.444947e-05  1.664421e-01
bet              7.505388e-04  7.153872e-01
ecc              4.266485e-04  8.052242e-02
eccrad           1.113643e-04  8.194977e-02
close            3.473045e-04  3.283925e-01
constraint       7.437799e-04  1.838139e-01
coreness         6.829681e-04  1.593960e-01
knn              4.401306e-03  4.056825e-01
hubscore         7.863360e-03  5.924898e-01
pagerank         2.257244e-03  1.263421e+00
trans            0.000000e+00  2.602085e-20
evcent           7.751974e-03  5.482762e-01
first            8.984429e-06  5.424032e-02
upto_second      2.774874e-03  3.421466e-01
upto_third       2.737622e-03  4.196808e-01
upto_fourth      5.251852e-03  4.152940e-01
upto_fifth       2.710834e-03  2.428595e-01
upto_sixth       5.428560e-03  3.442820e-01
second           5.575302e-04  1.643975e-01
third            2.392485e-03  2.695487e-01
fourth           1.047788e-02  7.676447e-01
fifth            3.568878e-03  7.738409e-01
sixth            1.961575e-03  6.447240e-01
ratio1           6.628112e-03  3.775685e-01
ratio2           1.108482e-03  1.400825e+00
ratio3           2.650820e-03  1.137814e+00
ratio4           5.584293e-03  5.861753e-01
ratio5           4.025656e-03  9.445737e-01
ratio6           1.745927e-03  4.674041e-01
selfinter        6.065017e-07  2.108251e-03
walktrap_vertex  1.121153e-03  3.150869e-01
bigcom1         -2.514139e-05  9.583444e-02
bigcom3          0.000000e+00  0.000000e+00
bigcom4          0.000000e+00  0.000000e+00
bigcom5          5.347581e-04  1.013282e-01
bigcom6          0.000000e+00  0.000000e+00
bigcom7          0.000000e+00  0.000000e+00
bigcom8          0.000000e+00  8.673617e-21
bigcom9          0.000000e+00  8.673617e-21
bigcom10         0.000000e+00  0.000000e+00
bigcom11         3.086507e-05  4.000391e-02
bigcom12        -3.771815e-05  4.449044e-02
bigcom13         0.000000e+00  1.192622e-20
bigcom14        -1.094895e-04  1.445028e-01
bigcom15         0.000000e+00  0.000000e+00
bigcom16         0.000000e+00  0.000000e+00
bigcom17         0.000000e+00  0.000000e+00
bigcom19         0.000000e+00  1.387779e-19
bigcom20         0.000000e+00  1.387779e-19
bigcom21         0.000000e+00  0.000000e+00
bigcom22        -4.122507e-06  2.446159e-03
bigcom23        -6.542734e-07  5.022311e-02
bigcom26         0.000000e+00  0.000000e+00
bigcom27         0.000000e+00  0.000000e+00
bigcom28         0.000000e+00  1.387779e-19
bigcom30         2.714214e-05  2.301880e-01
bigcom31         0.000000e+00  0.000000e+00
bigcom32         0.000000e+00  0.000000e+00
bigcom33         0.000000e+00  0.000000e+00
bigcom34         0.000000e+00  0.000000e+00
bigcom36         0.000000e+00  3.252607e-21
bigcom37         0.000000e+00  0.000000e+00
bigcom38         0.000000e+00  0.000000e+00
bigcom39         0.000000e+00  0.000000e+00
bigcom40         3.345701e-05  3.055065e-01
bigcom41         0.000000e+00  0.000000e+00
bigcom43         1.160444e-05  1.321226e-01
bigcom46        -1.664681e-05  3.437625e-01
bigcom47        -4.492914e-05  3.950264e-02
bigcom49         0.000000e+00  0.000000e+00
bigcom52        -2.006082e-05  2.900315e-01
bigcom54         0.000000e+00  0.000000e+00
bigcom58         0.000000e+00  3.469447e-20
bigcom61         0.000000e+00  1.734723e-19
bigcom65         0.000000e+00  0.000000e+00
bigcom69         0.000000e+00  0.000000e+00
bigcom71         0.000000e+00  8.673617e-21
bigcom75         0.000000e+00  2.081668e-19
bigcom76         0.000000e+00  0.000000e+00
bigcom78         0.000000e+00  0.000000e+00
bigcom82         0.000000e+00  2.775558e-19
bigcom83         0.000000e+00  6.938894e-20
bigcom85         0.000000e+00  3.469447e-20
bigcom87         0.000000e+00  0.000000e+00
bigcom90         0.000000e+00  0.000000e+00
bigcom91         0.000000e+00  1.734723e-20
bigcom95         0.000000e+00  0.000000e+00
bigcom97         0.000000e+00  0.000000e+00
bigcom98         0.000000e+00  0.000000e+00
bigcom99         0.000000e+00  8.673617e-21
bigcom101        0.000000e+00  0.000000e+00
bigcom102        0.000000e+00  0.000000e+00
bigcom104        0.000000e+00  0.000000e+00
bigcom106        0.000000e+00  0.000000e+00
bigcom107        0.000000e+00  0.000000e+00
bigcom108        0.000000e+00  0.000000e+00
bigcom113        0.000000e+00  8.673617e-21
bigcom114        0.000000e+00  0.000000e+00
bigcom115        0.000000e+00  0.000000e+00
bigcom117        0.000000e+00  8.673617e-21
bigcom119        0.000000e+00  0.000000e+00
bigcom121        0.000000e+00  0.000000e+00
bigcom123        0.000000e+00  1.040834e-19
bigcom124        0.000000e+00  0.000000e+00
bigcom127        0.000000e+00  0.000000e+00
bigcom130        0.000000e+00  0.000000e+00
bigcom131        0.000000e+00  0.000000e+00
bigcom134        0.000000e+00  0.000000e+00
bigcom138        0.000000e+00  0.000000e+00
bigcom143        0.000000e+00  1.387779e-19
bigcom146        0.000000e+00  0.000000e+00
bigcom148        0.000000e+00  0.000000e+00
bigcom149        0.000000e+00  0.000000e+00
bigcom151        0.000000e+00  0.000000e+00
bigcom153        0.000000e+00  0.000000e+00
bigcom154        0.000000e+00  0.000000e+00
bigcom159        0.000000e+00  0.000000e+00
bigcom160        0.000000e+00  0.000000e+00
bigcom161        0.000000e+00  0.000000e+00
bigcom162        0.000000e+00  3.469447e-20
bigcom168        0.000000e+00  1.387779e-19
bigcom172        0.000000e+00  1.387779e-19
bigcom175        0.000000e+00  0.000000e+00
bigcom180        0.000000e+00  0.000000e+00
bigcom181        0.000000e+00  0.000000e+00
bigcom183        0.000000e+00  0.000000e+00
bigcom185        0.000000e+00  2.775558e-19
bigcom187        0.000000e+00  3.122502e-19
bigcom189        0.000000e+00  0.000000e+00
bigcom191        0.000000e+00  0.000000e+00
bigcom198        0.000000e+00  0.000000e+00
bigcom199        0.000000e+00  1.387779e-19
bigcom200        0.000000e+00  0.000000e+00
bigcom202        0.000000e+00  0.000000e+00
bigcom205        0.000000e+00  0.000000e+00
bigcom227        0.000000e+00  1.387779e-19
bigcom232        0.000000e+00  0.000000e+00
bigcom241        0.000000e+00  0.000000e+00
bigcom246        0.000000e+00  0.000000e+00
bigcom266        0.000000e+00  0.000000e+00
bigcom268        0.000000e+00  0.000000e+00
bigcom274        0.000000e+00  0.000000e+00
bigcom278        0.000000e+00  0.000000e+00
bigcom280        0.000000e+00  1.387779e-19
bigcom323        0.000000e+00  0.000000e+00
bigcom341        0.000000e+00  0.000000e+00
bigcom342        0.000000e+00  3.252607e-21
bigcom345        0.000000e+00  0.000000e+00
bigcom346        0.000000e+00  0.000000e+00
bigcom354        0.000000e+00  0.000000e+00
bigcom369        0.000000e+00  0.000000e+00
bigcom373       -7.692206e-06  1.632045e-01
bigcom377        0.000000e+00  1.387779e-19
bigcom384        0.000000e+00  6.938894e-20
bigcom394        0.000000e+00  0.000000e+00
bigcom398        0.000000e+00  0.000000e+00
bigcom403        0.000000e+00  3.469447e-20
bigcom404        0.000000e+00  0.000000e+00
bigcom414        0.000000e+00  0.000000e+00
bigcom416        0.000000e+00  3.469447e-20
bigcom423        0.000000e+00  0.000000e+00
bigcom428        0.000000e+00  0.000000e+00
bigcom430       -1.321795e-05  2.747911e-01
bigcom434        0.000000e+00  0.000000e+00
bigcom435        0.000000e+00  4.119968e-20
bigcom449        0.000000e+00  8.673617e-21
bigcom451        0.000000e+00  0.000000e+00
bigcom454        0.000000e+00  0.000000e+00
bigcom471        0.000000e+00  8.673617e-21
bigcom473        0.000000e+00  9.523810e-04
bigcom479        0.000000e+00  0.000000e+00
bigcom484        0.000000e+00  0.000000e+00
bigcom485        0.000000e+00  0.000000e+00
bigcom492        0.000000e+00  2.775558e-19
bigcom498        0.000000e+00  1.387779e-19
bigcom506        0.000000e+00  0.000000e+00
bigcom530        0.000000e+00  0.000000e+00
bigcom531        0.000000e+00  0.000000e+00
bigcom564        0.000000e+00  0.000000e+00
bigcom623        0.000000e+00  0.000000e+00
spin_vertex      2.237451e-04  3.255196e-01
membership_s1    4.920219e-05  6.174905e-02
membership_s2    0.000000e+00  1.951564e-20
membership_s3    0.000000e+00  1.387779e-19
membership_s4    0.000000e+00  6.938894e-20
membership_s5    0.000000e+00  8.673617e-21
membership_s6    0.000000e+00  1.474515e-19
membership_s7    4.191387e-05  3.505686e-01
membership_s8    0.000000e+00  0.000000e+00
membership_s9    0.000000e+00  2.081668e-19
membership_s10   0.000000e+00  2.862294e-19
membership_s11   0.000000e+00  0.000000e+00
membership_s13   1.566498e-04  7.876003e-01
membership_s14  -1.992556e-06  3.660615e-02
membership_s15   1.566406e-05  8.344136e-02
membership_s17  -1.096551e-04  2.964164e-01
membership_s18   0.000000e+00  1.387779e-19
membership_s19  -1.103943e-04  1.576462e-01
membership_s20   0.000000e+00  0.000000e+00
membership_s21  -5.285294e-05  1.425704e-01
membership_s22   0.000000e+00  2.775558e-19
membership_s23   3.832485e-20  5.723443e-05
membership_s25  -2.244401e-05  5.866985e-02
membership_s26   0.000000e+00  0.000000e+00
membership_s27   0.000000e+00  6.938894e-20
membership_s28   0.000000e+00  5.204170e-20
membership_s29   0.000000e+00  0.000000e+00
membership_s30   0.000000e+00  0.000000e+00
membership_s31   0.000000e+00  8.673617e-21
membership_s32   3.309834e-06  2.625001e-01
membership_s33   0.000000e+00  0.000000e+00
membership_s34  -7.829527e-05  1.715635e-01
membership_s35   3.116896e-04  1.396725e-01
membership_s36   0.000000e+00  4.336809e-21
membership_s37   0.000000e+00  3.469447e-20
membership_s39  -3.212290e-05  3.118047e-02
membership_s40   0.000000e+00  0.000000e+00
membership_s41   0.000000e+00  5.204170e-20
membership_s42   0.000000e+00  0.000000e+00
membership_s43   2.054263e-04  3.953923e-01
membership_s44   3.938151e-05  1.245720e-01
V1               2.187865e-03  1.068645e+00
V2               2.066301e-03  1.498444e+00
pdi              1.172507e-04  1.524428e-01
adhesion         1.153214e-02  7.483215e-01
cohesion         1.092871e-02  7.315459e-01
inner            3.427280e-03  1.271466e+00
outer            7.491746e-04  9.941418e-01
ioratio          5.532193e-03  9.436758e-01
comsize          1.329064e-03  9.976049e-01
[1] "Dataset: low_TnotC Model GLM, run: 4 of 10 2015-06-15 22:01:08"
[1] "glmnet variable coefficients"
                         [,1]          [,2]
(Intercept)     -4.539474e+00 -2.196861e+00
graph0          -6.342219e-40 -3.339725e-03
graph1          -2.308646e-41 -1.436309e-05
graph2          -4.382982e-40 -6.055903e-03
graph3          -1.724480e-42 -8.793799e-06
graph4          -1.705482e-43  3.177887e-07
graph5           3.300342e-41  2.624308e-04
graph6          -9.701071e-42 -9.417441e-05
graph7           9.626264e-41  7.362889e-04
graph8           5.848139e-39  2.718541e-02
graph9          -4.180647e-44 -2.912409e-07
graph10         -8.580991e-45 -3.063791e-08
graph11         -1.815770e-45  1.929017e-09
graph12         -2.250197e-43 -2.529774e-06
graph13         -1.753617e-42 -9.511301e-06
graph14         -5.512067e-44 -3.139704e-07
graph15         -3.051230e-41 -1.846550e-04
graph16         -1.114323e-43 -1.709390e-07
graph17          9.599257e-44  9.150441e-07
graph18         -1.081515e-41 -1.552778e-04
graph19         -3.111875e-42 -3.218954e-05
graph20          2.801361e-42  2.943863e-05
graph21         -1.753607e-41 -1.251193e-04
graph22          2.379656e-42  2.310544e-05
graph23         -4.932057e-42 -5.771389e-05
graph24          1.431803e-41  1.398924e-04
graph25         -5.431276e-41 -5.142241e-04
graph26          4.187658e-41  4.153371e-04
graph27         -1.938367e-40 -2.733766e-03
graph28          6.731037e-40  6.279827e-03
graph29         -1.067717e-38 -3.673121e-01
orbit0          -6.342219e-40 -3.245737e-03
orbit1          -2.336842e-41 -1.249808e-05
orbit2          -2.766191e-40 -1.101000e-03
orbit3          -4.382982e-40 -5.771420e-03
orbit4          -2.008525e-42 -1.120795e-05
orbit5          -7.761885e-42  6.483522e-06
orbit6          -1.705502e-43  3.323428e-07
orbit7          -2.228115e-40 -3.293367e-04
orbit8           3.300342e-41  2.688618e-04
orbit9          -1.566020e-41 -1.269125e-04
orbit10         -7.440203e-43 -1.354812e-04
orbit11         -1.071761e-39  2.238087e-02
orbit12          9.731472e-41  7.618110e-04
orbit13         -4.401720e-39 -8.624772e-02
orbit14          5.848139e-39  2.804192e-02
orbit15         -5.124660e-44 -3.982361e-07
orbit16         -5.375542e-43  7.530483e-07
orbit17         -1.778965e-43 -3.475655e-07
orbit18         -5.903464e-44 -3.484987e-07
orbit19         -8.912915e-45 -2.346541e-08
orbit20         -1.092520e-43 -5.016876e-07
orbit21         -4.171337e-42  5.874037e-05
orbit22         -1.815769e-45  2.103156e-09
orbit23         -4.959165e-40 -5.312839e-03
orbit24         -2.825482e-43 -3.038269e-06
orbit25          1.112593e-43 -1.219082e-06
orbit26         -2.229648e-41 -4.496648e-04
orbit27         -3.530438e-42 -1.612559e-05
orbit28         -1.112360e-41 -8.198241e-05
orbit29         -7.143884e-43 -1.000341e-05
orbit30         -3.769980e-42  1.473874e-03
orbit31         -6.546217e-44 -3.358795e-07
orbit32          2.608109e-46 -9.813447e-07
orbit33          5.264815e-40  1.125803e-01
orbit34         -3.051230e-41 -1.841375e-04
orbit35         -2.530280e-43 -9.555565e-09
orbit36          3.112531e-43 -1.361812e-05
orbit37         -1.096416e-43 -6.914017e-07
orbit38         -2.130242e-41 -2.787835e-04
orbit39         -4.132754e-43 -3.472825e-06
orbit40          5.207341e-43  4.739388e-06
orbit41         -6.731933e-41 -7.702684e-04
orbit42         -6.277810e-39 -2.031732e-01
orbit43         -1.080698e-41 -1.506925e-04
orbit44         -7.628944e-39 -2.338406e-01
orbit45         -8.142091e-42 -7.376775e-05
orbit46          5.344177e-42  3.472447e-05
orbit47         -5.124806e-41 -1.184793e-03
orbit48         -3.675742e-41 -4.774971e-04
orbit49          2.781132e-42  2.961458e-05
orbit50          6.401391e-40  8.286107e-03
orbit51         -2.052215e-41 -1.317571e-04
orbit52         -2.414286e-41 -2.072762e-04
orbit53         -1.571495e-40 -1.967569e-03
orbit54          2.379669e-42  2.333797e-05
orbit55         -8.011876e-39 -2.519305e-02
orbit56         -5.956381e-42 -6.633348e-05
orbit57          5.205630e-41  4.083795e-04
orbit58         -7.034829e-39 -2.311866e-01
orbit59          1.727273e-41  1.758480e-04
orbit60         -6.260703e-41 -9.258028e-04
orbit61         -6.797893e-39 -4.616974e-02
orbit62         -5.054502e-41 -1.377733e-04
orbit63         -2.032872e-40 -4.421488e-03
orbit64         -1.689086e-40 -1.351982e-03
orbit65          4.531193e-41  4.767915e-04
orbit66          2.328929e-40  1.985714e-03
orbit67         -5.109798e-39 -1.430304e-01
orbit68         -1.938367e-40 -2.731156e-03
orbit69          0.000000e+00  0.000000e+00
orbit70          6.785012e-40  6.348769e-03
orbit71         -4.746884e-39 -3.224911e-02
orbit72         -1.067717e-38 -3.671992e-01
AP               1.205643e-38  2.442472e-01
bet              4.172349e-43  2.400778e-07
ecc              4.368494e-39 -3.725064e-02
eccrad           3.057946e-38 -2.606222e-01
close           -2.216494e-37 -4.166480e-01
constraint       2.111524e-39 -1.204592e-02
coreness        -1.073843e-39  2.694633e-02
knn             -7.013070e-41  6.386144e-05
hubscore        -3.140717e-37 -1.973183e+00
pagerank        -2.619988e-38 -1.063387e+00
trans           -2.768477e-39 -1.422598e-01
evcent          -3.191565e-37 -2.026647e+00
first           -6.342219e-40 -3.336364e-03
upto_second     -3.572774e-41 -2.745165e-05
upto_third      -6.609587e-42 -1.296995e-05
upto_fourth     -2.879127e-42 -3.782317e-06
upto_fifth      -3.867655e-42 -1.271551e-05
upto_sixth      -4.400392e-42  8.753624e-06
second          -3.603452e-41 -2.733013e-05
third           -7.580367e-42 -1.594001e-05
fourth          -4.038862e-42 -3.718821e-06
fifth            3.571565e-42 -5.278597e-06
sixth            6.059957e-42  2.773651e-05
ratio1          -8.330308e-41  7.185736e-05
ratio2           4.294678e-42 -1.544801e-03
ratio3           8.285969e-40  6.078646e-03
ratio4           7.719236e-40 -8.024031e-03
ratio5           1.150127e-39 -3.074099e-03
ratio6           5.198346e-42  1.034223e-05
selfinter       -3.866973e-39 -4.681959e-02
walktrap_vertex -1.407890e-38 -2.112317e-01
bigcom1         -1.096859e-39  5.899042e-02
bigcom3         -1.067930e-38 -2.946939e-01
bigcom4         -1.068570e-38 -3.129911e-01
bigcom5         -1.172994e-38 -1.295128e-01
bigcom6         -1.067930e-38 -4.657171e-01
bigcom7         -1.068997e-38 -3.927760e-01
bigcom8         -1.087012e-38 -5.044258e-01
bigcom9         -1.068570e-38 -1.733376e-01
bigcom10        -1.068144e-38 -3.515271e-01
bigcom11        -3.704652e-39  2.045644e-02
bigcom12         1.826968e-39  1.805060e-02
bigcom13        -1.074144e-38 -1.785061e-01
bigcom14         5.683712e-38  9.508770e-01
bigcom15        -1.068783e-38 -3.338070e-01
bigcom16        -1.073929e-38 -1.967363e-01
bigcom17        -1.068144e-38 -2.558215e-01
bigcom19        -1.071564e-38 -3.050580e-01
bigcom20        -1.067930e-38 -1.598812e-01
bigcom21        -1.068144e-38 -3.485872e-01
bigcom22         5.119218e-39  3.776700e-01
bigcom23        -1.259590e-39  5.600966e-03
bigcom26        -1.067930e-38 -2.730374e-01
bigcom27        -1.068783e-38 -3.553328e-01
bigcom28        -1.068357e-38 -3.179929e-01
bigcom30         8.133281e-38  9.180692e-01
bigcom31        -1.068144e-38 -2.145022e-01
bigcom32        -1.070279e-38 -2.290093e-01
bigcom33        -1.068144e-38 -4.768933e-01
bigcom34        -1.068997e-38 -3.041115e-01
bigcom36        -1.068144e-38 -3.576129e-01
bigcom37        -1.068783e-38 -4.216060e-01
bigcom38        -1.068357e-38 -1.971741e-01
bigcom39        -1.068357e-38 -3.034851e-01
bigcom40         1.578661e-37  1.390149e+00
bigcom41        -1.069424e-38 -2.570869e-01
bigcom43         4.930997e-39  2.331928e-01
bigcom46         1.338140e-37  1.229137e+00
bigcom47         3.339766e-38  5.536032e-01
bigcom49        -1.074576e-38 -2.868761e-01
bigcom52         1.338140e-37  1.014176e+00
bigcom54        -1.068997e-38 -2.902772e-01
bigcom58        -1.068783e-38 -2.567547e-01
bigcom61        -1.068357e-38 -5.235249e-01
bigcom65        -1.069210e-38 -2.953522e-01
bigcom69        -1.068144e-38 -4.248218e-01
bigcom71        -1.069637e-38 -1.660578e-01
bigcom75        -1.068570e-38 -3.154030e-01
bigcom76        -1.067717e-38 -5.354356e-01
bigcom78        -1.068357e-38 -4.269655e-01
bigcom82        -1.068783e-38 -2.703796e-01
bigcom83        -1.068144e-38 -2.092968e-01
bigcom85        -1.069210e-38 -3.184952e-01
bigcom87        -1.068570e-38 -3.444455e-01
bigcom90        -1.067930e-38 -2.196128e-01
bigcom91        -1.069424e-38 -2.427223e-01
bigcom95        -1.068144e-38 -3.297672e-01
bigcom97        -1.068783e-38 -3.075892e-01
bigcom98        -1.068144e-38 -2.961751e-01
bigcom99        -1.068357e-38 -3.982854e-01
bigcom101       -1.068144e-38 -2.197772e-01
bigcom102       -1.070493e-38 -2.342412e-01
bigcom104       -1.068144e-38 -3.691451e-01
bigcom106       -1.068144e-38 -1.709391e-01
bigcom107       -1.068357e-38 -3.102348e-01
bigcom108       -1.070707e-38 -2.652142e-01
bigcom113       -1.069210e-38 -2.245715e-01
bigcom114       -1.068570e-38 -2.432262e-01
bigcom115       -1.068570e-38 -2.714765e-01
bigcom117       -1.072208e-38 -2.811071e-01
bigcom119       -1.068783e-38 -2.634433e-01
bigcom121       -1.068570e-38 -2.067758e-01
bigcom123       -1.070065e-38 -3.560739e-01
bigcom124       -1.068783e-38 -2.850836e-01
bigcom127       -1.069851e-38 -2.315494e-01
bigcom130       -1.068144e-38 -1.630714e-01
bigcom131       -1.068357e-38 -3.218219e-01
bigcom134       -1.068144e-38 -3.660394e-01
bigcom138       -1.071136e-38 -2.378820e-01
bigcom143       -1.068357e-38 -2.550542e-01
bigcom146       -1.076304e-38 -2.503626e-01
bigcom148       -1.068144e-38 -2.829199e-01
bigcom149       -1.068783e-38 -3.203362e-01
bigcom151       -1.068570e-38 -3.192494e-01
bigcom153       -1.068144e-38 -3.133006e-01
bigcom154       -1.069424e-38 -4.818632e-01
bigcom159       -1.068997e-38 -2.468432e-01
bigcom160       -1.068783e-38 -2.649639e-01
bigcom161       -1.067505e-38 -8.361379e-01
bigcom162       -1.070493e-38 -2.457863e-01
bigcom168       -1.068144e-38 -2.414963e-01
bigcom172       -1.068357e-38 -3.312134e-01
bigcom175       -1.067930e-38 -3.681350e-01
bigcom180       -1.068570e-38 -2.542348e-01
bigcom181       -1.068357e-38 -1.676423e-01
bigcom183       -1.068570e-38 -2.890108e-01
bigcom185       -1.067717e-38 -1.494085e-01
bigcom187       -1.068357e-38 -2.123270e-01
bigcom189       -1.069637e-38 -4.665442e-01
bigcom191       -1.068357e-38 -2.370175e-01
bigcom198       -1.067930e-38 -1.448775e-01
bigcom199       -1.069210e-38 -2.924325e-01
bigcom200       -1.068144e-38 -5.445752e-01
bigcom202       -1.068144e-38 -5.590554e-01
bigcom205       -1.068144e-38 -3.610275e-01
bigcom227       -1.068144e-38 -1.998489e-01
bigcom232       -1.068357e-38 -2.296062e-01
bigcom241       -1.067930e-38 -2.171995e-01
bigcom246       -1.068357e-38 -1.703870e-01
bigcom266       -1.068144e-38 -2.946154e-01
bigcom268       -1.068357e-38 -3.813903e-01
bigcom274       -1.067717e-38 -2.283742e-01
bigcom278       -1.068570e-38 -4.450446e-01
bigcom280       -1.068144e-38 -2.641706e-01
bigcom323       -1.068783e-38 -2.574671e-01
bigcom341       -1.067930e-38 -5.375876e-01
bigcom342       -1.070279e-38 -1.642734e-01
bigcom345       -1.068144e-38 -1.470417e-01
bigcom346       -1.069210e-38 -3.935276e-01
bigcom354       -1.068144e-38 -3.083849e-01
bigcom369       -1.068357e-38 -2.338154e-01
bigcom373        1.578661e-37  1.132397e+00
bigcom377       -1.067930e-38 -2.937246e-01
bigcom384       -1.068570e-38 -4.270787e-01
bigcom394       -1.068144e-38 -1.608807e-01
bigcom398       -1.067717e-38 -3.136625e-01
bigcom403       -1.067930e-38 -3.110585e-01
bigcom404       -1.068570e-38 -1.980459e-01
bigcom414       -1.068144e-38 -3.459857e-01
bigcom416       -1.068357e-38 -2.317876e-01
bigcom423       -1.071993e-38 -2.697952e-01
bigcom428       -1.069851e-38 -4.234053e-01
bigcom430        2.420454e-37  1.512161e+00
bigcom434       -1.068144e-38 -2.059805e-01
bigcom435       -1.068357e-38 -3.144046e-01
bigcom449       -1.069424e-38 -2.047601e-01
bigcom451       -1.069424e-38 -3.495361e-01
bigcom454       -1.068144e-38 -2.845637e-01
bigcom471       -1.068357e-38 -3.779852e-01
bigcom473       -1.069637e-38 -2.672200e-01
bigcom479       -1.074144e-38 -4.231193e-01
bigcom484       -1.069210e-38 -1.909428e-01
bigcom485       -1.068357e-38 -3.037663e-01
bigcom492       -1.069851e-38 -1.637851e-01
bigcom498       -1.068357e-38 -3.088869e-01
bigcom506       -1.068144e-38 -2.756055e-01
bigcom530       -1.068144e-38 -2.446164e-01
bigcom531       -1.068144e-38 -3.160582e-01
bigcom564       -1.068357e-38 -2.626879e-01
bigcom623       -1.067930e-38 -3.582068e-01
spin_vertex      1.461256e-38  3.248571e-01
membership_s1   -3.741200e-39 -7.973675e-02
membership_s2   -1.116017e-38 -3.284787e-01
membership_s3   -1.068570e-38 -3.195679e-01
membership_s4   -1.069210e-38 -4.482239e-01
membership_s5   -1.069424e-38 -3.398750e-01
membership_s6   -1.070921e-38 -3.421002e-01
membership_s7    1.915382e-37  1.110554e+00
membership_s8   -1.069637e-38 -3.781475e-01
membership_s9   -1.074144e-38 -3.034017e-01
membership_s10  -1.069210e-38 -3.491096e-01
membership_s11  -1.068144e-38 -3.859241e-01
membership_s13   3.937600e-37  2.048217e+00
membership_s14   3.925484e-39  4.006546e-02
membership_s15   1.803233e-38  2.239416e-01
membership_s17   1.157744e-37  1.146469e+00
membership_s18  -1.070279e-38 -3.049522e-01
membership_s19   1.276927e-38  2.976131e-01
membership_s20  -1.067930e-38 -4.132516e-01
membership_s21   2.313549e-38  2.030186e-01
membership_s22  -1.075007e-38 -3.205382e-01
membership_s23  -8.706102e-39 -8.745463e-02
membership_s25  -8.380239e-39 -1.201859e-01
membership_s26  -1.068357e-38 -3.051932e-01
membership_s27  -1.068783e-38 -2.282411e-01
membership_s28  -1.078038e-38 -2.958634e-01
membership_s29  -1.068570e-38 -2.792299e-01
membership_s30  -1.070493e-38 -3.271196e-01
membership_s31  -1.079995e-38 -2.606113e-01
membership_s32   1.985004e-39  1.462172e-01
membership_s33  -1.068997e-38 -3.911659e-01
membership_s34   5.683712e-38  5.886485e-01
membership_s35  -3.290576e-39  4.021831e-02
membership_s36  -1.069637e-38 -2.993009e-01
membership_s37  -1.082835e-38 -2.829289e-01
membership_s39   5.817410e-40 -1.077967e-01
membership_s40  -1.068570e-38 -2.203618e-01
membership_s41  -1.068783e-38 -3.388614e-01
membership_s42  -1.070921e-38 -3.213615e-01
membership_s43   3.402459e-38  5.389384e-01
membership_s44   1.067528e-38  2.493640e-01
V1              -4.483604e-39  2.016153e-01
V2               2.092003e-38  5.737919e-01
pdi              2.195127e-35 -1.674876e+02
adhesion         9.892982e-42  8.776176e-05
cohesion        -1.978596e-41 -1.751414e-04
inner           -1.839235e-42  4.619614e-06
outer            3.034167e-42  8.997499e-05
ioratio          6.665677e-38  3.214109e-01
comsize         -6.211133e-42 -2.276614e-04
[1] "Dataset: low_TnotC Model GBM, run: 5 of 10 2015-06-15 22:02:08"
Iter   TrainDeviance   ValidDeviance   StepSize   Improve
     1        0.1168             nan     0.0100   -0.0000
     2        0.1156             nan     0.0100   -0.0000
     3        0.1144             nan     0.0100   -0.0001
     4        0.1129             nan     0.0100    0.0000
     5        0.1111             nan     0.0100    0.0002
     6        0.1101             nan     0.0100    0.0000
     7        0.1090             nan     0.0100   -0.0000
     8        0.1080             nan     0.0100    0.0000
     9        0.1069             nan     0.0100   -0.0001
    10        0.1059             nan     0.0100   -0.0001
    20        0.0976             nan     0.0100    0.0001
    40        0.0846             nan     0.0100    0.0000
    44        0.0826             nan     0.0100   -0.0000

[1] "GBM variable coefficients"
                            var    rel.inf
ratio3                   ratio3 6.61911552
bet                         bet 5.65000347
comsize                 comsize 5.09916807
outer                     outer 4.94736251
V2                           V2 4.87186550
ratio2                   ratio2 4.64249325
knn                         knn 4.31035621
pagerank               pagerank 3.90329216
inner                     inner 3.75293028
V1                           V1 3.27516937
ioratio                 ioratio 2.87877443
ratio5                   ratio5 2.36389437
membership_s43   membership_s43 2.29780782
fifth                     fifth 2.26900061
hubscore               hubscore 2.14923412
adhesion               adhesion 1.95894749
fourth                   fourth 1.66312294
graph13                 graph13 1.57162902
walktrap_vertex walktrap_vertex 1.55899958
orbit31                 orbit31 1.55730362
graph9                   graph9 1.54082000
cohesion               cohesion 1.53904187
graph1                   graph1 1.38199478
ratio4                   ratio4 1.33436631
sixth                     sixth 1.28851842
graph19                 graph19 1.26806038
orbit27                 orbit27 1.26052165
graph12                 graph12 1.25751702
upto_sixth           upto_sixth 1.11192656
evcent                   evcent 1.08645287
orbit20                 orbit20 0.97331023
orbit35                 orbit35 0.96447982
graph16                 graph16 0.93365505
ratio1                   ratio1 0.89141802
graph11                 graph11 0.88418914
upto_third           upto_third 0.82583811
graph4                   graph4 0.81748621
orbit19                 orbit19 0.75617752
orbit18                 orbit18 0.72793327
orbit5                   orbit5 0.66431766
orbit28                 orbit28 0.56274473
membership_s19   membership_s19 0.51367576
third                     third 0.50852462
upto_second         upto_second 0.49937950
membership_s44   membership_s44 0.49158686
ratio6                   ratio6 0.48067836
orbit37                 orbit37 0.40398554
orbit24                 orbit24 0.38960437
membership_s15   membership_s15 0.37667453
orbit4                   orbit4 0.37620159
AP                           AP 0.37500104
ecc                         ecc 0.36425059
graph3                   graph3 0.35653914
orbit17                 orbit17 0.34284218
graph5                   graph5 0.33441716
spin_vertex         spin_vertex 0.32362999
orbit16                 orbit16 0.30398704
upto_fifth           upto_fifth 0.29960141
upto_fourth         upto_fourth 0.29678244
graph14                 graph14 0.27714038
bigcom14               bigcom14 0.26459968
orbit45                 orbit45 0.25318374
membership_s35   membership_s35 0.25104922
orbit1                   orbit1 0.24963597
constraint           constraint 0.24531156
bigcom47               bigcom47 0.21504329
coreness               coreness 0.21409423
orbit6                   orbit6 0.19873555
orbit50                 orbit50 0.17133409
orbit38                 orbit38 0.14170185
bigcom12               bigcom12 0.13908203
graph10                 graph10 0.12807730
orbit36                 orbit36 0.12250666
orbit49                 orbit49 0.12160654
bigcom479             bigcom479 0.11483654
graph6                   graph6 0.10758389
bigcom11               bigcom11 0.09281260
graph20                 graph20 0.06217802
membership_s21   membership_s21 0.05515779
orbit30                 orbit30 0.05456043
bigcom43               bigcom43 0.04798789
membership_s32   membership_s32 0.02317868
graph0                   graph0 0.00000000
graph2                   graph2 0.00000000
graph7                   graph7 0.00000000
graph8                   graph8 0.00000000
graph15                 graph15 0.00000000
graph17                 graph17 0.00000000
graph18                 graph18 0.00000000
graph21                 graph21 0.00000000
graph22                 graph22 0.00000000
graph23                 graph23 0.00000000
graph24                 graph24 0.00000000
graph25                 graph25 0.00000000
graph26                 graph26 0.00000000
graph27                 graph27 0.00000000
graph28                 graph28 0.00000000
graph29                 graph29 0.00000000
orbit0                   orbit0 0.00000000
orbit2                   orbit2 0.00000000
orbit3                   orbit3 0.00000000
orbit7                   orbit7 0.00000000
orbit8                   orbit8 0.00000000
orbit9                   orbit9 0.00000000
orbit10                 orbit10 0.00000000
orbit11                 orbit11 0.00000000
orbit12                 orbit12 0.00000000
orbit13                 orbit13 0.00000000
orbit14                 orbit14 0.00000000
orbit15                 orbit15 0.00000000
orbit21                 orbit21 0.00000000
orbit22                 orbit22 0.00000000
orbit23                 orbit23 0.00000000
orbit25                 orbit25 0.00000000
orbit26                 orbit26 0.00000000
orbit29                 orbit29 0.00000000
orbit32                 orbit32 0.00000000
orbit33                 orbit33 0.00000000
orbit34                 orbit34 0.00000000
orbit39                 orbit39 0.00000000
orbit40                 orbit40 0.00000000
orbit41                 orbit41 0.00000000
orbit42                 orbit42 0.00000000
orbit43                 orbit43 0.00000000
orbit44                 orbit44 0.00000000
orbit46                 orbit46 0.00000000
orbit47                 orbit47 0.00000000
orbit48                 orbit48 0.00000000
orbit51                 orbit51 0.00000000
orbit52                 orbit52 0.00000000
orbit53                 orbit53 0.00000000
orbit54                 orbit54 0.00000000
orbit55                 orbit55 0.00000000
orbit56                 orbit56 0.00000000
orbit57                 orbit57 0.00000000
orbit58                 orbit58 0.00000000
orbit59                 orbit59 0.00000000
orbit60                 orbit60 0.00000000
orbit61                 orbit61 0.00000000
orbit62                 orbit62 0.00000000
orbit63                 orbit63 0.00000000
orbit64                 orbit64 0.00000000
orbit65                 orbit65 0.00000000
orbit66                 orbit66 0.00000000
orbit67                 orbit67 0.00000000
orbit68                 orbit68 0.00000000
orbit69                 orbit69 0.00000000
orbit70                 orbit70 0.00000000
orbit71                 orbit71 0.00000000
orbit72                 orbit72 0.00000000
eccrad                   eccrad 0.00000000
close                     close 0.00000000
trans                     trans 0.00000000
first                     first 0.00000000
second                   second 0.00000000
selfinter             selfinter 0.00000000
bigcom1                 bigcom1 0.00000000
bigcom3                 bigcom3 0.00000000
bigcom4                 bigcom4 0.00000000
bigcom5                 bigcom5 0.00000000
bigcom6                 bigcom6 0.00000000
bigcom7                 bigcom7 0.00000000
bigcom8                 bigcom8 0.00000000
bigcom9                 bigcom9 0.00000000
bigcom10               bigcom10 0.00000000
bigcom13               bigcom13 0.00000000
bigcom15               bigcom15 0.00000000
bigcom16               bigcom16 0.00000000
bigcom17               bigcom17 0.00000000
bigcom19               bigcom19 0.00000000
bigcom20               bigcom20 0.00000000
bigcom21               bigcom21 0.00000000
bigcom22               bigcom22 0.00000000
bigcom23               bigcom23 0.00000000
bigcom26               bigcom26 0.00000000
bigcom27               bigcom27 0.00000000
bigcom28               bigcom28 0.00000000
bigcom30               bigcom30 0.00000000
bigcom31               bigcom31 0.00000000
bigcom32               bigcom32 0.00000000
bigcom33               bigcom33 0.00000000
bigcom34               bigcom34 0.00000000
bigcom36               bigcom36 0.00000000
bigcom37               bigcom37 0.00000000
bigcom38               bigcom38 0.00000000
bigcom39               bigcom39 0.00000000
bigcom40               bigcom40 0.00000000
bigcom41               bigcom41 0.00000000
bigcom46               bigcom46 0.00000000
bigcom49               bigcom49 0.00000000
bigcom52               bigcom52 0.00000000
bigcom54               bigcom54 0.00000000
bigcom58               bigcom58 0.00000000
bigcom61               bigcom61 0.00000000
bigcom65               bigcom65 0.00000000
bigcom69               bigcom69 0.00000000
bigcom71               bigcom71 0.00000000
bigcom75               bigcom75 0.00000000
bigcom76               bigcom76 0.00000000
bigcom78               bigcom78 0.00000000
bigcom82               bigcom82 0.00000000
bigcom83               bigcom83 0.00000000
bigcom85               bigcom85 0.00000000
bigcom87               bigcom87 0.00000000
bigcom90               bigcom90 0.00000000
bigcom91               bigcom91 0.00000000
bigcom95               bigcom95 0.00000000
bigcom97               bigcom97 0.00000000
bigcom98               bigcom98 0.00000000
bigcom99               bigcom99 0.00000000
bigcom101             bigcom101 0.00000000
bigcom102             bigcom102 0.00000000
bigcom104             bigcom104 0.00000000
bigcom106             bigcom106 0.00000000
bigcom107             bigcom107 0.00000000
bigcom108             bigcom108 0.00000000
bigcom113             bigcom113 0.00000000
bigcom114             bigcom114 0.00000000
bigcom115             bigcom115 0.00000000
bigcom117             bigcom117 0.00000000
bigcom119             bigcom119 0.00000000
bigcom121             bigcom121 0.00000000
bigcom123             bigcom123 0.00000000
bigcom124             bigcom124 0.00000000
bigcom127             bigcom127 0.00000000
bigcom130             bigcom130 0.00000000
bigcom131             bigcom131 0.00000000
bigcom134             bigcom134 0.00000000
bigcom138             bigcom138 0.00000000
bigcom143             bigcom143 0.00000000
bigcom146             bigcom146 0.00000000
bigcom148             bigcom148 0.00000000
bigcom149             bigcom149 0.00000000
bigcom151             bigcom151 0.00000000
bigcom153             bigcom153 0.00000000
bigcom154             bigcom154 0.00000000
bigcom159             bigcom159 0.00000000
bigcom160             bigcom160 0.00000000
bigcom161             bigcom161 0.00000000
bigcom162             bigcom162 0.00000000
bigcom168             bigcom168 0.00000000
bigcom172             bigcom172 0.00000000
bigcom175             bigcom175 0.00000000
bigcom180             bigcom180 0.00000000
bigcom181             bigcom181 0.00000000
bigcom183             bigcom183 0.00000000
bigcom185             bigcom185 0.00000000
bigcom187             bigcom187 0.00000000
bigcom189             bigcom189 0.00000000
bigcom191             bigcom191 0.00000000
bigcom198             bigcom198 0.00000000
bigcom199             bigcom199 0.00000000
bigcom200             bigcom200 0.00000000
bigcom202             bigcom202 0.00000000
bigcom205             bigcom205 0.00000000
bigcom227             bigcom227 0.00000000
bigcom232             bigcom232 0.00000000
bigcom241             bigcom241 0.00000000
bigcom246             bigcom246 0.00000000
bigcom266             bigcom266 0.00000000
bigcom268             bigcom268 0.00000000
bigcom274             bigcom274 0.00000000
bigcom278             bigcom278 0.00000000
bigcom280             bigcom280 0.00000000
bigcom323             bigcom323 0.00000000
bigcom341             bigcom341 0.00000000
bigcom342             bigcom342 0.00000000
bigcom345             bigcom345 0.00000000
bigcom346             bigcom346 0.00000000
bigcom354             bigcom354 0.00000000
bigcom369             bigcom369 0.00000000
bigcom373             bigcom373 0.00000000
bigcom377             bigcom377 0.00000000
bigcom384             bigcom384 0.00000000
bigcom394             bigcom394 0.00000000
bigcom398             bigcom398 0.00000000
bigcom403             bigcom403 0.00000000
bigcom404             bigcom404 0.00000000
bigcom414             bigcom414 0.00000000
bigcom416             bigcom416 0.00000000
bigcom423             bigcom423 0.00000000
bigcom428             bigcom428 0.00000000
bigcom430             bigcom430 0.00000000
bigcom434             bigcom434 0.00000000
bigcom435             bigcom435 0.00000000
bigcom449             bigcom449 0.00000000
bigcom451             bigcom451 0.00000000
bigcom454             bigcom454 0.00000000
bigcom471             bigcom471 0.00000000
bigcom473             bigcom473 0.00000000
bigcom484             bigcom484 0.00000000
bigcom485             bigcom485 0.00000000
bigcom492             bigcom492 0.00000000
bigcom498             bigcom498 0.00000000
bigcom506             bigcom506 0.00000000
bigcom530             bigcom530 0.00000000
bigcom531             bigcom531 0.00000000
bigcom564             bigcom564 0.00000000
bigcom623             bigcom623 0.00000000
membership_s1     membership_s1 0.00000000
membership_s2     membership_s2 0.00000000
membership_s3     membership_s3 0.00000000
membership_s4     membership_s4 0.00000000
membership_s5     membership_s5 0.00000000
membership_s6     membership_s6 0.00000000
membership_s7     membership_s7 0.00000000
membership_s8     membership_s8 0.00000000
membership_s9     membership_s9 0.00000000
membership_s10   membership_s10 0.00000000
membership_s11   membership_s11 0.00000000
membership_s13   membership_s13 0.00000000
membership_s14   membership_s14 0.00000000
membership_s17   membership_s17 0.00000000
membership_s18   membership_s18 0.00000000
membership_s20   membership_s20 0.00000000
membership_s22   membership_s22 0.00000000
membership_s23   membership_s23 0.00000000
membership_s25   membership_s25 0.00000000
membership_s26   membership_s26 0.00000000
membership_s27   membership_s27 0.00000000
membership_s28   membership_s28 0.00000000
membership_s29   membership_s29 0.00000000
membership_s30   membership_s30 0.00000000
membership_s31   membership_s31 0.00000000
membership_s33   membership_s33 0.00000000
membership_s34   membership_s34 0.00000000
membership_s36   membership_s36 0.00000000
membership_s37   membership_s37 0.00000000
membership_s39   membership_s39 0.00000000
membership_s40   membership_s40 0.00000000
membership_s41   membership_s41 0.00000000
membership_s42   membership_s42 0.00000000
pdi                         pdi 0.00000000
[1] "Dataset: low_TnotC Model RF, run: 5 of 10 2015-06-15 22:02:28"
     |      Out-of-bag   |
Tree |      MSE  %Var(y) |
   1 |  0.01825   172.38 |
   2 |  0.01835   173.37 |
   3 |  0.01733   163.73 |
   4 |  0.01645   155.35 |
   5 |  0.01681   158.75 |
   6 |  0.01657   156.53 |
   7 |  0.01567   148.03 |
   8 |  0.01475   139.33 |
   9 |  0.01505   142.18 |
  10 |  0.01455   137.43 |
  11 |  0.01392   131.45 |
  12 |   0.0137   129.38 |
  13 |  0.01328   125.43 |
  14 |  0.01315   124.24 |
  15 |  0.01308   123.51 |
  16 |  0.01304   123.20 |
  17 |  0.01302   122.93 |
  18 |  0.01287   121.57 |
  19 |   0.0129   121.83 |
  20 |   0.0128   120.94 |
  21 |  0.01276   120.51 |
  22 |  0.01259   118.89 |
  23 |  0.01256   118.67 |
  24 |  0.01247   117.77 |
  25 |  0.01244   117.51 |
  26 |  0.01243   117.42 |
  27 |  0.01238   116.98 |
  28 |  0.01241   117.18 |
  29 |  0.01237   116.83 |
  30 |  0.01236   116.76 |
  31 |  0.01231   116.31 |
  32 |   0.0123   116.20 |
  33 |   0.0123   116.16 |
  34 |  0.01227   115.89 |
  35 |  0.01225   115.71 |
  36 |  0.01224   115.59 |
  37 |  0.01221   115.32 |
  38 |  0.01217   114.95 |
  39 |  0.01213   114.57 |
  40 |  0.01212   114.49 |
  41 |  0.01211   114.39 |
  42 |  0.01209   114.19 |
  43 |  0.01211   114.37 |
  44 |  0.01211   114.40 |
  45 |  0.01209   114.17 |
  46 |  0.01208   114.08 |
  47 |  0.01205   113.84 |
  48 |  0.01203   113.61 |
  49 |  0.01207   114.00 |
  50 |  0.01208   114.07 |
  51 |  0.01203   113.63 |
  52 |    0.012   113.37 |
  53 |    0.012   113.32 |
  54 |  0.01199   113.28 |
  55 |  0.01198   113.15 |
  56 |  0.01198   113.12 |
  57 |  0.01198   113.13 |
  58 |  0.01198   113.14 |
  59 |  0.01196   112.99 |
  60 |  0.01196   112.98 |
  61 |  0.01197   113.04 |
  62 |  0.01198   113.20 |
  63 |  0.01199   113.24 |
  64 |  0.01201   113.45 |
  65 |    0.012   113.38 |
  66 |    0.012   113.38 |
  67 |  0.01199   113.25 |
  68 |  0.01195   112.91 |
  69 |  0.01193   112.68 |
  70 |  0.01192   112.56 |
  71 |  0.01192   112.59 |
  72 |  0.01191   112.54 |
  73 |  0.01192   112.57 |
  74 |  0.01192   112.58 |
  75 |  0.01194   112.74 |
  76 |  0.01193   112.69 |
  77 |  0.01192   112.62 |
  78 |  0.01193   112.69 |
  79 |  0.01192   112.55 |
  80 |  0.01194   112.74 |
  81 |  0.01194   112.76 |
  82 |  0.01194   112.74 |
  83 |  0.01192   112.62 |
  84 |  0.01193   112.68 |
  85 |  0.01193   112.71 |
  86 |  0.01192   112.57 |
  87 |  0.01192   112.58 |
  88 |  0.01192   112.62 |
  89 |  0.01193   112.70 |
  90 |  0.01193   112.66 |
  91 |  0.01189   112.33 |
  92 |  0.01189   112.30 |
  93 |   0.0119   112.40 |
  94 |  0.01191   112.53 |
  95 |  0.01192   112.57 |
  96 |  0.01193   112.71 |
  97 |  0.01193   112.71 |
  98 |  0.01194   112.75 |
  99 |  0.01192   112.58 |
 100 |  0.01192   112.56 |
[1] "Random Forest variable coefficients"
                      %IncMSE IncNodePurity
graph5           1.177939e-04  1.305852e-01
graph6           5.151334e-04  2.330833e-01
graph7           0.000000e+00  5.421011e-21
graph8           0.000000e+00  2.775558e-19
graph9           3.920804e-03  4.289106e-01
graph10          6.378614e-03  4.094253e-01
graph11          3.490343e-03  3.878831e-01
graph12          3.199800e-03  3.073821e-01
graph13          4.774598e-03  6.773480e-01
graph14          6.895461e-03  2.085282e-01
graph15          1.193119e-03  1.066699e-01
graph16          1.065582e-03  3.185759e-01
graph17          6.633852e-05  1.048280e-01
graph18          8.085107e-05  2.139286e-02
graph19          4.702564e-03  3.731576e-01
graph20          3.170729e-05  2.246323e-01
graph21          1.118869e-07  2.166667e-02
graph22          0.000000e+00  9.649399e-20
graph23          7.492419e-05  3.560150e-02
graph24          0.000000e+00  0.000000e+00
graph25          0.000000e+00  5.767956e-19
graph26          0.000000e+00  8.673617e-21
graph27          0.000000e+00  0.000000e+00
graph28          0.000000e+00  0.000000e+00
graph29          0.000000e+00  0.000000e+00
orbit0           2.479409e-05  8.357220e-02
orbit1           4.273669e-03  1.971897e-01
orbit2           4.044115e-05  6.888153e-02
orbit3           0.000000e+00  7.589415e-21
orbit4           9.928012e-03  3.352876e-01
orbit5           3.000737e-03  3.855191e-01
orbit6           2.107397e-03  4.106786e-01
orbit7           0.000000e+00  2.708333e-03
orbit8           3.888847e-06  2.765559e-01
orbit9           1.136075e-03  1.089354e-01
orbit10          2.484589e-04  5.682540e-02
orbit11          9.595115e-05  1.632275e-02
orbit12          0.000000e+00  1.084202e-20
orbit13          0.000000e+00  5.551115e-19
orbit14          0.000000e+00  2.775558e-19
orbit15          1.824524e-03  4.690081e-01
orbit16          2.317586e-03  3.108961e-01
orbit17          7.291308e-04  1.659201e-01
orbit18          4.351135e-03  5.516979e-01
orbit19          4.730837e-03  4.885426e-01
orbit20          7.822732e-03  3.623465e-01
orbit21          4.402317e-04  2.022756e-01
orbit22          1.183159e-03  2.736531e-01
orbit23          1.074278e-05  2.796675e-02
orbit24          6.497586e-03  2.531904e-01
orbit25          0.000000e+00  3.846749e-18
orbit26          2.040559e-04  4.076149e-02
orbit27          1.098643e-02  5.420714e-01
orbit28          7.109201e-03  2.764701e-01
orbit29          8.542445e-05  9.772727e-03
orbit30          8.066612e-04  8.551808e-02
orbit31          8.520951e-03  1.645584e-01
orbit32          1.086366e-04  9.767442e-03
orbit33          2.072125e-04  2.133437e-02
orbit34          1.269613e-03  7.691660e-02
orbit35          1.089739e-03  3.379041e-01
orbit36          1.614462e-05  6.812451e-02
orbit37         -8.429599e-06  5.425641e-02
orbit38          9.050672e-05  6.193537e-02
orbit39          3.461069e-04  6.221741e-02
orbit40          0.000000e+00  1.366095e-19
orbit41          0.000000e+00  2.168404e-21
orbit42          0.000000e+00  5.572799e-19
orbit43          2.112379e-05  3.218391e-03
orbit44          0.000000e+00  0.000000e+00
orbit45          7.398255e-03  4.293582e-01
orbit46          0.000000e+00  5.421011e-21
orbit47          0.000000e+00  0.000000e+00
orbit48          0.000000e+00  0.000000e+00
orbit49         -7.587216e-20  8.286862e-02
orbit50         -1.030218e-05  2.379777e-01
orbit51          2.682851e-06  2.537455e-02
orbit52          0.000000e+00  6.505213e-20
orbit53         -1.324854e-06  1.811591e-02
orbit54          0.000000e+00  0.000000e+00
orbit55          0.000000e+00  0.000000e+00
orbit56          1.083388e-04  7.244603e-02
orbit57          0.000000e+00  2.168404e-21
orbit58          0.000000e+00  0.000000e+00
orbit59          0.000000e+00  1.947227e-18
orbit60          0.000000e+00  0.000000e+00
orbit61          0.000000e+00  1.084202e-20
orbit62         -5.367687e-06  3.119444e-02
orbit63          0.000000e+00  5.572799e-19
orbit64          0.000000e+00  0.000000e+00
orbit65          0.000000e+00  0.000000e+00
orbit66          0.000000e+00  0.000000e+00
orbit67          0.000000e+00  0.000000e+00
orbit68          0.000000e+00  5.551115e-19
orbit69          0.000000e+00  0.000000e+00
orbit70          0.000000e+00  5.551115e-19
orbit71          0.000000e+00  5.551115e-19
orbit72          0.000000e+00  0.000000e+00
AP               2.099308e-04  9.611727e-02
bet              8.847819e-04  9.995938e-01
ecc              2.528414e-04  1.172166e-01
eccrad           6.632031e-05  1.658166e-01
close            2.041190e-03  2.789096e-01
constraint       4.560107e-04  1.513563e-01
coreness         3.214809e-04  1.477638e-01
knn              4.704001e-03  3.553346e-01
hubscore         1.095308e-02  6.583972e-01
pagerank         1.271235e-03  1.231294e+00
trans            0.000000e+00  7.589415e-21
evcent           1.524143e-02  6.588474e-01
first            2.048642e-04  6.159880e-02
upto_second      1.341251e-03  2.849224e-01
upto_third       2.584785e-03  3.943705e-01
upto_fourth      1.055358e-03  4.141873e-01
upto_fifth       3.566041e-03  3.488888e-01
upto_sixth       1.076400e-02  5.681787e-01
second           1.395671e-03  3.451702e-01
third            5.316623e-03  4.596631e-01
fourth           3.724746e-03  6.384645e-01
fifth            6.386677e-04  4.713990e-01
sixth            4.492780e-03  6.992055e-01
ratio1           4.281494e-03  4.438809e-01
ratio2           1.277367e-03  1.217045e+00
ratio3           3.635057e-03  1.402274e+00
ratio4           7.496028e-03  7.311186e-01
ratio5           4.832664e-03  8.520972e-01
ratio6           2.755723e-03  5.240656e-01
selfinter       -1.612903e-05  9.685157e-03
walktrap_vertex  1.238006e-03  2.496065e-01
bigcom1         -5.397714e-07  5.714384e-03
bigcom3          0.000000e+00  0.000000e+00
bigcom4          0.000000e+00  0.000000e+00
bigcom5          5.296008e-04  7.511977e-02
bigcom6          0.000000e+00  8.673617e-21
bigcom7          0.000000e+00  0.000000e+00
bigcom8          0.000000e+00  0.000000e+00
bigcom9          0.000000e+00  0.000000e+00
bigcom10         0.000000e+00  0.000000e+00
bigcom11         6.379954e-05  4.492021e-02
bigcom12        -2.034318e-05  3.838231e-02
bigcom13         0.000000e+00  0.000000e+00
bigcom14        -8.702269e-05  1.083656e-01
bigcom15         0.000000e+00  5.551115e-19
bigcom16         0.000000e+00  1.301043e-20
bigcom17         0.000000e+00  1.084202e-21
bigcom19         0.000000e+00  0.000000e+00
bigcom20         0.000000e+00  0.000000e+00
bigcom21         0.000000e+00  0.000000e+00
bigcom22         1.385736e-05  3.606192e-03
bigcom23         1.506203e-05  2.435690e-02
bigcom26         0.000000e+00  0.000000e+00
bigcom27         0.000000e+00  0.000000e+00
bigcom28         0.000000e+00  0.000000e+00
bigcom30         2.810109e-05  2.630523e-01
bigcom31         0.000000e+00  0.000000e+00
bigcom32         0.000000e+00  0.000000e+00
bigcom33         0.000000e+00  0.000000e+00
bigcom34         0.000000e+00  0.000000e+00
bigcom36         0.000000e+00  0.000000e+00
bigcom37         0.000000e+00  4.336809e-21
bigcom38         0.000000e+00  0.000000e+00
bigcom39         0.000000e+00  0.000000e+00
bigcom40         2.482796e-05  3.828306e-01
bigcom41         0.000000e+00  5.551115e-19
bigcom43        -1.367920e-05  1.130272e-01
bigcom46         5.278756e-05  3.645899e-01
bigcom47        -3.338104e-05  7.255662e-02
bigcom49         0.000000e+00  4.336809e-21
bigcom52        -1.507528e-05  3.282848e-01
bigcom54         0.000000e+00  0.000000e+00
bigcom58         0.000000e+00  0.000000e+00
bigcom61         0.000000e+00  0.000000e+00
bigcom65         0.000000e+00  0.000000e+00
bigcom69         0.000000e+00  0.000000e+00
bigcom71         0.000000e+00  2.775558e-19
bigcom75         0.000000e+00  2.775558e-19
bigcom76         0.000000e+00  0.000000e+00
bigcom78         0.000000e+00  4.336809e-21
bigcom82         0.000000e+00  0.000000e+00
bigcom83         0.000000e+00  0.000000e+00
bigcom85         0.000000e+00  0.000000e+00
bigcom87         0.000000e+00  8.673617e-21
bigcom90         0.000000e+00  0.000000e+00
bigcom91         0.000000e+00  0.000000e+00
bigcom95         0.000000e+00  0.000000e+00
bigcom97         0.000000e+00  2.775558e-19
bigcom98         0.000000e+00  0.000000e+00
bigcom99         0.000000e+00  0.000000e+00
bigcom101        0.000000e+00  0.000000e+00
bigcom102        0.000000e+00  0.000000e+00
bigcom104        0.000000e+00  0.000000e+00
bigcom106        0.000000e+00  0.000000e+00
bigcom107        0.000000e+00  0.000000e+00
bigcom108        0.000000e+00  0.000000e+00
bigcom113        0.000000e+00  1.084202e-20
bigcom114        0.000000e+00  0.000000e+00
bigcom115        0.000000e+00  0.000000e+00
bigcom117        0.000000e+00  0.000000e+00
bigcom119        0.000000e+00  0.000000e+00
bigcom121        0.000000e+00  2.818926e-19
bigcom123        0.000000e+00  0.000000e+00
bigcom124        0.000000e+00  0.000000e+00
bigcom127        0.000000e+00  0.000000e+00
bigcom130        0.000000e+00  0.000000e+00
bigcom131        0.000000e+00  0.000000e+00
bigcom134        0.000000e+00  2.775558e-19
bigcom138        0.000000e+00  4.336809e-21
bigcom143        0.000000e+00  0.000000e+00
bigcom146        0.000000e+00  0.000000e+00
bigcom148        0.000000e+00  0.000000e+00
bigcom149        1.108537e-07  4.761905e-04
bigcom151        0.000000e+00  0.000000e+00
bigcom153        0.000000e+00  0.000000e+00
bigcom154        0.000000e+00  0.000000e+00
bigcom159        0.000000e+00  0.000000e+00
bigcom160        0.000000e+00  0.000000e+00
bigcom161        0.000000e+00  0.000000e+00
bigcom162        0.000000e+00  0.000000e+00
bigcom168        0.000000e+00  0.000000e+00
bigcom172        0.000000e+00  0.000000e+00
bigcom175        0.000000e+00  0.000000e+00
bigcom180        0.000000e+00  0.000000e+00
bigcom181        0.000000e+00  0.000000e+00
bigcom183        0.000000e+00  0.000000e+00
bigcom185        0.000000e+00  0.000000e+00
bigcom187        0.000000e+00  0.000000e+00
bigcom189        0.000000e+00  0.000000e+00
bigcom191        0.000000e+00  0.000000e+00
bigcom198        0.000000e+00  4.336809e-21
bigcom199        0.000000e+00  0.000000e+00
bigcom200        0.000000e+00  0.000000e+00
bigcom202        0.000000e+00  0.000000e+00
bigcom205        0.000000e+00  0.000000e+00
bigcom227        0.000000e+00  0.000000e+00
bigcom232        0.000000e+00  0.000000e+00
bigcom241        0.000000e+00  0.000000e+00
bigcom246        0.000000e+00  0.000000e+00
bigcom266        0.000000e+00  0.000000e+00
bigcom268        0.000000e+00  0.000000e+00
bigcom274        0.000000e+00  0.000000e+00
bigcom278        0.000000e+00  0.000000e+00
bigcom280        0.000000e+00  1.084202e-21
bigcom323        0.000000e+00  0.000000e+00
bigcom341        0.000000e+00  0.000000e+00
bigcom342        0.000000e+00  0.000000e+00
bigcom345        0.000000e+00  0.000000e+00
bigcom346        0.000000e+00  5.551115e-19
bigcom354        0.000000e+00  0.000000e+00
bigcom369        0.000000e+00  0.000000e+00
bigcom373        5.622946e-06  3.268293e-01
bigcom377        0.000000e+00  0.000000e+00
bigcom384        0.000000e+00  0.000000e+00
bigcom394        0.000000e+00  2.168404e-21
bigcom398        0.000000e+00  0.000000e+00
bigcom403        0.000000e+00  2.775558e-19
bigcom404        0.000000e+00  0.000000e+00
bigcom414        0.000000e+00  0.000000e+00
bigcom416        0.000000e+00  5.551115e-19
bigcom423        0.000000e+00  0.000000e+00
bigcom428        0.000000e+00  0.000000e+00
bigcom430        0.000000e+00  0.000000e+00
bigcom434        0.000000e+00  0.000000e+00
bigcom435        0.000000e+00  0.000000e+00
bigcom449        0.000000e+00  0.000000e+00
bigcom451        0.000000e+00  0.000000e+00
bigcom454        0.000000e+00  0.000000e+00
bigcom471        0.000000e+00  0.000000e+00
bigcom473        0.000000e+00  0.000000e+00
bigcom479        2.605487e-05  1.847632e-02
bigcom484        0.000000e+00  0.000000e+00
bigcom485        0.000000e+00  1.084202e-21
bigcom492        0.000000e+00  0.000000e+00
bigcom498        0.000000e+00  0.000000e+00
bigcom506        0.000000e+00  0.000000e+00
bigcom530        0.000000e+00  0.000000e+00
bigcom531        0.000000e+00  0.000000e+00
bigcom564        0.000000e+00  5.572799e-19
bigcom623        0.000000e+00  0.000000e+00
spin_vertex      1.277839e-04  3.449316e-01
membership_s1    5.154293e-06  2.342138e-02
membership_s2    0.000000e+00  1.951564e-20
membership_s3    0.000000e+00  4.336809e-21
membership_s4    0.000000e+00  0.000000e+00
membership_s5    0.000000e+00  0.000000e+00
membership_s6    0.000000e+00  4.336809e-21
membership_s7   -1.366401e-05  1.111802e-01
membership_s8    0.000000e+00  4.336809e-21
membership_s9    0.000000e+00  1.084202e-20
membership_s10   0.000000e+00  0.000000e+00
membership_s11   0.000000e+00  0.000000e+00
membership_s13  -1.270789e-04  2.609701e-01
membership_s14  -1.855431e-05  3.192582e-02
membership_s15  -5.527747e-05  9.054255e-02
membership_s17  -6.513846e-05  2.636112e-01
membership_s18   0.000000e+00  0.000000e+00
membership_s19  -6.014787e-05  1.693441e-01
membership_s20   0.000000e+00  0.000000e+00
membership_s21  -7.250339e-05  9.424434e-02
membership_s22   0.000000e+00  1.409463e-20
membership_s23   1.900736e-04  1.444620e-02
membership_s25   8.133359e-05  6.808572e-02
membership_s26   0.000000e+00  2.775558e-19
membership_s27   0.000000e+00  0.000000e+00
membership_s28   4.542701e-05  1.150063e-02
membership_s29   0.000000e+00  1.084202e-20
membership_s30   0.000000e+00  0.000000e+00
membership_s31   3.315172e-06  9.897337e-02
membership_s32  -3.048893e-05  1.025899e-01
membership_s33   0.000000e+00  5.551115e-19
membership_s34   0.000000e+00  8.673617e-21
membership_s35   4.528047e-05  1.442534e-01
membership_s36   0.000000e+00  2.775558e-19
membership_s37  -3.419338e-05  1.033086e-01
membership_s39   2.113770e-05  4.162718e-03
membership_s40   0.000000e+00  2.775558e-19
membership_s41   0.000000e+00  0.000000e+00
membership_s42   0.000000e+00  0.000000e+00
membership_s43   2.149815e-04  4.453646e-01
membership_s44   2.115930e-04  1.842380e-01
V1               4.365347e-03  9.541602e-01
V2               3.229584e-03  1.467092e+00
pdi              1.335980e-04  1.972409e-01
adhesion         1.803891e-03  4.750369e-01
cohesion         3.049256e-03  7.007129e-01
inner            1.108393e-03  7.650512e-01
outer            2.639037e-03  9.014953e-01
ioratio          1.827566e-03  8.909932e-01
comsize          1.054717e-03  9.630279e-01
[1] "Dataset: low_TnotC Model GLM, run: 5 of 10 2015-06-15 22:04:06"
[1] "glmnet variable coefficients"
                         [,1]          [,2]
(Intercept)     -4.526608e+00 -3.062482e+00
graph0          -5.143912e-40 -1.198342e-02
graph1          -3.049238e-41 -4.983207e-05
graph2          -4.563350e-39 -6.425200e-02
graph3          -2.038244e-42 -1.820153e-05
graph4          -2.579169e-43  5.506536e-07
graph5           3.234621e-41  4.484031e-04
graph6          -1.866770e-41 -1.523765e-04
graph7          -6.384022e-41 -4.041633e-04
graph8          -5.244228e-39 -3.175097e-02
graph9          -4.861099e-44 -3.782669e-07
graph10         -1.084086e-44 -5.449889e-08
graph11         -2.970265e-45  1.287951e-09
graph12         -3.209703e-43 -3.189731e-06
graph13         -2.260344e-42 -1.146692e-05
graph14         -1.083330e-43 -4.073280e-07
graph15         -3.312806e-41 -2.798013e-04
graph16         -1.381293e-43  2.635138e-07
graph17         -3.200433e-43 -2.249157e-06
graph18         -5.623206e-41 -4.391875e-04
graph19         -6.181285e-42 -2.949304e-05
graph20          2.737029e-42  3.064576e-05
graph21         -2.075825e-41 -1.020493e-04
graph22         -9.664810e-43 -2.016963e-06
graph23         -1.300725e-41 -1.495192e-04
graph24         -1.894037e-41 -5.768321e-05
graph25         -5.572055e-41 -6.951155e-05
graph26         -2.404448e-41 -2.847551e-05
graph27         -1.954497e-40 -1.108973e-04
graph28         -1.356650e-40 -4.986683e-05
graph29         -1.081393e-38 -4.192751e-03
orbit0          -5.143912e-40 -1.177711e-02
orbit1          -3.100655e-41 -4.784374e-05
orbit2          -1.210280e-40 -9.103561e-04
orbit3          -4.563350e-39 -6.406519e-02
orbit4          -2.396338e-42 -2.304808e-05
orbit5          -8.060724e-42  8.312907e-06
orbit6          -2.579325e-43  5.711076e-07
orbit7          -8.916916e-41  1.490309e-03
orbit8           3.234621e-41  4.636726e-04
orbit9          -2.412132e-41 -1.693219e-04
orbit10         -3.236912e-41 -4.051633e-04
orbit11         -2.244120e-39  9.298031e-03
orbit12         -6.376512e-41 -3.971396e-04
orbit13         -4.477194e-39 -6.782256e-02
orbit14         -5.244228e-39 -3.158343e-02
orbit15         -6.011523e-44 -4.998645e-07
orbit16         -5.849575e-43 -1.433474e-06
orbit17         -1.929656e-43 -6.417485e-07
orbit18         -6.697698e-44 -8.726863e-07
orbit19         -1.170246e-44 -3.087410e-08
orbit20         -1.076347e-43 -1.601112e-07
orbit21         -4.291078e-42  9.911655e-05
orbit22         -2.970265e-45  1.481110e-09
orbit23         -3.339611e-40 -1.270398e-02
orbit24         -3.640348e-43 -3.675618e-06
orbit25         -7.125891e-43 -5.167440e-06
orbit26         -2.470252e-41 -4.939256e-04
orbit27         -3.879281e-42 -1.228617e-05
orbit28         -1.106973e-41 -2.717569e-05
orbit29         -2.483865e-42 -3.113657e-05
orbit30         -2.899911e-41  1.275818e-03
orbit31         -1.168358e-43 -3.913447e-07
orbit32         -4.151162e-43 -3.009397e-06
orbit33         -8.728550e-40  1.769184e-01
orbit34         -3.312806e-41 -2.783908e-04
orbit35         -3.285733e-43  1.055463e-06
orbit36          2.020701e-43 -1.810586e-05
orbit37         -1.121828e-43 -3.226360e-07
orbit38         -2.160810e-41 -2.197168e-04
orbit39         -6.934678e-43 -6.351251e-06
orbit40         -2.961036e-43 -9.498798e-07
orbit41         -6.761430e-41 -3.990719e-04
orbit42         -6.324303e-39 -2.094958e-01
orbit43         -5.623149e-41 -4.373557e-04
orbit44         -1.081607e-38 -2.968549e-01
orbit45         -9.754753e-42 -3.991202e-05
orbit46         -6.035913e-42 -4.447532e-05
orbit47         -5.069903e-41 -5.074820e-04
orbit48         -3.751602e-41 -2.230666e-04
orbit49          2.715374e-42  3.114113e-05
orbit50          6.501067e-40  1.084985e-02
orbit51         -2.109643e-41 -8.812053e-05
orbit52         -4.736697e-41 -3.026108e-04
orbit53         -1.812152e-40 -1.183720e-03
orbit54         -9.664673e-43 -1.987163e-06
orbit55         -8.114468e-39 -1.672308e-02
orbit56         -1.353448e-41 -1.592124e-04
orbit57         -3.031654e-41 -2.730532e-05
orbit58         -6.897129e-39 -1.117966e-01
orbit59         -2.091342e-41 -6.427732e-05
orbit60         -6.349391e-41 -1.164768e-04
orbit61         -7.214053e-39 -5.704370e-02
orbit62         -5.297598e-41  9.003738e-05
orbit63         -2.188829e-40 -1.428389e-03
orbit64         -1.771677e-40 -5.989029e-04
orbit65         -3.082582e-41 -3.867259e-05
orbit66         -6.100406e-41 -2.641666e-05
orbit67         -5.175224e-39 -1.583892e-02
orbit68         -1.954497e-40 -1.048007e-04
orbit69          0.000000e+00  0.000000e+00
orbit70         -1.354576e-40 -4.504457e-05
orbit71         -4.807673e-39 -3.717070e-03
orbit72         -1.081393e-38 -3.855095e-03
AP               1.734738e-38  2.673716e-01
bet              1.291074e-42  2.240879e-05
ecc              4.964039e-39 -2.440232e-03
eccrad           3.474827e-38 -1.726175e-02
close           -2.006665e-37 -2.359606e-01
constraint       1.891345e-39  6.844531e-02
coreness        -1.370508e-39  4.811452e-02
knn             -7.745713e-41  3.012482e-04
hubscore        -4.271967e-37 -2.495900e+00
pagerank        -2.678277e-38 -1.870496e+00
trans           -1.617601e-38 -3.098392e-01
evcent          -4.311079e-37 -2.496306e+00
first           -5.143912e-40 -1.202565e-02
upto_second     -4.132491e-41 -4.231620e-05
upto_third      -7.299766e-42 -5.335815e-05
upto_fourth     -2.550398e-42  7.059031e-06
upto_fifth      -2.556842e-42 -2.518491e-07
upto_sixth      -2.194875e-42  2.787971e-05
second          -4.171652e-41 -3.998246e-05
third           -8.322165e-42 -6.690647e-05
fourth          -3.060207e-42  3.531961e-05
fifth            4.345155e-42 -2.150758e-05
sixth            4.253857e-42  9.030765e-06
ratio1          -8.321484e-41  4.282775e-04
ratio2           1.233093e-40  1.127091e-03
ratio3           6.570040e-40  5.742121e-03
ratio4           3.839518e-40 -1.445049e-02
ratio5           6.082917e-40 -7.559797e-03
ratio6           3.431106e-42  1.422642e-05
selfinter       -4.007082e-39 -1.081788e-01
walktrap_vertex -1.585395e-38 -3.239697e-01
bigcom1         -1.429997e-39  9.114070e-02
bigcom3         -1.081822e-38 -4.798853e-01
bigcom4         -1.082466e-38 -4.309929e-01
bigcom5         -1.190320e-38 -2.273275e-01
bigcom6         -1.081822e-38 -5.598494e-01
bigcom7         -1.082466e-38 -5.559805e-01
bigcom8         -1.100816e-38 -7.056736e-01
bigcom9         -1.082251e-38 -1.826146e-01
bigcom10        -1.081822e-38 -5.255438e-01
bigcom11        -3.871262e-39  2.678377e-02
bigcom12         2.519102e-39  9.313350e-02
bigcom13        -1.087863e-38 -2.892823e-01
bigcom14         5.248810e-38  1.127243e+00
bigcom15        -1.082466e-38 -4.133420e-01
bigcom16        -1.087429e-38 -2.668643e-01
bigcom17        -1.082036e-38 -4.143481e-01
bigcom19        -1.085050e-38 -4.566608e-01
bigcom20        -1.081822e-38 -1.635129e-01
bigcom21        -1.081393e-38 -3.779094e-01
bigcom22        -3.181544e-39  3.497321e-01
bigcom23        -2.227959e-39  3.431328e-02
bigcom26        -1.081822e-38 -6.081357e-01
bigcom27        -1.082466e-38 -4.639067e-01
bigcom28        -1.082036e-38 -5.018993e-01
bigcom30         1.016050e-37  1.335994e+00
bigcom31        -1.081822e-38 -6.176671e-01
bigcom32        -1.083756e-38 -3.108522e-01
bigcom33        -1.082036e-38 -5.878348e-01
bigcom34        -1.082681e-38 -4.090671e-01
bigcom36        -1.081822e-38 -5.120070e-01
bigcom37        -1.082466e-38 -5.998942e-01
bigcom38        -1.082036e-38 -4.639007e-01
bigcom39        -1.081822e-38 -3.739353e-01
bigcom40         1.914002e-37  1.803752e+00
bigcom41        -1.082896e-38 -4.625153e-01
bigcom43         5.037073e-39  2.834478e-01
bigcom46         1.914002e-37  1.625461e+00
bigcom47         3.985337e-38  7.596250e-01
bigcom49        -1.087429e-38 -4.270219e-01
bigcom52         1.577281e-37  1.286476e+00
bigcom54        -1.082896e-38 -3.976371e-01
bigcom58        -1.082681e-38 -3.530119e-01
bigcom61        -1.082036e-38 -6.866017e-01
bigcom65        -1.082466e-38 -3.835546e-01
bigcom69        -1.082251e-38 -5.699816e-01
bigcom71        -1.083326e-38 -4.728330e-01
bigcom75        -1.082251e-38 -4.441527e-01
bigcom76        -1.081822e-38 -7.341685e-01
bigcom78        -1.082036e-38 -5.783927e-01
bigcom82        -1.082466e-38 -4.081698e-01
bigcom83        -1.081822e-38 -2.722640e-01
bigcom85        -1.082896e-38 -4.281730e-01
bigcom87        -1.082251e-38 -4.772692e-01
bigcom90        -1.081607e-38 -2.695113e-01
bigcom91        -1.082681e-38 -3.455421e-01
bigcom95        -1.081822e-38 -3.960506e-01
bigcom97        -1.082466e-38 -3.892809e-01
bigcom98        -1.081822e-38 -4.758454e-01
bigcom99        -1.082036e-38 -4.957300e-01
bigcom101       -1.081822e-38 -2.617685e-01
bigcom102       -1.084187e-38 -3.304482e-01
bigcom104       -1.082251e-38 -3.871828e-01
bigcom106       -1.081607e-38 -2.424765e-01
bigcom107       -1.082036e-38 -4.783919e-01
bigcom108       -1.085050e-38 -4.470970e-01
bigcom113       -1.082896e-38 -2.950113e-01
bigcom114       -1.082036e-38 -3.470051e-01
bigcom115       -1.082036e-38 -4.057721e-01
bigcom117       -1.086996e-38 -3.883583e-01
bigcom119       -1.082466e-38 -3.421665e-01
bigcom121       -1.081822e-38 -2.944713e-01
bigcom123       -1.083972e-38 -4.869747e-01
bigcom124       -1.082466e-38 -3.692545e-01
bigcom127       -1.083972e-38 -3.514757e-01
bigcom130       -1.082036e-38 -4.042108e-01
bigcom131       -1.081607e-38 -4.664542e-01
bigcom134       -1.081822e-38 -4.345709e-01
bigcom138       -1.084618e-38 -2.583961e-01
bigcom143       -1.081822e-38 -3.654323e-01
bigcom146       -1.090255e-38 -3.531111e-01
bigcom148       -1.081822e-38 -3.660102e-01
bigcom149       -1.082036e-38 -4.424208e-01
bigcom151       -1.082466e-38 -3.297493e-01
bigcom153       -1.082036e-38 -3.650796e-01
bigcom154       -1.082896e-38 -6.680991e-01
bigcom159       -1.082896e-38 -3.011221e-01
bigcom160       -1.082251e-38 -4.365955e-01
bigcom161       -1.081822e-38 -7.172923e-01
bigcom162       -1.084187e-38 -3.826035e-01
bigcom168       -1.081822e-38 -2.568276e-01
bigcom172       -1.082036e-38 -4.834043e-01
bigcom175       -1.082251e-38 -4.791051e-01
bigcom180       -1.081822e-38 -2.963239e-01
bigcom181       -1.081822e-38 -2.752180e-01
bigcom183       -1.082251e-38 -3.775177e-01
bigcom185       -1.081607e-38 -4.094241e-01
bigcom187       -1.082036e-38 -2.789563e-01
bigcom189       -1.083111e-38 -6.153750e-01
bigcom191       -1.081607e-38 -3.346848e-01
bigcom198       -1.082036e-38 -1.962944e-01
bigcom199       -1.082896e-38 -3.733910e-01
bigcom200       -1.082036e-38 -6.814146e-01
bigcom202       -1.081822e-38 -6.807534e-01
bigcom205       -1.081822e-38 -5.208962e-01
bigcom227       -1.081822e-38 -2.178774e-01
bigcom232       -1.082036e-38 -3.202239e-01
bigcom241       -1.081822e-38 -3.178670e-01
bigcom246       -1.082036e-38 -2.132283e-01
bigcom266       -1.081822e-38 -4.487017e-01
bigcom268       -1.081822e-38 -5.559060e-01
bigcom274       -1.081822e-38 -3.116588e-01
bigcom278       -1.082251e-38 -5.500292e-01
bigcom280       -1.081822e-38 -4.107248e-01
bigcom323       -1.082036e-38 -4.083252e-01
bigcom341       -1.081822e-38 -6.897209e-01
bigcom342       -1.083756e-38 -2.165063e-01
bigcom345       -1.082036e-38 -1.929487e-01
bigcom346       -1.083541e-38 -5.483906e-01
bigcom354       -1.081822e-38 -3.663224e-01
bigcom369       -1.082251e-38 -2.570411e-01
bigcom373        1.914002e-37  1.588194e+00
bigcom377       -1.081822e-38 -3.735540e-01
bigcom384       -1.082681e-38 -5.139409e-01
bigcom394       -1.081822e-38 -5.169797e-01
bigcom398       -1.081822e-38 -4.020819e-01
bigcom403       -1.081822e-38 -4.018105e-01
bigcom404       -1.082036e-38 -5.249937e-01
bigcom414       -1.081822e-38 -4.312846e-01
bigcom416       -1.082036e-38 -3.874644e-01
bigcom423       -1.086346e-38 -4.099435e-01
bigcom428       -1.083326e-38 -5.773009e-01
bigcom430       -1.081393e-38 -5.230278e-01
bigcom434       -1.082036e-38 -3.334621e-01
bigcom435       -1.081822e-38 -3.525289e-01
bigcom449       -1.083111e-38 -3.032763e-01
bigcom451       -1.083111e-38 -5.296644e-01
bigcom454       -1.081822e-38 -3.711573e-01
bigcom471       -1.082036e-38 -5.369685e-01
bigcom473       -1.083756e-38 -3.470407e-01
bigcom479        1.992982e-38  1.628624e-01
bigcom484       -1.082681e-38 -2.800052e-01
bigcom485       -1.082036e-38 -4.115239e-01
bigcom492       -1.083541e-38 -5.687198e-01
bigcom498       -1.081822e-38 -3.012991e-01
bigcom506       -1.081822e-38 -4.001960e-01
bigcom530       -1.082036e-38 -6.209891e-01
bigcom531       -1.082036e-38 -3.300772e-01
bigcom564       -1.081607e-38 -3.914019e-01
bigcom623       -1.081822e-38 -4.188275e-01
spin_vertex      1.121155e-38  3.006744e-01
membership_s1   -3.854914e-39 -1.108626e-01
membership_s2   -1.130945e-38 -5.006963e-01
membership_s3   -1.082251e-38 -4.812818e-01
membership_s4   -1.082681e-38 -6.348948e-01
membership_s5   -1.083111e-38 -4.839497e-01
membership_s6   -1.085050e-38 -4.977090e-01
membership_s7    8.119472e-38  6.968744e-01
membership_s8   -1.082896e-38 -4.899676e-01
membership_s9   -1.087213e-38 -4.311120e-01
membership_s10  -1.083326e-38 -5.448067e-01
membership_s11  -1.081822e-38 -5.711260e-01
membership_s13   1.156363e-37  1.199043e+00
membership_s14  -9.628145e-40 -8.960202e-02
membership_s15   1.871358e-38  1.813242e-01
membership_s17   1.016050e-37  1.180845e+00
membership_s18  -1.083541e-38 -3.914619e-01
membership_s19   1.159957e-38  2.733485e-01
membership_s20  -1.081822e-38 -5.143683e-01
membership_s21   2.299712e-38  2.466415e-01
membership_s22  -1.088949e-38 -4.910336e-01
membership_s23  -8.958730e-39 -4.564626e-02
membership_s25  -8.585160e-39 -2.051265e-01
membership_s26  -1.082036e-38 -5.702830e-01
membership_s27  -1.082251e-38 -4.553715e-01
membership_s28   9.900808e-39  2.829437e-01
membership_s29  -1.082251e-38 -4.822435e-01
membership_s30  -1.084187e-38 -4.782280e-01
membership_s31   6.385374e-39  2.687537e-01
membership_s32   2.519102e-39  1.609531e-01
membership_s33  -1.082466e-38 -5.750929e-01
membership_s34  -1.083326e-38 -5.332388e-01
membership_s35   6.273687e-40  1.325664e-01
membership_s36  -1.083972e-38 -4.978693e-01
membership_s37   2.519102e-39  1.345261e-01
membership_s39   8.443896e-40 -1.747452e-01
membership_s40  -1.082251e-38 -3.756974e-01
membership_s41  -1.082251e-38 -4.640474e-01
membership_s42  -1.084834e-38 -5.487200e-01
membership_s43   3.387993e-38  5.920233e-01
membership_s44   1.411691e-38  3.254083e-01
V1              -2.226693e-38  3.337589e-01
V2               1.140575e-38  7.832891e-01
pdi              4.530708e-35 -2.400565e+02
adhesion         7.880030e-42  1.017822e-04
cohesion        -1.576005e-41 -2.024564e-04
inner           -1.265763e-42  1.956619e-05
outer            4.423292e-42  1.772675e-04
ioratio          5.238521e-38  1.732415e-01
comsize         -5.175345e-42 -2.662071e-04
[1] "Dataset: low_TnotC Model GBM, run: 6 of 10 2015-06-15 22:05:32"
Iter   TrainDeviance   ValidDeviance   StepSize   Improve
     1        0.1183             nan     0.0100   -0.0000
     2        0.1165             nan     0.0100   -0.0000
     3        0.1151             nan     0.0100   -0.0000
     4        0.1134             nan     0.0100    0.0000
     5        0.1128             nan     0.0100   -0.0000
     6        0.1117             nan     0.0100   -0.0000
     7        0.1101             nan     0.0100   -0.0001
     8        0.1089             nan     0.0100   -0.0001
     9        0.1079             nan     0.0100   -0.0000
    10        0.1068             nan     0.0100    0.0000
    20        0.0979             nan     0.0100   -0.0001
    40        0.0859             nan     0.0100   -0.0000
    44        0.0840             nan     0.0100   -0.0000

[1] "GBM variable coefficients"
                            var    rel.inf
outer                     outer 7.57104496
bet                         bet 5.80849702
ratio2                   ratio2 5.38569908
comsize                 comsize 4.72947995
ratio3                   ratio3 4.54843176
V2                           V2 4.19534080
graph13                 graph13 3.84974695
hubscore               hubscore 3.49485754
knn                         knn 3.34630041
pagerank               pagerank 3.18119468
ioratio                 ioratio 3.07673866
ratio5                   ratio5 2.90174089
V1                           V1 2.72447164
graph16                 graph16 2.05266207
ratio4                   ratio4 1.96795354
ratio6                   ratio6 1.84285175
inner                     inner 1.81170864
cohesion               cohesion 1.78485453
orbit27                 orbit27 1.56535587
fifth                     fifth 1.39511877
ratio1                   ratio1 1.35845306
membership_s43   membership_s43 1.19781375
orbit24                 orbit24 1.19077843
graph10                 graph10 1.18615881
graph3                   graph3 1.18375724
graph4                   graph4 1.16806314
graph11                 graph11 1.16205803
graph12                 graph12 1.05431320
adhesion               adhesion 1.01074550
close                     close 1.00745901
upto_sixth           upto_sixth 0.99480755
fourth                   fourth 0.99192427
orbit18                 orbit18 0.95274650
sixth                     sixth 0.94617908
orbit19                 orbit19 0.94273186
orbit4                   orbit4 0.89652360
orbit20                 orbit20 0.85433679
upto_fifth           upto_fifth 0.76023542
graph17                 graph17 0.75795702
graph9                   graph9 0.69593272
graph1                   graph1 0.68053850
graph19                 graph19 0.66284974
orbit35                 orbit35 0.65668998
ecc                         ecc 0.65279634
walktrap_vertex walktrap_vertex 0.60223914
orbit36                 orbit36 0.57841537
orbit6                   orbit6 0.55457514
upto_third           upto_third 0.49390047
orbit45                 orbit45 0.42424086
spin_vertex         spin_vertex 0.41703506
orbit1                   orbit1 0.41497545
membership_s44   membership_s44 0.40527346
graph23                 graph23 0.38007004
orbit50                 orbit50 0.37739349
orbit22                 orbit22 0.36903388
orbit28                 orbit28 0.35784039
evcent                   evcent 0.31101727
orbit31                 orbit31 0.30324724
graph14                 graph14 0.30301472
orbit39                 orbit39 0.25006981
graph5                   graph5 0.24140088
membership_s19   membership_s19 0.21947316
membership_s14   membership_s14 0.21376019
orbit15                 orbit15 0.20362995
graph6                   graph6 0.20348992
orbit11                 orbit11 0.19825799
third                     third 0.19322853
orbit16                 orbit16 0.19144240
orbit30                 orbit30 0.16500585
graph21                 graph21 0.13943391
bigcom14               bigcom14 0.11946425
orbit29                 orbit29 0.11267963
orbit49                 orbit49 0.11209063
AP                           AP 0.10970728
orbit5                   orbit5 0.10848156
graph20                 graph20 0.10825884
bigcom479             bigcom479 0.09399224
upto_second         upto_second 0.07675631
membership_s31   membership_s31 0.07271143
orbit25                 orbit25 0.05690151
bigcom12               bigcom12 0.05645114
orbit46                 orbit46 0.04915356
bigcom47               bigcom47 0.04665550
orbit66                 orbit66 0.04654625
graph28                 graph28 0.04610383
membership_s15   membership_s15 0.04243563
membership_s21   membership_s21 0.03024684
graph0                   graph0 0.00000000
graph2                   graph2 0.00000000
graph7                   graph7 0.00000000
graph8                   graph8 0.00000000
graph15                 graph15 0.00000000
graph18                 graph18 0.00000000
graph22                 graph22 0.00000000
graph24                 graph24 0.00000000
graph25                 graph25 0.00000000
graph26                 graph26 0.00000000
graph27                 graph27 0.00000000
graph29                 graph29 0.00000000
orbit0                   orbit0 0.00000000
orbit2                   orbit2 0.00000000
orbit3                   orbit3 0.00000000
orbit7                   orbit7 0.00000000
orbit8                   orbit8 0.00000000
orbit9                   orbit9 0.00000000
orbit10                 orbit10 0.00000000
orbit12                 orbit12 0.00000000
orbit13                 orbit13 0.00000000
orbit14                 orbit14 0.00000000
orbit17                 orbit17 0.00000000
orbit21                 orbit21 0.00000000
orbit23                 orbit23 0.00000000
orbit26                 orbit26 0.00000000
orbit32                 orbit32 0.00000000
orbit33                 orbit33 0.00000000
orbit34                 orbit34 0.00000000
orbit37                 orbit37 0.00000000
orbit38                 orbit38 0.00000000
orbit40                 orbit40 0.00000000
orbit41                 orbit41 0.00000000
orbit42                 orbit42 0.00000000
orbit43                 orbit43 0.00000000
orbit44                 orbit44 0.00000000
orbit47                 orbit47 0.00000000
orbit48                 orbit48 0.00000000
orbit51                 orbit51 0.00000000
orbit52                 orbit52 0.00000000
orbit53                 orbit53 0.00000000
orbit54                 orbit54 0.00000000
orbit55                 orbit55 0.00000000
orbit56                 orbit56 0.00000000
orbit57                 orbit57 0.00000000
orbit58                 orbit58 0.00000000
orbit59                 orbit59 0.00000000
orbit60                 orbit60 0.00000000
orbit61                 orbit61 0.00000000
orbit62                 orbit62 0.00000000
orbit63                 orbit63 0.00000000
orbit64                 orbit64 0.00000000
orbit65                 orbit65 0.00000000
orbit67                 orbit67 0.00000000
orbit68                 orbit68 0.00000000
orbit69                 orbit69 0.00000000
orbit70                 orbit70 0.00000000
orbit71                 orbit71 0.00000000
orbit72                 orbit72 0.00000000
eccrad                   eccrad 0.00000000
constraint           constraint 0.00000000
coreness               coreness 0.00000000
trans                     trans 0.00000000
first                     first 0.00000000
upto_fourth         upto_fourth 0.00000000
second                   second 0.00000000
selfinter             selfinter 0.00000000
bigcom1                 bigcom1 0.00000000
bigcom3                 bigcom3 0.00000000
bigcom4                 bigcom4 0.00000000
bigcom5                 bigcom5 0.00000000
bigcom6                 bigcom6 0.00000000
bigcom7                 bigcom7 0.00000000
bigcom8                 bigcom8 0.00000000
bigcom9                 bigcom9 0.00000000
bigcom10               bigcom10 0.00000000
bigcom11               bigcom11 0.00000000
bigcom13               bigcom13 0.00000000
bigcom15               bigcom15 0.00000000
bigcom16               bigcom16 0.00000000
bigcom17               bigcom17 0.00000000
bigcom19               bigcom19 0.00000000
bigcom20               bigcom20 0.00000000
bigcom21               bigcom21 0.00000000
bigcom22               bigcom22 0.00000000
bigcom23               bigcom23 0.00000000
bigcom26               bigcom26 0.00000000
bigcom27               bigcom27 0.00000000
bigcom28               bigcom28 0.00000000
bigcom30               bigcom30 0.00000000
bigcom31               bigcom31 0.00000000
bigcom32               bigcom32 0.00000000
bigcom33               bigcom33 0.00000000
bigcom34               bigcom34 0.00000000
bigcom36               bigcom36 0.00000000
bigcom37               bigcom37 0.00000000
bigcom38               bigcom38 0.00000000
bigcom39               bigcom39 0.00000000
bigcom40               bigcom40 0.00000000
bigcom41               bigcom41 0.00000000
bigcom43               bigcom43 0.00000000
bigcom46               bigcom46 0.00000000
bigcom49               bigcom49 0.00000000
bigcom52               bigcom52 0.00000000
bigcom54               bigcom54 0.00000000
bigcom58               bigcom58 0.00000000
bigcom61               bigcom61 0.00000000
bigcom65               bigcom65 0.00000000
bigcom69               bigcom69 0.00000000
bigcom71               bigcom71 0.00000000
bigcom75               bigcom75 0.00000000
bigcom76               bigcom76 0.00000000
bigcom78               bigcom78 0.00000000
bigcom82               bigcom82 0.00000000
bigcom83               bigcom83 0.00000000
bigcom85               bigcom85 0.00000000
bigcom87               bigcom87 0.00000000
bigcom90               bigcom90 0.00000000
bigcom91               bigcom91 0.00000000
bigcom95               bigcom95 0.00000000
bigcom97               bigcom97 0.00000000
bigcom98               bigcom98 0.00000000
bigcom99               bigcom99 0.00000000
bigcom101             bigcom101 0.00000000
bigcom102             bigcom102 0.00000000
bigcom104             bigcom104 0.00000000
bigcom106             bigcom106 0.00000000
bigcom107             bigcom107 0.00000000
bigcom108             bigcom108 0.00000000
bigcom113             bigcom113 0.00000000
bigcom114             bigcom114 0.00000000
bigcom115             bigcom115 0.00000000
bigcom117             bigcom117 0.00000000
bigcom119             bigcom119 0.00000000
bigcom121             bigcom121 0.00000000
bigcom123             bigcom123 0.00000000
bigcom124             bigcom124 0.00000000
bigcom127             bigcom127 0.00000000
bigcom130             bigcom130 0.00000000
bigcom131             bigcom131 0.00000000
bigcom134             bigcom134 0.00000000
bigcom138             bigcom138 0.00000000
bigcom143             bigcom143 0.00000000
bigcom146             bigcom146 0.00000000
bigcom148             bigcom148 0.00000000
bigcom149             bigcom149 0.00000000
bigcom151             bigcom151 0.00000000
bigcom153             bigcom153 0.00000000
bigcom154             bigcom154 0.00000000
bigcom159             bigcom159 0.00000000
bigcom160             bigcom160 0.00000000
bigcom161             bigcom161 0.00000000
bigcom162             bigcom162 0.00000000
bigcom168             bigcom168 0.00000000
bigcom172             bigcom172 0.00000000
bigcom175             bigcom175 0.00000000
bigcom180             bigcom180 0.00000000
bigcom181             bigcom181 0.00000000
bigcom183             bigcom183 0.00000000
bigcom185             bigcom185 0.00000000
bigcom187             bigcom187 0.00000000
bigcom189             bigcom189 0.00000000
bigcom191             bigcom191 0.00000000
bigcom198             bigcom198 0.00000000
bigcom199             bigcom199 0.00000000
bigcom200             bigcom200 0.00000000
bigcom202             bigcom202 0.00000000
bigcom205             bigcom205 0.00000000
bigcom227             bigcom227 0.00000000
bigcom232             bigcom232 0.00000000
bigcom241             bigcom241 0.00000000
bigcom246             bigcom246 0.00000000
bigcom266             bigcom266 0.00000000
bigcom268             bigcom268 0.00000000
bigcom274             bigcom274 0.00000000
bigcom278             bigcom278 0.00000000
bigcom280             bigcom280 0.00000000
bigcom323             bigcom323 0.00000000
bigcom341             bigcom341 0.00000000
bigcom342             bigcom342 0.00000000
bigcom345             bigcom345 0.00000000
bigcom346             bigcom346 0.00000000
bigcom354             bigcom354 0.00000000
bigcom369             bigcom369 0.00000000
bigcom373             bigcom373 0.00000000
bigcom377             bigcom377 0.00000000
bigcom384             bigcom384 0.00000000
bigcom394             bigcom394 0.00000000
bigcom398             bigcom398 0.00000000
bigcom403             bigcom403 0.00000000
bigcom404             bigcom404 0.00000000
bigcom414             bigcom414 0.00000000
bigcom416             bigcom416 0.00000000
bigcom423             bigcom423 0.00000000
bigcom428             bigcom428 0.00000000
bigcom430             bigcom430 0.00000000
bigcom434             bigcom434 0.00000000
bigcom435             bigcom435 0.00000000
bigcom449             bigcom449 0.00000000
bigcom451             bigcom451 0.00000000
bigcom454             bigcom454 0.00000000
bigcom471             bigcom471 0.00000000
bigcom473             bigcom473 0.00000000
bigcom484             bigcom484 0.00000000
bigcom485             bigcom485 0.00000000
bigcom492             bigcom492 0.00000000
bigcom498             bigcom498 0.00000000
bigcom506             bigcom506 0.00000000
bigcom530             bigcom530 0.00000000
bigcom531             bigcom531 0.00000000
bigcom564             bigcom564 0.00000000
bigcom623             bigcom623 0.00000000
membership_s1     membership_s1 0.00000000
membership_s2     membership_s2 0.00000000
membership_s3     membership_s3 0.00000000
membership_s4     membership_s4 0.00000000
membership_s5     membership_s5 0.00000000
membership_s6     membership_s6 0.00000000
membership_s7     membership_s7 0.00000000
membership_s8     membership_s8 0.00000000
membership_s9     membership_s9 0.00000000
membership_s10   membership_s10 0.00000000
membership_s11   membership_s11 0.00000000
membership_s13   membership_s13 0.00000000
membership_s17   membership_s17 0.00000000
membership_s18   membership_s18 0.00000000
membership_s20   membership_s20 0.00000000
membership_s22   membership_s22 0.00000000
membership_s23   membership_s23 0.00000000
membership_s25   membership_s25 0.00000000
membership_s26   membership_s26 0.00000000
membership_s27   membership_s27 0.00000000
membership_s28   membership_s28 0.00000000
membership_s29   membership_s29 0.00000000
membership_s30   membership_s30 0.00000000
membership_s32   membership_s32 0.00000000
membership_s33   membership_s33 0.00000000
membership_s34   membership_s34 0.00000000
membership_s35   membership_s35 0.00000000
membership_s36   membership_s36 0.00000000
membership_s37   membership_s37 0.00000000
membership_s39   membership_s39 0.00000000
membership_s40   membership_s40 0.00000000
membership_s41   membership_s41 0.00000000
membership_s42   membership_s42 0.00000000
pdi                         pdi 0.00000000
[1] "Dataset: low_TnotC Model RF, run: 6 of 10 2015-06-15 22:05:53"
     |      Out-of-bag   |
Tree |      MSE  %Var(y) |
   1 |  0.02538   238.36 |
   2 |  0.02547   239.23 |
   3 |  0.02086   195.91 |
   4 |  0.01822   171.13 |
   5 |  0.01647   154.65 |
   6 |  0.01532   143.88 |
   7 |   0.0147   138.02 |
   8 |  0.01402   131.67 |
   9 |  0.01466   137.69 |
  10 |  0.01462   137.33 |
  11 |  0.01426   133.92 |
  12 |  0.01402   131.69 |
  13 |  0.01441   135.29 |
  14 |  0.01446   135.79 |
  15 |  0.01428   134.07 |
  16 |  0.01417   133.05 |
  17 |  0.01409   132.36 |
  18 |  0.01376   129.24 |
  19 |  0.01389   130.43 |
  20 |  0.01366   128.31 |
  21 |  0.01352   127.02 |
  22 |   0.0135   126.75 |
  23 |  0.01343   126.10 |
  24 |  0.01334   125.32 |
  25 |  0.01333   125.21 |
  26 |  0.01335   125.42 |
  27 |  0.01329   124.86 |
  28 |  0.01331   124.98 |
  29 |  0.01328   124.72 |
  30 |  0.01319   123.86 |
  31 |  0.01316   123.61 |
  32 |  0.01312   123.21 |
  33 |  0.01309   122.91 |
  34 |  0.01305   122.60 |
  35 |  0.01305   122.57 |
  36 |  0.01303   122.39 |
  37 |  0.01297   121.83 |
  38 |  0.01291   121.22 |
  39 |  0.01291   121.23 |
  40 |  0.01291   121.23 |
  41 |  0.01281   120.32 |
  42 |  0.01278   120.03 |
  43 |  0.01277   119.94 |
  44 |  0.01276   119.84 |
  45 |  0.01275   119.73 |
  46 |  0.01272   119.46 |
  47 |   0.0127   119.24 |
  48 |  0.01272   119.46 |
  49 |  0.01272   119.42 |
  50 |  0.01269   119.22 |
  51 |  0.01269   119.18 |
  52 |  0.01273   119.52 |
  53 |  0.01269   119.22 |
  54 |  0.01267   119.04 |
  55 |  0.01265   118.81 |
  56 |  0.01269   119.15 |
  57 |  0.01268   119.10 |
  58 |  0.01267   118.98 |
  59 |  0.01265   118.81 |
  60 |  0.01265   118.83 |
  61 |  0.01266   118.92 |
  62 |  0.01264   118.71 |
  63 |  0.01261   118.44 |
  64 |   0.0126   118.31 |
  65 |  0.01257   118.03 |
  66 |  0.01255   117.83 |
  67 |  0.01254   117.79 |
  68 |  0.01255   117.85 |
  69 |  0.01255   117.91 |
  70 |  0.01255   117.85 |
  71 |  0.01254   117.78 |
  72 |  0.01253   117.66 |
  73 |   0.0125   117.44 |
  74 |  0.01249   117.29 |
  75 |  0.01247   117.10 |
  76 |  0.01246   117.04 |
  77 |  0.01247   117.14 |
  78 |  0.01248   117.21 |
  79 |  0.01249   117.27 |
  80 |  0.01248   117.19 |
  81 |  0.01246   117.00 |
  82 |  0.01245   116.92 |
  83 |  0.01243   116.77 |
  84 |  0.01241   116.51 |
  85 |  0.01239   116.40 |
  86 |  0.01241   116.52 |
  87 |   0.0124   116.49 |
  88 |  0.01241   116.51 |
  89 |   0.0124   116.48 |
  90 |  0.01241   116.58 |
  91 |  0.01239   116.39 |
  92 |   0.0124   116.50 |
  93 |   0.0124   116.44 |
  94 |   0.0124   116.43 |
  95 |  0.01238   116.30 |
  96 |  0.01237   116.22 |
  97 |  0.01239   116.37 |
  98 |   0.0124   116.46 |
  99 |  0.01241   116.53 |
 100 |   0.0124   116.44 |
[1] "Random Forest variable coefficients"
                      %IncMSE IncNodePurity
graph5          -2.068713e-05  2.614620e-01
graph6           1.139059e-03  2.982998e-01
graph7           4.544987e-06  5.717855e-03
graph8           0.000000e+00  0.000000e+00
graph9           4.814675e-03  4.091361e-01
graph10          4.770196e-03  5.086331e-01
graph11          5.508446e-03  2.598977e-01
graph12          6.534553e-03  3.434321e-01
graph13          8.062011e-03  7.201756e-01
graph14          3.509076e-03  2.341818e-01
graph15          1.100444e-03  7.849637e-02
graph16          4.057160e-03  2.700638e-01
graph17          4.057400e-04  1.563394e-01
graph18          6.981581e-05  1.447742e-02
graph19          8.538278e-03  2.635909e-01
graph20          9.738896e-06  1.394799e-01
graph21          6.666667e-07  1.500000e-03
graph22          1.233198e-06  3.375248e-03
graph23          1.533488e-04  3.757398e-02
graph24          0.000000e+00  0.000000e+00
graph25          1.960784e-06  5.142857e-03
graph26          0.000000e+00  0.000000e+00
graph27          0.000000e+00  0.000000e+00
graph28          1.687219e-05  5.714845e-03
graph29          0.000000e+00  0.000000e+00
orbit0           1.032884e-05  2.747863e-02
orbit1           8.643410e-04  2.591830e-01
orbit2           3.669858e-05  8.108866e-02
orbit3           0.000000e+00  0.000000e+00
orbit4           2.453151e-03  2.959810e-01
orbit5           1.125407e-03  3.528760e-01
orbit6           6.625457e-03  3.082625e-01
orbit7           3.387216e-05  9.851010e-02
orbit8          -1.290609e-06  1.878244e-01
orbit9           4.650275e-03  1.480484e-01
orbit10          9.433681e-05  1.165003e-02
orbit11          1.122533e-04  5.105418e-02
orbit12          6.518197e-07  2.401886e-03
orbit13          0.000000e+00  0.000000e+00
orbit14          0.000000e+00  0.000000e+00
orbit15          4.782201e-03  3.579340e-01
orbit16          2.161557e-03  3.639676e-01
orbit17          1.869239e-03  3.882605e-01
orbit18          2.123313e-03  4.263528e-01
orbit19          3.081650e-03  2.677176e-01
orbit20          3.628005e-03  2.910635e-01
orbit21          4.428027e-04  2.811151e-01
orbit22          4.464724e-03  4.458060e-01
orbit23          1.195977e-05  4.436319e-02
orbit24          2.832948e-03  2.210562e-01
orbit25          4.555577e-04  6.139790e-02
orbit26          1.185105e-04  4.784990e-02
orbit27          1.310733e-02  9.189251e-01
orbit28          3.633276e-03  1.384481e-01
orbit29          0.000000e+00  0.000000e+00
orbit30          8.600054e-04  1.354832e-01
orbit31          4.412845e-03  1.389908e-01
orbit32         -1.983515e-06  3.857143e-03
orbit33          4.043718e-04  3.822005e-02
orbit34          3.999872e-03  1.962264e-01
orbit35          1.974728e-03  3.409468e-01
orbit36         -3.215366e-05  8.158337e-02
orbit37         -1.367617e-05  6.279001e-02
orbit38          2.172257e-05  2.572823e-02
orbit39          1.441739e-03  1.846751e-01
orbit40          0.000000e+00  0.000000e+00
orbit41          0.000000e+00  0.000000e+00
orbit42          0.000000e+00  0.000000e+00
orbit43          1.018250e-04  2.131562e-02
orbit44          0.000000e+00  0.000000e+00
orbit45          8.890836e-03  4.036489e-01
orbit46         -7.963524e-06  1.731916e-01
orbit47          0.000000e+00  1.084202e-21
orbit48          0.000000e+00  0.000000e+00
orbit49          7.712839e-06  1.646135e-01
orbit50          3.867489e-05  1.731633e-01
orbit51         -3.095969e-06  2.226265e-02
orbit52          0.000000e+00  1.734723e-20
orbit53          5.387931e-06  5.048608e-02
orbit54          1.115810e-07  1.897112e-02
orbit55          0.000000e+00  0.000000e+00
orbit56          1.289178e-04  3.669800e-02
orbit57          0.000000e+00  0.000000e+00
orbit58          1.810610e-06  2.083333e-03
orbit59          0.000000e+00  5.454545e-03
orbit60          0.000000e+00  0.000000e+00
orbit61          0.000000e+00  0.000000e+00
orbit62          9.912704e-06  2.606138e-02
orbit63          4.338395e-07  5.714286e-04
orbit64          0.000000e+00  0.000000e+00
orbit65          0.000000e+00  0.000000e+00
orbit66          0.000000e+00  0.000000e+00
orbit67          0.000000e+00  8.333333e-04
orbit68          0.000000e+00  1.600000e-02
orbit69          0.000000e+00  0.000000e+00
orbit70         -3.836624e-20  2.983058e-03
orbit71          0.000000e+00  0.000000e+00
orbit72          0.000000e+00  0.000000e+00
AP               2.554296e-04  1.334547e-01
bet              1.075081e-03  9.522765e-01
ecc              1.113550e-04  1.267482e-01
eccrad           9.901037e-05  1.152224e-01
close            3.080689e-03  3.493438e-01
constraint       1.608946e-04  2.196594e-01
coreness         1.803072e-04  1.145126e-01
knn              6.182157e-03  5.285028e-01
hubscore         2.912794e-03  4.773976e-01
pagerank         9.833176e-04  1.123429e+00
trans            0.000000e+00  4.545455e-03
evcent           7.225123e-03  6.409354e-01
first            2.357366e-05  1.258877e-01
upto_second      2.459757e-03  2.260200e-01
upto_third       6.525832e-03  3.776513e-01
upto_fourth      1.500118e-03  4.038164e-01
upto_fifth       2.864294e-03  3.493058e-01
upto_sixth       8.075238e-03  5.358900e-01
second           7.321363e-04  3.214845e-01
third            5.810632e-03  4.285437e-01
fourth           8.183211e-03  6.074266e-01
fifth            8.162235e-04  6.614927e-01
sixth            5.404751e-03  5.988106e-01
ratio1           5.107676e-03  3.531789e-01
ratio2           1.214623e-03  1.557747e+00
ratio3           6.046250e-03  1.203864e+00
ratio4           8.818701e-03  3.577783e-01
ratio5           6.413770e-03  8.176121e-01
ratio6           2.266195e-03  4.197274e-01
selfinter       -2.708559e-06  7.249720e-04
walktrap_vertex  5.615294e-04  2.840910e-01
bigcom1          2.548885e-05  2.028512e-02
bigcom3          0.000000e+00  0.000000e+00
bigcom4          0.000000e+00  0.000000e+00
bigcom5          3.510437e-04  7.582702e-02
bigcom6          0.000000e+00  0.000000e+00
bigcom7          0.000000e+00  0.000000e+00
bigcom8          0.000000e+00  0.000000e+00
bigcom9          0.000000e+00  0.000000e+00
bigcom10         0.000000e+00  0.000000e+00
bigcom11         1.131567e-04  6.660778e-02
bigcom12        -2.959609e-05  4.528973e-02
bigcom13         0.000000e+00  0.000000e+00
bigcom14        -1.148480e-04  1.482278e-01
bigcom15         0.000000e+00  0.000000e+00
bigcom16         0.000000e+00  0.000000e+00
bigcom17         0.000000e+00  0.000000e+00
bigcom19         0.000000e+00  0.000000e+00
bigcom20         0.000000e+00  0.000000e+00
bigcom21         0.000000e+00  0.000000e+00
bigcom22        -1.067942e-06  5.690602e-04
bigcom23         6.350108e-05  2.314529e-02
bigcom26         0.000000e+00  0.000000e+00
bigcom27         0.000000e+00  0.000000e+00
bigcom28         0.000000e+00  0.000000e+00
bigcom30         3.301522e-05  2.738014e-01
bigcom31         0.000000e+00  0.000000e+00
bigcom32         0.000000e+00  0.000000e+00
bigcom33         0.000000e+00  0.000000e+00
bigcom34         0.000000e+00  0.000000e+00
bigcom36         0.000000e+00  0.000000e+00
bigcom37         0.000000e+00  0.000000e+00
bigcom38         0.000000e+00  0.000000e+00
bigcom39         0.000000e+00  0.000000e+00
bigcom40        -1.839002e-05  4.597892e-01
bigcom41         0.000000e+00  0.000000e+00
bigcom43         0.000000e+00  0.000000e+00
bigcom46         0.000000e+00  0.000000e+00
bigcom47        -1.868171e-05  7.335255e-02
bigcom49         0.000000e+00  0.000000e+00
bigcom52        -6.490511e-07  2.861221e-01
bigcom54         0.000000e+00  0.000000e+00
bigcom58         0.000000e+00  0.000000e+00
bigcom61         0.000000e+00  0.000000e+00
bigcom65         0.000000e+00  0.000000e+00
bigcom69         0.000000e+00  0.000000e+00
bigcom71         0.000000e+00  0.000000e+00
bigcom75         0.000000e+00  0.000000e+00
bigcom76         0.000000e+00  0.000000e+00
bigcom78         0.000000e+00  0.000000e+00
bigcom82         0.000000e+00  0.000000e+00
bigcom83         0.000000e+00  0.000000e+00
bigcom85         0.000000e+00  0.000000e+00
bigcom87         0.000000e+00  0.000000e+00
bigcom90         0.000000e+00  0.000000e+00
bigcom91         0.000000e+00  0.000000e+00
bigcom95         0.000000e+00  0.000000e+00
bigcom97         0.000000e+00  0.000000e+00
bigcom98         0.000000e+00  0.000000e+00
bigcom99         0.000000e+00  0.000000e+00
bigcom101        0.000000e+00  0.000000e+00
bigcom102        0.000000e+00  0.000000e+00
bigcom104        0.000000e+00  0.000000e+00
bigcom106        0.000000e+00  0.000000e+00
bigcom107        0.000000e+00  0.000000e+00
bigcom108        0.000000e+00  0.000000e+00
bigcom113        0.000000e+00  0.000000e+00
bigcom114        0.000000e+00  0.000000e+00
bigcom115        0.000000e+00  0.000000e+00
bigcom117        0.000000e+00  0.000000e+00
bigcom119        0.000000e+00  1.084202e-21
bigcom121        0.000000e+00  0.000000e+00
bigcom123        0.000000e+00  0.000000e+00
bigcom124        0.000000e+00  0.000000e+00
bigcom127        0.000000e+00  0.000000e+00
bigcom130        0.000000e+00  0.000000e+00
bigcom131        0.000000e+00  0.000000e+00
bigcom134        0.000000e+00  0.000000e+00
bigcom138        0.000000e+00  0.000000e+00
bigcom143        0.000000e+00  0.000000e+00
bigcom146        0.000000e+00  0.000000e+00
bigcom148        0.000000e+00  0.000000e+00
bigcom149        0.000000e+00  1.084202e-21
bigcom151        0.000000e+00  0.000000e+00
bigcom153        0.000000e+00  0.000000e+00
bigcom154        0.000000e+00  0.000000e+00
bigcom159        0.000000e+00  0.000000e+00
bigcom160        0.000000e+00  0.000000e+00
bigcom161        0.000000e+00  0.000000e+00
bigcom162        0.000000e+00  0.000000e+00
bigcom168        0.000000e+00  0.000000e+00
bigcom172        0.000000e+00  0.000000e+00
bigcom175        0.000000e+00  0.000000e+00
bigcom180        0.000000e+00  0.000000e+00
bigcom181        0.000000e+00  0.000000e+00
bigcom183        0.000000e+00  0.000000e+00
bigcom185        0.000000e+00  0.000000e+00
bigcom187        0.000000e+00  0.000000e+00
bigcom189        0.000000e+00  0.000000e+00
bigcom191        0.000000e+00  0.000000e+00
bigcom198        0.000000e+00  0.000000e+00
bigcom199        0.000000e+00  0.000000e+00
bigcom200        0.000000e+00  0.000000e+00
bigcom202        0.000000e+00  0.000000e+00
bigcom205        0.000000e+00  0.000000e+00
bigcom227        0.000000e+00  0.000000e+00
bigcom232        0.000000e+00  0.000000e+00
bigcom241        0.000000e+00  0.000000e+00
bigcom246        0.000000e+00  0.000000e+00
bigcom266        0.000000e+00  0.000000e+00
bigcom268        0.000000e+00  0.000000e+00
bigcom274        0.000000e+00  0.000000e+00
bigcom278        0.000000e+00  0.000000e+00
bigcom280        0.000000e+00  0.000000e+00
bigcom323        0.000000e+00  0.000000e+00
bigcom341        0.000000e+00  0.000000e+00
bigcom342        0.000000e+00  0.000000e+00
bigcom345        0.000000e+00  0.000000e+00
bigcom346        0.000000e+00  0.000000e+00
bigcom354        0.000000e+00  0.000000e+00
bigcom369        0.000000e+00  0.000000e+00
bigcom373        5.059498e-06  2.789323e-01
bigcom377        0.000000e+00  0.000000e+00
bigcom384        0.000000e+00  0.000000e+00
bigcom394        0.000000e+00  0.000000e+00
bigcom398        0.000000e+00  0.000000e+00
bigcom403        0.000000e+00  0.000000e+00
bigcom404        0.000000e+00  0.000000e+00
bigcom414        0.000000e+00  0.000000e+00
bigcom416        0.000000e+00  0.000000e+00
bigcom423        0.000000e+00  0.000000e+00
bigcom428        0.000000e+00  0.000000e+00
bigcom430       -5.571133e-05  4.575456e-01
bigcom434        0.000000e+00  0.000000e+00
bigcom435        0.000000e+00  0.000000e+00
bigcom449        0.000000e+00  0.000000e+00
bigcom451        0.000000e+00  0.000000e+00
bigcom454        0.000000e+00  0.000000e+00
bigcom471        0.000000e+00  0.000000e+00
bigcom473        0.000000e+00  0.000000e+00
bigcom479        7.097330e-05  1.866159e-02
bigcom484        0.000000e+00  0.000000e+00
bigcom485        0.000000e+00  0.000000e+00
bigcom492        0.000000e+00  0.000000e+00
bigcom498        0.000000e+00  0.000000e+00
bigcom506        0.000000e+00  0.000000e+00
bigcom530        0.000000e+00  0.000000e+00
bigcom531        0.000000e+00  0.000000e+00
bigcom564        0.000000e+00  0.000000e+00
bigcom623        0.000000e+00  0.000000e+00
spin_vertex      1.266242e-04  2.860540e-01
membership_s1    5.229315e-05  1.860321e-02
membership_s2    0.000000e+00  0.000000e+00
membership_s3    0.000000e+00  0.000000e+00
membership_s4    0.000000e+00  8.673617e-21
membership_s5    0.000000e+00  0.000000e+00
membership_s6    0.000000e+00  0.000000e+00
membership_s7    3.254080e-05  1.109123e-01
membership_s8    0.000000e+00  0.000000e+00
membership_s9    0.000000e+00  0.000000e+00
membership_s10   0.000000e+00  0.000000e+00
membership_s11   0.000000e+00  0.000000e+00
membership_s13  -5.037756e-05  2.188017e-01
membership_s14  -1.689699e-05  4.182004e-02
membership_s15  -7.277644e-05  4.311669e-02
membership_s17  -7.303282e-05  3.261592e-01
membership_s18   0.000000e+00  0.000000e+00
membership_s19  -5.648239e-05  1.372974e-01
membership_s20   0.000000e+00  0.000000e+00
membership_s21  -7.774724e-05  8.615833e-02
membership_s22   0.000000e+00  0.000000e+00
membership_s23   6.436613e-05  1.151962e-02
membership_s25   6.150883e-05  8.891755e-02
membership_s26   0.000000e+00  0.000000e+00
membership_s27   0.000000e+00  0.000000e+00
membership_s28   9.538025e-07  3.750266e-02
membership_s29   0.000000e+00  0.000000e+00
membership_s30   0.000000e+00  0.000000e+00
membership_s31  -2.587440e-05  1.797270e-01
membership_s32   0.000000e+00  0.000000e+00
membership_s33   0.000000e+00  0.000000e+00
membership_s34  -1.591514e-04  1.646252e-01
membership_s35   1.350580e-04  1.790552e-01
membership_s36   0.000000e+00  0.000000e+00
membership_s37  -2.817834e-05  1.827420e-01
membership_s39  -1.093416e-05  2.772500e-02
membership_s40   0.000000e+00  0.000000e+00
membership_s41   0.000000e+00  0.000000e+00
membership_s42   0.000000e+00  0.000000e+00
membership_s43   7.883618e-05  4.603979e-01
membership_s44  -6.314347e-06  1.348263e-01
V1               2.172166e-03  1.023571e+00
V2               3.373138e-03  1.504120e+00
pdi              6.439797e-05  1.419677e-01
adhesion         4.668370e-03  7.186651e-01
cohesion         3.549715e-03  6.204565e-01
inner            3.076216e-03  8.817845e-01
outer            2.497252e-03  8.630110e-01
ioratio          1.200898e-03  8.735765e-01
comsize          1.410903e-03  8.023379e-01
[1] "Dataset: low_TnotC Model GLM, run: 6 of 10 2015-06-15 22:07:21"
[1] "glmnet variable coefficients"
                         [,1]          [,2]
(Intercept)     -4.520782e+00 -2.544537e+00
graph0          -1.294693e-41 -5.392810e-03
graph1          -2.307231e-41 -3.046957e-05
graph2          -4.997624e-40 -1.749332e-02
graph3          -1.740508e-42 -1.243218e-05
graph4          -1.668205e-43  4.496495e-07
graph5           4.433848e-41  1.154697e-04
graph6          -9.760139e-42 -1.559329e-04
graph7           1.092138e-40  7.164440e-04
graph8           7.766384e-39  3.617877e-02
graph9          -4.064811e-44 -3.235575e-07
graph10         -8.709657e-45 -4.109707e-08
graph11         -1.741952e-45 -9.744092e-10
graph12         -2.261263e-43 -3.495116e-06
graph13         -1.728288e-42 -1.276023e-05
graph14         -5.286989e-44 -4.424811e-07
graph15         -3.283026e-41 -3.143295e-04
graph16         -9.893229e-44  1.373672e-06
graph17          1.191194e-43  5.928007e-07
graph18         -1.181672e-41 -3.216135e-04
graph19         -2.820485e-42 -2.812879e-05
graph20          3.564600e-42  3.397047e-05
graph21         -1.891521e-41 -1.756354e-04
graph22          2.590166e-42  2.435040e-05
graph23         -4.742128e-42 -1.217640e-04
graph24          1.753297e-41  1.562592e-04
graph25         -5.111070e-41 -7.666188e-04
graph26          5.047964e-41  5.176637e-04
graph27         -1.784926e-40 -2.656651e-03
graph28          8.939017e-40  9.196402e-03
graph29         -1.087429e-38 -3.495252e-02
orbit0          -1.294693e-41 -5.164318e-03
orbit1          -2.346629e-41 -2.452708e-05
orbit2          -8.708982e-41 -4.769290e-03
orbit3          -4.997624e-40 -1.678277e-02
orbit4          -2.030260e-42 -1.597354e-05
orbit5          -7.541060e-42  2.166560e-05
orbit6          -1.668251e-43  4.838044e-07
orbit7          -1.495029e-40 -7.300993e-03
orbit8           4.433848e-41  1.338279e-04
orbit9          -1.583495e-41 -2.089404e-04
orbit10         -1.005382e-42 -2.316507e-04
orbit11         -1.218294e-39  2.731480e-02
orbit12          1.102088e-40  7.591317e-04
orbit13         -4.725694e-39 -1.210080e-01
orbit14          7.766384e-39  3.839869e-02
orbit15         -4.911625e-44 -4.426356e-07
orbit16         -5.183365e-43  3.266888e-06
orbit17         -1.947675e-43 -5.154703e-07
orbit18         -6.206812e-44 -7.404674e-07
orbit19         -8.858014e-45 -1.798688e-08
orbit20         -1.037253e-43 -1.004074e-07
orbit21         -4.218239e-42  8.145055e-05
orbit22         -1.741951e-45 -5.623640e-10
orbit23         -5.100330e-40 -1.901215e-02
orbit24         -2.863094e-43 -4.197649e-06
orbit25          1.082186e-43 -2.000013e-06
orbit26         -2.193789e-41 -5.870724e-04
orbit27         -3.492135e-42 -2.365664e-05
orbit28         -1.080654e-41 -8.570193e-05
orbit29         -7.866306e-43 -1.208319e-05
orbit30         -4.871606e-42  2.079662e-03
orbit31         -6.309860e-44 -4.598473e-07
orbit32         -1.949146e-45 -1.695210e-06
orbit33          8.205197e-41  1.494407e-01
orbit34         -3.283026e-41 -3.132594e-04
orbit35         -2.138696e-43  4.535396e-06
orbit36          5.549716e-43 -3.927145e-05
orbit37         -1.055174e-43 -1.376112e-06
orbit38         -2.236664e-41 -7.299359e-05
orbit39         -4.120514e-43 -5.227911e-06
orbit40          5.829419e-43  5.243887e-06
orbit41         -6.655900e-41 -8.443946e-04
orbit42         -6.329830e-39 -2.692228e-01
orbit43         -1.180905e-41 -3.169004e-04
orbit44         -7.771336e-39 -3.436745e-01
orbit45         -7.758614e-42 -5.711485e-05
orbit46          6.252035e-42  2.045851e-05
orbit47         -4.567326e-41 -1.505345e-03
orbit48         -3.966410e-41 -5.530741e-04
orbit49          3.539271e-42  3.511794e-05
orbit50          7.888493e-40  1.182392e-02
orbit51         -2.290896e-41 -1.918347e-04
orbit52         -2.552873e-41 -2.589285e-04
orbit53         -1.595128e-40 -2.784788e-03
orbit54          2.590177e-42  2.481950e-05
orbit55         -7.771336e-39 -2.303004e-02
orbit56         -5.829668e-42 -1.366001e-04
orbit57          7.625407e-41  7.875095e-04
orbit58         -6.887415e-39 -3.418498e-01
orbit59          2.075595e-41  1.962120e-04
orbit60         -5.946516e-41 -9.639986e-04
orbit61         -6.924774e-39 -7.684363e-02
orbit62         -4.324878e-41 -3.861133e-04
orbit63         -2.165823e-40 -5.785651e-03
orbit64         -1.730897e-40 -1.389665e-03
orbit65          5.370633e-41  5.626321e-04
orbit66          3.499511e-40  3.546976e-03
orbit67         -6.527960e-39 -1.029298e-01
orbit68         -1.784926e-40 -2.652203e-03
orbit69          0.000000e+00  0.000000e+00
orbit70          9.024688e-40  9.312113e-03
orbit71         -4.479331e-39 -4.817665e-02
orbit72         -1.087429e-38 -3.472835e-02
AP               1.979409e-38  3.137537e-01
bet              1.347971e-42  1.816500e-05
ecc              4.460563e-39 -2.393755e-02
eccrad           3.122394e-38 -1.674536e-01
close           -1.974922e-37 -5.021252e-01
constraint      -1.140959e-39 -4.475679e-02
coreness        -7.230764e-40  6.454486e-02
knn             -7.401104e-41 -4.380200e-05
hubscore        -3.049374e-37 -2.251361e+00
pagerank        -5.309678e-38 -4.948467e+00
trans           -2.867313e-39 -2.192516e-01
evcent          -3.093410e-37 -2.209250e+00
first           -1.294693e-41 -5.486340e-03
upto_second     -3.562327e-41 -2.034020e-05
upto_third      -6.778911e-42 -4.126333e-05
upto_fourth     -2.575651e-42  4.767010e-08
upto_fifth      -2.793491e-42 -1.095421e-05
upto_sixth      -2.274296e-42  3.089762e-05
second          -3.603668e-41 -1.910534e-05
third           -7.791437e-42 -5.193593e-05
fourth          -3.316366e-42  1.494011e-05
fifth            4.046392e-42 -1.490109e-05
sixth            4.724833e-42  3.115699e-05
ratio1          -8.766693e-41  1.191601e-05
ratio2           1.012371e-40  1.299724e-03
ratio3           7.281495e-40  6.851235e-03
ratio4           4.278598e-40 -1.534741e-02
ratio5           6.150778e-40 -4.971114e-03
ratio6           3.477183e-42  1.016389e-05
selfinter       -4.022159e-39 -1.298974e-01
walktrap_vertex -1.572173e-38 -2.852090e-01
bigcom1         -1.520286e-39  1.094961e-01
bigcom3         -1.088080e-38 -4.546224e-01
bigcom4         -1.088297e-38 -4.163699e-01
bigcom5         -1.195149e-38 -1.946513e-01
bigcom6         -1.088080e-38 -5.572477e-01
bigcom7         -1.088949e-38 -4.646879e-01
bigcom8         -1.106399e-38 -5.732568e-01
bigcom9         -1.088297e-38 -2.714743e-01
bigcom10        -1.087863e-38 -4.214746e-01
bigcom11        -4.116617e-39  3.459999e-02
bigcom12         2.110703e-39  8.051662e-02
bigcom13        -1.093753e-38 -2.636019e-01
bigcom14         6.144942e-38  1.285732e+00
bigcom15        -1.088514e-38 -3.474460e-01
bigcom16        -1.093753e-38 -2.553748e-01
bigcom17        -1.088297e-38 -4.003584e-01
bigcom19        -1.092001e-38 -2.392367e-01
bigcom20        -1.088080e-38 -1.753919e-01
bigcom21        -1.088080e-38 -4.808565e-01
bigcom22         5.557177e-39  4.192459e-01
bigcom23        -2.441800e-39 -2.384252e-03
bigcom26        -1.088080e-38 -6.177973e-01
bigcom27        -1.088732e-38 -3.401155e-01
bigcom28        -1.088080e-38 -5.070819e-01
bigcom30         8.113313e-38  9.664424e-01
bigcom31        -1.087863e-38 -6.897482e-01
bigcom32        -1.089819e-38 -3.231167e-01
bigcom33        -1.088297e-38 -5.759610e-01
bigcom34        -1.088732e-38 -3.907935e-01
bigcom36        -1.088297e-38 -4.131229e-01
bigcom37        -1.088732e-38 -5.709696e-01
bigcom38        -1.088080e-38 -4.738803e-01
bigcom39        -1.088297e-38 -4.249909e-01
bigcom40         2.418459e-37  1.921893e+00
bigcom41        -1.088949e-38 -4.538866e-01
bigcom43        -1.100150e-38 -2.928094e-01
bigcom46        -1.088514e-38 -4.479683e-01
bigcom47         3.519589e-38  8.269401e-01
bigcom49        -1.094411e-38 -2.959605e-01
bigcom52         1.576666e-37  1.222913e+00
bigcom54        -1.089384e-38 -3.875933e-01
bigcom58        -1.088732e-38 -3.200265e-01
bigcom61        -1.088297e-38 -6.935796e-01
bigcom65        -1.088732e-38 -4.049656e-01
bigcom69        -1.088297e-38 -6.506482e-01
bigcom71        -1.089602e-38 -4.679551e-01
bigcom75        -1.088297e-38 -2.560908e-01
bigcom76        -1.088080e-38 -7.386248e-01
bigcom78        -1.088297e-38 -5.465462e-01
bigcom82        -1.089384e-38 -3.631775e-01
bigcom83        -1.087863e-38 -2.935469e-01
bigcom85        -1.088949e-38 -4.591886e-01
bigcom87        -1.088514e-38 -2.532845e-01
bigcom90        -1.087863e-38 -3.501769e-01
bigcom91        -1.088949e-38 -3.403538e-01
bigcom95        -1.088080e-38 -4.330911e-01
bigcom97        -1.088514e-38 -3.784046e-01
bigcom98        -1.088080e-38 -4.381952e-01
bigcom99        -1.088297e-38 -4.900696e-01
bigcom101       -1.087863e-38 -2.332364e-01
bigcom102       -1.090037e-38 -3.040758e-01
bigcom104       -1.088732e-38 -4.378075e-01
bigcom106       -1.088080e-38 -2.115679e-01
bigcom107       -1.088297e-38 -4.574431e-01
bigcom108       -1.090255e-38 -3.820570e-01
bigcom113       -1.088949e-38 -2.904010e-01
bigcom114       -1.088514e-38 -3.265240e-01
bigcom115       -1.088080e-38 -4.230611e-01
bigcom117       -1.092657e-38 -3.680707e-01
bigcom119       -1.088514e-38 -3.334452e-01
bigcom121       -1.088514e-38 -2.884263e-01
bigcom123       -1.089384e-38 -3.718256e-01
bigcom124       -1.088514e-38 -3.925577e-01
bigcom127       -1.089602e-38 -3.557882e-01
bigcom130       -1.088297e-38 -3.913338e-01
bigcom131       -1.088080e-38 -4.197782e-01
bigcom134       -1.088080e-38 -4.570616e-01
bigcom138       -1.090909e-38 -3.314858e-01
bigcom143       -1.088297e-38 -3.552377e-01
bigcom146       -1.096832e-38 -3.338769e-01
bigcom148       -1.088080e-38 -3.763436e-01
bigcom149       -1.088514e-38 -3.385127e-01
bigcom151       -1.088732e-38 -3.839611e-01
bigcom153       -1.088080e-38 -4.150700e-01
bigcom154       -1.089166e-38 -6.073089e-01
bigcom159       -1.088732e-38 -2.807431e-01
bigcom160       -1.088514e-38 -4.038285e-01
bigcom161       -1.088080e-38 -7.440713e-01
bigcom162       -1.090473e-38 -3.707635e-01
bigcom168       -1.088080e-38 -3.263693e-01
bigcom172       -1.088514e-38 -4.639227e-01
bigcom175       -1.088297e-38 -4.847305e-01
bigcom180       -1.088514e-38 -3.231407e-01
bigcom181       -1.088080e-38 -2.723393e-01
bigcom183       -1.088297e-38 -4.016326e-01
bigcom185       -1.087863e-38 -3.917718e-01
bigcom187       -1.088297e-38 -2.309241e-01
bigcom189       -1.089384e-38 -6.347086e-01
bigcom191       -1.088080e-38 -3.425647e-01
bigcom198       -1.088297e-38 -1.806131e-01
bigcom199       -1.089166e-38 -4.098929e-01
bigcom200       -1.088297e-38 -6.876895e-01
bigcom202       -1.087646e-38 -7.342174e-01
bigcom205       -1.088297e-38 -5.076860e-01
bigcom227       -1.087863e-38 -2.290705e-01
bigcom232       -1.088080e-38 -3.201428e-01
bigcom241       -1.088297e-38 -3.182794e-01
bigcom246       -1.088080e-38 -2.265863e-01
bigcom266       -1.088080e-38 -4.177670e-01
bigcom268       -1.088297e-38 -5.025219e-01
bigcom274       -1.088080e-38 -3.094076e-01
bigcom278       -1.088514e-38 -6.065251e-01
bigcom280       -1.088080e-38 -4.178937e-01
bigcom323       -1.088514e-38 -3.658690e-01
bigcom341       -1.088080e-38 -6.960868e-01
bigcom342       -1.089602e-38 -1.961770e-01
bigcom345       -1.088297e-38 -1.814320e-01
bigcom346       -1.089602e-38 -4.957608e-01
bigcom354       -1.088080e-38 -4.019914e-01
bigcom369       -1.088732e-38 -2.620255e-01
bigcom373        1.576666e-37  1.438326e+00
bigcom377       -1.087863e-38 -4.042529e-01
bigcom384       -1.088949e-38 -5.016325e-01
bigcom394       -1.088297e-38 -5.072598e-01
bigcom398       -1.088080e-38 -4.509653e-01
bigcom403       -1.087863e-38 -4.687899e-01
bigcom404       -1.088080e-38 -5.455674e-01
bigcom414       -1.088080e-38 -4.955292e-01
bigcom416       -1.088080e-38 -4.242961e-01
bigcom423       -1.092439e-38 -2.763268e-01
bigcom428       -1.089384e-38 -5.022470e-01
bigcom430        2.418459e-37  1.756416e+00
bigcom434       -1.088080e-38 -2.330607e-01
bigcom435       -1.088080e-38 -3.881786e-01
bigcom449       -1.088949e-38 -2.637458e-01
bigcom451       -1.089384e-38 -4.488074e-01
bigcom454       -1.088080e-38 -3.856394e-01
bigcom471       -1.088297e-38 -5.399402e-01
bigcom473       -1.089602e-38 -3.192674e-01
bigcom479        2.082637e-38  3.195627e-01
bigcom484       -1.089166e-38 -2.787137e-01
bigcom485       -1.088080e-38 -4.099895e-01
bigcom492       -1.089384e-38 -5.281188e-01
bigcom498       -1.088297e-38 -3.911435e-01
bigcom506       -1.088080e-38 -3.963843e-01
bigcom530       -1.088297e-38 -5.821591e-01
bigcom531       -1.088297e-38 -3.803877e-01
bigcom564       -1.088297e-38 -3.778529e-01
bigcom623       -1.087863e-38 -4.828559e-01
spin_vertex      1.186925e-38  3.479078e-01
membership_s1   -4.039011e-39 -1.102453e-01
membership_s2   -1.137311e-38 -4.859934e-01
membership_s3   -1.088297e-38 -4.967437e-01
membership_s4   -1.089384e-38 -6.618168e-01
membership_s5   -1.089166e-38 -4.390171e-01
membership_s6   -1.090909e-38 -5.005659e-01
membership_s7    8.113313e-38  7.607672e-01
membership_s8   -1.089166e-38 -5.533236e-01
membership_s9   -1.094192e-38 -4.400715e-01
membership_s10  -1.089384e-38 -5.425588e-01
membership_s11  -1.087863e-38 -5.681580e-01
membership_s13   1.015435e-37  1.078765e+00
membership_s14   3.549545e-39  2.506603e-02
membership_s15   8.733944e-39  1.646724e-01
membership_s17   1.015435e-37  1.198769e+00
membership_s18  -1.090255e-38 -4.330486e-01
membership_s19   1.283867e-38  2.769661e-01
membership_s20  -1.088080e-38 -5.623604e-01
membership_s21   1.896525e-38  1.772916e-01
membership_s22  -1.096171e-38 -4.839471e-01
membership_s23  -7.104743e-39 -1.022618e-02
membership_s25  -8.557686e-39 -1.800204e-01
membership_s26  -1.088080e-38 -5.274897e-01
membership_s27  -1.088732e-38 -4.070958e-01
membership_s28   1.167932e-38  3.115438e-01
membership_s29  -1.088732e-38 -4.866347e-01
membership_s30  -1.090473e-38 -4.621717e-01
membership_s31   7.246276e-39  3.207907e-01
membership_s32  -1.104159e-38 -3.500179e-01
membership_s33  -1.088732e-38 -5.364089e-01
membership_s34   5.663728e-38  6.266619e-01
membership_s35  -1.582712e-39  9.618584e-02
membership_s36  -1.090037e-38 -4.758874e-01
membership_s37   2.819475e-39  1.468003e-01
membership_s39  -3.429890e-39 -3.433422e-01
membership_s40  -1.088080e-38 -3.815149e-01
membership_s41  -1.088080e-38 -5.564554e-01
membership_s42  -1.090909e-38 -5.381909e-01
membership_s43   3.668144e-38  6.225938e-01
membership_s44   1.067795e-38  2.420011e-01
V1               1.113877e-40  5.605477e-01
V2               1.605099e-38  7.030454e-01
pdi              5.305820e-35 -1.569124e+02
adhesion         8.165928e-42  9.282786e-05
cohesion        -1.633185e-41 -1.848280e-04
inner           -1.355258e-42  1.319067e-05
outer            4.778018e-42  1.385829e-04
ioratio          5.586806e-38  2.510059e-01
comsize         -7.208447e-42 -2.988453e-04
[1] "Dataset: low_TnotC Model GBM, run: 7 of 10 2015-06-15 22:08:41"
Iter   TrainDeviance   ValidDeviance   StepSize   Improve
     1        0.1231             nan     0.0100   -0.0000
     2        0.1219             nan     0.0100    0.0001
     3        0.1211             nan     0.0100   -0.0000
     4        0.1192             nan     0.0100   -0.0001
     5        0.1178             nan     0.0100   -0.0001
     6        0.1169             nan     0.0100    0.0001
     7        0.1152             nan     0.0100    0.0000
     8        0.1138             nan     0.0100    0.0000
     9        0.1126             nan     0.0100    0.0001
    10        0.1118             nan     0.0100   -0.0001
    20        0.1027             nan     0.0100   -0.0001
    40        0.0904             nan     0.0100    0.0000
    44        0.0883             nan     0.0100   -0.0001

[1] "GBM variable coefficients"
                            var    rel.inf
bet                         bet 7.76647848
outer                     outer 5.86725827
ratio3                   ratio3 5.04894291
ratio2                   ratio2 4.87292400
comsize                 comsize 4.66251376
inner                     inner 4.37556599
V1                           V1 4.22118913
graph13                 graph13 4.08201591
ioratio                 ioratio 3.13498830
V2                           V2 2.84220534
pagerank               pagerank 2.76707409
ratio6                   ratio6 2.61025230
hubscore               hubscore 2.42064378
adhesion               adhesion 2.31725747
ratio5                   ratio5 2.29235827
graph12                 graph12 2.12818731
orbit20                 orbit20 1.95344526
orbit18                 orbit18 1.91722067
graph9                   graph9 1.88050285
knn                         knn 1.76471075
orbit27                 orbit27 1.47986560
orbit28                 orbit28 1.30864843
orbit19                 orbit19 1.20030913
walktrap_vertex walktrap_vertex 1.17445563
graph4                   graph4 1.14337550
upto_fourth         upto_fourth 1.11694727
orbit15                 orbit15 1.07400210
sixth                     sixth 1.06987318
orbit4                   orbit4 1.05258885
graph19                 graph19 0.94114766
cohesion               cohesion 0.92173268
fifth                     fifth 0.91997586
graph14                 graph14 0.89184882
graph17                 graph17 0.80412320
orbit24                 orbit24 0.76685169
ratio4                   ratio4 0.76123318
graph16                 graph16 0.68353622
evcent                   evcent 0.67832955
fourth                   fourth 0.64784444
upto_third           upto_third 0.64235002
upto_fifth           upto_fifth 0.60677308
close                     close 0.58252158
upto_sixth           upto_sixth 0.55535959
graph6                   graph6 0.54828158
orbit17                 orbit17 0.52048056
orbit5                   orbit5 0.50433787
orbit30                 orbit30 0.47306949
third                     third 0.44879134
membership_s15   membership_s15 0.44729777
orbit39                 orbit39 0.44580802
graph3                   graph3 0.42863307
orbit21                 orbit21 0.42739598
membership_s44   membership_s44 0.40546641
orbit31                 orbit31 0.40371393
spin_vertex         spin_vertex 0.37539459
orbit35                 orbit35 0.37129351
membership_s19   membership_s19 0.35757666
orbit22                 orbit22 0.33687897
bigcom14               bigcom14 0.29294939
AP                           AP 0.28092758
graph11                 graph11 0.28011572
constraint           constraint 0.27010328
orbit36                 orbit36 0.25244495
graph10                 graph10 0.24510652
orbit45                 orbit45 0.21454939
membership_s14   membership_s14 0.19951938
graph15                 graph15 0.16687061
membership_s43   membership_s43 0.15882861
orbit29                 orbit29 0.14505481
graph1                   graph1 0.12749860
bigcom479             bigcom479 0.11960203
orbit50                 orbit50 0.10482443
orbit66                 orbit66 0.10246026
graph20                 graph20 0.09858345
graph23                 graph23 0.09587886
bigcom47               bigcom47 0.07515599
ecc                         ecc 0.06873635
coreness               coreness 0.06759846
orbit2                   orbit2 0.05888785
graph7                   graph7 0.05505581
membership_s21   membership_s21 0.03663985
membership_s39   membership_s39 0.02376559
ratio1                   ratio1 0.01499436
graph0                   graph0 0.00000000
graph2                   graph2 0.00000000
graph5                   graph5 0.00000000
graph8                   graph8 0.00000000
graph18                 graph18 0.00000000
graph21                 graph21 0.00000000
graph22                 graph22 0.00000000
graph24                 graph24 0.00000000
graph25                 graph25 0.00000000
graph26                 graph26 0.00000000
graph27                 graph27 0.00000000
graph28                 graph28 0.00000000
graph29                 graph29 0.00000000
orbit0                   orbit0 0.00000000
orbit1                   orbit1 0.00000000
orbit3                   orbit3 0.00000000
orbit6                   orbit6 0.00000000
orbit7                   orbit7 0.00000000
orbit8                   orbit8 0.00000000
orbit9                   orbit9 0.00000000
orbit10                 orbit10 0.00000000
orbit11                 orbit11 0.00000000
orbit12                 orbit12 0.00000000
orbit13                 orbit13 0.00000000
orbit14                 orbit14 0.00000000
orbit16                 orbit16 0.00000000
orbit23                 orbit23 0.00000000
orbit25                 orbit25 0.00000000
orbit26                 orbit26 0.00000000
orbit32                 orbit32 0.00000000
orbit33                 orbit33 0.00000000
orbit34                 orbit34 0.00000000
orbit37                 orbit37 0.00000000
orbit38                 orbit38 0.00000000
orbit40                 orbit40 0.00000000
orbit41                 orbit41 0.00000000
orbit42                 orbit42 0.00000000
orbit43                 orbit43 0.00000000
orbit44                 orbit44 0.00000000
orbit46                 orbit46 0.00000000
orbit47                 orbit47 0.00000000
orbit48                 orbit48 0.00000000
orbit49                 orbit49 0.00000000
orbit51                 orbit51 0.00000000
orbit52                 orbit52 0.00000000
orbit53                 orbit53 0.00000000
orbit54                 orbit54 0.00000000
orbit55                 orbit55 0.00000000
orbit56                 orbit56 0.00000000
orbit57                 orbit57 0.00000000
orbit58                 orbit58 0.00000000
orbit59                 orbit59 0.00000000
orbit60                 orbit60 0.00000000
orbit61                 orbit61 0.00000000
orbit62                 orbit62 0.00000000
orbit63                 orbit63 0.00000000
orbit64                 orbit64 0.00000000
orbit65                 orbit65 0.00000000
orbit67                 orbit67 0.00000000
orbit68                 orbit68 0.00000000
orbit69                 orbit69 0.00000000
orbit70                 orbit70 0.00000000
orbit71                 orbit71 0.00000000
orbit72                 orbit72 0.00000000
eccrad                   eccrad 0.00000000
trans                     trans 0.00000000
first                     first 0.00000000
upto_second         upto_second 0.00000000
second                   second 0.00000000
selfinter             selfinter 0.00000000
bigcom1                 bigcom1 0.00000000
bigcom3                 bigcom3 0.00000000
bigcom4                 bigcom4 0.00000000
bigcom5                 bigcom5 0.00000000
bigcom6                 bigcom6 0.00000000
bigcom7                 bigcom7 0.00000000
bigcom8                 bigcom8 0.00000000
bigcom9                 bigcom9 0.00000000
bigcom10               bigcom10 0.00000000
bigcom11               bigcom11 0.00000000
bigcom12               bigcom12 0.00000000
bigcom13               bigcom13 0.00000000
bigcom15               bigcom15 0.00000000
bigcom16               bigcom16 0.00000000
bigcom17               bigcom17 0.00000000
bigcom19               bigcom19 0.00000000
bigcom20               bigcom20 0.00000000
bigcom21               bigcom21 0.00000000
bigcom22               bigcom22 0.00000000
bigcom23               bigcom23 0.00000000
bigcom26               bigcom26 0.00000000
bigcom27               bigcom27 0.00000000
bigcom28               bigcom28 0.00000000
bigcom30               bigcom30 0.00000000
bigcom31               bigcom31 0.00000000
bigcom32               bigcom32 0.00000000
bigcom33               bigcom33 0.00000000
bigcom34               bigcom34 0.00000000
bigcom36               bigcom36 0.00000000
bigcom37               bigcom37 0.00000000
bigcom38               bigcom38 0.00000000
bigcom39               bigcom39 0.00000000
bigcom40               bigcom40 0.00000000
bigcom41               bigcom41 0.00000000
bigcom43               bigcom43 0.00000000
bigcom46               bigcom46 0.00000000
bigcom49               bigcom49 0.00000000
bigcom52               bigcom52 0.00000000
bigcom54               bigcom54 0.00000000
bigcom58               bigcom58 0.00000000
bigcom61               bigcom61 0.00000000
bigcom65               bigcom65 0.00000000
bigcom69               bigcom69 0.00000000
bigcom71               bigcom71 0.00000000
bigcom75               bigcom75 0.00000000
bigcom76               bigcom76 0.00000000
bigcom78               bigcom78 0.00000000
bigcom82               bigcom82 0.00000000
bigcom83               bigcom83 0.00000000
bigcom85               bigcom85 0.00000000
bigcom87               bigcom87 0.00000000
bigcom90               bigcom90 0.00000000
bigcom91               bigcom91 0.00000000
bigcom95               bigcom95 0.00000000
bigcom97               bigcom97 0.00000000
bigcom98               bigcom98 0.00000000
bigcom99               bigcom99 0.00000000
bigcom101             bigcom101 0.00000000
bigcom102             bigcom102 0.00000000
bigcom104             bigcom104 0.00000000
bigcom106             bigcom106 0.00000000
bigcom107             bigcom107 0.00000000
bigcom108             bigcom108 0.00000000
bigcom113             bigcom113 0.00000000
bigcom114             bigcom114 0.00000000
bigcom115             bigcom115 0.00000000
bigcom117             bigcom117 0.00000000
bigcom119             bigcom119 0.00000000
bigcom121             bigcom121 0.00000000
bigcom123             bigcom123 0.00000000
bigcom124             bigcom124 0.00000000
bigcom127             bigcom127 0.00000000
bigcom130             bigcom130 0.00000000
bigcom131             bigcom131 0.00000000
bigcom134             bigcom134 0.00000000
bigcom138             bigcom138 0.00000000
bigcom143             bigcom143 0.00000000
bigcom146             bigcom146 0.00000000
bigcom148             bigcom148 0.00000000
bigcom149             bigcom149 0.00000000
bigcom151             bigcom151 0.00000000
bigcom153             bigcom153 0.00000000
bigcom154             bigcom154 0.00000000
bigcom159             bigcom159 0.00000000
bigcom160             bigcom160 0.00000000
bigcom161             bigcom161 0.00000000
bigcom162             bigcom162 0.00000000
bigcom168             bigcom168 0.00000000
bigcom172             bigcom172 0.00000000
bigcom175             bigcom175 0.00000000
bigcom180             bigcom180 0.00000000
bigcom181             bigcom181 0.00000000
bigcom183             bigcom183 0.00000000
bigcom185             bigcom185 0.00000000
bigcom187             bigcom187 0.00000000
bigcom189             bigcom189 0.00000000
bigcom191             bigcom191 0.00000000
bigcom198             bigcom198 0.00000000
bigcom199             bigcom199 0.00000000
bigcom200             bigcom200 0.00000000
bigcom202             bigcom202 0.00000000
bigcom205             bigcom205 0.00000000
bigcom227             bigcom227 0.00000000
bigcom232             bigcom232 0.00000000
bigcom241             bigcom241 0.00000000
bigcom246             bigcom246 0.00000000
bigcom266             bigcom266 0.00000000
bigcom268             bigcom268 0.00000000
bigcom274             bigcom274 0.00000000
bigcom278             bigcom278 0.00000000
bigcom280             bigcom280 0.00000000
bigcom323             bigcom323 0.00000000
bigcom341             bigcom341 0.00000000
bigcom342             bigcom342 0.00000000
bigcom345             bigcom345 0.00000000
bigcom346             bigcom346 0.00000000
bigcom354             bigcom354 0.00000000
bigcom369             bigcom369 0.00000000
bigcom373             bigcom373 0.00000000
bigcom377             bigcom377 0.00000000
bigcom384             bigcom384 0.00000000
bigcom394             bigcom394 0.00000000
bigcom398             bigcom398 0.00000000
bigcom403             bigcom403 0.00000000
bigcom404             bigcom404 0.00000000
bigcom414             bigcom414 0.00000000
bigcom416             bigcom416 0.00000000
bigcom423             bigcom423 0.00000000
bigcom428             bigcom428 0.00000000
bigcom430             bigcom430 0.00000000
bigcom434             bigcom434 0.00000000
bigcom435             bigcom435 0.00000000
bigcom449             bigcom449 0.00000000
bigcom451             bigcom451 0.00000000
bigcom454             bigcom454 0.00000000
bigcom471             bigcom471 0.00000000
bigcom473             bigcom473 0.00000000
bigcom484             bigcom484 0.00000000
bigcom485             bigcom485 0.00000000
bigcom492             bigcom492 0.00000000
bigcom498             bigcom498 0.00000000
bigcom506             bigcom506 0.00000000
bigcom530             bigcom530 0.00000000
bigcom531             bigcom531 0.00000000
bigcom564             bigcom564 0.00000000
bigcom623             bigcom623 0.00000000
membership_s1     membership_s1 0.00000000
membership_s2     membership_s2 0.00000000
membership_s3     membership_s3 0.00000000
membership_s4     membership_s4 0.00000000
membership_s5     membership_s5 0.00000000
membership_s6     membership_s6 0.00000000
membership_s7     membership_s7 0.00000000
membership_s8     membership_s8 0.00000000
membership_s9     membership_s9 0.00000000
membership_s10   membership_s10 0.00000000
membership_s11   membership_s11 0.00000000
membership_s13   membership_s13 0.00000000
membership_s17   membership_s17 0.00000000
membership_s18   membership_s18 0.00000000
membership_s20   membership_s20 0.00000000
membership_s22   membership_s22 0.00000000
membership_s23   membership_s23 0.00000000
membership_s25   membership_s25 0.00000000
membership_s26   membership_s26 0.00000000
membership_s27   membership_s27 0.00000000
membership_s28   membership_s28 0.00000000
membership_s29   membership_s29 0.00000000
membership_s30   membership_s30 0.00000000
membership_s31   membership_s31 0.00000000
membership_s32   membership_s32 0.00000000
membership_s33   membership_s33 0.00000000
membership_s34   membership_s34 0.00000000
membership_s35   membership_s35 0.00000000
membership_s36   membership_s36 0.00000000
membership_s37   membership_s37 0.00000000
membership_s40   membership_s40 0.00000000
membership_s41   membership_s41 0.00000000
membership_s42   membership_s42 0.00000000
pdi                         pdi 0.00000000
[1] "Dataset: low_TnotC Model RF, run: 7 of 10 2015-06-15 22:09:02"
     |      Out-of-bag   |
Tree |      MSE  %Var(y) |
   1 |  0.01851   164.45 |
   2 |  0.02008   178.40 |
   3 |  0.02031   180.40 |
   4 |  0.02001   177.72 |
   5 |  0.01932   171.60 |
   6 |  0.01847   164.05 |
   7 |  0.01707   151.65 |
   8 |  0.01672   148.55 |
   9 |  0.01642   145.91 |
  10 |  0.01611   143.12 |
  11 |  0.01539   136.70 |
  12 |  0.01522   135.17 |
  13 |  0.01526   135.56 |
  14 |  0.01517   134.80 |
  15 |  0.01492   132.56 |
  16 |  0.01472   130.73 |
  17 |  0.01456   129.31 |
  18 |  0.01449   128.74 |
  19 |  0.01436   127.53 |
  20 |  0.01421   126.27 |
  21 |  0.01413   125.54 |
  22 |  0.01398   124.19 |
  23 |  0.01391   123.54 |
  24 |  0.01383   122.88 |
  25 |  0.01381   122.66 |
  26 |  0.01375   122.16 |
  27 |  0.01366   121.35 |
  28 |  0.01363   121.08 |
  29 |  0.01364   121.16 |
  30 |  0.01366   121.32 |
  31 |  0.01362   121.00 |
  32 |  0.01354   120.25 |
  33 |  0.01345   119.47 |
  34 |  0.01345   119.46 |
  35 |  0.01342   119.19 |
  36 |  0.01341   119.16 |
  37 |  0.01337   118.75 |
  38 |  0.01335   118.57 |
  39 |  0.01331   118.25 |
  40 |  0.01325   117.71 |
  41 |  0.01322   117.44 |
  42 |  0.01321   117.32 |
  43 |  0.01318   117.09 |
  44 |  0.01312   116.54 |
  45 |  0.01311   116.50 |
  46 |  0.01309   116.33 |
  47 |  0.01308   116.18 |
  48 |   0.0131   116.40 |
  49 |  0.01307   116.10 |
  50 |  0.01305   115.95 |
  51 |  0.01303   115.72 |
  52 |    0.013   115.46 |
  53 |  0.01303   115.74 |
  54 |  0.01307   116.13 |
  55 |  0.01309   116.28 |
  56 |  0.01311   116.45 |
  57 |   0.0131   116.33 |
  58 |  0.01307   116.15 |
  59 |  0.01306   116.03 |
  60 |  0.01305   115.90 |
  61 |  0.01302   115.66 |
  62 |  0.01304   115.86 |
  63 |  0.01302   115.69 |
  64 |  0.01302   115.63 |
  65 |    0.013   115.50 |
  66 |  0.01301   115.61 |
  67 |    0.013   115.50 |
  68 |  0.01299   115.36 |
  69 |  0.01294   114.98 |
  70 |  0.01294   114.93 |
  71 |  0.01293   114.90 |
  72 |  0.01292   114.74 |
  73 |  0.01293   114.89 |
  74 |  0.01293   114.85 |
  75 |  0.01293   114.84 |
  76 |   0.0129   114.59 |
  77 |  0.01289   114.48 |
  78 |  0.01287   114.37 |
  79 |  0.01287   114.30 |
  80 |  0.01287   114.31 |
  81 |  0.01284   114.10 |
  82 |  0.01284   114.03 |
  83 |  0.01283   113.95 |
  84 |  0.01282   113.86 |
  85 |   0.0128   113.73 |
  86 |  0.01281   113.78 |
  87 |  0.01281   113.78 |
  88 |  0.01283   113.97 |
  89 |  0.01285   114.13 |
  90 |  0.01284   114.10 |
  91 |  0.01284   114.04 |
  92 |  0.01286   114.22 |
  93 |  0.01286   114.21 |
  94 |  0.01287   114.33 |
  95 |  0.01286   114.22 |
  96 |  0.01288   114.38 |
  97 |  0.01288   114.39 |
  98 |   0.0129   114.60 |
  99 |   0.0129   114.62 |
 100 |  0.01288   114.41 |
[1] "Random Forest variable coefficients"
                      %IncMSE IncNodePurity
graph5          -5.112016e-06  2.297241e-01
graph6           2.105475e-04  1.263613e-01
graph7           1.223982e-05  3.011993e-02
graph8           0.000000e+00  0.000000e+00
graph9           5.044133e-04  3.276316e-01
graph10          6.132682e-03  4.244005e-01
graph11          1.055696e-03  2.846074e-01
graph12          3.882325e-03  2.698125e-01
graph13          8.374163e-03  5.261044e-01
graph14          7.897942e-04  1.750235e-01
graph15          6.106193e-04  4.735698e-02
graph16          2.378877e-03  3.141307e-01
graph17          1.329437e-04  1.465500e-01
graph18          9.255310e-05  1.484079e-02
graph19          6.174943e-03  1.884289e-01
graph20          1.620470e-05  1.142699e-01
graph21          1.622491e-05  3.000000e-02
graph22         -1.988684e-06  1.207205e-02
graph23          2.335636e-04  2.264213e-02
graph24          0.000000e+00  0.000000e+00
graph25         -1.214581e-05  1.294507e-02
graph26         -2.777675e-06  1.081704e-02
graph27          0.000000e+00  0.000000e+00
graph28          2.235406e-07  7.330998e-03
graph29          0.000000e+00  0.000000e+00
orbit0           2.196116e-06  1.083917e-01
orbit1           2.562714e-03  1.599801e-01
orbit2           5.580471e-04  5.975222e-02
orbit3           0.000000e+00  0.000000e+00
orbit4           4.703227e-03  3.355559e-01
orbit5           1.301683e-03  2.418697e-01
orbit6           2.373436e-03  2.177636e-01
orbit7           6.627542e-05  1.041259e-01
orbit8          -2.264143e-06  1.159997e-01
orbit9           2.859131e-04  7.038318e-02
orbit10          6.244013e-04  6.571515e-02
orbit11          5.166788e-05  4.357868e-02
orbit12          0.000000e+00  0.000000e+00
orbit13          0.000000e+00  0.000000e+00
orbit14          0.000000e+00  0.000000e+00
orbit15          5.014564e-03  4.179078e-01
orbit16          2.062359e-03  3.126100e-01
orbit17          1.625967e-03  2.887315e-01
orbit18          4.642395e-03  5.120071e-01
orbit19          6.780448e-03  2.857375e-01
orbit20          3.201183e-03  3.570399e-01
orbit21          7.275373e-04  1.857068e-01
orbit22          4.383625e-03  2.346660e-01
orbit23         -1.289940e-06  3.522222e-02
orbit24          2.506746e-03  2.348529e-01
orbit25          1.520767e-04  4.100488e-02
orbit26          1.026466e-04  2.617133e-02
orbit27          9.265000e-03  4.023298e-01
orbit28          3.177059e-03  2.304168e-01
orbit29          7.039615e-05  3.322464e-02
orbit30          9.017422e-04  7.690887e-02
orbit31          4.408642e-03  1.664826e-01
orbit32          3.250271e-05  8.750000e-03
orbit33          2.912358e-04  8.011740e-02
orbit34          2.089844e-03  1.025150e-01
orbit35          2.355204e-03  3.272979e-01
orbit36          3.517052e-05  1.117495e-01
orbit37          1.482298e-03  7.204820e-02
orbit38         -1.146604e-05  1.477442e-02
orbit39          2.473536e-03  4.601867e-02
orbit40          6.223914e-07  4.779592e-03
orbit41          0.000000e+00  0.000000e+00
orbit42          0.000000e+00  0.000000e+00
orbit43          3.829177e-04  1.370468e-02
orbit44          0.000000e+00  0.000000e+00
orbit45          5.553547e-03  2.076470e-01
orbit46         -4.321625e-05  1.342137e-01
orbit47          2.112144e-05  2.589286e-02
orbit48          0.000000e+00  0.000000e+00
orbit49          0.000000e+00  8.540971e-02
orbit50          1.154624e-05  2.128272e-01
orbit51          1.136086e-05  1.980211e-02
orbit52          0.000000e+00  0.000000e+00
orbit53          3.183648e-04  3.214290e-02
orbit54          1.455797e-05  1.191168e-03
orbit55          0.000000e+00  0.000000e+00
orbit56          7.671983e-04  6.136732e-02
orbit57         -2.249631e-05  1.708333e-02
orbit58          0.000000e+00  0.000000e+00
orbit59          0.000000e+00  4.285714e-03
orbit60          0.000000e+00  0.000000e+00
orbit61          0.000000e+00  0.000000e+00
orbit62          6.566130e-06  2.193974e-02
orbit63          0.000000e+00  0.000000e+00
orbit64          0.000000e+00  0.000000e+00
orbit65          1.205110e-06  1.666667e-03
orbit66          0.000000e+00  0.000000e+00
orbit67          0.000000e+00  0.000000e+00
orbit68          0.000000e+00  0.000000e+00
orbit69          0.000000e+00  0.000000e+00
orbit70          6.582655e-06  4.440513e-03
orbit71          0.000000e+00  0.000000e+00
orbit72          0.000000e+00  0.000000e+00
AP               1.162964e-04  1.686183e-01
bet              7.608423e-04  1.062057e+00
ecc              1.955503e-04  1.404286e-01
eccrad           1.243361e-04  1.471975e-01
close            5.555504e-03  3.047906e-01
constraint       8.433042e-05  2.043955e-01
coreness         3.464374e-04  1.445276e-01
knn              7.253599e-03  5.789151e-01
hubscore         3.488801e-03  7.639681e-01
pagerank         5.113263e-04  1.204727e+00
trans           -2.432646e-06  6.666667e-03
evcent           4.085209e-03  5.437085e-01
first            1.227488e-05  1.330045e-01
upto_second      3.276787e-03  3.194697e-01
upto_third       2.601393e-03  5.062052e-01
upto_fourth      2.889028e-03  3.479095e-01
upto_fifth       3.063313e-03  2.275866e-01
upto_sixth       4.599078e-03  3.568594e-01
second           1.073351e-03  1.784167e-01
third            5.592513e-03  2.821296e-01
fourth           3.375184e-03  6.098855e-01
fifth            3.897424e-03  9.196844e-01
sixth            2.321882e-03  5.320823e-01
ratio1           4.238824e-03  4.942084e-01
ratio2           1.520465e-03  1.188595e+00
ratio3           4.278670e-03  1.316325e+00
ratio4           3.743653e-03  8.051079e-01
ratio5           4.082145e-03  9.960649e-01
ratio6           4.166724e-03  5.404791e-01
selfinter        5.029571e-08  1.690328e-03
walktrap_vertex  6.059068e-04  2.295677e-01
bigcom1          2.437338e-05  7.019210e-02
bigcom3          0.000000e+00  0.000000e+00
bigcom4          0.000000e+00  0.000000e+00
bigcom5          2.353895e-04  3.488183e-02
bigcom6          0.000000e+00  0.000000e+00
bigcom7          0.000000e+00  0.000000e+00
bigcom8          0.000000e+00  0.000000e+00
bigcom9          0.000000e+00  0.000000e+00
bigcom10         0.000000e+00  5.551115e-19
bigcom11         1.599146e-05  7.515668e-02
bigcom12        -3.722236e-05  3.441460e-02
bigcom13         0.000000e+00  0.000000e+00
bigcom14        -8.489846e-05  6.130603e-02
bigcom15         0.000000e+00  0.000000e+00
bigcom16         0.000000e+00  0.000000e+00
bigcom17         0.000000e+00  0.000000e+00
bigcom19         0.000000e+00  0.000000e+00
bigcom20         0.000000e+00  0.000000e+00
bigcom21         0.000000e+00  0.000000e+00
bigcom22        -5.976392e-07  5.736530e-04
bigcom23         7.790463e-05  2.566662e-02
bigcom26         0.000000e+00  0.000000e+00
bigcom27         0.000000e+00  0.000000e+00
bigcom28         0.000000e+00  0.000000e+00
bigcom30        -8.302270e-06  2.965208e-01
bigcom31         0.000000e+00  0.000000e+00
bigcom32         0.000000e+00  0.000000e+00
bigcom33         0.000000e+00  0.000000e+00
bigcom34         0.000000e+00  0.000000e+00
bigcom36         0.000000e+00  0.000000e+00
bigcom37         0.000000e+00  0.000000e+00
bigcom38         0.000000e+00  0.000000e+00
bigcom39         0.000000e+00  0.000000e+00
bigcom40         4.672952e-05  3.300466e-01
bigcom41         0.000000e+00  0.000000e+00
bigcom43         9.365597e-07  6.663568e-02
bigcom46        -2.642983e-05  3.151820e-01
bigcom47        -5.043399e-05  1.026409e-01
bigcom49         0.000000e+00  0.000000e+00
bigcom52        -3.003331e-05  3.844600e-01
bigcom54         0.000000e+00  0.000000e+00
bigcom58         0.000000e+00  0.000000e+00
bigcom61         0.000000e+00  0.000000e+00
bigcom65         0.000000e+00  0.000000e+00
bigcom69         0.000000e+00  0.000000e+00
bigcom71         0.000000e+00  0.000000e+00
bigcom75         0.000000e+00  0.000000e+00
bigcom76         0.000000e+00  0.000000e+00
bigcom78         0.000000e+00  0.000000e+00
bigcom82         0.000000e+00  0.000000e+00
bigcom83         0.000000e+00  0.000000e+00
bigcom85         0.000000e+00  0.000000e+00
bigcom87         0.000000e+00  0.000000e+00
bigcom90         0.000000e+00  0.000000e+00
bigcom91         0.000000e+00  0.000000e+00
bigcom95         0.000000e+00  0.000000e+00
bigcom97         0.000000e+00  0.000000e+00
bigcom98         0.000000e+00  0.000000e+00
bigcom99         0.000000e+00  0.000000e+00
bigcom101        0.000000e+00  0.000000e+00
bigcom102        0.000000e+00  0.000000e+00
bigcom104        0.000000e+00  0.000000e+00
bigcom106        0.000000e+00  0.000000e+00
bigcom107        0.000000e+00  0.000000e+00
bigcom108        0.000000e+00  0.000000e+00
bigcom113        0.000000e+00  0.000000e+00
bigcom114        0.000000e+00  0.000000e+00
bigcom115        0.000000e+00  0.000000e+00
bigcom117        0.000000e+00  0.000000e+00
bigcom119        0.000000e+00  0.000000e+00
bigcom121        0.000000e+00  0.000000e+00
bigcom123        0.000000e+00  0.000000e+00
bigcom124        0.000000e+00  0.000000e+00
bigcom127        0.000000e+00  0.000000e+00
bigcom130        0.000000e+00  0.000000e+00
bigcom131        0.000000e+00  0.000000e+00
bigcom134        0.000000e+00  0.000000e+00
bigcom138        0.000000e+00  0.000000e+00
bigcom143        0.000000e+00  0.000000e+00
bigcom146        0.000000e+00  0.000000e+00
bigcom148        0.000000e+00  0.000000e+00
bigcom149        0.000000e+00  0.000000e+00
bigcom151        0.000000e+00  0.000000e+00
bigcom153        0.000000e+00  0.000000e+00
bigcom154        0.000000e+00  0.000000e+00
bigcom159        0.000000e+00  0.000000e+00
bigcom160        0.000000e+00  0.000000e+00
bigcom161        0.000000e+00  0.000000e+00
bigcom162        0.000000e+00  0.000000e+00
bigcom168        0.000000e+00  0.000000e+00
bigcom172        0.000000e+00  0.000000e+00
bigcom175        0.000000e+00  0.000000e+00
bigcom180        0.000000e+00  0.000000e+00
bigcom181        0.000000e+00  0.000000e+00
bigcom183        0.000000e+00  0.000000e+00
bigcom185        0.000000e+00  0.000000e+00
bigcom187        0.000000e+00  0.000000e+00
bigcom189        3.455724e-06  9.142857e-03
bigcom191        0.000000e+00  0.000000e+00
bigcom198        0.000000e+00  0.000000e+00
bigcom199        0.000000e+00  0.000000e+00
bigcom200        0.000000e+00  0.000000e+00
bigcom202        0.000000e+00  0.000000e+00
bigcom205        0.000000e+00  0.000000e+00
bigcom227        0.000000e+00  0.000000e+00
bigcom232        0.000000e+00  0.000000e+00
bigcom241        0.000000e+00  5.551115e-19
bigcom246        0.000000e+00  5.551115e-19
bigcom266        0.000000e+00  0.000000e+00
bigcom268        0.000000e+00  0.000000e+00
bigcom274        0.000000e+00  0.000000e+00
bigcom278        0.000000e+00  0.000000e+00
bigcom280        0.000000e+00  0.000000e+00
bigcom323        0.000000e+00  0.000000e+00
bigcom341        0.000000e+00  0.000000e+00
bigcom342        0.000000e+00  0.000000e+00
bigcom345        0.000000e+00  0.000000e+00
bigcom346        0.000000e+00  0.000000e+00
bigcom354        0.000000e+00  0.000000e+00
bigcom369        0.000000e+00  0.000000e+00
bigcom373        1.575586e-05  4.204058e-01
bigcom377        0.000000e+00  0.000000e+00
bigcom384        0.000000e+00  0.000000e+00
bigcom394        0.000000e+00  0.000000e+00
bigcom398        0.000000e+00  0.000000e+00
bigcom403        0.000000e+00  0.000000e+00
bigcom404        0.000000e+00  0.000000e+00
bigcom414        0.000000e+00  0.000000e+00
bigcom416        0.000000e+00  0.000000e+00
bigcom423        0.000000e+00  0.000000e+00
bigcom428        0.000000e+00  0.000000e+00
bigcom430       -4.246660e-05  4.276403e-01
bigcom434        0.000000e+00  0.000000e+00
bigcom435        0.000000e+00  0.000000e+00
bigcom449        0.000000e+00  0.000000e+00
bigcom451        0.000000e+00  0.000000e+00
bigcom454        0.000000e+00  0.000000e+00
bigcom471        0.000000e+00  0.000000e+00
bigcom473        0.000000e+00  0.000000e+00
bigcom479        3.860719e-06  8.241715e-03
bigcom484        0.000000e+00  0.000000e+00
bigcom485        0.000000e+00  0.000000e+00
bigcom492        0.000000e+00  0.000000e+00
bigcom498        0.000000e+00  0.000000e+00
bigcom506        0.000000e+00  0.000000e+00
bigcom530        0.000000e+00  0.000000e+00
bigcom531        0.000000e+00  0.000000e+00
bigcom564        0.000000e+00  0.000000e+00
bigcom623        0.000000e+00  0.000000e+00
spin_vertex      1.659351e-04  3.703386e-01
membership_s1    8.199904e-06  1.078338e-02
membership_s2    0.000000e+00  0.000000e+00
membership_s3    0.000000e+00  0.000000e+00
membership_s4    0.000000e+00  0.000000e+00
membership_s5    0.000000e+00  0.000000e+00
membership_s6    0.000000e+00  0.000000e+00
membership_s7   -5.081126e-05  1.201802e-01
membership_s8    0.000000e+00  0.000000e+00
membership_s9    0.000000e+00  0.000000e+00
membership_s10   0.000000e+00  0.000000e+00
membership_s11   0.000000e+00  0.000000e+00
membership_s13  -2.051112e-05  4.436838e-01
membership_s14   2.309597e-05  3.728104e-02
membership_s15  -1.732283e-05  1.607893e-01
membership_s17  -6.929150e-05  2.526114e-01
membership_s18   0.000000e+00  0.000000e+00
membership_s19  -5.614153e-05  1.668248e-01
membership_s20   0.000000e+00  0.000000e+00
membership_s21  -6.769784e-05  9.382223e-02
membership_s22   0.000000e+00  0.000000e+00
membership_s23   4.159578e-05  1.480249e-02
membership_s25   1.547745e-05  3.474553e-02
membership_s26   0.000000e+00  0.000000e+00
membership_s27   0.000000e+00  0.000000e+00
membership_s28  -6.129773e-06  4.930943e-02
membership_s29   0.000000e+00  0.000000e+00
membership_s30   0.000000e+00  0.000000e+00
membership_s31   4.996135e-06  1.018411e-01
membership_s32   2.597958e-05  1.755054e-01
membership_s33   0.000000e+00  0.000000e+00
membership_s34  -1.567075e-04  2.921514e-01
membership_s35   1.780192e-04  8.251205e-02
membership_s36   0.000000e+00  0.000000e+00
membership_s37  -4.155178e-05  1.263820e-01
membership_s39  -7.617281e-06  4.413137e-03
membership_s40   0.000000e+00  0.000000e+00
membership_s41   0.000000e+00  0.000000e+00
membership_s42   0.000000e+00  0.000000e+00
membership_s43   1.529879e-05  1.994343e-01
membership_s44   5.546910e-05  1.809566e-01
V1               2.588614e-03  1.107149e+00
V2               2.563772e-03  1.162378e+00
pdi              1.023755e-04  1.616083e-01
adhesion         1.231794e-02  9.359360e-01
cohesion         1.325732e-02  1.083479e+00
inner            4.391206e-03  1.094357e+00
outer            2.006419e-03  1.168139e+00
ioratio          4.776563e-03  1.334489e+00
comsize          1.251682e-03  9.877450e-01
[1] "Dataset: low_TnotC Model GLM, run: 7 of 10 2015-06-15 22:10:49"
[1] "glmnet variable coefficients"
                         [,1]          [,2]
(Intercept)     -4.463890e+00 -2.570597e+00
graph0          -5.800407e-40 -5.223005e-03
graph1          -2.366434e-41 -2.692659e-05
graph2          -7.164231e-40 -6.884478e-03
graph3          -1.867413e-42 -1.169627e-05
graph4          -1.700297e-43  3.812559e-07
graph5           2.883433e-41  1.289185e-04
graph6          -1.035266e-41 -1.163918e-04
graph7           9.094796e-41  7.968804e-04
graph8           5.624632e-39  2.923903e-02
graph9          -4.332614e-44 -2.844862e-07
graph10         -9.167374e-45 -3.666283e-08
graph11         -1.830998e-45  1.173062e-09
graph12         -2.399284e-43 -3.002292e-06
graph13         -1.910549e-42 -1.142484e-05
graph14         -5.665259e-44 -2.823820e-07
graph15         -3.612500e-41 -2.949765e-04
graph16         -1.112856e-43  6.472594e-07
graph17          6.592800e-44  4.262506e-07
graph18         -1.391080e-41 -2.638674e-04
graph19         -3.303976e-42 -3.003894e-05
graph20          2.624495e-42  2.488354e-05
graph21         -1.940967e-41 -1.736910e-04
graph22          2.259665e-42  2.532908e-05
graph23         -5.815572e-42 -9.503021e-05
graph24          1.261034e-41  1.503390e-04
graph25         -6.105970e-41 -5.991242e-04
graph26          3.939493e-41  4.749898e-04
graph27         -2.046838e-40 -2.789802e-03
graph28          6.631772e-40  7.629943e-03
graph29         -1.150595e-38 -4.147330e-01
orbit0          -5.800407e-40 -5.052753e-03
orbit1          -2.395725e-41 -2.320329e-05
orbit2          -2.810969e-40 -2.760707e-03
orbit3          -7.164231e-40 -6.437063e-03
orbit4          -2.175971e-42 -1.480652e-05
orbit5          -8.298876e-42  6.646776e-06
orbit6          -1.700276e-43  4.054761e-07
orbit7          -2.913883e-40 -4.235135e-03
orbit8           2.883433e-41  1.425269e-04
orbit9          -1.647343e-41 -1.504275e-04
orbit10         -2.612849e-42 -2.087051e-04
orbit11         -1.345166e-39  2.955364e-02
orbit12          9.195881e-41  8.290611e-04
orbit13         -4.895289e-39 -1.091446e-01
orbit14          5.624632e-39  3.047919e-02
orbit15         -5.244756e-44 -3.750019e-07
orbit16         -5.984863e-43  7.671535e-07
orbit17         -1.978016e-43 -7.621479e-07
orbit18         -6.783150e-44 -7.337885e-07
orbit19         -9.166416e-45 -1.058137e-08
orbit20         -1.113122e-43 -4.355707e-07
orbit21         -4.798674e-42  7.381893e-05
orbit22         -1.830997e-45  1.480788e-09
orbit23         -7.514458e-40 -1.658206e-02
orbit24         -3.014715e-43 -3.601378e-06
orbit25          7.351974e-44 -1.859646e-06
orbit26         -2.343026e-41 -6.068377e-04
orbit27         -3.849648e-42 -2.141044e-05
orbit28         -1.153605e-41 -7.129065e-05
orbit29         -8.455996e-43 -1.067935e-05
orbit30         -6.635902e-42  2.071073e-03
orbit31         -6.690439e-44 -2.788950e-07
orbit32         -2.992273e-44 -1.571407e-06
orbit33          4.052777e-42  1.364674e-01
orbit34         -3.612500e-41 -2.937350e-04
orbit35         -2.432500e-43  2.686624e-06
orbit36          2.963136e-44 -2.675306e-05
orbit37         -1.264093e-43 -1.236084e-06
orbit38         -2.577272e-41 -3.528318e-04
orbit39         -4.533005e-43 -5.736832e-06
orbit40          4.880049e-43  5.252622e-06
orbit41         -7.322930e-41 -9.064097e-04
orbit42         -6.681596e-39 -2.092580e-01
orbit43         -1.390514e-41 -2.596453e-04
orbit44         -7.671653e-39 -1.594820e-01
orbit45         -8.562844e-42 -6.832920e-05
orbit46          4.945664e-42  3.135129e-05
orbit47         -4.822000e-41 -1.375623e-03
orbit48         -4.147693e-41 -5.413023e-04
orbit49          2.599289e-42  2.537337e-05
orbit50          6.927102e-40  1.090270e-02
orbit51         -2.343601e-41 -1.872590e-04
orbit52         -2.678932e-41 -2.886337e-04
orbit53         -1.627215e-40 -2.560716e-03
orbit54          2.259677e-42  2.561444e-05
orbit55         -8.221115e-39 -2.864141e-02
orbit56         -6.896298e-42 -1.075362e-04
orbit57          5.418199e-41  5.466939e-04
orbit58         -7.047530e-39 -3.443638e-01
orbit59          1.541822e-41  1.891290e-04
orbit60         -6.725086e-41 -9.578316e-04
orbit61         -8.633774e-39 -1.292562e-01
orbit62         -5.961968e-41 -2.100299e-04
orbit63         -2.152852e-40 -4.541700e-03
orbit64         -1.862235e-40 -1.648298e-03
orbit65          4.249416e-41  5.421229e-04
orbit66          2.187594e-40  2.301949e-03
orbit67         -5.232638e-39 -1.597920e-01
orbit68         -2.046838e-40 -2.785158e-03
orbit69          0.000000e+00  0.000000e+00
orbit70          6.685938e-40  7.707059e-03
orbit71         -5.115344e-39 -2.988756e-02
orbit72         -1.150595e-38 -4.144587e-01
AP               1.744458e-38  2.645963e-01
bet              1.256717e-42  2.435244e-05
ecc              5.643103e-39 -5.207651e-03
eccrad           3.950172e-38 -3.649330e-02
close           -2.194817e-37 -2.187405e-01
constraint       1.867808e-39  5.467763e-03
coreness        -1.363007e-39  4.195253e-02
knn             -6.771509e-41  1.590843e-04
hubscore        -3.272038e-37 -1.826014e+00
pagerank        -2.853612e-38 -1.899935e+00
trans           -3.375644e-39 -1.738181e-01
evcent          -3.321195e-37 -1.814560e+00
first           -5.800407e-40 -5.336078e-03
upto_second     -3.623905e-41 -2.669430e-05
upto_third      -7.079768e-42 -2.409245e-05
upto_fourth     -2.777543e-42  3.159847e-06
upto_fifth      -3.656555e-42 -1.129699e-05
upto_sixth      -4.081191e-42  1.755828e-05
second          -3.656561e-41 -2.592266e-05
third           -8.158128e-42 -3.006379e-05
fourth          -3.644456e-42  1.596100e-05
fifth            3.532102e-42 -2.411861e-05
sixth            5.788254e-42  2.821698e-05
ratio1          -8.002101e-41  2.178189e-04
ratio2           6.427733e-41  8.443815e-04
ratio3           8.621613e-40  7.977366e-03
ratio4           6.685735e-40 -1.280871e-02
ratio5           1.013814e-39 -5.987083e-03
ratio6           4.764034e-42  2.039546e-05
selfinter       -4.670416e-39 -5.001728e-02
walktrap_vertex -1.395320e-38 -2.119737e-01
bigcom1         -4.598540e-40  1.144378e-01
bigcom3         -1.151055e-38 -4.461509e-01
bigcom4         -1.151746e-38 -3.829429e-01
bigcom5         -1.272292e-38 -1.999740e-01
bigcom6         -1.151055e-38 -5.363147e-01
bigcom7         -1.151976e-38 -4.772619e-01
bigcom8         -1.171668e-38 -5.932405e-01
bigcom9         -1.151746e-38 -2.062879e-01
bigcom10        -1.151055e-38 -4.527455e-01
bigcom11        -2.408353e-39  9.368830e-02
bigcom12         6.798132e-40  1.026871e-01
bigcom13        -1.157302e-38 -2.597261e-01
bigcom14         4.477637e-38  9.237695e-01
bigcom15        -1.151976e-38 -4.039765e-01
bigcom16        -1.156604e-38 -2.542211e-01
bigcom17        -1.151285e-38 -4.080632e-01
bigcom19        -1.154517e-38 -3.829340e-01
bigcom20        -1.151055e-38 -1.452184e-01
bigcom21        -1.150825e-38 -4.213422e-01
bigcom22         3.446715e-39  3.624590e-01
bigcom23        -2.702355e-39  2.912808e-02
bigcom26        -1.151055e-38 -5.340966e-01
bigcom27        -1.151515e-38 -4.158933e-01
bigcom28        -1.151285e-38 -4.755750e-01
bigcom30         8.968791e-38  1.038774e+00
bigcom31        -1.150825e-38 -5.069681e-01
bigcom32        -1.152899e-38 -2.984185e-01
bigcom33        -1.151285e-38 -5.640891e-01
bigcom34        -1.151976e-38 -3.414889e-01
bigcom36        -1.151285e-38 -5.152406e-01
bigcom37        -1.151976e-38 -5.262589e-01
bigcom38        -1.151285e-38 -4.221740e-01
bigcom39        -1.150825e-38 -3.771515e-01
bigcom40         1.570370e-37  1.528650e+00
bigcom41        -1.152437e-38 -3.592568e-01
bigcom43         4.091795e-39  2.708697e-01
bigcom46         1.570370e-37  1.500560e+00
bigcom47         3.916015e-38  6.519122e-01
bigcom49        -1.157767e-38 -3.830430e-01
bigcom52         1.570370e-37  1.324902e+00
bigcom54        -1.152206e-38 -3.335807e-01
bigcom58        -1.151515e-38 -2.705426e-01
bigcom61        -1.151285e-38 -5.049761e-01
bigcom65        -1.151976e-38 -3.567569e-01
bigcom69        -1.151515e-38 -5.430446e-01
bigcom71        -1.151976e-38 -4.094464e-01
bigcom75        -1.151285e-38 -4.108855e-01
bigcom76        -1.151055e-38 -7.515044e-01
bigcom78        -1.151055e-38 -5.160880e-01
bigcom82        -1.152437e-38 -3.061895e-01
bigcom83        -1.151055e-38 -2.566649e-01
bigcom85        -1.151976e-38 -3.906533e-01
bigcom87        -1.151285e-38 -4.014837e-01
bigcom90        -1.151055e-38 -2.411666e-01
bigcom91        -1.151976e-38 -3.056234e-01
bigcom95        -1.151055e-38 -3.911755e-01
bigcom97        -1.151515e-38 -3.609922e-01
bigcom98        -1.151055e-38 -4.403526e-01
bigcom99        -1.151285e-38 -5.013229e-01
bigcom101       -1.151055e-38 -2.424529e-01
bigcom102       -1.153361e-38 -2.999704e-01
bigcom104       -1.151746e-38 -3.729899e-01
bigcom106       -1.151055e-38 -2.082892e-01
bigcom107       -1.151285e-38 -4.175043e-01
bigcom108       -1.154285e-38 -3.564914e-01
bigcom113       -1.151746e-38 -2.610173e-01
bigcom114       -1.151515e-38 -3.216476e-01
bigcom115       -1.151515e-38 -3.712049e-01
bigcom117       -1.155908e-38 -3.334664e-01
bigcom119       -1.151746e-38 -3.101101e-01
bigcom121       -1.151285e-38 -2.814231e-01
bigcom123       -1.153361e-38 -4.245565e-01
bigcom124       -1.151746e-38 -3.509018e-01
bigcom127       -1.153361e-38 -3.292061e-01
bigcom130       -1.151285e-38 -3.978125e-01
bigcom131       -1.151285e-38 -4.153392e-01
bigcom134       -1.150825e-38 -4.267922e-01
bigcom138       -1.153823e-38 -3.055937e-01
bigcom143       -1.151285e-38 -3.468944e-01
bigcom146       -1.160802e-38 -3.089598e-01
bigcom148       -1.150825e-38 -3.706166e-01
bigcom149       -1.151746e-38 -4.184231e-01
bigcom151       -1.151746e-38 -3.603925e-01
bigcom153       -1.151285e-38 -3.414899e-01
bigcom154       -1.151976e-38 -6.108977e-01
bigcom159       -1.151976e-38 -2.914838e-01
bigcom160       -1.151746e-38 -3.689005e-01
bigcom161       -1.150825e-38 -6.428707e-01
bigcom162       -1.153823e-38 -3.389586e-01
bigcom168       -1.151055e-38 -3.397659e-01
bigcom172       -1.151285e-38 -4.889117e-01
bigcom175       -1.151515e-38 -4.186778e-01
bigcom180       -1.151055e-38 -3.468630e-01
bigcom181       -1.151285e-38 -2.201109e-01
bigcom183       -1.151515e-38 -3.520565e-01
bigcom185       -1.150825e-38 -3.810330e-01
bigcom187       -1.151055e-38 -2.653151e-01
bigcom189       -1.152668e-38 -4.471092e-01
bigcom191       -1.151285e-38 -2.910489e-01
bigcom198       -1.151285e-38 -1.874380e-01
bigcom199       -1.151976e-38 -4.274126e-01
bigcom200       -1.151055e-38 -4.653565e-01
bigcom202       -1.150825e-38 -5.688486e-01
bigcom205       -1.151285e-38 -4.746826e-01
bigcom227       -1.151055e-38 -2.179639e-01
bigcom232       -1.151055e-38 -3.239998e-01
bigcom241       -1.151285e-38 -2.722359e-01
bigcom246       -1.151285e-38 -2.295398e-01
bigcom266       -1.150825e-38 -4.041976e-01
bigcom268       -1.151285e-38 -4.805522e-01
bigcom274       -1.151055e-38 -2.595119e-01
bigcom278       -1.151515e-38 -6.005152e-01
bigcom280       -1.151055e-38 -3.590110e-01
bigcom323       -1.151515e-38 -3.571158e-01
bigcom341       -1.150825e-38 -5.205674e-01
bigcom342       -1.152668e-38 -1.716640e-01
bigcom345       -1.151055e-38 -1.595735e-01
bigcom346       -1.153130e-38 -4.795374e-01
bigcom354       -1.150825e-38 -3.558718e-01
bigcom369       -1.151746e-38 -2.707808e-01
bigcom373        1.907093e-37  1.546529e+00
bigcom377       -1.151055e-38 -3.497544e-01
bigcom384       -1.151976e-38 -5.067895e-01
bigcom394       -1.151285e-38 -4.488601e-01
bigcom398       -1.150825e-38 -3.510226e-01
bigcom403       -1.151055e-38 -3.527731e-01
bigcom404       -1.151515e-38 -5.397294e-01
bigcom414       -1.150825e-38 -3.752557e-01
bigcom416       -1.151285e-38 -3.290097e-01
bigcom423       -1.154980e-38 -3.619064e-01
bigcom428       -1.152437e-38 -4.747489e-01
bigcom430        2.412166e-37  1.679988e+00
bigcom434       -1.151285e-38 -2.547960e-01
bigcom435       -1.151285e-38 -3.864560e-01
bigcom449       -1.152437e-38 -2.527826e-01
bigcom451       -1.151976e-38 -4.157844e-01
bigcom454       -1.150825e-38 -3.083953e-01
bigcom471       -1.151055e-38 -3.589114e-01
bigcom473       -1.152437e-38 -3.322227e-01
bigcom479        1.923457e-38  1.543444e-01
bigcom484       -1.151976e-38 -2.587524e-01
bigcom485       -1.151285e-38 -3.330428e-01
bigcom492       -1.152206e-38 -4.676991e-01
bigcom498       -1.151285e-38 -3.401484e-01
bigcom506       -1.151055e-38 -3.828149e-01
bigcom530       -1.151285e-38 -5.951298e-01
bigcom531       -1.151285e-38 -2.955845e-01
bigcom564       -1.151285e-38 -3.382044e-01
bigcom623       -1.151055e-38 -4.039186e-01
spin_vertex      1.433840e-38  3.874825e-01
membership_s1   -2.867524e-39 -9.010902e-02
membership_s2   -1.202501e-38 -4.449590e-01
membership_s3   -1.151515e-38 -4.086246e-01
membership_s4   -1.151976e-38 -6.557781e-01
membership_s5   -1.151976e-38 -4.215753e-01
membership_s6   -1.154054e-38 -4.466068e-01
membership_s7    8.968791e-38  7.000175e-01
membership_s8   -1.152437e-38 -5.080344e-01
membership_s9   -1.156604e-38 -4.119546e-01
membership_s10  -1.152668e-38 -4.580107e-01
membership_s11  -1.150825e-38 -4.816465e-01
membership_s13   1.909002e-37  1.475083e+00
membership_s14  -1.469449e-40 -8.440885e-02
membership_s15   1.692209e-38  1.515234e-01
membership_s17   1.149450e-37  1.276937e+00
membership_s18  -1.153823e-38 -3.833803e-01
membership_s19   1.089676e-38  2.598545e-01
membership_s20  -1.150595e-38 -6.717272e-01
membership_s21   1.923457e-38  7.354093e-02
membership_s22  -1.158466e-38 -4.465996e-01
membership_s23  -7.998579e-39 -2.344187e-02
membership_s25  -9.334241e-39 -1.802975e-01
membership_s26  -1.151285e-38 -4.311377e-01
membership_s27  -1.151746e-38 -3.431945e-01
membership_s28   1.104462e-38  2.929655e-01
membership_s29  -1.151515e-38 -4.272353e-01
membership_s30  -1.153130e-38 -4.540719e-01
membership_s31   6.291356e-39  2.591646e-01
membership_s32   1.642103e-39  1.571747e-01
membership_s33  -1.151976e-38 -5.394099e-01
membership_s34   7.284836e-38  6.951616e-01
membership_s35   7.225551e-41  1.430876e-01
membership_s36  -1.152668e-38 -3.943194e-01
membership_s37   2.564718e-39  1.681377e-01
membership_s39  -6.994686e-41 -1.699181e-01
membership_s40  -1.151285e-38 -3.217149e-01
membership_s41  -1.151746e-38 -4.379220e-01
membership_s42  -1.154054e-38 -4.475481e-01
membership_s43   1.591090e-38  2.774029e-01
membership_s44   1.312047e-38  2.758194e-01
V1              -4.193975e-39  3.733406e-01
V2               1.664979e-38  5.129042e-01
pdi              4.449909e-35 -3.667679e+02
adhesion         1.156237e-41  1.308390e-04
cohesion        -2.312472e-41 -2.607678e-04
inner           -2.151729e-42  5.387441e-06
outer            4.468694e-42  1.667652e-04
ioratio          7.942379e-38  5.205599e-01
comsize         -6.588855e-42 -2.113012e-04
[1] "Dataset: low_TnotC Model GBM, run: 8 of 10 2015-06-15 22:12:10"
Iter   TrainDeviance   ValidDeviance   StepSize   Improve
     1        0.1265             nan     0.0100    0.0001
     2        0.1250             nan     0.0100   -0.0001
     3        0.1235             nan     0.0100    0.0001
     4        0.1222             nan     0.0100    0.0000
     5        0.1209             nan     0.0100   -0.0001
     6        0.1197             nan     0.0100    0.0001
     7        0.1186             nan     0.0100    0.0000
     8        0.1174             nan     0.0100   -0.0000
     9        0.1166             nan     0.0100    0.0000
    10        0.1156             nan     0.0100   -0.0000
    20        0.1067             nan     0.0100    0.0000
    40        0.0936             nan     0.0100    0.0000
    44        0.0914             nan     0.0100   -0.0000

[1] "GBM variable coefficients"
                            var    rel.inf
ratio3                   ratio3 7.13394722
outer                     outer 5.57114341
V2                           V2 5.41506593
bet                         bet 5.09265664
comsize                 comsize 4.92219190
ratio2                   ratio2 4.87400563
knn                         knn 4.62486029
inner                     inner 3.41280425
pagerank               pagerank 3.13682281
ioratio                 ioratio 2.80933769
upto_sixth           upto_sixth 2.42283896
cohesion               cohesion 2.40475169
V1                           V1 2.40175733
graph16                 graph16 2.18087458
graph9                   graph9 2.14460401
graph13                 graph13 2.11658669
ratio5                   ratio5 1.97741752
hubscore               hubscore 1.81157976
graph4                   graph4 1.74224321
orbit27                 orbit27 1.73774121
orbit19                 orbit19 1.61841764
membership_s43   membership_s43 1.47445374
adhesion               adhesion 1.47079193
fifth                     fifth 1.37249206
walktrap_vertex walktrap_vertex 1.37000191
spin_vertex         spin_vertex 1.36780140
orbit20                 orbit20 1.14334594
ratio1                   ratio1 1.10679677
graph10                 graph10 1.01474380
graph19                 graph19 1.01414823
orbit18                 orbit18 0.99477753
graph1                   graph1 0.94726200
graph3                   graph3 0.87115615
ratio6                   ratio6 0.84000613
orbit31                 orbit31 0.82157220
orbit15                 orbit15 0.81242494
sixth                     sixth 0.81181756
ratio4                   ratio4 0.79116766
orbit17                 orbit17 0.77280463
upto_third           upto_third 0.68210015
fourth                   fourth 0.66579031
ecc                         ecc 0.60288560
membership_s44   membership_s44 0.57864920
graph14                 graph14 0.56471359
orbit16                 orbit16 0.54066375
orbit1                   orbit1 0.51445386
orbit21                 orbit21 0.50251175
upto_fifth           upto_fifth 0.48199369
third                     third 0.45329937
graph12                 graph12 0.42396420
evcent                   evcent 0.42030307
upto_second         upto_second 0.37920381
orbit28                 orbit28 0.37008017
orbit36                 orbit36 0.35953848
membership_s19   membership_s19 0.35620729
orbit24                 orbit24 0.34981843
orbit4                   orbit4 0.33419034
orbit45                 orbit45 0.32426785
orbit5                   orbit5 0.32091411
orbit30                 orbit30 0.26667513
membership_s14   membership_s14 0.25320249
orbit46                 orbit46 0.15401493
orbit50                 orbit50 0.15356188
bigcom47               bigcom47 0.14034558
orbit37                 orbit37 0.12725466
graph23                 graph23 0.09833057
graph20                 graph20 0.09688564
orbit66                 orbit66 0.08919919
AP                           AP 0.08454285
orbit39                 orbit39 0.08389208
graph26                 graph26 0.05245967
orbit25                 orbit25 0.05240976
orbit49                 orbit49 0.05196953
graph28                 graph28 0.05170805
graph17                 graph17 0.05166570
bigcom30               bigcom30 0.04756644
orbit57                 orbit57 0.04747972
orbit59                 orbit59 0.04666231
membership_s35   membership_s35 0.04606905
upto_fourth         upto_fourth 0.04573479
membership_s34   membership_s34 0.04519697
orbit2                   orbit2 0.04362513
membership_s15   membership_s15 0.04319461
membership_s37   membership_s37 0.03068729
bigcom479             bigcom479 0.02090405
graph0                   graph0 0.00000000
graph2                   graph2 0.00000000
graph5                   graph5 0.00000000
graph6                   graph6 0.00000000
graph7                   graph7 0.00000000
graph8                   graph8 0.00000000
graph11                 graph11 0.00000000
graph15                 graph15 0.00000000
graph18                 graph18 0.00000000
graph21                 graph21 0.00000000
graph22                 graph22 0.00000000
graph24                 graph24 0.00000000
graph25                 graph25 0.00000000
graph27                 graph27 0.00000000
graph29                 graph29 0.00000000
orbit0                   orbit0 0.00000000
orbit3                   orbit3 0.00000000
orbit6                   orbit6 0.00000000
orbit7                   orbit7 0.00000000
orbit8                   orbit8 0.00000000
orbit9                   orbit9 0.00000000
orbit10                 orbit10 0.00000000
orbit11                 orbit11 0.00000000
orbit12                 orbit12 0.00000000
orbit13                 orbit13 0.00000000
orbit14                 orbit14 0.00000000
orbit22                 orbit22 0.00000000
orbit23                 orbit23 0.00000000
orbit26                 orbit26 0.00000000
orbit29                 orbit29 0.00000000
orbit32                 orbit32 0.00000000
orbit33                 orbit33 0.00000000
orbit34                 orbit34 0.00000000
orbit35                 orbit35 0.00000000
orbit38                 orbit38 0.00000000
orbit40                 orbit40 0.00000000
orbit41                 orbit41 0.00000000
orbit42                 orbit42 0.00000000
orbit43                 orbit43 0.00000000
orbit44                 orbit44 0.00000000
orbit47                 orbit47 0.00000000
orbit48                 orbit48 0.00000000
orbit51                 orbit51 0.00000000
orbit52                 orbit52 0.00000000
orbit53                 orbit53 0.00000000
orbit54                 orbit54 0.00000000
orbit55                 orbit55 0.00000000
orbit56                 orbit56 0.00000000
orbit58                 orbit58 0.00000000
orbit60                 orbit60 0.00000000
orbit61                 orbit61 0.00000000
orbit62                 orbit62 0.00000000
orbit63                 orbit63 0.00000000
orbit64                 orbit64 0.00000000
orbit65                 orbit65 0.00000000
orbit67                 orbit67 0.00000000
orbit68                 orbit68 0.00000000
orbit69                 orbit69 0.00000000
orbit70                 orbit70 0.00000000
orbit71                 orbit71 0.00000000
orbit72                 orbit72 0.00000000
eccrad                   eccrad 0.00000000
close                     close 0.00000000
constraint           constraint 0.00000000
coreness               coreness 0.00000000
trans                     trans 0.00000000
first                     first 0.00000000
second                   second 0.00000000
selfinter             selfinter 0.00000000
bigcom1                 bigcom1 0.00000000
bigcom3                 bigcom3 0.00000000
bigcom4                 bigcom4 0.00000000
bigcom5                 bigcom5 0.00000000
bigcom6                 bigcom6 0.00000000
bigcom7                 bigcom7 0.00000000
bigcom8                 bigcom8 0.00000000
bigcom9                 bigcom9 0.00000000
bigcom10               bigcom10 0.00000000
bigcom11               bigcom11 0.00000000
bigcom12               bigcom12 0.00000000
bigcom13               bigcom13 0.00000000
bigcom14               bigcom14 0.00000000
bigcom15               bigcom15 0.00000000
bigcom16               bigcom16 0.00000000
bigcom17               bigcom17 0.00000000
bigcom19               bigcom19 0.00000000
bigcom20               bigcom20 0.00000000
bigcom21               bigcom21 0.00000000
bigcom22               bigcom22 0.00000000
bigcom23               bigcom23 0.00000000
bigcom26               bigcom26 0.00000000
bigcom27               bigcom27 0.00000000
bigcom28               bigcom28 0.00000000
bigcom31               bigcom31 0.00000000
bigcom32               bigcom32 0.00000000
bigcom33               bigcom33 0.00000000
bigcom34               bigcom34 0.00000000
bigcom36               bigcom36 0.00000000
bigcom37               bigcom37 0.00000000
bigcom38               bigcom38 0.00000000
bigcom39               bigcom39 0.00000000
bigcom40               bigcom40 0.00000000
bigcom41               bigcom41 0.00000000
bigcom43               bigcom43 0.00000000
bigcom46               bigcom46 0.00000000
bigcom49               bigcom49 0.00000000
bigcom52               bigcom52 0.00000000
bigcom54               bigcom54 0.00000000
bigcom58               bigcom58 0.00000000
bigcom61               bigcom61 0.00000000
bigcom65               bigcom65 0.00000000
bigcom69               bigcom69 0.00000000
bigcom71               bigcom71 0.00000000
bigcom75               bigcom75 0.00000000
bigcom76               bigcom76 0.00000000
bigcom78               bigcom78 0.00000000
bigcom82               bigcom82 0.00000000
bigcom83               bigcom83 0.00000000
bigcom85               bigcom85 0.00000000
bigcom87               bigcom87 0.00000000
bigcom90               bigcom90 0.00000000
bigcom91               bigcom91 0.00000000
bigcom95               bigcom95 0.00000000
bigcom97               bigcom97 0.00000000
bigcom98               bigcom98 0.00000000
bigcom99               bigcom99 0.00000000
bigcom101             bigcom101 0.00000000
bigcom102             bigcom102 0.00000000
bigcom104             bigcom104 0.00000000
bigcom106             bigcom106 0.00000000
bigcom107             bigcom107 0.00000000
bigcom108             bigcom108 0.00000000
bigcom113             bigcom113 0.00000000
bigcom114             bigcom114 0.00000000
bigcom115             bigcom115 0.00000000
bigcom117             bigcom117 0.00000000
bigcom119             bigcom119 0.00000000
bigcom121             bigcom121 0.00000000
bigcom123             bigcom123 0.00000000
bigcom124             bigcom124 0.00000000
bigcom127             bigcom127 0.00000000
bigcom130             bigcom130 0.00000000
bigcom131             bigcom131 0.00000000
bigcom134             bigcom134 0.00000000
bigcom138             bigcom138 0.00000000
bigcom143             bigcom143 0.00000000
bigcom146             bigcom146 0.00000000
bigcom148             bigcom148 0.00000000
bigcom149             bigcom149 0.00000000
bigcom151             bigcom151 0.00000000
bigcom153             bigcom153 0.00000000
bigcom154             bigcom154 0.00000000
bigcom159             bigcom159 0.00000000
bigcom160             bigcom160 0.00000000
bigcom161             bigcom161 0.00000000
bigcom162             bigcom162 0.00000000
bigcom168             bigcom168 0.00000000
bigcom172             bigcom172 0.00000000
bigcom175             bigcom175 0.00000000
bigcom180             bigcom180 0.00000000
bigcom181             bigcom181 0.00000000
bigcom183             bigcom183 0.00000000
bigcom185             bigcom185 0.00000000
bigcom187             bigcom187 0.00000000
bigcom189             bigcom189 0.00000000
bigcom191             bigcom191 0.00000000
bigcom198             bigcom198 0.00000000
bigcom199             bigcom199 0.00000000
bigcom200             bigcom200 0.00000000
bigcom202             bigcom202 0.00000000
bigcom205             bigcom205 0.00000000
bigcom227             bigcom227 0.00000000
bigcom232             bigcom232 0.00000000
bigcom241             bigcom241 0.00000000
bigcom246             bigcom246 0.00000000
bigcom266             bigcom266 0.00000000
bigcom268             bigcom268 0.00000000
bigcom274             bigcom274 0.00000000
bigcom278             bigcom278 0.00000000
bigcom280             bigcom280 0.00000000
bigcom323             bigcom323 0.00000000
bigcom341             bigcom341 0.00000000
bigcom342             bigcom342 0.00000000
bigcom345             bigcom345 0.00000000
bigcom346             bigcom346 0.00000000
bigcom354             bigcom354 0.00000000
bigcom369             bigcom369 0.00000000
bigcom373             bigcom373 0.00000000
bigcom377             bigcom377 0.00000000
bigcom384             bigcom384 0.00000000
bigcom394             bigcom394 0.00000000
bigcom398             bigcom398 0.00000000
bigcom403             bigcom403 0.00000000
bigcom404             bigcom404 0.00000000
bigcom414             bigcom414 0.00000000
bigcom416             bigcom416 0.00000000
bigcom423             bigcom423 0.00000000
bigcom428             bigcom428 0.00000000
bigcom430             bigcom430 0.00000000
bigcom434             bigcom434 0.00000000
bigcom435             bigcom435 0.00000000
bigcom449             bigcom449 0.00000000
bigcom451             bigcom451 0.00000000
bigcom454             bigcom454 0.00000000
bigcom471             bigcom471 0.00000000
bigcom473             bigcom473 0.00000000
bigcom484             bigcom484 0.00000000
bigcom485             bigcom485 0.00000000
bigcom492             bigcom492 0.00000000
bigcom498             bigcom498 0.00000000
bigcom506             bigcom506 0.00000000
bigcom530             bigcom530 0.00000000
bigcom531             bigcom531 0.00000000
bigcom564             bigcom564 0.00000000
bigcom623             bigcom623 0.00000000
membership_s1     membership_s1 0.00000000
membership_s2     membership_s2 0.00000000
membership_s3     membership_s3 0.00000000
membership_s4     membership_s4 0.00000000
membership_s5     membership_s5 0.00000000
membership_s6     membership_s6 0.00000000
membership_s7     membership_s7 0.00000000
membership_s8     membership_s8 0.00000000
membership_s9     membership_s9 0.00000000
membership_s10   membership_s10 0.00000000
membership_s11   membership_s11 0.00000000
membership_s13   membership_s13 0.00000000
membership_s17   membership_s17 0.00000000
membership_s18   membership_s18 0.00000000
membership_s20   membership_s20 0.00000000
membership_s21   membership_s21 0.00000000
membership_s22   membership_s22 0.00000000
membership_s23   membership_s23 0.00000000
membership_s25   membership_s25 0.00000000
membership_s26   membership_s26 0.00000000
membership_s27   membership_s27 0.00000000
membership_s28   membership_s28 0.00000000
membership_s29   membership_s29 0.00000000
membership_s30   membership_s30 0.00000000
membership_s31   membership_s31 0.00000000
membership_s32   membership_s32 0.00000000
membership_s33   membership_s33 0.00000000
membership_s36   membership_s36 0.00000000
membership_s39   membership_s39 0.00000000
membership_s40   membership_s40 0.00000000
membership_s41   membership_s41 0.00000000
membership_s42   membership_s42 0.00000000
pdi                         pdi 0.00000000
[1] "Dataset: low_TnotC Model RF, run: 8 of 10 2015-06-15 22:12:31"
     |      Out-of-bag   |
Tree |      MSE  %Var(y) |
   1 |  0.02017   172.33 |
   2 |  0.02272   194.17 |
   3 |  0.02116   180.82 |
   4 |  0.02004   171.25 |
   5 |  0.01826   156.03 |
   6 |  0.01785   152.54 |
   7 |  0.01739   148.56 |
   8 |    0.017   145.26 |
   9 |  0.01715   146.55 |
  10 |  0.01696   144.89 |
  11 |  0.01676   143.17 |
  12 |  0.01659   141.76 |
  13 |  0.01596   136.34 |
  14 |   0.0158   135.00 |
  15 |  0.01556   132.99 |
  16 |  0.01535   131.16 |
  17 |  0.01512   129.24 |
  18 |  0.01507   128.73 |
  19 |  0.01491   127.39 |
  20 |  0.01476   126.10 |
  21 |  0.01463   125.03 |
  22 |  0.01451   123.97 |
  23 |  0.01435   122.64 |
  24 |  0.01424   121.71 |
  25 |  0.01416   121.03 |
  26 |  0.01412   120.66 |
  27 |  0.01407   120.19 |
  28 |  0.01406   120.10 |
  29 |    0.014   119.60 |
  30 |  0.01395   119.23 |
  31 |  0.01395   119.23 |
  32 |  0.01396   119.24 |
  33 |  0.01393   119.02 |
  34 |  0.01383   118.16 |
  35 |  0.01383   118.16 |
  36 |  0.01378   117.75 |
  37 |  0.01377   117.67 |
  38 |  0.01376   117.57 |
  39 |  0.01375   117.50 |
  40 |  0.01369   116.98 |
  41 |  0.01372   117.20 |
  42 |  0.01367   116.81 |
  43 |  0.01364   116.53 |
  44 |  0.01363   116.47 |
  45 |  0.01361   116.28 |
  46 |   0.0136   116.19 |
  47 |  0.01358   116.05 |
  48 |  0.01356   115.85 |
  49 |  0.01352   115.55 |
  50 |   0.0135   115.31 |
  51 |  0.01345   114.93 |
  52 |  0.01341   114.61 |
  53 |  0.01343   114.77 |
  54 |  0.01347   115.07 |
  55 |  0.01347   115.09 |
  56 |  0.01348   115.14 |
  57 |  0.01345   114.94 |
  58 |  0.01343   114.74 |
  59 |  0.01343   114.73 |
  60 |  0.01344   114.84 |
  61 |  0.01342   114.69 |
  62 |  0.01344   114.86 |
  63 |  0.01343   114.77 |
  64 |  0.01342   114.70 |
  65 |  0.01342   114.64 |
  66 |  0.01342   114.65 |
  67 |   0.0134   114.53 |
  68 |   0.0134   114.48 |
  69 |   0.0134   114.49 |
  70 |  0.01339   114.38 |
  71 |  0.01339   114.41 |
  72 |  0.01337   114.20 |
  73 |  0.01334   113.99 |
  74 |  0.01334   114.01 |
  75 |  0.01333   113.93 |
  76 |  0.01332   113.81 |
  77 |  0.01331   113.74 |
  78 |   0.0133   113.64 |
  79 |  0.01329   113.56 |
  80 |  0.01328   113.50 |
  81 |  0.01328   113.49 |
  82 |  0.01328   113.45 |
  83 |   0.0133   113.66 |
  84 |  0.01331   113.73 |
  85 |  0.01329   113.57 |
  86 |  0.01329   113.56 |
  87 |  0.01328   113.48 |
  88 |  0.01327   113.39 |
  89 |  0.01325   113.22 |
  90 |  0.01324   113.17 |
  91 |  0.01326   113.30 |
  92 |  0.01327   113.43 |
  93 |  0.01325   113.23 |
  94 |  0.01324   113.10 |
  95 |  0.01322   112.97 |
  96 |  0.01323   113.03 |
  97 |  0.01322   112.94 |
  98 |  0.01319   112.72 |
  99 |  0.01318   112.60 |
 100 |  0.01317   112.52 |
[1] "Random Forest variable coefficients"
                      %IncMSE IncNodePurity
graph5           1.346983e-06  1.897063e-01
graph6           7.883112e-04  1.383113e-01
graph7          -2.642706e-06  1.219253e-03
graph8           0.000000e+00  2.602085e-20
graph9           5.161925e-03  5.385317e-01
graph10          3.343538e-03  4.714804e-01
graph11          4.154046e-03  3.514611e-01
graph12          5.783387e-03  2.252284e-01
graph13          8.650230e-03  6.579939e-01
graph14          6.224718e-03  2.935027e-01
graph15          1.156524e-03  1.939277e-01
graph16          2.596660e-03  2.750827e-01
graph17          1.571565e-03  1.121010e-01
graph18          0.000000e+00  9.042246e-19
graph19          7.174690e-03  3.309394e-01
graph20         -8.728860e-07  2.367606e-01
graph21          1.400121e-08  1.530612e-04
graph22         -1.317160e-06  1.631095e-03
graph23          1.850746e-04  2.410108e-02
graph24          0.000000e+00  1.192622e-19
graph25          6.319650e-06  2.457692e-02
graph26          1.196029e-06  9.523810e-04
graph27          0.000000e+00  1.951564e-20
graph28          1.135943e-06  3.933327e-03
graph29          0.000000e+00  0.000000e+00
orbit0           1.055101e-04  9.929419e-02
orbit1           8.026409e-04  3.553954e-01
orbit2           1.374066e-05  1.172103e-01
orbit3           0.000000e+00  1.666667e-02
orbit4           3.595205e-03  4.328745e-01
orbit5           1.459848e-03  2.847105e-01
orbit6           2.905005e-03  3.360930e-01
orbit7           3.161343e-05  7.328432e-02
orbit8           2.056278e-05  1.922900e-01
orbit9           4.383181e-03  1.645895e-01
orbit10          6.616881e-04  9.002641e-02
orbit11          4.708800e-05  1.532731e-02
orbit12          0.000000e+00  1.561251e-19
orbit13          0.000000e+00  1.734723e-20
orbit14          0.000000e+00  8.673617e-21
orbit15          1.605108e-03  4.392285e-01
orbit16          1.916659e-03  3.078939e-01
orbit17          6.225049e-04  2.265402e-01
orbit18          3.675855e-03  6.593811e-01
orbit19          6.941727e-03  5.146668e-01
orbit20          1.620390e-03  2.535396e-01
orbit21          4.714461e-04  2.034429e-01
orbit22          4.527969e-03  5.287912e-01
orbit23          1.604309e-05  7.552381e-02
orbit24          4.168836e-03  3.325365e-01
orbit25          1.635021e-04  9.868421e-03
orbit26          3.885750e-04  1.650548e-02
orbit27          6.387350e-03  7.581291e-01
orbit28          5.294318e-03  2.274890e-01
orbit29          0.000000e+00  2.222222e-03
orbit30          8.942501e-04  2.713054e-01
orbit31          5.729183e-03  1.821986e-01
orbit32          3.555619e-04  4.558943e-02
orbit33          2.684201e-04  2.533296e-02
orbit34          1.367316e-03  1.487777e-01
orbit35          2.244404e-03  4.769613e-01
orbit36          5.370747e-05  4.007865e-02
orbit37          4.025765e-06  5.000000e-03
orbit38          5.405858e-06  4.384691e-02
orbit39          6.618227e-04  1.483152e-01
orbit40         -3.615133e-06  3.684973e-02
orbit41          0.000000e+00  8.673617e-21
orbit42          0.000000e+00  2.818926e-20
orbit43          1.159546e-05  1.763500e-02
orbit44          0.000000e+00  2.602085e-20
orbit45          4.528907e-03  3.259034e-01
orbit46         -4.354136e-06  1.082738e-01
orbit47         -1.067808e-05  2.500000e-02
orbit48          0.000000e+00  1.734723e-20
orbit49          1.507041e-19  1.017401e-01
orbit50          0.000000e+00  1.595260e-01
orbit51          2.635741e-06  2.975000e-02
orbit52          0.000000e+00  6.743738e-19
orbit53          2.580568e-04  5.499889e-03
orbit54          7.710719e-20  5.005421e-03
orbit55          0.000000e+00  0.000000e+00
orbit56          1.494581e-04  8.119204e-02
orbit57          0.000000e+00  3.469447e-20
orbit58          0.000000e+00  8.673617e-21
orbit59          0.000000e+00  8.890458e-20
orbit60          0.000000e+00  1.301043e-20
orbit61          0.000000e+00  0.000000e+00
orbit62          0.000000e+00  1.682682e-18
orbit63          0.000000e+00  2.428613e-19
orbit64          0.000000e+00  1.301043e-20
orbit65          0.000000e+00  1.994932e-19
orbit66          0.000000e+00  8.673617e-21
orbit67          0.000000e+00  8.673617e-21
orbit68          0.000000e+00  8.673617e-21
orbit69          0.000000e+00  0.000000e+00
orbit70          1.794063e-06  2.719986e-03
orbit71          0.000000e+00  0.000000e+00
orbit72          0.000000e+00  8.673617e-21
AP               1.102239e-04  6.525095e-02
bet              7.254637e-04  9.564241e-01
ecc              1.038742e-04  9.520844e-02
eccrad           2.243241e-04  9.608499e-02
close            2.137276e-03  5.605869e-01
constraint       4.319308e-04  7.676086e-02
coreness         4.516091e-04  2.584214e-01
knn              8.876315e-03  6.833913e-01
hubscore         6.990556e-03  1.074570e+00
pagerank         1.976320e-03  1.149616e+00
trans            0.000000e+00  2.190088e-19
evcent           9.187217e-03  6.329531e-01
first            5.341573e-05  1.127231e-01
upto_second      2.769054e-03  2.610717e-01
upto_third       2.294407e-03  4.161094e-01
upto_fourth      4.761860e-03  3.900923e-01
upto_fifth       4.310765e-03  5.159489e-01
upto_sixth       7.707088e-03  6.634136e-01
second           3.077604e-04  3.764368e-01
third            7.465599e-03  5.848271e-01
fourth           5.959088e-03  8.365469e-01
fifth            2.303418e-03  8.240832e-01
sixth            3.129376e-03  5.211886e-01
ratio1           4.353891e-03  5.615498e-01
ratio2           1.071468e-03  1.327232e+00
ratio3           8.169072e-03  1.446207e+00
ratio4           1.063897e-02  6.809314e-01
ratio5           5.038052e-03  8.803087e-01
ratio6           1.764596e-03  5.399057e-01
selfinter       -5.227851e-09  9.518294e-03
walktrap_vertex  3.806754e-03  3.168088e-01
bigcom1         -1.972663e-05  5.426493e-02
bigcom3          0.000000e+00  1.301043e-20
bigcom4          0.000000e+00  1.734723e-20
bigcom5          7.800964e-04  4.585830e-02
bigcom6          0.000000e+00  2.818926e-20
bigcom7          0.000000e+00  3.469447e-20
bigcom8          0.000000e+00  1.734723e-20
bigcom9          0.000000e+00  2.168404e-20
bigcom10         0.000000e+00  4.119968e-20
bigcom11         4.766277e-05  3.578094e-02
bigcom12        -9.225421e-06  1.698752e-02
bigcom13         0.000000e+00  6.505213e-20
bigcom14         0.000000e+00  1.301043e-20
bigcom15         0.000000e+00  4.336809e-21
bigcom16         0.000000e+00  1.951564e-20
bigcom17         0.000000e+00  0.000000e+00
bigcom19         0.000000e+00  3.035766e-20
bigcom20         0.000000e+00  8.673617e-21
bigcom21         0.000000e+00  6.071532e-20
bigcom22        -1.265378e-06  1.233811e-03
bigcom23         2.157962e-05  3.073546e-02
bigcom26         0.000000e+00  0.000000e+00
bigcom27         0.000000e+00  4.336809e-20
bigcom28         0.000000e+00  2.385245e-20
bigcom30         8.017783e-05  2.794606e-01
bigcom31         0.000000e+00  1.301043e-20
bigcom32         0.000000e+00  2.602085e-20
bigcom33         0.000000e+00  1.517883e-20
bigcom34         0.000000e+00  2.602085e-20
bigcom36         0.000000e+00  3.469447e-20
bigcom37         0.000000e+00  2.168404e-20
bigcom38         0.000000e+00  2.818926e-20
bigcom39         0.000000e+00  0.000000e+00
bigcom40         6.073569e-05  3.881073e-01
bigcom41         0.000000e+00  8.673617e-21
bigcom43        -3.169574e-05  6.990809e-02
bigcom46        -3.353543e-05  3.901279e-01
bigcom47        -4.573974e-05  7.102697e-02
bigcom49         0.000000e+00  1.561251e-19
bigcom52        -7.315933e-07  2.714970e-01
bigcom54         0.000000e+00  2.818926e-20
bigcom58         0.000000e+00  2.602085e-20
bigcom61         0.000000e+00  8.673617e-21
bigcom65         0.000000e+00  0.000000e+00
bigcom69         0.000000e+00  8.239937e-20
bigcom71         0.000000e+00  1.734723e-20
bigcom75         0.000000e+00  1.301043e-20
bigcom76         0.000000e+00  8.673617e-21
bigcom78         0.000000e+00  4.336809e-20
bigcom82         0.000000e+00  8.673617e-21
bigcom83         0.000000e+00  1.734723e-20
bigcom85         0.000000e+00  1.734723e-20
bigcom87         0.000000e+00  2.168404e-20
bigcom90         0.000000e+00  1.734723e-20
bigcom91         0.000000e+00  1.301043e-20
bigcom95         0.000000e+00  1.301043e-20
bigcom97         0.000000e+00  2.602085e-20
bigcom98         0.000000e+00  0.000000e+00
bigcom99         0.000000e+00  2.602085e-20
bigcom101        0.000000e+00  8.673617e-21
bigcom102        0.000000e+00  3.035766e-20
bigcom104        0.000000e+00  1.301043e-20
bigcom106        0.000000e+00  8.673617e-21
bigcom107        0.000000e+00  2.168404e-20
bigcom108        0.000000e+00  0.000000e+00
bigcom113        0.000000e+00  2.385245e-20
bigcom114        0.000000e+00  8.673617e-21
bigcom115        0.000000e+00  2.168404e-20
bigcom117        0.000000e+00  4.770490e-20
bigcom119        0.000000e+00  8.673617e-21
bigcom121        0.000000e+00  3.469447e-20
bigcom123        0.000000e+00  3.686287e-20
bigcom124        0.000000e+00  2.602085e-20
bigcom127        0.000000e+00  8.239937e-20
bigcom130        0.000000e+00  4.336809e-21
bigcom131        0.000000e+00  1.084202e-20
bigcom134        0.000000e+00  0.000000e+00
bigcom138        0.000000e+00  1.951564e-20
bigcom143        0.000000e+00  0.000000e+00
bigcom146        0.000000e+00  1.019150e-19
bigcom148        0.000000e+00  2.168404e-20
bigcom149        0.000000e+00  1.734723e-20
bigcom151        0.000000e+00  1.951564e-20
bigcom153        0.000000e+00  8.673617e-21
bigcom154        0.000000e+00  1.517883e-20
bigcom159        0.000000e+00  8.673617e-21
bigcom160        0.000000e+00  1.951564e-20
bigcom161        0.000000e+00  8.673617e-21
bigcom162        0.000000e+00  4.336809e-21
bigcom168        0.000000e+00  2.385245e-20
bigcom172        0.000000e+00  1.734723e-20
bigcom175        0.000000e+00  1.084202e-20
bigcom180        0.000000e+00  0.000000e+00
bigcom181        0.000000e+00  0.000000e+00
bigcom183        0.000000e+00  2.168404e-20
bigcom185        0.000000e+00  1.734723e-20
bigcom187        0.000000e+00  0.000000e+00
bigcom189        0.000000e+00  1.951564e-20
bigcom191        0.000000e+00  1.301043e-20
bigcom198        0.000000e+00  2.602085e-20
bigcom199        0.000000e+00  4.336809e-20
bigcom200        0.000000e+00  3.469447e-20
bigcom202        0.000000e+00  2.818926e-20
bigcom205        0.000000e+00  4.336809e-21
bigcom227        0.000000e+00  1.734723e-20
bigcom232        0.000000e+00  8.673617e-21
bigcom241        0.000000e+00  0.000000e+00
bigcom246        0.000000e+00  0.000000e+00
bigcom266        0.000000e+00  4.336809e-21
bigcom268        0.000000e+00  1.517883e-20
bigcom274        0.000000e+00  1.301043e-20
bigcom278        0.000000e+00  2.168404e-21
bigcom280        0.000000e+00  0.000000e+00
bigcom323        0.000000e+00  3.035766e-20
bigcom341        0.000000e+00  0.000000e+00
bigcom342        0.000000e+00  8.456777e-20
bigcom345        0.000000e+00  1.084202e-20
bigcom346        0.000000e+00  6.505213e-21
bigcom354        0.000000e+00  8.673617e-21
bigcom369        0.000000e+00  0.000000e+00
bigcom373        1.671132e-06  2.891180e-01
bigcom377        0.000000e+00  1.301043e-20
bigcom384        0.000000e+00  8.673617e-21
bigcom394        0.000000e+00  2.602085e-20
bigcom398        0.000000e+00  0.000000e+00
bigcom403        0.000000e+00  3.469447e-20
bigcom404        0.000000e+00  4.119968e-20
bigcom414        0.000000e+00  0.000000e+00
bigcom416        0.000000e+00  4.336809e-21
bigcom423        0.000000e+00  0.000000e+00
bigcom428        0.000000e+00  4.336809e-21
bigcom430       -3.954886e-05  4.306478e-01
bigcom434        0.000000e+00  4.336809e-21
bigcom435        0.000000e+00  3.469447e-20
bigcom449        0.000000e+00  1.734723e-20
bigcom451        0.000000e+00  1.734723e-20
bigcom454        0.000000e+00  1.734723e-20
bigcom471        0.000000e+00  0.000000e+00
bigcom473        0.000000e+00  0.000000e+00
bigcom479        1.806197e-04  2.257691e-02
bigcom484        0.000000e+00  8.673617e-21
bigcom485        0.000000e+00  0.000000e+00
bigcom492        0.000000e+00  0.000000e+00
bigcom498        0.000000e+00  0.000000e+00
bigcom506        0.000000e+00  2.168404e-20
bigcom530        0.000000e+00  0.000000e+00
bigcom531        0.000000e+00  0.000000e+00
bigcom564        0.000000e+00  8.673617e-21
bigcom623        0.000000e+00  4.336809e-21
spin_vertex      2.836063e-04  3.891126e-01
membership_s1    6.551046e-05  1.981358e-02
membership_s2    0.000000e+00  1.758576e-18
membership_s3    0.000000e+00  3.903128e-20
membership_s4    0.000000e+00  2.385245e-20
membership_s5    0.000000e+00  5.204170e-20
membership_s6    0.000000e+00  8.673617e-20
membership_s7    2.767228e-05  8.576226e-02
membership_s8    0.000000e+00  6.071532e-20
membership_s9    0.000000e+00  6.071532e-20
membership_s10   0.000000e+00  7.589415e-20
membership_s11   0.000000e+00  0.000000e+00
membership_s13  -1.196178e-05  4.399686e-01
membership_s14   4.926001e-05  1.201825e-01
membership_s15  -5.224290e-05  1.222099e-01
membership_s17  -1.255361e-04  3.258715e-01
membership_s18   0.000000e+00  6.288373e-20
membership_s19  -9.885715e-05  9.213962e-02
membership_s20   0.000000e+00  1.734723e-20
membership_s21  -9.742958e-05  1.537667e-01
membership_s22   0.000000e+00  1.821460e-19
membership_s23   6.001983e-05  2.438918e-02
membership_s25   6.353064e-05  8.377113e-02
membership_s26   0.000000e+00  2.168404e-21
membership_s27   0.000000e+00  5.637851e-20
membership_s28   5.577956e-05  6.174897e-02
membership_s29   0.000000e+00  2.602085e-20
membership_s30   0.000000e+00  5.204170e-20
membership_s31   1.576586e-06  1.273617e-01
membership_s32   2.740931e-05  1.955630e-01
membership_s33   0.000000e+00  3.903128e-20
membership_s34  -9.639772e-05  2.726524e-01
membership_s35   1.714494e-04  1.177944e-01
membership_s36   0.000000e+00  2.168404e-20
membership_s37  -3.652605e-05  1.830276e-01
membership_s39  -1.972616e-06  2.814137e-03
membership_s40   0.000000e+00  3.903128e-20
membership_s41   0.000000e+00  1.951564e-20
membership_s42   0.000000e+00  6.938894e-20
membership_s43   5.431429e-05  3.853300e-01
membership_s44   2.858945e-05  1.401675e-01
V1               3.925560e-03  1.170897e+00
V2               4.113893e-03  1.230453e+00
pdi              6.592349e-05  1.137145e-01
adhesion         3.298197e-03  8.143629e-01
cohesion         2.816400e-03  7.614081e-01
inner            1.432892e-03  7.716805e-01
outer            2.251821e-03  1.089405e+00
ioratio          1.269992e-03  8.063609e-01
comsize          9.714575e-04  1.139422e+00
[1] "Dataset: low_TnotC Model GLM, run: 8 of 10 2015-06-15 22:14:54"
[1] "glmnet variable coefficients"
                         [,1]          [,2]
(Intercept)     -4.424048e+00 -2.810580e+00
graph0          -8.481940e-40 -7.744210e-03
graph1          -2.738510e-41 -6.415091e-05
graph2          -1.192271e-39  5.181560e-04
graph3          -1.973290e-42 -1.115309e-05
graph4          -1.949824e-43  5.589045e-07
graph5           1.828922e-41  5.004541e-05
graph6          -1.144757e-41 -1.206393e-04
graph7           8.036266e-41  7.430612e-04
graph8           4.838018e-39  2.059887e-02
graph9          -4.571641e-44 -3.000647e-07
graph10         -9.614734e-45 -2.813685e-08
graph11         -2.068388e-45  3.450642e-09
graph12         -2.525780e-43 -3.004395e-06
graph13         -1.964140e-42 -9.688323e-06
graph14         -6.377778e-44 -3.057298e-07
graph15         -3.723141e-41 -3.031602e-04
graph16         -1.218425e-43  6.922714e-07
graph17          4.658812e-44  5.600740e-07
graph18         -1.970382e-41 -2.466597e-04
graph19         -3.458717e-42 -2.225106e-05
graph20          2.609725e-42  3.471740e-05
graph21         -2.086050e-41 -1.852243e-04
graph22          2.059886e-42  2.353982e-05
graph23         -6.348119e-42 -9.989897e-05
graph24          1.037334e-41  1.440602e-04
graph25         -7.034090e-41 -7.405073e-04
graph26          3.556675e-41  4.513557e-04
graph27         -2.240439e-40 -2.480260e-03
graph28          6.136025e-40  7.131750e-03
graph29         -1.196802e-38 -3.511795e-01
orbit0          -8.481940e-40 -7.589618e-03
orbit1          -2.768819e-41 -6.139984e-05
orbit2          -3.896622e-40 -3.507888e-03
orbit3          -1.192271e-39  8.623008e-04
orbit4          -2.288421e-42 -1.383968e-05
orbit5          -9.429780e-42 -8.118244e-06
orbit6          -1.949786e-43  5.773786e-07
orbit7          -3.873669e-40 -4.583891e-03
orbit8           1.828922e-41  5.696599e-05
orbit9          -1.779320e-41 -1.588520e-04
orbit10         -6.049442e-42 -2.049349e-04
orbit11         -1.600993e-39  3.419192e-02
orbit12          8.134110e-41  7.712847e-04
orbit13         -5.021880e-39 -1.081619e-01
orbit14          4.838018e-39  2.157292e-02
orbit15         -5.561723e-44 -4.041291e-07
orbit16         -6.256207e-43  1.910990e-06
orbit17         -2.073386e-43 -7.559244e-07
orbit18         -6.790352e-44 -5.732895e-07
orbit19         -9.899642e-45 -9.283837e-09
orbit20         -1.185937e-43 -2.444823e-07
orbit21         -5.674556e-42  5.494723e-05
orbit22         -2.068387e-45  3.684728e-09
orbit23         -8.900253e-40 -1.519868e-02
orbit24         -3.141139e-43 -3.593769e-06
orbit25         -2.648869e-44 -2.459429e-06
orbit26         -2.432332e-41 -5.672130e-04
orbit27         -3.861642e-42 -1.395363e-05
orbit28         -1.196153e-41 -8.969137e-05
orbit29         -1.085383e-42 -1.558551e-05
orbit30         -9.508811e-42  2.186665e-03
orbit31         -7.431009e-44 -3.018395e-07
orbit32         -7.661273e-44 -1.750361e-06
orbit33         -3.712284e-40  1.262270e-01
orbit34         -3.723141e-41 -3.023471e-04
orbit35         -2.595734e-43  2.730231e-06
orbit36         -3.600492e-43 -1.905798e-05
orbit37         -1.501799e-43 -1.192719e-06
orbit38         -3.003080e-41 -5.409607e-04
orbit39         -4.890629e-43 -5.185183e-06
orbit40          4.356727e-43  4.879754e-06
orbit41         -7.607509e-41 -7.842164e-04
orbit42         -6.932709e-39 -2.758119e-01
orbit43         -1.969900e-41 -2.418617e-04
orbit44         -7.979731e-39 -2.845584e-01
orbit45         -8.578946e-42 -5.218804e-05
orbit46          4.215253e-42  3.137562e-05
orbit47         -5.117656e-41 -1.266436e-03
orbit48         -4.198224e-41 -6.263382e-04
orbit49          2.581858e-42  3.441013e-05
orbit50          7.835188e-40  1.394608e-02
orbit51         -2.402227e-41 -1.921719e-04
orbit52         -3.338368e-41 -3.730139e-04
orbit53         -1.731714e-40 -2.371955e-03
orbit54          2.059900e-42  2.383902e-05
orbit55         -8.980450e-39 -3.234588e-02
orbit56         -7.412177e-42 -1.129529e-04
orbit57          4.445543e-41  4.979063e-04
orbit58         -7.578442e-39 -3.389585e-01
orbit59          1.285770e-41  1.797489e-04
orbit60         -7.141112e-41 -8.599636e-04
orbit61         -7.983936e-39 -6.822234e-02
orbit62         -7.225424e-41 -4.416060e-04
orbit63         -2.300044e-40 -4.833890e-03
orbit64         -1.986971e-40 -1.612416e-03
orbit65          3.808621e-41  5.152653e-04
orbit66          2.029019e-40  2.212585e-03
orbit67         -5.727524e-39 -1.206086e-01
orbit68         -2.240439e-40 -2.476350e-03
orbit69          0.000000e+00  0.000000e+00
orbit70          6.184804e-40  7.206254e-03
orbit71         -5.320755e-39 -2.957168e-02
orbit72         -1.196802e-38 -3.509159e-01
AP               1.916006e-38  2.889325e-01
bet              1.237067e-42  1.841157e-05
ecc              5.800573e-39 -5.129184e-03
eccrad           4.060401e-38 -3.609560e-02
close           -2.314336e-37 -2.434374e-01
constraint       2.784844e-39  2.316574e-02
coreness        -1.769902e-39  3.957616e-02
knn             -7.668912e-41  6.520444e-05
hubscore        -3.435882e-37 -1.900576e+00
pagerank        -2.782606e-38 -1.258286e+00
trans           -4.888874e-39 -1.527241e-01
evcent          -3.484113e-37 -1.888027e+00
first           -8.481940e-40 -7.779625e-03
upto_second     -4.083264e-41 -7.454570e-05
upto_third      -7.565124e-42 -3.004258e-05
upto_fourth     -2.987323e-42  2.797948e-06
upto_fifth      -3.600553e-42 -8.394460e-06
upto_sixth      -3.706305e-42  1.910281e-05
second          -4.116784e-41 -7.375453e-05
third           -8.675964e-42 -3.654601e-05
fourth          -3.935629e-42  1.729212e-05
fifth            4.177901e-42 -1.950617e-05
sixth            5.814684e-42  2.317636e-05
ratio1          -8.933512e-41  1.167548e-04
ratio2           1.040315e-40  9.375137e-04
ratio3           8.711736e-40  7.597675e-03
ratio4           6.441294e-40 -1.285307e-02
ratio5           9.581349e-40 -4.736524e-03
ratio6           4.800707e-42  1.078196e-05
selfinter       -4.989773e-39 -1.103257e-01
walktrap_vertex -1.611396e-38 -2.454603e-01
bigcom1         -1.047672e-39  9.234957e-02
bigcom3         -1.197039e-38 -4.484698e-01
bigcom4         -1.197985e-38 -3.755207e-01
bigcom5         -1.325774e-38 -2.116414e-01
bigcom6         -1.197039e-38 -4.837429e-01
bigcom7         -1.197748e-38 -4.481516e-01
bigcom8         -1.218457e-38 -5.760314e-01
bigcom9         -1.197985e-38 -2.205697e-01
bigcom10        -1.197275e-38 -4.635498e-01
bigcom11        -3.001599e-39  7.245587e-02
bigcom12         2.100363e-40  1.284379e-02
bigcom13        -1.203695e-38 -2.748109e-01
bigcom14        -1.200358e-38 -2.886433e-01
bigcom15        -1.197985e-38 -3.618419e-01
bigcom16        -1.203217e-38 -2.666463e-01
bigcom17        -1.197512e-38 -3.917446e-01
bigcom19        -1.201548e-38 -4.012135e-01
bigcom20        -1.197275e-38 -1.615039e-01
bigcom21        -1.197275e-38 -4.278142e-01
bigcom22         3.197412e-39  3.273394e-01
bigcom23        -3.484276e-39 -2.396518e-02
bigcom26        -1.197039e-38 -5.708475e-01
bigcom27        -1.198222e-38 -4.306370e-01
bigcom28        -1.197512e-38 -4.438742e-01
bigcom30         6.590590e-38  8.538245e-01
bigcom31        -1.197039e-38 -6.168602e-01
bigcom32        -1.199645e-38 -3.138350e-01
bigcom33        -1.197275e-38 -5.544515e-01
bigcom34        -1.198222e-38 -3.567683e-01
bigcom36        -1.197512e-38 -4.546958e-01
bigcom37        -1.198222e-38 -5.187689e-01
bigcom38        -1.197275e-38 -4.392835e-01
bigcom39        -1.197512e-38 -4.004277e-01
bigcom40         1.565723e-37  1.474160e+00
bigcom41        -1.198696e-38 -4.116397e-01
bigcom43         4.382288e-39  2.830666e-01
bigcom46         1.325200e-37  1.347854e+00
bigcom47         3.869452e-38  7.076393e-01
bigcom49        -1.203934e-38 -3.539667e-01
bigcom52         1.325200e-37  1.068903e+00
bigcom54        -1.198459e-38 -3.541085e-01
bigcom58        -1.198222e-38 -3.122958e-01
bigcom61        -1.197275e-38 -6.032517e-01
bigcom65        -1.197985e-38 -3.560010e-01
bigcom69        -1.197748e-38 -5.373693e-01
bigcom71        -1.198933e-38 -4.179884e-01
bigcom75        -1.197512e-38 -4.148462e-01
bigcom76        -1.197275e-38 -6.849718e-01
bigcom78        -1.197275e-38 -5.229771e-01
bigcom82        -1.198222e-38 -3.373063e-01
bigcom83        -1.197275e-38 -2.713834e-01
bigcom85        -1.198459e-38 -3.994601e-01
bigcom87        -1.197512e-38 -4.304427e-01
bigcom90        -1.197275e-38 -3.027838e-01
bigcom91        -1.198222e-38 -3.437604e-01
bigcom95        -1.196802e-38 -4.439707e-01
bigcom97        -1.197985e-38 -3.626808e-01
bigcom98        -1.197275e-38 -4.232257e-01
bigcom99        -1.197275e-38 -5.093214e-01
bigcom101       -1.197275e-38 -2.630945e-01
bigcom102       -1.200120e-38 -2.931961e-01
bigcom104       -1.197985e-38 -3.967802e-01
bigcom106       -1.197275e-38 -2.187989e-01
bigcom107       -1.197512e-38 -4.303425e-01
bigcom108       -1.200595e-38 -3.727915e-01
bigcom113       -1.198222e-38 -2.908799e-01
bigcom114       -1.197275e-38 -2.982110e-01
bigcom115       -1.197512e-38 -3.765921e-01
bigcom117       -1.202501e-38 -3.618399e-01
bigcom119       -1.198222e-38 -3.196720e-01
bigcom121       -1.197512e-38 -2.839947e-01
bigcom123       -1.199645e-38 -4.236700e-01
bigcom124       -1.197985e-38 -3.504313e-01
bigcom127       -1.199407e-38 -3.356788e-01
bigcom130       -1.197275e-38 -3.742485e-01
bigcom131       -1.197275e-38 -3.720189e-01
bigcom134       -1.197039e-38 -3.947454e-01
bigcom138       -1.200358e-38 -3.181457e-01
bigcom143       -1.197275e-38 -3.312014e-01
bigcom146       -1.206811e-38 -3.080329e-01
bigcom148       -1.197039e-38 -3.675256e-01
bigcom149       -1.197512e-38 -3.940677e-01
bigcom151       -1.197748e-38 -3.879540e-01
bigcom153       -1.197512e-38 -3.676021e-01
bigcom154       -1.198459e-38 -5.960798e-01
bigcom159       -1.198222e-38 -3.058299e-01
bigcom160       -1.197985e-38 -3.797356e-01
bigcom161       -1.197275e-38 -7.055570e-01
bigcom162       -1.199407e-38 -3.373310e-01
bigcom168       -1.197275e-38 -3.417479e-01
bigcom172       -1.197512e-38 -4.627775e-01
bigcom175       -1.197748e-38 -4.556135e-01
bigcom180       -1.197748e-38 -3.292313e-01
bigcom181       -1.197275e-38 -2.565512e-01
bigcom183       -1.197748e-38 -3.622949e-01
bigcom185       -1.197039e-38 -3.934307e-01
bigcom187       -1.197275e-38 -2.581689e-01
bigcom189       -1.198696e-38 -5.520052e-01
bigcom191       -1.197275e-38 -2.928579e-01
bigcom198       -1.197275e-38 -1.883884e-01
bigcom199       -1.198222e-38 -4.094103e-01
bigcom200       -1.197275e-38 -6.253348e-01
bigcom202       -1.197275e-38 -6.666080e-01
bigcom205       -1.197512e-38 -4.629281e-01
bigcom227       -1.197039e-38 -2.242131e-01
bigcom232       -1.197512e-38 -3.117148e-01
bigcom241       -1.197512e-38 -2.985406e-01
bigcom246       -1.197039e-38 -2.235739e-01
bigcom266       -1.197275e-38 -4.144767e-01
bigcom268       -1.197512e-38 -4.852621e-01
bigcom274       -1.197275e-38 -2.809526e-01
bigcom278       -1.197985e-38 -5.562822e-01
bigcom280       -1.197039e-38 -3.707471e-01
bigcom323       -1.197985e-38 -3.586303e-01
bigcom341       -1.197275e-38 -6.391239e-01
bigcom342       -1.199407e-38 -1.996272e-01
bigcom345       -1.197512e-38 -1.812707e-01
bigcom346       -1.199407e-38 -4.668089e-01
bigcom354       -1.197275e-38 -3.780100e-01
bigcom369       -1.197748e-38 -2.614133e-01
bigcom373        1.565723e-37  1.340128e+00
bigcom377       -1.197275e-38 -3.734853e-01
bigcom384       -1.198459e-38 -5.016587e-01
bigcom394       -1.197512e-38 -4.501598e-01
bigcom398       -1.197039e-38 -3.891967e-01
bigcom403       -1.197275e-38 -3.872103e-01
bigcom404       -1.197748e-38 -5.136384e-01
bigcom414       -1.197039e-38 -4.479531e-01
bigcom416       -1.197512e-38 -3.469232e-01
bigcom423       -1.201548e-38 -3.303473e-01
bigcom428       -1.198933e-38 -4.938420e-01
bigcom430        2.407520e-37  1.635423e+00
bigcom434       -1.197512e-38 -2.658447e-01
bigcom435       -1.197512e-38 -3.726406e-01
bigcom449       -1.198222e-38 -2.657143e-01
bigcom451       -1.198459e-38 -4.641086e-01
bigcom454       -1.197039e-38 -3.572060e-01
bigcom471       -1.197512e-38 -4.801403e-01
bigcom473       -1.199407e-38 -3.242797e-01
bigcom479        2.074757e-38  2.131090e-01
bigcom484       -1.198459e-38 -2.605930e-01
bigcom485       -1.197275e-38 -3.869548e-01
bigcom492       -1.199170e-38 -4.979761e-01
bigcom498       -1.197039e-38 -3.589037e-01
bigcom506       -1.197275e-38 -3.774919e-01
bigcom530       -1.197512e-38 -5.934290e-01
bigcom531       -1.197275e-38 -3.464714e-01
bigcom564       -1.197512e-38 -3.319826e-01
bigcom623       -1.197275e-38 -4.293359e-01
spin_vertex      1.517049e-38  3.433086e-01
membership_s1   -3.523608e-39 -7.978126e-02
membership_s2   -1.249094e-38 -4.487946e-01
membership_s3   -1.197748e-38 -4.415939e-01
membership_s4   -1.198459e-38 -5.065233e-01
membership_s5   -1.198696e-38 -4.451261e-01
membership_s6   -1.200358e-38 -4.675251e-01
membership_s7    8.003786e-38  7.281987e-01
membership_s8   -1.198933e-38 -5.029047e-01
membership_s9   -1.203456e-38 -4.199308e-01
membership_s10  -1.199170e-38 -4.914314e-01
membership_s11  -1.197039e-38 -5.271983e-01
membership_s13   1.904328e-37  1.450782e+00
membership_s14   2.029148e-39 -1.730167e-02
membership_s15   1.618590e-38  1.494245e-01
membership_s17   1.004486e-37  1.117437e+00
membership_s18  -1.199645e-38 -4.001221e-01
membership_s19   1.067300e-38  2.430372e-01
membership_s20  -1.197275e-38 -5.182380e-01
membership_s21   1.972697e-38  1.586526e-01
membership_s22  -1.205611e-38 -4.664944e-01
membership_s23  -8.525580e-39 -5.074038e-02
membership_s25  -9.785250e-39 -2.051270e-01
membership_s26  -1.197275e-38 -5.154756e-01
membership_s27  -1.197748e-38 -3.505234e-01
membership_s28   9.167334e-39  2.589864e-01
membership_s29  -1.197748e-38 -4.390302e-01
membership_s30  -1.199882e-38 -4.373116e-01
membership_s31   5.217828e-39  2.227518e-01
membership_s32   1.347725e-39  1.466971e-01
membership_s33  -1.197985e-38 -5.578452e-01
membership_s34   6.590590e-38  6.287520e-01
membership_s35  -8.516451e-40  1.009557e-01
membership_s36  -1.199170e-38 -4.328771e-01
membership_s37   2.930465e-39  1.636540e-01
membership_s39  -4.610643e-39 -2.387372e-01
membership_s40  -1.197748e-38 -3.277378e-01
membership_s41  -1.197748e-38 -4.736406e-01
membership_s42  -1.200595e-38 -4.959474e-01
membership_s43   3.231549e-38  5.322149e-01
membership_s44   1.186557e-38  2.546936e-01
V1              -5.347341e-39  3.658924e-01
V2               1.681552e-38  5.770067e-01
pdi              4.728467e-35 -2.153236e+02
adhesion         9.826093e-42  1.029226e-04
cohesion        -1.965218e-41 -2.049482e-04
inner           -1.684256e-42  1.335679e-05
outer            4.791942e-42  1.493580e-04
ioratio          6.662602e-38  2.898929e-01
comsize         -6.916466e-42 -2.450258e-04
[1] "Dataset: low_TnotC Model GBM, run: 9 of 10 2015-06-15 22:16:13"
Iter   TrainDeviance   ValidDeviance   StepSize   Improve
     1        0.1217             nan     0.0100    0.0001
     2        0.1203             nan     0.0100   -0.0000
     3        0.1188             nan     0.0100    0.0001
     4        0.1174             nan     0.0100    0.0001
     5        0.1161             nan     0.0100   -0.0000
     6        0.1149             nan     0.0100    0.0001
     7        0.1138             nan     0.0100   -0.0000
     8        0.1129             nan     0.0100    0.0000
     9        0.1116             nan     0.0100    0.0001
    10        0.1105             nan     0.0100   -0.0000
    20        0.1020             nan     0.0100    0.0000
    40        0.0877             nan     0.0100    0.0000
    44        0.0855             nan     0.0100   -0.0000

[1] "GBM variable coefficients"
                            var    rel.inf
V1                           V1 6.69062390
bet                         bet 6.24139128
outer                     outer 5.58232041
V2                           V2 5.45334056
pagerank               pagerank 4.23159318
ratio2                   ratio2 3.61696265
inner                     inner 3.39602333
ratio3                   ratio3 3.32785973
orbit20                 orbit20 3.29055911
hubscore               hubscore 3.22114129
comsize                 comsize 2.95332176
ratio5                   ratio5 2.66427269
walktrap_vertex walktrap_vertex 2.58504058
orbit18                 orbit18 2.28043946
ratio6                   ratio6 2.15240898
orbit17                 orbit17 2.09956726
ioratio                 ioratio 1.98314077
graph13                 graph13 1.77575778
graph11                 graph11 1.66112515
fifth                     fifth 1.62356430
graph16                 graph16 1.55196321
knn                         knn 1.53611094
membership_s43   membership_s43 1.49595506
graph9                   graph9 1.45719351
orbit19                 orbit19 1.45128232
cohesion               cohesion 1.34714284
graph3                   graph3 1.33029886
graph1                   graph1 1.25397541
graph10                 graph10 1.05809883
orbit27                 orbit27 1.01619170
orbit31                 orbit31 0.97290827
fourth                   fourth 0.95453677
upto_sixth           upto_sixth 0.89889498
spin_vertex         spin_vertex 0.83789230
orbit15                 orbit15 0.82868031
membership_s44   membership_s44 0.81843215
ratio4                   ratio4 0.81023846
graph14                 graph14 0.66796576
third                     third 0.61125663
graph12                 graph12 0.61083191
upto_third           upto_third 0.57175763
orbit35                 orbit35 0.57106414
adhesion               adhesion 0.55343506
graph19                 graph19 0.54310439
membership_s19   membership_s19 0.52407156
close                     close 0.51415279
ratio1                   ratio1 0.47115888
orbit24                 orbit24 0.45963497
upto_fourth         upto_fourth 0.44551914
orbit45                 orbit45 0.36985441
orbit5                   orbit5 0.36424004
orbit21                 orbit21 0.36118632
orbit36                 orbit36 0.35385996
graph23                 graph23 0.33396694
graph17                 graph17 0.33337934
orbit39                 orbit39 0.33322046
membership_s15   membership_s15 0.32546644
ecc                         ecc 0.28967605
graph4                   graph4 0.25220724
graph6                   graph6 0.25129181
AP                           AP 0.21889851
bigcom14               bigcom14 0.19239253
upto_fifth           upto_fifth 0.19166073
sixth                     sixth 0.18008681
orbit11                 orbit11 0.17425073
graph7                   graph7 0.16869582
orbit32                 orbit32 0.15862233
orbit25                 orbit25 0.15398813
orbit30                 orbit30 0.15059682
graph20                 graph20 0.14433788
graph2                   graph2 0.13733069
orbit28                 orbit28 0.13439872
orbit16                 orbit16 0.12738077
membership_s14   membership_s14 0.11426800
orbit22                 orbit22 0.11414468
orbit49                 orbit49 0.10927597
orbit66                 orbit66 0.10382702
orbit4                   orbit4 0.10126751
orbit50                 orbit50 0.09498819
bigcom11               bigcom11 0.07774907
constraint           constraint 0.06784810
coreness               coreness 0.05861754
graph15                 graph15 0.05691958
membership_s39   membership_s39 0.05437941
orbit29                 orbit29 0.05225352
graph0                   graph0 0.05079133
graph28                 graph28 0.05065592
bigcom47               bigcom47 0.04758502
orbit59                 orbit59 0.04627786
bigcom1                 bigcom1 0.04271607
membership_s37   membership_s37 0.04204097
evcent                   evcent 0.01920183
graph5                   graph5 0.00000000
graph8                   graph8 0.00000000
graph18                 graph18 0.00000000
graph21                 graph21 0.00000000
graph22                 graph22 0.00000000
graph24                 graph24 0.00000000
graph25                 graph25 0.00000000
graph26                 graph26 0.00000000
graph27                 graph27 0.00000000
graph29                 graph29 0.00000000
orbit0                   orbit0 0.00000000
orbit1                   orbit1 0.00000000
orbit2                   orbit2 0.00000000
orbit3                   orbit3 0.00000000
orbit6                   orbit6 0.00000000
orbit7                   orbit7 0.00000000
orbit8                   orbit8 0.00000000
orbit9                   orbit9 0.00000000
orbit10                 orbit10 0.00000000
orbit12                 orbit12 0.00000000
orbit13                 orbit13 0.00000000
orbit14                 orbit14 0.00000000
orbit23                 orbit23 0.00000000
orbit26                 orbit26 0.00000000
orbit33                 orbit33 0.00000000
orbit34                 orbit34 0.00000000
orbit37                 orbit37 0.00000000
orbit38                 orbit38 0.00000000
orbit40                 orbit40 0.00000000
orbit41                 orbit41 0.00000000
orbit42                 orbit42 0.00000000
orbit43                 orbit43 0.00000000
orbit44                 orbit44 0.00000000
orbit46                 orbit46 0.00000000
orbit47                 orbit47 0.00000000
orbit48                 orbit48 0.00000000
orbit51                 orbit51 0.00000000
orbit52                 orbit52 0.00000000
orbit53                 orbit53 0.00000000
orbit54                 orbit54 0.00000000
orbit55                 orbit55 0.00000000
orbit56                 orbit56 0.00000000
orbit57                 orbit57 0.00000000
orbit58                 orbit58 0.00000000
orbit60                 orbit60 0.00000000
orbit61                 orbit61 0.00000000
orbit62                 orbit62 0.00000000
orbit63                 orbit63 0.00000000
orbit64                 orbit64 0.00000000
orbit65                 orbit65 0.00000000
orbit67                 orbit67 0.00000000
orbit68                 orbit68 0.00000000
orbit69                 orbit69 0.00000000
orbit70                 orbit70 0.00000000
orbit71                 orbit71 0.00000000
orbit72                 orbit72 0.00000000
eccrad                   eccrad 0.00000000
trans                     trans 0.00000000
first                     first 0.00000000
upto_second         upto_second 0.00000000
second                   second 0.00000000
selfinter             selfinter 0.00000000
bigcom3                 bigcom3 0.00000000
bigcom4                 bigcom4 0.00000000
bigcom5                 bigcom5 0.00000000
bigcom6                 bigcom6 0.00000000
bigcom7                 bigcom7 0.00000000
bigcom8                 bigcom8 0.00000000
bigcom9                 bigcom9 0.00000000
bigcom10               bigcom10 0.00000000
bigcom12               bigcom12 0.00000000
bigcom13               bigcom13 0.00000000
bigcom15               bigcom15 0.00000000
bigcom16               bigcom16 0.00000000
bigcom17               bigcom17 0.00000000
bigcom19               bigcom19 0.00000000
bigcom20               bigcom20 0.00000000
bigcom21               bigcom21 0.00000000
bigcom22               bigcom22 0.00000000
bigcom23               bigcom23 0.00000000
bigcom26               bigcom26 0.00000000
bigcom27               bigcom27 0.00000000
bigcom28               bigcom28 0.00000000
bigcom30               bigcom30 0.00000000
bigcom31               bigcom31 0.00000000
bigcom32               bigcom32 0.00000000
bigcom33               bigcom33 0.00000000
bigcom34               bigcom34 0.00000000
bigcom36               bigcom36 0.00000000
bigcom37               bigcom37 0.00000000
bigcom38               bigcom38 0.00000000
bigcom39               bigcom39 0.00000000
bigcom40               bigcom40 0.00000000
bigcom41               bigcom41 0.00000000
bigcom43               bigcom43 0.00000000
bigcom46               bigcom46 0.00000000
bigcom49               bigcom49 0.00000000
bigcom52               bigcom52 0.00000000
bigcom54               bigcom54 0.00000000
bigcom58               bigcom58 0.00000000
bigcom61               bigcom61 0.00000000
bigcom65               bigcom65 0.00000000
bigcom69               bigcom69 0.00000000
bigcom71               bigcom71 0.00000000
bigcom75               bigcom75 0.00000000
bigcom76               bigcom76 0.00000000
bigcom78               bigcom78 0.00000000
bigcom82               bigcom82 0.00000000
bigcom83               bigcom83 0.00000000
bigcom85               bigcom85 0.00000000
bigcom87               bigcom87 0.00000000
bigcom90               bigcom90 0.00000000
bigcom91               bigcom91 0.00000000
bigcom95               bigcom95 0.00000000
bigcom97               bigcom97 0.00000000
bigcom98               bigcom98 0.00000000
bigcom99               bigcom99 0.00000000
bigcom101             bigcom101 0.00000000
bigcom102             bigcom102 0.00000000
bigcom104             bigcom104 0.00000000
bigcom106             bigcom106 0.00000000
bigcom107             bigcom107 0.00000000
bigcom108             bigcom108 0.00000000
bigcom113             bigcom113 0.00000000
bigcom114             bigcom114 0.00000000
bigcom115             bigcom115 0.00000000
bigcom117             bigcom117 0.00000000
bigcom119             bigcom119 0.00000000
bigcom121             bigcom121 0.00000000
bigcom123             bigcom123 0.00000000
bigcom124             bigcom124 0.00000000
bigcom127             bigcom127 0.00000000
bigcom130             bigcom130 0.00000000
bigcom131             bigcom131 0.00000000
bigcom134             bigcom134 0.00000000
bigcom138             bigcom138 0.00000000
bigcom143             bigcom143 0.00000000
bigcom146             bigcom146 0.00000000
bigcom148             bigcom148 0.00000000
bigcom149             bigcom149 0.00000000
bigcom151             bigcom151 0.00000000
bigcom153             bigcom153 0.00000000
bigcom154             bigcom154 0.00000000
bigcom159             bigcom159 0.00000000
bigcom160             bigcom160 0.00000000
bigcom161             bigcom161 0.00000000
bigcom162             bigcom162 0.00000000
bigcom168             bigcom168 0.00000000
bigcom172             bigcom172 0.00000000
bigcom175             bigcom175 0.00000000
bigcom180             bigcom180 0.00000000
bigcom181             bigcom181 0.00000000
bigcom183             bigcom183 0.00000000
bigcom185             bigcom185 0.00000000
bigcom187             bigcom187 0.00000000
bigcom189             bigcom189 0.00000000
bigcom191             bigcom191 0.00000000
bigcom198             bigcom198 0.00000000
bigcom199             bigcom199 0.00000000
bigcom200             bigcom200 0.00000000
bigcom202             bigcom202 0.00000000
bigcom205             bigcom205 0.00000000
bigcom227             bigcom227 0.00000000
bigcom232             bigcom232 0.00000000
bigcom241             bigcom241 0.00000000
bigcom246             bigcom246 0.00000000
bigcom266             bigcom266 0.00000000
bigcom268             bigcom268 0.00000000
bigcom274             bigcom274 0.00000000
bigcom278             bigcom278 0.00000000
bigcom280             bigcom280 0.00000000
bigcom323             bigcom323 0.00000000
bigcom341             bigcom341 0.00000000
bigcom342             bigcom342 0.00000000
bigcom345             bigcom345 0.00000000
bigcom346             bigcom346 0.00000000
bigcom354             bigcom354 0.00000000
bigcom369             bigcom369 0.00000000
bigcom373             bigcom373 0.00000000
bigcom377             bigcom377 0.00000000
bigcom384             bigcom384 0.00000000
bigcom394             bigcom394 0.00000000
bigcom398             bigcom398 0.00000000
bigcom403             bigcom403 0.00000000
bigcom404             bigcom404 0.00000000
bigcom414             bigcom414 0.00000000
bigcom416             bigcom416 0.00000000
bigcom423             bigcom423 0.00000000
bigcom428             bigcom428 0.00000000
bigcom430             bigcom430 0.00000000
bigcom434             bigcom434 0.00000000
bigcom435             bigcom435 0.00000000
bigcom449             bigcom449 0.00000000
bigcom451             bigcom451 0.00000000
bigcom454             bigcom454 0.00000000
bigcom471             bigcom471 0.00000000
bigcom473             bigcom473 0.00000000
bigcom479             bigcom479 0.00000000
bigcom484             bigcom484 0.00000000
bigcom485             bigcom485 0.00000000
bigcom492             bigcom492 0.00000000
bigcom498             bigcom498 0.00000000
bigcom506             bigcom506 0.00000000
bigcom530             bigcom530 0.00000000
bigcom531             bigcom531 0.00000000
bigcom564             bigcom564 0.00000000
bigcom623             bigcom623 0.00000000
membership_s1     membership_s1 0.00000000
membership_s2     membership_s2 0.00000000
membership_s3     membership_s3 0.00000000
membership_s4     membership_s4 0.00000000
membership_s5     membership_s5 0.00000000
membership_s6     membership_s6 0.00000000
membership_s7     membership_s7 0.00000000
membership_s8     membership_s8 0.00000000
membership_s9     membership_s9 0.00000000
membership_s10   membership_s10 0.00000000
membership_s11   membership_s11 0.00000000
membership_s13   membership_s13 0.00000000
membership_s17   membership_s17 0.00000000
membership_s18   membership_s18 0.00000000
membership_s20   membership_s20 0.00000000
membership_s21   membership_s21 0.00000000
membership_s22   membership_s22 0.00000000
membership_s23   membership_s23 0.00000000
membership_s25   membership_s25 0.00000000
membership_s26   membership_s26 0.00000000
membership_s27   membership_s27 0.00000000
membership_s28   membership_s28 0.00000000
membership_s29   membership_s29 0.00000000
membership_s30   membership_s30 0.00000000
membership_s31   membership_s31 0.00000000
membership_s32   membership_s32 0.00000000
membership_s33   membership_s33 0.00000000
membership_s34   membership_s34 0.00000000
membership_s35   membership_s35 0.00000000
membership_s36   membership_s36 0.00000000
membership_s40   membership_s40 0.00000000
membership_s41   membership_s41 0.00000000
membership_s42   membership_s42 0.00000000
pdi                         pdi 0.00000000
[1] "Dataset: low_TnotC Model RF, run: 9 of 10 2015-06-15 22:16:33"
     |      Out-of-bag   |
Tree |      MSE  %Var(y) |
   1 |  0.01476   132.92 |
   2 |  0.01597   143.74 |
   3 |  0.01514   136.33 |
   4 |  0.01606   144.60 |
   5 |  0.01554   139.94 |
   6 |  0.01508   135.78 |
   7 |   0.0145   130.55 |
   8 |  0.01398   125.85 |
   9 |  0.01392   125.31 |
  10 |  0.01381   124.32 |
  11 |  0.01392   125.28 |
  12 |  0.01402   126.25 |
  13 |  0.01388   124.97 |
  14 |  0.01387   124.84 |
  15 |  0.01363   122.74 |
  16 |   0.0136   122.45 |
  17 |  0.01352   121.73 |
  18 |  0.01345   121.12 |
  19 |  0.01339   120.55 |
  20 |   0.0133   119.73 |
  21 |  0.01327   119.47 |
  22 |  0.01326   119.35 |
  23 |  0.01325   119.30 |
  24 |  0.01313   118.25 |
  25 |  0.01324   119.19 |
  26 |  0.01317   118.59 |
  27 |  0.01315   118.40 |
  28 |  0.01316   118.50 |
  29 |  0.01309   117.87 |
  30 |  0.01306   117.62 |
  31 |  0.01304   117.40 |
  32 |  0.01302   117.25 |
  33 |  0.01303   117.35 |
  34 |  0.01298   116.84 |
  35 |  0.01297   116.76 |
  36 |  0.01293   116.40 |
  37 |  0.01291   116.21 |
  38 |  0.01287   115.89 |
  39 |  0.01286   115.75 |
  40 |  0.01284   115.58 |
  41 |  0.01282   115.45 |
  42 |  0.01278   115.07 |
  43 |  0.01276   114.84 |
  44 |  0.01276   114.92 |
  45 |  0.01277   114.93 |
  46 |  0.01278   115.06 |
  47 |  0.01279   115.16 |
  48 |  0.01276   114.86 |
  49 |  0.01273   114.64 |
  50 |  0.01271   114.41 |
  51 |   0.0127   114.34 |
  52 |  0.01266   113.99 |
  53 |  0.01266   114.01 |
  54 |  0.01265   113.88 |
  55 |  0.01261   113.55 |
  56 |  0.01263   113.68 |
  57 |  0.01261   113.55 |
  58 |   0.0126   113.48 |
  59 |  0.01259   113.38 |
  60 |  0.01259   113.31 |
  61 |  0.01259   113.32 |
  62 |  0.01257   113.13 |
  63 |  0.01255   113.00 |
  64 |  0.01256   113.11 |
  65 |  0.01255   112.98 |
  66 |  0.01255   112.96 |
  67 |  0.01254   112.90 |
  68 |  0.01252   112.73 |
  69 |  0.01251   112.66 |
  70 |  0.01251   112.67 |
  71 |  0.01251   112.62 |
  72 |   0.0125   112.51 |
  73 |   0.0125   112.52 |
  74 |  0.01249   112.43 |
  75 |  0.01247   112.24 |
  76 |  0.01247   112.28 |
  77 |  0.01246   112.20 |
  78 |  0.01247   112.24 |
  79 |  0.01249   112.40 |
  80 |  0.01248   112.37 |
  81 |  0.01247   112.29 |
  82 |  0.01246   112.17 |
  83 |  0.01246   112.14 |
  84 |  0.01243   111.93 |
  85 |  0.01244   112.01 |
  86 |  0.01244   112.03 |
  87 |  0.01244   111.97 |
  88 |  0.01243   111.94 |
  89 |  0.01242   111.82 |
  90 |  0.01241   111.73 |
  91 |  0.01243   111.89 |
  92 |  0.01243   111.93 |
  93 |  0.01243   111.92 |
  94 |  0.01243   111.88 |
  95 |  0.01245   112.05 |
  96 |  0.01243   111.90 |
  97 |  0.01242   111.80 |
  98 |  0.01242   111.85 |
  99 |  0.01243   111.87 |
 100 |  0.01241   111.75 |
[1] "Random Forest variable coefficients"
                      %IncMSE IncNodePurity
graph5           6.035408e-06  1.833568e-01
graph6           8.576871e-04  8.318876e-02
graph7          -3.037742e-06  9.704698e-03
graph8           0.000000e+00  5.594483e-19
graph9           7.152964e-03  3.996221e-01
graph10          4.238308e-03  5.403818e-01
graph11          9.417668e-03  3.946608e-01
graph12          7.804868e-03  3.093611e-01
graph13          7.945722e-03  4.509333e-01
graph14          3.125201e-03  2.545983e-01
graph15          1.645542e-04  6.325427e-02
graph16          3.452330e-03  2.358820e-01
graph17          7.193279e-04  1.219837e-01
graph18          0.000000e+00  1.187418e-17
graph19          8.215243e-03  3.313250e-01
graph20         -1.439139e-05  1.761128e-01
graph21          0.000000e+00  1.333569e-18
graph22          0.000000e+00  4.965646e-19
graph23          9.011666e-04  7.965960e-02
graph24          0.000000e+00  9.042246e-19
graph25          0.000000e+00  1.193333e-02
graph26          0.000000e+00  1.951564e-20
graph27          0.000000e+00  8.673617e-21
graph28          1.482554e-06  3.057137e-03
graph29          0.000000e+00  0.000000e+00
orbit0           2.171268e-05  9.676901e-02
orbit1           1.515314e-03  2.595295e-01
orbit2           9.882496e-05  6.197980e-02
orbit3          -1.103144e-05  8.750000e-03
orbit4           2.490879e-03  3.724492e-01
orbit5           3.193875e-03  2.856420e-01
orbit6           3.904654e-03  3.600259e-01
orbit7           5.334775e-04  1.177862e-01
orbit8           7.136004e-05  2.702476e-01
orbit9           2.683152e-03  2.027299e-01
orbit10          5.835531e-04  8.057610e-02
orbit11          2.520534e-04  4.040545e-02
orbit12          3.407110e-06  1.323451e-02
orbit13          0.000000e+00  3.035766e-20
orbit14          0.000000e+00  0.000000e+00
orbit15          4.469484e-03  5.666187e-01
orbit16          3.882660e-03  2.654569e-01
orbit17          1.430916e-03  2.915633e-01
orbit18          6.480025e-03  6.658284e-01
orbit19          5.852737e-03  3.772064e-01
orbit20          4.044977e-03  3.678492e-01
orbit21          4.975416e-04  1.374699e-01
orbit22          7.859032e-03  4.031294e-01
[truncated: 143,469 more chars]
