# Supplementary material for: Distinctive Behaviors of Druggable Proteins in Cellular Networks
Source: PLoS Comput Biol. 2015 Dec 23;11(12):e1004597. doi: 10.1371/journal.pcbi.1004597 (PMC4689399; doi:10.1371/journal.pcbi.1004597)
Supplement: S1 File — (ZIP) [file pcbi.1004597.s004.zip › S1_File/y2hpubmed.direct.20150613.ppi.optimised_Target_results_med_C.txt]

[[1]]
[1] "med_C"

[1] "Dataset: med_C Model GBM, run: 1 of 10 2015-06-15 22:40:39"
Iter   TrainDeviance   ValidDeviance   StepSize   Improve
     1        0.5443             nan     0.0100    0.0003
     2        0.5414             nan     0.0100    0.0002
     3        0.5384             nan     0.0100    0.0002
     4        0.5349             nan     0.0100   -0.0001
     5        0.5322             nan     0.0100    0.0002
     6        0.5292             nan     0.0100    0.0006
     7        0.5266             nan     0.0100    0.0002
     8        0.5235             nan     0.0100    0.0003
     9        0.5198             nan     0.0100    0.0003
    10        0.5171             nan     0.0100    0.0001
    20        0.4930             nan     0.0100    0.0001
    40        0.4523             nan     0.0100    0.0002
    60        0.4192             nan     0.0100   -0.0000
    80        0.3938             nan     0.0100   -0.0001
   100        0.3707             nan     0.0100    0.0000
   120        0.3502             nan     0.0100   -0.0000
   140        0.3318             nan     0.0100   -0.0001
   160        0.3147             nan     0.0100    0.0000
   180        0.2984             nan     0.0100   -0.0000
   200        0.2849             nan     0.0100   -0.0001
   220        0.2713             nan     0.0100   -0.0001
   240        0.2574             nan     0.0100   -0.0001
   260        0.2460             nan     0.0100   -0.0001
   265        0.2433             nan     0.0100   -0.0001

[1] "GBM variable coefficients"
                            var    rel.inf
outer                     outer 4.30858527
comsize                 comsize 3.28363461
membership_s14   membership_s14 2.93498190
bet                         bet 2.85296551
ratio2                   ratio2 2.84512193
pagerank               pagerank 2.80467486
V2                           V2 2.63104721
ratio5                   ratio5 2.49578456
spin_vertex         spin_vertex 2.40054633
walktrap_vertex walktrap_vertex 1.93026489
V1                           V1 1.79391067
graph15                 graph15 1.66136704
orbit30                 orbit30 1.65078313
orbit36                 orbit36 1.61527650
ratio4                   ratio4 1.58213888
graph6                   graph6 1.42017508
orbit35                 orbit35 1.41607773
adhesion               adhesion 1.39614703
orbit18                 orbit18 1.31236163
graph16                 graph16 1.30289029
graph20                 graph20 1.25898861
fourth                   fourth 1.25687526
ratio1                   ratio1 1.22444780
inner                     inner 1.13687078
cohesion               cohesion 1.09612770
graph12                 graph12 1.09151307
graph10                 graph10 1.08471303
orbit27                 orbit27 1.06588750
ioratio                 ioratio 1.05568059
orbit20                 orbit20 1.04220965
graph11                 graph11 0.99753958
graph13                 graph13 0.99522840
orbit44                 orbit44 0.98805931
graph19                 graph19 0.98463786
orbit38                 orbit38 0.95946768
trans                     trans 0.94345835
knn                         knn 0.92732395
orbit19                 orbit19 0.86269216
orbit45                 orbit45 0.85670167
orbit17                 orbit17 0.85542633
constraint           constraint 0.85362821
orbit50                 orbit50 0.82299415
orbit16                 orbit16 0.81636245
graph14                 graph14 0.77803814
third                     third 0.72832702
graph9                   graph9 0.71661604
orbit28                 orbit28 0.71432828
orbit56                 orbit56 0.69200946
orbit15                 orbit15 0.69065629
graph18                 graph18 0.68750766
orbit52                 orbit52 0.66077777
graph5                   graph5 0.65727595
graph17                 graph17 0.65396695
graph4                   graph4 0.64471065
ratio3                   ratio3 0.63042556
graph23                 graph23 0.62801025
orbit21                 orbit21 0.59045618
ratio6                   ratio6 0.58186973
graph1                   graph1 0.56851647
close                     close 0.56499818
orbit49                 orbit49 0.55814345
fifth                     fifth 0.52978173
orbit24                 orbit24 0.52877804
orbit37                 orbit37 0.52102272
orbit31                 orbit31 0.51277008
upto_sixth           upto_sixth 0.50912226
orbit10                 orbit10 0.48927501
orbit53                 orbit53 0.48878863
graph21                 graph21 0.48665979
orbit11                 orbit11 0.48443286
graph2                   graph2 0.48127266
graph3                   graph3 0.47118511
orbit9                   orbit9 0.46752754
sixth                     sixth 0.46588801
hubscore               hubscore 0.45578777
bigcom43               bigcom43 0.45036582
orbit5                   orbit5 0.44600170
orbit33                 orbit33 0.43846805
orbit60                 orbit60 0.42018975
orbit32                 orbit32 0.41434763
orbit62                 orbit62 0.41056923
upto_second         upto_second 0.40988446
upto_fifth           upto_fifth 0.40675177
orbit39                 orbit39 0.39323143
orbit61                 orbit61 0.36441051
orbit25                 orbit25 0.36248026
orbit22                 orbit22 0.35751870
graph0                   graph0 0.35482631
upto_third           upto_third 0.34997806
orbit46                 orbit46 0.34930852
orbit51                 orbit51 0.33480381
orbit4                   orbit4 0.32898652
orbit67                 orbit67 0.31357595
orbit1                   orbit1 0.31164984
orbit47                 orbit47 0.30461726
orbit23                 orbit23 0.28694285
orbit63                 orbit63 0.28623840
orbit2                   orbit2 0.28533797
upto_fourth         upto_fourth 0.28478688
graph22                 graph22 0.27894603
orbit26                 orbit26 0.26804668
graph8                   graph8 0.26530322
orbit40                 orbit40 0.25891622
graph25                 graph25 0.25758433
graph7                   graph7 0.25686477
membership_s22   membership_s22 0.25593053
second                   second 0.22293653
orbit48                 orbit48 0.18491348
membership_s37   membership_s37 0.17940388
orbit12                 orbit12 0.17658159
graph26                 graph26 0.17358716
orbit57                 orbit57 0.16769523
orbit6                   orbit6 0.15812859
orbit41                 orbit41 0.15458545
orbit42                 orbit42 0.15251057
orbit65                 orbit65 0.15098391
orbit13                 orbit13 0.14876662
graph24                 graph24 0.14372092
orbit29                 orbit29 0.13394561
orbit43                 orbit43 0.13349069
orbit59                 orbit59 0.12786346
orbit64                 orbit64 0.12769982
membership_s1     membership_s1 0.12115827
ecc                         ecc 0.12015042
coreness               coreness 0.10644417
membership_s2     membership_s2 0.09491648
bigcom5                 bigcom5 0.08758348
orbit69                 orbit69 0.08679868
orbit55                 orbit55 0.08257222
orbit54                 orbit54 0.07984362
orbit7                   orbit7 0.07778891
bigcom23               bigcom23 0.07612944
AP                           AP 0.06761958
orbit66                 orbit66 0.06274224
evcent                   evcent 0.06151204
pdi                         pdi 0.05613671
membership_s32   membership_s32 0.05544254
bigcom1                 bigcom1 0.05452513
selfinter             selfinter 0.05375446
graph27                 graph27 0.03526941
bigcom11               bigcom11 0.03281907
membership_s25   membership_s25 0.03128026
orbit58                 orbit58 0.03017961
membership_s15   membership_s15 0.01447606
membership_s35   membership_s35 0.01268484
graph28                 graph28 0.00000000
graph29                 graph29 0.00000000
orbit0                   orbit0 0.00000000
orbit3                   orbit3 0.00000000
orbit8                   orbit8 0.00000000
orbit14                 orbit14 0.00000000
orbit34                 orbit34 0.00000000
orbit68                 orbit68 0.00000000
orbit70                 orbit70 0.00000000
orbit71                 orbit71 0.00000000
orbit72                 orbit72 0.00000000
eccrad                   eccrad 0.00000000
first                     first 0.00000000
bigcom3                 bigcom3 0.00000000
bigcom4                 bigcom4 0.00000000
bigcom6                 bigcom6 0.00000000
bigcom7                 bigcom7 0.00000000
bigcom8                 bigcom8 0.00000000
bigcom9                 bigcom9 0.00000000
bigcom10               bigcom10 0.00000000
bigcom12               bigcom12 0.00000000
bigcom13               bigcom13 0.00000000
bigcom14               bigcom14 0.00000000
bigcom15               bigcom15 0.00000000
bigcom16               bigcom16 0.00000000
bigcom17               bigcom17 0.00000000
bigcom19               bigcom19 0.00000000
bigcom20               bigcom20 0.00000000
bigcom21               bigcom21 0.00000000
bigcom22               bigcom22 0.00000000
bigcom26               bigcom26 0.00000000
bigcom27               bigcom27 0.00000000
bigcom28               bigcom28 0.00000000
bigcom30               bigcom30 0.00000000
bigcom31               bigcom31 0.00000000
bigcom32               bigcom32 0.00000000
bigcom33               bigcom33 0.00000000
bigcom34               bigcom34 0.00000000
bigcom36               bigcom36 0.00000000
bigcom37               bigcom37 0.00000000
bigcom38               bigcom38 0.00000000
bigcom39               bigcom39 0.00000000
bigcom40               bigcom40 0.00000000
bigcom41               bigcom41 0.00000000
bigcom46               bigcom46 0.00000000
bigcom47               bigcom47 0.00000000
bigcom49               bigcom49 0.00000000
bigcom52               bigcom52 0.00000000
bigcom54               bigcom54 0.00000000
bigcom58               bigcom58 0.00000000
bigcom61               bigcom61 0.00000000
bigcom65               bigcom65 0.00000000
bigcom69               bigcom69 0.00000000
bigcom71               bigcom71 0.00000000
bigcom75               bigcom75 0.00000000
bigcom76               bigcom76 0.00000000
bigcom78               bigcom78 0.00000000
bigcom82               bigcom82 0.00000000
bigcom83               bigcom83 0.00000000
bigcom85               bigcom85 0.00000000
bigcom87               bigcom87 0.00000000
bigcom90               bigcom90 0.00000000
bigcom91               bigcom91 0.00000000
bigcom95               bigcom95 0.00000000
bigcom97               bigcom97 0.00000000
bigcom98               bigcom98 0.00000000
bigcom99               bigcom99 0.00000000
bigcom101             bigcom101 0.00000000
bigcom102             bigcom102 0.00000000
bigcom104             bigcom104 0.00000000
bigcom106             bigcom106 0.00000000
bigcom107             bigcom107 0.00000000
bigcom108             bigcom108 0.00000000
bigcom113             bigcom113 0.00000000
bigcom114             bigcom114 0.00000000
bigcom115             bigcom115 0.00000000
bigcom117             bigcom117 0.00000000
bigcom119             bigcom119 0.00000000
bigcom121             bigcom121 0.00000000
bigcom123             bigcom123 0.00000000
bigcom124             bigcom124 0.00000000
bigcom127             bigcom127 0.00000000
bigcom130             bigcom130 0.00000000
bigcom131             bigcom131 0.00000000
bigcom134             bigcom134 0.00000000
bigcom138             bigcom138 0.00000000
bigcom143             bigcom143 0.00000000
bigcom146             bigcom146 0.00000000
bigcom148             bigcom148 0.00000000
bigcom149             bigcom149 0.00000000
bigcom151             bigcom151 0.00000000
bigcom153             bigcom153 0.00000000
bigcom154             bigcom154 0.00000000
bigcom159             bigcom159 0.00000000
bigcom160             bigcom160 0.00000000
bigcom161             bigcom161 0.00000000
bigcom162             bigcom162 0.00000000
bigcom168             bigcom168 0.00000000
bigcom172             bigcom172 0.00000000
bigcom175             bigcom175 0.00000000
bigcom180             bigcom180 0.00000000
bigcom181             bigcom181 0.00000000
bigcom183             bigcom183 0.00000000
bigcom185             bigcom185 0.00000000
bigcom187             bigcom187 0.00000000
bigcom189             bigcom189 0.00000000
bigcom191             bigcom191 0.00000000
bigcom198             bigcom198 0.00000000
bigcom199             bigcom199 0.00000000
bigcom200             bigcom200 0.00000000
bigcom202             bigcom202 0.00000000
bigcom205             bigcom205 0.00000000
bigcom227             bigcom227 0.00000000
bigcom232             bigcom232 0.00000000
bigcom241             bigcom241 0.00000000
bigcom246             bigcom246 0.00000000
bigcom266             bigcom266 0.00000000
bigcom268             bigcom268 0.00000000
bigcom274             bigcom274 0.00000000
bigcom278             bigcom278 0.00000000
bigcom280             bigcom280 0.00000000
bigcom323             bigcom323 0.00000000
bigcom341             bigcom341 0.00000000
bigcom342             bigcom342 0.00000000
bigcom345             bigcom345 0.00000000
bigcom346             bigcom346 0.00000000
bigcom354             bigcom354 0.00000000
bigcom369             bigcom369 0.00000000
bigcom373             bigcom373 0.00000000
bigcom377             bigcom377 0.00000000
bigcom384             bigcom384 0.00000000
bigcom394             bigcom394 0.00000000
bigcom398             bigcom398 0.00000000
bigcom403             bigcom403 0.00000000
bigcom404             bigcom404 0.00000000
bigcom414             bigcom414 0.00000000
bigcom416             bigcom416 0.00000000
bigcom423             bigcom423 0.00000000
bigcom428             bigcom428 0.00000000
bigcom430             bigcom430 0.00000000
bigcom434             bigcom434 0.00000000
bigcom435             bigcom435 0.00000000
bigcom449             bigcom449 0.00000000
bigcom451             bigcom451 0.00000000
bigcom454             bigcom454 0.00000000
bigcom471             bigcom471 0.00000000
bigcom473             bigcom473 0.00000000
bigcom479             bigcom479 0.00000000
bigcom484             bigcom484 0.00000000
bigcom485             bigcom485 0.00000000
bigcom492             bigcom492 0.00000000
bigcom498             bigcom498 0.00000000
bigcom506             bigcom506 0.00000000
bigcom530             bigcom530 0.00000000
bigcom531             bigcom531 0.00000000
bigcom564             bigcom564 0.00000000
bigcom623             bigcom623 0.00000000
membership_s3     membership_s3 0.00000000
membership_s4     membership_s4 0.00000000
membership_s5     membership_s5 0.00000000
membership_s6     membership_s6 0.00000000
membership_s7     membership_s7 0.00000000
membership_s8     membership_s8 0.00000000
membership_s9     membership_s9 0.00000000
membership_s10   membership_s10 0.00000000
membership_s11   membership_s11 0.00000000
membership_s13   membership_s13 0.00000000
membership_s17   membership_s17 0.00000000
membership_s18   membership_s18 0.00000000
membership_s19   membership_s19 0.00000000
membership_s20   membership_s20 0.00000000
membership_s21   membership_s21 0.00000000
membership_s23   membership_s23 0.00000000
membership_s26   membership_s26 0.00000000
membership_s27   membership_s27 0.00000000
membership_s28   membership_s28 0.00000000
membership_s29   membership_s29 0.00000000
membership_s30   membership_s30 0.00000000
membership_s31   membership_s31 0.00000000
membership_s33   membership_s33 0.00000000
membership_s34   membership_s34 0.00000000
membership_s36   membership_s36 0.00000000
membership_s39   membership_s39 0.00000000
membership_s40   membership_s40 0.00000000
membership_s41   membership_s41 0.00000000
membership_s42   membership_s42 0.00000000
membership_s43   membership_s43 0.00000000
membership_s44   membership_s44 0.00000000
[1] "Dataset: med_C Model RF, run: 1 of 10 2015-06-15 22:41:14"
     |      Out-of-bag   |
Tree |      MSE  %Var(y) |
   1 |   0.1187   164.94 |
   2 |    0.119   165.27 |
   3 |   0.1167   162.21 |
   4 |   0.1087   151.06 |
   5 |   0.1051   145.97 |
   6 |   0.1026   142.61 |
   7 |  0.09923   137.87 |
   8 |  0.09832   136.60 |
   9 |  0.09431   131.03 |
  10 |  0.09313   129.39 |
  11 |  0.09046   125.68 |
  12 |  0.08864   123.15 |
  13 |  0.08752   121.60 |
  14 |  0.08689   120.73 |
  15 |  0.08667   120.42 |
  16 |   0.0855   118.79 |
  17 |    0.084   116.71 |
  18 |  0.08291   115.20 |
  19 |  0.08142   113.12 |
  20 |  0.08126   112.91 |
  21 |  0.08017   111.38 |
  22 |  0.07935   110.25 |
  23 |  0.07841   108.94 |
  24 |  0.07887   109.58 |
  25 |  0.07855   109.13 |
  26 |  0.07862   109.24 |
  27 |  0.07787   108.19 |
  28 |  0.07759   107.81 |
  29 |  0.07775   108.02 |
  30 |  0.07727   107.35 |
  31 |    0.077   106.98 |
  32 |  0.07704   107.04 |
  33 |  0.07686   106.79 |
  34 |  0.07684   106.76 |
  35 |  0.07714   107.18 |
  36 |  0.07692   106.87 |
  37 |  0.07677   106.66 |
  38 |  0.07677   106.66 |
  39 |  0.07668   106.54 |
  40 |  0.07651   106.30 |
  41 |  0.07633   106.05 |
  42 |  0.07634   106.07 |
  43 |  0.07658   106.39 |
  44 |  0.07632   106.03 |
  45 |  0.07627   105.97 |
  46 |  0.07606   105.68 |
  47 |  0.07569   105.16 |
  48 |  0.07568   105.14 |
  49 |  0.07564   105.09 |
  50 |  0.07551   104.91 |
  51 |   0.0757   105.17 |
  52 |  0.07537   104.71 |
  53 |  0.07526   104.57 |
  54 |  0.07529   104.60 |
  55 |  0.07519   104.47 |
  56 |  0.07515   104.41 |
  57 |  0.07508   104.31 |
  58 |  0.07511   104.36 |
  59 |    0.075   104.21 |
  60 |  0.07516   104.43 |
  61 |  0.07528   104.60 |
  62 |  0.07531   104.63 |
  63 |  0.07526   104.56 |
  64 |  0.07519   104.47 |
  65 |  0.07511   104.35 |
  66 |  0.07499   104.20 |
  67 |  0.07504   104.25 |
  68 |  0.07515   104.41 |
  69 |  0.07508   104.31 |
  70 |  0.07497   104.16 |
  71 |  0.07484   103.99 |
  72 |  0.07485   103.99 |
  73 |   0.0748   103.93 |
  74 |  0.07481   103.94 |
  75 |  0.07451   103.52 |
  76 |  0.07445   103.44 |
  77 |  0.07452   103.54 |
  78 |  0.07454   103.56 |
  79 |  0.07455   103.58 |
  80 |  0.07433   103.27 |
  81 |  0.07431   103.25 |
  82 |  0.07425   103.17 |
  83 |  0.07417   103.05 |
  84 |  0.07413   103.00 |
  85 |  0.07404   102.87 |
  86 |  0.07408   102.92 |
  87 |  0.07395   102.74 |
  88 |  0.07378   102.50 |
  89 |  0.07384   102.60 |
  90 |  0.07387   102.63 |
  91 |  0.07391   102.69 |
  92 |  0.07383   102.57 |
  93 |  0.07389   102.66 |
  94 |  0.07389   102.67 |
  95 |  0.07382   102.56 |
  96 |  0.07382   102.57 |
  97 |  0.07382   102.56 |
  98 |  0.07374   102.46 |
  99 |  0.07376   102.48 |
 100 |  0.07379   102.52 |
[1] "Random Forest variable coefficients"
                      %IncMSE IncNodePurity
graph5           6.267355e-03  6.498226e-01
graph6           1.993569e-03  9.436174e-01
graph7           6.923075e-04  2.065225e-01
graph8           1.102388e-04  9.137968e-02
graph9           4.202646e-03  6.420932e-01
graph10          5.077095e-03  7.244573e-01
graph11          8.971205e-03  7.657389e-01
graph12          3.737405e-03  7.021041e-01
graph13          7.289503e-03  7.847393e-01
graph14          3.337713e-03  6.475800e-01
graph15          8.669664e-03  9.688054e-01
graph16          8.779766e-03  8.751062e-01
graph17          6.533932e-03  4.687617e-01
graph18          3.948974e-03  5.351598e-01
graph19          1.209278e-02  8.453403e-01
graph20          7.351064e-03  8.158623e-01
graph21          2.515945e-03  3.544391e-01
graph22          8.939269e-04  4.133907e-01
graph23          2.984769e-03  5.647204e-01
graph24          3.990269e-03  2.240218e-01
graph25          4.650266e-04  1.812016e-01
graph26          9.499463e-04  2.527218e-01
graph27          1.935579e-04  8.873017e-02
graph28          3.428724e-04  2.765499e-02
graph29          0.000000e+00  8.571429e-03
orbit0           1.995630e-04  2.284623e-01
orbit1           1.814790e-03  5.220384e-01
orbit2           1.971206e-03  4.963317e-01
orbit3           1.106710e-03  5.409175e-01
orbit4           7.743873e-03  4.893930e-01
orbit5           1.743495e-03  5.473020e-01
orbit6           3.873059e-03  9.564404e-01
orbit7           1.009433e-03  4.265388e-01
orbit8           3.380521e-03  5.277551e-01
orbit9           5.301580e-03  8.621960e-01
orbit10          3.934356e-03  4.948943e-01
orbit11          1.256229e-03  3.201466e-01
orbit12          6.600148e-04  1.416405e-01
orbit13          3.987692e-04  1.344172e-01
orbit14          9.690522e-05  3.885714e-02
orbit15          6.521934e-03  7.685756e-01
orbit16          3.772697e-03  7.995082e-01
orbit17          1.954142e-03  2.751967e-01
orbit18          5.243479e-03  8.151168e-01
orbit19          4.071387e-03  7.594203e-01
orbit20          5.723456e-03  8.073362e-01
orbit21          2.062943e-03  1.294189e+00
orbit22          8.341105e-03  7.331137e-01
orbit23          5.432759e-04  3.990069e-01
orbit24          4.327057e-03  1.357360e+00
orbit25          4.291216e-03  5.314961e-01
orbit26          9.524646e-04  2.426767e-01
orbit27          4.877993e-03  6.670176e-01
orbit28          7.128374e-03  1.014359e+00
orbit29          1.942273e-03  4.167063e-01
orbit30          8.650527e-03  1.125243e+00
orbit31          7.353484e-03  8.239040e-01
orbit32          4.088628e-03  3.396091e-01
orbit33          2.430419e-03  5.900368e-01
orbit34          8.930807e-03  5.790932e-01
orbit35          1.012463e-02  1.462747e+00
orbit36          9.128504e-03  8.694107e-01
orbit37          6.141997e-03  6.474739e-01
orbit38          5.001528e-03  6.211717e-01
orbit39          4.767580e-03  9.214570e-01
orbit40          4.132229e-03  2.305077e-01
orbit41          6.958316e-04  1.315552e-01
orbit42          3.686053e-04  1.957719e-01
orbit43          3.403461e-03  4.117192e-01
orbit44          2.081122e-03  8.997878e-01
orbit45          7.895275e-03  8.776930e-01
orbit46          1.071475e-03  2.388512e-01
orbit47          1.744455e-03  1.529804e-01
orbit48          5.474699e-04  1.701892e-01
orbit49          8.702331e-03  6.399523e-01
orbit50          4.293319e-03  3.822747e-01
orbit51          3.502746e-03  4.254198e-01
orbit52          3.150122e-03  3.499169e-01
orbit53          6.161012e-03  8.262854e-01
orbit54          1.508276e-03  3.867123e-01
orbit55         -1.269156e-05  1.215231e-01
orbit56          2.791477e-03  6.505623e-01
orbit57          1.150725e-03  3.333233e-01
orbit58          7.761341e-04  1.095529e-01
orbit59          3.517167e-03  4.800564e-01
orbit60          1.494430e-03  1.574572e-01
orbit61          1.382953e-03  4.544478e-01
orbit62          1.669798e-03  2.467233e-01
orbit63          3.148633e-03  4.215840e-01
orbit64          9.091257e-04  1.390522e-01
orbit65          2.998873e-03  2.199614e-01
orbit66          5.166686e-04  2.726751e-01
orbit67          6.276745e-04  4.083525e-01
orbit68          6.347786e-05  7.333333e-02
orbit69          6.745596e-04  2.505842e-01
orbit70         -1.548371e-07  6.424353e-02
orbit71          2.382996e-04  2.734534e-02
orbit72          0.000000e+00  9.166667e-03
AP               2.458039e-05  3.449299e-02
bet              5.229606e-03  1.903308e+00
ecc              2.641980e-04  1.667854e-01
eccrad           5.459061e-04  1.402920e-01
close            3.038702e-03  5.753787e-01
constraint       3.815157e-03  9.700020e-01
coreness         2.876086e-03  2.091239e-01
knn              3.678064e-03  1.003727e+00
hubscore         3.632014e-03  4.558123e-01
pagerank         3.485529e-03  1.817899e+00
trans            1.901762e-03  1.027992e+00
evcent           2.500611e-03  5.278341e-01
first            2.786311e-04  1.985085e-01
upto_second      3.376254e-03  5.245427e-01
upto_third       3.025440e-03  3.330761e-01
upto_fourth      3.349348e-03  4.474118e-01
upto_fifth       2.319211e-03  4.195480e-01
upto_sixth       1.485610e-03  3.532968e-01
second           2.606828e-03  4.517499e-01
third            5.807537e-03  6.822987e-01
fourth           2.562066e-03  1.197360e+00
fifth            3.775727e-03  7.628788e-01
sixth            3.991754e-03  7.674824e-01
ratio1           5.465580e-03  9.788159e-01
ratio2           6.469866e-03  1.414185e+00
ratio3           4.157445e-03  8.625749e-01
ratio4           7.206382e-03  1.383089e+00
ratio5           3.483040e-03  1.900141e+00
ratio6           3.075496e-03  8.679226e-01
selfinter        2.284247e-04  8.478397e-02
walktrap_vertex  2.044446e-03  1.376838e+00
bigcom1          1.148404e-04  2.260451e-01
bigcom3         -1.297034e-04  4.407484e-01
bigcom4          0.000000e+00  0.000000e+00
bigcom5         -5.860309e-05  8.962236e-02
bigcom6          0.000000e+00  0.000000e+00
bigcom7          0.000000e+00  0.000000e+00
bigcom8          0.000000e+00  0.000000e+00
bigcom9          0.000000e+00  0.000000e+00
bigcom10         0.000000e+00  0.000000e+00
bigcom11        -1.146830e-04  1.495574e-01
bigcom12         3.488010e-06  3.798805e-02
bigcom13         0.000000e+00  0.000000e+00
bigcom14         0.000000e+00  0.000000e+00
bigcom15         0.000000e+00  0.000000e+00
bigcom16         0.000000e+00  0.000000e+00
bigcom17         0.000000e+00  0.000000e+00
bigcom19         0.000000e+00  0.000000e+00
bigcom20         0.000000e+00  0.000000e+00
bigcom21         0.000000e+00  0.000000e+00
bigcom22         1.006462e-03  4.787685e-01
bigcom23        -1.943206e-05  1.545172e-01
bigcom26         0.000000e+00  0.000000e+00
bigcom27        -1.358670e-05  3.179464e-01
bigcom28         0.000000e+00  0.000000e+00
bigcom30        -6.342630e-05  1.338833e-01
bigcom31         0.000000e+00  0.000000e+00
bigcom32         0.000000e+00  0.000000e+00
bigcom33        -3.949186e-05  4.982992e-01
bigcom34         0.000000e+00  0.000000e+00
bigcom36         0.000000e+00  0.000000e+00
bigcom37         0.000000e+00  0.000000e+00
bigcom38         0.000000e+00  0.000000e+00
bigcom39         0.000000e+00  0.000000e+00
bigcom40         0.000000e+00  0.000000e+00
bigcom41        -2.536365e-05  3.168089e-01
bigcom43        -2.066577e-04  8.166487e-01
bigcom46        -3.186079e-05  3.794465e-02
bigcom47         1.528811e-05  4.207256e-02
bigcom49         0.000000e+00  1.110223e-18
bigcom52         0.000000e+00  0.000000e+00
bigcom54         1.597444e-05  2.883512e-01
bigcom58         0.000000e+00  0.000000e+00
bigcom61         0.000000e+00  0.000000e+00
bigcom65        -3.402029e-05  2.080864e-01
bigcom69         0.000000e+00  0.000000e+00
bigcom71         0.000000e+00  0.000000e+00
bigcom75         0.000000e+00  0.000000e+00
bigcom76         0.000000e+00  0.000000e+00
bigcom78         0.000000e+00  0.000000e+00
bigcom82         0.000000e+00  0.000000e+00
bigcom83         0.000000e+00  0.000000e+00
bigcom85         0.000000e+00  1.854167e-02
bigcom87         0.000000e+00  0.000000e+00
bigcom90         0.000000e+00  5.225146e-01
bigcom91         0.000000e+00  0.000000e+00
bigcom95         0.000000e+00  0.000000e+00
bigcom97         0.000000e+00  8.120355e-01
bigcom98         0.000000e+00  0.000000e+00
bigcom99         0.000000e+00  0.000000e+00
bigcom101        9.437725e-05  4.080665e-01
bigcom102       -3.487346e-05  6.307165e-02
bigcom104        3.105265e-04  9.686788e-01
bigcom106        0.000000e+00  0.000000e+00
bigcom107        0.000000e+00  0.000000e+00
bigcom108        0.000000e+00  0.000000e+00
bigcom113        0.000000e+00  0.000000e+00
bigcom114        0.000000e+00  0.000000e+00
bigcom115        0.000000e+00  0.000000e+00
bigcom117       -4.447089e-05  1.200478e-01
bigcom119        0.000000e+00  0.000000e+00
bigcom121        0.000000e+00  0.000000e+00
bigcom123        9.762113e-06  1.237091e-01
bigcom124        0.000000e+00  9.000000e-03
bigcom127       -6.747617e-05  7.734494e-01
bigcom130        0.000000e+00  0.000000e+00
bigcom131        0.000000e+00  0.000000e+00
bigcom134        0.000000e+00  0.000000e+00
bigcom138        0.000000e+00  0.000000e+00
bigcom143        0.000000e+00  0.000000e+00
bigcom146        0.000000e+00  0.000000e+00
bigcom148       -1.060240e-04  6.083687e-01
bigcom149        0.000000e+00  0.000000e+00
bigcom151        0.000000e+00  0.000000e+00
bigcom153        0.000000e+00  0.000000e+00
bigcom154        0.000000e+00  0.000000e+00
bigcom159        0.000000e+00  0.000000e+00
bigcom160        0.000000e+00  0.000000e+00
bigcom161        0.000000e+00  0.000000e+00
bigcom162        0.000000e+00  0.000000e+00
bigcom168        0.000000e+00  0.000000e+00
bigcom172        0.000000e+00  2.765547e-01
bigcom175        0.000000e+00  0.000000e+00
bigcom180        0.000000e+00  0.000000e+00
bigcom181        0.000000e+00  0.000000e+00
bigcom183        0.000000e+00  0.000000e+00
bigcom185        0.000000e+00  0.000000e+00
bigcom187        0.000000e+00  0.000000e+00
bigcom189        0.000000e+00  0.000000e+00
bigcom191        0.000000e+00  0.000000e+00
bigcom198        0.000000e+00  2.220446e-18
bigcom199        0.000000e+00  0.000000e+00
bigcom200        0.000000e+00  0.000000e+00
bigcom202        0.000000e+00  0.000000e+00
bigcom205        0.000000e+00  0.000000e+00
bigcom227        0.000000e+00  0.000000e+00
bigcom232        0.000000e+00  0.000000e+00
bigcom241        0.000000e+00  0.000000e+00
bigcom246        0.000000e+00  0.000000e+00
bigcom266        0.000000e+00  0.000000e+00
bigcom268        0.000000e+00  6.892415e-01
bigcom274        0.000000e+00  6.744577e-01
bigcom278        0.000000e+00  0.000000e+00
bigcom280        0.000000e+00  0.000000e+00
bigcom323        0.000000e+00  0.000000e+00
bigcom341        0.000000e+00  0.000000e+00
bigcom342        0.000000e+00  0.000000e+00
bigcom345        0.000000e+00  0.000000e+00
bigcom346        0.000000e+00  0.000000e+00
bigcom354        0.000000e+00  0.000000e+00
bigcom369        0.000000e+00  0.000000e+00
bigcom373        0.000000e+00  0.000000e+00
bigcom377        0.000000e+00  0.000000e+00
bigcom384        0.000000e+00  0.000000e+00
bigcom394        0.000000e+00  0.000000e+00
bigcom398       -1.227055e-04  3.556884e-01
bigcom403        0.000000e+00  0.000000e+00
bigcom404        0.000000e+00  0.000000e+00
bigcom414        4.557040e-04  1.049031e+00
bigcom416        0.000000e+00  0.000000e+00
bigcom423        0.000000e+00  0.000000e+00
bigcom428        0.000000e+00  0.000000e+00
bigcom430        0.000000e+00  0.000000e+00
bigcom434        0.000000e+00  0.000000e+00
bigcom435        0.000000e+00  0.000000e+00
bigcom449        0.000000e+00  0.000000e+00
bigcom451        0.000000e+00  0.000000e+00
bigcom454        0.000000e+00  4.883493e-01
bigcom471        0.000000e+00  0.000000e+00
bigcom473        0.000000e+00  0.000000e+00
bigcom479        0.000000e+00  6.401168e-01
bigcom484        0.000000e+00  0.000000e+00
bigcom485        0.000000e+00  0.000000e+00
bigcom492        0.000000e+00  0.000000e+00
bigcom498        0.000000e+00  0.000000e+00
bigcom506        0.000000e+00  0.000000e+00
bigcom530        0.000000e+00  0.000000e+00
bigcom531        0.000000e+00  2.421221e-01
bigcom564        0.000000e+00  0.000000e+00
bigcom623        0.000000e+00  0.000000e+00
spin_vertex      8.123137e-04  1.543749e+00
membership_s1    1.267111e-04  1.011490e-01
membership_s2   -2.234120e-05  2.936434e-01
membership_s3    3.676413e-04  6.725946e-01
membership_s4    0.000000e+00  0.000000e+00
membership_s5    0.000000e+00  0.000000e+00
membership_s6    0.000000e+00  0.000000e+00
membership_s7    0.000000e+00  0.000000e+00
membership_s8    0.000000e+00  0.000000e+00
membership_s9    0.000000e+00  0.000000e+00
membership_s10   0.000000e+00  0.000000e+00
membership_s11   0.000000e+00  0.000000e+00
membership_s13   0.000000e+00  0.000000e+00
membership_s14   1.369069e-02  2.645265e+00
membership_s15  -6.244698e-05  8.298826e-02
membership_s17   0.000000e+00  0.000000e+00
membership_s18   0.000000e+00  0.000000e+00
membership_s19   1.644737e-05  2.605123e-02
membership_s20   0.000000e+00  0.000000e+00
membership_s21   0.000000e+00  0.000000e+00
membership_s22   2.180988e-05  4.337244e-01
membership_s23  -8.330694e-05  1.131204e-02
membership_s25  -6.381758e-05  5.621898e-02
membership_s26   0.000000e+00  0.000000e+00
membership_s27   0.000000e+00  0.000000e+00
membership_s28   0.000000e+00  0.000000e+00
membership_s29   0.000000e+00  0.000000e+00
membership_s30   0.000000e+00  0.000000e+00
membership_s31   0.000000e+00  3.469447e-19
membership_s32  -1.006758e-04  2.213651e-01
membership_s33   0.000000e+00  0.000000e+00
membership_s34   0.000000e+00  0.000000e+00
membership_s35   2.404514e-04  1.250069e-01
membership_s36   0.000000e+00  0.000000e+00
membership_s37  -4.838710e-05  6.196364e-02
membership_s39   6.633537e-05  4.243149e-02
membership_s40   0.000000e+00  6.324741e-01
membership_s41   0.000000e+00  0.000000e+00
membership_s42   0.000000e+00  0.000000e+00
membership_s43   0.000000e+00  0.000000e+00
membership_s44  -1.587302e-05  2.176027e-02
V1               2.282071e-03  1.033332e+00
V2               4.715357e-03  2.095433e+00
pdi              2.208594e-04  3.252043e-01
adhesion         3.431008e-03  1.379129e+00
cohesion         4.642532e-03  1.394894e+00
inner            3.371674e-03  9.855192e-01
outer            3.650022e-03  4.372273e+00
ioratio          3.355164e-03  1.240113e+00
comsize          4.682535e-03  3.577991e+00
[1] "Dataset: med_C Model GLM, run: 1 of 10 2015-06-15 22:41:52"
[1] "glmnet variable coefficients"
                         [,1]          [,2]
(Intercept)     -2.468876e+00 -7.082757e+00
graph0           1.276226e-39  1.837103e-03
graph1          -2.068692e-41 -9.692213e-06
graph2          -4.421193e-40  1.706371e-03
graph3          -5.248065e-43  1.932660e-08
graph4          -3.024748e-43  2.492631e-07
graph5          -2.451717e-41 -5.746187e-05
graph6          -5.650730e-42 -5.089098e-06
graph7          -5.794531e-41 -7.224109e-05
graph8          -3.741210e-40 -9.635022e-04
graph9          -1.504486e-44 -1.214935e-08
graph10         -6.143243e-45  4.110057e-09
graph11         -3.666901e-45  9.726841e-09
graph12         -1.288596e-43  1.715720e-08
graph13         -2.486858e-43 -5.887146e-07
graph14         -8.017071e-44 -5.144934e-08
graph15         -2.592335e-42  7.645401e-06
graph16         -7.151002e-44 -1.494313e-08
graph17         -3.516695e-43 -5.124066e-07
graph18         -7.668237e-42  9.542338e-06
graph19         -1.149348e-42 -1.621347e-07
graph20         -1.061785e-42  1.879699e-06
graph21         -2.540747e-42 -2.668700e-06
graph22         -2.692694e-42 -2.785518e-06
graph23         -2.669606e-42  9.038403e-07
graph24         -6.899458e-42  3.745768e-06
graph25         -1.043016e-41  9.036005e-06
graph26         -1.204068e-41  8.955662e-08
graph27         -2.914162e-41  2.420476e-04
graph28         -3.889184e-41  3.993047e-05
graph29         -2.219378e-40 -5.911098e-04
orbit0           1.276226e-39  1.837104e-03
orbit1          -2.826469e-41 -8.516463e-06
orbit2           7.194395e-41 -8.663264e-05
orbit3          -4.421193e-40  1.703625e-03
orbit4          -1.938489e-42 -2.655262e-06
orbit5           4.659599e-44  2.874454e-06
orbit6          -3.071351e-43  2.594081e-07
orbit7           6.448230e-42 -3.217329e-05
orbit8          -2.451717e-41 -5.750144e-05
orbit9          -3.350357e-41 -1.035307e-05
orbit10         -5.241723e-42 -9.320612e-06
orbit11          5.600653e-42  1.961424e-04
orbit12         -7.190888e-41 -8.991465e-05
orbit13         -1.005929e-40 -1.355319e-04
orbit14         -3.741210e-40 -9.669649e-04
orbit15         -6.221698e-44 -9.206058e-08
orbit16         -1.512266e-44  5.529868e-08
orbit17         -1.463652e-44  1.137927e-08
orbit18         -4.197559e-44 -6.843721e-08
orbit19         -1.405542e-44 -3.503156e-09
orbit20          9.337236e-46  7.472034e-08
orbit21          6.270917e-44  4.440742e-07
orbit22         -3.669656e-45  9.639596e-09
orbit23          7.435250e-43 -7.810138e-06
orbit24         -4.381719e-43 -5.159005e-08
orbit25         -1.298838e-43  8.488807e-08
orbit26          1.778176e-45  2.265614e-07
orbit27         -3.526957e-42 -7.427236e-06
orbit28         -1.642688e-43  6.786614e-06
orbit29         -3.929858e-43 -1.755903e-06
orbit30         -2.066041e-43  9.159393e-08
orbit31         -2.002736e-43 -5.555177e-08
orbit32         -6.782685e-44 -1.015256e-07
orbit33          1.923868e-42  4.087669e-06
orbit34         -2.592335e-42  7.577341e-06
orbit35         -6.400371e-43 -9.134960e-07
orbit36         -9.578980e-43 -1.296966e-06
orbit37         -6.857726e-44  5.240930e-08
orbit38         -2.461315e-43  2.943561e-06
orbit39         -1.766389e-42 -3.520759e-06
orbit40         -3.814893e-43 -4.869106e-07
orbit41         -1.459638e-42 -3.250319e-06
orbit42          3.800642e-42  1.107020e-04
orbit43         -7.961027e-42  1.068479e-05
orbit44         -9.193059e-41 -7.756150e-04
orbit45         -1.442247e-41 -2.416234e-05
orbit46         -3.936829e-42 -1.089657e-05
orbit47         -2.943145e-42  3.100915e-06
orbit48          4.715997e-43  1.392378e-05
orbit49         -1.089226e-42  2.685502e-06
orbit50         -1.550586e-41 -8.344374e-05
orbit51         -7.142707e-42 -1.147078e-06
orbit52         -6.464483e-42 -1.788826e-05
orbit53         -3.151180e-42 -7.002473e-06
orbit54         -2.698322e-42 -2.778638e-06
orbit55         -3.429284e-41  7.082875e-05
orbit56         -2.174263e-41  1.272690e-04
orbit57         -2.278227e-42 -2.718652e-06
orbit58         -5.085758e-41 -1.189872e-04
orbit59         -1.456506e-41 -1.129992e-05
orbit60         -5.919202e-42  5.231205e-05
orbit61         -7.240566e-41 -5.743705e-04
orbit62         -8.131371e-41 -1.386059e-04
orbit63         -3.533720e-41 -1.067404e-04
orbit64          1.110790e-41  2.088009e-04
orbit65         -5.184366e-41 -5.206858e-05
orbit66         -1.187081e-41  2.391882e-05
orbit67         -7.330694e-41 -4.635424e-04
orbit68         -3.210712e-41  2.615675e-04
orbit69         -1.025457e-40  1.887296e-03
orbit70         -5.795459e-41  1.249340e-04
orbit71         -7.337311e-41 -1.726152e-04
orbit72         -2.219378e-40 -5.888784e-04
AP               1.657809e-38 -4.724972e-02
bet              1.296638e-42  1.577397e-06
ecc             -8.344899e-39 -4.366263e-02
eccrad          -5.841429e-38 -3.058539e-01
close           -5.378260e-37  5.580959e-01
constraint      -2.107454e-37 -9.699751e-01
coreness        -4.553458e-39 -3.825785e-03
knn             -7.036255e-40 -7.131370e-04
hubscore        -3.470410e-37 -2.843545e-01
pagerank         4.927535e-35  4.732465e+01
trans           -1.472035e-37  1.410734e-01
evcent          -3.511994e-37 -2.981311e-01
first            1.276226e-39  1.831017e-03
upto_second     -4.448093e-41 -3.510357e-06
upto_third      -9.002692e-42  1.068670e-05
upto_fourth     -1.380939e-41  1.512675e-05
upto_fifth      -6.929243e-41 -3.098188e-05
upto_sixth      -6.170544e-40  4.814580e-04
second          -4.631182e-41 -4.666808e-06
third           -9.222951e-42  1.728979e-05
fourth           7.980173e-42 -1.223827e-05
fifth            1.687886e-41 -2.259163e-05
sixth            7.742804e-41  4.597913e-05
ratio1          -1.090809e-39 -1.174575e-03
ratio2           3.339376e-39  4.569345e-03
ratio3           7.285318e-39  3.739050e-05
ratio4           4.789665e-38 -1.415414e-02
ratio5          -8.658710e-38  6.941380e-02
ratio6           1.677583e-40 -1.064445e-03
selfinter       -1.060934e-38 -3.221923e-02
walktrap_vertex -7.332567e-38 -2.796426e-02
bigcom1         -6.303632e-39  1.365472e-02
bigcom3          4.267014e-37  1.258202e+00
bigcom4         -7.895181e-38 -4.361462e-01
bigcom5         -3.427448e-38 -4.778735e-03
bigcom6          0.000000e+00  0.000000e+00
bigcom7         -7.890473e-38 -2.418969e-01
bigcom8         -7.909338e-38 -3.432170e-01
bigcom9         -7.890473e-38 -4.153693e-01
bigcom10         0.000000e+00  0.000000e+00
bigcom11         1.504014e-38 -9.829067e-03
bigcom12         9.101922e-39 -3.080616e-02
bigcom13        -7.909338e-38 -3.915958e-01
bigcom14        -7.928294e-38 -3.249721e-01
bigcom15        -7.890473e-38 -2.927730e-01
bigcom16        -7.923547e-38 -4.843130e-01
bigcom17        -7.890473e-38 -3.168398e-01
bigcom19        -7.899894e-38 -5.599475e-01
bigcom20        -7.890473e-38 -4.390937e-01
bigcom21        -7.890473e-38 -3.721253e-01
bigcom22        -4.970300e-38 -1.689981e-02
bigcom23         1.201281e-37  2.381698e-01
bigcom26         0.000000e+00  0.000000e+00
bigcom27         4.267014e-37  1.106195e+00
bigcom28         0.000000e+00  0.000000e+00
bigcom30         6.571658e-38  1.261160e-01
bigcom31        -7.890473e-38 -1.602540e-01
bigcom32        -7.904614e-38 -4.157941e-01
bigcom33         1.740825e-37  5.828370e-01
bigcom34        -7.890473e-38 -3.586553e-01
bigcom36         0.000000e+00  0.000000e+00
bigcom37        -7.895181e-38 -2.041458e-01
bigcom38         0.000000e+00  0.000000e+00
bigcom39         0.000000e+00  0.000000e+00
bigcom40        -7.899894e-38 -5.128557e-01
bigcom41         1.235306e-37  3.965983e-01
bigcom43         1.116004e-37  5.060209e-01
bigcom46         4.267014e-37  1.252111e+00
bigcom47         8.981361e-38  5.108281e-01
bigcom49        -7.904614e-38 -3.126072e-01
bigcom52        -7.890473e-38 -2.478920e-01
bigcom54         4.267014e-37  6.806643e-01
bigcom58        -7.899894e-38 -6.380820e-01
bigcom61        -7.890473e-38 -1.345655e-01
bigcom65         1.235306e-37  2.641086e-01
bigcom69        -7.895181e-38 -4.956579e-01
bigcom71         0.000000e+00  0.000000e+00
bigcom75        -7.890473e-38 -3.990647e-01
bigcom76        -7.890473e-38 -4.460122e-01
bigcom78         0.000000e+00  0.000000e+00
bigcom82        -7.895181e-38 -4.066543e-01
bigcom83         0.000000e+00  0.000000e+00
bigcom85        -7.899894e-38 -4.973329e-01
bigcom87        -7.890473e-38 -2.786962e-01
bigcom90         9.317986e-37  1.937228e+00
bigcom91        -7.895181e-38 -5.405438e-01
bigcom95        -7.890473e-38 -3.714495e-01
bigcom97         9.317986e-37  2.322103e+00
bigcom98        -7.895181e-38 -3.624079e-01
bigcom99        -7.890473e-38 -2.636735e-01
bigcom101        5.956078e-37  8.448028e-01
bigcom102        1.740825e-37 -5.352806e-02
bigcom104        9.323546e-37  2.005432e+00
bigcom106       -7.890473e-38 -2.507027e-01
bigcom107       -7.890473e-38 -3.014136e-01
bigcom108        0.000000e+00  0.000000e+00
bigcom113       -7.890473e-38 -5.523771e-01
bigcom114        0.000000e+00  0.000000e+00
bigcom115        0.000000e+00  0.000000e+00
bigcom117        1.305524e-38  5.425228e-02
bigcom119       -7.890473e-38 -4.256535e-01
bigcom121       -7.895181e-38 -5.610804e-01
bigcom123        1.740825e-37  6.190822e-01
bigcom124       -7.890473e-38 -4.284603e-01
bigcom127        4.267014e-37  1.006695e+00
bigcom130       -7.923547e-38 -4.505566e-01
bigcom131       -7.890473e-38 -1.958076e-01
bigcom134       -7.890473e-38 -3.966314e-01
bigcom138       -7.890473e-38 -2.237937e-01
bigcom143       -7.890473e-38 -3.196323e-01
bigcom146       -7.914069e-38 -4.130188e-01
bigcom148        4.267014e-37  1.205379e+00
bigcom149       -7.895181e-38 -2.748860e-01
bigcom151       -7.890473e-38 -4.967486e-01
bigcom153       -7.890473e-38 -6.178506e-01
bigcom154       -7.890473e-38 -4.036268e-01
bigcom159       -7.890473e-38 -4.604147e-01
bigcom160       -7.895181e-38 -4.238600e-01
bigcom161        0.000000e+00  0.000000e+00
bigcom162       -7.904614e-38 -4.651319e-01
bigcom168       -7.895181e-38 -5.438877e-01
bigcom172        9.317986e-37  2.628687e+00
bigcom175       -7.890473e-38 -5.932136e-01
bigcom180       -7.890473e-38 -4.070250e-01
bigcom181       -7.895181e-38 -3.307799e-01
bigcom183        0.000000e+00  0.000000e+00
bigcom185       -7.890473e-38 -4.353337e-01
bigcom187       -7.890473e-38 -5.402825e-01
bigcom189       -7.895181e-38 -4.497105e-01
bigcom191       -7.895181e-38 -4.271549e-01
bigcom198       -7.890473e-38 -2.217988e-01
bigcom199       -7.890473e-38 -4.589537e-01
bigcom200        0.000000e+00  0.000000e+00
bigcom202       -7.890473e-38 -1.842314e-01
bigcom205        0.000000e+00  0.000000e+00
bigcom227        0.000000e+00  0.000000e+00
bigcom232       -7.890473e-38 -3.459396e-01
bigcom241       -7.890473e-38 -5.673475e-01
bigcom246        0.000000e+00  0.000000e+00
bigcom266       -7.890473e-38 -2.924236e-01
bigcom268        9.317986e-37  2.410458e+00
bigcom274        9.317986e-37  2.359640e+00
bigcom278       -7.890473e-38 -2.961052e-01
bigcom280       -7.890473e-38 -3.160196e-01
bigcom323       -7.895181e-38 -4.535340e-01
bigcom341        0.000000e+00  0.000000e+00
bigcom342       -7.890473e-38 -3.363903e-01
bigcom345       -7.890473e-38 -5.625476e-01
bigcom346       -7.890473e-38 -3.956866e-01
bigcom354       -7.890473e-38 -5.582917e-01
bigcom369        0.000000e+00  0.000000e+00
bigcom373        0.000000e+00  0.000000e+00
bigcom377       -7.890473e-38 -6.635925e-01
bigcom384       -7.890473e-38 -4.434892e-01
bigcom394       -7.890473e-38 -2.941481e-01
bigcom398        4.267014e-37  8.979662e-01
bigcom403        0.000000e+00  0.000000e+00
bigcom404       -7.890473e-38 -2.101148e-01
bigcom414        9.323546e-37  2.035181e+00
bigcom416        0.000000e+00  0.000000e+00
bigcom423       -7.895181e-38 -4.851008e-01
bigcom428       -7.890473e-38 -5.233697e-01
bigcom430        0.000000e+00  0.000000e+00
bigcom434       -7.890473e-38 -3.200313e-01
bigcom435       -7.890473e-38 -5.496990e-01
bigcom449        0.000000e+00  0.000000e+00
bigcom451        0.000000e+00  0.000000e+00
bigcom454        9.317986e-37  1.750476e+00
bigcom471        0.000000e+00  0.000000e+00
bigcom473       -7.890473e-38 -5.998605e-01
bigcom479        9.317986e-37  2.165121e+00
bigcom484       -7.914069e-38 -2.227540e-01
bigcom485       -7.890473e-38 -6.419713e-01
bigcom492        0.000000e+00  0.000000e+00
bigcom498       -7.890473e-38 -5.286768e-01
bigcom506       -7.890473e-38 -3.880996e-01
bigcom530       -7.890473e-38 -4.270991e-01
bigcom531        9.317986e-37  1.985398e+00
bigcom564        0.000000e+00  0.000000e+00
bigcom623       -7.890473e-38 -5.919402e-01
spin_vertex     -4.084398e-38 -1.766663e-01
membership_s1   -1.111389e-38  1.637546e-02
membership_s2    1.550244e-38  1.676840e-01
membership_s3    5.956078e-37  8.437509e-01
membership_s4    0.000000e+00  0.000000e+00
membership_s5   -7.890473e-38 -3.347762e-01
membership_s6   -7.895181e-38 -3.658517e-01
membership_s7    0.000000e+00  0.000000e+00
membership_s8   -7.890473e-38 -3.334071e-01
membership_s9   -7.942571e-38 -3.999873e-01
membership_s10   0.000000e+00  0.000000e+00
membership_s11  -7.890473e-38 -4.461138e-01
membership_s13   0.000000e+00  0.000000e+00
membership_s14   1.352290e-37  3.701020e-01
membership_s15   5.632594e-38  1.780886e-02
membership_s17  -7.890473e-38 -3.729169e-01
membership_s18  -7.895181e-38 -3.339734e-01
membership_s19  -1.162153e-38 -5.363264e-02
membership_s20  -7.890473e-38 -3.879204e-01
membership_s21  -7.928294e-38 -4.228121e-01
membership_s22   1.979218e-37  6.283597e-01
membership_s23  -4.620659e-38 -2.929237e-02
membership_s25  -4.321602e-38 -1.892077e-01
membership_s26  -7.890473e-38 -4.509301e-01
membership_s27  -7.890473e-38 -2.506352e-01
membership_s28  -7.904614e-38 -4.817508e-01
membership_s29  -7.890473e-38 -3.515592e-01
membership_s30  -7.895181e-38 -2.761378e-01
membership_s31  -7.923547e-38 -4.154947e-01
membership_s32   1.054885e-37  2.359023e-01
membership_s33  -7.890473e-38 -4.299133e-01
membership_s34  -7.895181e-38 -4.361462e-01
membership_s35  -1.817235e-38 -1.333536e-02
membership_s36  -7.895181e-38 -4.669180e-01
membership_s37   2.608634e-38  4.150565e-03
membership_s39  -4.128713e-38 -2.972022e-01
membership_s40   9.317986e-37  2.362014e+00
membership_s41   0.000000e+00  0.000000e+00
membership_s42  -7.895181e-38 -4.016855e-01
membership_s43  -7.976084e-38 -4.088019e-01
membership_s44  -3.429285e-38 -3.058107e-01
V1              -1.184632e-37 -1.450946e-01
V2               1.130061e-37  4.897411e-01
pdi              3.630957e-35 -9.057282e+00
adhesion         2.142476e-41  3.109195e-05
cohesion        -4.284963e-41 -6.194264e-05
inner           -1.838436e-42  1.098633e-05
outer            5.464168e-41  3.497563e-04
ioratio          1.696580e-37  3.190599e-01
comsize          3.872739e-41  2.980749e-04
[1] "Dataset: med_C Model GBM, run: 2 of 10 2015-06-15 22:42:14"
Iter   TrainDeviance   ValidDeviance   StepSize   Improve
     1        0.5396             nan     0.0100    0.0002
     2        0.5363             nan     0.0100    0.0006
     3        0.5325             nan     0.0100    0.0006
     4        0.5289             nan     0.0100    0.0005
     5        0.5258             nan     0.0100    0.0000
     6        0.5228             nan     0.0100    0.0001
     7        0.5191             nan     0.0100    0.0001
     8        0.5159             nan     0.0100    0.0003
     9        0.5123             nan     0.0100    0.0001
    10        0.5103             nan     0.0100   -0.0001
    20        0.4852             nan     0.0100    0.0003
    40        0.4469             nan     0.0100   -0.0001
    60        0.4166             nan     0.0100   -0.0001
    80        0.3896             nan     0.0100    0.0000
   100        0.3669             nan     0.0100   -0.0001
   120        0.3468             nan     0.0100    0.0001
   140        0.3278             nan     0.0100   -0.0001
   160        0.3111             nan     0.0100   -0.0001
   180        0.2951             nan     0.0100   -0.0000
   200        0.2806             nan     0.0100   -0.0000
   220        0.2670             nan     0.0100   -0.0001
   240        0.2550             nan     0.0100   -0.0001
   260        0.2433             nan     0.0100   -0.0001
   265        0.2405             nan     0.0100   -0.0000

[1] "GBM variable coefficients"
                            var     rel.inf
outer                     outer 3.642417196
membership_s14   membership_s14 3.555996897
pagerank               pagerank 2.919325249
comsize                 comsize 2.903447249
ratio5                   ratio5 2.655557304
fourth                   fourth 2.344402310
V2                           V2 2.280369321
V1                           V1 2.253427306
spin_vertex         spin_vertex 2.113647600
bet                         bet 2.040848079
ratio1                   ratio1 1.921092173
walktrap_vertex walktrap_vertex 1.718214139
orbit44                 orbit44 1.664516472
ratio2                   ratio2 1.532226113
orbit30                 orbit30 1.499647006
graph16                 graph16 1.471129707
orbit36                 orbit36 1.465294893
graph20                 graph20 1.447648867
orbit18                 orbit18 1.332070676
graph19                 graph19 1.319877879
orbit35                 orbit35 1.252156671
trans                     trans 1.187619334
ratio4                   ratio4 1.121647884
adhesion               adhesion 1.113965408
inner                     inner 1.082604403
ratio6                   ratio6 1.080782806
graph15                 graph15 1.065130482
knn                         knn 1.046584025
graph10                 graph10 1.032808493
graph6                   graph6 1.016330445
orbit20                 orbit20 0.977613035
graph13                 graph13 0.969826800
orbit37                 orbit37 0.969126875
orbit28                 orbit28 0.932923386
graph21                 graph21 0.931625042
bigcom43               bigcom43 0.927348019
orbit50                 orbit50 0.915257265
orbit21                 orbit21 0.899176343
cohesion               cohesion 0.886197979
orbit45                 orbit45 0.881386932
orbit27                 orbit27 0.874652925
orbit19                 orbit19 0.868945077
orbit67                 orbit67 0.861472368
graph12                 graph12 0.861119859
graph14                 graph14 0.794789781
graph4                   graph4 0.786267278
constraint           constraint 0.769576115
graph17                 graph17 0.768903998
orbit16                 orbit16 0.768747811
orbit38                 orbit38 0.753126811
ioratio                 ioratio 0.743594141
orbit31                 orbit31 0.739307992
graph11                 graph11 0.728765997
ratio3                   ratio3 0.725034574
orbit49                 orbit49 0.715361247
graph5                   graph5 0.701355457
graph18                 graph18 0.676090457
orbit52                 orbit52 0.671023590
orbit25                 orbit25 0.668500003
upto_third           upto_third 0.656454671
orbit15                 orbit15 0.646354788
orbit39                 orbit39 0.624343682
orbit51                 orbit51 0.621359248
upto_sixth           upto_sixth 0.611357861
graph23                 graph23 0.583227483
hubscore               hubscore 0.571031535
orbit32                 orbit32 0.570823807
orbit33                 orbit33 0.553818554
graph25                 graph25 0.538994696
graph9                   graph9 0.521592183
third                     third 0.500740698
close                     close 0.497726464
upto_fifth           upto_fifth 0.491606958
orbit53                 orbit53 0.487887848
graph3                   graph3 0.475613174
graph1                   graph1 0.475282517
fifth                     fifth 0.471617259
orbit5                   orbit5 0.470404134
orbit24                 orbit24 0.461203663
orbit11                 orbit11 0.456303437
orbit63                 orbit63 0.449476659
orbit40                 orbit40 0.433438735
orbit4                   orbit4 0.416453746
orbit46                 orbit46 0.406304615
orbit2                   orbit2 0.394185993
orbit29                 orbit29 0.390675211
orbit56                 orbit56 0.351075772
orbit26                 orbit26 0.350404421
graph0                   graph0 0.348468099
sixth                     sixth 0.348101993
upto_fourth         upto_fourth 0.321137626
coreness               coreness 0.320205815
graph2                   graph2 0.314578839
graph7                   graph7 0.307547347
orbit17                 orbit17 0.305492087
orbit9                   orbit9 0.301189852
orbit41                 orbit41 0.297109812
orbit60                 orbit60 0.296573259
orbit22                 orbit22 0.279108710
orbit62                 orbit62 0.278231446
orbit58                 orbit58 0.266657135
orbit47                 orbit47 0.255973353
orbit6                   orbit6 0.249887111
membership_s37   membership_s37 0.214117497
orbit54                 orbit54 0.202300396
orbit59                 orbit59 0.199009120
graph22                 graph22 0.193365731
orbit69                 orbit69 0.186149760
orbit10                 orbit10 0.184928915
graph8                   graph8 0.184472877
AP                           AP 0.175105501
upto_second         upto_second 0.153498731
orbit61                 orbit61 0.147129859
orbit23                 orbit23 0.144437496
orbit43                 orbit43 0.139852077
pdi                         pdi 0.138620252
orbit65                 orbit65 0.126238269
orbit57                 orbit57 0.124469171
evcent                   evcent 0.122689864
orbit1                   orbit1 0.112196124
orbit13                 orbit13 0.109139034
second                   second 0.105196092
orbit12                 orbit12 0.103026895
orbit64                 orbit64 0.098015491
orbit48                 orbit48 0.081326274
membership_s35   membership_s35 0.079615003
graph24                 graph24 0.074677817
membership_s32   membership_s32 0.071078200
graph26                 graph26 0.067960330
ecc                         ecc 0.062103094
orbit7                   orbit7 0.059005637
bigcom11               bigcom11 0.058385957
orbit55                 orbit55 0.058173430
membership_s2     membership_s2 0.055123133
bigcom5                 bigcom5 0.051532568
bigcom23               bigcom23 0.047936059
bigcom41               bigcom41 0.044895334
orbit42                 orbit42 0.043801099
membership_s25   membership_s25 0.038052093
bigcom1                 bigcom1 0.034284173
orbit70                 orbit70 0.026522449
membership_s1     membership_s1 0.026356675
selfinter             selfinter 0.019107155
orbit68                 orbit68 0.009590911
orbit66                 orbit66 0.008587614
graph27                 graph27 0.000000000
graph28                 graph28 0.000000000
graph29                 graph29 0.000000000
orbit0                   orbit0 0.000000000
orbit3                   orbit3 0.000000000
orbit8                   orbit8 0.000000000
orbit14                 orbit14 0.000000000
orbit34                 orbit34 0.000000000
orbit71                 orbit71 0.000000000
orbit72                 orbit72 0.000000000
eccrad                   eccrad 0.000000000
first                     first 0.000000000
bigcom3                 bigcom3 0.000000000
bigcom4                 bigcom4 0.000000000
bigcom6                 bigcom6 0.000000000
bigcom7                 bigcom7 0.000000000
bigcom8                 bigcom8 0.000000000
bigcom9                 bigcom9 0.000000000
bigcom10               bigcom10 0.000000000
bigcom12               bigcom12 0.000000000
bigcom13               bigcom13 0.000000000
bigcom14               bigcom14 0.000000000
bigcom15               bigcom15 0.000000000
bigcom16               bigcom16 0.000000000
bigcom17               bigcom17 0.000000000
bigcom19               bigcom19 0.000000000
bigcom20               bigcom20 0.000000000
bigcom21               bigcom21 0.000000000
bigcom22               bigcom22 0.000000000
bigcom26               bigcom26 0.000000000
bigcom27               bigcom27 0.000000000
bigcom28               bigcom28 0.000000000
bigcom30               bigcom30 0.000000000
bigcom31               bigcom31 0.000000000
bigcom32               bigcom32 0.000000000
bigcom33               bigcom33 0.000000000
bigcom34               bigcom34 0.000000000
bigcom36               bigcom36 0.000000000
bigcom37               bigcom37 0.000000000
bigcom38               bigcom38 0.000000000
bigcom39               bigcom39 0.000000000
bigcom40               bigcom40 0.000000000
bigcom46               bigcom46 0.000000000
bigcom47               bigcom47 0.000000000
bigcom49               bigcom49 0.000000000
bigcom52               bigcom52 0.000000000
bigcom54               bigcom54 0.000000000
bigcom58               bigcom58 0.000000000
bigcom61               bigcom61 0.000000000
bigcom65               bigcom65 0.000000000
bigcom69               bigcom69 0.000000000
bigcom71               bigcom71 0.000000000
bigcom75               bigcom75 0.000000000
bigcom76               bigcom76 0.000000000
bigcom78               bigcom78 0.000000000
bigcom82               bigcom82 0.000000000
bigcom83               bigcom83 0.000000000
bigcom85               bigcom85 0.000000000
bigcom87               bigcom87 0.000000000
bigcom90               bigcom90 0.000000000
bigcom91               bigcom91 0.000000000
bigcom95               bigcom95 0.000000000
bigcom97               bigcom97 0.000000000
bigcom98               bigcom98 0.000000000
bigcom99               bigcom99 0.000000000
bigcom101             bigcom101 0.000000000
bigcom102             bigcom102 0.000000000
bigcom104             bigcom104 0.000000000
bigcom106             bigcom106 0.000000000
bigcom107             bigcom107 0.000000000
bigcom108             bigcom108 0.000000000
bigcom113             bigcom113 0.000000000
bigcom114             bigcom114 0.000000000
bigcom115             bigcom115 0.000000000
bigcom117             bigcom117 0.000000000
bigcom119             bigcom119 0.000000000
bigcom121             bigcom121 0.000000000
bigcom123             bigcom123 0.000000000
bigcom124             bigcom124 0.000000000
bigcom127             bigcom127 0.000000000
bigcom130             bigcom130 0.000000000
bigcom131             bigcom131 0.000000000
bigcom134             bigcom134 0.000000000
bigcom138             bigcom138 0.000000000
bigcom143             bigcom143 0.000000000
bigcom146             bigcom146 0.000000000
bigcom148             bigcom148 0.000000000
bigcom149             bigcom149 0.000000000
bigcom151             bigcom151 0.000000000
bigcom153             bigcom153 0.000000000
bigcom154             bigcom154 0.000000000
bigcom159             bigcom159 0.000000000
bigcom160             bigcom160 0.000000000
bigcom161             bigcom161 0.000000000
bigcom162             bigcom162 0.000000000
bigcom168             bigcom168 0.000000000
bigcom172             bigcom172 0.000000000
bigcom175             bigcom175 0.000000000
bigcom180             bigcom180 0.000000000
bigcom181             bigcom181 0.000000000
bigcom183             bigcom183 0.000000000
bigcom185             bigcom185 0.000000000
bigcom187             bigcom187 0.000000000
bigcom189             bigcom189 0.000000000
bigcom191             bigcom191 0.000000000
bigcom198             bigcom198 0.000000000
bigcom199             bigcom199 0.000000000
bigcom200             bigcom200 0.000000000
bigcom202             bigcom202 0.000000000
bigcom205             bigcom205 0.000000000
bigcom227             bigcom227 0.000000000
bigcom232             bigcom232 0.000000000
bigcom241             bigcom241 0.000000000
bigcom246             bigcom246 0.000000000
bigcom266             bigcom266 0.000000000
bigcom268             bigcom268 0.000000000
bigcom274             bigcom274 0.000000000
bigcom278             bigcom278 0.000000000
bigcom280             bigcom280 0.000000000
bigcom323             bigcom323 0.000000000
bigcom341             bigcom341 0.000000000
bigcom342             bigcom342 0.000000000
bigcom345             bigcom345 0.000000000
bigcom346             bigcom346 0.000000000
bigcom354             bigcom354 0.000000000
bigcom369             bigcom369 0.000000000
bigcom373             bigcom373 0.000000000
bigcom377             bigcom377 0.000000000
bigcom384             bigcom384 0.000000000
bigcom394             bigcom394 0.000000000
bigcom398             bigcom398 0.000000000
bigcom403             bigcom403 0.000000000
bigcom404             bigcom404 0.000000000
bigcom414             bigcom414 0.000000000
bigcom416             bigcom416 0.000000000
bigcom423             bigcom423 0.000000000
bigcom428             bigcom428 0.000000000
bigcom430             bigcom430 0.000000000
bigcom434             bigcom434 0.000000000
bigcom435             bigcom435 0.000000000
bigcom449             bigcom449 0.000000000
bigcom451             bigcom451 0.000000000
bigcom454             bigcom454 0.000000000
bigcom471             bigcom471 0.000000000
bigcom473             bigcom473 0.000000000
bigcom479             bigcom479 0.000000000
bigcom484             bigcom484 0.000000000
bigcom485             bigcom485 0.000000000
bigcom492             bigcom492 0.000000000
bigcom498             bigcom498 0.000000000
bigcom506             bigcom506 0.000000000
bigcom530             bigcom530 0.000000000
bigcom531             bigcom531 0.000000000
bigcom564             bigcom564 0.000000000
bigcom623             bigcom623 0.000000000
membership_s3     membership_s3 0.000000000
membership_s4     membership_s4 0.000000000
membership_s5     membership_s5 0.000000000
membership_s6     membership_s6 0.000000000
membership_s7     membership_s7 0.000000000
membership_s8     membership_s8 0.000000000
membership_s9     membership_s9 0.000000000
membership_s10   membership_s10 0.000000000
membership_s11   membership_s11 0.000000000
membership_s13   membership_s13 0.000000000
membership_s15   membership_s15 0.000000000
membership_s17   membership_s17 0.000000000
membership_s18   membership_s18 0.000000000
membership_s19   membership_s19 0.000000000
membership_s20   membership_s20 0.000000000
membership_s21   membership_s21 0.000000000
membership_s22   membership_s22 0.000000000
membership_s23   membership_s23 0.000000000
membership_s26   membership_s26 0.000000000
membership_s27   membership_s27 0.000000000
membership_s28   membership_s28 0.000000000
membership_s29   membership_s29 0.000000000
membership_s30   membership_s30 0.000000000
membership_s31   membership_s31 0.000000000
membership_s33   membership_s33 0.000000000
membership_s34   membership_s34 0.000000000
membership_s36   membership_s36 0.000000000
membership_s39   membership_s39 0.000000000
membership_s40   membership_s40 0.000000000
membership_s41   membership_s41 0.000000000
membership_s42   membership_s42 0.000000000
membership_s43   membership_s43 0.000000000
membership_s44   membership_s44 0.000000000
[1] "Dataset: med_C Model RF, run: 2 of 10 2015-06-15 22:42:50"
     |      Out-of-bag   |
Tree |      MSE  %Var(y) |
   1 |   0.1372   192.73 |
   2 |   0.1337   187.73 |
   3 |   0.1275   179.12 |
   4 |   0.1195   167.87 |
   5 |   0.1132   159.03 |
   6 |   0.1058   148.63 |
   7 |   0.1027   144.24 |
   8 |  0.09901   139.07 |
   9 |  0.09618   135.08 |
  10 |  0.09409   132.15 |
  11 |  0.09189   129.07 |
  12 |  0.09032   126.86 |
  13 |  0.08878   124.70 |
  14 |  0.08644   121.41 |
  15 |   0.0853   119.80 |
  16 |  0.08425   118.33 |
  17 |   0.0846   118.82 |
  18 |  0.08424   118.31 |
  19 |  0.08382   117.73 |
  20 |   0.0826   116.01 |
  21 |  0.08183   114.93 |
  22 |  0.08166   114.69 |
  23 |  0.08074   113.40 |
  24 |  0.08039   112.91 |
  25 |  0.07965   111.87 |
  26 |  0.07911   111.11 |
  27 |  0.07893   110.86 |
  28 |  0.07848   110.22 |
  29 |  0.07817   109.79 |
  30 |  0.07773   109.18 |
  31 |  0.07793   109.45 |
  32 |  0.07751   108.87 |
  33 |  0.07692   108.04 |
  34 |  0.07686   107.95 |
  35 |  0.07708   108.26 |
  36 |  0.07672   107.76 |
  37 |   0.0767   107.72 |
  38 |   0.0768   107.87 |
  39 |  0.07674   107.78 |
  40 |  0.07646   107.38 |
  41 |  0.07621   107.04 |
  42 |  0.07642   107.34 |
  43 |  0.07617   106.98 |
  44 |  0.07593   106.65 |
  45 |  0.07583   106.50 |
  46 |  0.07569   106.31 |
  47 |  0.07566   106.27 |
  48 |  0.07563   106.23 |
  49 |  0.07554   106.10 |
  50 |  0.07532   105.78 |
  51 |  0.07526   105.71 |
  52 |  0.07513   105.53 |
  53 |  0.07494   105.25 |
  54 |  0.07479   105.04 |
  55 |  0.07491   105.22 |
  56 |  0.07489   105.19 |
  57 |  0.07478   105.03 |
  58 |  0.07464   104.84 |
  59 |   0.0747   104.92 |
  60 |  0.07491   105.21 |
  61 |  0.07466   104.86 |
  62 |  0.07474   104.97 |
  63 |  0.07463   104.82 |
  64 |  0.07445   104.56 |
  65 |  0.07443   104.54 |
  66 |  0.07429   104.35 |
  67 |  0.07434   104.41 |
  68 |  0.07442   104.52 |
  69 |   0.0744   104.50 |
  70 |  0.07442   104.53 |
  71 |  0.07439   104.49 |
  72 |   0.0744   104.49 |
  73 |  0.07435   104.43 |
  74 |  0.07435   104.42 |
  75 |  0.07427   104.32 |
  76 |  0.07409   104.06 |
  77 |  0.07382   103.69 |
  78 |  0.07387   103.75 |
  79 |  0.07387   103.75 |
  80 |  0.07382   103.68 |
  81 |  0.07381   103.67 |
  82 |  0.07387   103.75 |
  83 |  0.07378   103.62 |
  84 |  0.07369   103.50 |
  85 |  0.07374   103.56 |
  86 |  0.07373   103.56 |
  87 |  0.07365   103.44 |
  88 |  0.07385   103.73 |
  89 |  0.07379   103.64 |
  90 |  0.07392   103.82 |
  91 |  0.07393   103.83 |
  92 |  0.07387   103.75 |
  93 |  0.07376   103.60 |
  94 |  0.07376   103.59 |
  95 |   0.0738   103.65 |
  96 |  0.07387   103.75 |
  97 |  0.07378   103.62 |
  98 |  0.07372   103.54 |
  99 |  0.07367   103.47 |
 100 |  0.07377   103.61 |
[1] "Random Forest variable coefficients"
                      %IncMSE IncNodePurity
graph5           7.725335e-03  5.421321e-01
graph6           3.139101e-03  7.406925e-01
graph7           7.873798e-04  3.399686e-01
graph8           2.983944e-04  1.657673e-01
graph9           1.457423e-03  6.695135e-01
graph10          8.859708e-03  5.735836e-01
graph11          8.522527e-03  7.557009e-01
graph12          1.362637e-03  7.025541e-01
graph13          5.308073e-03  5.907416e-01
graph14          7.585222e-03  9.957460e-01
graph15          5.692040e-03  8.589906e-01
graph16          1.338929e-02  1.410912e+00
graph17          5.523464e-03  8.635977e-01
graph18          1.503307e-03  5.231241e-01
graph19          1.394423e-02  1.178599e+00
graph20          5.235684e-03  7.109182e-01
graph21          3.853738e-03  5.759819e-01
graph22          8.599553e-04  1.916636e-01
graph23          1.621962e-03  7.238155e-01
graph24          7.617369e-03  4.189482e-01
graph25          5.008825e-03  2.793522e-01
graph26          4.289899e-04  5.926326e-02
graph27          2.097091e-04  1.085130e-01
graph28          1.082302e-03  4.806526e-02
graph29          0.000000e+00  0.000000e+00
orbit0           5.909561e-04  1.481027e-01
orbit1           1.294417e-03  3.167498e-01
orbit2           2.111435e-03  4.779623e-01
orbit3           1.010906e-03  3.036881e-01
orbit4           4.470720e-03  5.464890e-01
orbit5           3.195594e-03  6.597879e-01
orbit6           6.190107e-03  7.235554e-01
orbit7           1.845975e-03  5.721583e-01
orbit8           4.845918e-03  4.502063e-01
orbit9           4.533913e-03  7.560454e-01
orbit10          1.656202e-03  2.438299e-01
orbit11          2.405091e-03  5.534851e-01
orbit12          7.746747e-04  2.594349e-01
orbit13          3.046909e-04  1.101504e-01
orbit14          1.180050e-05  2.625991e-01
orbit15          5.618925e-03  6.177616e-01
orbit16          6.541688e-03  9.902890e-01
orbit17          2.538079e-03  5.622171e-01
orbit18          3.098315e-03  8.512296e-01
orbit19          2.935793e-03  6.783796e-01
orbit20          5.540282e-03  6.932110e-01
orbit21          2.889869e-03  1.733139e+00
orbit22          5.694404e-03  8.939858e-01
orbit23          8.675106e-04  5.411379e-01
orbit24          6.092062e-03  8.659059e-01
orbit25          4.134843e-03  3.354854e-01
orbit26          2.873941e-03  4.664435e-01
orbit27          1.035548e-02  9.739378e-01
orbit28          6.730556e-03  8.183589e-01
orbit29          2.489999e-03  3.851151e-01
orbit30          4.567948e-03  1.069570e+00
orbit31          7.655334e-03  7.933623e-01
orbit32          5.412866e-03  5.290491e-01
orbit33          3.342741e-03  5.388512e-01
orbit34          8.667797e-03  7.378581e-01
orbit35          9.265958e-03  1.269199e+00
orbit36          1.317709e-02  8.342724e-01
orbit37          9.053224e-03  7.902304e-01
orbit38          1.789139e-03  5.915149e-01
orbit39          3.631750e-03  1.166620e+00
orbit40          6.652064e-03  4.092138e-01
orbit41          4.537470e-04  2.134334e-01
orbit42          1.024457e-03  2.641893e-01
orbit43          2.231145e-03  4.489225e-01
orbit44          2.672932e-03  1.027516e+00
orbit45          1.185855e-02  9.587602e-01
orbit46          1.305396e-03  3.351807e-01
orbit47          1.497305e-03  2.897110e-01
orbit48          1.332751e-03  3.462826e-01
orbit49          7.060886e-03  8.223822e-01
orbit50          1.521542e-02  7.099398e-01
orbit51          4.264628e-03  5.478726e-01
orbit52          3.252652e-03  5.596555e-01
orbit53          5.824133e-03  5.797675e-01
orbit54          1.425145e-03  1.799655e-01
orbit55          3.771077e-05  7.364945e-02
orbit56          2.955976e-03  6.661932e-01
orbit57          3.582582e-04  2.818194e-01
orbit58          7.956381e-04  1.336144e-01
orbit59          4.578645e-03  4.140936e-01
orbit60          3.117154e-03  3.968296e-01
orbit61          2.319072e-03  2.293317e-01
orbit62          5.685792e-03  4.875714e-01
orbit63          2.968916e-03  2.310128e-01
orbit64          1.641916e-04  1.698848e-01
orbit65          1.248098e-03  2.943111e-01
orbit66          1.141349e-03  2.576164e-01
orbit67          6.061258e-04  3.960775e-01
orbit68         -1.618123e-05  3.650444e-02
orbit69          5.395086e-04  2.349999e-01
orbit70          3.048009e-05  3.363573e-02
orbit71          4.771991e-04  5.034254e-02
orbit72          3.215434e-05  1.714286e-02
AP               2.030377e-04  1.752534e-01
bet              3.148090e-03  2.017873e+00
ecc              1.500888e-04  2.139554e-01
eccrad           1.189369e-04  1.204607e-01
close            2.536504e-03  5.029342e-01
constraint       2.021016e-03  8.260470e-01
coreness         2.374051e-03  2.777607e-01
knn              5.104712e-03  1.022735e+00
hubscore         5.249262e-03  4.185970e-01
pagerank         2.532494e-03  1.472533e+00
trans            1.916708e-03  8.334753e-01
evcent           5.371688e-03  6.703234e-01
first            7.065763e-04  2.119319e-01
upto_second      1.587444e-03  3.905723e-01
upto_third       2.483930e-03  4.187159e-01
upto_fourth      7.100627e-04  4.887865e-01
upto_fifth       4.527935e-03  6.055572e-01
upto_sixth       1.554216e-03  7.089038e-01
second           4.226852e-03  5.499172e-01
third            5.651877e-03  7.827076e-01
fourth           1.466976e-03  1.497067e+00
fifth            4.121391e-03  7.342642e-01
sixth            4.459449e-03  6.312958e-01
ratio1           6.125824e-03  1.003103e+00
ratio2           3.057692e-03  1.215724e+00
ratio3           2.281357e-03  6.582830e-01
ratio4           4.570041e-03  1.045114e+00
ratio5           5.327263e-03  2.285628e+00
ratio6           3.804471e-03  6.816159e-01
selfinter        2.534341e-05  4.576339e-02
walktrap_vertex  8.870657e-04  1.079324e+00
bigcom1         -1.474178e-04  1.744323e-01
bigcom3          0.000000e+00  7.186655e-01
bigcom4          0.000000e+00  0.000000e+00
bigcom5          1.616318e-04  7.625013e-02
bigcom6          0.000000e+00  0.000000e+00
bigcom7          0.000000e+00  0.000000e+00
bigcom8          0.000000e+00  0.000000e+00
bigcom9          0.000000e+00  0.000000e+00
bigcom10         0.000000e+00  0.000000e+00
bigcom11        -7.447594e-05  8.624282e-02
bigcom12         7.535155e-05  1.552741e-02
bigcom13         0.000000e+00  0.000000e+00
bigcom14         0.000000e+00  2.775558e-19
bigcom15         0.000000e+00  0.000000e+00
bigcom16         0.000000e+00  0.000000e+00
bigcom17         0.000000e+00  0.000000e+00
bigcom19         0.000000e+00  0.000000e+00
bigcom20         0.000000e+00  0.000000e+00
bigcom21         0.000000e+00  0.000000e+00
bigcom22         8.906431e-04  3.883638e-01
bigcom23        -1.908346e-04  1.991842e-01
bigcom26         0.000000e+00  0.000000e+00
bigcom27        -9.565859e-05  3.928005e-01
bigcom28         0.000000e+00  0.000000e+00
bigcom30        -6.519742e-05  1.053230e-01
bigcom31         0.000000e+00  0.000000e+00
bigcom32         0.000000e+00  0.000000e+00
bigcom33        -7.205582e-05  5.106984e-01
bigcom34         0.000000e+00  0.000000e+00
bigcom36         0.000000e+00  0.000000e+00
bigcom37         0.000000e+00  0.000000e+00
bigcom38         0.000000e+00  0.000000e+00
bigcom39         0.000000e+00  0.000000e+00
bigcom40         0.000000e+00  0.000000e+00
bigcom41         1.518094e-05  5.622397e-01
bigcom43         4.090382e-04  7.576738e-01
bigcom46        -4.888243e-05  9.514019e-02
bigcom47        -7.816870e-05  1.062576e-01
bigcom49         0.000000e+00  0.000000e+00
bigcom52         0.000000e+00  0.000000e+00
bigcom54        -1.602564e-05  2.929789e-01
bigcom58         0.000000e+00  0.000000e+00
bigcom61         0.000000e+00  0.000000e+00
bigcom65         0.000000e+00  0.000000e+00
bigcom69         0.000000e+00  0.000000e+00
bigcom71         0.000000e+00  0.000000e+00
bigcom75         0.000000e+00  0.000000e+00
bigcom76         0.000000e+00  0.000000e+00
bigcom78         0.000000e+00  0.000000e+00
bigcom82         0.000000e+00  0.000000e+00
bigcom83         0.000000e+00  0.000000e+00
bigcom85         0.000000e+00  0.000000e+00
bigcom87         0.000000e+00  0.000000e+00
bigcom90         0.000000e+00  3.202955e-01
bigcom91         0.000000e+00  0.000000e+00
bigcom95         0.000000e+00  0.000000e+00
bigcom97        -1.058963e-04  5.556158e-01
bigcom98         0.000000e+00  0.000000e+00
bigcom99         0.000000e+00  0.000000e+00
bigcom101        2.279682e-05  5.777431e-01
bigcom102        0.000000e+00  0.000000e+00
bigcom104        0.000000e+00  5.558011e-01
bigcom106        0.000000e+00  0.000000e+00
bigcom107        0.000000e+00  0.000000e+00
bigcom108        0.000000e+00  0.000000e+00
bigcom113        0.000000e+00  0.000000e+00
bigcom114        0.000000e+00  0.000000e+00
bigcom115        0.000000e+00  0.000000e+00
bigcom117       -1.467049e-05  1.244293e-01
bigcom119        0.000000e+00  0.000000e+00
bigcom121        0.000000e+00  0.000000e+00
bigcom123       -3.153652e-05  3.622368e-02
bigcom124        0.000000e+00  0.000000e+00
bigcom127       -3.597266e-05  5.369584e-01
bigcom130        0.000000e+00  4.440892e-18
bigcom131        0.000000e+00  0.000000e+00
bigcom134        0.000000e+00  0.000000e+00
bigcom138        0.000000e+00  1.387779e-19
bigcom143        0.000000e+00  0.000000e+00
bigcom146        0.000000e+00  0.000000e+00
bigcom148        0.000000e+00  5.815233e-01
bigcom149        0.000000e+00  0.000000e+00
bigcom151        0.000000e+00  0.000000e+00
bigcom153        0.000000e+00  0.000000e+00
bigcom154        0.000000e+00  0.000000e+00
bigcom159        0.000000e+00  0.000000e+00
bigcom160        0.000000e+00  0.000000e+00
bigcom161        0.000000e+00  0.000000e+00
bigcom162        0.000000e+00  0.000000e+00
bigcom168        0.000000e+00  0.000000e+00
bigcom172        0.000000e+00  4.538572e-01
bigcom175        0.000000e+00  0.000000e+00
bigcom180        0.000000e+00  0.000000e+00
bigcom181        0.000000e+00  6.938894e-20
bigcom183        0.000000e+00  0.000000e+00
bigcom185        0.000000e+00  0.000000e+00
bigcom187        0.000000e+00  0.000000e+00
bigcom189        0.000000e+00  0.000000e+00
bigcom191        0.000000e+00  0.000000e+00
bigcom198        0.000000e+00  0.000000e+00
bigcom199        0.000000e+00  0.000000e+00
bigcom200        0.000000e+00  0.000000e+00
bigcom202        0.000000e+00  0.000000e+00
bigcom205        0.000000e+00  0.000000e+00
bigcom227        0.000000e+00  0.000000e+00
bigcom232        0.000000e+00  0.000000e+00
bigcom241        0.000000e+00  0.000000e+00
bigcom246        0.000000e+00  0.000000e+00
bigcom266        0.000000e+00  0.000000e+00
bigcom268        0.000000e+00  7.761784e-01
bigcom274        0.000000e+00  8.618636e-01
bigcom278        0.000000e+00  0.000000e+00
bigcom280        0.000000e+00  0.000000e+00
bigcom323        0.000000e+00  0.000000e+00
bigcom341        0.000000e+00  0.000000e+00
bigcom342        0.000000e+00  0.000000e+00
bigcom345        0.000000e+00  0.000000e+00
bigcom346        0.000000e+00  0.000000e+00
bigcom354        0.000000e+00  0.000000e+00
bigcom369        0.000000e+00  0.000000e+00
bigcom373        0.000000e+00  0.000000e+00
bigcom377        0.000000e+00  0.000000e+00
bigcom384        0.000000e+00  0.000000e+00
bigcom394        0.000000e+00  0.000000e+00
bigcom398       -1.093797e-04  3.631001e-01
bigcom403        0.000000e+00  0.000000e+00
bigcom404        0.000000e+00  0.000000e+00
bigcom414        0.000000e+00  5.401735e-01
bigcom416        0.000000e+00  0.000000e+00
bigcom423        0.000000e+00  0.000000e+00
bigcom428        0.000000e+00  0.000000e+00
bigcom430        0.000000e+00  0.000000e+00
bigcom434        0.000000e+00  0.000000e+00
bigcom435        0.000000e+00  0.000000e+00
bigcom449        0.000000e+00  0.000000e+00
bigcom451        0.000000e+00  0.000000e+00
bigcom454        0.000000e+00  2.115232e-01
bigcom471        0.000000e+00  0.000000e+00
bigcom473        0.000000e+00  0.000000e+00
bigcom479        0.000000e+00  6.725549e-01
bigcom484        0.000000e+00  0.000000e+00
bigcom485        0.000000e+00  0.000000e+00
bigcom492        0.000000e+00  0.000000e+00
bigcom498        0.000000e+00  0.000000e+00
bigcom506        0.000000e+00  0.000000e+00
bigcom530        0.000000e+00  0.000000e+00
bigcom531        0.000000e+00  3.887629e-01
bigcom564        0.000000e+00  0.000000e+00
bigcom623        0.000000e+00  0.000000e+00
spin_vertex      4.950706e-04  1.111892e+00
membership_s1    9.644057e-05  6.219430e-02
membership_s2   -3.611293e-04  2.044166e-01
membership_s3    2.143177e-06  5.567325e-01
membership_s4    0.000000e+00  0.000000e+00
membership_s5    0.000000e+00  0.000000e+00
membership_s6   -6.318369e-05  4.468055e-01
membership_s7    0.000000e+00  0.000000e+00
membership_s8    0.000000e+00  0.000000e+00
membership_s9    0.000000e+00  0.000000e+00
membership_s10   0.000000e+00  0.000000e+00
membership_s11   0.000000e+00  0.000000e+00
membership_s13   0.000000e+00  0.000000e+00
membership_s14   1.364897e-02  2.953347e+00
membership_s15   1.655629e-05  1.911218e-02
membership_s17   0.000000e+00  0.000000e+00
membership_s18   0.000000e+00  5.333333e-03
membership_s19   1.970152e-05  4.238188e-03
membership_s20   0.000000e+00  0.000000e+00
membership_s21   0.000000e+00  8.333333e-03
membership_s22  -9.930240e-06  1.902011e-01
membership_s23   0.000000e+00  2.000000e-02
membership_s25   6.252289e-05  1.951924e-02
membership_s26   0.000000e+00  0.000000e+00
membership_s27   0.000000e+00  0.000000e+00
membership_s28   0.000000e+00  0.000000e+00
membership_s29   0.000000e+00  0.000000e+00
membership_s30   0.000000e+00  0.000000e+00
membership_s31   0.000000e+00  0.000000e+00
membership_s32  -2.350923e-05  1.724613e-01
membership_s33   0.000000e+00  0.000000e+00
membership_s34   0.000000e+00  0.000000e+00
membership_s35   1.543177e-04  9.267081e-02
membership_s36   0.000000e+00  0.000000e+00
membership_s37  -1.986882e-04  1.004308e-01
membership_s39   1.012925e-04  4.589439e-02
membership_s40   0.000000e+00  0.000000e+00
membership_s41   0.000000e+00  0.000000e+00
membership_s42   0.000000e+00  0.000000e+00
membership_s43  -7.918485e-05  2.268227e-02
membership_s44   0.000000e+00  1.333333e-02
V1               2.789388e-03  2.135673e+00
V2               7.003977e-03  2.042645e+00
pdi             -4.662500e-05  3.754972e-01
adhesion         4.838774e-03  1.120722e+00
cohesion         5.266902e-03  1.279276e+00
inner            4.593814e-03  1.075911e+00
outer            1.610192e-03  3.487280e+00
ioratio          4.640461e-03  1.246524e+00
comsize          2.241615e-03  3.186039e+00
[1] "Dataset: med_C Model GLM, run: 2 of 10 2015-06-15 22:43:26"
[1] "glmnet variable coefficients"
                         [,1]          [,2]
(Intercept)     -2.481696e+00 -2.813335e+01
graph0           6.465338e-40  9.728980e-04
graph1          -2.526356e-41 -2.263586e-05
graph2          -5.889157e-40  9.537938e-04
graph3          -7.377778e-43 -3.854577e-07
graph4          -3.341025e-43  1.867310e-07
graph5          -2.816313e-41 -4.880351e-05
graph6          -6.872605e-42 -8.082227e-06
graph7          -5.892017e-41 -6.130295e-05
graph8          -3.663875e-40 -8.228147e-04
graph9          -2.038496e-44 -2.613102e-08
graph10         -7.643385e-45  1.124994e-09
graph11         -4.016451e-45  8.926940e-09
graph12         -1.655969e-43 -4.777521e-08
graph13         -3.378105e-43 -6.135854e-07
graph14         -9.101253e-44 -2.444853e-08
graph15         -3.976974e-42  9.977773e-06
graph16         -8.536344e-44 -2.527166e-08
graph17         -3.683570e-43 -3.157972e-07
graph18         -1.113835e-41  1.305065e-05
graph19         -1.358921e-42 -5.899131e-07
graph20         -1.068523e-42  3.973187e-06
graph21         -3.230836e-42 -3.064990e-07
graph22         -2.699869e-42 -1.572187e-06
graph23         -2.757038e-42 -1.144646e-06
graph24         -8.020872e-42  4.681664e-06
graph25         -1.200137e-41  1.948856e-05
graph26         -1.189487e-41  4.746530e-07
graph27         -3.291654e-41  2.079327e-04
graph28         -3.589416e-41  3.657060e-05
graph29         -2.316961e-40 -6.920131e-04
orbit0           6.465338e-40  9.768395e-04
orbit1          -3.200561e-41 -2.378050e-05
orbit2           3.102953e-41 -1.004151e-04
orbit3          -5.889157e-40  9.515444e-04
orbit4          -2.188350e-42 -3.228663e-06
orbit5          -4.791372e-43  2.005906e-06
orbit6          -3.373012e-43  1.945855e-07
orbit7           1.829003e-42 -2.684141e-05
orbit8          -2.816313e-41 -4.885375e-05
orbit9          -3.898756e-41 -1.466061e-05
orbit10         -6.674258e-42 -1.372556e-05
orbit11         -1.066423e-41  2.000818e-04
orbit12         -7.242715e-41 -7.723299e-05
orbit13         -1.232142e-40 -1.056204e-04
orbit14         -3.663875e-40 -8.252157e-04
orbit15         -6.904307e-44 -1.128086e-07
orbit16         -3.988583e-44  7.555142e-08
orbit17         -3.048668e-44 -5.814945e-08
orbit18         -4.854596e-44 -9.218451e-08
orbit19         -1.534185e-44 -7.045421e-09
orbit20         -6.136954e-45  6.693598e-08
orbit21          1.245634e-44  4.978051e-07
orbit22         -4.017724e-45  8.845492e-09
orbit23          2.808503e-44 -5.532145e-06
orbit24         -5.271132e-43 -2.251531e-07
orbit25         -1.929014e-43 -2.912012e-08
orbit26         -1.725326e-43  1.399656e-07
orbit27         -3.960839e-42 -8.617295e-06
orbit28         -9.285656e-43  8.031106e-06
orbit29         -4.878363e-43 -1.686422e-06
orbit30         -7.362678e-43 -1.245761e-06
orbit31         -2.162843e-43  6.579619e-08
orbit32         -8.865741e-44 -1.161129e-07
orbit33          3.862649e-43  1.733702e-05
orbit34         -3.976974e-42  9.849745e-06
orbit35         -6.937155e-43 -1.032793e-06
orbit36         -1.101155e-42 -1.419784e-06
orbit37         -8.658658e-44  4.035776e-08
orbit38         -6.658594e-43  3.360253e-06
orbit39         -2.005584e-42 -1.565849e-06
orbit40         -3.918132e-43 -3.722614e-07
orbit41         -1.903751e-42 -1.390572e-07
orbit42          1.162174e-42  1.215156e-04
orbit43         -1.156458e-41  1.401924e-05
orbit44         -1.152688e-40 -8.029910e-04
orbit45         -1.719354e-41 -4.155116e-05
orbit46         -4.294379e-42 -1.073956e-05
orbit47         -3.944589e-42  6.532957e-06
orbit48          1.269018e-44  1.269356e-05
orbit49         -1.080120e-42  5.057826e-06
orbit50         -1.638610e-41 -7.320064e-05
orbit51         -8.958324e-42  6.013801e-07
orbit52         -8.318500e-42  1.607739e-06
orbit53         -4.658442e-42 -5.380252e-06
orbit54         -2.706493e-42 -1.599692e-06
orbit55         -3.592964e-41  1.652057e-04
orbit56         -3.215461e-41  4.027692e-05
orbit57         -2.223491e-42 -2.133975e-06
orbit58         -5.110764e-41 -6.052414e-05
orbit59         -1.737531e-41 -8.173828e-06
orbit60         -7.897422e-42  4.352060e-05
orbit61         -9.768094e-41 -6.701719e-04
orbit62         -9.391651e-41 -1.302500e-04
orbit63         -3.475772e-41 -7.765345e-05
orbit64          6.356138e-42  2.455279e-04
orbit65         -5.950607e-41 -5.576538e-05
orbit66         -1.141231e-41  1.940965e-05
orbit67         -7.733790e-41 -4.345976e-04
orbit68         -3.583353e-41  2.212998e-04
orbit69         -1.560048e-40  2.128454e-03
orbit70         -5.064124e-41  1.052372e-04
orbit71         -7.932246e-41 -1.718703e-04
orbit72         -2.316961e-40 -6.905175e-04
AP               1.469490e-38 -1.994186e-02
bet              9.832309e-43  7.404418e-07
ecc              8.848584e-39  2.690067e-02
eccrad           6.194009e-38  1.876412e-01
close           -4.311554e-37  4.852159e-01
constraint      -1.405635e-37 -8.383862e-01
coreness        -5.147635e-39 -5.058574e-03
knn             -6.179694e-40 -3.711445e-04
hubscore        -3.913177e-37 -3.863454e-01
pagerank         2.473470e-35 -1.522901e+01
trans           -1.450803e-37  2.690249e-02
evcent          -3.963270e-37 -4.039551e-01
first            6.465338e-40  9.811713e-04
upto_second     -5.008005e-41 -4.751658e-05
upto_third      -7.880982e-42  8.702734e-06
upto_fourth     -5.101485e-42  3.215054e-05
upto_fifth      -1.400940e-41  7.175372e-05
upto_sixth      -9.500045e-41  2.943831e-03
second          -5.166849e-41 -4.923523e-05
third           -6.854753e-42  1.901002e-05
fourth           2.344752e-41  3.459457e-05
fifth            6.688898e-42 -4.264186e-05
sixth            1.608199e-41 -4.605475e-05
ratio1          -8.660053e-40 -5.185835e-04
ratio2           1.940336e-39 -1.227849e-04
ratio3           3.067087e-39 -1.113327e-02
ratio4           6.745277e-39 -7.695961e-02
ratio5          -3.253106e-37 -1.031412e-01
ratio6          -1.940886e-40 -2.700228e-03
selfinter       -6.109879e-39 -8.303143e-03
walktrap_vertex -7.635942e-38 -7.220166e-02
bigcom1         -7.133813e-39  6.584419e-03
bigcom3          9.327239e-37  2.227880e+00
bigcom4         -7.802325e-38 -3.773985e-01
bigcom5         -2.828557e-38  3.742787e-02
bigcom6         -7.797692e-38 -1.633852e-01
bigcom7          0.000000e+00  0.000000e+00
bigcom8         -7.820913e-38 -3.153107e-01
bigcom9         -7.797692e-38 -3.541693e-01
bigcom10        -7.797692e-38 -2.424007e-01
bigcom11         2.503364e-38  2.388930e-02
bigcom12        -3.809176e-38 -2.533760e-01
bigcom13        -7.820913e-38 -4.226174e-01
bigcom14        -7.825574e-38 -2.855338e-01
bigcom15         0.000000e+00  0.000000e+00
bigcom16        -7.830240e-38 -4.778070e-01
bigcom17        -7.797692e-38 -3.158952e-01
bigcom19        -7.806964e-38 -6.015046e-01
bigcom20         0.000000e+00  0.000000e+00
bigcom21        -7.797692e-38 -1.375036e-01
bigcom22        -4.819556e-38  1.531942e-02
bigcom23         1.271069e-37  2.093488e-01
bigcom26        -7.802325e-38 -5.469126e-01
bigcom27         4.276274e-37  1.201466e+00
bigcom28         0.000000e+00  0.000000e+00
bigcom30         1.244589e-37  3.121987e-01
bigcom31        -7.797692e-38 -9.692823e-02
bigcom32        -7.816258e-38 -3.916568e-01
bigcom33         2.592312e-37  9.269114e-01
bigcom34        -7.797692e-38 -2.603875e-01
bigcom36         0.000000e+00  0.000000e+00
bigcom37        -7.802325e-38 -1.101258e-01
bigcom38         0.000000e+00  0.000000e+00
bigcom39         0.000000e+00  0.000000e+00
bigcom40        -7.806964e-38 -4.960147e-01
bigcom41         2.596944e-37  7.299717e-01
bigcom43         1.762684e-37  6.301728e-01
bigcom46         4.276274e-37  1.650610e+00
bigcom47         6.664637e-38  4.907012e-01
bigcom49        -7.816258e-38 -2.964854e-01
bigcom52        -7.797692e-38 -4.014717e-01
bigcom54         4.276274e-37  8.618921e-01
bigcom58        -7.806964e-38 -5.561564e-01
bigcom61        -7.797692e-38 -9.857828e-02
bigcom65        -7.806964e-38 -4.649414e-01
bigcom69        -7.802325e-38 -3.316949e-01
bigcom71        -7.797692e-38 -2.218172e-01
bigcom75        -7.797692e-38 -2.566793e-01
bigcom76        -7.797692e-38 -3.356917e-01
bigcom78         0.000000e+00  0.000000e+00
bigcom82        -7.802325e-38 -4.311815e-01
bigcom83        -7.797692e-38 -1.269294e-01
bigcom85        -7.802325e-38 -4.239164e-01
bigcom87        -7.797692e-38 -2.042708e-01
bigcom90         9.327239e-37  2.013855e+00
bigcom91        -7.802325e-38 -5.423978e-01
bigcom95        -7.797692e-38 -1.192330e-01
bigcom97         4.276274e-37  1.440638e+00
bigcom98        -7.802325e-38 -3.742082e-01
bigcom99        -7.797692e-38 -2.504230e-01
bigcom101        4.281362e-37  6.362804e-01
bigcom102       -7.806964e-38 -4.096877e-01
bigcom104        9.327239e-37  2.242130e+00
bigcom106       -7.797692e-38 -2.300073e-01
bigcom107       -7.797692e-38 -2.826784e-01
bigcom108        0.000000e+00  0.000000e+00
bigcom113       -7.797692e-38 -4.861443e-01
bigcom114        0.000000e+00  0.000000e+00
bigcom115        0.000000e+00  0.000000e+00
bigcom117        1.398804e-38  7.303253e-02
bigcom119       -7.797692e-38 -4.156915e-01
bigcom121       -7.797692e-38 -4.601267e-01
bigcom123        2.592312e-37  8.654559e-01
bigcom124       -7.797692e-38 -2.320404e-01
bigcom127        2.592312e-37  7.956397e-01
bigcom130       -7.830240e-38 -4.388765e-01
bigcom131       -7.797692e-38 -1.615334e-01
bigcom134       -7.802325e-38 -3.050085e-01
bigcom138       -7.802325e-38 -2.228876e-01
bigcom143       -7.802325e-38 -3.631473e-01
bigcom146       -7.825574e-38 -4.073658e-01
bigcom148        9.327239e-37  2.365096e+00
bigcom149       -7.797692e-38 -1.646565e-01
bigcom151       -7.797692e-38 -5.050145e-01
bigcom153       -7.797692e-38 -3.842756e-01
bigcom154       -7.797692e-38 -3.708141e-01
bigcom159       -7.797692e-38 -4.819846e-01
bigcom160       -7.802325e-38 -4.410365e-01
bigcom161       -7.797692e-38 -2.068737e-01
bigcom162       -7.811608e-38 -4.221661e-01
bigcom168       -7.802325e-38 -4.738552e-01
bigcom172        9.327239e-37  2.757481e+00
bigcom175       -7.797692e-38 -6.983699e-01
bigcom180       -7.797692e-38 -4.073636e-01
bigcom181       -7.802325e-38 -2.948982e-01
bigcom183        0.000000e+00  0.000000e+00
bigcom185       -7.802325e-38 -3.838911e-01
bigcom187       -7.797692e-38 -3.415784e-01
bigcom189       -7.802325e-38 -5.003504e-01
bigcom191       -7.797692e-38 -4.681415e-01
bigcom198       -7.797692e-38 -2.678568e-01
bigcom199       -7.797692e-38 -4.003637e-01
bigcom200       -7.797692e-38 -2.284526e-01
bigcom202       -7.797692e-38 -2.045041e-01
bigcom205        0.000000e+00  0.000000e+00
bigcom227       -7.797692e-38 -4.368613e-01
bigcom232       -7.797692e-38 -3.233036e-01
bigcom241        0.000000e+00  0.000000e+00
bigcom246        0.000000e+00  0.000000e+00
bigcom266       -7.797692e-38 -2.453608e-01
bigcom268        9.327239e-37  2.339174e+00
bigcom274        9.327239e-37  2.385045e+00
bigcom278       -7.797692e-38 -2.839272e-01
bigcom280        0.000000e+00  0.000000e+00
bigcom323       -7.802325e-38 -4.709524e-01
bigcom341       -7.797692e-38 -3.782458e-01
bigcom342       -7.802325e-38 -4.269914e-01
bigcom345       -7.797692e-38 -5.749800e-01
bigcom346        0.000000e+00  0.000000e+00
bigcom354        0.000000e+00  0.000000e+00
bigcom369       -7.797692e-38 -3.084739e-01
bigcom373       -7.797692e-38 -4.624225e-01
bigcom377       -7.797692e-38 -6.614287e-01
bigcom384       -7.797692e-38 -3.558526e-01
bigcom394       -7.797692e-38 -3.124133e-01
bigcom398        4.276274e-37  8.374942e-01
bigcom403       -7.797692e-38 -4.777508e-01
bigcom404       -7.797692e-38 -2.433591e-01
bigcom414        9.327239e-37  2.225617e+00
bigcom416        0.000000e+00  0.000000e+00
bigcom423       -7.802325e-38 -4.955085e-01
bigcom428       -7.797692e-38 -4.433918e-01
bigcom430       -7.797692e-38 -5.788918e-01
bigcom434       -7.797692e-38 -3.170833e-01
bigcom435       -7.797692e-38 -3.981089e-01
bigcom449       -7.797692e-38 -3.601991e-01
bigcom451       -7.797692e-38 -3.190562e-01
bigcom454        9.327239e-37  1.717998e+00
bigcom471        0.000000e+00  0.000000e+00
bigcom473       -7.797692e-38 -5.342550e-01
bigcom479        9.327239e-37  2.164167e+00
bigcom484       -7.825574e-38 -2.349665e-01
bigcom485       -7.797692e-38 -6.657339e-01
bigcom492        0.000000e+00  0.000000e+00
bigcom498       -7.797692e-38 -4.512353e-01
bigcom506       -7.797692e-38 -3.698154e-01
bigcom530        0.000000e+00  0.000000e+00
bigcom531        9.327239e-37  2.191944e+00
bigcom564        0.000000e+00  0.000000e+00
bigcom623       -7.797692e-38 -5.163758e-01
spin_vertex     -5.309517e-38 -1.893416e-01
membership_s1   -8.906245e-39  4.132394e-02
membership_s2    1.018220e-38  1.402502e-01
membership_s3    4.281362e-37  6.353913e-01
membership_s4    0.000000e+00  0.000000e+00
membership_s5   -7.797692e-38 -2.492747e-01
membership_s6    4.276274e-37  8.846007e-01
membership_s7   -7.797692e-38 -2.068436e-01
membership_s8   -7.797692e-38 -1.804310e-01
membership_s9   -7.844273e-38 -3.627086e-01
membership_s10   0.000000e+00  0.000000e+00
membership_s11  -7.797692e-38 -4.842767e-01
membership_s13   0.000000e+00  0.000000e+00
membership_s14   1.386953e-37  3.855645e-01
membership_s15   3.467320e-38 -6.764476e-02
membership_s17  -7.802325e-38 -4.714609e-01
membership_s18  -7.802325e-38 -1.974457e-01
membership_s19  -5.829000e-39 -1.179622e-01
membership_s20  -7.797692e-38 -2.608176e-01
membership_s21  -7.834912e-38 -4.015101e-01
membership_s22   3.448701e-38  1.042992e-01
membership_s23  -4.781261e-38 -4.187136e-02
membership_s25  -4.434534e-38 -2.063111e-01
membership_s26  -7.797692e-38 -4.622627e-01
membership_s27  -7.797692e-38 -2.299392e-01
membership_s28  -7.820913e-38 -3.684615e-01
membership_s29   0.000000e+00  0.000000e+00
membership_s30  -7.802325e-38 -2.544901e-01
membership_s31  -7.839590e-38 -4.263383e-01
membership_s32   9.106808e-38  1.600045e-01
membership_s33  -7.797692e-38 -4.808288e-01
membership_s34  -7.802325e-38 -3.508134e-01
membership_s35  -6.304375e-39  7.501758e-03
membership_s36  -7.811608e-38 -5.554244e-01
membership_s37   3.922472e-38  5.199946e-02
membership_s39  -4.110659e-38 -3.283579e-01
membership_s40   0.000000e+00  0.000000e+00
membership_s41   0.000000e+00  0.000000e+00
membership_s42  -7.802325e-38 -4.203363e-01
membership_s43  -3.020706e-38 -5.025542e-02
membership_s44  -3.614205e-38 -2.856897e-01
V1              -1.235328e-37 -1.482273e-01
V2               5.582206e-38  1.634763e-01
pdi              1.999156e-35 -2.999631e+01
adhesion         1.799660e-41  3.730632e-06
cohesion        -3.599331e-41 -7.485798e-06
inner           -1.187272e-42  1.310722e-05
outer            5.172104e-41  3.351761e-04
ioratio          1.421378e-37  1.665860e-01
comsize          3.354059e-41  2.305795e-04
[1] "Dataset: med_C Model GBM, run: 3 of 10 2015-06-15 22:43:47"
Iter   TrainDeviance   ValidDeviance   StepSize   Improve
     1        0.5422             nan     0.0100    0.0006
     2        0.5384             nan     0.0100    0.0005
     3        0.5343             nan     0.0100    0.0008
     4        0.5313             nan     0.0100    0.0004
     5        0.5281             nan     0.0100    0.0006
     6        0.5252             nan     0.0100   -0.0002
     7        0.5218             nan     0.0100    0.0006
     8        0.5189             nan     0.0100    0.0003
     9        0.5160             nan     0.0100    0.0002
    10        0.5134             nan     0.0100    0.0000
    20        0.4890             nan     0.0100    0.0003
    40        0.4530             nan     0.0100   -0.0000
    60        0.4224             nan     0.0100    0.0000
    80        0.3976             nan     0.0100   -0.0001
   100        0.3739             nan     0.0100    0.0001
   120        0.3541             nan     0.0100   -0.0002
   140        0.3347             nan     0.0100    0.0001
   160        0.3179             nan     0.0100   -0.0001
   180        0.3022             nan     0.0100   -0.0001
   200        0.2872             nan     0.0100    0.0000
   220        0.2726             nan     0.0100   -0.0000
   240        0.2598             nan     0.0100   -0.0001
   260        0.2485             nan     0.0100   -0.0000
   265        0.2455             nan     0.0100   -0.0001

[1] "GBM variable coefficients"
                            var     rel.inf
membership_s14   membership_s14 3.874881284
ratio5                   ratio5 3.693154347
outer                     outer 3.531510374
comsize                 comsize 3.092192206
bet                         bet 2.479884932
V2                           V2 2.443226699
walktrap_vertex walktrap_vertex 2.386129862
fourth                   fourth 2.203096373
spin_vertex         spin_vertex 2.139054485
orbit36                 orbit36 2.019518321
pagerank               pagerank 1.915681936
orbit18                 orbit18 1.690487294
V1                           V1 1.675549502
inner                     inner 1.670008314
ratio2                   ratio2 1.621075279
adhesion               adhesion 1.572222076
trans                     trans 1.543649471
graph16                 graph16 1.451481472
ratio4                   ratio4 1.390487597
ratio1                   ratio1 1.313463581
graph6                   graph6 1.306311179
orbit30                 orbit30 1.242624012
orbit67                 orbit67 1.190906098
graph15                 graph15 1.165779584
orbit27                 orbit27 1.142380733
graph19                 graph19 1.120620571
cohesion               cohesion 1.098769367
ratio6                   ratio6 1.095177670
graph10                 graph10 1.050347776
graph13                 graph13 1.018024600
graph17                 graph17 1.001854973
knn                         knn 0.987054803
orbit28                 orbit28 0.962962307
ioratio                 ioratio 0.943687508
orbit17                 orbit17 0.907901086
orbit16                 orbit16 0.901870906
graph14                 graph14 0.868627491
upto_third           upto_third 0.861540359
bigcom43               bigcom43 0.857001913
graph3                   graph3 0.821413814
orbit35                 orbit35 0.817783577
graph12                 graph12 0.814795768
third                     third 0.811145496
graph11                 graph11 0.792725817
orbit37                 orbit37 0.789546429
graph20                 graph20 0.784959351
upto_sixth           upto_sixth 0.775565161
orbit19                 orbit19 0.750847016
graph4                   graph4 0.738053066
orbit44                 orbit44 0.735841878
orbit24                 orbit24 0.688490101
graph9                   graph9 0.676196708
orbit20                 orbit20 0.661183072
graph5                   graph5 0.651641115
orbit45                 orbit45 0.646377570
orbit38                 orbit38 0.641014767
orbit11                 orbit11 0.634710849
orbit50                 orbit50 0.622844480
orbit15                 orbit15 0.583586302
orbit49                 orbit49 0.564692172
constraint           constraint 0.551463986
orbit52                 orbit52 0.550811643
graph21                 graph21 0.549303360
orbit51                 orbit51 0.537975532
orbit32                 orbit32 0.518651766
orbit40                 orbit40 0.516100735
orbit31                 orbit31 0.512864237
orbit5                   orbit5 0.511328273
orbit56                 orbit56 0.485464717
graph18                 graph18 0.479078618
ratio3                   ratio3 0.476374787
membership_s22   membership_s22 0.468816460
orbit21                 orbit21 0.459356492
graph23                 graph23 0.456737126
close                     close 0.454260546
sixth                     sixth 0.452072529
orbit25                 orbit25 0.444716873
graph1                   graph1 0.430013066
orbit39                 orbit39 0.428907534
orbit33                 orbit33 0.424808678
orbit2                   orbit2 0.422246351
orbit10                 orbit10 0.411760843
orbit26                 orbit26 0.410800492
upto_fifth           upto_fifth 0.404188048
orbit63                 orbit63 0.384737942
graph24                 graph24 0.381470998
orbit53                 orbit53 0.379721566
orbit9                   orbit9 0.377730175
orbit29                 orbit29 0.349725655
orbit1                   orbit1 0.340054573
upto_fourth         upto_fourth 0.338226130
graph0                   graph0 0.327414608
hubscore               hubscore 0.311256964
orbit46                 orbit46 0.283376693
coreness               coreness 0.262041032
fifth                     fifth 0.260990993
membership_s37   membership_s37 0.260531053
graph8                   graph8 0.257265104
orbit4                   orbit4 0.246086392
upto_second         upto_second 0.241686682
orbit47                 orbit47 0.218038766
graph7                   graph7 0.216435951
second                   second 0.207142949
orbit60                 orbit60 0.202897664
membership_s2     membership_s2 0.194218444
orbit65                 orbit65 0.167688131
orbit43                 orbit43 0.165716096
orbit22                 orbit22 0.160742249
orbit64                 orbit64 0.158481445
orbit6                   orbit6 0.157768287
orbit61                 orbit61 0.150411697
orbit69                 orbit69 0.136995206
graph28                 graph28 0.134624457
orbit41                 orbit41 0.131077897
bigcom11               bigcom11 0.130964385
orbit57                 orbit57 0.129449099
orbit13                 orbit13 0.127782716
membership_s35   membership_s35 0.125311571
AP                           AP 0.124471240
orbit58                 orbit58 0.122801498
orbit7                   orbit7 0.120589189
orbit62                 orbit62 0.120442937
orbit12                 orbit12 0.119465113
orbit59                 orbit59 0.118113688
graph25                 graph25 0.117585042
bigcom5                 bigcom5 0.115611389
orbit23                 orbit23 0.115497405
evcent                   evcent 0.114803046
orbit48                 orbit48 0.109137343
orbit54                 orbit54 0.100483233
bigcom41               bigcom41 0.098814202
pdi                         pdi 0.098558186
ecc                         ecc 0.091147501
membership_s32   membership_s32 0.080759617
bigcom1                 bigcom1 0.073820908
graph2                   graph2 0.070760888
graph22                 graph22 0.055781011
membership_s1     membership_s1 0.055222644
graph26                 graph26 0.052947748
orbit66                 orbit66 0.044710064
orbit55                 orbit55 0.039915747
orbit71                 orbit71 0.037472706
graph27                 graph27 0.034168906
orbit42                 orbit42 0.026266933
bigcom23               bigcom23 0.021718743
membership_s25   membership_s25 0.009153962
graph29                 graph29 0.000000000
orbit0                   orbit0 0.000000000
orbit3                   orbit3 0.000000000
orbit8                   orbit8 0.000000000
orbit14                 orbit14 0.000000000
orbit34                 orbit34 0.000000000
orbit68                 orbit68 0.000000000
orbit70                 orbit70 0.000000000
orbit72                 orbit72 0.000000000
eccrad                   eccrad 0.000000000
first                     first 0.000000000
selfinter             selfinter 0.000000000
bigcom3                 bigcom3 0.000000000
bigcom4                 bigcom4 0.000000000
bigcom6                 bigcom6 0.000000000
bigcom7                 bigcom7 0.000000000
bigcom8                 bigcom8 0.000000000
bigcom9                 bigcom9 0.000000000
bigcom10               bigcom10 0.000000000
bigcom12               bigcom12 0.000000000
bigcom13               bigcom13 0.000000000
bigcom14               bigcom14 0.000000000
bigcom15               bigcom15 0.000000000
bigcom16               bigcom16 0.000000000
bigcom17               bigcom17 0.000000000
bigcom19               bigcom19 0.000000000
bigcom20               bigcom20 0.000000000
bigcom21               bigcom21 0.000000000
bigcom22               bigcom22 0.000000000
bigcom26               bigcom26 0.000000000
bigcom27               bigcom27 0.000000000
bigcom28               bigcom28 0.000000000
bigcom30               bigcom30 0.000000000
bigcom31               bigcom31 0.000000000
bigcom32               bigcom32 0.000000000
bigcom33               bigcom33 0.000000000
bigcom34               bigcom34 0.000000000
bigcom36               bigcom36 0.000000000
bigcom37               bigcom37 0.000000000
bigcom38               bigcom38 0.000000000
bigcom39               bigcom39 0.000000000
bigcom40               bigcom40 0.000000000
bigcom46               bigcom46 0.000000000
bigcom47               bigcom47 0.000000000
bigcom49               bigcom49 0.000000000
bigcom52               bigcom52 0.000000000
bigcom54               bigcom54 0.000000000
bigcom58               bigcom58 0.000000000
bigcom61               bigcom61 0.000000000
bigcom65               bigcom65 0.000000000
bigcom69               bigcom69 0.000000000
bigcom71               bigcom71 0.000000000
bigcom75               bigcom75 0.000000000
bigcom76               bigcom76 0.000000000
bigcom78               bigcom78 0.000000000
bigcom82               bigcom82 0.000000000
bigcom83               bigcom83 0.000000000
bigcom85               bigcom85 0.000000000
bigcom87               bigcom87 0.000000000
bigcom90               bigcom90 0.000000000
bigcom91               bigcom91 0.000000000
bigcom95               bigcom95 0.000000000
bigcom97               bigcom97 0.000000000
bigcom98               bigcom98 0.000000000
bigcom99               bigcom99 0.000000000
bigcom101             bigcom101 0.000000000
bigcom102             bigcom102 0.000000000
bigcom104             bigcom104 0.000000000
bigcom106             bigcom106 0.000000000
bigcom107             bigcom107 0.000000000
bigcom108             bigcom108 0.000000000
bigcom113             bigcom113 0.000000000
bigcom114             bigcom114 0.000000000
bigcom115             bigcom115 0.000000000
bigcom117             bigcom117 0.000000000
bigcom119             bigcom119 0.000000000
bigcom121             bigcom121 0.000000000
bigcom123             bigcom123 0.000000000
bigcom124             bigcom124 0.000000000
bigcom127             bigcom127 0.000000000
bigcom130             bigcom130 0.000000000
bigcom131             bigcom131 0.000000000
bigcom134             bigcom134 0.000000000
bigcom138             bigcom138 0.000000000
bigcom143             bigcom143 0.000000000
bigcom146             bigcom146 0.000000000
bigcom148             bigcom148 0.000000000
bigcom149             bigcom149 0.000000000
bigcom151             bigcom151 0.000000000
bigcom153             bigcom153 0.000000000
bigcom154             bigcom154 0.000000000
bigcom159             bigcom159 0.000000000
bigcom160             bigcom160 0.000000000
bigcom161             bigcom161 0.000000000
bigcom162             bigcom162 0.000000000
bigcom168             bigcom168 0.000000000
bigcom172             bigcom172 0.000000000
bigcom175             bigcom175 0.000000000
bigcom180             bigcom180 0.000000000
bigcom181             bigcom181 0.000000000
bigcom183             bigcom183 0.000000000
bigcom185             bigcom185 0.000000000
bigcom187             bigcom187 0.000000000
bigcom189             bigcom189 0.000000000
bigcom191             bigcom191 0.000000000
bigcom198             bigcom198 0.000000000
bigcom199             bigcom199 0.000000000
bigcom200             bigcom200 0.000000000
bigcom202             bigcom202 0.000000000
bigcom205             bigcom205 0.000000000
bigcom227             bigcom227 0.000000000
bigcom232             bigcom232 0.000000000
bigcom241             bigcom241 0.000000000
bigcom246             bigcom246 0.000000000
bigcom266             bigcom266 0.000000000
bigcom268             bigcom268 0.000000000
bigcom274             bigcom274 0.000000000
bigcom278             bigcom278 0.000000000
bigcom280             bigcom280 0.000000000
bigcom323             bigcom323 0.000000000
bigcom341             bigcom341 0.000000000
bigcom342             bigcom342 0.000000000
bigcom345             bigcom345 0.000000000
bigcom346             bigcom346 0.000000000
bigcom354             bigcom354 0.000000000
bigcom369             bigcom369 0.000000000
bigcom373             bigcom373 0.000000000
bigcom377             bigcom377 0.000000000
bigcom384             bigcom384 0.000000000
bigcom394             bigcom394 0.000000000
bigcom398             bigcom398 0.000000000
bigcom403             bigcom403 0.000000000
bigcom404             bigcom404 0.000000000
bigcom414             bigcom414 0.000000000
bigcom416             bigcom416 0.000000000
bigcom423             bigcom423 0.000000000
bigcom428             bigcom428 0.000000000
bigcom430             bigcom430 0.000000000
bigcom434             bigcom434 0.000000000
bigcom435             bigcom435 0.000000000
bigcom449             bigcom449 0.000000000
bigcom451             bigcom451 0.000000000
bigcom454             bigcom454 0.000000000
bigcom471             bigcom471 0.000000000
bigcom473             bigcom473 0.000000000
bigcom479             bigcom479 0.000000000
bigcom484             bigcom484 0.000000000
bigcom485             bigcom485 0.000000000
bigcom492             bigcom492 0.000000000
bigcom498             bigcom498 0.000000000
bigcom506             bigcom506 0.000000000
bigcom530             bigcom530 0.000000000
bigcom531             bigcom531 0.000000000
bigcom564             bigcom564 0.000000000
bigcom623             bigcom623 0.000000000
membership_s3     membership_s3 0.000000000
membership_s4     membership_s4 0.000000000
membership_s5     membership_s5 0.000000000
membership_s6     membership_s6 0.000000000
membership_s7     membership_s7 0.000000000
membership_s8     membership_s8 0.000000000
membership_s9     membership_s9 0.000000000
membership_s10   membership_s10 0.000000000
membership_s11   membership_s11 0.000000000
membership_s13   membership_s13 0.000000000
membership_s15   membership_s15 0.000000000
membership_s17   membership_s17 0.000000000
membership_s18   membership_s18 0.000000000
membership_s19   membership_s19 0.000000000
membership_s20   membership_s20 0.000000000
membership_s21   membership_s21 0.000000000
membership_s23   membership_s23 0.000000000
membership_s26   membership_s26 0.000000000
membership_s27   membership_s27 0.000000000
membership_s28   membership_s28 0.000000000
membership_s29   membership_s29 0.000000000
membership_s30   membership_s30 0.000000000
membership_s31   membership_s31 0.000000000
membership_s33   membership_s33 0.000000000
membership_s34   membership_s34 0.000000000
membership_s36   membership_s36 0.000000000
membership_s39   membership_s39 0.000000000
membership_s40   membership_s40 0.000000000
membership_s41   membership_s41 0.000000000
membership_s42   membership_s42 0.000000000
membership_s43   membership_s43 0.000000000
membership_s44   membership_s44 0.000000000
[1] "Dataset: med_C Model RF, run: 3 of 10 2015-06-15 22:44:24"
     |      Out-of-bag   |
Tree |      MSE  %Var(y) |
   1 |   0.1342   187.17 |
   2 |   0.1319   184.01 |
   3 |   0.1279   178.38 |
   4 |   0.1194   166.63 |
   5 |   0.1158   161.56 |
   6 |   0.1085   151.35 |
   7 |   0.1085   151.30 |
   8 |   0.1062   148.21 |
   9 |   0.1013   141.34 |
  10 |  0.09925   138.46 |
  11 |  0.09764   136.21 |
  12 |  0.09584   133.69 |
  13 |  0.09272   129.35 |
  14 |  0.09111   127.10 |
  15 |  0.08896   124.09 |
  16 |  0.08865   123.67 |
  17 |  0.08714   121.55 |
  18 |  0.08715   121.57 |
  19 |  0.08645   120.60 |
  20 |  0.08522   118.88 |
  21 |  0.08389   117.03 |
  22 |   0.0832   116.07 |
  23 |   0.0829   115.64 |
  24 |  0.08267   115.32 |
  25 |  0.08213   114.58 |
  26 |  0.08199   114.38 |
  27 |   0.0816   113.83 |
  28 |  0.08145   113.62 |
  29 |  0.08118   113.24 |
  30 |  0.08119   113.26 |
  31 |   0.0812   113.28 |
  32 |   0.0806   112.43 |
  33 |  0.08014   111.80 |
  34 |  0.07974   111.23 |
  35 |  0.07907   110.30 |
  36 |  0.07879   109.91 |
  37 |   0.0786   109.65 |
  38 |  0.07837   109.33 |
  39 |  0.07821   109.10 |
  40 |  0.07795   108.74 |
  41 |  0.07769   108.37 |
  42 |  0.07742   108.00 |
  43 |  0.07723   107.74 |
  44 |  0.07731   107.85 |
  45 |  0.07757   108.20 |
  46 |  0.07756   108.19 |
  47 |  0.07726   107.78 |
  48 |  0.07742   107.99 |
  49 |   0.0772   107.70 |
  50 |  0.07715   107.62 |
  51 |  0.07726   107.78 |
  52 |  0.07743   108.01 |
  53 |  0.07736   107.92 |
  54 |  0.07723   107.73 |
  55 |  0.07731   107.84 |
  56 |  0.07707   107.51 |
  57 |  0.07719   107.67 |
  58 |  0.07712   107.58 |
  59 |  0.07713   107.59 |
  60 |  0.07708   107.53 |
  61 |  0.07689   107.27 |
  62 |  0.07666   106.94 |
  63 |   0.0765   106.71 |
  64 |  0.07644   106.64 |
  65 |  0.07651   106.73 |
  66 |  0.07658   106.82 |
  67 |  0.07633   106.47 |
  68 |  0.07626   106.38 |
  69 |  0.07588   105.85 |
  70 |  0.07598   105.99 |
  71 |  0.07588   105.85 |
  72 |  0.07592   105.90 |
  73 |  0.07575   105.67 |
  74 |  0.07561   105.48 |
  75 |  0.07547   105.28 |
  76 |  0.07547   105.28 |
  77 |   0.0753   105.04 |
  78 |  0.07522   104.94 |
  79 |   0.0753   105.04 |
  80 |  0.07532   105.07 |
  81 |  0.07534   105.10 |
  82 |  0.07539   105.16 |
  83 |  0.07539   105.17 |
  84 |   0.0754   105.19 |
  85 |  0.07536   105.13 |
  86 |  0.07534   105.10 |
  87 |  0.07537   105.15 |
  88 |  0.07534   105.09 |
  89 |  0.07535   105.11 |
  90 |  0.07535   105.12 |
  91 |  0.07528   105.02 |
  92 |  0.07525   104.97 |
  93 |  0.07523   104.95 |
  94 |  0.07517   104.87 |
  95 |  0.07513   104.81 |
  96 |  0.07502   104.66 |
  97 |  0.07505   104.69 |
  98 |  0.07501   104.64 |
  99 |  0.07495   104.56 |
 100 |  0.07487   104.44 |
[1] "Random Forest variable coefficients"
                      %IncMSE IncNodePurity
graph5           6.399332e-03  5.706403e-01
graph6           2.241322e-03  6.619151e-01
graph7           6.986339e-04  1.891643e-01
graph8           2.358911e-04  1.764167e-01
graph9           2.874949e-03  4.823424e-01
graph10          4.892646e-03  9.093482e-01
graph11          6.472679e-03  8.253281e-01
graph12          2.065837e-03  7.210954e-01
graph13          4.820331e-03  8.613679e-01
graph14          5.792234e-03  5.820677e-01
graph15          3.383974e-03  8.113789e-01
graph16          7.093295e-03  1.273570e+00
graph17          1.237066e-03  4.071846e-01
graph18          5.539701e-03  5.261543e-01
graph19          5.531258e-03  1.075195e+00
graph20          8.593108e-03  7.221660e-01
graph21          3.937891e-03  5.574390e-01
graph22          1.981445e-03  1.397022e-01
graph23          2.100811e-03  6.233985e-01
graph24          4.835577e-03  3.106383e-01
graph25          1.649385e-03  2.256437e-01
graph26          1.816637e-03  2.011268e-01
graph27          1.253718e-05  1.050352e-01
graph28          2.077488e-04  5.140011e-02
graph29          0.000000e+00  0.000000e+00
orbit0           3.507128e-04  1.583067e-01
orbit1           4.320507e-03  5.070562e-01
orbit2           1.797554e-03  5.527025e-01
orbit3           8.246877e-04  3.751128e-01
orbit4           4.697882e-03  6.201656e-01
orbit5           4.564430e-03  6.262700e-01
orbit6           3.088153e-03  8.588027e-01
orbit7           8.838265e-04  5.133281e-01
orbit8           3.957437e-03  6.174841e-01
orbit9           3.314072e-03  6.564621e-01
orbit10          3.815142e-03  3.190121e-01
orbit11          2.584614e-03  3.965777e-01
orbit12          5.078463e-04  1.843062e-01
orbit13          3.548473e-04  3.106065e-01
orbit14          8.887926e-04  4.891178e-01
orbit15          3.202831e-03  7.971790e-01
orbit16          3.346359e-03  8.725572e-01
orbit17          1.541643e-03  8.017084e-01
orbit18          5.970956e-03  1.157004e+00
orbit19          7.511372e-03  7.170677e-01
orbit20          3.720803e-03  8.480281e-01
orbit21          2.969136e-03  1.734896e+00
orbit22          4.591310e-03  7.312973e-01
orbit23          8.634267e-04  5.242292e-01
orbit24          4.495454e-03  8.715475e-01
orbit25          6.152716e-03  6.760749e-01
orbit26          2.385993e-03  2.209360e-01
orbit27          8.470311e-03  8.885861e-01
orbit28          4.879440e-03  6.434475e-01
orbit29          3.356068e-03  3.722046e-01
orbit30          7.203063e-03  7.673808e-01
orbit31          3.455507e-03  5.852738e-01
orbit32          5.352581e-03  5.828502e-01
orbit33          3.114511e-03  5.619267e-01
orbit34          6.880762e-03  9.528372e-01
orbit35          1.163442e-02  1.470833e+00
orbit36          4.798989e-03  1.114098e+00
orbit37          4.235088e-03  8.300832e-01
orbit38          1.011061e-02  7.372590e-01
orbit39          1.858118e-03  1.183656e+00
orbit40          5.476929e-03  1.972574e-01
orbit41          1.631777e-03  4.076214e-01
orbit42          1.149927e-03  1.890721e-01
orbit43          5.319220e-03  5.617963e-01
orbit44          3.882208e-03  8.060786e-01
orbit45          3.288286e-03  7.294764e-01
orbit46          9.917327e-04  3.883183e-01
orbit47          1.464100e-03  1.752064e-01
orbit48          1.314217e-03  2.385572e-01
orbit49          6.572847e-03  6.001805e-01
orbit50          8.157354e-03  8.097291e-01
orbit51          6.686455e-03  5.456890e-01
orbit52          4.747604e-03  5.302061e-01
orbit53          7.687778e-03  5.719072e-01
orbit54          1.357487e-03  2.419617e-01
orbit55          2.813635e-04  8.380894e-02
orbit56          2.505216e-03  6.393406e-01
orbit57          6.555080e-04  3.444734e-01
orbit58          1.368755e-03  5.577698e-01
orbit59          4.148182e-03  3.848203e-01
orbit60          1.396862e-03  1.739001e-01
orbit61          1.669101e-03  3.537697e-01
orbit62          2.770501e-03  2.725109e-01
orbit63          2.679324e-03  2.246761e-01
orbit64          1.212917e-04  2.079722e-01
orbit65          3.121981e-03  5.241229e-01
orbit66          4.736685e-04  1.507984e-01
orbit67          1.536519e-03  8.749854e-01
orbit68          2.465624e-05  1.266197e-01
orbit69          2.780795e-04  1.935240e-01
orbit70          5.067746e-04  1.170852e-01
orbit71          3.018818e-04  5.149710e-02
orbit72          0.000000e+00  9.020562e-18
AP              -9.373273e-07  2.680730e-02
bet              3.401660e-03  1.725880e+00
ecc              4.972315e-04  1.194349e-01
eccrad           4.810793e-04  1.591084e-01
close            3.025094e-03  5.064738e-01
constraint       1.854925e-03  8.427506e-01
coreness         2.912846e-03  5.606619e-01
knn              6.948502e-03  1.056768e+00
hubscore         2.165184e-03  4.245132e-01
pagerank         3.648209e-03  1.847344e+00
trans            1.555131e-03  1.021013e+00
evcent           3.483653e-03  4.796102e-01
first            6.586543e-04  3.138455e-01
upto_second      2.365846e-03  6.733759e-01
upto_third       1.862277e-03  4.850106e-01
upto_fourth      4.011012e-03  6.023258e-01
upto_fifth       2.990249e-03  6.290611e-01
upto_sixth       4.195111e-03  5.259309e-01
second           3.634760e-03  5.762929e-01
third            4.205620e-03  8.983795e-01
fourth           1.926538e-03  1.522983e+00
fifth            3.598020e-03  8.575038e-01
sixth            3.184217e-03  6.731582e-01
ratio1           3.904904e-03  9.286877e-01
ratio2           4.926501e-03  1.206484e+00
ratio3           3.185221e-03  8.657166e-01
ratio4           5.184667e-03  9.573282e-01
ratio5           4.783796e-03  2.405848e+00
ratio6           3.555145e-03  1.081876e+00
selfinter        2.737293e-05  2.229609e-01
walktrap_vertex  2.225404e-03  1.746744e+00
bigcom1          1.606173e-04  2.157939e-01
bigcom3          1.844862e-05  4.135416e-01
bigcom4          0.000000e+00  0.000000e+00
bigcom5          4.175363e-05  2.349493e-02
bigcom6          0.000000e+00  0.000000e+00
bigcom7          0.000000e+00  0.000000e+00
bigcom8          0.000000e+00  0.000000e+00
bigcom9          0.000000e+00  0.000000e+00
bigcom10         0.000000e+00  0.000000e+00
bigcom11        -1.586364e-05  1.828664e-01
bigcom12         2.695739e-05  4.848303e-02
bigcom13         0.000000e+00  0.000000e+00
bigcom14         0.000000e+00  0.000000e+00
bigcom15         0.000000e+00  0.000000e+00
bigcom16         0.000000e+00  0.000000e+00
bigcom17         0.000000e+00  0.000000e+00
bigcom19         0.000000e+00  0.000000e+00
bigcom20         0.000000e+00  0.000000e+00
bigcom21         0.000000e+00  9.333333e-03
bigcom22         5.867164e-04  2.335854e-01
bigcom23         7.159027e-05  6.743832e-02
bigcom26         0.000000e+00  0.000000e+00
bigcom27         0.000000e+00  0.000000e+00
bigcom28         0.000000e+00  0.000000e+00
bigcom30        -1.325699e-04  1.273869e-01
bigcom31         0.000000e+00  0.000000e+00
bigcom32         0.000000e+00  0.000000e+00
bigcom33         3.135609e-06  6.097504e-01
bigcom34         0.000000e+00  0.000000e+00
bigcom36         0.000000e+00  0.000000e+00
bigcom37         0.000000e+00  0.000000e+00
bigcom38         0.000000e+00  0.000000e+00
bigcom39         0.000000e+00  0.000000e+00
bigcom40         0.000000e+00  9.011494e-03
bigcom41         2.826055e-05  7.721026e-01
bigcom43         1.861623e-04  6.875797e-01
bigcom46         0.000000e+00  2.705842e-02
bigcom47        -6.619096e-05  5.953100e-02
bigcom49         0.000000e+00  0.000000e+00
bigcom52         0.000000e+00  0.000000e+00
bigcom54         0.000000e+00  4.159080e-01
bigcom58         0.000000e+00  0.000000e+00
bigcom61         0.000000e+00  0.000000e+00
bigcom65        -8.314536e-05  1.805573e-01
bigcom69         0.000000e+00  0.000000e+00
bigcom71         0.000000e+00  0.000000e+00
bigcom75         0.000000e+00  0.000000e+00
bigcom76         0.000000e+00  0.000000e+00
bigcom78         0.000000e+00  0.000000e+00
bigcom82         0.000000e+00  0.000000e+00
bigcom83         0.000000e+00  0.000000e+00
bigcom85         0.000000e+00  0.000000e+00
bigcom87         0.000000e+00  0.000000e+00
bigcom90         0.000000e+00  2.336832e-01
bigcom91         0.000000e+00  0.000000e+00
bigcom95         0.000000e+00  0.000000e+00
bigcom97         0.000000e+00  0.000000e+00
bigcom98         0.000000e+00  0.000000e+00
bigcom99         0.000000e+00  0.000000e+00
bigcom101       -7.552078e-05  2.871719e-01
bigcom102       -1.050607e-04  1.004518e-01
bigcom104        0.000000e+00  3.183872e-01
bigcom106        0.000000e+00  0.000000e+00
bigcom107        0.000000e+00  0.000000e+00
bigcom108        0.000000e+00  0.000000e+00
bigcom113        0.000000e+00  0.000000e+00
bigcom114        0.000000e+00  0.000000e+00
bigcom115        0.000000e+00  0.000000e+00
bigcom117       -2.428985e-05  1.588344e-01
bigcom119        0.000000e+00  0.000000e+00
bigcom121        0.000000e+00  0.000000e+00
bigcom123        0.000000e+00  8.565062e-03
bigcom124        0.000000e+00  0.000000e+00
bigcom127       -7.674219e-05  6.443974e-01
bigcom130        0.000000e+00  0.000000e+00
bigcom131        0.000000e+00  0.000000e+00
bigcom134        0.000000e+00  0.000000e+00
bigcom138        0.000000e+00  0.000000e+00
bigcom143        0.000000e+00  0.000000e+00
bigcom146        0.000000e+00  0.000000e+00
bigcom148       -1.100145e-04  5.876219e-01
bigcom149        0.000000e+00  0.000000e+00
bigcom151        0.000000e+00  0.000000e+00
bigcom153        0.000000e+00  0.000000e+00
bigcom154        0.000000e+00  0.000000e+00
bigcom159        0.000000e+00  0.000000e+00
bigcom160        0.000000e+00  0.000000e+00
bigcom161        0.000000e+00  0.000000e+00
bigcom162        0.000000e+00  0.000000e+00
bigcom168        0.000000e+00  0.000000e+00
bigcom172        0.000000e+00  4.151411e-01
bigcom175        0.000000e+00  0.000000e+00
bigcom180        0.000000e+00  0.000000e+00
bigcom181        0.000000e+00  0.000000e+00
bigcom183        0.000000e+00  0.000000e+00
bigcom185        0.000000e+00  0.000000e+00
bigcom187        0.000000e+00  0.000000e+00
bigcom189        0.000000e+00  0.000000e+00
bigcom191        0.000000e+00  0.000000e+00
bigcom198        0.000000e+00  0.000000e+00
bigcom199        0.000000e+00  0.000000e+00
bigcom200        0.000000e+00  0.000000e+00
bigcom202        0.000000e+00  0.000000e+00
bigcom205        0.000000e+00  0.000000e+00
bigcom227        0.000000e+00  0.000000e+00
bigcom232        0.000000e+00  0.000000e+00
bigcom241        0.000000e+00  0.000000e+00
bigcom246        0.000000e+00  0.000000e+00
bigcom266        0.000000e+00  0.000000e+00
bigcom268        0.000000e+00  6.669159e-01
bigcom274        0.000000e+00  0.000000e+00
bigcom278        0.000000e+00  0.000000e+00
bigcom280        0.000000e+00  0.000000e+00
bigcom323        0.000000e+00  0.000000e+00
bigcom341        0.000000e+00  0.000000e+00
bigcom342        0.000000e+00  0.000000e+00
bigcom345        0.000000e+00  0.000000e+00
bigcom346        0.000000e+00  0.000000e+00
bigcom354        0.000000e+00  0.000000e+00
bigcom369        0.000000e+00  0.000000e+00
bigcom373        0.000000e+00  0.000000e+00
bigcom377        0.000000e+00  0.000000e+00
bigcom384        0.000000e+00  0.000000e+00
bigcom394        0.000000e+00  0.000000e+00
bigcom398        0.000000e+00  5.210664e-01
bigcom403        0.000000e+00  0.000000e+00
bigcom404        0.000000e+00  0.000000e+00
bigcom414        4.235821e-04  7.778256e-01
bigcom416        0.000000e+00  0.000000e+00
bigcom423        0.000000e+00  0.000000e+00
bigcom428        0.000000e+00  8.888889e-03
bigcom430        0.000000e+00  0.000000e+00
bigcom434        0.000000e+00  0.000000e+00
bigcom435        0.000000e+00  0.000000e+00
bigcom449        0.000000e+00  0.000000e+00
bigcom451        0.000000e+00  0.000000e+00
bigcom454        0.000000e+00  2.583294e-01
bigcom471        0.000000e+00  0.000000e+00
bigcom473        0.000000e+00  0.000000e+00
bigcom479        0.000000e+00  6.447111e-01
bigcom484        0.000000e+00  0.000000e+00
bigcom485        0.000000e+00  0.000000e+00
bigcom492        0.000000e+00  0.000000e+00
bigcom498        0.000000e+00  0.000000e+00
bigcom506        0.000000e+00  0.000000e+00
bigcom530        0.000000e+00  0.000000e+00
bigcom531        0.000000e+00  2.572830e-01
bigcom564        0.000000e+00  0.000000e+00
bigcom623        0.000000e+00  0.000000e+00
spin_vertex      1.215201e-03  1.362247e+00
membership_s1    1.578518e-04  1.358344e-01
membership_s2    3.352722e-04  3.523572e-01
membership_s3   -3.726493e-05  1.115686e-01
membership_s4    0.000000e+00  0.000000e+00
membership_s5    0.000000e+00  0.000000e+00
membership_s6   -4.005480e-05  2.953286e-01
membership_s7    0.000000e+00  0.000000e+00
membership_s8    0.000000e+00  0.000000e+00
membership_s9    0.000000e+00  0.000000e+00
membership_s10   0.000000e+00  0.000000e+00
membership_s11   0.000000e+00  0.000000e+00
membership_s13   0.000000e+00  0.000000e+00
membership_s14   1.342776e-02  3.508291e+00
membership_s15  -6.319866e-05  4.546929e-02
membership_s17   0.000000e+00  0.000000e+00
membership_s18   0.000000e+00  0.000000e+00
membership_s19  -3.549876e-06  1.285627e-02
membership_s20   0.000000e+00  0.000000e+00
membership_s21   0.000000e+00  0.000000e+00
membership_s22   1.178518e-04  4.971998e-01
membership_s23   0.000000e+00  2.742857e-02
membership_s25  -3.215884e-05  2.477542e-02
membership_s26   0.000000e+00  0.000000e+00
membership_s27   0.000000e+00  0.000000e+00
membership_s28   0.000000e+00  0.000000e+00
membership_s29   0.000000e+00  0.000000e+00
membership_s30   0.000000e+00  0.000000e+00
membership_s31   0.000000e+00  0.000000e+00
membership_s32  -2.500246e-04  2.476877e-01
membership_s33   0.000000e+00  0.000000e+00
membership_s34   0.000000e+00  0.000000e+00
membership_s35   2.546116e-04  2.127487e-01
membership_s36   0.000000e+00  0.000000e+00
membership_s37   9.618286e-05  6.176779e-02
membership_s39   8.710164e-05  4.145938e-03
membership_s40   0.000000e+00  6.882925e-01
membership_s41   0.000000e+00  0.000000e+00
membership_s42   0.000000e+00  6.938894e-20
membership_s43  -1.317679e-08  1.654446e-02
membership_s44   0.000000e+00  1.333333e-02
V1               4.765331e-03  2.160909e+00
V2               5.608175e-03  2.297838e+00
pdi              6.719956e-05  4.344943e-01
adhesion         3.062346e-03  1.042704e+00
cohesion         4.106421e-03  1.362828e+00
inner            2.780299e-03  1.170991e+00
outer            1.444344e-03  3.252366e+00
ioratio          2.793785e-03  1.572352e+00
comsize          3.999976e-03  3.451616e+00
[1] "Dataset: med_C Model GLM, run: 3 of 10 2015-06-15 22:44:58"
[1] "glmnet variable coefficients"
                         [,1]          [,2]
(Intercept)     -2.473649e+00 -1.543795e+01
graph0           9.539100e-40  1.654831e-03
graph1          -1.991023e-41 -7.471689e-06
graph2          -5.546501e-40  1.084808e-03
graph3          -5.307072e-43  4.559098e-08
graph4          -2.888771e-43  2.012390e-07
graph5          -2.699616e-41 -5.495906e-05
graph6          -5.922125e-42 -6.630348e-06
graph7          -5.881318e-41 -6.693986e-05
graph8          -3.836831e-40 -8.178170e-04
graph9          -1.491464e-44 -1.130848e-08
graph10         -6.103330e-45  2.329619e-09
graph11         -3.596627e-45  7.453058e-09
graph12         -1.308655e-43 -2.201990e-09
graph13         -2.706375e-43 -6.341623e-07
graph14         -8.204993e-44 -6.066690e-08
graph15         -2.926405e-42  6.470138e-06
graph16         -7.701652e-44 -3.417083e-08
graph17         -3.529247e-43 -4.139420e-07
graph18         -8.845667e-42  7.612985e-06
graph19         -1.215271e-42 -1.357407e-07
graph20         -1.233587e-42  1.574816e-06
graph21         -2.959963e-42 -2.572077e-06
graph22         -2.767388e-42 -2.297550e-06
graph23         -2.597564e-42  7.971031e-07
graph24         -7.555490e-42  9.114084e-06
graph25         -1.264812e-41  9.826535e-06
graph26         -1.209156e-41  2.825620e-06
graph27         -3.471027e-41  2.223720e-04
graph28         -3.890438e-41  2.617005e-05
graph29         -2.454875e-40 -6.307401e-04
orbit0           9.539100e-40  1.652957e-03
orbit1          -2.671576e-41 -7.761803e-06
orbit2           6.041633e-41 -3.772548e-05
orbit3          -5.546501e-40  1.081338e-03
orbit4          -1.893343e-42 -2.886952e-06
orbit5           5.459946e-45  3.303208e-06
orbit6          -2.930225e-43  2.085855e-07
orbit7           5.640634e-42 -2.542677e-05
orbit8          -2.699616e-41 -5.504395e-05
orbit9          -3.120704e-41 -6.736297e-06
orbit10         -6.140068e-42 -1.228867e-05
orbit11          3.946164e-42  1.965610e-04
orbit12         -7.186684e-41 -8.278929e-05
orbit13         -1.165961e-40 -1.272684e-04
orbit14         -3.836831e-40 -8.207724e-04
orbit15         -5.787447e-44 -1.024748e-07
orbit16         -1.822895e-44  7.724458e-08
orbit17         -1.727162e-44  2.208248e-08
orbit18         -4.222066e-44 -7.954513e-08
orbit19         -1.348334e-44 -8.595271e-09
orbit20          1.291829e-46  8.001840e-08
orbit21          6.124295e-44  5.158054e-07
orbit22         -3.598980e-45  7.359374e-09
orbit23          6.076119e-43 -7.530683e-06
orbit24         -4.024587e-43 -2.535362e-08
orbit25         -1.737369e-43 -1.764395e-08
orbit26         -5.806742e-44  8.407974e-08
orbit27         -3.358191e-42 -8.329344e-06
orbit28         -1.270762e-43  7.842764e-06
orbit29         -4.476345e-43 -1.884297e-06
orbit30         -3.634723e-43  7.059168e-07
orbit31         -1.890773e-43 -6.461858e-08
orbit32         -8.404540e-44 -1.187714e-07
orbit33          2.763648e-42  1.005093e-05
orbit34         -2.926405e-42  6.378344e-06
orbit35         -6.190753e-43 -1.328202e-06
orbit36         -1.018477e-42 -1.189881e-06
orbit37         -7.892128e-44  4.516704e-08
orbit38         -4.327259e-43  2.805689e-06
orbit39         -1.632666e-42 -3.315450e-06
orbit40         -3.924225e-43 -3.839633e-07
orbit41         -1.759104e-42 -1.676821e-06
orbit42          3.680436e-42  1.059134e-04
orbit43         -9.243985e-42  8.059898e-06
orbit44         -3.435624e-41 -2.267930e-04
orbit45         -1.323710e-41 -2.691458e-05
orbit46         -4.095221e-42 -9.777195e-06
orbit47         -3.536589e-42  3.794413e-06
orbit48          6.175766e-44  1.307753e-05
orbit49         -1.271973e-42  2.341960e-06
orbit50         -1.610209e-41 -7.582325e-05
orbit51         -7.710313e-42 -2.095867e-06
orbit52         -8.024951e-42 -2.153135e-05
orbit53         -4.377172e-42 -1.630258e-07
orbit54         -2.774168e-42 -2.308908e-06
orbit55         -3.248729e-41  1.367897e-04
orbit56         -1.926794e-41  1.267388e-04
orbit57         -2.347311e-42 -2.051931e-06
orbit58         -5.370427e-41 -1.204815e-04
orbit59         -1.557206e-41  2.151477e-06
orbit60         -8.299487e-42  4.752291e-05
orbit61         -8.537700e-41 -5.499004e-04
orbit62         -8.678424e-41 -1.856394e-04
orbit63         -3.597999e-41 -8.327717e-05
orbit64          2.861557e-42  2.171116e-04
orbit65         -5.416128e-41 -2.664573e-05
orbit66         -1.233722e-41  1.918876e-05
orbit67         -7.774329e-41 -4.228083e-04
orbit68         -3.780745e-41  2.379571e-04
orbit69         -1.640170e-40  1.951305e-03
orbit70         -5.523176e-41  7.855299e-05
orbit71         -8.049232e-41 -1.517390e-04
orbit72         -2.454875e-40 -6.295753e-04
AP               7.897794e-39 -5.464537e-02
bet              1.156296e-42  1.706082e-06
ecc             -2.010030e-39 -1.905379e-02
eccrad          -1.407021e-38 -1.335509e-01
close           -3.956235e-37  4.632190e-01
constraint      -1.436179e-37 -6.181489e-01
coreness        -4.882506e-39 -6.008227e-03
knn             -6.165261e-40 -4.965796e-04
hubscore        -3.365399e-37 -3.827677e-01
pagerank         3.300038e-35  4.831797e+01
trans           -1.749178e-37 -3.907048e-02
evcent          -3.407969e-37 -3.947506e-01
first            9.539100e-40  1.662581e-03
upto_second     -3.686626e-41  8.190674e-06
upto_third      -7.149320e-42  5.875160e-06
upto_fourth     -8.326308e-42  1.416921e-05
upto_fifth      -3.907130e-41 -1.592726e-05
upto_sixth      -3.195387e-40  1.489102e-03
second          -3.831444e-41  7.288326e-06
third           -7.168806e-42  8.278766e-06
fourth           1.273177e-41  6.441121e-06
fifth            1.028428e-41 -2.055302e-05
sixth            4.407395e-41  4.224704e-05
ratio1          -8.619033e-40 -5.338100e-04
ratio2           2.065162e-39 -4.996578e-04
ratio3           5.591967e-39  8.582312e-03
ratio4           2.321113e-38 -4.415858e-02
ratio5          -1.482754e-37  4.959348e-01
ratio6           8.210688e-41 -1.061086e-03
selfinter       -1.311046e-38 -1.778222e-02
walktrap_vertex -8.709357e-38 -9.911029e-02
bigcom1         -1.364441e-38 -2.629845e-02
bigcom3          4.270346e-37  1.232954e+00
bigcom4         -7.860252e-38 -4.420115e-01
bigcom5         -2.536372e-38  4.348319e-02
bigcom6         -7.855690e-38 -2.757553e-01
bigcom7         -7.855690e-38 -1.872006e-01
bigcom8         -7.878553e-38 -2.912655e-01
bigcom9         -7.855690e-38 -4.550725e-01
bigcom10        -7.855690e-38 -4.451110e-01
bigcom11         3.300961e-38  4.040763e-02
bigcom12         5.743712e-39 -4.298045e-02
bigcom13        -7.869392e-38 -4.175181e-01
bigcom14        -7.887735e-38 -3.333569e-01
bigcom15        -7.855690e-38 -2.621861e-01
bigcom16        -7.878553e-38 -4.984757e-01
bigcom17        -7.855690e-38 -3.571832e-01
bigcom19        -7.864819e-38 -6.079920e-01
bigcom20        -7.855690e-38 -4.696414e-01
bigcom21        -7.855690e-38 -4.098070e-01
bigcom22        -5.220787e-38 -2.535491e-02
bigcom23         9.623356e-38  1.492622e-01
bigcom26        -7.860252e-38 -5.903096e-01
bigcom27        -7.855690e-38 -5.505399e-01
bigcom28         0.000000e+00  0.000000e+00
bigcom30         1.238681e-37  2.755362e-01
bigcom31        -7.855690e-38 -1.521824e-01
bigcom32        -7.873969e-38 -4.117831e-01
bigcom33         1.744186e-37  5.760252e-01
bigcom34         0.000000e+00  0.000000e+00
bigcom36         0.000000e+00  0.000000e+00
bigcom37        -7.860252e-38 -1.748513e-01
bigcom38         0.000000e+00  0.000000e+00
bigcom39         0.000000e+00  0.000000e+00
bigcom40        -7.860252e-38 -5.453676e-01
bigcom41         2.590907e-37  6.461155e-01
bigcom43         1.474955e-37  5.576236e-01
bigcom46         4.270346e-37  1.288302e+00
bigcom47         6.605703e-38  4.144596e-01
bigcom49        -7.873969e-38 -3.472741e-01
bigcom52        -7.855690e-38 -4.103711e-01
bigcom54         9.321304e-37  1.887714e+00
bigcom58        -7.864819e-38 -6.593105e-01
bigcom61        -7.855690e-38 -2.226061e-01
bigcom65         1.238681e-37  2.204395e-01
bigcom69        -7.855690e-38 -4.254564e-01
bigcom71        -7.855690e-38 -2.164316e-01
bigcom75        -7.855690e-38 -4.653875e-01
bigcom76        -7.855690e-38 -4.205969e-01
bigcom78         0.000000e+00  0.000000e+00
bigcom82        -7.860252e-38 -4.360223e-01
bigcom83        -7.855690e-38 -1.866861e-01
bigcom85        -7.864819e-38 -5.159937e-01
bigcom87        -7.855690e-38 -2.600930e-01
bigcom90         9.321304e-37  1.881315e+00
bigcom91        -7.860252e-38 -5.513771e-01
bigcom95        -7.855690e-38 -3.110334e-01
bigcom97        -7.855690e-38 -3.178784e-01
bigcom98        -7.860252e-38 -3.801246e-01
bigcom99        -7.855690e-38 -2.274896e-01
bigcom101        2.586391e-37  4.571365e-01
bigcom102        1.744186e-37 -4.004428e-02
bigcom104        9.321304e-37  1.946370e+00
bigcom106       -7.855690e-38 -2.442009e-01
bigcom107       -7.855690e-38 -3.435565e-01
bigcom108        0.000000e+00  0.000000e+00
bigcom113       -7.855690e-38 -4.968707e-01
bigcom114        0.000000e+00  0.000000e+00
bigcom115        0.000000e+00  0.000000e+00
bigcom117        5.703452e-39 -5.828186e-03
bigcom119       -7.855690e-38 -4.358497e-01
bigcom121       -7.860252e-38 -5.466149e-01
bigcom123        1.744186e-37  5.690756e-01
bigcom124       -7.855690e-38 -4.055377e-01
bigcom127        2.586391e-37  7.584067e-01
bigcom130       -7.887735e-38 -4.574882e-01
bigcom131       -7.855690e-38 -1.682771e-01
bigcom134       -7.860252e-38 -3.881438e-01
bigcom138       -7.860252e-38 -2.522925e-01
bigcom143       -7.860252e-38 -3.430273e-01
bigcom146       -7.883141e-38 -3.805502e-01
bigcom148        4.270346e-37  1.128110e+00
bigcom149       -7.860252e-38 -2.821684e-01
bigcom151        0.000000e+00  0.000000e+00
bigcom153       -7.855690e-38 -5.944063e-01
bigcom154       -7.855690e-38 -3.484715e-01
bigcom159       -7.855690e-38 -4.666054e-01
bigcom160       -7.860252e-38 -4.321528e-01
bigcom161       -7.855690e-38 -2.386272e-01
bigcom162       -7.873969e-38 -4.430875e-01
bigcom168       -7.860252e-38 -5.415085e-01
bigcom172        9.321304e-37  2.599434e+00
bigcom175        0.000000e+00  0.000000e+00
bigcom180       -7.855690e-38 -4.172685e-01
bigcom181       -7.860252e-38 -3.184632e-01
bigcom183        0.000000e+00  0.000000e+00
bigcom185       -7.860252e-38 -3.662231e-01
bigcom187       -7.855690e-38 -6.203600e-01
bigcom189       -7.860252e-38 -4.985635e-01
bigcom191       -7.860252e-38 -4.663785e-01
bigcom198       -7.855690e-38 -2.280469e-01
bigcom199       -7.855690e-38 -4.416043e-01
bigcom200       -7.855690e-38 -2.689147e-01
bigcom202       -7.855690e-38 -2.677756e-01
bigcom205        0.000000e+00  0.000000e+00
bigcom227       -7.855690e-38 -5.143905e-01
bigcom232        0.000000e+00  0.000000e+00
bigcom241       -7.855690e-38 -5.352984e-01
bigcom246        0.000000e+00  0.000000e+00
bigcom266       -7.855690e-38 -3.057544e-01
bigcom268        9.321304e-37  2.450997e+00
bigcom274        0.000000e+00  0.000000e+00
bigcom278       -7.855690e-38 -2.367728e-01
bigcom280       -7.855690e-38 -3.210196e-01
bigcom323       -7.860252e-38 -4.622374e-01
bigcom341       -7.855690e-38 -3.832710e-01
bigcom342       -7.860252e-38 -4.604515e-01
bigcom345       -7.855690e-38 -5.833010e-01
bigcom346       -7.855690e-38 -3.170867e-01
bigcom354       -7.855690e-38 -5.660508e-01
bigcom369       -7.855690e-38 -4.884812e-01
bigcom373       -7.855690e-38 -4.632584e-01
bigcom377       -7.855690e-38 -6.458877e-01
bigcom384       -7.855690e-38 -3.890754e-01
bigcom394       -7.855690e-38 -3.063469e-01
bigcom398        9.321304e-37  1.949965e+00
bigcom403       -7.855690e-38 -6.045245e-01
bigcom404       -7.855690e-38 -2.414821e-01
bigcom414        9.326717e-37  2.011671e+00
bigcom416        0.000000e+00  0.000000e+00
bigcom423       -7.860252e-38 -5.060230e-01
bigcom428       -7.855690e-38 -4.726962e-01
bigcom430       -7.855690e-38 -5.648993e-01
bigcom434       -7.855690e-38 -3.082549e-01
bigcom435       -7.855690e-38 -4.799624e-01
bigcom449       -7.855690e-38 -3.196401e-01
bigcom451       -7.855690e-38 -3.331960e-01
bigcom454        9.321304e-37  1.757804e+00
bigcom471        0.000000e+00  0.000000e+00
bigcom473       -7.855690e-38 -5.894582e-01
bigcom479        9.321304e-37  2.133368e+00
bigcom484       -7.883141e-38 -2.320939e-01
bigcom485        0.000000e+00  0.000000e+00
bigcom492        0.000000e+00  0.000000e+00
bigcom498        0.000000e+00  0.000000e+00
bigcom506       -7.855690e-38 -3.943493e-01
bigcom530       -7.855690e-38 -4.257736e-01
bigcom531        9.321304e-37  2.001589e+00
bigcom564        0.000000e+00  0.000000e+00
bigcom623       -7.855690e-38 -5.548327e-01
spin_vertex     -6.361366e-38 -1.880565e-01
membership_s1   -1.009008e-38  6.961513e-02
membership_s2    2.747242e-38  1.815053e-01
membership_s3    2.586391e-37  4.565643e-01
membership_s4    0.000000e+00  0.000000e+00
membership_s5   -7.855690e-38 -3.340049e-01
membership_s6    2.586391e-37  6.455774e-01
membership_s7   -7.855690e-38 -2.385917e-01
membership_s8   -7.855690e-38 -3.094176e-01
membership_s9   -7.915411e-38 -4.018040e-01
membership_s10   0.000000e+00  0.000000e+00
membership_s11   0.000000e+00  0.000000e+00
membership_s13   0.000000e+00  0.000000e+00
membership_s14   1.386796e-37  3.527154e-01
membership_s15   4.072567e-38 -3.443813e-03
membership_s17  -7.860252e-38 -4.667906e-01
membership_s18  -7.864819e-38 -3.353792e-01
membership_s19  -1.552409e-38 -1.024746e-01
membership_s20  -7.855690e-38 -2.981835e-01
membership_s21  -7.883141e-38 -4.175011e-01
membership_s22   2.258289e-37  7.364076e-01
membership_s23  -4.426642e-38 -3.560658e-02
membership_s25  -6.330955e-38 -2.777836e-01
membership_s26  -7.855690e-38 -4.835827e-01
membership_s27  -7.855690e-38 -2.441392e-01
membership_s28  -7.878553e-38 -4.497185e-01
membership_s29  -7.855690e-38 -4.276074e-01
membership_s30  -7.860252e-38 -3.159419e-01
membership_s31  -7.896939e-38 -4.188247e-01
membership_s32   7.747302e-38  3.252718e-01
membership_s33  -7.855690e-38 -4.624256e-01
membership_s34  -7.860252e-38 -4.266364e-01
membership_s35  -3.198246e-39  1.640193e-02
membership_s36  -7.869392e-38 -5.191118e-01
membership_s37   3.425865e-38  4.331361e-02
membership_s39  -4.386102e-38 -3.262901e-01
membership_s40   9.321304e-37  2.323577e+00
membership_s41   0.000000e+00  0.000000e+00
membership_s42  -7.860252e-38 -3.933022e-01
membership_s43  -3.301901e-38 -7.255970e-02
membership_s44  -4.820623e-38 -3.952202e-01
V1              -1.152675e-37 -2.126393e-01
V2               4.199273e-38  2.832034e-02
pdi              1.428236e-35 -2.838822e+01
adhesion         8.612836e-42  1.221176e-05
cohesion        -1.722574e-41 -2.418921e-05
inner            1.625320e-42  1.790108e-05
outer            5.674438e-41  3.508980e-04
ioratio          7.043190e-38  1.440930e-01
comsize          2.184028e-41  2.156499e-04
[1] "Dataset: med_C Model GBM, run: 4 of 10 2015-06-15 22:45:18"
Iter   TrainDeviance   ValidDeviance   StepSize   Improve
     1        0.5389             nan     0.0100    0.0006
     2        0.5357             nan     0.0100    0.0003
     3        0.5325             nan     0.0100    0.0001
     4        0.5286             nan     0.0100    0.0005
     5        0.5252             nan     0.0100    0.0004
     6        0.5217             nan     0.0100    0.0004
     7        0.5190             nan     0.0100    0.0002
     8        0.5156             nan     0.0100    0.0004
     9        0.5126             nan     0.0100   -0.0000
    10        0.5101             nan     0.0100    0.0001
    20        0.4836             nan     0.0100    0.0001
    40        0.4448             nan     0.0100   -0.0000
    60        0.4135             nan     0.0100   -0.0001
    80        0.3875             nan     0.0100   -0.0002
   100        0.3649             nan     0.0100   -0.0001
   120        0.3431             nan     0.0100   -0.0002
   140        0.3246             nan     0.0100   -0.0001
   160        0.3071             nan     0.0100   -0.0001
   180        0.2913             nan     0.0100   -0.0001
   200        0.2772             nan     0.0100   -0.0001
   220        0.2634             nan     0.0100   -0.0001
   240        0.2509             nan     0.0100   -0.0001
   260        0.2393             nan     0.0100   -0.0001
   265        0.2366             nan     0.0100   -0.0001

[1] "GBM variable coefficients"
                            var    rel.inf
outer                     outer 4.95795826
membership_s14   membership_s14 4.27522709
comsize                 comsize 3.65707745
bet                         bet 3.06994403
V1                           V1 2.60872407
ratio2                   ratio2 2.55589039
ratio5                   ratio5 2.51438762
V2                           V2 2.30712447
fourth                   fourth 2.24461087
spin_vertex         spin_vertex 2.10820308
pagerank               pagerank 2.09976519
orbit44                 orbit44 1.91527531
walktrap_vertex walktrap_vertex 1.57016979
inner                     inner 1.46559529
orbit30                 orbit30 1.43954794
graph16                 graph16 1.43563458
ratio4                   ratio4 1.43517171
orbit35                 orbit35 1.33269427
trans                     trans 1.32848559
orbit19                 orbit19 1.27565635
orbit36                 orbit36 1.27461219
ratio1                   ratio1 1.17294532
adhesion               adhesion 1.15986028
graph15                 graph15 1.15628612
orbit18                 orbit18 1.15034960
ioratio                 ioratio 1.13411721
orbit16                 orbit16 1.11767870
orbit50                 orbit50 1.06956229
cohesion               cohesion 0.99291213
orbit27                 orbit27 0.97957187
ratio6                   ratio6 0.95687675
graph6                   graph6 0.93332426
graph4                   graph4 0.89865814
orbit45                 orbit45 0.89816314
graph21                 graph21 0.89708010
orbit21                 orbit21 0.88838718
graph10                 graph10 0.83929583
orbit17                 orbit17 0.83910895
knn                         knn 0.83499177
graph19                 graph19 0.82973785
bigcom43               bigcom43 0.80551766
graph12                 graph12 0.79230569
constraint           constraint 0.76327687
graph20                 graph20 0.71571854
graph13                 graph13 0.71392516
orbit38                 orbit38 0.70539239
orbit20                 orbit20 0.70070633
orbit52                 orbit52 0.70005410
graph5                   graph5 0.69526321
graph1                   graph1 0.68242255
graph17                 graph17 0.66943361
graph23                 graph23 0.65994915
upto_sixth           upto_sixth 0.65575773
orbit31                 orbit31 0.64537877
orbit11                 orbit11 0.64300440
graph18                 graph18 0.64170487
graph9                   graph9 0.62404480
orbit24                 orbit24 0.61960331
third                     third 0.60672551
orbit28                 orbit28 0.59951556
orbit32                 orbit32 0.59870758
orbit49                 orbit49 0.59714723
graph11                 graph11 0.58989896
orbit37                 orbit37 0.55951396
close                     close 0.54679495
graph14                 graph14 0.53941923
orbit53                 orbit53 0.51491287
fifth                     fifth 0.51268076
hubscore               hubscore 0.50106893
orbit25                 orbit25 0.48459612
orbit4                   orbit4 0.47094660
orbit15                 orbit15 0.46453205
coreness               coreness 0.46008620
ratio3                   ratio3 0.44912185
orbit67                 orbit67 0.44550070
membership_s22   membership_s22 0.43737943
graph3                   graph3 0.42622966
orbit5                   orbit5 0.41796266
orbit33                 orbit33 0.40972904
orbit9                   orbit9 0.37991452
sixth                     sixth 0.37108976
upto_fifth           upto_fifth 0.36889410
graph25                 graph25 0.36656046
upto_second         upto_second 0.36544328
orbit39                 orbit39 0.36390823
orbit10                 orbit10 0.36052576
orbit22                 orbit22 0.35839751
orbit51                 orbit51 0.35031492
second                   second 0.34403847
graph8                   graph8 0.33066447
graph7                   graph7 0.31006410
orbit63                 orbit63 0.30712801
upto_fourth         upto_fourth 0.29199795
orbit56                 orbit56 0.27125641
orbit47                 orbit47 0.25631185
orbit60                 orbit60 0.24860541
orbit26                 orbit26 0.24730739
orbit57                 orbit57 0.24633331
membership_s2     membership_s2 0.24187820
orbit23                 orbit23 0.23860608
orbit6                   orbit6 0.23232503
graph24                 graph24 0.23151235
orbit1                   orbit1 0.22259154
orbit2                   orbit2 0.21517438
membership_s35   membership_s35 0.20932104
bigcom5                 bigcom5 0.20312143
upto_third           upto_third 0.20025002
orbit40                 orbit40 0.19324182
orbit46                 orbit46 0.18370680
bigcom1                 bigcom1 0.18295360
orbit42                 orbit42 0.16694946
orbit65                 orbit65 0.15821393
orbit29                 orbit29 0.15427520
orbit12                 orbit12 0.15014685
orbit43                 orbit43 0.14455471
orbit48                 orbit48 0.13892599
orbit62                 orbit62 0.13059398
bigcom11               bigcom11 0.12707720
graph0                   graph0 0.12335165
orbit59                 orbit59 0.11378806
graph2                   graph2 0.11027965
AP                           AP 0.10871352
orbit58                 orbit58 0.10111086
orbit13                 orbit13 0.09458407
graph22                 graph22 0.08927729
orbit7                   orbit7 0.07933329
bigcom41               bigcom41 0.07270024
graph26                 graph26 0.06437583
evcent                   evcent 0.05758903
pdi                         pdi 0.05574366
membership_s1     membership_s1 0.05144931
ecc                         ecc 0.04782108
orbit69                 orbit69 0.04038356
membership_s37   membership_s37 0.03856180
orbit41                 orbit41 0.03357543
orbit64                 orbit64 0.03149452
orbit54                 orbit54 0.02877051
orbit61                 orbit61 0.02635552
selfinter             selfinter 0.02248382
graph28                 graph28 0.02067216
orbit55                 orbit55 0.01975513
membership_s15   membership_s15 0.01706250
graph27                 graph27 0.00000000
graph29                 graph29 0.00000000
orbit0                   orbit0 0.00000000
orbit3                   orbit3 0.00000000
orbit8                   orbit8 0.00000000
orbit14                 orbit14 0.00000000
orbit34                 orbit34 0.00000000
orbit66                 orbit66 0.00000000
orbit68                 orbit68 0.00000000
orbit70                 orbit70 0.00000000
orbit71                 orbit71 0.00000000
orbit72                 orbit72 0.00000000
eccrad                   eccrad 0.00000000
first                     first 0.00000000
bigcom3                 bigcom3 0.00000000
bigcom4                 bigcom4 0.00000000
bigcom6                 bigcom6 0.00000000
bigcom7                 bigcom7 0.00000000
bigcom8                 bigcom8 0.00000000
bigcom9                 bigcom9 0.00000000
bigcom10               bigcom10 0.00000000
bigcom12               bigcom12 0.00000000
bigcom13               bigcom13 0.00000000
bigcom14               bigcom14 0.00000000
bigcom15               bigcom15 0.00000000
bigcom16               bigcom16 0.00000000
bigcom17               bigcom17 0.00000000
bigcom19               bigcom19 0.00000000
bigcom20               bigcom20 0.00000000
bigcom21               bigcom21 0.00000000
bigcom22               bigcom22 0.00000000
bigcom23               bigcom23 0.00000000
bigcom26               bigcom26 0.00000000
bigcom27               bigcom27 0.00000000
bigcom28               bigcom28 0.00000000
bigcom30               bigcom30 0.00000000
bigcom31               bigcom31 0.00000000
bigcom32               bigcom32 0.00000000
bigcom33               bigcom33 0.00000000
bigcom34               bigcom34 0.00000000
bigcom36               bigcom36 0.00000000
bigcom37               bigcom37 0.00000000
bigcom38               bigcom38 0.00000000
bigcom39               bigcom39 0.00000000
bigcom40               bigcom40 0.00000000
bigcom46               bigcom46 0.00000000
bigcom47               bigcom47 0.00000000
bigcom49               bigcom49 0.00000000
bigcom52               bigcom52 0.00000000
bigcom54               bigcom54 0.00000000
bigcom58               bigcom58 0.00000000
bigcom61               bigcom61 0.00000000
bigcom65               bigcom65 0.00000000
bigcom69               bigcom69 0.00000000
bigcom71               bigcom71 0.00000000
bigcom75               bigcom75 0.00000000
bigcom76               bigcom76 0.00000000
bigcom78               bigcom78 0.00000000
bigcom82               bigcom82 0.00000000
bigcom83               bigcom83 0.00000000
bigcom85               bigcom85 0.00000000
bigcom87               bigcom87 0.00000000
bigcom90               bigcom90 0.00000000
bigcom91               bigcom91 0.00000000
bigcom95               bigcom95 0.00000000
bigcom97               bigcom97 0.00000000
bigcom98               bigcom98 0.00000000
bigcom99               bigcom99 0.00000000
bigcom101             bigcom101 0.00000000
bigcom102             bigcom102 0.00000000
bigcom104             bigcom104 0.00000000
bigcom106             bigcom106 0.00000000
bigcom107             bigcom107 0.00000000
bigcom108             bigcom108 0.00000000
bigcom113             bigcom113 0.00000000
bigcom114             bigcom114 0.00000000
bigcom115             bigcom115 0.00000000
bigcom117             bigcom117 0.00000000
bigcom119             bigcom119 0.00000000
bigcom121             bigcom121 0.00000000
bigcom123             bigcom123 0.00000000
bigcom124             bigcom124 0.00000000
bigcom127             bigcom127 0.00000000
bigcom130             bigcom130 0.00000000
bigcom131             bigcom131 0.00000000
bigcom134             bigcom134 0.00000000
bigcom138             bigcom138 0.00000000
bigcom143             bigcom143 0.00000000
bigcom146             bigcom146 0.00000000
bigcom148             bigcom148 0.00000000
bigcom149             bigcom149 0.00000000
bigcom151             bigcom151 0.00000000
bigcom153             bigcom153 0.00000000
bigcom154             bigcom154 0.00000000
bigcom159             bigcom159 0.00000000
bigcom160             bigcom160 0.00000000
bigcom161             bigcom161 0.00000000
bigcom162             bigcom162 0.00000000
bigcom168             bigcom168 0.00000000
bigcom172             bigcom172 0.00000000
bigcom175             bigcom175 0.00000000
bigcom180             bigcom180 0.00000000
bigcom181             bigcom181 0.00000000
bigcom183             bigcom183 0.00000000
bigcom185             bigcom185 0.00000000
bigcom187             bigcom187 0.00000000
bigcom189             bigcom189 0.00000000
bigcom191             bigcom191 0.00000000
bigcom198             bigcom198 0.00000000
bigcom199             bigcom199 0.00000000
bigcom200             bigcom200 0.00000000
bigcom202             bigcom202 0.00000000
bigcom205             bigcom205 0.00000000
bigcom227             bigcom227 0.00000000
bigcom232             bigcom232 0.00000000
bigcom241             bigcom241 0.00000000
bigcom246             bigcom246 0.00000000
bigcom266             bigcom266 0.00000000
bigcom268             bigcom268 0.00000000
bigcom274             bigcom274 0.00000000
bigcom278             bigcom278 0.00000000
bigcom280             bigcom280 0.00000000
bigcom323             bigcom323 0.00000000
bigcom341             bigcom341 0.00000000
bigcom342             bigcom342 0.00000000
bigcom345             bigcom345 0.00000000
bigcom346             bigcom346 0.00000000
bigcom354             bigcom354 0.00000000
bigcom369             bigcom369 0.00000000
bigcom373             bigcom373 0.00000000
bigcom377             bigcom377 0.00000000
bigcom384             bigcom384 0.00000000
bigcom394             bigcom394 0.00000000
bigcom398             bigcom398 0.00000000
bigcom403             bigcom403 0.00000000
bigcom404             bigcom404 0.00000000
bigcom414             bigcom414 0.00000000
bigcom416             bigcom416 0.00000000
bigcom423             bigcom423 0.00000000
bigcom428             bigcom428 0.00000000
bigcom430             bigcom430 0.00000000
bigcom434             bigcom434 0.00000000
bigcom435             bigcom435 0.00000000
bigcom449             bigcom449 0.00000000
bigcom451             bigcom451 0.00000000
bigcom454             bigcom454 0.00000000
bigcom471             bigcom471 0.00000000
bigcom473             bigcom473 0.00000000
bigcom479             bigcom479 0.00000000
bigcom484             bigcom484 0.00000000
bigcom485             bigcom485 0.00000000
bigcom492             bigcom492 0.00000000
bigcom498             bigcom498 0.00000000
bigcom506             bigcom506 0.00000000
bigcom530             bigcom530 0.00000000
bigcom531             bigcom531 0.00000000
bigcom564             bigcom564 0.00000000
bigcom623             bigcom623 0.00000000
membership_s3     membership_s3 0.00000000
membership_s4     membership_s4 0.00000000
membership_s5     membership_s5 0.00000000
membership_s6     membership_s6 0.00000000
membership_s7     membership_s7 0.00000000
membership_s8     membership_s8 0.00000000
membership_s9     membership_s9 0.00000000
membership_s10   membership_s10 0.00000000
membership_s11   membership_s11 0.00000000
membership_s13   membership_s13 0.00000000
membership_s17   membership_s17 0.00000000
membership_s18   membership_s18 0.00000000
membership_s19   membership_s19 0.00000000
membership_s20   membership_s20 0.00000000
membership_s21   membership_s21 0.00000000
membership_s23   membership_s23 0.00000000
membership_s25   membership_s25 0.00000000
membership_s26   membership_s26 0.00000000
membership_s27   membership_s27 0.00000000
membership_s28   membership_s28 0.00000000
membership_s29   membership_s29 0.00000000
membership_s30   membership_s30 0.00000000
membership_s31   membership_s31 0.00000000
membership_s32   membership_s32 0.00000000
membership_s33   membership_s33 0.00000000
membership_s34   membership_s34 0.00000000
membership_s36   membership_s36 0.00000000
membership_s39   membership_s39 0.00000000
membership_s40   membership_s40 0.00000000
membership_s41   membership_s41 0.00000000
membership_s42   membership_s42 0.00000000
membership_s43   membership_s43 0.00000000
membership_s44   membership_s44 0.00000000
[1] "Dataset: med_C Model RF, run: 4 of 10 2015-06-15 22:45:51"
     |      Out-of-bag   |
Tree |      MSE  %Var(y) |
   1 |   0.1591   224.36 |
   2 |   0.1278   180.14 |
   3 |   0.1217   171.52 |
   4 |   0.1121   158.09 |
   5 |   0.1089   153.53 |
   6 |   0.1042   146.86 |
   7 |   0.1001   141.08 |
   8 |  0.09714   136.96 |
   9 |  0.09357   131.92 |
  10 |  0.09177   129.38 |
  11 |  0.08836   124.57 |
  12 |  0.08751   123.38 |
  13 |  0.08694   122.58 |
  14 |  0.08602   121.28 |
  15 |  0.08553   120.59 |
  16 |  0.08395   118.36 |
  17 |  0.08411   118.59 |
  18 |  0.08407   118.53 |
  19 |  0.08327   117.39 |
  20 |  0.08279   116.72 |
  21 |  0.08222   115.92 |
  22 |  0.08208   115.72 |
  23 |   0.0818   115.32 |
  24 |   0.0815   114.90 |
  25 |  0.08085   113.99 |
  26 |  0.08038   113.32 |
  27 |   0.0805   113.49 |
  28 |  0.08013   112.97 |
  29 |  0.07973   112.41 |
  30 |   0.0801   112.93 |
  31 |  0.07913   111.57 |
  32 |  0.07882   111.12 |
  33 |  0.07887   111.20 |
  34 |  0.07852   110.70 |
  35 |  0.07833   110.44 |
  36 |  0.07825   110.32 |
  37 |  0.07816   110.19 |
  38 |  0.07815   110.19 |
  39 |  0.07781   109.70 |
  40 |  0.07768   109.51 |
  41 |  0.07731   109.00 |
  42 |  0.07715   108.77 |
  43 |  0.07689   108.41 |
  44 |  0.07703   108.60 |
  45 |  0.07689   108.40 |
  46 |  0.07679   108.27 |
  47 |  0.07677   108.24 |
  48 |  0.07672   108.17 |
  49 |  0.07666   108.08 |
  50 |  0.07643   107.76 |
  51 |  0.07655   107.92 |
  52 |   0.0765   107.86 |
  53 |  0.07642   107.74 |
  54 |  0.07629   107.56 |
  55 |  0.07609   107.28 |
  56 |  0.07615   107.36 |
  57 |  0.07601   107.16 |
  58 |   0.0761   107.29 |
  59 |  0.07605   107.22 |
  60 |  0.07597   107.11 |
  61 |  0.07571   106.74 |
  62 |  0.07553   106.48 |
  63 |  0.07547   106.41 |
  64 |  0.07536   106.25 |
  65 |  0.07512   105.91 |
  66 |  0.07514   105.94 |
  67 |  0.07506   105.83 |
  68 |  0.07507   105.84 |
  69 |   0.0749   105.60 |
  70 |  0.07485   105.52 |
  71 |  0.07474   105.37 |
  72 |  0.07465   105.24 |
  73 |  0.07461   105.19 |
  74 |   0.0746   105.18 |
  75 |   0.0744   104.89 |
  76 |  0.07449   105.02 |
  77 |   0.0743   104.75 |
  78 |  0.07425   104.69 |
  79 |  0.07422   104.64 |
  80 |  0.07421   104.63 |
  81 |  0.07414   104.53 |
  82 |  0.07419   104.60 |
  83 |  0.07416   104.56 |
  84 |  0.07415   104.54 |
  85 |  0.07418   104.59 |
  86 |  0.07415   104.54 |
  87 |  0.07399   104.32 |
  88 |    0.074   104.33 |
  89 |  0.07402   104.35 |
  90 |  0.07401   104.34 |
  91 |    0.074   104.34 |
  92 |  0.07402   104.36 |
  93 |  0.07396   104.27 |
  94 |    0.074   104.33 |
  95 |  0.07412   104.51 |
  96 |  0.07412   104.50 |
  97 |  0.07415   104.54 |
  98 |  0.07407   104.43 |
  99 |  0.07405   104.39 |
 100 |  0.07389   104.18 |
[1] "Random Forest variable coefficients"
                      %IncMSE IncNodePurity
graph5           1.029452e-02  7.513188e-01
graph6           1.952957e-03  6.371901e-01
graph7           6.123574e-04  2.809568e-01
graph8           2.485300e-04  2.220647e-01
graph9           4.239191e-03  7.853744e-01
graph10          6.866091e-04  5.796579e-01
graph11          4.992803e-03  8.245942e-01
graph12          1.564500e-03  7.081776e-01
graph13          5.341356e-03  7.176444e-01
graph14          7.261059e-03  6.833172e-01
graph15          7.594153e-03  6.866083e-01
graph16          1.319243e-02  1.149687e+00
graph17          3.447279e-03  6.025318e-01
graph18          3.899878e-03  6.399417e-01
graph19          8.570151e-03  7.053451e-01
graph20          4.653227e-03  5.803160e-01
graph21          5.084278e-03  7.385323e-01
graph22          2.371375e-04  1.779515e-01
graph23          9.638659e-04  3.665905e-01
graph24          4.753980e-03  1.762346e-01
graph25          3.189615e-03  4.110682e-01
graph26          4.139369e-04  4.236447e-02
graph27          1.006443e-04  3.882536e-02
graph28          6.161119e-04  6.983231e-02
graph29          0.000000e+00  0.000000e+00
orbit0           2.116734e-04  1.381937e-01
orbit1           1.592541e-03  4.507112e-01
orbit2           1.543819e-03  4.112967e-01
orbit3           2.319331e-04  2.202917e-01
orbit4           7.923570e-03  7.330269e-01
orbit5           1.861829e-03  5.933594e-01
orbit6           2.097685e-03  6.680522e-01
orbit7           6.076155e-04  3.295638e-01
orbit8           6.163279e-03  6.215585e-01
orbit9           3.511809e-03  3.339854e-01
orbit10          3.633741e-03  2.716424e-01
orbit11          3.249599e-03  5.250947e-01
orbit12          2.349310e-03  1.258103e-01
orbit13          1.135368e-04  1.435496e-01
orbit14          1.847323e-04  1.037749e-01
orbit15          4.213605e-03  5.962365e-01
orbit16          5.024560e-03  8.746786e-01
orbit17          4.625910e-03  6.050920e-01
orbit18          7.155604e-03  1.001082e+00
orbit19          1.601161e-03  6.153456e-01
orbit20          5.949105e-03  6.458350e-01
orbit21          3.752456e-03  1.480331e+00
orbit22          4.244634e-03  1.005272e+00
orbit23          1.672351e-03  6.253539e-01
orbit24          2.030657e-03  7.465478e-01
orbit25          4.524342e-03  5.774597e-01
orbit26          9.836233e-04  2.279209e-01
orbit27          7.278224e-03  7.492722e-01
orbit28          2.186279e-03  7.069605e-01
orbit29          2.184120e-03  5.654769e-01
orbit30          6.896147e-03  1.233698e+00
orbit31          2.718604e-03  4.088823e-01
orbit32          4.095896e-03  4.983880e-01
orbit33          2.025732e-03  3.542841e-01
orbit34          5.424654e-03  8.202656e-01
orbit35          8.508768e-03  1.325042e+00
orbit36          1.816042e-02  1.184171e+00
orbit37          8.391142e-03  6.292924e-01
orbit38          4.162460e-03  5.289088e-01
orbit39          3.535336e-03  6.731864e-01
orbit40          5.762011e-03  3.872458e-01
orbit41          1.406117e-04  1.891849e-01
orbit42          2.802950e-04  2.102353e-01
orbit43          7.378971e-03  6.885105e-01
orbit44          5.517563e-03  1.550825e+00
orbit45          5.564596e-03  7.983555e-01
orbit46          5.417178e-04  1.716052e-01
orbit47          3.710402e-03  3.017559e-01
orbit48          1.395766e-03  2.717022e-01
orbit49          7.936315e-03  8.898245e-01
orbit50          1.588513e-02  9.436663e-01
orbit51          6.071066e-03  6.052080e-01
orbit52          9.530286e-04  3.421297e-01
orbit53          8.311256e-03  6.248399e-01
orbit54          1.351849e-03  2.392081e-01
orbit55          1.562386e-04  2.084829e-01
orbit56          2.280647e-03  7.395686e-01
orbit57          8.436619e-04  1.846526e-01
orbit58          1.829333e-03  4.559498e-01
orbit59          2.034994e-03  3.554046e-01
orbit60          2.287570e-03  2.932555e-01
orbit61          4.975141e-04  2.421307e-01
orbit62          3.361087e-03  3.022447e-01
orbit63          1.160475e-03  4.057022e-01
orbit64          2.439422e-03  1.700154e-01
orbit65          1.925229e-03  2.646945e-01
orbit66          3.301140e-04  2.818279e-02
orbit67          5.702484e-04  3.702158e-01
orbit68          5.706578e-07  5.075756e-02
orbit69          4.010398e-05  6.932178e-02
orbit70          2.486193e-06  2.457754e-02
orbit71          5.317063e-04  6.205690e-02
orbit72         -1.203852e-05  4.668082e-03
AP               6.539687e-05  1.074272e-01
bet              3.181844e-03  1.799779e+00
ecc              5.764145e-04  2.323438e-01
eccrad           1.833796e-04  1.337366e-01
close            1.959737e-03  4.228501e-01
constraint       2.582118e-03  8.155794e-01
coreness         2.093476e-03  2.840711e-01
knn              5.291625e-03  1.172959e+00
hubscore         3.131767e-03  5.077638e-01
pagerank         2.986086e-03  1.269259e+00
trans            1.211121e-03  6.893722e-01
evcent           4.716206e-03  4.859506e-01
first            1.774995e-03  3.685305e-01
upto_second      3.967841e-03  4.250267e-01
upto_third       4.621450e-03  5.403604e-01
upto_fourth      4.394693e-03  4.098459e-01
upto_fifth       3.374649e-03  7.333067e-01
upto_sixth       3.368379e-03  6.266217e-01
second           2.241507e-03  4.042045e-01
third            5.374324e-03  9.284121e-01
fourth           7.975574e-04  1.894135e+00
fifth            3.857293e-03  6.947779e-01
sixth            3.255781e-03  7.899803e-01
ratio1           5.933653e-03  9.233059e-01
ratio2           6.714136e-03  1.511009e+00
ratio3           2.863802e-03  8.950966e-01
ratio4           5.364193e-03  8.267779e-01
ratio5           7.343721e-03  2.231295e+00
ratio6           4.644256e-03  9.860087e-01
selfinter        6.887319e-05  1.237775e-01
walktrap_vertex  1.755951e-03  1.549598e+00
bigcom1          2.113750e-04  1.267357e-01
bigcom3         -9.655271e-05  4.288297e-01
bigcom4          0.000000e+00  0.000000e+00
bigcom5          1.070948e-04  1.467131e-01
bigcom6          0.000000e+00  0.000000e+00
bigcom7          0.000000e+00  0.000000e+00
bigcom8          0.000000e+00  4.440892e-18
bigcom9          0.000000e+00  0.000000e+00
bigcom10         0.000000e+00  0.000000e+00
bigcom11         1.771042e-04  1.095146e-01
bigcom12         1.907319e-05  2.838443e-02
bigcom13         0.000000e+00  0.000000e+00
bigcom14         0.000000e+00  0.000000e+00
bigcom15         0.000000e+00  0.000000e+00
bigcom16         0.000000e+00  4.440892e-18
bigcom17         0.000000e+00  0.000000e+00
bigcom19         0.000000e+00  0.000000e+00
bigcom20         0.000000e+00  0.000000e+00
bigcom21         0.000000e+00  0.000000e+00
bigcom22         8.604010e-04  2.413241e-01
bigcom23         3.886296e-06  5.505471e-02
bigcom26         0.000000e+00  0.000000e+00
bigcom27         0.000000e+00  7.596465e-01
bigcom28         0.000000e+00  0.000000e+00
bigcom30        -7.571339e-05  5.259794e-02
bigcom31         0.000000e+00  0.000000e+00
bigcom32         0.000000e+00  0.000000e+00
bigcom33        -7.084334e-06  5.127651e-01
bigcom34         0.000000e+00  0.000000e+00
bigcom36         0.000000e+00  0.000000e+00
bigcom37         0.000000e+00  0.000000e+00
bigcom38         0.000000e+00  0.000000e+00
bigcom39         0.000000e+00  0.000000e+00
bigcom40         0.000000e+00  0.000000e+00
bigcom41         3.563227e-06  5.536387e-01
bigcom43         1.003758e-04  7.476704e-01
bigcom46         2.420929e-19  3.352468e-02
bigcom47        -2.157515e-06  4.337426e-02
bigcom49         0.000000e+00  0.000000e+00
bigcom52         0.000000e+00  0.000000e+00
bigcom54         0.000000e+00  0.000000e+00
bigcom58         0.000000e+00  0.000000e+00
bigcom61         0.000000e+00  0.000000e+00
bigcom65        -1.471280e-04  1.466905e-01
bigcom69         0.000000e+00  0.000000e+00
bigcom71         0.000000e+00  0.000000e+00
bigcom75         0.000000e+00  0.000000e+00
bigcom76         0.000000e+00  0.000000e+00
bigcom78         0.000000e+00  0.000000e+00
bigcom82         0.000000e+00  0.000000e+00
bigcom83         0.000000e+00  0.000000e+00
bigcom85         0.000000e+00  0.000000e+00
bigcom87         0.000000e+00  0.000000e+00
bigcom90         0.000000e+00  3.982724e-01
bigcom91         0.000000e+00  0.000000e+00
bigcom95         0.000000e+00  0.000000e+00
bigcom97        -1.294826e-04  5.034197e-01
bigcom98         0.000000e+00  0.000000e+00
bigcom99         0.000000e+00  0.000000e+00
bigcom101       -1.739179e-07  1.992348e-01
bigcom102       -1.052364e-04  1.575841e-01
bigcom104        3.826860e-04  9.879188e-01
bigcom106        0.000000e+00  0.000000e+00
bigcom107        0.000000e+00  0.000000e+00
bigcom108        0.000000e+00  0.000000e+00
bigcom113        0.000000e+00  0.000000e+00
bigcom114        0.000000e+00  0.000000e+00
bigcom115        0.000000e+00  0.000000e+00
bigcom117       -7.330647e-05  1.989845e-01
bigcom119        0.000000e+00  0.000000e+00
bigcom121        0.000000e+00  0.000000e+00
bigcom123       -9.343854e-06  1.639072e-02
bigcom124        0.000000e+00  0.000000e+00
bigcom127        0.000000e+00  0.000000e+00
bigcom130        0.000000e+00  0.000000e+00
bigcom131        0.000000e+00  0.000000e+00
bigcom134        0.000000e+00  0.000000e+00
bigcom138        0.000000e+00  0.000000e+00
bigcom143        0.000000e+00  0.000000e+00
bigcom146        0.000000e+00  0.000000e+00
bigcom148       -4.929302e-05  3.737618e-01
bigcom149        0.000000e+00  0.000000e+00
bigcom151        0.000000e+00  0.000000e+00
bigcom153        0.000000e+00  0.000000e+00
bigcom154        0.000000e+00  0.000000e+00
bigcom159        0.000000e+00  0.000000e+00
bigcom160        0.000000e+00  0.000000e+00
bigcom161        0.000000e+00  8.888889e-03
bigcom162        0.000000e+00  8.750000e-03
bigcom168        0.000000e+00  0.000000e+00
bigcom172        0.000000e+00  0.000000e+00
bigcom175        0.000000e+00  0.000000e+00
bigcom180        0.000000e+00  0.000000e+00
bigcom181        0.000000e+00  0.000000e+00
bigcom183        0.000000e+00  0.000000e+00
bigcom185        0.000000e+00  0.000000e+00
bigcom187        0.000000e+00  0.000000e+00
bigcom189        0.000000e+00  0.000000e+00
bigcom191        0.000000e+00  0.000000e+00
bigcom198        0.000000e+00  0.000000e+00
bigcom199        0.000000e+00  0.000000e+00
bigcom200        0.000000e+00  0.000000e+00
bigcom202        0.000000e+00  0.000000e+00
bigcom205        0.000000e+00  0.000000e+00
bigcom227        0.000000e+00  0.000000e+00
bigcom232        0.000000e+00  0.000000e+00
bigcom241        0.000000e+00  0.000000e+00
bigcom246        0.000000e+00  0.000000e+00
bigcom266        0.000000e+00  0.000000e+00
bigcom268        0.000000e+00  8.604631e-01
bigcom274        0.000000e+00  7.473755e-01
bigcom278        0.000000e+00  0.000000e+00
bigcom280        0.000000e+00  0.000000e+00
bigcom323        0.000000e+00  0.000000e+00
bigcom341        0.000000e+00  0.000000e+00
bigcom342        0.000000e+00  0.000000e+00
bigcom345        0.000000e+00  0.000000e+00
bigcom346        0.000000e+00  0.000000e+00
bigcom354        0.000000e+00  0.000000e+00
bigcom369        0.000000e+00  0.000000e+00
bigcom373        0.000000e+00  0.000000e+00
bigcom377        0.000000e+00  0.000000e+00
bigcom384        0.000000e+00  0.000000e+00
bigcom394        0.000000e+00  0.000000e+00
bigcom398       -7.564291e-05  4.152500e-01
bigcom403        0.000000e+00  0.000000e+00
bigcom404        0.000000e+00  0.000000e+00
bigcom414        2.743138e-04  8.943213e-01
bigcom416        0.000000e+00  0.000000e+00
bigcom423        0.000000e+00  0.000000e+00
bigcom428        0.000000e+00  0.000000e+00
bigcom430        0.000000e+00  0.000000e+00
bigcom434        0.000000e+00  0.000000e+00
bigcom435        0.000000e+00  0.000000e+00
bigcom449        0.000000e+00  0.000000e+00
bigcom451        0.000000e+00  0.000000e+00
bigcom454        0.000000e+00  3.995467e-01
bigcom471        0.000000e+00  0.000000e+00
bigcom473        0.000000e+00  0.000000e+00
bigcom479        0.000000e+00  6.409343e-01
bigcom484        0.000000e+00  0.000000e+00
bigcom485        0.000000e+00  0.000000e+00
bigcom492        0.000000e+00  0.000000e+00
bigcom498        0.000000e+00  0.000000e+00
bigcom506        0.000000e+00  0.000000e+00
bigcom530        0.000000e+00  0.000000e+00
bigcom531        0.000000e+00  0.000000e+00
bigcom564        0.000000e+00  0.000000e+00
bigcom623        0.000000e+00  0.000000e+00
spin_vertex      8.235206e-04  1.408544e+00
membership_s1    2.206173e-04  1.077547e-01
membership_s2   -3.824943e-06  2.158988e-01
membership_s3   -7.990191e-05  3.100500e-01
membership_s4    0.000000e+00  0.000000e+00
membership_s5    0.000000e+00  0.000000e+00
membership_s6    1.657442e-05  5.353764e-01
membership_s7    0.000000e+00  0.000000e+00
membership_s8    0.000000e+00  0.000000e+00
membership_s9    0.000000e+00  0.000000e+00
membership_s10   0.000000e+00  0.000000e+00
membership_s11   0.000000e+00  0.000000e+00
membership_s13   0.000000e+00  0.000000e+00
membership_s14   1.119501e-02  3.262816e+00
membership_s15  -3.517903e-05  1.999199e-02
membership_s17   0.000000e+00  0.000000e+00
membership_s18   0.000000e+00  6.938894e-20
membership_s19  -3.221192e-05  1.053897e-02
membership_s20   0.000000e+00  0.000000e+00
membership_s21   0.000000e+00  6.938894e-20
membership_s22   1.389282e-04  4.377208e-01
membership_s23  -1.620746e-05  1.733333e-02
membership_s25  -2.534062e-05  5.640828e-02
membership_s26   0.000000e+00  0.000000e+00
membership_s27   0.000000e+00  0.000000e+00
membership_s28   0.000000e+00  0.000000e+00
membership_s29   0.000000e+00  0.000000e+00
membership_s30   0.000000e+00  6.938894e-20
membership_s31   0.000000e+00  0.000000e+00
membership_s32   0.000000e+00  0.000000e+00
membership_s33   0.000000e+00  0.000000e+00
membership_s34   0.000000e+00  0.000000e+00
membership_s35  -2.003151e-05  1.532809e-01
membership_s36   0.000000e+00  0.000000e+00
membership_s37   1.760308e-05  3.508416e-02
membership_s39   1.316468e-04  5.844524e-02
membership_s40   0.000000e+00  6.137127e-01
membership_s41   0.000000e+00  0.000000e+00
membership_s42   0.000000e+00  0.000000e+00
membership_s43  -5.871994e-05  2.924964e-02
membership_s44   0.000000e+00  6.938894e-20
V1               3.221664e-03  1.752574e+00
V2               5.398904e-03  2.224017e+00
pdi              7.248526e-05  3.090418e-01
adhesion         6.190626e-03  1.453852e+00
cohesion         7.247810e-03  1.530840e+00
inner            4.467893e-03  1.274017e+00
outer            2.312792e-03  3.854444e+00
ioratio          2.524741e-03  1.282927e+00
comsize          4.356423e-03  3.257897e+00
[1] "Dataset: med_C Model GLM, run: 4 of 10 2015-06-15 22:46:17"
[1] "glmnet variable coefficients"
                         [,1]          [,2]
(Intercept)     -2.486198e+00 -2.004303e+01
graph0           9.339069e-40  1.434811e-03
graph1          -2.290284e-41 -1.062968e-05
graph2          -5.287193e-40  1.790280e-03
graph3          -6.339696e-43 -2.427799e-07
graph4          -3.280933e-43  2.863978e-07
graph5          -2.819810e-41 -4.465888e-05
graph6          -6.498496e-42 -4.781789e-06
graph7          -5.869122e-41 -4.619561e-05
graph8          -3.782187e-40 -7.379713e-04
graph9          -1.822313e-44 -1.841102e-08
graph10         -7.150267e-45  1.536386e-09
graph11         -4.137003e-45  8.325290e-09
graph12         -1.592770e-43 -8.030970e-08
graph13         -3.028141e-43 -5.002568e-07
graph14         -9.428366e-44 -5.166006e-08
graph15         -3.697647e-42  6.427209e-06
graph16         -8.739879e-44 -4.747568e-08
graph17         -3.844240e-43 -4.853187e-07
graph18         -1.142658e-41  1.726550e-06
graph19         -1.326485e-42 -4.376364e-07
graph20         -1.138827e-42  3.871714e-06
graph21         -3.274782e-42 -2.049995e-06
graph22         -2.838935e-42 -1.801206e-06
graph23         -2.746698e-42  1.213317e-07
graph24         -7.973660e-42  6.541922e-06
graph25         -1.334803e-41  5.841507e-06
graph26         -1.223708e-41  2.191084e-06
graph27         -3.694784e-41  1.848502e-04
graph28         -3.786635e-41  4.032894e-05
graph29         -2.439220e-40 -5.917334e-04
orbit0           9.339069e-40  1.432417e-03
orbit1          -3.024593e-41 -1.119475e-05
orbit2           5.830271e-41 -5.156608e-05
orbit3          -5.287193e-40  1.782341e-03
orbit4          -2.044784e-42 -2.762685e-06
orbit5          -2.152823e-43  2.083066e-06
orbit6          -3.324947e-43  2.928870e-07
orbit7           5.423680e-42 -2.328780e-05
orbit8          -2.819810e-41 -4.482326e-05
orbit9          -3.834492e-41 -1.808299e-05
orbit10         -6.356492e-42 -8.203114e-06
orbit11          1.209744e-41  3.007530e-04
orbit12         -7.199700e-41 -5.708442e-05
orbit13         -1.193789e-40 -1.103719e-04
orbit14         -3.782187e-40 -7.436577e-04
orbit15         -6.624261e-44 -9.800567e-08
orbit16         -2.662686e-44  1.916571e-08
orbit17         -2.408898e-44 -4.734323e-09
orbit18         -4.295243e-44 -7.062587e-08
orbit19         -1.515505e-44 -6.199093e-09
orbit20         -4.249941e-45  6.129000e-08
orbit21          4.153004e-44  4.150445e-07
orbit22         -4.139565e-45  8.230978e-09
orbit23          6.084744e-43 -6.072152e-06
orbit24         -4.885515e-43 -1.110052e-07
orbit25         -2.156792e-43 -3.299608e-07
orbit26         -7.776603e-44  3.525763e-07
orbit27         -3.621653e-42 -7.155133e-06
orbit28         -7.403980e-43  5.651306e-06
orbit29         -4.631185e-43 -1.495023e-06
orbit30         -2.714693e-43  2.419387e-06
orbit31         -2.315792e-43 -8.955998e-08
orbit32         -9.052910e-44 -8.089630e-08
orbit33          4.113100e-42  2.622415e-05
orbit34         -3.697647e-42  6.282557e-06
orbit35         -6.825602e-43 -9.261113e-07
orbit36         -1.046086e-42 -9.583758e-07
orbit37         -9.159202e-44 -1.082477e-08
orbit38         -5.983929e-43  1.691044e-06
orbit39         -2.204418e-42 -5.341300e-06
orbit40         -4.032057e-43 -3.721343e-07
orbit41         -1.875791e-42 -1.525100e-06
orbit42          4.685482e-42  1.117099e-04
orbit43         -1.200425e-41  1.249772e-06
orbit44          2.363421e-41  1.306747e-04
orbit45         -1.491532e-41 -2.340832e-05
orbit46         -4.058941e-42 -7.911208e-06
orbit47         -4.120977e-42 -2.652394e-07
orbit48         -3.161765e-43  9.107426e-06
orbit49         -1.163187e-42  4.894466e-06
orbit50         -1.605716e-41 -6.861883e-05
orbit51         -8.891239e-42 -3.747590e-07
orbit52         -9.476992e-42 -2.032224e-05
orbit53         -3.958228e-42  1.033344e-07
orbit54         -2.844452e-42 -1.800564e-06
orbit55         -4.342913e-41  1.044576e-05
orbit56         -2.822630e-41  1.032876e-04
orbit57         -2.340246e-42 -2.043339e-06
orbit58         -4.924683e-41 -1.542947e-04
orbit59         -1.650195e-41 -1.171985e-06
orbit60         -8.809127e-42  3.897462e-05
orbit61         -6.971121e-41 -3.276216e-04
orbit62         -8.916105e-41 -7.388450e-05
orbit63         -3.647480e-41 -1.034708e-04
orbit64         -2.596981e-42  1.574635e-04
orbit65         -5.747129e-41 -3.091242e-05
orbit66         -1.230570e-41  1.809254e-05
orbit67         -7.699298e-41 -4.087207e-04
orbit68         -4.035810e-41  1.950835e-04
orbit69         -1.481228e-40  2.089002e-03
orbit70         -5.352942e-41  9.910706e-05
orbit71         -8.030192e-41 -1.239244e-04
orbit72         -2.439220e-40 -5.906445e-04
AP               1.681295e-38 -2.995162e-02
bet              1.174904e-42  2.009275e-06
ecc             -2.494152e-39 -2.616750e-02
eccrad          -1.745906e-38 -1.833643e-01
close           -4.392906e-37  4.060128e-01
constraint      -1.619422e-37 -7.196250e-01
coreness        -5.090535e-39 -5.727745e-03
knn             -6.390033e-40 -2.518906e-04
hubscore        -3.827063e-37 -3.784003e-01
pagerank         2.570302e-35 -3.139100e+01
trans           -1.877996e-37 -1.278420e-01
evcent          -3.876206e-37 -3.918710e-01
first            9.339069e-40  1.427108e-03
upto_second     -4.490680e-41 -1.647176e-05
upto_third      -7.660065e-42  5.103153e-06
upto_fourth     -8.464607e-42  2.055312e-05
upto_fifth      -4.000077e-41 -1.519817e-05
upto_sixth      -2.910915e-40  2.100031e-03
second          -4.652966e-41 -1.773007e-05
third           -7.113316e-42  9.821132e-06
fourth           1.456608e-41  2.512290e-05
fifth            1.044484e-41 -2.961564e-05
sixth            4.563372e-41  4.992515e-05
ratio1          -9.260236e-40 -4.445285e-04
ratio2           2.630057e-39  2.084402e-03
ratio3           4.865311e-39  1.317238e-03
ratio4           2.469111e-38 -6.007545e-02
ratio5          -8.738306e-38  1.136081e+00
ratio6           4.039591e-41 -1.586125e-03
selfinter       -5.274648e-39  1.214163e-02
walktrap_vertex -8.117772e-38 -8.157416e-02
bigcom1         -9.772421e-39 -8.808714e-03
bigcom3          4.279528e-37  1.246818e+00
bigcom4         -7.770008e-38 -4.006514e-01
bigcom5         -2.645547e-38  4.053596e-02
bigcom6         -7.765377e-38 -2.630233e-01
bigcom7         -7.765377e-38 -1.985581e-01
bigcom8         -7.783933e-38 -2.710779e-01
bigcom9         -7.765377e-38 -4.266248e-01
bigcom10        -7.765377e-38 -3.015064e-01
bigcom11         2.922206e-38  2.253257e-02
bigcom12        -2.830747e-39 -1.134304e-01
bigcom13        -7.783933e-38 -3.910613e-01
bigcom14        -7.802577e-38 -3.285747e-01
bigcom15        -7.765377e-38 -2.242987e-01
bigcom16        -7.797907e-38 -4.837793e-01
bigcom17        -7.765377e-38 -3.278462e-01
bigcom19        -7.774644e-38 -5.827429e-01
bigcom20        -7.765377e-38 -4.541878e-01
bigcom21        -7.765377e-38 -3.035710e-01
bigcom22        -5.086827e-38 -2.712035e-03
bigcom23         9.758692e-38  1.316832e-01
bigcom26        -7.770008e-38 -5.774288e-01
bigcom27         9.330492e-37  2.437390e+00
bigcom28         0.000000e+00  0.000000e+00
bigcom30         6.697184e-38  1.105290e-01
bigcom31        -7.765377e-38 -1.351730e-01
bigcom32        -7.783933e-38 -4.141177e-01
bigcom33         2.595566e-37  7.432516e-01
bigcom34        -7.765377e-38 -3.383988e-01
bigcom36         0.000000e+00  0.000000e+00
bigcom37        -7.765377e-38 -1.826428e-01
bigcom38         0.000000e+00  0.000000e+00
bigcom39         0.000000e+00  0.000000e+00
bigcom40        -7.774644e-38 -4.978976e-01
bigcom41         2.600220e-37  6.968952e-01
bigcom43         1.365910e-37  5.021079e-01
bigcom46         4.279528e-37  1.355095e+00
bigcom47         9.106808e-38  4.572564e-01
bigcom49        -7.783933e-38 -3.191506e-01
bigcom52        -7.765377e-38 -3.947817e-01
bigcom54        -7.765377e-38 -7.818742e-01
bigcom58        -7.765377e-38 -5.069877e-01
bigcom61        -7.765377e-38 -1.892337e-01
bigcom65         1.247843e-37  2.388890e-01
bigcom69        -7.770008e-38 -4.301369e-01
bigcom71        -7.765377e-38 -2.445112e-01
bigcom75        -7.765377e-38 -3.002311e-01
bigcom76         0.000000e+00  0.000000e+00
bigcom78         0.000000e+00  0.000000e+00
bigcom82        -7.770008e-38 -3.908851e-01
bigcom83        -7.765377e-38 -1.720974e-01
bigcom85        -7.774644e-38 -4.781572e-01
bigcom87        -7.765377e-38 -2.473292e-01
bigcom90         9.330492e-37  1.891223e+00
bigcom91        -7.765377e-38 -5.711019e-01
bigcom95        -7.765377e-38 -2.652859e-01
bigcom97         4.279528e-37  1.269797e+00
bigcom98        -7.770008e-38 -3.846384e-01
bigcom99        -7.765377e-38 -2.159086e-01
bigcom101        2.595566e-37  4.442794e-01
bigcom102        2.595566e-37  1.740009e-01
bigcom104        9.336056e-37  1.966299e+00
bigcom106       -7.765377e-38 -2.333520e-01
bigcom107       -7.765377e-38 -3.151855e-01
bigcom108        0.000000e+00  0.000000e+00
bigcom113       -7.765377e-38 -5.486545e-01
bigcom114        0.000000e+00  0.000000e+00
bigcom115        0.000000e+00  0.000000e+00
bigcom117        3.481253e-38  5.988193e-02
bigcom119       -7.765377e-38 -4.274582e-01
bigcom121       -7.770008e-38 -5.365800e-01
bigcom123        1.753354e-37  7.133972e-01
bigcom124       -7.765377e-38 -3.775285e-01
bigcom127       -7.770008e-38 -3.935951e-01
bigcom130       -7.802577e-38 -3.529027e-01
bigcom131       -7.765377e-38 -1.552725e-01
bigcom134       -7.770008e-38 -3.461173e-01
bigcom138       -7.770008e-38 -2.459852e-01
bigcom143       -7.770008e-38 -3.473678e-01
bigcom146       -7.793243e-38 -3.956210e-01
bigcom148        4.279528e-37  1.157517e+00
bigcom149       -7.770008e-38 -2.815457e-01
bigcom151       -7.765377e-38 -5.398380e-01
bigcom153        0.000000e+00  0.000000e+00
bigcom154       -7.765377e-38 -3.565456e-01
bigcom159       -7.765377e-38 -5.048988e-01
bigcom160        0.000000e+00  0.000000e+00
bigcom161       -7.765377e-38 -2.320087e-01
bigcom162       -7.783933e-38 -4.594130e-01
bigcom168       -7.770008e-38 -5.179131e-01
bigcom172        0.000000e+00  0.000000e+00
bigcom175       -7.765377e-38 -6.342687e-01
bigcom180       -7.765377e-38 -4.123507e-01
bigcom181       -7.770008e-38 -2.965215e-01
bigcom183        0.000000e+00  0.000000e+00
bigcom185       -7.770008e-38 -2.931286e-01
bigcom187       -7.765377e-38 -5.866791e-01
bigcom189       -7.765377e-38 -4.429256e-01
bigcom191       -7.770008e-38 -4.150379e-01
bigcom198       -7.765377e-38 -2.421298e-01
bigcom199       -7.765377e-38 -4.510883e-01
bigcom200       -7.765377e-38 -2.718401e-01
bigcom202        0.000000e+00  0.000000e+00
bigcom205        0.000000e+00  0.000000e+00
bigcom227       -7.765377e-38 -4.966759e-01
bigcom232       -7.765377e-38 -3.162063e-01
bigcom241       -7.765377e-38 -5.825022e-01
bigcom246        0.000000e+00  0.000000e+00
bigcom266       -7.765377e-38 -3.085194e-01
bigcom268        9.330492e-37  2.378048e+00
bigcom274        9.330492e-37  2.280774e+00
bigcom278       -7.765377e-38 -2.483203e-01
bigcom280       -7.765377e-38 -2.986139e-01
bigcom323       -7.770008e-38 -4.974067e-01
bigcom341       -7.765377e-38 -4.317492e-01
bigcom342       -7.770008e-38 -4.876129e-01
bigcom345       -7.765377e-38 -5.683162e-01
bigcom346       -7.765377e-38 -3.268577e-01
bigcom354       -7.765377e-38 -5.803528e-01
bigcom369       -7.765377e-38 -4.452257e-01
bigcom373       -7.765377e-38 -4.861586e-01
bigcom377       -7.765377e-38 -6.714093e-01
bigcom384       -7.765377e-38 -4.333773e-01
bigcom394       -7.765377e-38 -3.168260e-01
bigcom398        4.279528e-37  8.421353e-01
bigcom403       -7.765377e-38 -5.652789e-01
bigcom404       -7.765377e-38 -2.261657e-01
bigcom414        9.336056e-37  2.023445e+00
bigcom416        0.000000e+00  0.000000e+00
bigcom423       -7.765377e-38 -2.984709e-01
bigcom428       -7.765377e-38 -4.920147e-01
bigcom430       -7.765377e-38 -6.254523e-01
bigcom434       -7.765377e-38 -3.290744e-01
bigcom435       -7.765377e-38 -5.390143e-01
bigcom449       -7.765377e-38 -3.515210e-01
bigcom451       -7.765377e-38 -3.428581e-01
bigcom454        9.330492e-37  1.715972e+00
bigcom471        0.000000e+00  0.000000e+00
bigcom473       -7.765377e-38 -6.597951e-01
bigcom479        9.330492e-37  2.211733e+00
bigcom484       -7.793243e-38 -2.165420e-01
bigcom485       -7.765377e-38 -6.455427e-01
bigcom492        0.000000e+00  0.000000e+00
bigcom498       -7.765377e-38 -4.921576e-01
bigcom506       -7.765377e-38 -3.623121e-01
bigcom530       -7.765377e-38 -3.738149e-01
bigcom531        0.000000e+00  0.000000e+00
bigcom564        0.000000e+00  0.000000e+00
bigcom623       -7.765377e-38 -5.550882e-01
spin_vertex     -6.582545e-38 -2.717565e-01
membership_s1   -1.200242e-38  3.099521e-02
membership_s2    2.412089e-38  1.783869e-01
membership_s3    2.595566e-37  4.436886e-01
membership_s4    0.000000e+00  0.000000e+00
membership_s5   -7.765377e-38 -3.308211e-01
membership_s6    4.279528e-37  9.561582e-01
membership_s7   -7.765377e-38 -2.319746e-01
membership_s8   -7.765377e-38 -3.011078e-01
membership_s9   -7.826008e-38 -3.934841e-01
membership_s10   0.000000e+00  0.000000e+00
membership_s11  -7.765377e-38 -4.868885e-01
membership_s13   0.000000e+00  0.000000e+00
membership_s14   1.465359e-37  3.950351e-01
membership_s15   3.500116e-38 -4.596739e-02
membership_s17  -7.770008e-38 -4.592903e-01
membership_s18  -7.774644e-38 -3.138388e-01
membership_s19  -1.036001e-38 -1.247250e-01
membership_s20  -7.765377e-38 -3.347639e-01
membership_s21  -7.797907e-38 -3.984661e-01
membership_s22   2.267734e-37  7.420515e-01
membership_s23  -5.019261e-38 -4.384249e-02
membership_s25  -4.237708e-38 -1.903661e-01
membership_s26  -7.765377e-38 -4.705695e-01
membership_s27  -7.765377e-38 -2.332857e-01
membership_s28  -7.793243e-38 -4.800976e-01
membership_s29  -7.765377e-38 -3.965929e-01
membership_s30  -7.770008e-38 -2.799366e-01
membership_s31  -7.807252e-38 -4.195872e-01
membership_s32   2.354280e-38  2.265356e-02
membership_s33  -7.765377e-38 -4.413035e-01
membership_s34  -7.770008e-38 -3.980446e-01
membership_s35  -4.806883e-39  2.413115e-02
membership_s36  -7.779285e-38 -5.191591e-01
membership_s37  -8.085030e-39 -1.363350e-01
membership_s39  -4.226094e-38 -2.852664e-01
membership_s40   9.330492e-37  2.159888e+00
membership_s41   0.000000e+00  0.000000e+00
membership_s42  -7.770008e-38 -3.753807e-01
membership_s43  -1.837587e-38 -1.942214e-02
membership_s44  -4.992046e-38 -3.789384e-01
V1              -1.292045e-37 -1.992427e-01
V2               9.480576e-38  1.485667e-01
pdi              2.501194e-35  1.953809e+01
adhesion         1.891083e-41  2.145101e-05
cohesion        -3.782173e-41 -4.265412e-05
inner           -1.215453e-42  1.279428e-05
outer            5.253787e-41  3.084101e-04
ioratio          1.491066e-37  2.264839e-01
comsize          3.869849e-41  2.848659e-04
[1] "Dataset: med_C Model GBM, run: 5 of 10 2015-06-15 22:46:35"
Iter   TrainDeviance   ValidDeviance   StepSize   Improve
     1        0.5570             nan     0.0100    0.0008
     2        0.5528             nan     0.0100    0.0007
     3        0.5494             nan     0.0100    0.0002
     4        0.5461             nan     0.0100    0.0003
     5        0.5434             nan     0.0100    0.0004
     6        0.5410             nan     0.0100   -0.0001
     7        0.5377             nan     0.0100    0.0002
     8        0.5349             nan     0.0100   -0.0001
     9        0.5324             nan     0.0100    0.0002
    10        0.5294             nan     0.0100    0.0003
    20        0.5038             nan     0.0100    0.0001
    40        0.4646             nan     0.0100    0.0000
    60        0.4324             nan     0.0100   -0.0000
    80        0.4070             nan     0.0100   -0.0002
   100        0.3828             nan     0.0100    0.0001
   120        0.3619             nan     0.0100   -0.0000
   140        0.3435             nan     0.0100   -0.0001
   160        0.3268             nan     0.0100   -0.0001
   180        0.3106             nan     0.0100   -0.0001
   200        0.2955             nan     0.0100   -0.0001
   220        0.2818             nan     0.0100   -0.0001
   240        0.2687             nan     0.0100   -0.0000
   260        0.2564             nan     0.0100   -0.0001
   265        0.2536             nan     0.0100   -0.0001

[1] "GBM variable coefficients"
                            var     rel.inf
membership_s14   membership_s14 4.038712660
ratio5                   ratio5 3.533539150
comsize                 comsize 3.174215848
outer                     outer 2.889043812
bet                         bet 2.737138913
V2                           V2 2.383818503
spin_vertex         spin_vertex 2.297080716
pagerank               pagerank 2.232259821
fourth                   fourth 2.179013093
walktrap_vertex walktrap_vertex 2.061873334
ratio2                   ratio2 1.898921515
inner                     inner 1.799706397
graph15                 graph15 1.692358384
graph16                 graph16 1.674327056
V1                           V1 1.674279648
adhesion               adhesion 1.503333330
orbit27                 orbit27 1.498320780
trans                     trans 1.385541675
ratio1                   ratio1 1.383185752
orbit35                 orbit35 1.358739130
orbit18                 orbit18 1.351941172
orbit36                 orbit36 1.297833964
graph13                 graph13 1.246277258
graph6                   graph6 1.218785623
orbit44                 orbit44 1.171396930
orbit30                 orbit30 1.164967271
orbit45                 orbit45 1.139767477
graph10                 graph10 1.133343987
cohesion               cohesion 1.094455919
orbit16                 orbit16 1.035987455
orbit20                 orbit20 1.018315112
ioratio                 ioratio 0.990130909
graph9                   graph9 0.976632761
ratio4                   ratio4 0.924203183
ratio6                   ratio6 0.915778944
orbit21                 orbit21 0.889748525
knn                         knn 0.836936889
graph12                 graph12 0.829164398
graph5                   graph5 0.798473917
orbit38                 orbit38 0.795096209
orbit53                 orbit53 0.792281147
orbit51                 orbit51 0.788637847
orbit49                 orbit49 0.769744516
bigcom43               bigcom43 0.769214760
orbit50                 orbit50 0.767216388
orbit24                 orbit24 0.766004445
graph19                 graph19 0.758726908
graph20                 graph20 0.734825175
orbit28                 orbit28 0.732463757
graph21                 graph21 0.728078251
orbit1                   orbit1 0.720340915
orbit52                 orbit52 0.712338615
graph11                 graph11 0.690709427
constraint           constraint 0.684707967
orbit19                 orbit19 0.664551603
orbit17                 orbit17 0.663767696
graph1                   graph1 0.658416156
orbit9                   orbit9 0.657665895
orbit37                 orbit37 0.595825527
upto_second         upto_second 0.585573151
graph14                 graph14 0.561741287
third                     third 0.561637660
fifth                     fifth 0.555875836
sixth                     sixth 0.544669932
graph17                 graph17 0.530072728
graph3                   graph3 0.526444783
ratio3                   ratio3 0.523186836
orbit15                 orbit15 0.513847975
orbit32                 orbit32 0.511748600
orbit39                 orbit39 0.501826400
membership_s22   membership_s22 0.488299583
orbit5                   orbit5 0.488148878
graph4                   graph4 0.482612249
orbit13                 orbit13 0.479191785
graph18                 graph18 0.471512528
close                     close 0.467654362
upto_third           upto_third 0.466517484
upto_sixth           upto_sixth 0.446573800
graph24                 graph24 0.431922329
graph23                 graph23 0.419658517
orbit10                 orbit10 0.418281937
orbit31                 orbit31 0.407364143
orbit4                   orbit4 0.387618748
orbit2                   orbit2 0.378046427
orbit29                 orbit29 0.366335473
hubscore               hubscore 0.358021274
orbit22                 orbit22 0.354788284
orbit56                 orbit56 0.351627089
upto_fourth         upto_fourth 0.348355432
coreness               coreness 0.336713240
graph22                 graph22 0.316007943
orbit63                 orbit63 0.314958285
orbit46                 orbit46 0.311603777
graph2                   graph2 0.310994198
orbit26                 orbit26 0.302578284
orbit33                 orbit33 0.299959015
orbit41                 orbit41 0.288845304
upto_fifth           upto_fifth 0.288673126
graph0                   graph0 0.280129050
orbit11                 orbit11 0.266551774
orbit60                 orbit60 0.253452001
orbit61                 orbit61 0.241698073
orbit6                   orbit6 0.235815936
orbit67                 orbit67 0.228046736
orbit25                 orbit25 0.227669721
orbit47                 orbit47 0.227524157
orbit23                 orbit23 0.201924442
orbit40                 orbit40 0.188716283
orbit62                 orbit62 0.175316764
graph25                 graph25 0.156520836
orbit54                 orbit54 0.143650662
graph7                   graph7 0.140756926
orbit12                 orbit12 0.139422980
orbit58                 orbit58 0.133125443
orbit48                 orbit48 0.128471792
membership_s37   membership_s37 0.123753441
membership_s2     membership_s2 0.116521387
orbit59                 orbit59 0.116228936
second                   second 0.115018711
orbit43                 orbit43 0.107678817
orbit65                 orbit65 0.102546649
orbit64                 orbit64 0.096872529
bigcom11               bigcom11 0.096187603
graph8                   graph8 0.090359291
orbit42                 orbit42 0.088594179
orbit7                   orbit7 0.087358281
orbit57                 orbit57 0.083922508
graph26                 graph26 0.077273601
AP                           AP 0.075941837
bigcom5                 bigcom5 0.070238395
selfinter             selfinter 0.064176936
membership_s32   membership_s32 0.058709316
orbit70                 orbit70 0.058383872
bigcom41               bigcom41 0.053141267
bigcom1                 bigcom1 0.050875522
membership_s25   membership_s25 0.043306225
ecc                         ecc 0.042169414
membership_s35   membership_s35 0.040820121
orbit69                 orbit69 0.040627024
graph28                 graph28 0.040443556
membership_s1     membership_s1 0.030734807
bigcom23               bigcom23 0.029964532
pdi                         pdi 0.022729410
membership_s15   membership_s15 0.018662011
membership_s39   membership_s39 0.008313142
graph27                 graph27 0.000000000
graph29                 graph29 0.000000000
orbit0                   orbit0 0.000000000
orbit3                   orbit3 0.000000000
orbit8                   orbit8 0.000000000
orbit14                 orbit14 0.000000000
orbit34                 orbit34 0.000000000
orbit55                 orbit55 0.000000000
orbit66                 orbit66 0.000000000
orbit68                 orbit68 0.000000000
orbit71                 orbit71 0.000000000
orbit72                 orbit72 0.000000000
eccrad                   eccrad 0.000000000
evcent                   evcent 0.000000000
first                     first 0.000000000
bigcom3                 bigcom3 0.000000000
bigcom4                 bigcom4 0.000000000
bigcom6                 bigcom6 0.000000000
bigcom7                 bigcom7 0.000000000
bigcom8                 bigcom8 0.000000000
bigcom9                 bigcom9 0.000000000
bigcom10               bigcom10 0.000000000
bigcom12               bigcom12 0.000000000
bigcom13               bigcom13 0.000000000
bigcom14               bigcom14 0.000000000
bigcom15               bigcom15 0.000000000
bigcom16               bigcom16 0.000000000
bigcom17               bigcom17 0.000000000
bigcom19               bigcom19 0.000000000
bigcom20               bigcom20 0.000000000
bigcom21               bigcom21 0.000000000
bigcom22               bigcom22 0.000000000
bigcom26               bigcom26 0.000000000
bigcom27               bigcom27 0.000000000
bigcom28               bigcom28 0.000000000
bigcom30               bigcom30 0.000000000
bigcom31               bigcom31 0.000000000
bigcom32               bigcom32 0.000000000
bigcom33               bigcom33 0.000000000
bigcom34               bigcom34 0.000000000
bigcom36               bigcom36 0.000000000
bigcom37               bigcom37 0.000000000
bigcom38               bigcom38 0.000000000
bigcom39               bigcom39 0.000000000
bigcom40               bigcom40 0.000000000
bigcom46               bigcom46 0.000000000
bigcom47               bigcom47 0.000000000
bigcom49               bigcom49 0.000000000
bigcom52               bigcom52 0.000000000
bigcom54               bigcom54 0.000000000
bigcom58               bigcom58 0.000000000
bigcom61               bigcom61 0.000000000
bigcom65               bigcom65 0.000000000
bigcom69               bigcom69 0.000000000
bigcom71               bigcom71 0.000000000
bigcom75               bigcom75 0.000000000
bigcom76               bigcom76 0.000000000
bigcom78               bigcom78 0.000000000
bigcom82               bigcom82 0.000000000
bigcom83               bigcom83 0.000000000
bigcom85               bigcom85 0.000000000
bigcom87               bigcom87 0.000000000
bigcom90               bigcom90 0.000000000
bigcom91               bigcom91 0.000000000
bigcom95               bigcom95 0.000000000
bigcom97               bigcom97 0.000000000
bigcom98               bigcom98 0.000000000
bigcom99               bigcom99 0.000000000
bigcom101             bigcom101 0.000000000
bigcom102             bigcom102 0.000000000
bigcom104             bigcom104 0.000000000
bigcom106             bigcom106 0.000000000
bigcom107             bigcom107 0.000000000
bigcom108             bigcom108 0.000000000
bigcom113             bigcom113 0.000000000
bigcom114             bigcom114 0.000000000
bigcom115             bigcom115 0.000000000
bigcom117             bigcom117 0.000000000
bigcom119             bigcom119 0.000000000
bigcom121             bigcom121 0.000000000
bigcom123             bigcom123 0.000000000
bigcom124             bigcom124 0.000000000
bigcom127             bigcom127 0.000000000
bigcom130             bigcom130 0.000000000
bigcom131             bigcom131 0.000000000
bigcom134             bigcom134 0.000000000
bigcom138             bigcom138 0.000000000
bigcom143             bigcom143 0.000000000
bigcom146             bigcom146 0.000000000
bigcom148             bigcom148 0.000000000
bigcom149             bigcom149 0.000000000
bigcom151             bigcom151 0.000000000
bigcom153             bigcom153 0.000000000
bigcom154             bigcom154 0.000000000
bigcom159             bigcom159 0.000000000
bigcom160             bigcom160 0.000000000
bigcom161             bigcom161 0.000000000
bigcom162             bigcom162 0.000000000
bigcom168             bigcom168 0.000000000
bigcom172             bigcom172 0.000000000
bigcom175             bigcom175 0.000000000
bigcom180             bigcom180 0.000000000
bigcom181             bigcom181 0.000000000
bigcom183             bigcom183 0.000000000
bigcom185             bigcom185 0.000000000
bigcom187             bigcom187 0.000000000
bigcom189             bigcom189 0.000000000
bigcom191             bigcom191 0.000000000
bigcom198             bigcom198 0.000000000
bigcom199             bigcom199 0.000000000
bigcom200             bigcom200 0.000000000
bigcom202             bigcom202 0.000000000
bigcom205             bigcom205 0.000000000
bigcom227             bigcom227 0.000000000
bigcom232             bigcom232 0.000000000
bigcom241             bigcom241 0.000000000
bigcom246             bigcom246 0.000000000
bigcom266             bigcom266 0.000000000
bigcom268             bigcom268 0.000000000
bigcom274             bigcom274 0.000000000
bigcom278             bigcom278 0.000000000
bigcom280             bigcom280 0.000000000
bigcom323             bigcom323 0.000000000
bigcom341             bigcom341 0.000000000
bigcom342             bigcom342 0.000000000
bigcom345             bigcom345 0.000000000
bigcom346             bigcom346 0.000000000
bigcom354             bigcom354 0.000000000
bigcom369             bigcom369 0.000000000
bigcom373             bigcom373 0.000000000
bigcom377             bigcom377 0.000000000
bigcom384             bigcom384 0.000000000
bigcom394             bigcom394 0.000000000
bigcom398             bigcom398 0.000000000
bigcom403             bigcom403 0.000000000
bigcom404             bigcom404 0.000000000
bigcom414             bigcom414 0.000000000
bigcom416             bigcom416 0.000000000
bigcom423             bigcom423 0.000000000
bigcom428             bigcom428 0.000000000
bigcom430             bigcom430 0.000000000
bigcom434             bigcom434 0.000000000
bigcom435             bigcom435 0.000000000
bigcom449             bigcom449 0.000000000
bigcom451             bigcom451 0.000000000
bigcom454             bigcom454 0.000000000
bigcom471             bigcom471 0.000000000
bigcom473             bigcom473 0.000000000
bigcom479             bigcom479 0.000000000
bigcom484             bigcom484 0.000000000
bigcom485             bigcom485 0.000000000
bigcom492             bigcom492 0.000000000
bigcom498             bigcom498 0.000000000
bigcom506             bigcom506 0.000000000
bigcom530             bigcom530 0.000000000
bigcom531             bigcom531 0.000000000
bigcom564             bigcom564 0.000000000
bigcom623             bigcom623 0.000000000
membership_s3     membership_s3 0.000000000
membership_s4     membership_s4 0.000000000
membership_s5     membership_s5 0.000000000
membership_s6     membership_s6 0.000000000
membership_s7     membership_s7 0.000000000
membership_s8     membership_s8 0.000000000
membership_s9     membership_s9 0.000000000
membership_s10   membership_s10 0.000000000
membership_s11   membership_s11 0.000000000
membership_s13   membership_s13 0.000000000
membership_s17   membership_s17 0.000000000
membership_s18   membership_s18 0.000000000
membership_s19   membership_s19 0.000000000
membership_s20   membership_s20 0.000000000
membership_s21   membership_s21 0.000000000
membership_s23   membership_s23 0.000000000
membership_s26   membership_s26 0.000000000
membership_s27   membership_s27 0.000000000
membership_s28   membership_s28 0.000000000
membership_s29   membership_s29 0.000000000
membership_s30   membership_s30 0.000000000
membership_s31   membership_s31 0.000000000
membership_s33   membership_s33 0.000000000
membership_s34   membership_s34 0.000000000
membership_s36   membership_s36 0.000000000
membership_s40   membership_s40 0.000000000
membership_s41   membership_s41 0.000000000
membership_s42   membership_s42 0.000000000
membership_s43   membership_s43 0.000000000
membership_s44   membership_s44 0.000000000
[1] "Dataset: med_C Model RF, run: 5 of 10 2015-06-15 22:47:02"
     |      Out-of-bag   |
Tree |      MSE  %Var(y) |
   1 |   0.1396   188.08 |
   2 |    0.145   195.41 |
   3 |   0.1412   190.28 |
   4 |   0.1349   181.86 |
   5 |   0.1262   170.08 |
   6 |   0.1154   155.50 |
   7 |   0.1087   146.54 |
   8 |   0.1033   139.18 |
   9 |  0.09738   131.25 |
  10 |  0.09381   126.43 |
  11 |  0.09408   126.80 |
  12 |  0.09244   124.59 |
  13 |  0.09098   122.62 |
  14 |  0.08946   120.57 |
  15 |  0.08893   119.85 |
  16 |  0.08792   118.49 |
  17 |  0.08641   116.46 |
  18 |  0.08614   116.09 |
  19 |  0.08523   114.86 |
  20 |   0.0839   113.07 |
  21 |  0.08387   113.03 |
  22 |  0.08342   112.42 |
  23 |   0.0833   112.27 |
  24 |   0.0828   111.59 |
  25 |  0.08272   111.49 |
  26 |  0.08264   111.38 |
  27 |  0.08231   110.93 |
  28 |   0.0823   110.92 |
  29 |  0.08242   111.08 |
  30 |  0.08239   111.05 |
  31 |  0.08252   111.22 |
  32 |  0.08246   111.13 |
  33 |  0.08236   111.00 |
  34 |  0.08221   110.80 |
  35 |   0.0821   110.64 |
  36 |  0.08189   110.37 |
  37 |  0.08197   110.47 |
  38 |  0.08202   110.55 |
  39 |  0.08196   110.46 |
  40 |  0.08198   110.49 |
  41 |  0.08173   110.15 |
  42 |  0.08176   110.19 |
  43 |  0.08151   109.86 |
  44 |  0.08153   109.88 |
  45 |  0.08134   109.62 |
  46 |  0.08126   109.51 |
  47 |  0.08119   109.42 |
  48 |  0.08126   109.51 |
  49 |  0.08102   109.19 |
  50 |  0.08085   108.97 |
  51 |  0.08087   108.99 |
  52 |  0.08062   108.66 |
  53 |  0.08057   108.58 |
  54 |  0.08038   108.33 |
  55 |  0.07999   107.81 |
  56 |  0.07996   107.77 |
  57 |  0.07989   107.68 |
  58 |  0.07991   107.69 |
  59 |  0.07999   107.81 |
  60 |  0.08002   107.85 |
  61 |  0.07986   107.63 |
  62 |  0.07982   107.58 |
  63 |   0.0799   107.69 |
  64 |  0.08004   107.87 |
  65 |  0.07992   107.71 |
  66 |  0.07972   107.44 |
  67 |  0.07965   107.35 |
  68 |  0.07962   107.31 |
  69 |   0.0796   107.27 |
  70 |  0.07968   107.38 |
  71 |  0.07957   107.24 |
  72 |  0.07954   107.20 |
  73 |  0.07961   107.29 |
  74 |  0.07944   107.07 |
  75 |  0.07945   107.08 |
  76 |  0.07938   106.99 |
  77 |  0.07941   107.02 |
  78 |  0.07947   107.11 |
  79 |  0.07942   107.04 |
  80 |  0.07931   106.90 |
  81 |  0.07936   106.96 |
  82 |   0.0794   107.01 |
  83 |   0.0793   106.88 |
  84 |  0.07931   106.89 |
  85 |  0.07922   106.76 |
  86 |  0.07915   106.68 |
  87 |   0.0791   106.61 |
  88 |  0.07911   106.62 |
  89 |  0.07906   106.55 |
  90 |  0.07906   106.55 |
  91 |  0.07915   106.68 |
  92 |  0.07901   106.49 |
  93 |    0.079   106.47 |
  94 |  0.07895   106.40 |
  95 |  0.07886   106.28 |
  96 |  0.07864   105.99 |
  97 |  0.07861   105.94 |
  98 |  0.07858   105.90 |
  99 |  0.07847   105.76 |
 100 |  0.07848   105.77 |
[1] "Random Forest variable coefficients"
                      %IncMSE IncNodePurity
graph5           1.024437e-02  7.576489e-01
graph6           2.159179e-03  6.287030e-01
graph7           1.199540e-03  2.761339e-01
graph8          -2.376871e-06  6.679090e-02
graph9           1.678127e-03  6.752618e-01
graph10          5.169308e-03  8.502995e-01
graph11          5.681639e-03  8.249449e-01
graph12          1.051488e-03  6.578272e-01
graph13          7.395391e-03  1.011889e+00
graph14          4.350088e-03  4.494801e-01
graph15          7.675387e-03  7.469421e-01
graph16          9.283843e-03  9.387373e-01
graph17          2.265062e-03  5.413226e-01
graph18          2.756316e-03  4.499854e-01
graph19          3.938737e-03  7.008609e-01
graph20          9.990945e-03  8.185263e-01
graph21          1.559517e-03  5.414823e-01
graph22          1.001800e-03  2.629690e-01
graph23          2.121117e-03  5.518219e-01
graph24          3.010143e-03  3.159934e-01
graph25          4.004706e-03  4.195006e-01
graph26          1.164932e-03  1.965153e-01
graph27          1.469015e-04  3.603556e-02
graph28          1.879636e-04  8.027513e-02
graph29          0.000000e+00  0.000000e+00
orbit0           1.772523e-04  2.201384e-01
orbit1           1.544100e-03  7.005766e-01
orbit2           9.018590e-04  3.390530e-01
orbit3           3.977294e-04  2.418597e-01
orbit4           6.373706e-03  5.665666e-01
orbit5           2.048991e-03  5.949356e-01
orbit6           3.052096e-03  6.309413e-01
orbit7           7.411994e-04  3.626198e-01
orbit8           9.480306e-03  7.143430e-01
orbit9           3.022812e-03  5.898931e-01
orbit10          4.456056e-03  3.367583e-01
orbit11          2.934106e-03  4.602079e-01
orbit12          6.642715e-04  2.233890e-01
orbit13          1.195075e-03  3.580009e-01
orbit14          5.274037e-05  1.497036e-01
orbit15          6.983354e-03  5.985053e-01
orbit16          4.486493e-03  5.443174e-01
orbit17          2.386648e-03  8.482807e-01
orbit18          7.119837e-03  1.015662e+00
orbit19          5.115037e-03  8.097405e-01
orbit20          4.501811e-03  8.991052e-01
orbit21          1.829754e-03  1.707748e+00
orbit22          5.305657e-03  6.704497e-01
orbit23          1.393059e-03  4.621261e-01
orbit24          5.137952e-03  7.556377e-01
orbit25          4.127450e-03  5.154503e-01
orbit26          2.415026e-03  3.768654e-01
orbit27          8.891610e-03  1.010409e+00
orbit28          2.370755e-03  1.013304e+00
orbit29          2.237635e-03  4.034110e-01
orbit30          7.947510e-03  1.056721e+00
orbit31          4.963609e-03  6.223397e-01
orbit32          5.246103e-03  5.501181e-01
orbit33          1.506358e-03  5.025819e-01
orbit34          1.244731e-02  8.794720e-01
orbit35          1.639675e-02  1.470644e+00
orbit36          1.669183e-02  1.437305e+00
orbit37          8.310647e-03  5.060487e-01
orbit38          4.168402e-03  6.637879e-01
orbit39          1.202556e-03  1.355548e+00
orbit40          3.768729e-03  3.374747e-01
orbit41          6.366618e-04  2.410755e-01
orbit42          1.513985e-03  3.911270e-01
orbit43          2.775153e-03  6.447599e-01
orbit44          3.224534e-03  1.009269e+00
orbit45          6.441141e-03  6.715839e-01
orbit46          1.597740e-03  3.336535e-01
orbit47          1.703138e-03  3.981430e-01
orbit48          1.307195e-03  2.390982e-01
orbit49          1.094109e-02  9.335651e-01
orbit50          1.162119e-02  7.269083e-01
orbit51          4.557873e-03  3.736154e-01
orbit52          2.821212e-03  3.322743e-01
orbit53          9.417637e-03  8.123089e-01
orbit54          5.372350e-04  1.954418e-01
orbit55          3.062875e-05  6.163659e-02
orbit56          1.532296e-03  6.444588e-01
orbit57          6.352040e-04  1.910468e-01
orbit58          3.843142e-04  2.160117e-01
orbit59          4.055030e-03  3.610122e-01
orbit60          2.735548e-03  2.786238e-01
orbit61          2.501380e-03  4.184173e-01
orbit62          3.119732e-03  4.834421e-01
orbit63          2.004938e-03  1.933656e-01
orbit64          4.232238e-04  7.614697e-02
orbit65          3.500617e-03  3.793911e-01
orbit66          1.081614e-03  1.142129e-01
orbit67          3.599016e-04  2.976382e-01
orbit68          5.491276e-05  3.771778e-02
orbit69          5.597271e-04  1.980046e-01
orbit70          4.174267e-04  1.195966e-01
orbit71          3.721935e-04  7.546109e-02
orbit72          0.000000e+00  2.331468e-17
AP              -3.228378e-05  1.558416e-01
bet              2.691044e-03  1.563590e+00
ecc              2.689085e-04  1.797725e-01
eccrad           2.666655e-04  2.242547e-01
close            1.772292e-03  4.494777e-01
constraint       1.192021e-03  6.578876e-01
coreness         3.300148e-03  4.053630e-01
knn              3.271323e-03  8.998615e-01
hubscore         2.111317e-03  4.676342e-01
pagerank         2.583133e-03  1.856415e+00
trans            1.877256e-03  6.513645e-01
evcent           3.506414e-03  7.065585e-01
first            6.557096e-04  2.932139e-01
upto_second      1.625091e-03  5.687413e-01
upto_third       6.195228e-03  5.550258e-01
upto_fourth      4.111787e-03  7.020380e-01
upto_fifth       4.138249e-03  6.602583e-01
upto_sixth       1.941664e-03  6.552457e-01
second           1.309865e-03  4.402661e-01
third            3.070801e-03  8.010929e-01
fourth           1.419600e-03  1.743876e+00
fifth            1.612493e-03  8.199935e-01
sixth            3.427219e-03  5.668269e-01
ratio1           5.710211e-03  1.178770e+00
ratio2           3.066467e-03  1.324553e+00
ratio3           4.075977e-03  1.131251e+00
ratio4           5.378547e-03  7.653329e-01
ratio5           4.144188e-03  2.412859e+00
ratio6           4.675239e-03  1.072223e+00
selfinter       -3.334802e-06  1.082222e-01
walktrap_vertex  2.291231e-03  1.244081e+00
bigcom1          1.623017e-04  1.892930e-01
bigcom3          0.000000e+00  0.000000e+00
bigcom4          0.000000e+00  0.000000e+00
bigcom5          1.902484e-04  1.266432e-01
bigcom6          0.000000e+00  0.000000e+00
bigcom7          0.000000e+00  0.000000e+00
bigcom8          0.000000e+00  0.000000e+00
bigcom9          0.000000e+00  0.000000e+00
bigcom10         0.000000e+00  0.000000e+00
bigcom11        -9.732636e-05  1.243991e-01
bigcom12         7.328971e-05  3.612627e-02
bigcom13         0.000000e+00  0.000000e+00
bigcom14         0.000000e+00  0.000000e+00
bigcom15         0.000000e+00  0.000000e+00
bigcom16         0.000000e+00  0.000000e+00
bigcom17         0.000000e+00  0.000000e+00
bigcom19         0.000000e+00  0.000000e+00
bigcom20         0.000000e+00  0.000000e+00
bigcom21         0.000000e+00  0.000000e+00
bigcom22         8.848697e-04  3.135802e-01
bigcom23         1.883947e-04  2.118556e-01
bigcom26         0.000000e+00  0.000000e+00
bigcom27        -3.240264e-05  3.870645e-01
bigcom28         0.000000e+00  0.000000e+00
bigcom30        -1.155543e-04  1.107417e-01
bigcom31         0.000000e+00  0.000000e+00
bigcom32         0.000000e+00  0.000000e+00
bigcom33        -8.848684e-05  4.832998e-01
bigcom34         0.000000e+00  0.000000e+00
bigcom36         0.000000e+00  0.000000e+00
bigcom37         0.000000e+00  0.000000e+00
bigcom38         0.000000e+00  0.000000e+00
bigcom39         0.000000e+00  0.000000e+00
bigcom40         0.000000e+00  0.000000e+00
bigcom41        -1.297945e-04  9.227134e-01
bigcom43         5.365319e-04  6.575626e-01
bigcom46         0.000000e+00  8.876568e-02
bigcom47        -5.863560e-05  6.175027e-02
bigcom49         0.000000e+00  0.000000e+00
bigcom52         0.000000e+00  0.000000e+00
bigcom54        -5.789521e-06  4.569410e-01
bigcom58         0.000000e+00  0.000000e+00
bigcom61         0.000000e+00  0.000000e+00
bigcom65        -1.527525e-04  2.668803e-01
bigcom69         0.000000e+00  0.000000e+00
bigcom71         0.000000e+00  0.000000e+00
bigcom75         0.000000e+00  0.000000e+00
bigcom76         0.000000e+00  0.000000e+00
bigcom78         0.000000e+00  0.000000e+00
bigcom82         0.000000e+00  0.000000e+00
bigcom83         0.000000e+00  0.000000e+00
bigcom85         0.000000e+00  0.000000e+00
bigcom87         0.000000e+00  0.000000e+00
bigcom90         0.000000e+00  2.598107e-01
bigcom91         0.000000e+00  0.000000e+00
bigcom95         0.000000e+00  0.000000e+00
bigcom97        -2.412201e-04  6.266046e-01
bigcom98         0.000000e+00  0.000000e+00
bigcom99         0.000000e+00  0.000000e+00
bigcom101        1.503488e-04  5.876706e-01
bigcom102       -1.352699e-04  1.627709e-01
bigcom104        4.295763e-04  1.018001e+00
bigcom106        0.000000e+00  0.000000e+00
bigcom107        0.000000e+00  0.000000e+00
bigcom108        0.000000e+00  0.000000e+00
bigcom113        0.000000e+00  0.000000e+00
bigcom114        0.000000e+00  0.000000e+00
bigcom115        0.000000e+00  0.000000e+00
bigcom117       -9.243983e-05  1.875648e-01
bigcom119        0.000000e+00  0.000000e+00
bigcom121        0.000000e+00  0.000000e+00
bigcom123       -4.747881e-05  6.206099e-02
bigcom124        0.000000e+00  0.000000e+00
bigcom127       -1.234690e-04  5.842657e-01
bigcom130        0.000000e+00  0.000000e+00
bigcom131        0.000000e+00  0.000000e+00
bigcom134        0.000000e+00  0.000000e+00
bigcom138        0.000000e+00  0.000000e+00
bigcom143        0.000000e+00  0.000000e+00
bigcom146        0.000000e+00  0.000000e+00
bigcom148       -1.275811e-04  4.155114e-01
bigcom149        0.000000e+00  0.000000e+00
bigcom151        0.000000e+00  0.000000e+00
bigcom153        0.000000e+00  0.000000e+00
bigcom154        0.000000e+00  0.000000e+00
bigcom159        0.000000e+00  0.000000e+00
bigcom160        0.000000e+00  0.000000e+00
bigcom161        0.000000e+00  0.000000e+00
bigcom162        0.000000e+00  0.000000e+00
bigcom168        0.000000e+00  0.000000e+00
bigcom172        0.000000e+00  2.811310e-01
bigcom175        0.000000e+00  0.000000e+00
bigcom180        0.000000e+00  0.000000e+00
bigcom181        0.000000e+00  0.000000e+00
bigcom183        0.000000e+00  0.000000e+00
bigcom185        0.000000e+00  0.000000e+00
bigcom187        0.000000e+00  0.000000e+00
bigcom189        0.000000e+00  0.000000e+00
bigcom191        0.000000e+00  0.000000e+00
bigcom198        0.000000e+00  0.000000e+00
bigcom199        0.000000e+00  0.000000e+00
bigcom200        0.000000e+00  0.000000e+00
bigcom202        0.000000e+00  0.000000e+00
bigcom205        0.000000e+00  0.000000e+00
bigcom227        0.000000e+00  0.000000e+00
bigcom232        0.000000e+00  0.000000e+00
bigcom241        0.000000e+00  0.000000e+00
bigcom246        0.000000e+00  0.000000e+00
bigcom266        0.000000e+00  0.000000e+00
bigcom268        0.000000e+00  7.641264e-01
bigcom274        0.000000e+00  8.542062e-01
bigcom278        0.000000e+00  0.000000e+00
bigcom280        0.000000e+00  0.000000e+00
bigcom323        0.000000e+00  0.000000e+00
bigcom341        0.000000e+00  0.000000e+00
bigcom342        0.000000e+00  0.000000e+00
bigcom345        0.000000e+00  0.000000e+00
bigcom346        0.000000e+00  0.000000e+00
bigcom354        0.000000e+00  0.000000e+00
bigcom369        0.000000e+00  0.000000e+00
bigcom373        0.000000e+00  0.000000e+00
bigcom377        0.000000e+00  0.000000e+00
bigcom384        0.000000e+00  0.000000e+00
bigcom394        0.000000e+00  0.000000e+00
bigcom398       -8.703815e-05  4.297150e-01
bigcom403        0.000000e+00  0.000000e+00
bigcom404        0.000000e+00  0.000000e+00
bigcom414        3.761390e-04  9.597006e-01
bigcom416        0.000000e+00  0.000000e+00
bigcom423        0.000000e+00  0.000000e+00
bigcom428        0.000000e+00  0.000000e+00
bigcom430        0.000000e+00  0.000000e+00
bigcom434        0.000000e+00  0.000000e+00
bigcom435        0.000000e+00  0.000000e+00
bigcom449        0.000000e+00  0.000000e+00
bigcom451        0.000000e+00  0.000000e+00
bigcom454        0.000000e+00  5.299418e-01
bigcom471        0.000000e+00  0.000000e+00
bigcom473        0.000000e+00  0.000000e+00
bigcom479        0.000000e+00  6.502260e-01
bigcom484        0.000000e+00  0.000000e+00
bigcom485        0.000000e+00  0.000000e+00
bigcom492        0.000000e+00  0.000000e+00
bigcom498        0.000000e+00  0.000000e+00
bigcom506        0.000000e+00  0.000000e+00
bigcom530        0.000000e+00  0.000000e+00
bigcom531        0.000000e+00  3.375639e-01
bigcom564        0.000000e+00  0.000000e+00
bigcom623        0.000000e+00  0.000000e+00
spin_vertex      6.047490e-04  1.524092e+00
membership_s1    1.296727e-04  9.282622e-02
membership_s2    2.319483e-04  3.139395e-01
membership_s3    1.463527e-04  4.824348e-01
membership_s4    0.000000e+00  0.000000e+00
membership_s5    0.000000e+00  0.000000e+00
membership_s6   -1.208719e-05  4.144291e-01
membership_s7    0.000000e+00  0.000000e+00
membership_s8    0.000000e+00  0.000000e+00
membership_s9    0.000000e+00  0.000000e+00
membership_s10   0.000000e+00  0.000000e+00
membership_s11   0.000000e+00  0.000000e+00
membership_s13   0.000000e+00  0.000000e+00
membership_s14   1.203098e-02  2.908769e+00
membership_s15  -8.261127e-05  1.400699e-01
membership_s17   0.000000e+00  0.000000e+00
membership_s18   0.000000e+00  1.428571e-02
membership_s19  -6.540651e-05  5.244017e-02
membership_s20   0.000000e+00  0.000000e+00
membership_s21   0.000000e+00  0.000000e+00
membership_s22   1.782951e-04  6.720120e-01
membership_s23   4.881148e-05  1.388242e-02
membership_s25  -1.348554e-05  7.370383e-02
membership_s26   0.000000e+00  0.000000e+00
membership_s27   0.000000e+00  0.000000e+00
membership_s28   0.000000e+00  0.000000e+00
membership_s29   0.000000e+00  0.000000e+00
membership_s30   0.000000e+00  0.000000e+00
membership_s31   0.000000e+00  0.000000e+00
membership_s32  -2.107281e-04  2.577091e-01
membership_s33   0.000000e+00  0.000000e+00
membership_s34   0.000000e+00  0.000000e+00
membership_s35   5.403482e-06  1.482697e-01
membership_s36   0.000000e+00  0.000000e+00
membership_s37  -1.208313e-05  1.091416e-01
membership_s39   2.242605e-05  2.882159e-02
membership_s40   0.000000e+00  6.044086e-01
membership_s41   0.000000e+00  0.000000e+00
membership_s42   0.000000e+00  0.000000e+00
membership_s43  -6.408474e-05  6.072494e-02
membership_s44   0.000000e+00  2.142857e-02
V1               2.381398e-03  1.370107e+00
V2               4.242393e-03  2.142858e+00
pdi              1.093456e-04  2.159556e-01
adhesion         6.058667e-03  1.348988e+00
cohesion         4.265585e-03  1.561146e+00
inner            4.316152e-03  1.440181e+00
outer            2.106080e-03  3.714402e+00
ioratio          3.890379e-03  1.521730e+00
comsize          2.664241e-03  3.916817e+00
[1] "Dataset: med_C Model GLM, run: 5 of 10 2015-06-15 22:47:30"
[1] "glmnet variable coefficients"
                         [,1]          [,2]
(Intercept)     -2.432710e+00 -1.369666e+01
graph0           5.679527e-40  1.373988e-03
graph1          -3.113108e-41 -1.731846e-05
graph2          -9.782369e-40  1.041862e-03
graph3          -8.226240e-43 -2.174152e-07
graph4          -4.176820e-43  1.473387e-07
graph5          -3.634993e-41 -5.195600e-05
graph6          -8.970905e-42 -6.348178e-06
graph7          -8.981431e-41 -1.113224e-04
graph8          -6.337627e-40 -1.184921e-03
graph9          -2.225842e-44 -1.348985e-08
graph10         -8.699040e-45  2.587212e-09
graph11         -5.209067e-45  6.380582e-09
graph12         -1.908598e-43  6.947298e-08
graph13         -4.030937e-43 -5.858936e-07
graph14         -1.206527e-43 -7.014006e-08
graph15         -4.604550e-42  5.515643e-06
graph16         -1.088231e-43 -4.079020e-08
graph17         -5.210601e-43 -6.471142e-07
graph18         -1.361016e-41  1.203361e-05
graph19         -1.871511e-42  2.858455e-07
graph20         -1.710108e-42  3.054959e-06
graph21         -4.518110e-42 -2.879041e-06
graph22         -4.012517e-42 -4.246942e-06
graph23         -4.300610e-42 -3.939064e-06
graph24         -1.269241e-41  5.986083e-06
graph25         -2.325861e-41 -7.715689e-06
graph26         -2.003527e-41 -2.099104e-05
graph27         -7.866702e-41  5.500482e-05
graph28         -6.831047e-41 -8.734865e-05
graph29         -3.555358e-40 -2.654993e-04
orbit0           5.679527e-40  1.385689e-03
orbit1          -3.939449e-41 -2.027394e-05
orbit2           4.102280e-41 -1.548744e-05
orbit3          -9.782369e-40  1.049970e-03
orbit4          -2.449796e-42 -3.222681e-06
orbit5          -5.572172e-43  2.584253e-06
orbit6          -4.222217e-43  1.550108e-07
orbit7           4.096664e-42 -1.708564e-05
orbit8          -3.634993e-41 -5.173141e-05
orbit9          -4.026243e-41  1.482041e-06
orbit10         -9.953325e-42 -1.294807e-05
orbit11         -1.915157e-41  2.065068e-04
orbit12         -1.079219e-40 -1.426452e-04
orbit13         -2.073889e-40 -1.537137e-05
orbit14         -6.337627e-40 -1.184380e-03
orbit15         -7.495472e-44 -1.013125e-07
orbit16         -3.760051e-44  5.450732e-08
orbit17         -3.562580e-44  1.685160e-08
orbit18         -5.074811e-44 -9.232376e-08
orbit19         -1.794945e-44 -6.149325e-09
orbit20         -8.358405e-45  7.560918e-08
orbit21          2.355913e-44  5.299886e-07
orbit22         -5.211573e-45  6.328197e-09
orbit23          4.668637e-43 -5.570890e-06
orbit24         -5.030254e-43  8.173049e-08
orbit25         -3.097144e-43  1.266412e-07
orbit26         -2.742835e-43  6.105704e-07
orbit27         -4.133846e-42 -9.441373e-06
orbit28         -7.269139e-43  8.450835e-06
orbit29         -6.315460e-43 -1.614580e-06
orbit30         -1.307983e-42 -1.909597e-06
orbit31         -2.473991e-43 -1.060519e-08
orbit32         -1.432642e-43 -1.804264e-07
orbit33          9.451840e-43  1.755267e-05
orbit34         -4.604550e-42  5.455262e-06
orbit35         -7.837906e-43 -1.181706e-06
orbit36         -1.291439e-42 -1.938399e-06
orbit37         -1.218503e-43  2.949387e-08
orbit38         -8.932357e-43  4.034676e-06
orbit39         -2.055949e-42 -2.381619e-06
orbit40         -5.990748e-43 -7.777176e-07
orbit41         -3.127694e-42 -1.518863e-06
orbit42         -2.492788e-42  1.061308e-04
orbit43         -1.417454e-41  1.239788e-05
orbit44         -1.024209e-40  1.110912e-04
orbit45         -1.612688e-41 -2.710732e-05
orbit46         -6.187595e-42 -9.858588e-06
orbit47         -7.191923e-42  8.858493e-07
orbit48         -9.869657e-43  1.437844e-05
orbit49         -1.783634e-42  3.899946e-06
orbit50         -1.953706e-41 -5.699865e-05
orbit51         -1.057883e-41  2.707310e-06
orbit52         -1.180455e-41 -1.790156e-05
orbit53         -9.364701e-42 -1.621948e-05
orbit54         -4.025793e-42 -4.289147e-06
orbit55         -5.842061e-41  3.832982e-04
orbit56         -2.618319e-41  1.233828e-04
orbit57         -3.963577e-42 -7.304332e-06
orbit58         -9.797716e-41 -2.960556e-04
orbit59         -2.427531e-41  5.193852e-07
orbit60         -1.746579e-41  2.974517e-05
orbit61         -1.218984e-40 -6.433760e-05
orbit62         -1.149132e-40 -1.001025e-04
orbit63         -5.758638e-41 -1.266620e-04
orbit64         -2.008577e-41  1.359787e-04
orbit65         -7.728679e-41 -1.818726e-05
orbit66         -2.231536e-41 -3.180307e-05
orbit67         -1.206525e-40 -3.190636e-04
orbit68         -8.525866e-41  5.302661e-05
orbit69         -3.891139e-40  1.389830e-03
orbit70         -9.811993e-41 -1.252803e-04
orbit71         -1.297766e-40 -1.663828e-04
orbit72         -3.555358e-40 -2.651167e-04
AP               1.302920e-38 -5.220424e-02
bet              1.045095e-42  1.160980e-06
ecc              1.004998e-38  9.572407e-03
eccrad           7.034987e-38  6.659177e-02
close           -6.875029e-37  3.941065e-01
constraint      -9.076176e-38 -6.325376e-01
coreness        -6.394217e-39 -3.663315e-03
knn             -7.353784e-40 -3.631314e-04
hubscore        -4.428560e-37 -3.770947e-01
pagerank         3.235078e-35 -6.939479e+00
trans           -1.997247e-37 -3.899006e-05
evcent          -4.483013e-37 -3.944716e-01
first            5.679527e-40  1.374575e-03
upto_second     -5.963701e-41 -2.567867e-05
upto_third      -1.154670e-41  6.506002e-06
upto_fourth     -1.564271e-41  1.641347e-05
upto_fifth      -8.599798e-41  2.826159e-05
upto_sixth      -7.733428e-40  1.160670e-03
second          -6.137129e-41 -2.696168e-05
third           -1.153114e-41  1.328673e-05
fourth           1.675521e-41  7.797844e-06
fifth            1.884475e-41 -2.200169e-05
sixth            9.593954e-41 -1.825094e-05
ratio1          -1.034846e-39 -4.862928e-04
ratio2           3.153755e-39  3.302113e-03
ratio3           8.914092e-39 -6.488379e-03
ratio4           5.847254e-38 -2.982798e-02
ratio5           6.929744e-38 -1.126397e-03
ratio6           3.343784e-40 -1.310455e-03
selfinter       -6.671815e-39 -6.758818e-03
walktrap_vertex -8.288878e-38 -3.737584e-02
bigcom1         -1.539313e-38 -4.270222e-03
bigcom3         -8.157585e-38 -2.854760e-01
bigcom4         -8.162432e-38 -4.367732e-01
bigcom5         -2.588355e-38  3.002863e-02
bigcom6         -8.157585e-38 -2.631431e-01
bigcom7         -8.157585e-38 -1.927865e-01
bigcom8         -8.177008e-38 -3.370781e-01
bigcom9         -8.157585e-38 -4.181433e-01
bigcom10        -8.157585e-38 -3.221388e-01
bigcom11         3.241874e-38  1.816845e-02
bigcom12        -6.814335e-39 -1.148737e-01
bigcom13        -8.177008e-38 -4.084190e-01
bigcom14        -8.196524e-38 -3.391125e-01
bigcom15        -8.157585e-38 -1.989483e-01
bigcom16        -8.181878e-38 -4.809033e-01
bigcom17        -8.157585e-38 -3.719847e-01
bigcom19        -8.157585e-38 -5.990454e-01
bigcom20        -8.157585e-38 -4.530166e-01
bigcom21        -8.157585e-38 -3.080308e-01
bigcom22        -6.947683e-38 -6.018053e-02
bigcom23         8.871819e-38  1.283035e-01
bigcom26        -8.162432e-38 -5.615251e-01
bigcom27         4.240264e-37  1.184381e+00
bigcom28         0.000000e+00  0.000000e+00
bigcom30         8.713299e-38  1.586239e-01
bigcom31        -8.157585e-38 -1.278367e-01
bigcom32        -8.177008e-38 -3.990581e-01
bigcom33         1.714047e-37  5.346920e-01
bigcom34        -8.157585e-38 -3.661652e-01
bigcom36         0.000000e+00  0.000000e+00
bigcom37        -8.162432e-38 -1.764744e-01
bigcom38         0.000000e+00  0.000000e+00
bigcom39         0.000000e+00  0.000000e+00
bigcom40        -8.167285e-38 -4.851280e-01
bigcom41         2.560848e-37  6.256647e-01
bigcom43         1.326208e-37  5.052979e-01
bigcom46         9.291250e-37  2.474463e+00
bigcom47         8.713299e-38  4.740843e-01
bigcom49        -8.177008e-38 -3.172226e-01
bigcom52         0.000000e+00  0.000000e+00
bigcom54         4.240264e-37  5.846118e-01
bigcom58        -8.167285e-38 -6.822932e-01
bigcom61        -8.157585e-38 -1.945514e-01
bigcom65         1.714047e-37  2.555763e-01
bigcom69        -8.162432e-38 -4.600193e-01
bigcom71        -8.157585e-38 -2.412119e-01
bigcom75        -8.157585e-38 -3.294907e-01
bigcom76        -8.157585e-38 -4.265868e-01
bigcom78         0.000000e+00  0.000000e+00
bigcom82        -8.162432e-38 -4.146449e-01
bigcom83        -8.157585e-38 -1.862312e-01
bigcom85        -8.167285e-38 -4.925456e-01
bigcom87        -8.157585e-38 -2.669367e-01
bigcom90         9.291250e-37  1.891491e+00
bigcom91        -8.162432e-38 -5.033958e-01
bigcom95         0.000000e+00  0.000000e+00
bigcom97         4.240264e-37  1.279613e+00
bigcom98        -8.157585e-38 -2.947231e-01
bigcom99         0.000000e+00  0.000000e+00
bigcom101        4.245309e-37  6.034868e-01
bigcom102        2.556280e-37  5.628322e-02
bigcom104        9.296770e-37  1.950141e+00
bigcom106       -8.157585e-38 -2.557794e-01
bigcom107       -8.157585e-38 -3.464382e-01
bigcom108        0.000000e+00  0.000000e+00
bigcom113       -8.157585e-38 -5.198765e-01
bigcom114        0.000000e+00  0.000000e+00
bigcom115        0.000000e+00  0.000000e+00
bigcom117        1.959897e-38  4.078904e-02
bigcom119       -8.157585e-38 -3.890653e-01
bigcom121       -8.162432e-38 -5.144007e-01
bigcom123        1.714047e-37  6.780105e-01
bigcom124       -8.157585e-38 -3.696592e-01
bigcom127        2.556280e-37  7.769359e-01
bigcom130       -8.196524e-38 -4.498382e-01
bigcom131       -8.157585e-38 -2.036154e-01
bigcom134       -8.162432e-38 -3.872684e-01
bigcom138       -8.162432e-38 -2.530136e-01
bigcom143       -8.162432e-38 -3.588621e-01
bigcom146       -8.191636e-38 -3.896777e-01
bigcom148        4.240264e-37  1.169634e+00
bigcom149       -8.162432e-38 -2.817150e-01
bigcom151       -8.157585e-38 -5.021401e-01
bigcom153       -8.157585e-38 -5.211011e-01
bigcom154       -8.157585e-38 -3.970808e-01
bigcom159       -8.157585e-38 -4.616009e-01
bigcom160       -8.162432e-38 -4.366352e-01
bigcom161       -8.157585e-38 -2.314078e-01
bigcom162       -8.172144e-38 -4.301707e-01
bigcom168       -8.157585e-38 -5.481704e-01
bigcom172        9.291250e-37  2.469943e+00
bigcom175       -8.157585e-38 -6.693493e-01
bigcom180       -8.157585e-38 -4.050636e-01
bigcom181       -8.162432e-38 -3.311394e-01
bigcom183        0.000000e+00  0.000000e+00
bigcom185       -8.162432e-38 -3.606936e-01
bigcom187       -8.157585e-38 -5.518408e-01
bigcom189       -8.162432e-38 -5.187050e-01
bigcom191       -8.162432e-38 -4.277501e-01
bigcom198       -8.157585e-38 -2.313706e-01
bigcom199       -8.157585e-38 -4.126351e-01
bigcom200       -8.157585e-38 -2.648555e-01
bigcom202       -8.157585e-38 -3.019815e-01
bigcom205        0.000000e+00  0.000000e+00
bigcom227       -8.157585e-38 -4.844767e-01
bigcom232       -8.157585e-38 -3.224255e-01
bigcom241       -8.157585e-38 -5.460134e-01
bigcom246        0.000000e+00  0.000000e+00
bigcom266       -8.157585e-38 -3.007052e-01
bigcom268        9.291250e-37  2.264003e+00
bigcom274        9.291250e-37  2.296418e+00
bigcom278       -8.157585e-38 -3.046695e-01
bigcom280       -8.157585e-38 -3.193778e-01
bigcom323       -8.162432e-38 -4.670551e-01
bigcom341       -8.157585e-38 -3.903798e-01
bigcom342       -8.162432e-38 -4.798329e-01
bigcom345       -8.157585e-38 -5.678248e-01
bigcom346       -8.157585e-38 -3.882881e-01
bigcom354       -8.157585e-38 -5.869913e-01
bigcom369       -8.157585e-38 -4.124040e-01
bigcom373       -8.157585e-38 -4.670721e-01
bigcom377       -8.157585e-38 -6.719511e-01
bigcom384       -8.157585e-38 -4.160271e-01
bigcom394       -8.157585e-38 -3.156391e-01
bigcom398        4.240264e-37  7.561790e-01
bigcom403       -8.157585e-38 -5.918653e-01
bigcom404       -8.157585e-38 -2.410199e-01
bigcom414        9.296770e-37  1.968585e+00
bigcom416        0.000000e+00  0.000000e+00
bigcom423       -8.157585e-38 -6.133159e-01
bigcom428       -8.157585e-38 -5.268096e-01
bigcom430       -8.157585e-38 -5.996626e-01
bigcom434       -8.157585e-38 -3.214995e-01
bigcom435       -8.157585e-38 -5.321036e-01
bigcom449       -8.157585e-38 -3.316163e-01
bigcom451       -8.157585e-38 -3.985746e-01
bigcom454        9.291250e-37  1.699655e+00
bigcom471        0.000000e+00  0.000000e+00
bigcom473       -8.157585e-38 -6.188167e-01
bigcom479        9.291250e-37  2.084520e+00
bigcom484       -8.177008e-38 -2.383384e-01
bigcom485       -8.157585e-38 -6.630399e-01
bigcom492        0.000000e+00  0.000000e+00
bigcom498       -8.157585e-38 -5.203595e-01
bigcom506       -8.157585e-38 -3.666312e-01
bigcom530       -8.157585e-38 -4.082795e-01
bigcom531        9.291250e-37  1.996260e+00
bigcom564        0.000000e+00  0.000000e+00
bigcom623       -8.157585e-38 -5.565483e-01
spin_vertex     -6.577811e-38 -1.979765e-01
membership_s1   -2.447929e-38 -1.051252e-02
membership_s2    2.007846e-38  1.502851e-01
membership_s3    4.245309e-37  6.028648e-01
membership_s4    0.000000e+00  0.000000e+00
membership_s5   -8.157585e-38 -3.020705e-01
membership_s6    2.556280e-37  6.420614e-01
membership_s7   -8.157585e-38 -2.313617e-01
membership_s8   -8.157585e-38 -2.733398e-01
membership_s9   -8.206316e-38 -3.902831e-01
membership_s10   0.000000e+00  0.000000e+00
membership_s11  -8.157585e-38 -4.737998e-01
membership_s13   0.000000e+00  0.000000e+00
membership_s14   1.458006e-37  3.722864e-01
membership_s15   7.444708e-38  1.328018e-02
membership_s17  -8.162432e-38 -4.706869e-01
membership_s18  -8.167285e-38 -3.284625e-01
membership_s19   1.036761e-38 -4.356931e-02
membership_s20  -8.157585e-38 -3.392223e-01
membership_s21  -8.191636e-38 -4.347196e-01
membership_s22   2.565432e-37  7.394722e-01
membership_s23  -5.021957e-38 -2.770799e-02
membership_s25  -4.784526e-38 -2.246071e-01
membership_s26  -8.157585e-38 -4.826316e-01
membership_s27  -8.157585e-38 -2.556799e-01
membership_s28  -8.186754e-38 -4.638667e-01
membership_s29  -8.157585e-38 -4.082828e-01
membership_s30  -8.162432e-38 -2.952801e-01
membership_s31  -8.191636e-38 -4.062915e-01
membership_s32   8.744548e-38  1.353782e-01
membership_s33  -8.157585e-38 -4.708027e-01
membership_s34  -8.162432e-38 -3.949659e-01
membership_s35  -9.654748e-39  9.007346e-03
membership_s36  -8.172144e-38 -5.203745e-01
membership_s37   2.336795e-38 -1.562041e-03
membership_s39  -4.322390e-38 -3.020797e-01
membership_s40   9.291250e-37  2.178213e+00
membership_s41   0.000000e+00  0.000000e+00
membership_s42  -8.162432e-38 -4.161521e-01
membership_s43  -2.233507e-38 -1.761417e-02
membership_s44  -3.389890e-38 -2.776686e-01
V1              -1.443395e-37 -2.182347e-01
V2               7.918252e-38  1.174130e-01
pdi              2.454797e-35  8.204098e-01
adhesion         5.485948e-42 -4.215604e-06
cohesion        -1.097196e-41  8.413068e-06
inner            2.698019e-42  1.574512e-05
outer            6.004686e-41  3.126816e-04
ioratio          4.955409e-38  1.186843e-01
comsize          2.517213e-41  2.055423e-04
[1] "Dataset: med_C Model GBM, run: 6 of 10 2015-06-15 22:47:49"
Iter   TrainDeviance   ValidDeviance   StepSize   Improve
     1        0.5398             nan     0.0100    0.0005
     2        0.5375             nan     0.0100    0.0001
     3        0.5338             nan     0.0100    0.0004
     4        0.5310             nan     0.0100    0.0000
     5        0.5280             nan     0.0100   -0.0001
     6        0.5260             nan     0.0100   -0.0001
     7        0.5231             nan     0.0100    0.0002
     8        0.5203             nan     0.0100    0.0002
     9        0.5176             nan     0.0100    0.0003
    10        0.5150             nan     0.0100    0.0002
    20        0.4914             nan     0.0100   -0.0001
    40        0.4509             nan     0.0100    0.0001
    60        0.4182             nan     0.0100   -0.0002
    80        0.3911             nan     0.0100   -0.0001
   100        0.3689             nan     0.0100    0.0000
   120        0.3486             nan     0.0100   -0.0000
   140        0.3299             nan     0.0100   -0.0001
   160        0.3124             nan     0.0100   -0.0001
   180        0.2959             nan     0.0100   -0.0000
   200        0.2817             nan     0.0100   -0.0001
   220        0.2680             nan     0.0100   -0.0001
   240        0.2558             nan     0.0100   -0.0001
   260        0.2433             nan     0.0100   -0.0000
   265        0.2406             nan     0.0100   -0.0001

[1] "GBM variable coefficients"
                            var    rel.inf
outer                     outer 3.93807132
comsize                 comsize 3.74638837
ratio5                   ratio5 3.04714872
bet                         bet 2.71346172
V2                           V2 2.60912233
pagerank               pagerank 2.38270634
membership_s14   membership_s14 2.30861817
V1                           V1 1.97616514
walktrap_vertex walktrap_vertex 1.97193250
spin_vertex         spin_vertex 1.85329030
ratio2                   ratio2 1.79825839
orbit36                 orbit36 1.75566112
orbit30                 orbit30 1.69796238
fourth                   fourth 1.65722457
adhesion               adhesion 1.63555689
graph13                 graph13 1.50917127
ratio1                   ratio1 1.47762598
orbit35                 orbit35 1.38580444
trans                     trans 1.36681634
orbit18                 orbit18 1.33165000
knn                         knn 1.30434288
ratio4                   ratio4 1.26502572
graph6                   graph6 1.25928676
orbit45                 orbit45 1.20119120
orbit44                 orbit44 1.16634829
ratio6                   ratio6 1.15217280
inner                     inner 1.12231664
orbit28                 orbit28 1.06845857
ioratio                 ioratio 1.06563913
orbit27                 orbit27 1.05291936
graph16                 graph16 1.01869685
orbit19                 orbit19 0.93495526
orbit16                 orbit16 0.93070590
graph10                 graph10 0.93028182
graph11                 graph11 0.91825679
graph20                 graph20 0.89248711
close                     close 0.87865518
graph12                 graph12 0.86935860
graph21                 graph21 0.86043127
cohesion               cohesion 0.85431189
orbit25                 orbit25 0.85241224
orbit31                 orbit31 0.84377468
orbit39                 orbit39 0.83113219
orbit50                 orbit50 0.82742418
orbit37                 orbit37 0.82469404
graph15                 graph15 0.82345196
orbit20                 orbit20 0.78924539
orbit32                 orbit32 0.78409622
orbit49                 orbit49 0.75290751
graph1                   graph1 0.73176691
constraint           constraint 0.72620582
third                     third 0.67680137
graph5                   graph5 0.66209966
graph4                   graph4 0.65372555
graph19                 graph19 0.65313247
graph17                 graph17 0.64427117
orbit15                 orbit15 0.63707697
orbit51                 orbit51 0.61439392
graph9                   graph9 0.60836846
orbit53                 orbit53 0.60085722
orbit9                   orbit9 0.60060421
orbit24                 orbit24 0.59823547
orbit17                 orbit17 0.59410060
orbit5                   orbit5 0.58896155
orbit38                 orbit38 0.55821316
graph14                 graph14 0.55544365
orbit33                 orbit33 0.55358446
orbit59                 orbit59 0.53721233
graph0                   graph0 0.52645490
orbit22                 orbit22 0.50981970
orbit21                 orbit21 0.50442565
orbit4                   orbit4 0.49987695
ratio3                   ratio3 0.48712223
fifth                     fifth 0.48602391
hubscore               hubscore 0.48560415
graph23                 graph23 0.46424506
upto_third           upto_third 0.46007317
graph3                   graph3 0.44273809
orbit52                 orbit52 0.44120102
bigcom43               bigcom43 0.43166860
orbit56                 orbit56 0.43022069
orbit11                 orbit11 0.42457120
upto_fifth           upto_fifth 0.42328703
membership_s22   membership_s22 0.42150236
graph2                   graph2 0.36540189
orbit6                   orbit6 0.35735505
graph18                 graph18 0.35439416
sixth                     sixth 0.35406250
upto_fourth         upto_fourth 0.34368455
orbit10                 orbit10 0.32681984
upto_second         upto_second 0.32505561
orbit40                 orbit40 0.32344595
orbit41                 orbit41 0.32099008
orbit63                 orbit63 0.31565397
upto_sixth           upto_sixth 0.31484332
orbit29                 orbit29 0.30879196
orbit2                   orbit2 0.29169131
graph7                   graph7 0.29020476
graph25                 graph25 0.28318504
second                   second 0.27606248
graph26                 graph26 0.25692890
graph24                 graph24 0.25692485
orbit60                 orbit60 0.24876302
orbit65                 orbit65 0.23204404
orbit61                 orbit61 0.22751097
orbit1                   orbit1 0.22410582
coreness               coreness 0.21218787
orbit57                 orbit57 0.19356059
orbit67                 orbit67 0.19168546
orbit47                 orbit47 0.18350796
orbit12                 orbit12 0.17291784
graph22                 graph22 0.15951048
orbit69                 orbit69 0.15662091
orbit13                 orbit13 0.15095267
orbit23                 orbit23 0.14841937
pdi                         pdi 0.14127574
orbit46                 orbit46 0.13746773
bigcom11               bigcom11 0.12756670
membership_s2     membership_s2 0.12666922
AP                           AP 0.12555709
orbit62                 orbit62 0.12340016
graph8                   graph8 0.12103466
ecc                         ecc 0.11962277
evcent                   evcent 0.11957027
orbit26                 orbit26 0.10130777
orbit58                 orbit58 0.09009683
orbit43                 orbit43 0.08946872
bigcom23               bigcom23 0.08673719
orbit42                 orbit42 0.08615900
membership_s35   membership_s35 0.08544722
orbit48                 orbit48 0.08241635
selfinter             selfinter 0.07430714
bigcom5                 bigcom5 0.06747579
orbit64                 orbit64 0.06052128
orbit55                 orbit55 0.05596677
bigcom1                 bigcom1 0.05025160
orbit7                   orbit7 0.04386940
membership_s32   membership_s32 0.04009598
membership_s37   membership_s37 0.03947612
orbit54                 orbit54 0.03880308
graph27                 graph27 0.03742135
membership_s1     membership_s1 0.03615053
membership_s23   membership_s23 0.02159457
membership_s15   membership_s15 0.01597441
orbit66                 orbit66 0.01550501
graph28                 graph28 0.00000000
graph29                 graph29 0.00000000
orbit0                   orbit0 0.00000000
orbit3                   orbit3 0.00000000
orbit8                   orbit8 0.00000000
orbit14                 orbit14 0.00000000
orbit34                 orbit34 0.00000000
orbit68                 orbit68 0.00000000
orbit70                 orbit70 0.00000000
orbit71                 orbit71 0.00000000
orbit72                 orbit72 0.00000000
eccrad                   eccrad 0.00000000
first                     first 0.00000000
bigcom3                 bigcom3 0.00000000
bigcom4                 bigcom4 0.00000000
bigcom6                 bigcom6 0.00000000
bigcom7                 bigcom7 0.00000000
bigcom8                 bigcom8 0.00000000
bigcom9                 bigcom9 0.00000000
bigcom10               bigcom10 0.00000000
bigcom12               bigcom12 0.00000000
bigcom13               bigcom13 0.00000000
bigcom14               bigcom14 0.00000000
bigcom15               bigcom15 0.00000000
bigcom16               bigcom16 0.00000000
bigcom17               bigcom17 0.00000000
bigcom19               bigcom19 0.00000000
bigcom20               bigcom20 0.00000000
bigcom21               bigcom21 0.00000000
bigcom22               bigcom22 0.00000000
bigcom26               bigcom26 0.00000000
bigcom27               bigcom27 0.00000000
bigcom28               bigcom28 0.00000000
bigcom30               bigcom30 0.00000000
bigcom31               bigcom31 0.00000000
bigcom32               bigcom32 0.00000000
bigcom33               bigcom33 0.00000000
bigcom34               bigcom34 0.00000000
bigcom36               bigcom36 0.00000000
bigcom37               bigcom37 0.00000000
bigcom38               bigcom38 0.00000000
bigcom39               bigcom39 0.00000000
bigcom40               bigcom40 0.00000000
bigcom41               bigcom41 0.00000000
bigcom46               bigcom46 0.00000000
bigcom47               bigcom47 0.00000000
bigcom49               bigcom49 0.00000000
bigcom52               bigcom52 0.00000000
bigcom54               bigcom54 0.00000000
bigcom58               bigcom58 0.00000000
bigcom61               bigcom61 0.00000000
bigcom65               bigcom65 0.00000000
bigcom69               bigcom69 0.00000000
bigcom71               bigcom71 0.00000000
bigcom75               bigcom75 0.00000000
bigcom76               bigcom76 0.00000000
bigcom78               bigcom78 0.00000000
bigcom82               bigcom82 0.00000000
bigcom83               bigcom83 0.00000000
bigcom85               bigcom85 0.00000000
bigcom87               bigcom87 0.00000000
bigcom90               bigcom90 0.00000000
bigcom91               bigcom91 0.00000000
bigcom95               bigcom95 0.00000000
bigcom97               bigcom97 0.00000000
bigcom98               bigcom98 0.00000000
bigcom99               bigcom99 0.00000000
bigcom101             bigcom101 0.00000000
bigcom102             bigcom102 0.00000000
bigcom104             bigcom104 0.00000000
bigcom106             bigcom106 0.00000000
bigcom107             bigcom107 0.00000000
bigcom108             bigcom108 0.00000000
bigcom113             bigcom113 0.00000000
bigcom114             bigcom114 0.00000000
bigcom115             bigcom115 0.00000000
bigcom117             bigcom117 0.00000000
bigcom119             bigcom119 0.00000000
bigcom121             bigcom121 0.00000000
bigcom123             bigcom123 0.00000000
bigcom124             bigcom124 0.00000000
bigcom127             bigcom127 0.00000000
bigcom130             bigcom130 0.00000000
bigcom131             bigcom131 0.00000000
bigcom134             bigcom134 0.00000000
bigcom138             bigcom138 0.00000000
bigcom143             bigcom143 0.00000000
bigcom146             bigcom146 0.00000000
bigcom148             bigcom148 0.00000000
bigcom149             bigcom149 0.00000000
bigcom151             bigcom151 0.00000000
bigcom153             bigcom153 0.00000000
bigcom154             bigcom154 0.00000000
bigcom159             bigcom159 0.00000000
bigcom160             bigcom160 0.00000000
bigcom161             bigcom161 0.00000000
bigcom162             bigcom162 0.00000000
bigcom168             bigcom168 0.00000000
bigcom172             bigcom172 0.00000000
bigcom175             bigcom175 0.00000000
bigcom180             bigcom180 0.00000000
bigcom181             bigcom181 0.00000000
bigcom183             bigcom183 0.00000000
bigcom185             bigcom185 0.00000000
bigcom187             bigcom187 0.00000000
bigcom189             bigcom189 0.00000000
bigcom191             bigcom191 0.00000000
bigcom198             bigcom198 0.00000000
bigcom199             bigcom199 0.00000000
bigcom200             bigcom200 0.00000000
bigcom202             bigcom202 0.00000000
bigcom205             bigcom205 0.00000000
bigcom227             bigcom227 0.00000000
bigcom232             bigcom232 0.00000000
bigcom241             bigcom241 0.00000000
bigcom246             bigcom246 0.00000000
bigcom266             bigcom266 0.00000000
bigcom268             bigcom268 0.00000000
bigcom274             bigcom274 0.00000000
bigcom278             bigcom278 0.00000000
bigcom280             bigcom280 0.00000000
bigcom323             bigcom323 0.00000000
bigcom341             bigcom341 0.00000000
bigcom342             bigcom342 0.00000000
bigcom345             bigcom345 0.00000000
bigcom346             bigcom346 0.00000000
bigcom354             bigcom354 0.00000000
bigcom369             bigcom369 0.00000000
bigcom373             bigcom373 0.00000000
bigcom377             bigcom377 0.00000000
bigcom384             bigcom384 0.00000000
bigcom394             bigcom394 0.00000000
bigcom398             bigcom398 0.00000000
bigcom403             bigcom403 0.00000000
bigcom404             bigcom404 0.00000000
bigcom414             bigcom414 0.00000000
bigcom416             bigcom416 0.00000000
bigcom423             bigcom423 0.00000000
bigcom428             bigcom428 0.00000000
bigcom430             bigcom430 0.00000000
bigcom434             bigcom434 0.00000000
bigcom435             bigcom435 0.00000000
bigcom449             bigcom449 0.00000000
bigcom451             bigcom451 0.00000000
bigcom454             bigcom454 0.00000000
bigcom471             bigcom471 0.00000000
bigcom473             bigcom473 0.00000000
bigcom479             bigcom479 0.00000000
bigcom484             bigcom484 0.00000000
bigcom485             bigcom485 0.00000000
bigcom492             bigcom492 0.00000000
bigcom498             bigcom498 0.00000000
bigcom506             bigcom506 0.00000000
bigcom530             bigcom530 0.00000000
bigcom531             bigcom531 0.00000000
bigcom564             bigcom564 0.00000000
bigcom623             bigcom623 0.00000000
membership_s3     membership_s3 0.00000000
membership_s4     membership_s4 0.00000000
membership_s5     membership_s5 0.00000000
membership_s6     membership_s6 0.00000000
membership_s7     membership_s7 0.00000000
membership_s8     membership_s8 0.00000000
membership_s9     membership_s9 0.00000000
membership_s10   membership_s10 0.00000000
membership_s11   membership_s11 0.00000000
membership_s13   membership_s13 0.00000000
membership_s17   membership_s17 0.00000000
membership_s18   membership_s18 0.00000000
membership_s19   membership_s19 0.00000000
membership_s20   membership_s20 0.00000000
membership_s21   membership_s21 0.00000000
membership_s25   membership_s25 0.00000000
membership_s26   membership_s26 0.00000000
membership_s27   membership_s27 0.00000000
membership_s28   membership_s28 0.00000000
membership_s29   membership_s29 0.00000000
membership_s30   membership_s30 0.00000000
membership_s31   membership_s31 0.00000000
membership_s33   membership_s33 0.00000000
membership_s34   membership_s34 0.00000000
membership_s36   membership_s36 0.00000000
membership_s39   membership_s39 0.00000000
membership_s40   membership_s40 0.00000000
membership_s41   membership_s41 0.00000000
membership_s42   membership_s42 0.00000000
membership_s43   membership_s43 0.00000000
membership_s44   membership_s44 0.00000000
[1] "Dataset: med_C Model RF, run: 6 of 10 2015-06-15 22:48:17"
     |      Out-of-bag   |
Tree |      MSE  %Var(y) |
   1 |   0.1535   215.19 |
   2 |   0.1376   192.97 |
   3 |   0.1286   180.39 |
   4 |   0.1191   166.99 |
   5 |   0.1108   155.36 |
   6 |    0.108   151.41 |
   7 |   0.1003   140.61 |
   8 |  0.09515   133.43 |
   9 |  0.09405   131.88 |
  10 |  0.09264   129.91 |
  11 |  0.08985   125.99 |
  12 |  0.08904   124.86 |
  13 |   0.0878   123.12 |
  14 |  0.08724   122.34 |
  15 |  0.08574   120.22 |
  16 |  0.08519   119.46 |
  17 |  0.08485   118.98 |
  18 |  0.08414   117.99 |
  19 |  0.08347   117.05 |
  20 |  0.08248   115.66 |
  21 |  0.08202   115.01 |
  22 |  0.08194   114.90 |
  23 |  0.08192   114.88 |
  24 |  0.08151   114.29 |
  25 |  0.08109   113.72 |
  26 |  0.08117   113.82 |
  27 |  0.08094   113.49 |
  28 |  0.08089   113.42 |
  29 |  0.08068   113.14 |
  30 |  0.08048   112.85 |
  31 |  0.08023   112.51 |
  32 |  0.08035   112.67 |
  33 |  0.08002   112.20 |
  34 |  0.07974   111.82 |
  35 |  0.07933   111.25 |
  36 |  0.07886   110.58 |
  37 |  0.07904   110.83 |
  38 |  0.07876   110.45 |
  39 |  0.07888   110.61 |
  40 |  0.07851   110.09 |
  41 |   0.0784   109.93 |
  42 |  0.07812   109.54 |
  43 |  0.07771   108.96 |
  44 |  0.07727   108.35 |
  45 |  0.07698   107.95 |
  46 |  0.07694   107.88 |
  47 |  0.07668   107.53 |
  48 |  0.07662   107.44 |
  49 |  0.07642   107.16 |
  50 |  0.07638   107.11 |
  51 |  0.07647   107.23 |
  52 |  0.07639   107.12 |
  53 |  0.07605   106.65 |
  54 |  0.07588   106.40 |
  55 |  0.07578   106.26 |
  56 |  0.07568   106.13 |
  57 |  0.07555   105.94 |
  58 |  0.07544   105.79 |
  59 |  0.07547   105.83 |
  60 |  0.07534   105.64 |
  61 |  0.07543   105.77 |
  62 |  0.07548   105.84 |
  63 |   0.0754   105.73 |
  64 |   0.0753   105.60 |
  65 |  0.07538   105.71 |
  66 |  0.07553   105.91 |
  67 |   0.0753   105.59 |
  68 |  0.07503   105.21 |
  69 |  0.07496   105.11 |
  70 |  0.07491   105.05 |
  71 |  0.07508   105.28 |
  72 |  0.07518   105.42 |
  73 |   0.0752   105.46 |
  74 |  0.07507   105.28 |
  75 |  0.07515   105.38 |
  76 |  0.07516   105.39 |
  77 |   0.0751   105.31 |
  78 |  0.07511   105.32 |
  79 |  0.07509   105.30 |
  80 |  0.07509   105.30 |
  81 |  0.07502   105.20 |
  82 |  0.07506   105.26 |
  83 |  0.07501   105.19 |
  84 |   0.0751   105.31 |
  85 |  0.07509   105.29 |
  86 |  0.07493   105.07 |
  87 |  0.07496   105.12 |
  88 |  0.07503   105.22 |
  89 |  0.07497   105.13 |
  90 |  0.07506   105.26 |
  91 |  0.07496   105.12 |
  92 |  0.07492   105.06 |
  93 |  0.07494   105.08 |
  94 |  0.07503   105.22 |
  95 |  0.07501   105.19 |
  96 |  0.07491   105.04 |
  97 |  0.07503   105.21 |
  98 |  0.07503   105.21 |
  99 |  0.07501   105.19 |
 100 |  0.07501   105.19 |
[1] "Random Forest variable coefficients"
                      %IncMSE IncNodePurity
graph5           7.170647e-03  4.689190e-01
graph6           1.388739e-03  6.006110e-01
graph7           6.763024e-04  1.334960e-01
graph8           8.725288e-05  9.608018e-02
graph9           4.951817e-03  6.517044e-01
graph10          5.502411e-03  4.909449e-01
graph11          4.856996e-03  6.877771e-01
graph12          1.641098e-03  6.899880e-01
graph13          6.956493e-03  8.016614e-01
graph14          5.439456e-03  5.335943e-01
graph15          7.235942e-03  6.447686e-01
graph16          1.284436e-02  1.455978e+00
graph17          1.948872e-03  5.291855e-01
graph18          2.527315e-03  1.706424e-01
graph19          3.395882e-03  7.658704e-01
graph20          4.010162e-03  6.500279e-01
graph21          6.513668e-03  5.841645e-01
graph22          1.843234e-03  1.703708e-01
graph23          2.541081e-03  4.137546e-01
graph24          9.198086e-04  2.036437e-01
graph25          2.277565e-03  4.872718e-01
graph26          2.220976e-03  1.182121e-01
graph27          5.855852e-05  6.966807e-02
graph28          8.073776e-04  9.868994e-02
graph29          0.000000e+00  1.110223e-18
orbit0           8.735631e-04  1.763705e-01
orbit1           2.260645e-03  5.277250e-01
orbit2           2.015296e-03  7.621700e-01
orbit3           7.072256e-04  2.195188e-01
orbit4           6.513692e-03  5.687463e-01
orbit5           2.215585e-03  5.404467e-01
orbit6           3.992125e-03  6.689021e-01
orbit7           3.051475e-03  5.536245e-01
orbit8           5.579919e-03  5.250082e-01
orbit9           1.550967e-03  6.441745e-01
orbit10          7.287026e-03  4.669947e-01
orbit11          2.755164e-03  4.559031e-01
orbit12          1.689837e-04  1.712360e-01
orbit13          3.761314e-04  1.561764e-01
orbit14          1.409522e-04  5.491588e-02
orbit15          9.711162e-03  8.187765e-01
orbit16          2.569221e-03  4.760828e-01
orbit17          3.432912e-03  5.830978e-01
orbit18          7.899067e-03  1.058764e+00
orbit19          6.740262e-03  7.606704e-01
orbit20          4.354720e-03  9.746250e-01
orbit21          2.727047e-03  8.773782e-01
orbit22          5.864743e-03  8.951863e-01
orbit23          2.787959e-03  4.839300e-01
orbit24          2.369980e-03  7.466647e-01
orbit25          4.943498e-03  3.019174e-01
orbit26          1.722697e-03  2.749641e-01
orbit27          6.707884e-03  9.777675e-01
orbit28          3.176849e-03  7.867106e-01
orbit29          5.701667e-03  5.645112e-01
orbit30          5.443889e-03  1.128083e+00
orbit31          4.978906e-03  8.484009e-01
orbit32          5.010307e-03  4.274264e-01
orbit33          2.735105e-03  4.832446e-01
orbit34          5.191047e-03  7.022712e-01
orbit35          1.111916e-02  1.633867e+00
orbit36          1.320513e-02  1.270701e+00
orbit37          5.036861e-03  8.352752e-01
orbit38          6.205059e-03  7.304085e-01
orbit39          1.561372e-03  1.064187e+00
orbit40          1.533695e-03  3.514506e-01
orbit41          1.112464e-03  2.127209e-01
orbit42          8.876718e-04  1.360512e-01
orbit43          4.163592e-03  5.097547e-01
orbit44          2.464577e-03  9.443124e-01
orbit45          8.690659e-03  8.447074e-01
orbit46          1.040456e-03  3.324336e-01
orbit47          3.283003e-04  3.902936e-01
orbit48          3.419319e-04  2.976929e-01
orbit49          6.197674e-03  6.020873e-01
orbit50          7.532845e-03  7.102788e-01
orbit51          4.466256e-03  7.125726e-01
orbit52          3.612820e-03  5.550405e-01
orbit53          1.356273e-02  7.041098e-01
orbit54          2.376791e-04  2.047241e-01
orbit55         -1.234184e-07  7.619720e-02
orbit56          2.535250e-03  5.058856e-01
orbit57          8.041631e-04  2.905669e-01
orbit58          8.232235e-04  2.556622e-01
orbit59          3.903919e-03  4.340116e-01
orbit60          1.394657e-03  3.993960e-01
orbit61          1.302381e-03  1.476978e-01
orbit62          2.243591e-03  3.445571e-01
orbit63          2.053889e-03  3.188430e-01
orbit64          4.706022e-04  1.361851e-01
orbit65          2.638497e-03  4.677522e-01
orbit66          2.947618e-04  1.399967e-01
orbit67          6.310741e-04  2.770061e-01
orbit68          6.046305e-04  8.811186e-02
orbit69          5.964016e-04  2.310708e-01
orbit70          3.994826e-04  8.126188e-02
orbit71          3.407178e-04  6.884957e-02
orbit72          0.000000e+00  0.000000e+00
AP              -6.242453e-05  2.325540e-02
bet              2.640880e-03  1.884890e+00
ecc              4.840194e-04  2.000188e-01
eccrad           5.066792e-04  1.329192e-01
close            3.410725e-03  2.964126e-01
constraint       2.286621e-03  8.027081e-01
coreness         5.387279e-03  3.959940e-01
knn              4.267116e-03  9.195041e-01
hubscore         1.364281e-03  4.669746e-01
pagerank         1.953171e-03  1.131767e+00
trans            3.423682e-03  1.046244e+00
evcent           3.230494e-03  5.958607e-01
first            4.446981e-04  1.971286e-01
upto_second      2.180979e-03  6.361185e-01
upto_third       3.668223e-03  4.661650e-01
upto_fourth      5.782583e-03  6.369178e-01
upto_fifth       2.767074e-03  5.497080e-01
upto_sixth       1.339808e-03  3.754391e-01
second           3.389485e-03  5.983932e-01
third            4.982249e-03  8.380358e-01
fourth           1.086540e-03  1.275156e+00
fifth            3.051134e-03  5.715823e-01
sixth            4.328334e-03  8.605508e-01
ratio1           5.873894e-03  1.265867e+00
ratio2           1.445233e-03  1.498777e+00
ratio3           1.942336e-03  7.025101e-01
ratio4           5.553564e-03  1.233592e+00
ratio5           7.493448e-03  2.337198e+00
ratio6           4.261779e-03  9.107359e-01
selfinter       -9.774937e-05  1.621772e-01
walktrap_vertex  2.681765e-03  1.579307e+00
bigcom1          2.506973e-04  1.136612e-01
bigcom3         -1.604420e-04  3.743871e-01
bigcom4          0.000000e+00  0.000000e+00
bigcom5         -7.037323e-05  6.779523e-02
bigcom6          0.000000e+00  0.000000e+00
bigcom7          0.000000e+00  0.000000e+00
bigcom8          0.000000e+00  0.000000e+00
bigcom9          0.000000e+00  0.000000e+00
bigcom10         0.000000e+00  0.000000e+00
bigcom11         1.776930e-06  9.957405e-02
bigcom12        -3.159558e-05  2.752998e-02
bigcom13         0.000000e+00  0.000000e+00
bigcom14         0.000000e+00  0.000000e+00
bigcom15         0.000000e+00  0.000000e+00
bigcom16         0.000000e+00  0.000000e+00
bigcom17         0.000000e+00  0.000000e+00
bigcom19         0.000000e+00  0.000000e+00
bigcom20         0.000000e+00  0.000000e+00
bigcom21         0.000000e+00  0.000000e+00
bigcom22         6.299588e-04  2.958567e-01
bigcom23         3.547742e-04  1.980422e-01
bigcom26         0.000000e+00  9.333333e-03
bigcom27        -6.062182e-05  3.138420e-01
bigcom28         0.000000e+00  0.000000e+00
bigcom30         0.000000e+00  0.000000e+00
bigcom31         0.000000e+00  0.000000e+00
bigcom32         0.000000e+00  0.000000e+00
bigcom33        -1.019799e-04  4.363146e-01
bigcom34         0.000000e+00  0.000000e+00
bigcom36         0.000000e+00  0.000000e+00
bigcom37         0.000000e+00  0.000000e+00
bigcom38         0.000000e+00  0.000000e+00
bigcom39         0.000000e+00  0.000000e+00
bigcom40         0.000000e+00  0.000000e+00
bigcom41        -1.548452e-04  3.938899e-01
bigcom43         7.348670e-05  5.560242e-01
bigcom46        -4.337357e-05  1.053389e-01
bigcom47         1.979194e-06  3.337835e-02
bigcom49         0.000000e+00  0.000000e+00
bigcom52         0.000000e+00  0.000000e+00
bigcom54        -1.560528e-05  4.977144e-01
bigcom58         0.000000e+00  5.551115e-19
bigcom61         0.000000e+00  0.000000e+00
bigcom65        -1.052328e-04  2.000140e-01
bigcom69         0.000000e+00  0.000000e+00
bigcom71         0.000000e+00  0.000000e+00
bigcom75         0.000000e+00  0.000000e+00
bigcom76         0.000000e+00  0.000000e+00
bigcom78         0.000000e+00  0.000000e+00
bigcom82         0.000000e+00  0.000000e+00
bigcom83         0.000000e+00  0.000000e+00
bigcom85         0.000000e+00  0.000000e+00
bigcom87         0.000000e+00  0.000000e+00
bigcom90         0.000000e+00  2.026842e-01
bigcom91         0.000000e+00  0.000000e+00
bigcom95         0.000000e+00  0.000000e+00
bigcom97        -1.511901e-04  5.630356e-01
bigcom98         0.000000e+00  5.551115e-19
bigcom99         0.000000e+00  0.000000e+00
bigcom101        2.506738e-04  5.323861e-01
bigcom102       -5.464181e-05  7.525589e-02
bigcom104        3.499706e-04  1.047827e+00
bigcom106        0.000000e+00  0.000000e+00
bigcom107        0.000000e+00  0.000000e+00
bigcom108        0.000000e+00  0.000000e+00
bigcom113        0.000000e+00  0.000000e+00
bigcom114        0.000000e+00  0.000000e+00
bigcom115        0.000000e+00  0.000000e+00
bigcom117       -6.301021e-05  1.928101e-01
bigcom119        0.000000e+00  0.000000e+00
bigcom121        0.000000e+00  0.000000e+00
bigcom123       -2.531646e-06  2.476107e-02
bigcom124        0.000000e+00  0.000000e+00
bigcom127       -7.351401e-05  5.187711e-01
bigcom130        0.000000e+00  0.000000e+00
bigcom131        0.000000e+00  0.000000e+00
bigcom134        0.000000e+00  1.110223e-18
bigcom138        0.000000e+00  0.000000e+00
bigcom143        0.000000e+00  0.000000e+00
bigcom146        0.000000e+00  0.000000e+00
bigcom148       -2.035993e-04  7.139222e-01
bigcom149        0.000000e+00  0.000000e+00
bigcom151        0.000000e+00  0.000000e+00
bigcom153        0.000000e+00  0.000000e+00
bigcom154        0.000000e+00  0.000000e+00
bigcom159        0.000000e+00  0.000000e+00
bigcom160        0.000000e+00  0.000000e+00
bigcom161        0.000000e+00  5.551115e-19
bigcom162        0.000000e+00  0.000000e+00
bigcom168        0.000000e+00  0.000000e+00
bigcom172        0.000000e+00  3.639350e-01
bigcom175        0.000000e+00  0.000000e+00
bigcom180        0.000000e+00  0.000000e+00
bigcom181        0.000000e+00  0.000000e+00
bigcom183        0.000000e+00  0.000000e+00
bigcom185        0.000000e+00  0.000000e+00
bigcom187        0.000000e+00  0.000000e+00
bigcom189        0.000000e+00  0.000000e+00
bigcom191        0.000000e+00  0.000000e+00
bigcom198        0.000000e+00  0.000000e+00
bigcom199        0.000000e+00  0.000000e+00
bigcom200        0.000000e+00  0.000000e+00
bigcom202        0.000000e+00  0.000000e+00
bigcom205        0.000000e+00  0.000000e+00
bigcom227        0.000000e+00  0.000000e+00
bigcom232        0.000000e+00  0.000000e+00
bigcom241        0.000000e+00  1.110223e-18
bigcom246        0.000000e+00  0.000000e+00
bigcom266        0.000000e+00  0.000000e+00
bigcom268        0.000000e+00  6.238687e-01
bigcom274        0.000000e+00  6.576364e-01
bigcom278        0.000000e+00  5.551115e-19
bigcom280        0.000000e+00  0.000000e+00
bigcom323        0.000000e+00  0.000000e+00
bigcom341        0.000000e+00  0.000000e+00
bigcom342        0.000000e+00  0.000000e+00
bigcom345        0.000000e+00  5.551115e-19
bigcom346        0.000000e+00  0.000000e+00
bigcom354        0.000000e+00  0.000000e+00
bigcom369        0.000000e+00  0.000000e+00
bigcom373        0.000000e+00  0.000000e+00
bigcom377        0.000000e+00  0.000000e+00
bigcom384        0.000000e+00  0.000000e+00
bigcom394        0.000000e+00  0.000000e+00
bigcom398       -1.282762e-04  3.790557e-01
bigcom403        0.000000e+00  0.000000e+00
bigcom404        0.000000e+00  0.000000e+00
bigcom414        0.000000e+00  3.897381e-01
bigcom416        0.000000e+00  0.000000e+00
bigcom423        0.000000e+00  0.000000e+00
bigcom428        0.000000e+00  0.000000e+00
bigcom430        0.000000e+00  0.000000e+00
bigcom434        0.000000e+00  0.000000e+00
bigcom435        0.000000e+00  0.000000e+00
bigcom449        0.000000e+00  0.000000e+00
bigcom451        0.000000e+00  0.000000e+00
bigcom454        0.000000e+00  3.121255e-01
bigcom471        0.000000e+00  0.000000e+00
bigcom473        0.000000e+00  0.000000e+00
bigcom479        0.000000e+00  6.820166e-01
bigcom484        0.000000e+00  0.000000e+00
bigcom485        0.000000e+00  0.000000e+00
bigcom492        0.000000e+00  0.000000e+00
bigcom498        0.000000e+00  0.000000e+00
bigcom506        0.000000e+00  0.000000e+00
bigcom530        0.000000e+00  0.000000e+00
bigcom531        0.000000e+00  3.861595e-01
bigcom564        0.000000e+00  0.000000e+00
bigcom623        0.000000e+00  0.000000e+00
spin_vertex      8.079541e-04  1.996980e+00
membership_s1    1.917150e-04  1.250580e-01
membership_s2    3.940919e-04  2.580430e-01
membership_s3    1.322579e-04  6.025508e-01
membership_s4    0.000000e+00  0.000000e+00
membership_s5    0.000000e+00  0.000000e+00
membership_s6   -1.308880e-04  3.499501e-01
membership_s7    0.000000e+00  8.333333e-03
membership_s8    0.000000e+00  0.000000e+00
membership_s9    0.000000e+00  0.000000e+00
membership_s10   0.000000e+00  0.000000e+00
membership_s11   0.000000e+00  0.000000e+00
membership_s13   0.000000e+00  0.000000e+00
membership_s14   6.219160e-03  2.296729e+00
membership_s15  -5.485408e-05  4.249638e-02
membership_s17   0.000000e+00  0.000000e+00
membership_s18   0.000000e+00  0.000000e+00
membership_s19  -3.763159e-06  2.525186e-02
membership_s20   0.000000e+00  0.000000e+00
membership_s21   0.000000e+00  0.000000e+00
membership_s22   2.899475e-04  5.910752e-01
membership_s23   0.000000e+00  5.349887e-16
membership_s25   1.122991e-05  2.458843e-02
membership_s26   0.000000e+00  0.000000e+00
membership_s27   0.000000e+00  0.000000e+00
membership_s28   0.000000e+00  0.000000e+00
membership_s29   0.000000e+00  0.000000e+00
membership_s30   0.000000e+00  0.000000e+00
membership_s31   0.000000e+00  0.000000e+00
membership_s32  -6.032404e-05  1.491742e-01
membership_s33   0.000000e+00  0.000000e+00
membership_s34   0.000000e+00  0.000000e+00
membership_s35   1.148765e-04  1.442369e-01
membership_s36   0.000000e+00  0.000000e+00
membership_s37  -3.111587e-05  1.933371e-02
membership_s39   0.000000e+00  0.000000e+00
membership_s40   0.000000e+00  6.671352e-01
membership_s41   0.000000e+00  0.000000e+00
membership_s42   0.000000e+00  0.000000e+00
membership_s43   2.830024e-05  2.120603e-02
membership_s44  -1.567390e-05  1.070883e-02
V1               2.057048e-03  1.693310e+00
V2               6.108438e-03  2.392333e+00
pdi              3.963393e-05  2.066658e-01
adhesion         5.380528e-03  1.428958e+00
cohesion         7.890451e-03  1.637224e+00
inner            5.877808e-03  1.179542e+00
outer            2.712827e-03  3.531081e+00
ioratio          4.000323e-03  1.509775e+00
comsize          3.957474e-03  2.867860e+00
[1] "Dataset: med_C Model GLM, run: 6 of 10 2015-06-15 22:48:45"
[1] "glmnet variable coefficients"
                         [,1]          [,2]
(Intercept)     -2.479805e+00 -2.104210e+01
graph0           4.359482e-40  1.421960e-03
graph1          -2.788842e-41 -5.768399e-06
graph2          -5.942663e-40  1.975910e-03
graph3          -8.102388e-43 -1.473552e-07
graph4          -3.796473e-43  2.206118e-07
graph5          -3.175196e-41 -5.031974e-05
graph6          -7.338776e-42 -5.117629e-06
graph7          -6.338776e-41 -7.851463e-05
graph8          -3.617785e-40 -9.655685e-04
graph9          -2.143325e-44 -7.561978e-09
graph10         -8.630109e-45 -8.914133e-10
graph11         -5.011374e-45  5.935148e-09
graph12         -1.767976e-43 -4.745821e-08
graph13         -3.637592e-43 -6.782669e-07
graph14         -1.049287e-43 -6.149388e-08
graph15         -4.849214e-42  6.955090e-06
graph16         -9.995844e-44 -5.447410e-08
graph17         -4.019868e-43 -5.285836e-07
graph18         -1.378748e-41 -6.027544e-06
graph19         -1.509794e-42 -7.713606e-07
graph20         -1.379613e-42  3.282736e-06
graph21         -3.963017e-42 -2.784761e-06
graph22         -2.904653e-42 -2.891060e-06
graph23         -2.705463e-42  9.012824e-07
graph24         -8.743526e-42  5.975834e-06
graph25         -1.576870e-41  9.575323e-06
graph26         -1.210780e-41  7.002430e-06
graph27         -3.649683e-41  2.486331e-04
graph28         -3.567321e-41  6.604990e-05
graph29         -2.215942e-40 -6.762921e-04
orbit0           4.359482e-40  1.425928e-03
orbit1          -3.417504e-41 -2.313279e-06
orbit2           1.356344e-41 -1.251911e-04
orbit3          -5.942663e-40  1.975746e-03
orbit4          -2.366392e-42 -3.630109e-06
orbit5          -5.523825e-43  3.421081e-06
orbit6          -3.820363e-43  2.345873e-07
orbit7          -1.216226e-42 -4.434889e-05
orbit8          -3.175196e-41 -5.028916e-05
orbit9          -4.013620e-41 -1.801198e-05
orbit10         -7.106783e-42 -8.449251e-06
orbit11         -1.316598e-41  2.673960e-04
orbit12         -7.701102e-41 -9.492570e-05
orbit13         -1.311143e-40 -1.848485e-04
orbit14         -3.617785e-40 -9.687521e-04
orbit15         -7.383246e-44 -9.398250e-08
orbit16         -4.796464e-44  6.509645e-08
orbit17         -2.782554e-44  4.048550e-08
orbit18         -5.175059e-44 -1.295739e-07
orbit19         -1.735966e-44 -1.270516e-08
orbit20         -7.978997e-45  8.166869e-08
orbit21         -5.394911e-45  4.542927e-07
orbit22         -5.011458e-45  5.860684e-09
orbit23         -6.934665e-43 -1.184101e-05
orbit24         -5.288253e-43 -2.799411e-07
orbit25         -2.228677e-43  9.300074e-09
orbit26         -2.252665e-43  3.686860e-07
orbit27         -4.235509e-42 -1.004617e-05
orbit28         -1.007674e-42  7.750263e-06
orbit29         -5.440450e-43 -2.026528e-06
orbit30         -5.606173e-43  2.433057e-06
orbit31         -2.514839e-43 -1.970797e-07
orbit32         -9.933623e-44 -2.543099e-08
orbit33         -9.822208e-43  5.055409e-06
orbit34         -4.849214e-42  6.923027e-06
orbit35         -7.975137e-43 -1.580508e-06
orbit36         -1.238555e-42 -8.393087e-07
orbit37         -1.049218e-43  2.218010e-08
orbit38         -1.020845e-42  1.247537e-06
orbit39         -2.148042e-42 -4.223728e-06
orbit40         -4.238717e-43 -4.907877e-07
orbit41         -2.007008e-42  4.076771e-07
orbit42         -2.804812e-42  1.087498e-04
orbit43         -1.444145e-41 -6.957231e-06
orbit44         -3.810480e-41  5.422298e-04
orbit45         -1.590585e-41 -2.370411e-05
orbit46         -4.607370e-42 -1.326589e-05
orbit47         -4.735177e-42  6.858960e-07
orbit48         -3.973996e-43  1.228881e-05
orbit49         -1.416039e-42  4.329857e-06
orbit50         -1.929874e-41 -8.495914e-05
orbit51         -1.012187e-41 -8.973391e-07
orbit52         -1.096105e-41 -1.898146e-05
orbit53         -6.150867e-42 -7.070769e-06
orbit54         -2.908688e-42 -2.885050e-06
orbit55         -4.699767e-41  8.611982e-05
orbit56         -2.607163e-41  1.425481e-04
orbit57         -2.236179e-42 -2.745631e-06
orbit58         -6.469333e-41 -9.140064e-05
orbit59         -1.783790e-41  1.585583e-06
orbit60         -9.917928e-42  3.277606e-05
orbit61         -9.437675e-41 -6.659603e-04
orbit62         -1.006987e-40 -9.685654e-05
orbit63         -4.065587e-41 -1.165309e-04
orbit64         -4.226336e-42  2.111626e-04
orbit65         -5.771064e-41 -2.288940e-05
orbit66         -1.158094e-41  2.965234e-05
orbit67         -7.529596e-41 -5.243684e-04
orbit68         -4.024634e-41  2.636869e-04
orbit69         -1.177609e-40  2.768197e-03
orbit70         -5.105214e-41  1.604014e-04
orbit71         -7.188675e-41 -1.668669e-04
orbit72         -2.215942e-40 -6.740818e-04
AP               1.337472e-38 -3.318149e-02
bet              1.066920e-42  2.342933e-06
ecc              3.065261e-39 -8.061905e-03
eccrad           2.145683e-38 -5.702843e-02
close           -5.622674e-37  7.117937e-01
constraint      -1.007417e-37 -7.211415e-01
coreness        -5.721726e-39 -5.388366e-03
knn             -6.754726e-40 -5.765311e-04
hubscore        -4.238047e-37 -4.211582e-01
pagerank         2.936144e-35  2.421000e+01
trans           -1.548351e-37  2.434526e-02
evcent          -4.295270e-37 -4.362659e-01
first            4.359482e-40  1.435972e-03
upto_second     -5.282728e-41  1.293590e-05
upto_third      -9.690334e-42  1.166462e-05
upto_fourth     -1.134044e-41  1.935675e-05
upto_fifth      -5.204889e-41 -1.213001e-05
upto_sixth      -4.239600e-40  2.228174e-03
second          -5.431278e-41  1.209950e-05
third           -9.436213e-42  1.681754e-05
fourth           1.657930e-41 -5.750140e-06
fifth            1.406279e-41 -2.766893e-05
sixth            5.874749e-41  4.848676e-05
ratio1          -9.888817e-40 -9.979600e-04
ratio2           2.806722e-39  1.594802e-03
ratio3           5.964670e-39 -3.594639e-03
ratio4           3.502956e-38 -4.697262e-02
ratio5          -9.936331e-38  8.794215e-01
ratio6           1.207917e-40 -1.227535e-03
selfinter       -7.944427e-39 -1.112628e-02
walktrap_vertex -7.842210e-38 -3.446948e-02
bigcom1         -6.571864e-39 -7.377925e-03
bigcom3          4.274881e-37  1.243927e+00
bigcom4         -7.815903e-38 -4.561358e-01
bigcom5         -3.265425e-38  3.817235e-02
bigcom6         -7.811289e-38 -2.392782e-01
bigcom7         -7.811289e-38 -1.858109e-01
bigcom8         -7.834413e-38 -3.650478e-01
bigcom9          0.000000e+00  0.000000e+00
bigcom10        -7.811289e-38 -3.932493e-01
bigcom11         3.162655e-38  4.273666e-02
bigcom12        -3.649602e-38 -2.133415e-01
bigcom13        -7.834413e-38 -4.453172e-01
bigcom14        -7.843701e-38 -3.206701e-01
bigcom15        -7.811289e-38 -2.108943e-01
bigcom16        -7.839054e-38 -5.169158e-01
bigcom17        -7.811289e-38 -3.886741e-01
bigcom19        -7.815903e-38 -5.902053e-01
bigcom20        -7.811289e-38 -5.220886e-01
bigcom21        -7.811289e-38 -3.551893e-01
bigcom22        -5.037906e-38 -9.508100e-03
bigcom23         1.269493e-37  2.520382e-01
bigcom26        -7.815903e-38 -5.815568e-01
bigcom27         4.274881e-37  1.181333e+00
bigcom28         0.000000e+00  0.000000e+00
bigcom30        -7.834413e-38 -5.585827e-01
bigcom31        -7.811289e-38 -1.552143e-01
bigcom32        -7.825147e-38 -4.595937e-01
bigcom33         1.748711e-37  5.703748e-01
bigcom34        -7.811289e-38 -4.448878e-01
bigcom36         0.000000e+00  0.000000e+00
bigcom37        -7.815903e-38 -1.955801e-01
bigcom38         0.000000e+00  0.000000e+00
bigcom39         0.000000e+00  0.000000e+00
bigcom40        -7.820522e-38 -5.238644e-01
bigcom41         1.748711e-37  4.474548e-01
bigcom43         9.125242e-38  4.263786e-01
bigcom46         4.274881e-37  1.349138e+00
bigcom47         6.650800e-38  5.274051e-01
bigcom49        -7.825147e-38 -3.190871e-01
bigcom52        -7.811289e-38 -4.348500e-01
bigcom54         4.274881e-37  6.862521e-01
bigcom58        -7.820522e-38 -6.754250e-01
bigcom61        -7.811289e-38 -2.397285e-01
bigcom65         1.748711e-37  4.587322e-01
bigcom69        -7.815903e-38 -4.893871e-01
bigcom71        -7.811289e-38 -2.254614e-01
bigcom75        -7.811289e-38 -4.021653e-01
bigcom76        -7.811289e-38 -4.498976e-01
bigcom78         0.000000e+00  0.000000e+00
bigcom82        -7.815903e-38 -4.468324e-01
bigcom83        -7.811289e-38 -1.956477e-01
bigcom85        -7.820522e-38 -5.193057e-01
bigcom87         0.000000e+00  0.000000e+00
bigcom90         9.325844e-37  2.018107e+00
bigcom91        -7.815903e-38 -5.691544e-01
bigcom95        -7.811289e-38 -3.215948e-01
bigcom97         4.274881e-37  1.351758e+00
bigcom98        -7.815903e-38 -4.136700e-01
bigcom99        -7.811289e-38 -2.994334e-01
bigcom101        5.963894e-37  8.159395e-01
bigcom102        1.748711e-37 -7.739932e-02
bigcom104        9.331353e-37  2.102896e+00
bigcom106       -7.811289e-38 -2.618013e-01
bigcom107       -7.811289e-38 -3.929909e-01
bigcom108        0.000000e+00  0.000000e+00
bigcom113       -7.811289e-38 -5.704515e-01
bigcom114        0.000000e+00  0.000000e+00
bigcom115        0.000000e+00  0.000000e+00
bigcom117        6.151833e-39 -8.154745e-03
bigcom119       -7.811289e-38 -4.645893e-01
bigcom121       -7.815903e-38 -6.044616e-01
bigcom123        1.748711e-37  6.840633e-01
bigcom124       -7.811289e-38 -3.905755e-01
bigcom127        2.590921e-37  8.861513e-01
bigcom130       -7.829777e-38 -4.229462e-01
bigcom131       -7.811289e-38 -2.154899e-01
bigcom134       -7.815903e-38 -4.081682e-01
bigcom138       -7.815903e-38 -2.688431e-01
bigcom143       -7.815903e-38 -3.756376e-01
bigcom146       -7.834413e-38 -3.952873e-01
bigcom148        4.274881e-37  1.173234e+00
bigcom149       -7.815903e-38 -2.509703e-01
bigcom151       -7.811289e-38 -5.449473e-01
bigcom153       -7.811289e-38 -5.566557e-01
bigcom154       -7.811289e-38 -3.696089e-01
bigcom159       -7.811289e-38 -4.897323e-01
bigcom160       -7.815903e-38 -4.567512e-01
bigcom161       -7.811289e-38 -2.563221e-01
bigcom162       -7.825147e-38 -4.697589e-01
bigcom168       -7.815903e-38 -6.050452e-01
bigcom172        9.325844e-37  2.646217e+00
bigcom175       -7.811289e-38 -6.653340e-01
bigcom180       -7.811289e-38 -4.487183e-01
bigcom181       -7.811289e-38 -3.678936e-01
bigcom183        0.000000e+00  0.000000e+00
bigcom185       -7.815903e-38 -3.269930e-01
bigcom187       -7.811289e-38 -5.777905e-01
bigcom189       -7.815903e-38 -5.185249e-01
bigcom191       -7.815903e-38 -4.885301e-01
bigcom198       -7.811289e-38 -2.530313e-01
bigcom199       -7.811289e-38 -4.691266e-01
bigcom200       -7.811289e-38 -2.325897e-01
bigcom202       -7.811289e-38 -3.145646e-01
bigcom205        0.000000e+00  0.000000e+00
bigcom227       -7.811289e-38 -5.694074e-01
bigcom232       -7.811289e-38 -3.400319e-01
bigcom241       -7.811289e-38 -5.693107e-01
bigcom246        0.000000e+00  0.000000e+00
bigcom266       -7.811289e-38 -3.421848e-01
bigcom268        9.325844e-37  2.441207e+00
bigcom274        9.325844e-37  2.416880e+00
bigcom278       -7.811289e-38 -2.837251e-01
bigcom280       -7.811289e-38 -3.563505e-01
bigcom323       -7.815903e-38 -4.975816e-01
bigcom341       -7.811289e-38 -4.173662e-01
bigcom342       -7.811289e-38 -5.682173e-01
bigcom345       -7.811289e-38 -6.594210e-01
bigcom346       -7.811289e-38 -3.538873e-01
bigcom354       -7.811289e-38 -6.019117e-01
bigcom369       -7.811289e-38 -4.978360e-01
bigcom373       -7.811289e-38 -4.852735e-01
bigcom377       -7.811289e-38 -6.780878e-01
bigcom384       -7.811289e-38 -4.263165e-01
bigcom394       -7.811289e-38 -3.400649e-01
bigcom398        4.274881e-37  8.842754e-01
bigcom403       -7.811289e-38 -5.976829e-01
bigcom404       -7.811289e-38 -2.563272e-01
bigcom414        9.325844e-37  2.116008e+00
bigcom416        0.000000e+00  0.000000e+00
bigcom423       -7.815903e-38 -5.098378e-01
bigcom428       -7.811289e-38 -4.730435e-01
bigcom430       -7.811289e-38 -6.063967e-01
bigcom434       -7.811289e-38 -2.975236e-01
bigcom435       -7.811289e-38 -5.459471e-01
bigcom449       -7.811289e-38 -3.788786e-01
bigcom451       -7.811289e-38 -3.088406e-01
bigcom454        9.325844e-37  1.840999e+00
bigcom471        0.000000e+00  0.000000e+00
bigcom473       -7.811289e-38 -5.300462e-01
bigcom479        9.325844e-37  2.358420e+00
bigcom484       -7.839054e-38 -2.491206e-01
bigcom485       -7.811289e-38 -6.433910e-01
bigcom492        0.000000e+00  0.000000e+00
bigcom498       -7.811289e-38 -5.390645e-01
bigcom506       -7.811289e-38 -4.094663e-01
bigcom530       -7.811289e-38 -3.801160e-01
bigcom531        9.325844e-37  2.115582e+00
bigcom564        0.000000e+00  0.000000e+00
bigcom623        0.000000e+00  0.000000e+00
spin_vertex     -4.680868e-38 -1.247689e-01
membership_s1   -6.346086e-39  4.595054e-02
membership_s2    3.261183e-38  2.424580e-01
membership_s3    5.963894e-37  8.152026e-01
membership_s4    0.000000e+00  0.000000e+00
membership_s5   -7.811289e-38 -3.363860e-01
membership_s6    2.590921e-37  7.238002e-01
membership_s7   -7.811289e-38 -2.562800e-01
membership_s8   -7.811289e-38 -3.083779e-01
membership_s9   -7.867017e-38 -4.103515e-01
membership_s10   0.000000e+00  0.000000e+00
membership_s11  -7.811289e-38 -4.831887e-01
membership_s13   0.000000e+00  0.000000e+00
membership_s14   1.225903e-37  3.333524e-01
membership_s15   4.118164e-38  3.887502e-03
membership_s17  -7.815903e-38 -4.844241e-01
membership_s18  -7.820522e-38 -3.508440e-01
membership_s19  -5.966008e-39 -2.204922e-02
membership_s20  -7.811289e-38 -3.564108e-01
membership_s21  -7.839054e-38 -4.376326e-01
membership_s22   2.262986e-37  7.018802e-01
membership_s23  -4.858449e-38 -2.327286e-02
membership_s25  -4.818183e-38 -2.373035e-01
membership_s26   0.000000e+00  0.000000e+00
membership_s27  -7.811289e-38 -2.617357e-01
membership_s28  -7.839054e-38 -4.744560e-01
membership_s29  -7.811289e-38 -4.267759e-01
membership_s30  -7.815903e-38 -3.021268e-01
membership_s31  -7.848353e-38 -4.412704e-01
membership_s32   7.793105e-38  1.828979e-01
membership_s33  -7.811289e-38 -4.901993e-01
membership_s34  -7.811289e-38 -2.948305e-01
membership_s35  -3.277944e-39  2.643192e-02
membership_s36  -7.825147e-38 -5.223384e-01
membership_s37   2.782314e-39 -1.381188e-01
membership_s39  -6.131462e-38 -4.357625e-01
membership_s40   9.325844e-37  2.434837e+00
membership_s41   0.000000e+00  0.000000e+00
membership_s42   0.000000e+00  0.000000e+00
membership_s43  -3.034268e-38 -3.731137e-02
membership_s44  -3.418986e-38 -3.314032e-01
V1              -1.399090e-37 -2.784224e-01
V2               1.255550e-37  3.873661e-01
pdi              1.813790e-35 -6.680416e+01
adhesion         1.367637e-41  1.028657e-05
cohesion        -2.735282e-41 -2.043752e-05
inner           -2.822782e-43  1.345664e-05
outer            4.072029e-41  2.774636e-04
ioratio          9.744311e-38  1.237105e-01
comsize          3.781086e-41  1.727113e-04
[1] "Dataset: med_C Model GBM, run: 7 of 10 2015-06-15 22:49:02"
Iter   TrainDeviance   ValidDeviance   StepSize   Improve
     1        0.5225             nan     0.0100    0.0002
     2        0.5192             nan     0.0100    0.0001
     3        0.5165             nan     0.0100    0.0000
     4        0.5136             nan     0.0100    0.0003
     5        0.5101             nan     0.0100    0.0001
     6        0.5071             nan     0.0100    0.0005
     7        0.5038             nan     0.0100    0.0004
     8        0.5005             nan     0.0100    0.0005
     9        0.4972             nan     0.0100    0.0005
    10        0.4937             nan     0.0100   -0.0000
    20        0.4684             nan     0.0100    0.0003
    40        0.4314             nan     0.0100   -0.0002
    60        0.4001             nan     0.0100   -0.0001
    80        0.3751             nan     0.0100   -0.0001
   100        0.3528             nan     0.0100   -0.0000
   120        0.3337             nan     0.0100   -0.0001
   140        0.3164             nan     0.0100   -0.0000
   160        0.2997             nan     0.0100   -0.0001
   180        0.2841             nan     0.0100   -0.0002
   200        0.2703             nan     0.0100   -0.0000
   220        0.2570             nan     0.0100   -0.0001
   240        0.2450             nan     0.0100   -0.0001
   260        0.2337             nan     0.0100   -0.0000
   265        0.2309             nan     0.0100   -0.0000

[1] "GBM variable coefficients"
                            var     rel.inf
ratio5                   ratio5 3.583236223
membership_s14   membership_s14 3.490620881
outer                     outer 3.379085036
V2                           V2 2.803945633
comsize                 comsize 2.732152327
pagerank               pagerank 2.397159694
bet                         bet 2.372052497
fourth                   fourth 2.179119776
V1                           V1 2.117825434
ratio2                   ratio2 2.095790477
spin_vertex         spin_vertex 1.952449294
walktrap_vertex walktrap_vertex 1.816199980
orbit36                 orbit36 1.660594709
ratio1                   ratio1 1.637855245
orbit18                 orbit18 1.531944888
orbit16                 orbit16 1.510294954
graph15                 graph15 1.463454527
graph16                 graph16 1.454894780
ratio4                   ratio4 1.429949195
orbit27                 orbit27 1.416281300
orbit20                 orbit20 1.366914194
inner                     inner 1.326192297
adhesion               adhesion 1.317918805
trans                     trans 1.209085814
orbit19                 orbit19 1.201149349
graph12                 graph12 1.176834655
knn                         knn 1.135632386
ioratio                 ioratio 1.095886483
orbit35                 orbit35 1.094499102
ratio6                   ratio6 1.045974643
graph6                   graph6 1.022979099
graph10                 graph10 1.007047110
orbit30                 orbit30 0.997239477
graph13                 graph13 0.991062174
orbit28                 orbit28 0.973029835
graph19                 graph19 0.968291789
orbit45                 orbit45 0.946628154
cohesion               cohesion 0.916404319
orbit50                 orbit50 0.902155885
bigcom43               bigcom43 0.845328048
orbit21                 orbit21 0.824507400
orbit44                 orbit44 0.823237761
orbit52                 orbit52 0.809342787
graph11                 graph11 0.797023869
graph20                 graph20 0.748664767
orbit49                 orbit49 0.747381524
orbit37                 orbit37 0.744153580
graph4                   graph4 0.732212350
graph17                 graph17 0.725819090
constraint           constraint 0.701167657
orbit24                 orbit24 0.700738171
upto_fourth         upto_fourth 0.691040966
ratio3                   ratio3 0.688971934
graph21                 graph21 0.669707278
orbit25                 orbit25 0.664918089
upto_fifth           upto_fifth 0.652108897
orbit38                 orbit38 0.640398417
orbit51                 orbit51 0.629263641
upto_sixth           upto_sixth 0.617631397
graph1                   graph1 0.614072187
upto_second         upto_second 0.610336132
orbit67                 orbit67 0.601431235
orbit15                 orbit15 0.577391563
graph14                 graph14 0.564454922
graph23                 graph23 0.546738111
orbit32                 orbit32 0.528998422
orbit10                 orbit10 0.507133625
orbit39                 orbit39 0.492955270
hubscore               hubscore 0.484740860
close                     close 0.479421481
upto_third           upto_third 0.476365349
orbit1                   orbit1 0.474416117
graph5                   graph5 0.465682359
graph9                   graph9 0.453741776
membership_s22   membership_s22 0.424065662
orbit53                 orbit53 0.422098637
orbit9                   orbit9 0.402279450
graph3                   graph3 0.396459371
orbit31                 orbit31 0.387892946
orbit29                 orbit29 0.380890884
graph22                 graph22 0.372004636
orbit5                   orbit5 0.362920507
orbit11                 orbit11 0.360802392
graph0                   graph0 0.357706465
orbit17                 orbit17 0.356450564
orbit2                   orbit2 0.342765874
orbit26                 orbit26 0.339944898
coreness               coreness 0.339386294
orbit4                   orbit4 0.326470667
fifth                     fifth 0.317475784
orbit62                 orbit62 0.309649782
sixth                     sixth 0.306160480
third                     third 0.300972668
orbit6                   orbit6 0.294766538
orbit33                 orbit33 0.285697395
orbit59                 orbit59 0.281467203
orbit64                 orbit64 0.265774080
orbit46                 orbit46 0.260717759
orbit69                 orbit69 0.243683008
graph18                 graph18 0.238626223
orbit41                 orbit41 0.237487444
graph25                 graph25 0.237172925
membership_s37   membership_s37 0.225583990
orbit22                 orbit22 0.222448782
evcent                   evcent 0.215931436
AP                           AP 0.211653167
second                   second 0.207902620
membership_s2     membership_s2 0.207535007
graph7                   graph7 0.197753598
orbit61                 orbit61 0.191198080
orbit56                 orbit56 0.189067205
orbit60                 orbit60 0.174624589
orbit65                 orbit65 0.168808670
orbit63                 orbit63 0.167087204
bigcom1                 bigcom1 0.165783645
graph26                 graph26 0.157494529
orbit47                 orbit47 0.156975393
graph2                   graph2 0.151826353
orbit40                 orbit40 0.149750743
orbit12                 orbit12 0.146914467
orbit43                 orbit43 0.138220495
orbit42                 orbit42 0.137764382
graph8                   graph8 0.136263934
orbit7                   orbit7 0.106333191
orbit57                 orbit57 0.102109217
orbit48                 orbit48 0.099980738
orbit54                 orbit54 0.094993657
graph24                 graph24 0.080648607
graph28                 graph28 0.075293213
orbit13                 orbit13 0.072954849
bigcom11               bigcom11 0.071960090
membership_s35   membership_s35 0.064701305
ecc                         ecc 0.059406674
orbit66                 orbit66 0.047843740
orbit23                 orbit23 0.038118267
orbit55                 orbit55 0.031778160
membership_s32   membership_s32 0.029314591
membership_s25   membership_s25 0.027186785
orbit70                 orbit70 0.025620140
bigcom41               bigcom41 0.021126120
orbit58                 orbit58 0.012377356
bigcom5                 bigcom5 0.007384191
bigcom12               bigcom12 0.007160834
graph27                 graph27 0.000000000
graph29                 graph29 0.000000000
orbit0                   orbit0 0.000000000
orbit3                   orbit3 0.000000000
orbit8                   orbit8 0.000000000
orbit14                 orbit14 0.000000000
orbit34                 orbit34 0.000000000
orbit68                 orbit68 0.000000000
orbit71                 orbit71 0.000000000
orbit72                 orbit72 0.000000000
eccrad                   eccrad 0.000000000
first                     first 0.000000000
selfinter             selfinter 0.000000000
bigcom3                 bigcom3 0.000000000
bigcom4                 bigcom4 0.000000000
bigcom6                 bigcom6 0.000000000
bigcom7                 bigcom7 0.000000000
bigcom8                 bigcom8 0.000000000
bigcom9                 bigcom9 0.000000000
bigcom10               bigcom10 0.000000000
bigcom13               bigcom13 0.000000000
bigcom14               bigcom14 0.000000000
bigcom15               bigcom15 0.000000000
bigcom16               bigcom16 0.000000000
bigcom17               bigcom17 0.000000000
bigcom19               bigcom19 0.000000000
bigcom20               bigcom20 0.000000000
bigcom21               bigcom21 0.000000000
bigcom22               bigcom22 0.000000000
bigcom23               bigcom23 0.000000000
bigcom26               bigcom26 0.000000000
bigcom27               bigcom27 0.000000000
bigcom28               bigcom28 0.000000000
bigcom30               bigcom30 0.000000000
bigcom31               bigcom31 0.000000000
bigcom32               bigcom32 0.000000000
bigcom33               bigcom33 0.000000000
bigcom34               bigcom34 0.000000000
bigcom36               bigcom36 0.000000000
bigcom37               bigcom37 0.000000000
bigcom38               bigcom38 0.000000000
bigcom39               bigcom39 0.000000000
bigcom40               bigcom40 0.000000000
bigcom46               bigcom46 0.000000000
bigcom47               bigcom47 0.000000000
bigcom49               bigcom49 0.000000000
bigcom52               bigcom52 0.000000000
bigcom54               bigcom54 0.000000000
bigcom58               bigcom58 0.000000000
bigcom61               bigcom61 0.000000000
bigcom65               bigcom65 0.000000000
bigcom69               bigcom69 0.000000000
bigcom71               bigcom71 0.000000000
bigcom75               bigcom75 0.000000000
bigcom76               bigcom76 0.000000000
bigcom78               bigcom78 0.000000000
bigcom82               bigcom82 0.000000000
bigcom83               bigcom83 0.000000000
bigcom85               bigcom85 0.000000000
bigcom87               bigcom87 0.000000000
bigcom90               bigcom90 0.000000000
bigcom91               bigcom91 0.000000000
bigcom95               bigcom95 0.000000000
bigcom97               bigcom97 0.000000000
bigcom98               bigcom98 0.000000000
bigcom99               bigcom99 0.000000000
bigcom101             bigcom101 0.000000000
bigcom102             bigcom102 0.000000000
bigcom104             bigcom104 0.000000000
bigcom106             bigcom106 0.000000000
bigcom107             bigcom107 0.000000000
bigcom108             bigcom108 0.000000000
bigcom113             bigcom113 0.000000000
bigcom114             bigcom114 0.000000000
bigcom115             bigcom115 0.000000000
bigcom117             bigcom117 0.000000000
bigcom119             bigcom119 0.000000000
bigcom121             bigcom121 0.000000000
bigcom123             bigcom123 0.000000000
bigcom124             bigcom124 0.000000000
bigcom127             bigcom127 0.000000000
bigcom130             bigcom130 0.000000000
bigcom131             bigcom131 0.000000000
bigcom134             bigcom134 0.000000000
bigcom138             bigcom138 0.000000000
bigcom143             bigcom143 0.000000000
bigcom146             bigcom146 0.000000000
bigcom148             bigcom148 0.000000000
bigcom149             bigcom149 0.000000000
bigcom151             bigcom151 0.000000000
bigcom153             bigcom153 0.000000000
bigcom154             bigcom154 0.000000000
bigcom159             bigcom159 0.000000000
bigcom160             bigcom160 0.000000000
bigcom161             bigcom161 0.000000000
bigcom162             bigcom162 0.000000000
bigcom168             bigcom168 0.000000000
bigcom172             bigcom172 0.000000000
bigcom175             bigcom175 0.000000000
bigcom180             bigcom180 0.000000000
bigcom181             bigcom181 0.000000000
bigcom183             bigcom183 0.000000000
bigcom185             bigcom185 0.000000000
bigcom187             bigcom187 0.000000000
bigcom189             bigcom189 0.000000000
bigcom191             bigcom191 0.000000000
bigcom198             bigcom198 0.000000000
bigcom199             bigcom199 0.000000000
bigcom200             bigcom200 0.000000000
bigcom202             bigcom202 0.000000000
bigcom205             bigcom205 0.000000000
bigcom227             bigcom227 0.000000000
bigcom232             bigcom232 0.000000000
bigcom241             bigcom241 0.000000000
bigcom246             bigcom246 0.000000000
bigcom266             bigcom266 0.000000000
bigcom268             bigcom268 0.000000000
bigcom274             bigcom274 0.000000000
bigcom278             bigcom278 0.000000000
bigcom280             bigcom280 0.000000000
bigcom323             bigcom323 0.000000000
bigcom341             bigcom341 0.000000000
bigcom342             bigcom342 0.000000000
bigcom345             bigcom345 0.000000000
bigcom346             bigcom346 0.000000000
bigcom354             bigcom354 0.000000000
bigcom369             bigcom369 0.000000000
bigcom373             bigcom373 0.000000000
bigcom377             bigcom377 0.000000000
bigcom384             bigcom384 0.000000000
bigcom394             bigcom394 0.000000000
bigcom398             bigcom398 0.000000000
bigcom403             bigcom403 0.000000000
bigcom404             bigcom404 0.000000000
bigcom414             bigcom414 0.000000000
bigcom416             bigcom416 0.000000000
bigcom423             bigcom423 0.000000000
bigcom428             bigcom428 0.000000000
bigcom430             bigcom430 0.000000000
bigcom434             bigcom434 0.000000000
bigcom435             bigcom435 0.000000000
bigcom449             bigcom449 0.000000000
bigcom451             bigcom451 0.000000000
bigcom454             bigcom454 0.000000000
bigcom471             bigcom471 0.000000000
bigcom473             bigcom473 0.000000000
bigcom479             bigcom479 0.000000000
bigcom484             bigcom484 0.000000000
bigcom485             bigcom485 0.000000000
bigcom492             bigcom492 0.000000000
bigcom498             bigcom498 0.000000000
bigcom506             bigcom506 0.000000000
bigcom530             bigcom530 0.000000000
bigcom531             bigcom531 0.000000000
bigcom564             bigcom564 0.000000000
bigcom623             bigcom623 0.000000000
membership_s1     membership_s1 0.000000000
membership_s3     membership_s3 0.000000000
membership_s4     membership_s4 0.000000000
membership_s5     membership_s5 0.000000000
membership_s6     membership_s6 0.000000000
membership_s7     membership_s7 0.000000000
membership_s8     membership_s8 0.000000000
membership_s9     membership_s9 0.000000000
membership_s10   membership_s10 0.000000000
membership_s11   membership_s11 0.000000000
membership_s13   membership_s13 0.000000000
membership_s15   membership_s15 0.000000000
membership_s17   membership_s17 0.000000000
membership_s18   membership_s18 0.000000000
membership_s19   membership_s19 0.000000000
membership_s20   membership_s20 0.000000000
membership_s21   membership_s21 0.000000000
membership_s23   membership_s23 0.000000000
membership_s26   membership_s26 0.000000000
membership_s27   membership_s27 0.000000000
membership_s28   membership_s28 0.000000000
membership_s29   membership_s29 0.000000000
membership_s30   membership_s30 0.000000000
membership_s31   membership_s31 0.000000000
membership_s33   membership_s33 0.000000000
membership_s34   membership_s34 0.000000000
membership_s36   membership_s36 0.000000000
membership_s39   membership_s39 0.000000000
membership_s40   membership_s40 0.000000000
membership_s41   membership_s41 0.000000000
membership_s42   membership_s42 0.000000000
membership_s43   membership_s43 0.000000000
membership_s44   membership_s44 0.000000000
pdi                         pdi 0.000000000
[1] "Dataset: med_C Model RF, run: 7 of 10 2015-06-15 22:49:31"
     |      Out-of-bag   |
Tree |      MSE  %Var(y) |
   1 |   0.1202   175.95 |
   2 |   0.1241   181.63 |
   3 |   0.1174   171.82 |
   4 |   0.1138   166.58 |
   5 |   0.1092   159.85 |
   6 |   0.1028   150.39 |
   7 |   0.1011   147.95 |
   8 |  0.09845   144.08 |
   9 |   0.0951   139.17 |
  10 |  0.09293   136.00 |
  11 |  0.09077   132.85 |
  12 |  0.09009   131.84 |
  13 |  0.08861   129.68 |
  14 |  0.08527   124.79 |
  15 |  0.08349   122.19 |
  16 |  0.08211   120.17 |
  17 |  0.08215   120.23 |
  18 |   0.0815   119.28 |
  19 |  0.08016   117.31 |
  20 |  0.08005   117.15 |
  21 |  0.07932   116.09 |
  22 |  0.07905   115.69 |
  23 |  0.07859   115.02 |
  24 |  0.07798   114.13 |
  25 |  0.07792   114.04 |
  26 |   0.0768   112.40 |
  27 |  0.07631   111.68 |
  28 |   0.0763   111.67 |
  29 |  0.07621   111.54 |
  30 |  0.07651   111.98 |
  31 |  0.07669   112.23 |
  32 |  0.07709   112.83 |
  33 |  0.07677   112.36 |
  34 |  0.07655   112.03 |
  35 |  0.07642   111.85 |
  36 |  0.07602   111.26 |
  37 |  0.07587   111.04 |
  38 |  0.07582   110.97 |
  39 |  0.07567   110.75 |
  40 |  0.07573   110.83 |
  41 |  0.07568   110.77 |
  42 |  0.07552   110.52 |
  43 |  0.07526   110.14 |
  44 |  0.07542   110.38 |
  45 |  0.07512   109.94 |
  46 |  0.07491   109.63 |
  47 |  0.07486   109.56 |
  48 |  0.07469   109.31 |
  49 |  0.07452   109.06 |
  50 |  0.07447   108.99 |
  51 |  0.07411   108.46 |
  52 |  0.07416   108.53 |
  53 |   0.0739   108.16 |
  54 |   0.0738   108.01 |
  55 |  0.07373   107.91 |
  56 |  0.07357   107.68 |
  57 |   0.0735   107.58 |
  58 |  0.07343   107.46 |
  59 |  0.07329   107.26 |
  60 |  0.07339   107.41 |
  61 |  0.07339   107.41 |
  62 |  0.07331   107.29 |
  63 |  0.07342   107.45 |
  64 |  0.07347   107.53 |
  65 |  0.07343   107.46 |
  66 |  0.07355   107.64 |
  67 |  0.07359   107.70 |
  68 |  0.07372   107.89 |
  69 |  0.07375   107.93 |
  70 |   0.0737   107.87 |
  71 |  0.07371   107.87 |
  72 |  0.07369   107.84 |
  73 |  0.07358   107.68 |
  74 |  0.07343   107.46 |
  75 |  0.07325   107.21 |
  76 |  0.07337   107.38 |
  77 |   0.0732   107.13 |
  78 |   0.0731   106.99 |
  79 |  0.07302   106.87 |
  80 |  0.07291   106.71 |
  81 |  0.07293   106.73 |
  82 |  0.07291   106.70 |
  83 |  0.07294   106.74 |
  84 |  0.07287   106.65 |
  85 |   0.0729   106.70 |
  86 |  0.07287   106.65 |
  87 |  0.07295   106.76 |
  88 |  0.07295   106.76 |
  89 |  0.07287   106.65 |
  90 |  0.07274   106.45 |
  91 |  0.07261   106.27 |
  92 |  0.07264   106.30 |
  93 |  0.07261   106.27 |
  94 |  0.07259   106.24 |
  95 |  0.07256   106.20 |
  96 |  0.07258   106.23 |
  97 |  0.07256   106.19 |
  98 |  0.07262   106.28 |
  99 |  0.07273   106.44 |
 100 |  0.07264   106.31 |
[1] "Random Forest variable coefficients"
                      %IncMSE IncNodePurity
graph5           1.639140e-03  5.862261e-01
graph6           4.170404e-03  8.412901e-01
graph7           1.421616e-03  2.495294e-01
graph8           4.401780e-05  8.579712e-02
graph9           3.172874e-03  3.811368e-01
graph10          7.858994e-03  4.671698e-01
graph11          6.253728e-03  8.006428e-01
graph12          4.039690e-03  5.935361e-01
graph13          1.028623e-02  1.083127e+00
graph14          8.180440e-03  5.884556e-01
graph15          5.769637e-03  6.154397e-01
graph16          8.034168e-03  9.202044e-01
graph17          5.704239e-03  7.964516e-01
graph18          4.196527e-03  2.892980e-01
graph19          1.831215e-02  8.069969e-01
graph20          4.833654e-03  4.269243e-01
graph21          5.717222e-04  4.228611e-01
graph22          1.782450e-03  1.985157e-01
graph23          2.622581e-03  5.755781e-01
graph24          6.097013e-03  4.789317e-01
graph25          1.226309e-03  2.775532e-01
graph26          9.783984e-04  1.287881e-01
graph27          1.084203e-04  9.275950e-02
graph28          6.818466e-04  6.700296e-02
graph29          0.000000e+00  2.307692e-02
orbit0           5.190027e-04  2.355304e-01
orbit1           3.482720e-03  4.384706e-01
orbit2           1.124057e-03  5.977869e-01
orbit3           1.082094e-03  1.465946e-01
orbit4           2.928047e-03  4.583954e-01
orbit5           1.901706e-03  5.463619e-01
orbit6           4.428627e-03  7.080607e-01
orbit7           6.180504e-04  3.617620e-01
orbit8           3.730884e-03  4.147807e-01
orbit9           6.700744e-03  6.826035e-01
orbit10          5.771583e-03  3.283414e-01
orbit11          1.378741e-03  3.529116e-01
orbit12          9.632513e-04  1.573654e-01
orbit13          6.053947e-04  7.255590e-02
orbit14          2.787649e-04  1.019291e-01
orbit15          8.279974e-03  6.874993e-01
orbit16          4.942102e-03  7.996321e-01
orbit17          3.552963e-03  6.209771e-01
orbit18          5.301112e-03  1.190270e+00
orbit19          5.606022e-03  8.653995e-01
orbit20          2.527355e-03  7.881175e-01
orbit21          2.156158e-03  1.810798e+00
orbit22          4.268947e-03  6.886262e-01
orbit23          1.751984e-03  4.759005e-01
orbit24          1.049993e-02  7.008685e-01
orbit25          2.325213e-03  3.586191e-01
orbit26          3.686800e-03  3.259803e-01
orbit27          1.068697e-02  1.060575e+00
orbit28          5.689479e-03  9.142516e-01
orbit29          3.339238e-03  5.382453e-01
orbit30          3.674460e-03  7.559813e-01
orbit31          7.973332e-03  8.699640e-01
orbit32          5.867413e-03  3.710291e-01
orbit33          2.788197e-03  6.394871e-01
orbit34          6.417251e-03  8.118532e-01
orbit35          8.092225e-03  1.350573e+00
orbit36          4.979970e-03  1.295963e+00
orbit37          4.820739e-03  8.344901e-01
orbit38          6.121278e-03  5.434291e-01
orbit39          6.266979e-03  1.197429e+00
orbit40          2.244199e-03  3.081400e-01
orbit41          1.126447e-03  1.516256e-01
orbit42          3.576902e-04  1.393216e-01
orbit43          7.827515e-04  3.417786e-01
orbit44          2.003041e-03  9.962460e-01
orbit45          1.473037e-02  1.060218e+00
orbit46          2.941988e-03  4.521019e-01
orbit47          1.341957e-03  1.870296e-01
orbit48          1.839723e-03  3.945433e-01
orbit49          5.565596e-03  6.178036e-01
orbit50          7.806259e-03  6.464815e-01
orbit51          2.141113e-03  6.524222e-01
orbit52          2.002101e-03  3.531987e-01
orbit53          6.068626e-03  5.533000e-01
orbit54          1.061419e-03  3.071509e-01
orbit55         -3.236458e-05  3.174603e-02
orbit56          6.113711e-03  7.011225e-01
orbit57          1.495895e-03  4.774867e-01
orbit58          6.040957e-04  1.895079e-01
orbit59          3.371885e-03  3.633639e-01
orbit60          1.240572e-03  1.064147e-01
orbit61          6.342614e-04  1.335557e-01
orbit62          4.000594e-03  2.963034e-01
orbit63          8.731502e-04  1.950389e-01
orbit64          5.776095e-04  1.516989e-01
orbit65          4.107622e-03  2.411619e-01
orbit66          2.640507e-04  1.880358e-01
orbit67          1.163635e-03  6.368920e-01
orbit68          1.628664e-05  2.589286e-02
orbit69          1.280880e-04  1.169398e-01
orbit70          1.102611e-04  1.907512e-02
orbit71          5.130690e-04  6.324843e-02
orbit72          0.000000e+00  1.500000e-02
AP               4.350490e-05  6.589700e-02
bet              3.770601e-03  1.645876e+00
ecc             -4.161041e-05  9.394897e-02
eccrad           2.216540e-04  1.389856e-01
close            2.505305e-03  6.500781e-01
constraint       1.738007e-03  7.277801e-01
coreness         3.011756e-03  3.518384e-01
knn              3.936954e-03  8.532535e-01
hubscore         6.212999e-03  7.424982e-01
pagerank         4.819001e-03  1.575339e+00
trans            6.283550e-04  6.699640e-01
evcent           4.515000e-03  4.453953e-01
first            3.602596e-04  2.900040e-01
upto_second      1.552424e-03  4.765730e-01
upto_third       1.894827e-03  4.790377e-01
upto_fourth      1.637564e-03  5.078998e-01
upto_fifth       4.491180e-03  5.621274e-01
upto_sixth       3.164085e-03  3.869888e-01
second           2.629737e-03  5.986723e-01
third            5.332285e-03  5.655125e-01
fourth           3.128437e-03  1.697298e+00
fifth            2.477490e-03  4.963418e-01
sixth            4.185129e-03  5.348415e-01
ratio1           6.001396e-03  1.302119e+00
ratio2           4.176118e-03  9.454834e-01
ratio3           5.213504e-03  8.188206e-01
ratio4           1.048180e-02  1.364559e+00
ratio5           5.333608e-03  2.187154e+00
ratio6           3.671866e-03  5.935884e-01
selfinter        9.861862e-05  8.813623e-02
walktrap_vertex  1.875847e-03  1.275238e+00
bigcom1          1.575251e-04  1.325085e-01
bigcom3         -9.008267e-05  4.882049e-01
bigcom4          0.000000e+00  2.012279e-18
bigcom5         -1.907277e-05  4.746710e-02
bigcom6          0.000000e+00  4.440892e-18
bigcom7          0.000000e+00  2.844947e-18
bigcom8          0.000000e+00  1.110223e-18
bigcom9          0.000000e+00  2.220446e-18
bigcom10         0.000000e+00  4.163336e-19
bigcom11         1.808644e-04  1.886861e-01
bigcom12        -2.588932e-05  7.538932e-02
bigcom13         0.000000e+00  6.938894e-20
bigcom14         0.000000e+00  8.534840e-18
bigcom15         0.000000e+00  2.220446e-18
bigcom16         0.000000e+00  6.453171e-18
bigcom17         0.000000e+00  6.245005e-19
bigcom19         0.000000e+00  2.775558e-18
bigcom20         0.000000e+00  2.220446e-18
bigcom21         0.000000e+00  2.844947e-18
bigcom22         9.017290e-04  2.646037e-01
bigcom23        -1.135737e-04  4.490217e-02
bigcom26         0.000000e+00  3.538836e-18
bigcom27        -3.029566e-05  4.103758e-01
bigcom28         0.000000e+00  0.000000e+00
bigcom30        -8.900811e-05  5.511326e-02
bigcom31         0.000000e+00  0.000000e+00
bigcom32         0.000000e+00  1.110223e-18
bigcom33        -6.594017e-05  4.586844e-01
bigcom34         0.000000e+00  2.081668e-19
bigcom36         0.000000e+00  0.000000e+00
bigcom37         0.000000e+00  4.093947e-18
bigcom38         0.000000e+00  0.000000e+00
bigcom39         0.000000e+00  0.000000e+00
bigcom40         0.000000e+00  3.330669e-18
bigcom41        -2.006843e-04  4.828856e-01
bigcom43         2.103143e-04  7.175569e-01
bigcom46         0.000000e+00  6.938894e-19
bigcom47         0.000000e+00  3.469447e-18
bigcom49         0.000000e+00  7.216450e-18
bigcom52         0.000000e+00  1.387779e-19
bigcom54        -1.592357e-05  3.580798e-01
bigcom58         0.000000e+00  1.110223e-18
bigcom61         0.000000e+00  1.665335e-18
bigcom65        -1.109769e-04  2.536850e-01
bigcom69         0.000000e+00  1.387779e-18
bigcom71         0.000000e+00  1.110223e-18
bigcom75         0.000000e+00  1.110223e-18
bigcom76         0.000000e+00  1.665335e-18
bigcom78         0.000000e+00  0.000000e+00
bigcom82         0.000000e+00  6.938894e-19
bigcom83         0.000000e+00  0.000000e+00
bigcom85         0.000000e+00  1.249001e-18
bigcom87         0.000000e+00  0.000000e+00
bigcom90         0.000000e+00  2.961323e-01
bigcom91         0.000000e+00  0.000000e+00
bigcom95         0.000000e+00  1.804112e-18
bigcom97        -2.244003e-04  5.477883e-01
bigcom98         0.000000e+00  0.000000e+00
bigcom99         0.000000e+00  1.665335e-18
bigcom101        4.887406e-05  5.641132e-01
bigcom102       -1.966132e-05  1.208989e-01
bigcom104        4.057078e-04  1.055461e+00
bigcom106        0.000000e+00  0.000000e+00
bigcom107        0.000000e+00  0.000000e+00
bigcom108        0.000000e+00  0.000000e+00
bigcom113        0.000000e+00  2.081668e-19
bigcom114        0.000000e+00  0.000000e+00
bigcom115        0.000000e+00  0.000000e+00
bigcom117       -2.366031e-04  1.216923e-01
bigcom119        0.000000e+00  0.000000e+00
bigcom121        0.000000e+00  0.000000e+00
bigcom123       -3.278689e-05  1.276944e-01
bigcom124        0.000000e+00  2.775558e-18
bigcom127        5.168222e-05  5.662969e-01
bigcom130        0.000000e+00  6.245005e-19
bigcom131        0.000000e+00  1.387779e-19
bigcom134        0.000000e+00  4.649059e-18
bigcom138        0.000000e+00  0.000000e+00
bigcom143        0.000000e+00  6.938894e-20
bigcom146        0.000000e+00  3.885781e-18
bigcom148       -9.193361e-05  4.760010e-01
bigcom149        0.000000e+00  2.081668e-19
bigcom151        0.000000e+00  0.000000e+00
bigcom153        0.000000e+00  3.330669e-18
bigcom154        0.000000e+00  0.000000e+00
bigcom159        0.000000e+00  0.000000e+00
bigcom160        0.000000e+00  2.081668e-19
bigcom161        0.000000e+00  6.938894e-20
bigcom162        0.000000e+00  7.632783e-19
bigcom168        0.000000e+00  1.665335e-18
bigcom172        0.000000e+00  4.057302e-01
bigcom175        0.000000e+00  6.938894e-20
bigcom180        0.000000e+00  0.000000e+00
bigcom181        0.000000e+00  0.000000e+00
bigcom183        0.000000e+00  0.000000e+00
bigcom185        0.000000e+00  2.220446e-18
bigcom187        0.000000e+00  1.387779e-19
bigcom189        0.000000e+00  6.938894e-20
bigcom191        0.000000e+00  1.249001e-18
bigcom198        0.000000e+00  0.000000e+00
bigcom199        0.000000e+00  1.387779e-19
bigcom200        0.000000e+00  1.387779e-19
bigcom202        0.000000e+00  1.387779e-19
bigcom205        0.000000e+00  0.000000e+00
bigcom227        0.000000e+00  5.551115e-19
bigcom232        0.000000e+00  0.000000e+00
bigcom241        0.000000e+00  1.110223e-18
bigcom246        0.000000e+00  0.000000e+00
bigcom266        0.000000e+00  0.000000e+00
bigcom268        0.000000e+00  0.000000e+00
bigcom274        0.000000e+00  6.318434e-01
bigcom278        0.000000e+00  4.996004e-18
bigcom280        0.000000e+00  0.000000e+00
bigcom323        0.000000e+00  0.000000e+00
bigcom341        0.000000e+00  0.000000e+00
bigcom342        0.000000e+00  0.000000e+00
bigcom345        0.000000e+00  0.000000e+00
bigcom346        0.000000e+00  2.220446e-18
bigcom354        0.000000e+00  2.844947e-18
bigcom369        0.000000e+00  1.110223e-18
bigcom373        0.000000e+00  0.000000e+00
bigcom377        0.000000e+00  5.551115e-19
bigcom384        0.000000e+00  0.000000e+00
bigcom394        0.000000e+00  1.665335e-18
bigcom398       -8.072049e-05  4.111413e-01
bigcom403        0.000000e+00  5.551115e-19
bigcom404        0.000000e+00  0.000000e+00
bigcom414        4.844778e-04  9.560176e-01
bigcom416        0.000000e+00  0.000000e+00
bigcom423        0.000000e+00  5.551115e-19
bigcom428        0.000000e+00  0.000000e+00
bigcom430        0.000000e+00  0.000000e+00
bigcom434        0.000000e+00  0.000000e+00
bigcom435        0.000000e+00  0.000000e+00
bigcom449        0.000000e+00  0.000000e+00
bigcom451        0.000000e+00  0.000000e+00
bigcom454        0.000000e+00  2.470412e-01
bigcom471        0.000000e+00  0.000000e+00
bigcom473        0.000000e+00  2.220446e-18
bigcom479        0.000000e+00  8.280170e-01
bigcom484        0.000000e+00  3.053113e-18
bigcom485        0.000000e+00  1.387779e-19
bigcom492        0.000000e+00  0.000000e+00
bigcom498        0.000000e+00  2.220446e-18
bigcom506        0.000000e+00  4.649059e-18
bigcom530        0.000000e+00  0.000000e+00
bigcom531        0.000000e+00  3.834811e-01
bigcom564        0.000000e+00  0.000000e+00
bigcom623        0.000000e+00  1.665335e-18
spin_vertex      5.231109e-04  1.443751e+00
membership_s1    2.081065e-04  5.211805e-02
membership_s2    3.343943e-04  2.428168e-01
membership_s3    1.867040e-04  4.652555e-01
membership_s4    0.000000e+00  0.000000e+00
membership_s5    0.000000e+00  0.000000e+00
membership_s6   -9.523490e-06  3.303512e-01
membership_s7    0.000000e+00  0.000000e+00
membership_s8    0.000000e+00  0.000000e+00
membership_s9    0.000000e+00  6.383782e-18
membership_s10   0.000000e+00  0.000000e+00
membership_s11   0.000000e+00  6.938894e-20
membership_s13   0.000000e+00  0.000000e+00
membership_s14   1.138229e-02  2.995881e+00
membership_s15  -2.016576e-05  5.588251e-02
membership_s17   0.000000e+00  8.326673e-19
membership_s18   0.000000e+00  5.342948e-18
membership_s19   3.177397e-06  3.788015e-02
membership_s20   0.000000e+00  5.551115e-19
membership_s21   0.000000e+00  4.093947e-18
membership_s22  -1.859843e-05  3.586699e-01
membership_s23   0.000000e+00  2.026157e-17
membership_s25  -2.660052e-05  1.788583e-02
membership_s26   0.000000e+00  5.551115e-19
membership_s27   0.000000e+00  0.000000e+00
membership_s28   0.000000e+00  2.359224e-18
membership_s29   0.000000e+00  0.000000e+00
membership_s30   0.000000e+00  6.938894e-19
membership_s31   0.000000e+00  3.053113e-18
membership_s32  -2.123182e-04  2.202895e-01
membership_s33   0.000000e+00  0.000000e+00
membership_s34   0.000000e+00  0.000000e+00
membership_s35  -5.841416e-05  7.541893e-02
membership_s36   0.000000e+00  1.387779e-19
membership_s37   1.210804e-05  2.957256e-02
membership_s39  -1.194621e-04  7.292243e-02
membership_s40   0.000000e+00  6.156491e-01
membership_s41   0.000000e+00  0.000000e+00
membership_s42   0.000000e+00  0.000000e+00
membership_s43  -8.534084e-05  5.115936e-02
membership_s44  -3.162500e-05  2.665846e-02
V1               2.004490e-03  1.584695e+00
V2               9.275195e-03  2.525181e+00
pdi              2.630485e-04  3.155847e-01
adhesion         3.260449e-03  1.114274e+00
cohesion         5.061226e-03  1.343436e+00
inner            2.381045e-03  1.114220e+00
outer            1.740443e-03  3.589129e+00
ioratio          3.407275e-03  1.351319e+00
comsize          2.286083e-03  2.944090e+00
[1] "Dataset: med_C Model GLM, run: 7 of 10 2015-06-15 22:50:12"
[1] "glmnet variable coefficients"
                         [,1]          [,2]
(Intercept)     -2.530163e+00 -2.990895e+01
graph0           2.902916e-40 -8.871648e-04
graph1          -2.478957e-41 -4.028258e-06
graph2          -6.602051e-40  1.549003e-03
graph3          -7.200488e-43  1.019885e-07
graph4          -3.272469e-43  2.461731e-07
graph5          -2.606237e-41 -4.688300e-05
graph6          -6.923620e-42 -5.189824e-06
graph7          -6.096561e-41 -5.722433e-05
graph8          -4.421818e-40 -1.096954e-03
graph9          -1.943897e-44 -1.644345e-08
graph10         -7.406569e-45  4.948984e-09
graph11         -4.162847e-45  6.518006e-09
graph12         -1.610167e-43  3.075387e-09
graph13         -3.331619e-43 -4.935027e-07
graph14         -9.489672e-44 -8.946871e-08
graph15         -3.953479e-42  7.139886e-06
graph16         -8.190661e-44 -5.429159e-08
graph17         -3.795296e-43 -5.276946e-07
graph18         -1.127857e-41  1.889617e-06
graph19         -1.373268e-42 -3.825568e-07
graph20         -1.050027e-42  3.056710e-06
graph21         -3.177884e-42 -3.020939e-06
graph22         -2.789802e-42 -3.531117e-06
graph23         -3.575599e-42 -6.470110e-07
graph24         -7.711515e-42  8.537085e-06
graph25         -1.121312e-41  1.033331e-05
graph26         -1.317718e-41  7.694079e-06
graph27         -2.687612e-41  2.528978e-04
graph28         -3.966646e-41  6.251832e-05
graph29         -2.858838e-40 -9.859380e-04
orbit0           2.902916e-40 -8.776271e-04
orbit1          -3.089667e-41  1.993827e-06
orbit2           1.662394e-41 -1.724149e-04
orbit3          -6.602051e-40  1.550946e-03
orbit4          -2.284949e-42 -3.114165e-06
orbit5          -3.287299e-43  3.709665e-06
orbit6          -3.301561e-43  2.573118e-07
orbit7           9.434160e-43 -3.270582e-05
orbit8          -2.606237e-41 -4.688487e-05
orbit9          -3.938084e-41 -8.155000e-06
orbit10         -6.534965e-42 -1.040090e-05
orbit11         -1.035880e-41  2.198857e-04
orbit12         -7.206926e-41 -6.667863e-05
orbit13         -1.190014e-40 -1.594737e-04
orbit14         -4.421818e-40 -1.100345e-03
orbit15         -6.862425e-44 -8.401188e-08
orbit16         -4.302314e-44  1.680845e-08
orbit17         -2.429265e-44 -1.049625e-08
orbit18         -5.400326e-44 -1.068701e-07
orbit19         -1.515904e-44 -2.922132e-09
orbit20         -3.141928e-45  9.483438e-08
orbit21          2.828795e-44  6.007533e-07
orbit22         -4.164088e-45  6.402704e-09
orbit23         -3.057595e-44 -6.755374e-06
orbit24         -5.218576e-43 -1.353706e-08
orbit25         -1.810064e-43 -1.178940e-07
orbit26         -9.033763e-44  6.867446e-07
orbit27         -4.225798e-42 -9.286449e-06
orbit28         -8.802458e-43  7.104929e-06
orbit29         -4.858862e-43 -1.452561e-06
orbit30         -5.069197e-43  1.884441e-07
orbit31         -2.343853e-43 -8.100430e-08
orbit32         -8.687161e-44 -1.956065e-07
orbit33          4.179398e-43  1.683553e-05
orbit34         -3.953479e-42  6.987328e-06
orbit35         -7.021957e-43 -1.266821e-06
orbit36         -1.088775e-42 -1.681772e-06
orbit37         -8.129563e-44  8.180975e-09
orbit38         -5.125356e-43  2.788751e-06
orbit39         -2.289719e-42 -4.617575e-06
orbit40         -3.874750e-43 -4.610039e-07
orbit41         -1.500960e-42 -4.933842e-07
orbit42          2.277361e-42  8.763274e-05
orbit43         -1.172943e-41  2.399613e-06
orbit44         -1.013628e-40 -5.810896e-04
orbit45         -1.696323e-41 -3.973053e-05
orbit46         -4.053972e-42 -7.967871e-06
orbit47         -3.430318e-42  8.764234e-06
orbit48          6.911246e-43  1.623256e-05
orbit49         -1.073502e-42  4.021545e-06
orbit50         -1.489794e-41 -7.474477e-05
orbit51         -8.586997e-42 -1.244012e-06
orbit52         -8.600700e-42 -1.549006e-05
orbit53         -4.197213e-42 -1.220597e-05
orbit54         -2.793951e-42 -3.538473e-06
orbit55         -2.240300e-41  1.306904e-04
orbit56         -3.421182e-41  5.043754e-05
orbit57         -2.674888e-42 -2.725379e-06
orbit58         -4.819001e-41 -7.730380e-05
orbit59         -1.561138e-41  4.736692e-06
orbit60         -6.829041e-42  5.479353e-05
orbit61         -7.223716e-41 -7.790190e-04
orbit62         -8.529910e-41 -8.532796e-05
orbit63         -3.405769e-41 -8.511296e-05
orbit64          1.122925e-41  1.986712e-04
orbit65         -5.411805e-41 -9.131446e-06
orbit66         -1.278678e-41  3.018931e-05
orbit67         -9.411358e-41 -6.057828e-04
orbit68         -2.950943e-41  2.597709e-04
orbit69          2.871021e-40  5.839591e-03
orbit70         -5.116974e-41  1.260855e-04
orbit71         -9.772526e-41 -2.362382e-04
orbit72         -2.858838e-40 -9.832132e-04
AP               1.427190e-38 -3.603217e-02
bet              9.940459e-43  1.596216e-06
ecc              5.157450e-39 -8.422336e-04
eccrad           3.610215e-38 -6.524794e-03
close           -6.473910e-37  1.583403e-01
constraint      -5.859251e-38 -4.129794e-01
coreness        -5.663989e-39  2.995650e-03
knn             -6.335769e-40 -2.437153e-04
hubscore        -3.949652e-37 -4.107217e-01
pagerank         1.439027e-33  5.376430e+03
trans           -1.638362e-37  2.991044e-02
evcent          -3.992148e-37 -4.185641e-01
first            2.902916e-40 -9.149112e-04
upto_second     -4.983346e-41  1.201202e-05
upto_third      -1.221106e-41 -3.196502e-06
upto_fourth     -1.266187e-41  1.187223e-05
upto_fifth      -4.906074e-41  9.216237e-05
upto_sixth      -3.638765e-40  3.283580e-03
second          -5.121655e-41  1.265447e-05
third           -1.373434e-41 -6.651267e-06
fourth           2.567248e-41  4.112829e-05
fifth            1.603331e-41 -1.314707e-05
sixth            5.587092e-41 -6.644455e-05
ratio1          -9.291043e-40 -3.626051e-04
ratio2           2.507595e-39  4.844396e-04
ratio3           7.345090e-39 -3.488089e-03
ratio4           3.469539e-38 -3.696347e-02
ratio5          -3.085820e-37 -1.505394e+00
ratio6           1.703121e-40 -1.003474e-03
selfinter       -1.803286e-38 -4.196511e-02
walktrap_vertex -7.119555e-38 -3.413890e-02
bigcom1         -8.012027e-41  4.080497e-02
bigcom3          4.310396e-37  1.377180e+00
bigcom4         -7.460301e-38 -3.751530e-01
bigcom5         -3.660939e-38  7.196751e-03
bigcom6         -7.455930e-38 -1.973159e-01
bigcom7         -7.455930e-38 -1.620933e-01
bigcom8         -7.473443e-38 -3.214597e-01
bigcom9         -7.455930e-38 -4.099610e-01
bigcom10        -7.455930e-38 -2.578406e-01
bigcom11         2.696311e-38  3.968445e-02
bigcom12        -2.405002e-39 -8.912392e-02
bigcom13        -7.473443e-38 -3.956881e-01
bigcom14        -7.482230e-38 -3.295564e-01
bigcom15        -7.455930e-38 -1.286353e-01
bigcom16        -7.482230e-38 -4.633284e-01
bigcom17        -7.455930e-38 -3.129188e-01
bigcom19        -7.464676e-38 -5.683531e-01
bigcom20        -7.455930e-38 -4.459707e-01
bigcom21        -7.455930e-38 -1.853904e-01
bigcom22        -4.714180e-38  9.788287e-03
bigcom23         8.690752e-38  1.069749e-01
bigcom26        -7.460301e-38 -7.438969e-01
bigcom27         4.310396e-37  1.216193e+00
bigcom28         0.000000e+00  0.000000e+00
bigcom30         9.416531e-38  1.814375e-01
bigcom31        -7.455930e-38 -1.054555e-01
bigcom32        -7.469057e-38 -3.986944e-01
bigcom33         1.784275e-37  5.743435e-01
bigcom34        -7.455930e-38 -3.224511e-01
bigcom36         0.000000e+00  0.000000e+00
bigcom37        -7.460301e-38 -2.521804e-01
bigcom38         0.000000e+00  0.000000e+00
bigcom39         0.000000e+00  0.000000e+00
bigcom40        -7.464676e-38 -4.895553e-01
bigcom41         2.631090e-37  7.027029e-01
bigcom43         1.396911e-37  5.871526e-01
bigcom46        -7.455930e-38 -2.708850e-01
bigcom47        -7.477834e-38 -3.357741e-01
bigcom49        -7.469057e-38 -3.329916e-01
bigcom52        -7.455930e-38 -3.363337e-01
bigcom54         4.310396e-37  6.797983e-01
bigcom58        -7.460301e-38 -6.686160e-01
bigcom61        -7.455930e-38 -1.357779e-01
bigcom65         1.278789e-37  2.972753e-01
bigcom69        -7.455930e-38 -4.861431e-01
bigcom71        -7.455930e-38 -2.248476e-01
bigcom75        -7.455930e-38 -2.639504e-01
bigcom76        -7.455930e-38 -3.610144e-01
bigcom78         0.000000e+00  0.000000e+00
bigcom82        -7.455930e-38 -2.495681e-01
bigcom83        -7.455930e-38 -1.265000e-01
bigcom85        -7.460301e-38 -4.964810e-01
bigcom87        -7.455930e-38 -1.990403e-01
bigcom90         9.361334e-37  1.950861e+00
bigcom91        -7.455930e-38 -3.847278e-01
bigcom95        -7.455930e-38 -1.719354e-01
bigcom97         4.310396e-37  1.364346e+00
bigcom98        -7.455930e-38 -3.984146e-01
bigcom99        -7.455930e-38 -2.494555e-01
bigcom101        4.315455e-37  6.441504e-01
bigcom102        1.784275e-37 -8.804713e-03
bigcom104        9.366822e-37  2.106510e+00
bigcom106        0.000000e+00  0.000000e+00
bigcom107       -7.455930e-38 -2.875457e-01
bigcom108        0.000000e+00  0.000000e+00
bigcom113       -7.455930e-38 -5.023787e-01
bigcom114        0.000000e+00  0.000000e+00
bigcom115        0.000000e+00  0.000000e+00
bigcom117        9.727781e-39  1.513390e-02
bigcom119       -7.455930e-38 -4.093293e-01
bigcom121       -7.455930e-38 -5.244902e-01
bigcom123        2.626460e-37  9.024547e-01
bigcom124       -7.455930e-38 -2.677060e-01
bigcom127        2.626460e-37  8.209375e-01
bigcom130       -7.486631e-38 -3.773644e-01
bigcom131       -7.455930e-38 -1.683805e-01
bigcom134       -7.460301e-38 -3.092610e-01
bigcom138       -7.460301e-38 -2.310401e-01
bigcom143       -7.460301e-38 -3.594519e-01
bigcom146       -7.482230e-38 -3.892802e-01
bigcom148        4.310396e-37  1.214722e+00
bigcom149       -7.460301e-38 -2.466550e-01
bigcom151       -7.455930e-38 -5.436002e-01
bigcom153       -7.455930e-38 -4.540966e-01
bigcom154        0.000000e+00  0.000000e+00
bigcom159       -7.455930e-38 -5.186966e-01
bigcom160       -7.460301e-38 -3.847435e-01
bigcom161       -7.455930e-38 -2.142806e-01
bigcom162       -7.473443e-38 -4.151897e-01
bigcom168       -7.460301e-38 -5.482518e-01
bigcom172        9.361334e-37  2.686088e+00
bigcom175       -7.455930e-38 -6.603157e-01
bigcom180       -7.455930e-38 -4.056425e-01
bigcom181       -7.460301e-38 -2.726868e-01
bigcom183        0.000000e+00  0.000000e+00
bigcom185       -7.460301e-38 -3.420660e-01
bigcom187       -7.455930e-38 -4.623608e-01
bigcom189       -7.460301e-38 -5.048677e-01
bigcom191       -7.460301e-38 -4.187566e-01
bigcom198        0.000000e+00  0.000000e+00
bigcom199       -7.455930e-38 -3.830513e-01
bigcom200       -7.455930e-38 -2.348534e-01
bigcom202       -7.455930e-38 -2.393143e-01
bigcom205        0.000000e+00  0.000000e+00
bigcom227       -7.455930e-38 -4.858113e-01
bigcom232       -7.455930e-38 -4.345764e-01
bigcom241       -7.455930e-38 -5.913483e-01
bigcom246        0.000000e+00  0.000000e+00
bigcom266       -7.455930e-38 -2.476734e-01
bigcom268        0.000000e+00  0.000000e+00
bigcom274        9.361334e-37  2.295900e+00
bigcom278       -7.455930e-38 -2.578329e-01
bigcom280       -7.455930e-38 -2.712531e-01
bigcom323       -7.455930e-38 -4.384994e-01
bigcom341       -7.455930e-38 -5.610353e-01
bigcom342       -7.460301e-38 -5.046074e-01
bigcom345       -7.455930e-38 -6.095231e-01
bigcom346       -7.455930e-38 -3.598569e-01
bigcom354       -7.455930e-38 -5.848350e-01
bigcom369       -7.455930e-38 -4.221352e-01
bigcom373       -7.455930e-38 -3.902519e-01
bigcom377       -7.455930e-38 -6.574166e-01
bigcom384       -7.455930e-38 -3.566700e-01
bigcom394       -7.455930e-38 -2.964678e-01
bigcom398        4.310396e-37  8.392065e-01
bigcom403       -7.455930e-38 -5.542440e-01
bigcom404       -7.455930e-38 -2.066503e-01
bigcom414        9.366822e-37  2.128031e+00
bigcom416        0.000000e+00  0.000000e+00
bigcom423       -7.460301e-38 -4.949863e-01
bigcom428       -7.455930e-38 -5.113447e-01
bigcom430       -7.455930e-38 -5.614068e-01
bigcom434        0.000000e+00  0.000000e+00
bigcom435       -7.455930e-38 -4.559596e-01
bigcom449       -7.455930e-38 -3.739697e-01
bigcom451       -7.455930e-38 -3.507365e-01
bigcom454        9.361334e-37  1.706219e+00
bigcom471        0.000000e+00  0.000000e+00
bigcom473       -7.455930e-38 -6.313551e-01
bigcom479        9.361334e-37  2.210838e+00
bigcom484       -7.477834e-38 -2.195647e-01
bigcom485       -7.455930e-38 -6.254567e-01
bigcom492        0.000000e+00  0.000000e+00
bigcom498       -7.455930e-38 -4.681866e-01
bigcom506       -7.455930e-38 -3.713294e-01
bigcom530       -7.455930e-38 -4.034271e-01
bigcom531        9.361334e-37  2.085958e+00
bigcom564        0.000000e+00  0.000000e+00
bigcom623       -7.455930e-38 -5.244374e-01
spin_vertex     -3.390609e-38 -1.126156e-01
membership_s1   -8.479294e-39  2.986433e-02
membership_s2    2.939931e-38  2.129916e-01
membership_s3    4.315455e-37  6.435422e-01
membership_s4    0.000000e+00  0.000000e+00
membership_s5   -7.455930e-38 -2.810628e-01
membership_s6    2.626460e-37  7.157350e-01
membership_s7   -7.455930e-38 -2.142535e-01
membership_s8   -7.455930e-38 -2.302247e-01
membership_s9   -7.508715e-38 -3.685500e-01
membership_s10   0.000000e+00  0.000000e+00
membership_s11  -7.455930e-38 -4.300551e-01
membership_s13   0.000000e+00  0.000000e+00
membership_s14   1.390913e-37  3.749901e-01
membership_s15  -1.149199e-38 -8.121491e-02
membership_s17  -7.460301e-38 -4.270190e-01
membership_s18  -7.460301e-38 -3.343525e-01
membership_s19  -1.149199e-38 -6.132468e-02
membership_s20  -7.455930e-38 -2.897951e-01
membership_s21  -7.491038e-38 -4.041835e-01
membership_s22   2.022691e-37  6.401175e-01
membership_s23  -5.035921e-38 -5.560336e-02
membership_s25  -4.096181e-38 -1.922239e-01
membership_s26  -7.455930e-38 -4.309916e-01
membership_s27   0.000000e+00  0.000000e+00
membership_s28  -7.482230e-38 -4.857535e-01
membership_s29  -7.455930e-38 -3.977820e-01
membership_s30  -7.460301e-38 -2.591774e-01
membership_s31  -7.491038e-38 -4.041379e-01
membership_s32   8.150486e-38  1.309404e-01
membership_s33  -7.455930e-38 -4.460920e-01
membership_s34  -7.455930e-38 -4.314802e-01
membership_s35  -1.920524e-38 -3.715806e-02
membership_s36  -7.464676e-38 -5.091915e-01
membership_s37   2.696813e-38  3.023738e-02
membership_s39  -5.501805e-38 -3.185045e-01
membership_s40   9.361334e-37  2.370807e+00
membership_s41   0.000000e+00  0.000000e+00
membership_s42  -7.460301e-38 -3.841852e-01
membership_s43  -2.674443e-38 -2.570850e-02
membership_s44  -4.805991e-38 -3.095102e-01
V1              -1.363214e-37 -3.230233e-01
V2               6.390749e-38  4.157142e-02
pdi              2.230381e-35 -7.346332e+01
adhesion         1.771025e-41  9.197178e-06
cohesion        -3.542059e-41 -1.838117e-05
inner           -9.057006e-43  1.449054e-05
outer            4.925195e-41  2.992831e-04
ioratio          1.364076e-37  1.843447e-01
comsize          2.141784e-41  1.078650e-04
[1] "Dataset: med_C Model GBM, run: 8 of 10 2015-06-15 22:50:26"
Iter   TrainDeviance   ValidDeviance   StepSize   Improve
     1        0.5585             nan     0.0100    0.0007
     2        0.5549             nan     0.0100    0.0006
     3        0.5519             nan     0.0100    0.0005
     4        0.5482             nan     0.0100    0.0006
     5        0.5442             nan     0.0100    0.0004
     6        0.5410             nan     0.0100    0.0002
     7        0.5378             nan     0.0100    0.0006
     8        0.5348             nan     0.0100    0.0001
     9        0.5316             nan     0.0100    0.0006
    10        0.5279             nan     0.0100    0.0005
    20        0.5042             nan     0.0100    0.0002
    40        0.4663             nan     0.0100   -0.0001
    60        0.4346             nan     0.0100   -0.0001
    80        0.4059             nan     0.0100   -0.0002
   100        0.3830             nan     0.0100   -0.0001
   120        0.3624             nan     0.0100    0.0001
   140        0.3430             nan     0.0100   -0.0001
   160        0.3262             nan     0.0100   -0.0001
   180        0.3107             nan     0.0100   -0.0001
   200        0.2956             nan     0.0100   -0.0001
   220        0.2823             nan     0.0100   -0.0001
   240        0.2690             nan     0.0100    0.0000
   260        0.2566             nan     0.0100   -0.0001
   265        0.2536             nan     0.0100   -0.0001

[1] "GBM variable coefficients"
                            var     rel.inf
comsize                 comsize 3.765602693
membership_s14   membership_s14 3.761156513
outer                     outer 3.730987272
bet                         bet 3.461573847
ratio5                   ratio5 3.258769431
V2                           V2 2.983251335
spin_vertex         spin_vertex 2.072384666
ratio2                   ratio2 2.001329926
walktrap_vertex walktrap_vertex 1.989727967
pagerank               pagerank 1.978100019
V1                           V1 1.948263996
trans                     trans 1.819192998
graph15                 graph15 1.723813985
orbit44                 orbit44 1.719658299
fourth                   fourth 1.636756648
ratio4                   ratio4 1.522357062
graph6                   graph6 1.430772948
orbit18                 orbit18 1.389008379
inner                     inner 1.379108657
orbit36                 orbit36 1.197815892
adhesion               adhesion 1.154210670
orbit27                 orbit27 1.094853616
graph16                 graph16 1.064240690
orbit35                 orbit35 1.051241274
ratio1                   ratio1 1.043845877
orbit21                 orbit21 1.032721420
orbit30                 orbit30 1.020843207
ratio3                   ratio3 0.920010888
ioratio                 ioratio 0.885200921
bigcom43               bigcom43 0.881816291
graph21                 graph21 0.873260438
graph13                 graph13 0.872304528
orbit28                 orbit28 0.862686902
knn                         knn 0.855217445
graph20                 graph20 0.823634317
orbit19                 orbit19 0.815721823
orbit45                 orbit45 0.814695032
graph9                   graph9 0.808534073
cohesion               cohesion 0.801963681
orbit37                 orbit37 0.786411456
orbit15                 orbit15 0.784387634
orbit16                 orbit16 0.778072865
orbit31                 orbit31 0.749041779
orbit39                 orbit39 0.736091612
graph12                 graph12 0.720152860
orbit52                 orbit52 0.717795551
ratio6                   ratio6 0.706338687
orbit32                 orbit32 0.701951852
graph17                 graph17 0.685230996
graph4                   graph4 0.681752382
orbit50                 orbit50 0.681156350
close                     close 0.677621882
graph10                 graph10 0.670294209
constraint           constraint 0.649932309
graph1                   graph1 0.633160972
coreness               coreness 0.628222597
orbit20                 orbit20 0.626273651
hubscore               hubscore 0.624232036
graph19                 graph19 0.621065101
graph18                 graph18 0.611096571
graph0                   graph0 0.608045372
orbit9                   orbit9 0.594431060
orbit25                 orbit25 0.563303773
graph11                 graph11 0.561734071
orbit24                 orbit24 0.554155217
orbit53                 orbit53 0.542690976
third                     third 0.536517937
upto_fifth           upto_fifth 0.505053885
orbit38                 orbit38 0.495442002
orbit1                   orbit1 0.495130754
upto_sixth           upto_sixth 0.491125243
graph14                 graph14 0.483325248
orbit17                 orbit17 0.482395438
fifth                     fifth 0.457776211
upto_second         upto_second 0.453217018
upto_third           upto_third 0.450855892
orbit49                 orbit49 0.450048113
orbit51                 orbit51 0.446116472
orbit4                   orbit4 0.438907353
orbit11                 orbit11 0.429148676
membership_s22   membership_s22 0.420820537
orbit29                 orbit29 0.408797991
sixth                     sixth 0.406031670
graph23                 graph23 0.399495452
orbit60                 orbit60 0.394531668
graph8                   graph8 0.384510084
orbit5                   orbit5 0.384495349
orbit63                 orbit63 0.377148091
orbit56                 orbit56 0.373178773
orbit46                 orbit46 0.345802320
orbit33                 orbit33 0.345756592
orbit59                 orbit59 0.336273788
orbit10                 orbit10 0.332676325
orbit2                   orbit2 0.328935096
graph3                   graph3 0.326700298
graph5                   graph5 0.325817543
orbit22                 orbit22 0.323338658
orbit57                 orbit57 0.306235239
orbit42                 orbit42 0.280392220
orbit48                 orbit48 0.247005120
graph2                   graph2 0.242307800
AP                           AP 0.241700670
graph7                   graph7 0.234680783
orbit65                 orbit65 0.228919667
orbit41                 orbit41 0.225892421
orbit40                 orbit40 0.222585586
orbit47                 orbit47 0.218450409
orbit67                 orbit67 0.215533645
orbit61                 orbit61 0.213886516
graph25                 graph25 0.211702607
orbit6                   orbit6 0.209750570
orbit26                 orbit26 0.207551294
orbit43                 orbit43 0.206964801
second                   second 0.206368107
orbit23                 orbit23 0.199305249
bigcom1                 bigcom1 0.196692754
orbit13                 orbit13 0.178548952
orbit54                 orbit54 0.170413382
orbit64                 orbit64 0.156214712
evcent                   evcent 0.154147333
graph22                 graph22 0.151607253
pdi                         pdi 0.146115314
graph24                 graph24 0.145361320
bigcom23               bigcom23 0.115755276
orbit68                 orbit68 0.111098475
orbit62                 orbit62 0.102920261
upto_fourth         upto_fourth 0.100597330
ecc                         ecc 0.085138759
orbit7                   orbit7 0.084163601
orbit58                 orbit58 0.083962859
orbit12                 orbit12 0.080283316
bigcom41               bigcom41 0.074662067
graph26                 graph26 0.069731081
orbit69                 orbit69 0.069089474
orbit70                 orbit70 0.067713994
bigcom5                 bigcom5 0.052670117
membership_s32   membership_s32 0.048202849
membership_s2     membership_s2 0.044857164
bigcom11               bigcom11 0.043574676
membership_s37   membership_s37 0.043334292
orbit55                 orbit55 0.034927298
membership_s25   membership_s25 0.028852142
graph28                 graph28 0.027732792
graph27                 graph27 0.020599262
membership_s35   membership_s35 0.012587217
selfinter             selfinter 0.008562051
graph29                 graph29 0.000000000
orbit0                   orbit0 0.000000000
orbit3                   orbit3 0.000000000
orbit8                   orbit8 0.000000000
orbit14                 orbit14 0.000000000
orbit34                 orbit34 0.000000000
orbit66                 orbit66 0.000000000
orbit71                 orbit71 0.000000000
orbit72                 orbit72 0.000000000
eccrad                   eccrad 0.000000000
first                     first 0.000000000
bigcom3                 bigcom3 0.000000000
bigcom4                 bigcom4 0.000000000
bigcom6                 bigcom6 0.000000000
bigcom7                 bigcom7 0.000000000
bigcom8                 bigcom8 0.000000000
bigcom9                 bigcom9 0.000000000
bigcom10               bigcom10 0.000000000
bigcom12               bigcom12 0.000000000
bigcom13               bigcom13 0.000000000
bigcom14               bigcom14 0.000000000
bigcom15               bigcom15 0.000000000
bigcom16               bigcom16 0.000000000
bigcom17               bigcom17 0.000000000
bigcom19               bigcom19 0.000000000
bigcom20               bigcom20 0.000000000
bigcom21               bigcom21 0.000000000
bigcom22               bigcom22 0.000000000
bigcom26               bigcom26 0.000000000
bigcom27               bigcom27 0.000000000
bigcom28               bigcom28 0.000000000
bigcom30               bigcom30 0.000000000
bigcom31               bigcom31 0.000000000
bigcom32               bigcom32 0.000000000
bigcom33               bigcom33 0.000000000
bigcom34               bigcom34 0.000000000
bigcom36               bigcom36 0.000000000
bigcom37               bigcom37 0.000000000
bigcom38               bigcom38 0.000000000
bigcom39               bigcom39 0.000000000
bigcom40               bigcom40 0.000000000
bigcom46               bigcom46 0.000000000
bigcom47               bigcom47 0.000000000
bigcom49               bigcom49 0.000000000
bigcom52               bigcom52 0.000000000
bigcom54               bigcom54 0.000000000
bigcom58               bigcom58 0.000000000
bigcom61               bigcom61 0.000000000
bigcom65               bigcom65 0.000000000
bigcom69               bigcom69 0.000000000
bigcom71               bigcom71 0.000000000
bigcom75               bigcom75 0.000000000
bigcom76               bigcom76 0.000000000
bigcom78               bigcom78 0.000000000
bigcom82               bigcom82 0.000000000
bigcom83               bigcom83 0.000000000
bigcom85               bigcom85 0.000000000
bigcom87               bigcom87 0.000000000
bigcom90               bigcom90 0.000000000
bigcom91               bigcom91 0.000000000
bigcom95               bigcom95 0.000000000
bigcom97               bigcom97 0.000000000
bigcom98               bigcom98 0.000000000
bigcom99               bigcom99 0.000000000
bigcom101             bigcom101 0.000000000
bigcom102             bigcom102 0.000000000
bigcom104             bigcom104 0.000000000
bigcom106             bigcom106 0.000000000
bigcom107             bigcom107 0.000000000
bigcom108             bigcom108 0.000000000
bigcom113             bigcom113 0.000000000
bigcom114             bigcom114 0.000000000
bigcom115             bigcom115 0.000000000
bigcom117             bigcom117 0.000000000
bigcom119             bigcom119 0.000000000
bigcom121             bigcom121 0.000000000
bigcom123             bigcom123 0.000000000
bigcom124             bigcom124 0.000000000
bigcom127             bigcom127 0.000000000
bigcom130             bigcom130 0.000000000
bigcom131             bigcom131 0.000000000
bigcom134             bigcom134 0.000000000
bigcom138             bigcom138 0.000000000
bigcom143             bigcom143 0.000000000
bigcom146             bigcom146 0.000000000
bigcom148             bigcom148 0.000000000
bigcom149             bigcom149 0.000000000
bigcom151             bigcom151 0.000000000
bigcom153             bigcom153 0.000000000
bigcom154             bigcom154 0.000000000
bigcom159             bigcom159 0.000000000
bigcom160             bigcom160 0.000000000
bigcom161             bigcom161 0.000000000
bigcom162             bigcom162 0.000000000
bigcom168             bigcom168 0.000000000
bigcom172             bigcom172 0.000000000
bigcom175             bigcom175 0.000000000
bigcom180             bigcom180 0.000000000
bigcom181             bigcom181 0.000000000
bigcom183             bigcom183 0.000000000
bigcom185             bigcom185 0.000000000
bigcom187             bigcom187 0.000000000
bigcom189             bigcom189 0.000000000
bigcom191             bigcom191 0.000000000
bigcom198             bigcom198 0.000000000
bigcom199             bigcom199 0.000000000
bigcom200             bigcom200 0.000000000
bigcom202             bigcom202 0.000000000
bigcom205             bigcom205 0.000000000
bigcom227             bigcom227 0.000000000
bigcom232             bigcom232 0.000000000
bigcom241             bigcom241 0.000000000
bigcom246             bigcom246 0.000000000
bigcom266             bigcom266 0.000000000
bigcom268             bigcom268 0.000000000
bigcom274             bigcom274 0.000000000
bigcom278             bigcom278 0.000000000
bigcom280             bigcom280 0.000000000
bigcom323             bigcom323 0.000000000
bigcom341             bigcom341 0.000000000
bigcom342             bigcom342 0.000000000
bigcom345             bigcom345 0.000000000
bigcom346             bigcom346 0.000000000
bigcom354             bigcom354 0.000000000
bigcom369             bigcom369 0.000000000
bigcom373             bigcom373 0.000000000
bigcom377             bigcom377 0.000000000
bigcom384             bigcom384 0.000000000
bigcom394             bigcom394 0.000000000
bigcom398             bigcom398 0.000000000
bigcom403             bigcom403 0.000000000
bigcom404             bigcom404 0.000000000
bigcom414             bigcom414 0.000000000
bigcom416             bigcom416 0.000000000
bigcom423             bigcom423 0.000000000
bigcom428             bigcom428 0.000000000
bigcom430             bigcom430 0.000000000
bigcom434             bigcom434 0.000000000
bigcom435             bigcom435 0.000000000
bigcom449             bigcom449 0.000000000
bigcom451             bigcom451 0.000000000
bigcom454             bigcom454 0.000000000
bigcom471             bigcom471 0.000000000
bigcom473             bigcom473 0.000000000
bigcom479             bigcom479 0.000000000
bigcom484             bigcom484 0.000000000
bigcom485             bigcom485 0.000000000
bigcom492             bigcom492 0.000000000
bigcom498             bigcom498 0.000000000
bigcom506             bigcom506 0.000000000
bigcom530             bigcom530 0.000000000
bigcom531             bigcom531 0.000000000
bigcom564             bigcom564 0.000000000
bigcom623             bigcom623 0.000000000
membership_s1     membership_s1 0.000000000
membership_s3     membership_s3 0.000000000
membership_s4     membership_s4 0.000000000
membership_s5     membership_s5 0.000000000
membership_s6     membership_s6 0.000000000
membership_s7     membership_s7 0.000000000
membership_s8     membership_s8 0.000000000
membership_s9     membership_s9 0.000000000
membership_s10   membership_s10 0.000000000
membership_s11   membership_s11 0.000000000
membership_s13   membership_s13 0.000000000
membership_s15   membership_s15 0.000000000
membership_s17   membership_s17 0.000000000
membership_s18   membership_s18 0.000000000
membership_s19   membership_s19 0.000000000
membership_s20   membership_s20 0.000000000
membership_s21   membership_s21 0.000000000
membership_s23   membership_s23 0.000000000
membership_s26   membership_s26 0.000000000
membership_s27   membership_s27 0.000000000
membership_s28   membership_s28 0.000000000
membership_s29   membership_s29 0.000000000
membership_s30   membership_s30 0.000000000
membership_s31   membership_s31 0.000000000
membership_s33   membership_s33 0.000000000
membership_s34   membership_s34 0.000000000
membership_s36   membership_s36 0.000000000
membership_s39   membership_s39 0.000000000
membership_s40   membership_s40 0.000000000
membership_s41   membership_s41 0.000000000
membership_s42   membership_s42 0.000000000
membership_s43   membership_s43 0.000000000
membership_s44   membership_s44 0.000000000
[1] "Dataset: med_C Model RF, run: 8 of 10 2015-06-15 22:50:53"
     |      Out-of-bag   |
Tree |      MSE  %Var(y) |
   1 |   0.1481   198.89 |
   2 |   0.1313   176.41 |
   3 |   0.1239   166.43 |
   4 |   0.1125   151.05 |
   5 |   0.1086   145.89 |
   6 |   0.1027   137.97 |
   7 |    0.102   137.01 |
   8 |  0.09764   131.15 |
   9 |  0.09595   128.88 |
  10 |  0.09225   123.91 |
  11 |  0.09076   121.90 |
  12 |  0.08851   118.89 |
  13 |  0.08967   120.45 |
  14 |  0.08859   119.00 |
  15 |  0.08679   116.57 |
  16 |  0.08592   115.41 |
  17 |  0.08464   113.69 |
  18 |  0.08375   112.48 |
  19 |  0.08397   112.79 |
  20 |  0.08389   112.68 |
  21 |  0.08348   112.13 |
  22 |  0.08329   111.86 |
  23 |   0.0832   111.75 |
  24 |   0.0833   111.88 |
  25 |  0.08268   111.05 |
  26 |  0.08216   110.35 |
  27 |  0.08197   110.09 |
  28 |  0.08182   109.90 |
  29 |  0.08169   109.72 |
  30 |  0.08164   109.65 |
  31 |  0.08142   109.36 |
  32 |  0.08112   108.95 |
  33 |  0.08097   108.75 |
  34 |  0.08118   109.04 |
  35 |  0.08116   109.01 |
  36 |  0.08081   108.55 |
  37 |   0.0801   107.58 |
  38 |   0.0801   107.58 |
  39 |  0.08026   107.80 |
  40 |  0.08013   107.63 |
  41 |  0.07974   107.10 |
  42 |  0.07951   106.80 |
  43 |  0.07951   106.80 |
  44 |  0.07947   106.74 |
  45 |  0.07955   106.84 |
  46 |  0.07951   106.79 |
  47 |  0.07943   106.69 |
  48 |  0.07975   107.11 |
  49 |  0.07962   106.94 |
  50 |  0.07959   106.90 |
  51 |  0.07945   106.72 |
  52 |  0.07926   106.46 |
  53 |  0.07915   106.31 |
  54 |  0.07896   106.06 |
  55 |  0.07885   105.91 |
  56 |  0.07883   105.88 |
  57 |  0.07852   105.46 |
  58 |  0.07835   105.24 |
  59 |  0.07829   105.16 |
  60 |  0.07817   104.99 |
  61 |  0.07807   104.85 |
  62 |  0.07801   104.77 |
  63 |  0.07784   104.54 |
  64 |  0.07784   104.55 |
  65 |  0.07794   104.68 |
  66 |  0.07781   104.52 |
  67 |  0.07774   104.42 |
  68 |  0.07771   104.38 |
  69 |  0.07784   104.55 |
  70 |  0.07779   104.48 |
  71 |  0.07775   104.44 |
  72 |  0.07765   104.29 |
  73 |  0.07769   104.34 |
  74 |  0.07759   104.22 |
  75 |  0.07737   103.92 |
  76 |  0.07736   103.90 |
  77 |  0.07735   103.89 |
  78 |  0.07735   103.89 |
  79 |   0.0773   103.82 |
  80 |   0.0773   103.82 |
  81 |  0.07728   103.79 |
  82 |  0.07733   103.86 |
  83 |  0.07733   103.87 |
  84 |  0.07742   103.99 |
  85 |  0.07738   103.93 |
  86 |  0.07738   103.94 |
  87 |  0.07729   103.81 |
  88 |  0.07743   104.00 |
  89 |  0.07747   104.06 |
  90 |  0.07751   104.10 |
  91 |  0.07751   104.11 |
  92 |  0.07746   104.04 |
  93 |  0.07745   104.03 |
  94 |  0.07748   104.06 |
  95 |  0.07746   104.04 |
  96 |   0.0774   103.96 |
  97 |  0.07742   103.98 |
  98 |  0.07734   103.88 |
  99 |  0.07739   103.94 |
 100 |  0.07733   103.87 |
[1] "Random Forest variable coefficients"
                      %IncMSE IncNodePurity
graph5           5.215936e-03  4.174039e-01
graph6           1.536893e-03  5.468918e-01
graph7           4.686242e-04  1.682535e-01
graph8           1.730573e-04  1.910932e-01
graph9           1.124676e-03  5.635088e-01
graph10          2.679938e-03  8.118718e-01
graph11          7.340668e-03  7.416504e-01
graph12          2.673544e-03  7.332793e-01
graph13          4.890667e-03  1.042198e+00
graph14          3.899942e-03  6.370903e-01
graph15          4.688726e-03  6.477281e-01
graph16          5.823493e-03  1.020209e+00
graph17          3.990788e-03  5.835201e-01
graph18          1.398471e-03  2.874176e-01
graph19          8.775247e-03  5.808770e-01
graph20          7.653850e-03  7.835807e-01
graph21          3.769096e-03  8.577673e-01
graph22          2.167348e-03  1.816541e-01
graph23          3.197242e-03  5.521308e-01
graph24          5.517937e-03  3.857740e-01
graph25          5.254408e-03  3.098563e-01
graph26          1.909559e-03  1.583573e-01
graph27         -3.060912e-07  2.451269e-02
graph28          3.474950e-04  5.014970e-02
graph29         -3.968254e-06  2.034998e-02
orbit0           4.916947e-04  3.499287e-01
orbit1           3.964233e-03  4.823292e-01
orbit2           1.226246e-03  4.237908e-01
orbit3           1.524580e-03  4.264509e-01
orbit4           3.883859e-03  5.103065e-01
orbit5           3.420994e-03  5.271603e-01
orbit6           3.952544e-03  9.216556e-01
orbit7           1.438243e-03  4.223504e-01
orbit8           3.029209e-03  5.450111e-01
orbit9           5.721307e-03  7.119487e-01
orbit10          3.694103e-03  1.755535e-01
orbit11          1.306089e-03  4.145474e-01
orbit12          2.477822e-04  1.507422e-01
orbit13          7.286464e-04  2.049934e-01
orbit14          8.817960e-04  4.249142e-01
orbit15          3.720367e-03  5.295113e-01
orbit16          3.712869e-03  8.070448e-01
orbit17          2.602661e-03  6.565113e-01
orbit18          6.222065e-03  1.139276e+00
orbit19          3.924137e-03  9.092948e-01
orbit20          5.109071e-03  9.043151e-01
orbit21          4.709988e-03  1.707443e+00
orbit22          5.716776e-03  8.832133e-01
orbit23          1.192452e-03  5.608052e-01
orbit24          2.868632e-03  6.893610e-01
orbit25          6.487030e-03  3.974901e-01
orbit26          1.417661e-03  2.853253e-01
orbit27          4.850679e-03  8.100523e-01
orbit28          3.583707e-03  8.606969e-01
orbit29          1.868405e-03  2.058226e-01
orbit30          3.015286e-03  7.794682e-01
orbit31          6.994185e-03  8.306477e-01
orbit32          4.151500e-03  3.464976e-01
orbit33          2.690928e-03  4.114457e-01
orbit34          3.456087e-03  7.207323e-01
orbit35          3.399624e-03  1.118385e+00
orbit36          6.934920e-03  9.674561e-01
orbit37          1.205916e-02  7.161472e-01
orbit38          5.045490e-03  7.243604e-01
orbit39          1.707174e-03  1.131805e+00
orbit40          5.178362e-03  2.183114e-01
orbit41          1.560381e-03  3.766508e-01
orbit42          1.036327e-03  1.157396e-01
orbit43          1.778697e-03  3.339153e-01
orbit44          2.400465e-03  1.140643e+00
orbit45          6.159782e-03  7.805965e-01
orbit46          1.531433e-03  2.567068e-01
orbit47          2.402243e-04  2.077532e-01
orbit48          1.359440e-03  2.117853e-01
orbit49          8.299516e-03  7.348955e-01
orbit50          4.714411e-03  6.826582e-01
orbit51          4.629866e-03  5.594831e-01
orbit52          1.314540e-03  4.425742e-01
orbit53          4.542928e-03  6.808032e-01
orbit54          2.293054e-03  3.031832e-01
orbit55          6.592363e-05  6.651515e-02
orbit56          3.891477e-03  8.696996e-01
orbit57          8.545561e-04  3.925352e-01
orbit58          1.002013e-03  5.243077e-01
orbit59          3.478783e-03  4.085158e-01
orbit60          1.346006e-03  2.868621e-01
orbit61          1.058510e-03  2.017739e-01
orbit62          2.596499e-03  5.218720e-01
orbit63          4.727411e-03  2.696900e-01
orbit64          5.949940e-04  1.267534e-01
orbit65          4.123780e-03  4.645987e-01
orbit66          2.888979e-04  2.081238e-01
orbit67          5.138532e-04  4.102540e-01
orbit68          1.643599e-05  3.622619e-02
orbit69          5.500327e-04  1.555695e-01
orbit70          4.490171e-04  1.134994e-01
orbit71          3.356045e-05  3.974026e-02
orbit72          0.000000e+00  4.107825e-17
AP               1.016112e-04  1.548873e-01
bet              4.124783e-03  2.059468e+00
ecc              2.595363e-04  1.871080e-01
eccrad           5.600297e-04  2.286663e-01
close            2.180073e-03  5.344667e-01
constraint       2.589891e-03  7.672528e-01
coreness         4.936596e-03  4.270941e-01
knn              4.868459e-03  1.097314e+00
hubscore         5.727623e-03  6.212914e-01
pagerank         4.338124e-03  1.318129e+00
trans            3.661893e-03  1.274728e+00
evcent           4.076020e-03  5.606716e-01
first            1.026090e-03  3.304775e-01
upto_second      3.040200e-03  5.610868e-01
upto_third       2.595992e-03  6.848456e-01
upto_fourth      3.002092e-03  5.445263e-01
upto_fifth       1.795607e-03  4.512495e-01
upto_sixth       8.816942e-04  3.024833e-01
second           2.650380e-03  4.446934e-01
third            5.977480e-03  9.481219e-01
fourth           2.406186e-03  1.600188e+00
fifth            3.498956e-03  6.532310e-01
sixth            4.725413e-03  1.141907e+00
ratio1           5.056604e-03  1.203381e+00
ratio2           4.958776e-03  1.481408e+00
ratio3           4.479899e-03  1.060056e+00
ratio4           4.972465e-03  1.214389e+00
ratio5           3.250765e-03  1.949147e+00
ratio6           2.645561e-03  8.052946e-01
selfinter       -7.240064e-05  1.413799e-01
walktrap_vertex  1.721145e-03  1.191316e+00
bigcom1          1.439360e-03  3.088009e-01
bigcom3         -6.556623e-05  5.284988e-01
bigcom4          0.000000e+00  0.000000e+00
bigcom5          1.238330e-04  8.011079e-02
bigcom6          0.000000e+00  5.551115e-19
bigcom7          0.000000e+00  0.000000e+00
bigcom8          0.000000e+00  2.220446e-18
bigcom9          0.000000e+00  5.551115e-19
bigcom10         0.000000e+00  0.000000e+00
bigcom11         2.068251e-04  1.602020e-01
bigcom12        -1.768832e-06  4.691317e-02
bigcom13         0.000000e+00  1.110223e-18
bigcom14         0.000000e+00  3.885781e-18
bigcom15         0.000000e+00  5.551115e-19
bigcom16         0.000000e+00  7.216450e-18
bigcom17         0.000000e+00  1.665335e-18
bigcom19         0.000000e+00  2.775558e-18
bigcom20         0.000000e+00  0.000000e+00
bigcom21         0.000000e+00  0.000000e+00
bigcom22         5.358671e-04  3.039006e-01
bigcom23         2.577070e-05  1.923930e-01
bigcom26         0.000000e+00  2.775558e-18
bigcom27        -1.158220e-04  4.274681e-01
bigcom28         0.000000e+00  0.000000e+00
bigcom30        -9.234254e-05  9.939525e-02
bigcom31         0.000000e+00  2.220446e-18
bigcom32         0.000000e+00  3.330669e-18
bigcom33         6.695920e-05  4.686359e-01
bigcom34         0.000000e+00  0.000000e+00
bigcom36         0.000000e+00  0.000000e+00
bigcom37         0.000000e+00  1.665335e-18
bigcom38         0.000000e+00  0.000000e+00
bigcom39         0.000000e+00  0.000000e+00
bigcom40         0.000000e+00  3.330669e-18
bigcom41         1.383084e-05  7.373954e-01
bigcom43         3.643281e-04  8.601123e-01
bigcom46        -1.930116e-05  4.382755e-02
bigcom47        -1.193811e-04  1.409401e-01
bigcom49         0.000000e+00  4.996004e-18
bigcom52         0.000000e+00  0.000000e+00
bigcom54         2.586830e-05  3.927431e-01
bigcom58         0.000000e+00  1.665335e-18
bigcom61         0.000000e+00  1.110223e-18
bigcom65        -2.381765e-04  2.172993e-01
bigcom69         0.000000e+00  5.551115e-19
bigcom71         0.000000e+00  1.110223e-18
bigcom75         0.000000e+00  5.551115e-19
bigcom76         0.000000e+00  5.551115e-19
bigcom78         0.000000e+00  0.000000e+00
bigcom82         0.000000e+00  0.000000e+00
bigcom83         0.000000e+00  0.000000e+00
bigcom85         0.000000e+00  5.551115e-19
bigcom87         0.000000e+00  0.000000e+00
bigcom90         0.000000e+00  3.354715e-01
bigcom91         0.000000e+00  1.110223e-18
bigcom95         0.000000e+00  5.551115e-19
bigcom97        -1.514762e-04  5.797278e-01
bigcom98         0.000000e+00  2.220446e-18
bigcom99         0.000000e+00  0.000000e+00
bigcom101        1.567010e-04  4.675863e-01
bigcom102       -2.416257e-05  3.421193e-02
bigcom104        2.658416e-04  9.248966e-01
bigcom106        0.000000e+00  1.110223e-18
bigcom107        0.000000e+00  5.551115e-19
bigcom108        0.000000e+00  0.000000e+00
bigcom113        0.000000e+00  1.110223e-18
bigcom114        0.000000e+00  0.000000e+00
bigcom115        0.000000e+00  0.000000e+00
bigcom117       -1.344402e-04  1.863803e-01
bigcom119        0.000000e+00  2.220446e-18
bigcom121        0.000000e+00  0.000000e+00
bigcom123       -3.239803e-05  3.399468e-02
bigcom124        0.000000e+00  0.000000e+00
bigcom127       -8.032551e-05  5.544944e-01
bigcom130        0.000000e+00  4.440892e-18
bigcom131        0.000000e+00  5.551115e-19
bigcom134        0.000000e+00  1.665335e-18
bigcom138        0.000000e+00  5.551115e-19
bigcom143        0.000000e+00  2.220446e-18
bigcom146        0.000000e+00  4.579670e-18
bigcom148       -9.270697e-05  5.274605e-01
bigcom149        0.000000e+00  1.804112e-18
bigcom151        0.000000e+00  0.000000e+00
bigcom153        0.000000e+00  0.000000e+00
bigcom154        0.000000e+00  5.551115e-19
bigcom159        0.000000e+00  0.000000e+00
bigcom160        0.000000e+00  1.110223e-18
bigcom161        0.000000e+00  5.551115e-19
bigcom162        0.000000e+00  3.885781e-18
bigcom168        0.000000e+00  1.110223e-18
bigcom172        0.000000e+00  2.321440e-01
bigcom175        0.000000e+00  0.000000e+00
bigcom180        0.000000e+00  0.000000e+00
bigcom181        0.000000e+00  1.110223e-18
bigcom183        0.000000e+00  0.000000e+00
bigcom185        0.000000e+00  0.000000e+00
bigcom187        0.000000e+00  0.000000e+00
bigcom189        0.000000e+00  2.220446e-18
bigcom191        0.000000e+00  1.665335e-18
bigcom198        0.000000e+00  0.000000e+00
bigcom199        0.000000e+00  1.665335e-18
bigcom200        0.000000e+00  1.110223e-18
bigcom202        0.000000e+00  1.665335e-18
bigcom205        0.000000e+00  0.000000e+00
bigcom227        0.000000e+00  1.665335e-18
bigcom232        0.000000e+00  0.000000e+00
bigcom241        0.000000e+00  0.000000e+00
bigcom246        0.000000e+00  0.000000e+00
bigcom266        0.000000e+00  0.000000e+00
bigcom268        0.000000e+00  8.647287e-01
bigcom274        0.000000e+00  5.975263e-01
bigcom278        0.000000e+00  1.665335e-18
bigcom280        0.000000e+00  5.551115e-19
bigcom323        0.000000e+00  2.220446e-18
bigcom341        0.000000e+00  5.551115e-19
bigcom342        0.000000e+00  5.551115e-19
bigcom345        0.000000e+00  0.000000e+00
bigcom346        0.000000e+00  0.000000e+00
bigcom354        0.000000e+00  1.665335e-18
bigcom369        0.000000e+00  1.665335e-18
bigcom373        0.000000e+00  0.000000e+00
bigcom377        0.000000e+00  0.000000e+00
bigcom384        0.000000e+00  0.000000e+00
bigcom394        0.000000e+00  1.110223e-18
bigcom398        0.000000e+00  1.110223e-18
bigcom403        0.000000e+00  5.551115e-19
bigcom404        0.000000e+00  0.000000e+00
bigcom414        3.645366e-04  6.309268e-01
bigcom416        0.000000e+00  0.000000e+00
bigcom423        0.000000e+00  2.220446e-18
bigcom428        0.000000e+00  5.551115e-19
bigcom430        0.000000e+00  1.665335e-18
bigcom434        0.000000e+00  5.551115e-19
bigcom435        0.000000e+00  0.000000e+00
bigcom449        0.000000e+00  1.110223e-18
bigcom451        0.000000e+00  0.000000e+00
bigcom454        0.000000e+00  4.505150e-01
bigcom471        0.000000e+00  0.000000e+00
bigcom473        0.000000e+00  0.000000e+00
bigcom479        0.000000e+00  0.000000e+00
bigcom484        0.000000e+00  3.469447e-18
bigcom485        0.000000e+00  1.110223e-18
bigcom492        0.000000e+00  0.000000e+00
bigcom498        0.000000e+00  1.110223e-18
bigcom506        0.000000e+00  0.000000e+00
bigcom530        0.000000e+00  1.110223e-18
bigcom531        0.000000e+00  1.884631e-01
bigcom564        0.000000e+00  0.000000e+00
bigcom623        0.000000e+00  1.110223e-18
spin_vertex      1.023165e-03  1.261462e+00
membership_s1    2.369051e-04  8.837693e-02
membership_s2   -6.786383e-05  1.791253e-01
membership_s3    5.627324e-05  4.565070e-01
membership_s4    0.000000e+00  0.000000e+00
membership_s5    0.000000e+00  1.110223e-18
membership_s6   -1.594319e-05  3.154242e-01
membership_s7    0.000000e+00  0.000000e+00
membership_s8    0.000000e+00  1.110223e-18
membership_s9    0.000000e+00  8.465451e-18
membership_s10   0.000000e+00  0.000000e+00
membership_s11   0.000000e+00  5.551115e-19
membership_s13   0.000000e+00  0.000000e+00
membership_s14   1.548854e-02  3.768261e+00
membership_s15  -9.481039e-05  1.179505e-01
membership_s17   0.000000e+00  2.220446e-18
membership_s18   0.000000e+00  1.665335e-18
membership_s19  -1.617406e-05  2.974031e-02
membership_s20   0.000000e+00  0.000000e+00
membership_s21   0.000000e+00  6.245005e-18
membership_s22   1.719125e-04  3.350840e-01
membership_s23   0.000000e+00  7.632783e-18
membership_s25   6.820479e-05  4.938746e-02
membership_s26   0.000000e+00  5.551115e-19
membership_s27   0.000000e+00  2.220446e-18
membership_s28   0.000000e+00  2.775558e-18
membership_s29   0.000000e+00  1.110223e-18
membership_s30   0.000000e+00  0.000000e+00
membership_s31   0.000000e+00  8.881784e-18
membership_s32  -1.351186e-04  2.244881e-01
membership_s33   0.000000e+00  0.000000e+00
membership_s34   0.000000e+00  5.551115e-19
membership_s35  -4.847108e-05  1.106448e-01
membership_s36   0.000000e+00  2.220446e-18
membership_s37   7.159051e-05  1.840412e-01
membership_s39  -4.901961e-05  3.399905e-02
membership_s40   0.000000e+00  6.691415e-01
membership_s41   0.000000e+00  0.000000e+00
membership_s42   0.000000e+00  5.551115e-19
membership_s43  -6.283132e-05  2.698096e-02
membership_s44   0.000000e+00  9.166667e-03
V1               2.740727e-03  1.717411e+00
V2               5.451465e-03  2.406523e+00
pdi              1.081181e-04  2.651523e-01
adhesion         4.703318e-03  1.453712e+00
cohesion         4.121114e-03  1.643596e+00
inner            2.243491e-03  1.299791e+00
outer            3.092798e-03  3.937574e+00
ioratio          3.116630e-03  1.458494e+00
comsize          4.863254e-03  3.664443e+00
[1] "Dataset: med_C Model GLM, run: 8 of 10 2015-06-15 22:51:36"
[1] "glmnet variable coefficients"
                         [,1]          [,2]
(Intercept)     -2.428626e+00 -1.348765e+01
graph0           8.323435e-40  1.684176e-03
graph1          -2.168118e-41 -8.523988e-06
graph2          -4.776634e-40  1.287197e-03
graph3          -5.920301e-43 -1.331845e-07
graph4          -3.011542e-43  2.411868e-07
graph5          -2.648297e-41 -4.945849e-05
graph6          -5.788618e-42 -4.961139e-06
graph7          -5.536567e-41 -5.974268e-05
graph8          -3.746664e-40 -8.102589e-04
graph9          -1.679667e-44 -1.849690e-08
graph10         -6.455046e-45  3.008092e-09
graph11         -3.761157e-45  7.783197e-09
graph12         -1.323606e-43  4.781413e-08
graph13         -2.757849e-43 -5.782838e-07
graph14         -8.195879e-44 -6.089479e-08
graph15         -3.091916e-42  6.312200e-06
graph16         -7.844046e-44 -3.089125e-08
graph17         -3.446491e-43 -4.024443e-07
graph18         -8.619395e-42  5.132906e-06
graph19         -1.157775e-42 -8.813507e-08
graph20         -1.110156e-42  2.202426e-06
graph21         -2.866934e-42 -1.996152e-06
graph22         -2.718076e-42 -2.763756e-06
graph23         -2.533264e-42  5.298018e-07
graph24         -6.968165e-42  7.613764e-06
graph25         -1.135130e-41  1.212520e-05
graph26         -1.128838e-41  5.334837e-06
graph27         -3.214059e-41  1.966185e-04
graph28         -3.650117e-41  3.908517e-05
graph29         -2.464683e-40 -5.865413e-04
orbit0           8.323435e-40  1.681687e-03
orbit1          -2.832901e-41 -9.154709e-06
orbit2           5.013769e-41 -3.585619e-05
orbit3          -4.776634e-40  1.280249e-03
orbit4          -2.053040e-42 -2.818404e-06
orbit5          -6.758682e-44  2.502187e-06
orbit6          -3.048000e-43  2.495187e-07
orbit7           3.990223e-42 -2.750380e-05
orbit8          -2.648297e-41 -4.954766e-05
orbit9          -3.330859e-41 -1.433517e-08
orbit10         -5.640488e-42 -1.038318e-05
orbit11          1.131172e-41  2.241572e-04
orbit12         -6.911648e-41 -7.789635e-05
orbit13         -1.016216e-40 -6.586495e-05
orbit14         -3.746664e-40 -8.146860e-04
orbit15         -6.541824e-44 -1.040024e-07
orbit16         -2.205668e-44  7.288624e-08
orbit17         -1.822892e-44 -1.817613e-08
orbit18         -4.545578e-44 -7.109571e-08
orbit19         -1.411905e-44 -4.957057e-09
orbit20         -3.237193e-46  7.021241e-08
orbit21          5.330831e-44  4.182675e-07
orbit22         -3.762802e-45  7.710818e-09
orbit23          2.332226e-43 -8.803619e-06
orbit24         -4.319533e-43  2.345143e-07
orbit25         -1.581877e-43 -1.189253e-07
orbit26          9.118536e-45  4.680705e-07
orbit27         -3.781584e-42 -7.703574e-06
orbit28         -1.880377e-43  8.011185e-06
orbit29         -4.306907e-43 -1.739989e-06
orbit30         -2.931881e-43 -4.945600e-07
orbit31         -1.992490e-43 -4.876861e-08
orbit32         -7.571709e-44 -1.302150e-07
orbit33          3.387861e-42  1.427813e-05
orbit34         -3.091916e-42  6.208752e-06
orbit35         -6.659549e-43 -1.207511e-06
orbit36         -1.038109e-42 -1.155398e-06
orbit37         -7.767151e-44  4.255135e-08
orbit38         -3.800949e-43  2.798344e-06
orbit39         -1.742490e-42 -3.491165e-06
orbit40         -3.723353e-43 -3.479759e-07
orbit41         -1.580968e-42 -1.974651e-06
orbit42          7.281692e-42  1.214358e-04
orbit43         -9.039998e-42  5.267027e-06
orbit44          9.743978e-43 -1.335445e-04
orbit45         -1.439665e-41 -2.328647e-05
orbit46         -4.052063e-42 -1.028562e-05
orbit47         -2.976155e-42 -5.064423e-08
orbit48          2.090821e-43  1.264169e-05
orbit49         -1.136396e-42  2.979306e-06
orbit50         -1.634573e-41 -7.195779e-05
orbit51         -7.642453e-42  2.521884e-06
orbit52         -8.160170e-42 -2.319621e-05
orbit53         -3.613900e-42 -3.689106e-06
orbit54         -2.727755e-42 -2.790057e-06
orbit55         -2.756231e-41  1.546573e-04
orbit56         -2.018773e-41  1.151152e-04
orbit57         -2.268397e-42 -1.942170e-06
orbit58         -4.915569e-41 -1.161676e-04
orbit59         -1.490649e-41 -1.490497e-07
orbit60         -7.192151e-42  4.292709e-05
orbit61         -7.481539e-41 -5.777151e-04
orbit62         -8.539554e-41 -1.127866e-04
orbit63         -3.407854e-41 -1.034726e-04
orbit64          5.475469e-42  2.084286e-04
orbit65         -5.306088e-41 -1.469544e-05
orbit66         -1.159982e-41  2.180333e-05
orbit67         -7.746189e-41 -4.298974e-04
orbit68         -3.487752e-41  2.120886e-04
orbit69         -1.868189e-40  1.506644e-03
orbit70         -5.118386e-41  1.079838e-04
orbit71         -8.186853e-41 -1.627045e-04
orbit72         -2.464683e-40 -5.849331e-04
AP               8.115952e-39 -7.007114e-02
bet              1.160166e-42  1.406512e-06
ecc             -3.602958e-39 -2.745872e-02
eccrad          -2.522071e-38 -1.924117e-01
close           -5.337039e-37  4.168198e-01
constraint      -1.174459e-37 -5.253570e-01
coreness        -5.133068e-39 -1.904214e-03
knn             -6.389372e-40 -2.870342e-04
hubscore        -3.623040e-37 -3.647584e-01
pagerank         1.659206e-35 -8.223188e+01
trans           -1.636380e-37 -4.759939e-02
evcent          -3.670691e-37 -3.709208e-01
first            8.323435e-40  1.689659e-03
upto_second     -4.268899e-41 -2.642465e-06
upto_third      -9.188394e-42  8.114915e-06
upto_fourth     -1.326283e-41  9.636502e-06
upto_fifth      -6.969256e-41 -4.591246e-05
upto_sixth      -6.111144e-40  1.326020e-03
second          -4.418578e-41 -3.564507e-06
third           -9.747158e-42  1.316933e-05
fourth           1.048464e-41 -1.401733e-05
fifth            1.608578e-41 -1.531860e-05
sixth            7.800002e-41  7.631990e-05
ratio1          -9.234835e-40 -3.226448e-04
ratio2           2.324321e-39 -2.879663e-04
ratio3           8.207337e-39  1.329600e-03
ratio4           4.559994e-38 -1.474757e-02
ratio5          -2.124523e-38  7.421359e-01
ratio6           2.271551e-40 -1.198342e-03
selfinter       -5.231733e-39  5.769317e-03
walktrap_vertex -8.136004e-38 -1.002494e-01
bigcom1         -9.571616e-39 -3.962646e-03
bigcom3          4.237288e-37  1.273058e+00
bigcom4          0.000000e+00  0.000000e+00
bigcom5         -3.334207e-38  1.372136e-02
bigcom6         -8.188357e-38 -2.840710e-01
bigcom7         -8.188357e-38 -2.130497e-01
bigcom8         -8.208219e-38 -3.232292e-01
bigcom9         -8.188357e-38 -4.014094e-01
bigcom10        -8.188357e-38 -3.923768e-01
bigcom11         2.474117e-38  3.260110e-02
bigcom12         2.375493e-39 -6.286268e-02
bigcom13        -8.213200e-38 -3.747272e-01
bigcom14        -8.228178e-38 -3.190531e-01
bigcom15        -8.188357e-38 -2.781156e-01
bigcom16        -8.213200e-38 -4.630838e-01
bigcom17        -8.188357e-38 -2.957876e-01
bigcom19        -8.198276e-38 -5.679434e-01
bigcom20        -8.188357e-38 -4.227538e-01
bigcom21         0.000000e+00  0.000000e+00
bigcom22        -5.116819e-38 -3.174838e-02
bigcom23         1.283936e-37  2.352204e-01
bigcom26        -8.193313e-38 -5.543727e-01
bigcom27         4.237288e-37  1.124954e+00
bigcom28         0.000000e+00  0.000000e+00
bigcom30         6.273157e-38  8.252457e-02
bigcom31        -8.188357e-38 -1.506194e-01
bigcom32        -8.203245e-38 -3.952140e-01
bigcom33         1.711050e-37  5.463052e-01
bigcom34        -8.188357e-38 -3.462628e-01
bigcom36         0.000000e+00  0.000000e+00
bigcom37        -8.193313e-38 -2.044493e-01
bigcom38         0.000000e+00  0.000000e+00
bigcom39         0.000000e+00  0.000000e+00
bigcom40        -8.198276e-38 -5.013666e-01
bigcom41         2.557942e-37  6.547941e-01
bigcom43         1.574551e-37  5.971160e-01
bigcom46         4.237288e-37  1.204031e+00
bigcom47         1.711050e-37  6.634409e-01
bigcom49        -8.208219e-38 -3.309467e-01
bigcom52        -8.188357e-38 -4.019964e-01
bigcom54         4.237288e-37  7.036469e-01
bigcom58        -8.198276e-38 -6.120206e-01
bigcom61        -8.188357e-38 -2.384957e-01
bigcom65         1.205506e-37  2.300712e-01
bigcom69        -8.193313e-38 -5.260049e-01
bigcom71        -8.188357e-38 -2.155486e-01
bigcom75        -8.188357e-38 -3.948929e-01
bigcom76        -8.188357e-38 -4.366756e-01
bigcom78         0.000000e+00  0.000000e+00
bigcom82        -8.188357e-38 -4.950124e-01
bigcom83        -8.188357e-38 -1.836146e-01
bigcom85        -8.198276e-38 -5.040005e-01
bigcom87        -8.188357e-38 -2.677559e-01
bigcom90         9.288285e-37  1.877282e+00
bigcom91        -8.193313e-38 -5.069546e-01
bigcom95        -8.188357e-38 -3.669559e-01
bigcom97         4.237288e-37  1.255790e+00
bigcom98        -8.193313e-38 -3.673630e-01
bigcom99        -8.188357e-38 -2.480450e-01
bigcom101        4.242424e-37  6.301509e-01
bigcom102        1.711050e-37 -2.852498e-02
bigcom104        9.293908e-37  1.957935e+00
bigcom106       -8.188357e-38 -2.295672e-01
bigcom107       -8.188357e-38 -2.849422e-01
bigcom108        0.000000e+00  0.000000e+00
bigcom113       -8.188357e-38 -4.796307e-01
bigcom114        0.000000e+00  0.000000e+00
bigcom115        0.000000e+00  0.000000e+00
bigcom117        1.006021e-38  1.283650e-02
bigcom119       -8.188357e-38 -4.094179e-01
bigcom121       -8.193313e-38 -5.077686e-01
bigcom123        1.711050e-37  6.092509e-01
bigcom124        0.000000e+00  0.000000e+00
bigcom127        2.553294e-37  7.786700e-01
bigcom130       -8.223180e-38 -4.325499e-01
bigcom131       -8.188357e-38 -1.917525e-01
bigcom134       -8.193313e-38 -3.933434e-01
bigcom138       -8.188357e-38 -2.784419e-01
bigcom143       -8.193313e-38 -3.479893e-01
bigcom146       -8.223180e-38 -3.922225e-01
bigcom148        4.237288e-37  1.132931e+00
bigcom149       -8.193313e-38 -2.808720e-01
bigcom151       -8.188357e-38 -4.521058e-01
bigcom153       -8.188357e-38 -5.839507e-01
bigcom154       -8.188357e-38 -3.371701e-01
bigcom159       -8.188357e-38 -4.429159e-01
bigcom160       -8.193313e-38 -3.962770e-01
bigcom161       -8.188357e-38 -2.318343e-01
bigcom162       -8.208219e-38 -4.031213e-01
bigcom168       -8.188357e-38 -4.714837e-01
bigcom172        9.288285e-37  2.526886e+00
bigcom175       -8.188357e-38 -5.922172e-01
bigcom180        0.000000e+00  0.000000e+00
bigcom181       -8.188357e-38 -2.873367e-01
bigcom183        0.000000e+00  0.000000e+00
bigcom185       -8.188357e-38 -2.082588e-01
bigcom187        0.000000e+00  0.000000e+00
bigcom189       -8.193313e-38 -5.211774e-01
bigcom191       -8.193313e-38 -4.223791e-01
bigcom198       -8.188357e-38 -2.236791e-01
bigcom199       -8.188357e-38 -4.326959e-01
bigcom200       -8.188357e-38 -2.650987e-01
bigcom202       -8.188357e-38 -2.779560e-01
bigcom205        0.000000e+00  0.000000e+00
bigcom227       -8.188357e-38 -4.490012e-01
bigcom232       -8.188357e-38 -3.549564e-01
bigcom241       -8.188357e-38 -5.497269e-01
bigcom246        0.000000e+00  0.000000e+00
bigcom266        0.000000e+00  0.000000e+00
bigcom268        9.288285e-37  2.359143e+00
bigcom274        9.288285e-37  2.316289e+00
bigcom278       -8.188357e-38 -2.490562e-01
bigcom280       -8.188357e-38 -2.980994e-01
bigcom323       -8.193313e-38 -4.196234e-01
bigcom341       -8.188357e-38 -3.750028e-01
bigcom342       -8.193313e-38 -4.130834e-01
bigcom345       -8.188357e-38 -5.167675e-01
bigcom346       -8.188357e-38 -3.080934e-01
bigcom354       -8.188357e-38 -5.448459e-01
bigcom369       -8.188357e-38 -4.211045e-01
bigcom373       -8.188357e-38 -4.201727e-01
bigcom377        0.000000e+00  0.000000e+00
bigcom384        0.000000e+00  0.000000e+00
bigcom394       -8.188357e-38 -2.969543e-01
bigcom398       -8.188357e-38 -6.145281e-01
bigcom403       -8.188357e-38 -5.980137e-01
bigcom404        0.000000e+00  0.000000e+00
bigcom414        9.293908e-37  1.972620e+00
bigcom416        0.000000e+00  0.000000e+00
bigcom423       -8.193313e-38 -4.943151e-01
bigcom428       -8.188357e-38 -4.258157e-01
bigcom430       -8.188357e-38 -5.798934e-01
bigcom434       -8.188357e-38 -3.033991e-01
bigcom435        0.000000e+00  0.000000e+00
bigcom449       -8.188357e-38 -3.617888e-01
bigcom451       -8.188357e-38 -3.377757e-01
bigcom454        9.288285e-37  1.757838e+00
bigcom471        0.000000e+00  0.000000e+00
bigcom473       -8.188357e-38 -4.858679e-01
bigcom479        0.000000e+00  0.000000e+00
bigcom484       -8.213200e-38 -2.207778e-01
bigcom485       -8.188357e-38 -6.010242e-01
bigcom492        0.000000e+00  0.000000e+00
bigcom498       -8.188357e-38 -5.350291e-01
bigcom506        0.000000e+00  0.000000e+00
bigcom530       -8.188357e-38 -3.978207e-01
bigcom531        9.288285e-37  1.943664e+00
bigcom564        0.000000e+00  0.000000e+00
bigcom623       -8.188357e-38 -5.782337e-01
spin_vertex     -5.062116e-38 -2.138716e-01
membership_s1   -9.453208e-39  3.874269e-02
membership_s2    8.175115e-39  1.279697e-01
membership_s3    4.242424e-37  6.292928e-01
membership_s4    0.000000e+00  0.000000e+00
membership_s5   -8.188357e-38 -3.408498e-01
membership_s6    2.553294e-37  6.211478e-01
membership_s7   -8.188357e-38 -2.318048e-01
membership_s8   -8.188357e-38 -3.141762e-01
membership_s9   -8.248235e-38 -4.121887e-01
membership_s10   0.000000e+00  0.000000e+00
membership_s11  -8.188357e-38 -4.460943e-01
membership_s13   0.000000e+00  0.000000e+00
membership_s14   1.459241e-37  3.885264e-01
membership_s15   6.299933e-38  3.203170e-02
membership_s17  -8.193313e-38 -4.517396e-01
membership_s18  -8.198276e-38 -3.179399e-01
membership_s19  -1.462664e-38 -7.833913e-02
membership_s20  -8.188357e-38 -3.230271e-01
membership_s21  -8.223180e-38 -4.202889e-01
membership_s22   2.225417e-37  6.124426e-01
membership_s23  -4.817175e-38 -4.246616e-02
membership_s25  -4.633215e-38 -1.959014e-01
membership_s26  -8.188357e-38 -4.693364e-01
membership_s27  -8.188357e-38 -2.295002e-01
membership_s28  -8.213200e-38 -4.787789e-01
membership_s29  -8.188357e-38 -4.078680e-01
membership_s30   0.000000e+00  0.000000e+00
membership_s31  -8.233183e-38 -4.082490e-01
membership_s32   8.714838e-38  2.153419e-01
membership_s33   0.000000e+00  0.000000e+00
membership_s34  -8.193313e-38 -4.336967e-01
membership_s35  -2.146203e-38 -4.763927e-02
membership_s36  -8.203245e-38 -5.139269e-01
membership_s37  -7.128123e-39 -3.107175e-02
membership_s39  -4.516426e-38 -2.876425e-01
membership_s40   9.288285e-37  2.277637e+00
membership_s41   0.000000e+00  0.000000e+00
membership_s42  -8.193313e-38 -4.032569e-01
membership_s43  -3.416782e-38 -5.993994e-02
membership_s44  -4.090984e-38 -3.145573e-01
V1              -1.270312e-37 -2.566161e-01
V2               1.006395e-37  3.285467e-01
pdi              1.912003e-35 -1.901095e+01
adhesion         2.078450e-41  2.119055e-05
cohesion        -4.156907e-41 -4.220703e-05
inner           -1.918046e-42  1.093953e-05
outer            4.665831e-41  2.933138e-04
ioratio          1.582856e-37  2.445830e-01
comsize          4.175644e-41  2.641609e-04
[1] "Dataset: med_C Model GBM, run: 9 of 10 2015-06-15 22:51:52"
Iter   TrainDeviance   ValidDeviance   StepSize   Improve
     1        0.5291             nan     0.0100    0.0011
     2        0.5262             nan     0.0100    0.0002
     3        0.5227             nan     0.0100   -0.0001
     4        0.5199             nan     0.0100   -0.0001
     5        0.5169             nan     0.0100    0.0002
     6        0.5145             nan     0.0100    0.0001
     7        0.5112             nan     0.0100    0.0003
     8        0.5083             nan     0.0100    0.0002
     9        0.5057             nan     0.0100    0.0003
    10        0.5026             nan     0.0100    0.0003
    20        0.4758             nan     0.0100    0.0002
    40        0.4374             nan     0.0100   -0.0001
    60        0.4079             nan     0.0100   -0.0000
    80        0.3823             nan     0.0100    0.0000
   100        0.3588             nan     0.0100   -0.0001
   120        0.3362             nan     0.0100   -0.0001
   140        0.3174             nan     0.0100   -0.0000
   160        0.3003             nan     0.0100   -0.0001
   180        0.2849             nan     0.0100   -0.0000
   200        0.2695             nan     0.0100   -0.0001
   220        0.2558             nan     0.0100   -0.0000
   240        0.2439             nan     0.0100   -0.0001
   260        0.2317             nan     0.0100   -0.0001
   265        0.2292             nan     0.0100   -0.0000

[1] "GBM variable coefficients"
                            var     rel.inf
outer                     outer 3.673369112
comsize                 comsize 2.913118652
bet                         bet 2.890931286
V2                           V2 2.757465211
walktrap_vertex walktrap_vertex 2.755302187
ratio5                   ratio5 2.729958671
V1                           V1 2.723294155
pagerank               pagerank 2.626828487
membership_s14   membership_s14 2.624918371
fourth                   fourth 2.498760461
ratio2                   ratio2 2.266849294
spin_vertex         spin_vertex 1.863416875
ratio4                   ratio4 1.756312349
graph20                 graph20 1.608549914
ratio1                   ratio1 1.559467040
orbit35                 orbit35 1.481172240
orbit36                 orbit36 1.461115697
graph16                 graph16 1.421947931
graph15                 graph15 1.385576278
graph6                   graph6 1.353041486
orbit44                 orbit44 1.321326758
adhesion               adhesion 1.269142465
orbit30                 orbit30 1.240361201
knn                         knn 1.178712201
graph13                 graph13 1.146356006
inner                     inner 1.143976614
graph1                   graph1 1.069205390
ioratio                 ioratio 1.069136765
cohesion               cohesion 1.058128153
trans                     trans 1.036792465
orbit18                 orbit18 0.981181891
orbit20                 orbit20 0.947543775
orbit45                 orbit45 0.938756112
graph12                 graph12 0.903420583
close                     close 0.873233998
orbit28                 orbit28 0.871036517
orbit9                   orbit9 0.862422473
graph17                 graph17 0.835165049
graph4                   graph4 0.831989530
orbit16                 orbit16 0.822231208
ratio6                   ratio6 0.819560198
upto_third           upto_third 0.808948090
graph19                 graph19 0.805609356
orbit37                 orbit37 0.800272942
ratio3                   ratio3 0.787181735
orbit24                 orbit24 0.780633111
orbit50                 orbit50 0.763893886
orbit27                 orbit27 0.742979120
graph14                 graph14 0.732164536
orbit21                 orbit21 0.720157748
upto_fifth           upto_fifth 0.712569824
orbit17                 orbit17 0.711780727
graph10                 graph10 0.654742538
fifth                     fifth 0.652159049
graph11                 graph11 0.649846456
orbit38                 orbit38 0.634633597
graph9                   graph9 0.608260381
third                     third 0.598527547
constraint           constraint 0.597901546
orbit4                   orbit4 0.589513321
upto_sixth           upto_sixth 0.585950995
bigcom43               bigcom43 0.581393670
orbit5                   orbit5 0.575735876
graph0                   graph0 0.569567158
graph5                   graph5 0.552169951
hubscore               hubscore 0.533251437
sixth                     sixth 0.523238743
second                   second 0.522187706
orbit31                 orbit31 0.517587263
upto_fourth         upto_fourth 0.517253609
orbit25                 orbit25 0.516297304
orbit19                 orbit19 0.515342488
membership_s22   membership_s22 0.502886512
orbit2                   orbit2 0.499296863
orbit32                 orbit32 0.485298571
orbit39                 orbit39 0.483713861
graph23                 graph23 0.479608318
orbit52                 orbit52 0.474868332
graph18                 graph18 0.473681982
orbit26                 orbit26 0.457100814
orbit51                 orbit51 0.453624589
orbit56                 orbit56 0.439550539
orbit67                 orbit67 0.435490389
upto_second         upto_second 0.430079113
graph21                 graph21 0.428135691
orbit33                 orbit33 0.368073228
orbit15                 orbit15 0.345869571
orbit1                   orbit1 0.343697002
orbit10                 orbit10 0.341233419
orbit29                 orbit29 0.338936825
graph3                   graph3 0.334258882
orbit58                 orbit58 0.334094271
orbit11                 orbit11 0.327865296
orbit46                 orbit46 0.309427030
orbit53                 orbit53 0.300752308
membership_s37   membership_s37 0.266371059
evcent                   evcent 0.251476495
orbit22                 orbit22 0.244568899
orbit6                   orbit6 0.231071846
orbit63                 orbit63 0.220217353
orbit49                 orbit49 0.206347865
coreness               coreness 0.205754887
orbit23                 orbit23 0.204483941
membership_s35   membership_s35 0.200120264
graph2                   graph2 0.199002215
pdi                         pdi 0.183566484
orbit48                 orbit48 0.161268807
bigcom23               bigcom23 0.152569973
orbit62                 orbit62 0.149270072
graph26                 graph26 0.141757482
orbit40                 orbit40 0.132532729
AP                           AP 0.114511177
graph25                 graph25 0.114424196
graph8                   graph8 0.108509339
orbit64                 orbit64 0.107681989
membership_s2     membership_s2 0.099911169
graph24                 graph24 0.095705150
membership_s32   membership_s32 0.092864234
orbit59                 orbit59 0.092287236
selfinter             selfinter 0.086734005
orbit41                 orbit41 0.084977646
membership_s1     membership_s1 0.084750058
orbit42                 orbit42 0.084271207
orbit65                 orbit65 0.083355604
orbit61                 orbit61 0.082053740
orbit13                 orbit13 0.073531301
bigcom11               bigcom11 0.065187980
orbit47                 orbit47 0.064375694
bigcom1                 bigcom1 0.061566911
orbit55                 orbit55 0.059450463
orbit7                   orbit7 0.054573727
ecc                         ecc 0.048487094
bigcom5                 bigcom5 0.046906571
orbit60                 orbit60 0.046604557
orbit66                 orbit66 0.037536767
membership_s25   membership_s25 0.029460181
orbit43                 orbit43 0.026513203
orbit54                 orbit54 0.026341647
graph28                 graph28 0.019620269
orbit12                 orbit12 0.016497563
orbit57                 orbit57 0.012708057
membership_s15   membership_s15 0.007850734
graph7                   graph7 0.000000000
graph22                 graph22 0.000000000
graph27                 graph27 0.000000000
graph29                 graph29 0.000000000
orbit0                   orbit0 0.000000000
orbit3                   orbit3 0.000000000
orbit8                   orbit8 0.000000000
orbit14                 orbit14 0.000000000
orbit34                 orbit34 0.000000000
orbit68                 orbit68 0.000000000
orbit69                 orbit69 0.000000000
orbit70                 orbit70 0.000000000
orbit71                 orbit71 0.000000000
orbit72                 orbit72 0.000000000
eccrad                   eccrad 0.000000000
first                     first 0.000000000
bigcom3                 bigcom3 0.000000000
bigcom4                 bigcom4 0.000000000
bigcom6                 bigcom6 0.000000000
bigcom7                 bigcom7 0.000000000
bigcom8                 bigcom8 0.000000000
bigcom9                 bigcom9 0.000000000
bigcom10               bigcom10 0.000000000
bigcom12               bigcom12 0.000000000
bigcom13               bigcom13 0.000000000
bigcom14               bigcom14 0.000000000
bigcom15               bigcom15 0.000000000
bigcom16               bigcom16 0.000000000
bigcom17               bigcom17 0.000000000
bigcom19               bigcom19 0.000000000
bigcom20               bigcom20 0.000000000
bigcom21               bigcom21 0.000000000
bigcom22               bigcom22 0.000000000
bigcom26               bigcom26 0.000000000
bigcom27               bigcom27 0.000000000
bigcom28               bigcom28 0.000000000
bigcom30               bigcom30 0.000000000
bigcom31               bigcom31 0.000000000
bigcom32               bigcom32 0.000000000
bigcom33               bigcom33 0.000000000
bigcom34               bigcom34 0.000000000
bigcom36               bigcom36 0.000000000
bigcom37               bigcom37 0.000000000
bigcom38               bigcom38 0.000000000
bigcom39               bigcom39 0.000000000
bigcom40               bigcom40 0.000000000
bigcom41               bigcom41 0.000000000
bigcom46               bigcom46 0.000000000
bigcom47               bigcom47 0.000000000
bigcom49               bigcom49 0.000000000
bigcom52               bigcom52 0.000000000
bigcom54               bigcom54 0.000000000
bigcom58               bigcom58 0.000000000
bigcom61               bigcom61 0.000000000
bigcom65               bigcom65 0.000000000
bigcom69               bigcom69 0.000000000
bigcom71               bigcom71 0.000000000
bigcom75               bigcom75 0.000000000
bigcom76               bigcom76 0.000000000
bigcom78               bigcom78 0.000000000
bigcom82               bigcom82 0.000000000
bigcom83               bigcom83 0.000000000
bigcom85               bigcom85 0.000000000
bigcom87               bigcom87 0.000000000
bigcom90               bigcom90 0.000000000
bigcom91               bigcom91 0.000000000
bigcom95               bigcom95 0.000000000
bigcom97               bigcom97 0.000000000
bigcom98               bigcom98 0.000000000
bigcom99               bigcom99 0.000000000
bigcom101             bigcom101 0.000000000
bigcom102             bigcom102 0.000000000
bigcom104             bigcom104 0.000000000
bigcom106             bigcom106 0.000000000
bigcom107             bigcom107 0.000000000
bigcom108             bigcom108 0.000000000
bigcom113             bigcom113 0.000000000
bigcom114             bigcom114 0.000000000
bigcom115             bigcom115 0.000000000
bigcom117             bigcom117 0.000000000
bigcom119             bigcom119 0.000000000
bigcom121             bigcom121 0.000000000
bigcom123             bigcom123 0.000000000
bigcom124             bigcom124 0.000000000
bigcom127             bigcom127 0.000000000
bigcom130             bigcom130 0.000000000
bigcom131             bigcom131 0.000000000
bigcom134             bigcom134 0.000000000
bigcom138             bigcom138 0.000000000
bigcom143             bigcom143 0.000000000
bigcom146             bigcom146 0.000000000
bigcom148             bigcom148 0.000000000
bigcom149             bigcom149 0.000000000
bigcom151             bigcom151 0.000000000
bigcom153             bigcom153 0.000000000
bigcom154             bigcom154 0.000000000
bigcom159             bigcom159 0.000000000
bigcom160             bigcom160 0.000000000
bigcom161             bigcom161 0.000000000
bigcom162             bigcom162 0.000000000
bigcom168             bigcom168 0.000000000
bigcom172             bigcom172 0.000000000
bigcom175             bigcom175 0.000000000
bigcom180             bigcom180 0.000000000
bigcom181             bigcom181 0.000000000
bigcom183             bigcom183 0.000000000
bigcom185             bigcom185 0.000000000
bigcom187             bigcom187 0.000000000
bigcom189             bigcom189 0.000000000
bigcom191             bigcom191 0.000000000
bigcom198             bigcom198 0.000000000
bigcom199             bigcom199 0.000000000
bigcom200             bigcom200 0.000000000
bigcom202             bigcom202 0.000000000
bigcom205             bigcom205 0.000000000
bigcom227             bigcom227 0.000000000
bigcom232             bigcom232 0.000000000
bigcom241             bigcom241 0.000000000
bigcom246             bigcom246 0.000000000
bigcom266             bigcom266 0.000000000
bigcom268             bigcom268 0.000000000
bigcom274             bigcom274 0.000000000
bigcom278             bigcom278 0.000000000
bigcom280             bigcom280 0.000000000
bigcom323             bigcom323 0.000000000
bigcom341             bigcom341 0.000000000
bigcom342             bigcom342 0.000000000
bigcom345             bigcom345 0.000000000
bigcom346             bigcom346 0.000000000
bigcom354             bigcom354 0.000000000
bigcom369             bigcom369 0.000000000
[truncated: 152,365 more chars]
