# Supplementary material for: Distinctive Behaviors of Druggable Proteins in Cellular Networks
Source: PLoS Comput Biol. 2015 Dec 23;11(12):e1004597. doi: 10.1371/journal.pcbi.1004597 (PMC4689399; doi:10.1371/journal.pcbi.1004597)
Supplement: S1 File — (ZIP) [file pcbi.1004597.s004.zip › S1_File/y2hpubmed.direct.20150613.ppi.optimised_Target_results_med_CT.txt]

[[1]]
[1] "med_CT"

[1] "Dataset: med_CT Model GBM, run: 1 of 10 2015-06-15 22:40:27"
