# Supplementary material for: Distinctive Behaviors of Druggable Proteins in Cellular Networks
Source: PLoS Comput Biol. 2015 Dec 23;11(12):e1004597. doi: 10.1371/journal.pcbi.1004597 (PMC4689399; doi:10.1371/journal.pcbi.1004597)
Supplement: S1 File — (ZIP) [file pcbi.1004597.s004.zip › S1_File/y2hpubmed.direct.20150613.ppi.optimised_Target_results_med_targets.txt]

[[1]]
[1] "med_targets"

[1] "Dataset: med_targets Model GBM, run: 1 of 10 2015-06-15 22:26:46"
Iter   TrainDeviance   ValidDeviance   StepSize   Improve
     1        0.2283             nan     0.0100    0.0007
     2        0.2246             nan     0.0100    0.0005
     3        0.2221             nan     0.0100   -0.0001
     4        0.2181             nan     0.0100    0.0004
     5        0.2143             nan     0.0100    0.0004
     6        0.2111             nan     0.0100    0.0002
     7        0.2087             nan     0.0100   -0.0000
     8        0.2059             nan     0.0100    0.0003
     9        0.2024             nan     0.0100    0.0003
    10        0.2005             nan     0.0100   -0.0000
    20        0.1769             nan     0.0100    0.0002
    40        0.1487             nan     0.0100   -0.0001
    60        0.1285             nan     0.0100    0.0000
    80        0.1139             nan     0.0100   -0.0000
   100        0.1027             nan     0.0100    0.0000
   120        0.0925             nan     0.0100   -0.0000
   140        0.0834             nan     0.0100   -0.0000
   160        0.0766             nan     0.0100   -0.0000
   180        0.0708             nan     0.0100   -0.0001
   194        0.0673             nan     0.0100   -0.0001

[1] "GBM variable coefficients"
                            var     rel.inf
outer                     outer 9.820443394
V1                           V1 4.920235287
constraint           constraint 3.894058451
walktrap_vertex walktrap_vertex 3.663336955
graph23                 graph23 2.941623613
graph4                   graph4 2.787959776
V2                           V2 2.548425457
bet                         bet 2.128733467
pagerank               pagerank 2.068275115
fourth                   fourth 2.050335244
membership_s21   membership_s21 2.040681879
ratio5                   ratio5 1.940174066
trans                     trans 1.928529725
comsize                 comsize 1.849802362
graph13                 graph13 1.674581527
ratio2                   ratio2 1.593465373
graph6                   graph6 1.563027047
bigcom23               bigcom23 1.462222054
graph1                   graph1 1.455567697
spin_vertex         spin_vertex 1.444683921
ratio6                   ratio6 1.418343482
orbit18                 orbit18 1.380309743
graph0                   graph0 1.312823577
orbit2                   orbit2 1.208716128
graph11                 graph11 1.107584729
orbit35                 orbit35 1.034859737
orbit27                 orbit27 1.018195517
knn                         knn 0.969472827
graph3                   graph3 0.934217831
ratio1                   ratio1 0.903613757
adhesion               adhesion 0.893190858
graph10                 graph10 0.882661879
graph20                 graph20 0.873699811
graph16                 graph16 0.872786222
graph15                 graph15 0.860993248
bigcom41               bigcom41 0.829053103
graph19                 graph19 0.823362573
graph2                   graph2 0.757106702
graph5                   graph5 0.751388633
orbit24                 orbit24 0.751163678
cohesion               cohesion 0.699212039
upto_sixth           upto_sixth 0.694385304
orbit21                 orbit21 0.671438571
third                     third 0.666664720
orbit9                   orbit9 0.628003478
orbit37                 orbit37 0.627459602
orbit5                   orbit5 0.599145260
orbit20                 orbit20 0.596283957
orbit36                 orbit36 0.589077997
graph21                 graph21 0.581438320
graph17                 graph17 0.579438418
fifth                     fifth 0.549955486
orbit30                 orbit30 0.536081379
orbit31                 orbit31 0.519169414
bigcom8                 bigcom8 0.511950198
bigcom33               bigcom33 0.500425669
membership_s14   membership_s14 0.498579770
graph14                 graph14 0.496239632
hubscore               hubscore 0.484700155
ratio3                   ratio3 0.464240998
orbit51                 orbit51 0.462110590
inner                     inner 0.453056359
upto_third           upto_third 0.451987774
orbit53                 orbit53 0.438328084
orbit16                 orbit16 0.437252781
membership_s1     membership_s1 0.435615445
orbit1                   orbit1 0.429671741
orbit28                 orbit28 0.424541498
orbit45                 orbit45 0.402626003
close                     close 0.396789068
graph18                 graph18 0.389708037
orbit44                 orbit44 0.381763891
graph24                 graph24 0.379806892
orbit17                 orbit17 0.366375345
orbit52                 orbit52 0.354760751
graph12                 graph12 0.350406676
orbit40                 orbit40 0.339164213
graph22                 graph22 0.333308368
orbit50                 orbit50 0.320993783
orbit38                 orbit38 0.314771658
sixth                     sixth 0.299766784
orbit43                 orbit43 0.299493527
orbit69                 orbit69 0.284552051
pdi                         pdi 0.271995440
orbit33                 orbit33 0.260891316
orbit49                 orbit49 0.256718515
graph7                   graph7 0.255802536
membership_s19   membership_s19 0.229235586
orbit46                 orbit46 0.227206474
orbit61                 orbit61 0.216953824
orbit11                 orbit11 0.208547635
graph9                   graph9 0.206604348
coreness               coreness 0.205833142
ioratio                 ioratio 0.195813738
orbit29                 orbit29 0.193733955
orbit4                   orbit4 0.177846450
orbit62                 orbit62 0.174935259
orbit13                 orbit13 0.173117791
orbit39                 orbit39 0.165233316
ecc                         ecc 0.160624791
orbit67                 orbit67 0.158464921
orbit47                 orbit47 0.156578764
orbit48                 orbit48 0.153599860
bigcom1                 bigcom1 0.147819628
membership_s35   membership_s35 0.132268568
AP                           AP 0.126629920
orbit57                 orbit57 0.126203243
orbit42                 orbit42 0.118757663
orbit56                 orbit56 0.117962913
orbit15                 orbit15 0.115411322
bigcom12               bigcom12 0.101959616
orbit59                 orbit59 0.099207380
orbit54                 orbit54 0.089284925
orbit12                 orbit12 0.088827840
bigcom5                 bigcom5 0.081871633
membership_s37   membership_s37 0.079003589
upto_fourth         upto_fourth 0.075424721
orbit63                 orbit63 0.068477102
ratio4                   ratio4 0.068353657
upto_second         upto_second 0.066892584
orbit10                 orbit10 0.064893958
graph25                 graph25 0.055022934
graph26                 graph26 0.053206295
orbit60                 orbit60 0.051315251
orbit6                   orbit6 0.051121038
orbit19                 orbit19 0.048791071
upto_fifth           upto_fifth 0.044594828
orbit66                 orbit66 0.041839943
membership_s25   membership_s25 0.041184977
orbit23                 orbit23 0.032083749
orbit65                 orbit65 0.028686678
orbit32                 orbit32 0.024357949
orbit41                 orbit41 0.023530978
bigcom11               bigcom11 0.021431654
graph27                 graph27 0.020538918
orbit71                 orbit71 0.017377072
orbit22                 orbit22 0.010551993
orbit64                 orbit64 0.009216786
orbit25                 orbit25 0.003402532
orbit26                 orbit26 0.002309300
graph8                   graph8 0.000000000
graph28                 graph28 0.000000000
graph29                 graph29 0.000000000
orbit0                   orbit0 0.000000000
orbit3                   orbit3 0.000000000
orbit7                   orbit7 0.000000000
orbit8                   orbit8 0.000000000
orbit14                 orbit14 0.000000000
orbit34                 orbit34 0.000000000
orbit55                 orbit55 0.000000000
orbit58                 orbit58 0.000000000
orbit68                 orbit68 0.000000000
orbit70                 orbit70 0.000000000
orbit72                 orbit72 0.000000000
eccrad                   eccrad 0.000000000
evcent                   evcent 0.000000000
first                     first 0.000000000
second                   second 0.000000000
selfinter             selfinter 0.000000000
bigcom3                 bigcom3 0.000000000
bigcom4                 bigcom4 0.000000000
bigcom6                 bigcom6 0.000000000
bigcom7                 bigcom7 0.000000000
bigcom9                 bigcom9 0.000000000
bigcom10               bigcom10 0.000000000
bigcom13               bigcom13 0.000000000
bigcom14               bigcom14 0.000000000
bigcom15               bigcom15 0.000000000
bigcom16               bigcom16 0.000000000
bigcom17               bigcom17 0.000000000
bigcom19               bigcom19 0.000000000
bigcom20               bigcom20 0.000000000
bigcom21               bigcom21 0.000000000
bigcom22               bigcom22 0.000000000
bigcom26               bigcom26 0.000000000
bigcom27               bigcom27 0.000000000
bigcom28               bigcom28 0.000000000
bigcom30               bigcom30 0.000000000
bigcom31               bigcom31 0.000000000
bigcom32               bigcom32 0.000000000
bigcom34               bigcom34 0.000000000
bigcom36               bigcom36 0.000000000
bigcom37               bigcom37 0.000000000
bigcom38               bigcom38 0.000000000
bigcom39               bigcom39 0.000000000
bigcom40               bigcom40 0.000000000
bigcom43               bigcom43 0.000000000
bigcom46               bigcom46 0.000000000
bigcom47               bigcom47 0.000000000
bigcom49               bigcom49 0.000000000
bigcom52               bigcom52 0.000000000
bigcom54               bigcom54 0.000000000
bigcom58               bigcom58 0.000000000
bigcom61               bigcom61 0.000000000
bigcom65               bigcom65 0.000000000
bigcom69               bigcom69 0.000000000
bigcom71               bigcom71 0.000000000
bigcom75               bigcom75 0.000000000
bigcom76               bigcom76 0.000000000
bigcom78               bigcom78 0.000000000
bigcom82               bigcom82 0.000000000
bigcom83               bigcom83 0.000000000
bigcom85               bigcom85 0.000000000
bigcom87               bigcom87 0.000000000
bigcom90               bigcom90 0.000000000
bigcom91               bigcom91 0.000000000
bigcom95               bigcom95 0.000000000
bigcom97               bigcom97 0.000000000
bigcom98               bigcom98 0.000000000
bigcom99               bigcom99 0.000000000
bigcom101             bigcom101 0.000000000
bigcom102             bigcom102 0.000000000
bigcom104             bigcom104 0.000000000
bigcom106             bigcom106 0.000000000
bigcom107             bigcom107 0.000000000
bigcom108             bigcom108 0.000000000
bigcom113             bigcom113 0.000000000
bigcom114             bigcom114 0.000000000
bigcom115             bigcom115 0.000000000
bigcom117             bigcom117 0.000000000
bigcom119             bigcom119 0.000000000
bigcom121             bigcom121 0.000000000
bigcom123             bigcom123 0.000000000
bigcom124             bigcom124 0.000000000
bigcom127             bigcom127 0.000000000
bigcom130             bigcom130 0.000000000
bigcom131             bigcom131 0.000000000
bigcom134             bigcom134 0.000000000
bigcom138             bigcom138 0.000000000
bigcom143             bigcom143 0.000000000
bigcom146             bigcom146 0.000000000
bigcom148             bigcom148 0.000000000
bigcom149             bigcom149 0.000000000
bigcom151             bigcom151 0.000000000
bigcom153             bigcom153 0.000000000
bigcom154             bigcom154 0.000000000
bigcom159             bigcom159 0.000000000
bigcom160             bigcom160 0.000000000
bigcom161             bigcom161 0.000000000
bigcom162             bigcom162 0.000000000
bigcom168             bigcom168 0.000000000
bigcom172             bigcom172 0.000000000
bigcom175             bigcom175 0.000000000
bigcom180             bigcom180 0.000000000
bigcom181             bigcom181 0.000000000
bigcom183             bigcom183 0.000000000
bigcom185             bigcom185 0.000000000
bigcom187             bigcom187 0.000000000
bigcom189             bigcom189 0.000000000
bigcom191             bigcom191 0.000000000
bigcom198             bigcom198 0.000000000
bigcom199             bigcom199 0.000000000
bigcom200             bigcom200 0.000000000
bigcom202             bigcom202 0.000000000
bigcom205             bigcom205 0.000000000
bigcom227             bigcom227 0.000000000
bigcom232             bigcom232 0.000000000
bigcom241             bigcom241 0.000000000
bigcom246             bigcom246 0.000000000
bigcom266             bigcom266 0.000000000
bigcom268             bigcom268 0.000000000
bigcom274             bigcom274 0.000000000
bigcom278             bigcom278 0.000000000
bigcom280             bigcom280 0.000000000
bigcom323             bigcom323 0.000000000
bigcom341             bigcom341 0.000000000
bigcom342             bigcom342 0.000000000
bigcom345             bigcom345 0.000000000
bigcom346             bigcom346 0.000000000
bigcom354             bigcom354 0.000000000
bigcom369             bigcom369 0.000000000
bigcom373             bigcom373 0.000000000
bigcom377             bigcom377 0.000000000
bigcom384             bigcom384 0.000000000
bigcom394             bigcom394 0.000000000
bigcom398             bigcom398 0.000000000
bigcom403             bigcom403 0.000000000
bigcom404             bigcom404 0.000000000
bigcom414             bigcom414 0.000000000
bigcom416             bigcom416 0.000000000
bigcom423             bigcom423 0.000000000
bigcom428             bigcom428 0.000000000
bigcom430             bigcom430 0.000000000
bigcom434             bigcom434 0.000000000
bigcom435             bigcom435 0.000000000
bigcom449             bigcom449 0.000000000
bigcom451             bigcom451 0.000000000
bigcom454             bigcom454 0.000000000
bigcom471             bigcom471 0.000000000
bigcom473             bigcom473 0.000000000
bigcom479             bigcom479 0.000000000
bigcom484             bigcom484 0.000000000
bigcom485             bigcom485 0.000000000
bigcom492             bigcom492 0.000000000
bigcom498             bigcom498 0.000000000
bigcom506             bigcom506 0.000000000
bigcom530             bigcom530 0.000000000
bigcom531             bigcom531 0.000000000
bigcom564             bigcom564 0.000000000
bigcom623             bigcom623 0.000000000
membership_s2     membership_s2 0.000000000
membership_s3     membership_s3 0.000000000
membership_s4     membership_s4 0.000000000
membership_s5     membership_s5 0.000000000
membership_s6     membership_s6 0.000000000
membership_s7     membership_s7 0.000000000
membership_s8     membership_s8 0.000000000
membership_s9     membership_s9 0.000000000
membership_s10   membership_s10 0.000000000
membership_s11   membership_s11 0.000000000
membership_s13   membership_s13 0.000000000
membership_s15   membership_s15 0.000000000
membership_s17   membership_s17 0.000000000
membership_s18   membership_s18 0.000000000
membership_s20   membership_s20 0.000000000
membership_s22   membership_s22 0.000000000
membership_s23   membership_s23 0.000000000
membership_s26   membership_s26 0.000000000
membership_s27   membership_s27 0.000000000
membership_s28   membership_s28 0.000000000
membership_s29   membership_s29 0.000000000
membership_s30   membership_s30 0.000000000
membership_s31   membership_s31 0.000000000
membership_s32   membership_s32 0.000000000
membership_s33   membership_s33 0.000000000
membership_s34   membership_s34 0.000000000
membership_s36   membership_s36 0.000000000
membership_s39   membership_s39 0.000000000
membership_s40   membership_s40 0.000000000
membership_s41   membership_s41 0.000000000
membership_s42   membership_s42 0.000000000
membership_s43   membership_s43 0.000000000
membership_s44   membership_s44 0.000000000
[1] "Dataset: med_targets Model RF, run: 1 of 10 2015-06-15 22:27:14"
     |      Out-of-bag   |
Tree |      MSE  %Var(y) |
   1 |  0.04775   195.66 |
   2 |  0.04135   169.44 |
   3 |  0.03754   153.84 |
   4 |  0.03486   142.85 |
   5 |  0.03553   145.60 |
   6 |  0.03412   139.81 |
   7 |  0.03297   135.09 |
   8 |  0.03135   128.45 |
   9 |  0.03133   128.39 |
  10 |  0.03046   124.84 |
  11 |  0.02959   121.24 |
  12 |  0.03005   123.14 |
  13 |  0.02969   121.65 |
  14 |  0.02932   120.16 |
  15 |  0.02912   119.33 |
  16 |  0.02916   119.51 |
  17 |  0.02894   118.58 |
  18 |  0.02886   118.28 |
  19 |  0.02828   115.91 |
  20 |  0.02828   115.90 |
  21 |  0.02812   115.23 |
  22 |  0.02817   115.42 |
  23 |    0.028   114.75 |
  24 |  0.02782   113.99 |
  25 |  0.02789   114.27 |
  26 |  0.02758   113.00 |
  27 |  0.02735   112.05 |
  28 |  0.02744   112.43 |
  29 |  0.02723   111.60 |
  30 |  0.02719   111.41 |
  31 |  0.02718   111.39 |
  32 |  0.02701   110.69 |
  33 |  0.02683   109.96 |
  34 |  0.02669   109.38 |
  35 |  0.02673   109.51 |
  36 |  0.02671   109.45 |
  37 |  0.02657   108.87 |
  38 |  0.02656   108.84 |
  39 |  0.02645   108.37 |
  40 |  0.02633   107.89 |
  41 |  0.02623   107.50 |
  42 |  0.02614   107.12 |
  43 |  0.02615   107.17 |
  44 |  0.02617   107.24 |
  45 |  0.02618   107.26 |
  46 |  0.02621   107.40 |
  47 |  0.02615   107.16 |
  48 |  0.02618   107.26 |
  49 |  0.02603   106.65 |
  50 |  0.02596   106.36 |
  51 |  0.02596   106.38 |
  52 |  0.02596   106.39 |
  53 |  0.02596   106.37 |
  54 |  0.02593   106.25 |
  55 |  0.02601   106.59 |
  56 |   0.0259   106.14 |
  57 |  0.02597   106.40 |
  58 |  0.02589   106.09 |
  59 |  0.02588   106.05 |
  60 |  0.02592   106.23 |
  61 |  0.02591   106.18 |
  62 |  0.02582   105.82 |
  63 |  0.02571   105.37 |
  64 |  0.02578   105.65 |
  65 |  0.02575   105.50 |
  66 |  0.02569   105.28 |
  67 |  0.02568   105.25 |
  68 |  0.02563   105.03 |
  69 |  0.02557   104.80 |
  70 |  0.02553   104.60 |
  71 |  0.02554   104.67 |
  72 |  0.02554   104.66 |
  73 |  0.02548   104.43 |
  74 |  0.02552   104.59 |
  75 |  0.02551   104.53 |
  76 |  0.02555   104.68 |
  77 |  0.02556   104.74 |
  78 |  0.02555   104.72 |
  79 |  0.02555   104.72 |
  80 |  0.02554   104.65 |
  81 |  0.02551   104.54 |
  82 |  0.02547   104.39 |
  83 |   0.0255   104.50 |
  84 |  0.02549   104.43 |
  85 |  0.02547   104.37 |
  86 |   0.0254   104.10 |
  87 |  0.02546   104.32 |
  88 |  0.02541   104.14 |
  89 |  0.02541   104.11 |
  90 |  0.02544   104.26 |
  91 |  0.02548   104.40 |
  92 |  0.02551   104.54 |
  93 |  0.02553   104.61 |
  94 |  0.02554   104.67 |
  95 |  0.02556   104.75 |
  96 |  0.02555   104.71 |
  97 |  0.02555   104.71 |
  98 |  0.02554   104.66 |
  99 |  0.02554   104.67 |
 100 |   0.0255   104.49 |
[1] "Random Forest variable coefficients"
                      %IncMSE IncNodePurity
graph5           2.686674e-03  1.751049e-01
graph6           3.522823e-03  1.441139e-01
graph7           8.870686e-04  3.250538e-02
graph8           0.000000e+00  2.541667e-02
graph9           1.461974e-04  8.450239e-02
graph10          2.470263e-03  1.953054e-01
graph11          5.713156e-03  4.035807e-01
graph12          1.335577e-03  1.342305e-01
graph13          6.755384e-03  2.089141e-01
graph14          5.332372e-03  3.012325e-01
graph15          5.877933e-03  4.450517e-01
graph16          6.439923e-03  1.659848e-01
graph17          1.219374e-03  4.009722e-01
graph18          1.682351e-03  2.747274e-02
graph19          1.455278e-02  4.329586e-01
graph20          2.382519e-03  2.139118e-01
graph21          1.698667e-03  1.981641e-01
graph22          4.893204e-04  2.341940e-02
graph23          3.453714e-03  4.599285e-01
graph24          1.432012e-03  4.832396e-02
graph25          2.047639e-03  1.396847e-01
graph26         -2.652724e-07  2.631410e-02
graph27          6.310680e-04  2.387528e-02
graph28          1.125402e-04  2.181818e-02
graph29          0.000000e+00  0.000000e+00
orbit0           5.070107e-04  2.491562e-01
orbit1           1.815969e-03  1.731418e-01
orbit2           4.780651e-04  1.644994e-01
orbit3           1.130349e-04  1.227560e-01
orbit4           4.152185e-03  1.874857e-01
orbit5           4.873332e-04  4.340185e-01
orbit6           2.327520e-03  2.252620e-01
orbit7           3.618824e-04  1.596779e-01
orbit8           1.707935e-03  9.154670e-02
orbit9           2.948197e-03  1.085760e-01
orbit10          5.695303e-03  1.263032e-01
orbit11          1.306179e-03  1.344820e-01
orbit12          3.386371e-04  1.644467e-01
orbit13          7.415916e-04  1.153739e-01
orbit14          1.915091e-04  6.033616e-02
orbit15          1.057644e-03  5.960022e-02
orbit16          1.165983e-03  1.102865e-01
orbit17          2.471343e-04  9.307553e-02
orbit18          8.684470e-03  4.695668e-01
orbit19          1.546954e-03  1.313285e-01
orbit20          3.885246e-03  3.794832e-01
orbit21          2.741493e-04  2.147326e-01
orbit22          2.803379e-03  2.209038e-01
orbit23          5.828400e-04  2.341969e-01
orbit24          7.313882e-03  2.089652e-01
orbit25          2.976382e-04  7.882498e-02
orbit26          4.477991e-03  1.340591e-01
orbit27          6.063495e-03  3.809591e-01
orbit28          3.924863e-03  3.597424e-01
orbit29          3.096481e-04  8.322936e-02
orbit30          2.326187e-03  1.385475e-01
orbit31          3.052756e-03  1.642255e-01
orbit32          3.932265e-03  1.004749e-01
orbit33          1.797472e-03  1.066578e-01
orbit34          2.708792e-03  1.071420e-01
orbit35          8.275704e-03  4.644155e-01
orbit36          4.955949e-03  3.567776e-01
orbit37          1.320204e-03  2.200376e-01
orbit38          6.437494e-03  1.697244e-01
orbit39          2.739804e-03  1.732747e-01
orbit40          3.962840e-03  1.601603e-01
orbit41         -1.780627e-06  6.020833e-03
orbit42          8.220913e-04  1.043371e-01
orbit43          6.691332e-03  1.844377e-01
orbit44          5.694446e-04  8.187580e-02
orbit45          4.480923e-03  2.037449e-01
orbit46          4.879286e-03  5.969936e-02
orbit47          3.143381e-03  7.439497e-02
orbit48          1.741869e-04  2.215020e-02
orbit49          4.330458e-03  1.856096e-01
orbit50          4.273883e-03  2.939686e-01
orbit51          2.422381e-03  1.870150e-01
orbit52          4.365744e-03  1.825161e-01
orbit53          2.976729e-03  1.953358e-01
orbit54          1.438258e-03  5.591102e-02
orbit55          1.610306e-05  8.333333e-03
orbit56          6.178856e-03  3.521791e-01
orbit57          1.146448e-03  6.384340e-02
orbit58          5.511954e-04  7.329069e-02
orbit59          3.599541e-03  7.426378e-02
orbit60          0.000000e+00  1.500000e-02
orbit61          2.071661e-03  1.355049e-01
orbit62          1.701582e-03  1.343928e-01
orbit63          6.157496e-04  1.226996e-01
orbit64          1.130346e-04  6.835677e-02
orbit65         -1.584786e-05  2.418473e-02
orbit66          3.337571e-04  5.547774e-02
orbit67          6.005049e-04  6.239621e-02
orbit68          3.220612e-05  5.305814e-04
orbit69          1.091683e-03  1.718939e-01
orbit70          0.000000e+00  0.000000e+00
orbit71          0.000000e+00  0.000000e+00
orbit72          0.000000e+00  0.000000e+00
AP               3.087102e-04  6.147320e-02
bet              5.692995e-04  2.862971e-01
ecc              2.592635e-03  1.269240e-01
eccrad           1.625708e-03  1.390533e-01
close            1.594896e-05  4.811935e-02
constraint       1.495911e-03  8.133439e-01
coreness         5.272940e-05  1.248058e-01
knn              3.626122e-03  2.023106e-01
hubscore         2.859073e-03  1.788456e-01
pagerank         1.092880e-03  4.589043e-01
trans            4.829545e-04  3.148552e-01
evcent           2.067179e-03  1.758240e-01
first            1.221567e-04  1.914058e-01
upto_second      2.386073e-04  3.032618e-01
upto_third       5.565948e-03  2.576367e-01
upto_fourth      9.852824e-04  1.154660e-01
upto_fifth       1.264140e-03  1.882197e-01
upto_sixth       2.301032e-03  2.165287e-01
second           1.479646e-03  2.432432e-01
third            2.431111e-03  2.450268e-01
fourth           2.689000e-03  4.705505e-01
fifth            1.670478e-03  3.033132e-01
sixth            2.138785e-03  2.501227e-01
ratio1           3.676539e-03  3.172542e-01
ratio2           1.026783e-03  4.403637e-01
ratio3           5.333537e-03  6.040823e-01
ratio4           1.942636e-03  4.101904e-01
ratio5           9.216919e-04  5.457749e-01
ratio6           2.184981e-03  4.082914e-01
selfinter       -1.610306e-05  1.151144e-02
walktrap_vertex  6.464585e-04  6.830854e-01
bigcom1         -2.267051e-05  1.491809e-02
bigcom3          0.000000e+00  0.000000e+00
bigcom4          0.000000e+00  0.000000e+00
bigcom5          9.783977e-05  6.244077e-02
bigcom6          0.000000e+00  0.000000e+00
bigcom7          0.000000e+00  0.000000e+00
bigcom8         -8.300681e-05  2.346342e-01
bigcom9          0.000000e+00  0.000000e+00
bigcom10         0.000000e+00  0.000000e+00
bigcom11         0.000000e+00  9.492407e-17
bigcom12         9.610982e-05  9.153081e-02
bigcom13         0.000000e+00  5.551115e-19
bigcom14         0.000000e+00  0.000000e+00
bigcom15         0.000000e+00  0.000000e+00
bigcom16         0.000000e+00  0.000000e+00
bigcom17         0.000000e+00  0.000000e+00
bigcom19         0.000000e+00  0.000000e+00
bigcom20         0.000000e+00  0.000000e+00
bigcom21         0.000000e+00  0.000000e+00
bigcom22         0.000000e+00  1.387779e-19
bigcom23         6.696272e-04  3.647936e-01
bigcom26         0.000000e+00  0.000000e+00
bigcom27         0.000000e+00  0.000000e+00
bigcom28         0.000000e+00  0.000000e+00
bigcom30         0.000000e+00  0.000000e+00
bigcom31         0.000000e+00  5.551115e-19
bigcom32         0.000000e+00  0.000000e+00
bigcom33        -7.829708e-06  3.398305e-01
bigcom34         0.000000e+00  0.000000e+00
bigcom36         0.000000e+00  0.000000e+00
bigcom37         0.000000e+00  5.551115e-19
bigcom38         0.000000e+00  0.000000e+00
bigcom39         0.000000e+00  0.000000e+00
bigcom40         0.000000e+00  0.000000e+00
bigcom41         1.181637e-04  3.075339e-01
bigcom43         0.000000e+00  2.400000e-02
bigcom46         0.000000e+00  0.000000e+00
bigcom47         0.000000e+00  0.000000e+00
bigcom49         0.000000e+00  0.000000e+00
bigcom52         0.000000e+00  0.000000e+00
bigcom54         0.000000e+00  5.551115e-19
bigcom58         0.000000e+00  0.000000e+00
bigcom61         0.000000e+00  0.000000e+00
bigcom65         0.000000e+00  0.000000e+00
bigcom69         0.000000e+00  0.000000e+00
bigcom71         0.000000e+00  0.000000e+00
bigcom75         0.000000e+00  0.000000e+00
bigcom76         0.000000e+00  0.000000e+00
bigcom78         0.000000e+00  0.000000e+00
bigcom82         0.000000e+00  0.000000e+00
bigcom83         0.000000e+00  0.000000e+00
bigcom85         0.000000e+00  0.000000e+00
bigcom87         0.000000e+00  0.000000e+00
bigcom90         0.000000e+00  7.961428e-01
bigcom91         0.000000e+00  0.000000e+00
bigcom95         0.000000e+00  0.000000e+00
bigcom97         0.000000e+00  0.000000e+00
bigcom98         0.000000e+00  5.551115e-19
bigcom99         0.000000e+00  0.000000e+00
bigcom101        0.000000e+00  0.000000e+00
bigcom102        0.000000e+00  0.000000e+00
bigcom104        0.000000e+00  5.551115e-19
bigcom106        0.000000e+00  0.000000e+00
bigcom107        0.000000e+00  0.000000e+00
bigcom108        0.000000e+00  0.000000e+00
bigcom113        0.000000e+00  0.000000e+00
bigcom114        0.000000e+00  0.000000e+00
bigcom115        0.000000e+00  0.000000e+00
bigcom117        0.000000e+00  0.000000e+00
bigcom119        0.000000e+00  0.000000e+00
bigcom121        0.000000e+00  0.000000e+00
bigcom123        0.000000e+00  0.000000e+00
bigcom124        0.000000e+00  0.000000e+00
bigcom127        0.000000e+00  0.000000e+00
bigcom130        0.000000e+00  0.000000e+00
bigcom131        0.000000e+00  0.000000e+00
bigcom134        0.000000e+00  0.000000e+00
bigcom138        0.000000e+00  0.000000e+00
bigcom143        0.000000e+00  0.000000e+00
bigcom146        0.000000e+00  0.000000e+00
bigcom148        0.000000e+00  0.000000e+00
bigcom149        0.000000e+00  0.000000e+00
bigcom151        0.000000e+00  0.000000e+00
bigcom153        0.000000e+00  0.000000e+00
bigcom154        0.000000e+00  0.000000e+00
bigcom159        0.000000e+00  7.184195e-01
bigcom160        0.000000e+00  0.000000e+00
bigcom161        0.000000e+00  0.000000e+00
bigcom162        0.000000e+00  0.000000e+00
bigcom168        0.000000e+00  0.000000e+00
bigcom172        0.000000e+00  0.000000e+00
bigcom175        0.000000e+00  0.000000e+00
bigcom180        0.000000e+00  0.000000e+00
bigcom181        0.000000e+00  0.000000e+00
bigcom183        0.000000e+00  0.000000e+00
bigcom185        0.000000e+00  0.000000e+00
bigcom187        0.000000e+00  0.000000e+00
bigcom189        0.000000e+00  0.000000e+00
bigcom191        0.000000e+00  0.000000e+00
bigcom198        0.000000e+00  0.000000e+00
bigcom199        0.000000e+00  0.000000e+00
bigcom200        0.000000e+00  0.000000e+00
bigcom202        0.000000e+00  0.000000e+00
bigcom205        0.000000e+00  0.000000e+00
bigcom227        0.000000e+00  0.000000e+00
bigcom232        0.000000e+00  0.000000e+00
bigcom241        0.000000e+00  0.000000e+00
bigcom246        0.000000e+00  0.000000e+00
bigcom266        0.000000e+00  0.000000e+00
bigcom268        0.000000e+00  0.000000e+00
bigcom274        0.000000e+00  0.000000e+00
bigcom278        0.000000e+00  0.000000e+00
bigcom280        0.000000e+00  0.000000e+00
bigcom323        0.000000e+00  0.000000e+00
bigcom341        0.000000e+00  0.000000e+00
bigcom342        0.000000e+00  0.000000e+00
bigcom345        0.000000e+00  0.000000e+00
bigcom346        0.000000e+00  0.000000e+00
bigcom354        0.000000e+00  0.000000e+00
bigcom369        0.000000e+00  0.000000e+00
bigcom373        0.000000e+00  0.000000e+00
bigcom377        0.000000e+00  0.000000e+00
bigcom384        0.000000e+00  0.000000e+00
bigcom394        0.000000e+00  0.000000e+00
bigcom398        0.000000e+00  0.000000e+00
bigcom403        0.000000e+00  0.000000e+00
bigcom404        0.000000e+00  0.000000e+00
bigcom414        0.000000e+00  0.000000e+00
bigcom416        0.000000e+00  0.000000e+00
bigcom423        0.000000e+00  0.000000e+00
bigcom428        0.000000e+00  0.000000e+00
bigcom430        0.000000e+00  0.000000e+00
bigcom434        0.000000e+00  5.551115e-19
bigcom435        0.000000e+00  0.000000e+00
bigcom449        0.000000e+00  0.000000e+00
bigcom451        0.000000e+00  0.000000e+00
bigcom454        0.000000e+00  0.000000e+00
bigcom471        0.000000e+00  0.000000e+00
bigcom473        0.000000e+00  0.000000e+00
bigcom479        0.000000e+00  5.551115e-19
bigcom484        0.000000e+00  0.000000e+00
bigcom485        0.000000e+00  0.000000e+00
bigcom492        0.000000e+00  0.000000e+00
bigcom498        0.000000e+00  0.000000e+00
bigcom506        0.000000e+00  0.000000e+00
bigcom530        0.000000e+00  0.000000e+00
bigcom531        0.000000e+00  0.000000e+00
bigcom564        0.000000e+00  0.000000e+00
bigcom623        0.000000e+00  0.000000e+00
spin_vertex      9.528793e-04  6.112452e-01
membership_s1    3.511978e-04  1.228672e-01
membership_s2    0.000000e+00  0.000000e+00
membership_s3    0.000000e+00  0.000000e+00
membership_s4    0.000000e+00  0.000000e+00
membership_s5    0.000000e+00  0.000000e+00
membership_s6    0.000000e+00  0.000000e+00
membership_s7    0.000000e+00  0.000000e+00
membership_s8    0.000000e+00  0.000000e+00
membership_s9    0.000000e+00  0.000000e+00
membership_s10   0.000000e+00  0.000000e+00
membership_s11   0.000000e+00  0.000000e+00
membership_s13   0.000000e+00  0.000000e+00
membership_s14   8.301836e-04  2.861522e-01
membership_s15   0.000000e+00  9.411765e-03
membership_s17   0.000000e+00  8.673617e-21
membership_s18   0.000000e+00  0.000000e+00
membership_s19   6.411745e-05  3.518617e-02
membership_s20   0.000000e+00  0.000000e+00
membership_s21   5.474730e-05  5.055121e-01
membership_s22   0.000000e+00  0.000000e+00
membership_s23   1.916621e-04  3.556188e-03
membership_s25  -5.721032e-05  5.122990e-02
membership_s26   0.000000e+00  0.000000e+00
membership_s27   0.000000e+00  0.000000e+00
membership_s28   0.000000e+00  0.000000e+00
membership_s29   0.000000e+00  5.551115e-19
membership_s30   0.000000e+00  0.000000e+00
membership_s31   0.000000e+00  5.551115e-19
membership_s32   0.000000e+00  0.000000e+00
membership_s33   0.000000e+00  0.000000e+00
membership_s34   1.602564e-05  2.312729e-01
membership_s35   7.157623e-05  1.350123e-01
membership_s36   0.000000e+00  5.551115e-19
membership_s37  -1.818097e-05  4.131848e-02
membership_s39   0.000000e+00  9.655172e-03
membership_s40   0.000000e+00  5.551115e-19
membership_s41   0.000000e+00  0.000000e+00
membership_s42   0.000000e+00  0.000000e+00
membership_s43   0.000000e+00  0.000000e+00
membership_s44   0.000000e+00  0.000000e+00
V1               5.490177e-03  1.289877e+00
V2               2.253753e-03  7.680471e-01
pdi              1.036029e-04  7.865620e-02
adhesion         9.262072e-03  3.558463e-01
cohesion         8.683905e-03  4.685828e-01
inner            3.397148e-03  4.467896e-01
outer            2.301237e-03  2.681920e+00
ioratio          7.101577e-03  3.686097e-01
comsize          1.082859e-03  4.480654e-01
[1] "Dataset: med_targets Model GLM, run: 1 of 10 2015-06-15 22:27:35"
[1] "glmnet variable coefficients"
                         [,1]          [,2]
(Intercept)     -3.662340e+00 -4.846702e+00
graph0          -1.188898e-39  2.796444e-03
graph1          -2.423446e-41  8.927832e-06
graph2          -6.756091e-40  3.041657e-03
graph3          -8.126645e-43 -1.457946e-06
graph4          -2.650629e-43  3.264224e-07
graph5          -2.010216e-41 -9.483423e-06
graph6          -6.631388e-42 -5.164366e-06
graph7          -4.483001e-41 -9.156241e-05
graph8          -1.980953e-40 -2.669199e-04
graph9          -2.019333e-44 -3.551292e-08
graph10         -7.219598e-45 -9.761467e-09
graph11         -3.382970e-45  5.344895e-09
graph12         -1.646284e-43 -2.844619e-07
graph13         -3.578963e-43 -4.745900e-07
graph14         -8.824150e-44 -1.659056e-07
graph15         -5.273169e-42 -1.390722e-05
graph16         -7.215507e-44 -7.108089e-08
graph17         -2.902848e-43 -6.414825e-07
graph18         -1.426214e-41 -1.188111e-05
graph19         -1.319163e-42 -2.742602e-06
graph20         -6.664776e-43  6.085399e-06
graph21         -3.717047e-42 -9.877056e-06
graph22         -1.722078e-42 -4.849563e-06
graph23         -1.935261e-42  3.192833e-07
graph24         -7.037543e-42 -1.217108e-05
graph25         -1.620627e-41 -2.839078e-05
graph26         -7.903089e-42 -1.390639e-05
graph27         -3.867492e-41 -3.849000e-05
graph28         -2.348537e-41 -2.622588e-05
graph29         -1.032635e-40 -7.584981e-05
orbit0          -1.188898e-39  2.785428e-03
orbit1          -2.641033e-41  1.779988e-05
orbit2          -7.879446e-41 -1.691741e-04
orbit3          -6.756091e-40  3.039972e-03
orbit4          -1.844806e-42 -5.347179e-06
orbit5          -1.148652e-42  9.013017e-08
orbit6          -2.639305e-43  3.509990e-07
orbit7          -9.716423e-42 -6.227262e-05
orbit8          -2.010216e-41 -9.412652e-06
orbit9          -3.024963e-41 -4.712835e-05
orbit10         -6.921140e-42 -3.213409e-06
orbit11         -6.195464e-41  1.134672e-04
orbit12         -5.264244e-41 -1.231374e-04
orbit13         -1.315469e-40  1.556313e-05
orbit14         -1.980953e-40 -2.662702e-04
orbit15         -5.515476e-44 -1.184858e-07
orbit16         -7.088057e-44 -2.039120e-07
orbit17         -3.381369e-44 -3.146950e-09
orbit18         -4.073878e-44 -2.070501e-07
orbit19         -1.186405e-44 -9.879201e-09
orbit20         -1.559389e-44  2.078692e-08
orbit21         -9.846741e-44 -1.951569e-07
orbit22         -3.380682e-45  5.427621e-09
orbit23         -1.684403e-42 -1.618467e-05
orbit24         -4.010699e-43 -5.991137e-07
orbit25         -2.555025e-43 -6.244281e-07
orbit26         -5.421418e-43 -4.585354e-07
orbit27         -3.259126e-42 -1.092697e-05
orbit28         -1.905835e-42 -3.177429e-06
orbit29         -4.568847e-43 -1.136777e-07
orbit30         -1.442920e-42 -1.018446e-06
orbit31         -1.779463e-43 -4.131965e-07
orbit32         -1.052432e-43 -1.352136e-07
orbit33         -7.734315e-42 -1.197108e-05
orbit34         -5.273169e-42 -1.380905e-05
orbit35         -4.803230e-43 -4.351629e-07
orbit36         -7.621545e-43 -2.632204e-06
orbit37         -8.256373e-44 -5.187068e-08
orbit38         -1.048739e-42  7.395612e-07
orbit39         -1.534840e-42 -4.152816e-06
orbit40         -2.987153e-43 -6.234575e-07
orbit41         -2.165376e-42 -1.510477e-06
orbit42         -1.914332e-41 -1.382429e-05
orbit43         -1.473464e-41 -1.243964e-05
orbit44         -2.332698e-40  2.160748e-04
orbit45         -1.183731e-41 -3.582951e-05
orbit46         -2.689847e-42 -6.746299e-06
orbit47         -5.576796e-42 -1.055563e-05
orbit48         -1.799307e-42 -4.260838e-07
orbit49         -6.680946e-43  7.160255e-06
orbit50         -1.192133e-41 -3.562881e-05
orbit51         -8.285059e-42 -1.834282e-05
orbit52         -1.048920e-41 -3.668147e-05
orbit53         -8.358827e-42 -2.144275e-05
orbit54         -1.718215e-42 -4.808895e-06
orbit55         -5.240863e-41 -1.282978e-04
orbit56         -2.406410e-41  2.742509e-05
orbit57         -1.392456e-42 -3.899313e-07
orbit58         -3.885439e-41 -3.325889e-05
orbit59         -1.245992e-41 -2.699127e-05
orbit60         -1.127251e-41 -7.603750e-06
orbit61         -1.116440e-40  1.803677e-06
orbit62         -6.668836e-41 -7.653736e-05
orbit63         -3.344012e-41 -6.049272e-05
orbit64         -2.832864e-41 -6.341574e-05
orbit65         -3.494982e-41 -9.999717e-05
orbit66         -7.991645e-42 -6.387160e-06
orbit67         -3.281975e-41 -1.894641e-05
orbit68         -4.187803e-41 -4.744734e-05
orbit69         -2.519415e-40  8.037871e-04
orbit70         -3.739257e-41 -3.919014e-05
orbit71         -3.511889e-41 -4.538550e-05
orbit72         -1.032635e-40 -7.376498e-05
AP               4.239223e-39 -6.594802e-02
bet              9.482139e-44  1.652446e-06
ecc              1.163584e-39 -1.306540e-01
eccrad           8.145091e-39 -9.145712e-01
close           -8.024863e-37  6.685089e-01
constraint       1.954482e-37  4.689661e-02
coreness        -5.451302e-39 -1.269591e-02
knn             -3.034329e-40  2.656622e-05
hubscore        -3.217418e-37 -6.654177e-01
pagerank        -1.200007e-35 -1.177198e+02
trans           -3.728023e-38  7.365474e-01
evcent          -3.242662e-37 -6.458199e-01
first           -1.188898e-39  2.844917e-03
upto_second     -4.837857e-41  4.811528e-05
upto_third      -1.365568e-41  1.823009e-05
upto_fourth     -1.939037e-41  1.215773e-05
upto_fifth      -1.198031e-40 -2.953821e-04
upto_sixth      -9.348254e-40  6.815406e-04
second          -4.887520e-41  4.707245e-05
third           -1.616280e-41  2.319027e-05
fourth           1.572601e-41 -5.234554e-05
fifth            2.281718e-41 -2.839237e-05
sixth            1.357508e-40  3.799579e-04
ratio1          -4.374453e-40  2.109040e-04
ratio2           2.179208e-39  3.341103e-03
ratio3           9.682883e-39 -1.311164e-02
ratio4           8.737707e-38  3.283124e-01
ratio5           4.574407e-37  2.096983e-01
ratio6           8.450497e-40  1.589055e-03
selfinter       -2.481439e-38 -2.800206e-01
walktrap_vertex -6.778669e-38 -4.375996e-01
bigcom1          2.491092e-39 -5.872068e-02
bigcom3         -2.531279e-38 -5.706119e-01
bigcom4         -2.531279e-38 -2.502795e-01
bigcom5         -1.673633e-38  4.417526e-02
bigcom6          0.000000e+00  0.000000e+00
bigcom7         -2.529770e-38 -4.961206e-01
bigcom8          1.772658e-37  1.065853e+00
bigcom9         -2.529770e-38 -1.726852e-01
bigcom10         0.000000e+00  0.000000e+00
bigcom11        -9.035569e-39 -1.907977e-01
bigcom12         1.889378e-38 -7.481486e-03
bigcom13        -2.535818e-38 -3.810647e-01
bigcom14        -2.541896e-38 -3.800084e-01
bigcom15        -2.529770e-38 -8.087082e-01
bigcom16        -2.540374e-38 -4.373129e-01
bigcom17        -2.529770e-38 -3.016244e-01
bigcom19        -2.532791e-38 -4.028801e-01
bigcom20        -2.529770e-38 -2.566791e-01
bigcom21        -2.529770e-38 -7.342542e-01
bigcom22        -2.630145e-38 -1.100492e-01
bigcom23         1.175307e-37  5.229820e-01
bigcom26         0.000000e+00  0.000000e+00
bigcom27        -2.531279e-38 -3.355002e-01
bigcom28         0.000000e+00  0.000000e+00
bigcom30        -2.538854e-38 -5.525000e-01
bigcom31        -2.529770e-38 -3.557893e-01
bigcom32        -2.534304e-38 -4.597276e-01
bigcom33         2.277856e-37  8.469869e-01
bigcom34        -2.529770e-38 -2.838785e-01
bigcom36         0.000000e+00  0.000000e+00
bigcom37        -2.531279e-38 -4.275618e-01
bigcom38         0.000000e+00  0.000000e+00
bigcom39         0.000000e+00  0.000000e+00
bigcom40        -2.532791e-38 -5.332550e-01
bigcom41         1.772658e-37  7.348441e-01
bigcom43        -2.552602e-38 -3.855982e-01
bigcom46        -2.531279e-38 -3.618762e-01
bigcom47        -2.537335e-38 -4.552002e-01
bigcom49        -2.534304e-38 -5.380966e-01
bigcom52        -2.529770e-38 -1.271989e-01
bigcom54        -2.531279e-38 -6.065485e-01
bigcom58        -2.532791e-38 -5.288285e-01
bigcom61        -2.529770e-38 -3.498241e-01
bigcom65        -2.535818e-38 -5.853062e-01
bigcom69        -2.531279e-38 -8.452942e-01
bigcom71         0.000000e+00  0.000000e+00
bigcom75        -2.529770e-38 -2.595738e-01
bigcom76        -2.529770e-38 -5.182943e-01
bigcom78         0.000000e+00  0.000000e+00
bigcom82        -2.531279e-38 -6.715120e-01
bigcom83         0.000000e+00  0.000000e+00
bigcom85        -2.532791e-38 -5.905140e-01
bigcom87        -2.529770e-38 -2.317321e-01
bigcom90         9.854056e-37  2.549903e+00
bigcom91        -2.531279e-38 -5.609492e-01
bigcom95        -2.529770e-38 -9.035426e-01
bigcom97        -2.529770e-38 -3.864177e-01
bigcom98        -2.531279e-38 -4.488468e-01
bigcom99        -2.529770e-38 -2.686091e-01
bigcom101       -2.532791e-38 -2.895201e-01
bigcom102       -2.534304e-38 -3.295815e-01
bigcom104       -2.531279e-38 -5.738544e-01
bigcom106       -2.529770e-38 -2.316414e-01
bigcom107       -2.529770e-38 -3.429081e-01
bigcom108        0.000000e+00  0.000000e+00
bigcom113       -2.529770e-38 -1.973005e-01
bigcom114        0.000000e+00  0.000000e+00
bigcom115        0.000000e+00  0.000000e+00
bigcom117       -2.544946e-38 -4.690411e-01
bigcom119       -2.529770e-38 -4.553920e-01
bigcom121       -2.531279e-38 -3.839197e-01
bigcom123       -2.534304e-38 -4.032314e-01
bigcom124       -2.529770e-38 -6.186749e-01
bigcom127       -2.531279e-38 -4.799980e-01
bigcom130       -2.540374e-38 -3.845297e-01
bigcom131       -2.529770e-38 -3.026838e-01
bigcom134       -2.529770e-38 -2.162392e-01
bigcom138       -2.529770e-38 -3.883080e-01
bigcom143       -2.529770e-38 -3.006910e-01
bigcom146       -2.537335e-38 -4.797021e-01
bigcom148       -2.531279e-38 -4.875365e-01
bigcom149       -2.531279e-38 -3.173056e-01
bigcom151       -2.529770e-38 -1.600666e-01
bigcom153       -2.529770e-38 -8.726038e-01
bigcom154       -2.529770e-38 -3.521797e-01
bigcom159        9.854056e-37  3.096927e+00
bigcom160       -2.531279e-38 -3.316952e-01
bigcom161        0.000000e+00  0.000000e+00
bigcom162       -2.534304e-38 -3.607295e-01
bigcom168       -2.531279e-38 -3.138185e-01
bigcom172       -2.529770e-38 -3.269994e-01
bigcom175       -2.529770e-38 -3.517523e-01
bigcom180       -2.529770e-38 -4.006097e-01
bigcom181       -2.531279e-38 -2.401153e-01
bigcom183        0.000000e+00  0.000000e+00
bigcom185       -2.529770e-38 -3.736020e-01
bigcom187       -2.529770e-38 -2.232276e-01
bigcom189       -2.531279e-38 -3.456537e-01
bigcom191       -2.531279e-38 -4.570649e-01
bigcom198       -2.529770e-38 -2.211028e-01
bigcom199       -2.529770e-38 -3.852247e-01
bigcom200        0.000000e+00  0.000000e+00
bigcom202       -2.529770e-38 -2.391109e-01
bigcom205        0.000000e+00  0.000000e+00
bigcom227        0.000000e+00  0.000000e+00
bigcom232       -2.529770e-38 -9.781954e-02
bigcom241       -2.529770e-38 -5.021492e-01
bigcom246        0.000000e+00  0.000000e+00
bigcom266       -2.529770e-38 -3.760903e-01
bigcom268       -2.529770e-38 -1.547450e-01
bigcom274       -2.529770e-38 -3.622362e-01
bigcom278       -2.529770e-38 -1.867993e-01
bigcom280       -2.529770e-38 -3.063550e-01
bigcom323       -2.531279e-38 -3.979905e-01
bigcom341        0.000000e+00  0.000000e+00
bigcom342       -2.529770e-38 -2.282533e-01
bigcom345       -2.529770e-38 -2.773934e-01
bigcom346       -2.529770e-38 -2.943204e-01
bigcom354       -2.529770e-38 -4.462255e-01
bigcom369        0.000000e+00  0.000000e+00
bigcom373        0.000000e+00  0.000000e+00
bigcom377       -2.529770e-38 -4.532219e-01
bigcom384       -2.529770e-38 -1.964043e-01
bigcom394       -2.529770e-38 -1.341474e-01
bigcom398       -2.531279e-38 -5.292253e-01
bigcom403        0.000000e+00  0.000000e+00
bigcom404       -2.529770e-38 -1.714768e-01
bigcom414       -2.531279e-38 -5.730834e-01
bigcom416        0.000000e+00  0.000000e+00
bigcom423       -2.531279e-38 -5.168557e-01
bigcom428       -2.529770e-38 -3.486151e-01
bigcom430        0.000000e+00  0.000000e+00
bigcom434       -2.529770e-38 -2.871950e-01
bigcom435       -2.529770e-38 -2.705982e-01
bigcom449        0.000000e+00  0.000000e+00
bigcom451        0.000000e+00  0.000000e+00
bigcom454       -2.529770e-38 -6.409370e-01
bigcom471        0.000000e+00  0.000000e+00
bigcom473       -2.529770e-38 -1.337961e-01
bigcom479       -2.529770e-38 -4.490662e-01
bigcom484       -2.537335e-38 -2.802750e-01
bigcom485       -2.529770e-38 -4.374607e-01
bigcom492        0.000000e+00  0.000000e+00
bigcom498       -2.529770e-38 -5.804067e-01
bigcom506       -2.529770e-38 -4.917577e-01
bigcom530       -2.529770e-38 -3.739071e-01
bigcom531       -2.529770e-38 -6.167832e-01
bigcom564        0.000000e+00  0.000000e+00
bigcom623       -2.529770e-38 -6.335798e-01
spin_vertex      1.421944e-38  1.597341e-01
membership_s1    9.171138e-39  6.451606e-02
membership_s2   -2.594755e-38 -3.029375e-01
membership_s3   -2.532791e-38 -2.894796e-01
membership_s4    0.000000e+00  0.000000e+00
membership_s5   -2.529770e-38 -5.885936e-01
membership_s6   -2.531279e-38 -5.201728e-01
membership_s7    0.000000e+00  0.000000e+00
membership_s8   -2.529770e-38 -6.717139e-01
membership_s9   -2.546473e-38 -3.221035e-01
membership_s10   0.000000e+00  0.000000e+00
membership_s11  -2.529770e-38 -4.275238e-01
membership_s13   0.000000e+00  0.000000e+00
membership_s14   4.150751e-38  2.141617e-01
membership_s15  -2.551067e-38 -3.984619e-01
membership_s17  -2.529770e-38 -2.874408e-01
membership_s18  -2.531279e-38 -2.803217e-01
membership_s19   4.243680e-38  7.687357e-02
membership_s20  -2.529770e-38 -4.695801e-01
membership_s21   2.002584e-37  1.007936e+00
membership_s22   6.698385e-38  5.089729e-01
membership_s23  -3.029269e-38 -1.139440e-01
membership_s25  -9.010025e-39  3.815385e-02
membership_s26  -2.529770e-38 -2.248107e-01
membership_s27  -2.529770e-38 -2.315904e-01
membership_s28  -2.534304e-38 -3.875082e-01
membership_s29  -2.529770e-38 -2.664721e-01
membership_s30  -2.531279e-38 -3.862314e-01
membership_s31  -2.540374e-38 -4.134403e-01
membership_s32  -2.544946e-38 -2.703785e-01
membership_s33  -2.529770e-38 -2.035682e-01
membership_s34   4.803404e-37  1.469700e+00
membership_s35  -4.958559e-39  9.767458e-02
membership_s36  -2.531279e-38 -1.854274e-01
membership_s37   9.716369e-39  5.345816e-02
membership_s39  -6.044932e-39 -1.023593e-01
membership_s40  -2.529770e-38 -2.416407e-01
membership_s41   0.000000e+00  0.000000e+00
membership_s42  -2.531279e-38 -1.952937e-01
membership_s43  -2.557218e-38 -4.085900e-01
membership_s44  -1.038659e-38 -2.741120e-01
V1              -7.339057e-38 -8.933527e-02
V2               8.815220e-38  1.840637e-01
pdi              1.128180e-35 -9.366801e+01
adhesion         2.937652e-41  9.381610e-05
cohesion        -5.875302e-41 -1.873069e-04
inner           -6.229500e-42  1.483225e-06
outer            4.145973e-42  2.799239e-04
ioratio          2.020758e-37  4.431172e-01
comsize          3.456105e-41  2.951669e-04
[1] "Dataset: med_targets Model GBM, run: 2 of 10 2015-06-15 22:28:00"
Iter   TrainDeviance   ValidDeviance   StepSize   Improve
     1        0.2238             nan     0.0100    0.0001
     2        0.2199             nan     0.0100    0.0007
     3        0.2143             nan     0.0100    0.0000
     4        0.2110             nan     0.0100   -0.0001
     5        0.2076             nan     0.0100    0.0001
     6        0.2043             nan     0.0100    0.0006
     7        0.2008             nan     0.0100    0.0001
     8        0.1967             nan     0.0100    0.0003
     9        0.1941             nan     0.0100   -0.0000
    10        0.1907             nan     0.0100    0.0003
    20        0.1702             nan     0.0100    0.0001
    40        0.1436             nan     0.0100    0.0001
    60        0.1236             nan     0.0100    0.0000
    80        0.1099             nan     0.0100   -0.0000
   100        0.0987             nan     0.0100   -0.0000
   120        0.0890             nan     0.0100   -0.0001
   140        0.0815             nan     0.0100   -0.0001
   160        0.0745             nan     0.0100   -0.0000
   180        0.0686             nan     0.0100   -0.0000
   194        0.0650             nan     0.0100   -0.0000

[1] "GBM variable coefficients"
                            var    rel.inf
outer                     outer 9.04882108
constraint           constraint 4.15824937
V1                           V1 3.80026483
graph23                 graph23 3.49111999
walktrap_vertex walktrap_vertex 3.37569506
bet                         bet 2.89310383
fourth                   fourth 2.88939803
bigcom41               bigcom41 2.77544649
spin_vertex         spin_vertex 2.70046382
V2                           V2 2.58896901
pagerank               pagerank 2.21943704
trans                     trans 2.18165458
graph4                   graph4 1.91487269
graph11                 graph11 1.86130847
ratio2                   ratio2 1.77478300
ratio5                   ratio5 1.67389528
membership_s21   membership_s21 1.65673662
comsize                 comsize 1.61871863
orbit18                 orbit18 1.44349054
graph15                 graph15 1.37823311
cohesion               cohesion 1.34591117
bigcom23               bigcom23 1.29217635
orbit31                 orbit31 1.12832243
knn                         knn 1.12495653
adhesion               adhesion 1.09710238
graph6                   graph6 1.03268791
inner                     inner 1.01835806
graph19                 graph19 0.97077275
upto_sixth           upto_sixth 0.88851029
membership_s14   membership_s14 0.88577988
graph0                   graph0 0.88329293
ratio1                   ratio1 0.85076984
orbit36                 orbit36 0.82963489
orbit35                 orbit35 0.82889440
orbit39                 orbit39 0.75904586
orbit27                 orbit27 0.75464889
orbit28                 orbit28 0.74410424
ratio6                   ratio6 0.74327764
graph12                 graph12 0.74182423
orbit50                 orbit50 0.72707354
ioratio                 ioratio 0.72037650
graph10                 graph10 0.71605815
graph1                   graph1 0.70819578
orbit9                   orbit9 0.70624607
orbit38                 orbit38 0.69562427
orbit30                 orbit30 0.66341009
orbit2                   orbit2 0.64927477
graph20                 graph20 0.62789703
graph16                 graph16 0.62333343
orbit21                 orbit21 0.62162043
graph3                   graph3 0.60170358
graph2                   graph2 0.55661965
graph21                 graph21 0.54044580
graph7                   graph7 0.53982617
graph14                 graph14 0.49197639
orbit5                   orbit5 0.49089070
orbit20                 orbit20 0.47356346
graph17                 graph17 0.45364860
ratio3                   ratio3 0.44943087
ratio4                   ratio4 0.44936162
fifth                     fifth 0.41817901
graph13                 graph13 0.41395895
close                     close 0.40059784
orbit51                 orbit51 0.38564170
bigcom8                 bigcom8 0.37982708
hubscore               hubscore 0.37572860
upto_fifth           upto_fifth 0.37519214
orbit24                 orbit24 0.36665756
graph5                   graph5 0.36009259
orbit11                 orbit11 0.35759318
graph9                   graph9 0.35080737
third                     third 0.34046370
bigcom33               bigcom33 0.33325125
orbit45                 orbit45 0.32145299
orbit13                 orbit13 0.31550869
orbit44                 orbit44 0.31492138
membership_s19   membership_s19 0.29782860
orbit56                 orbit56 0.29521557
orbit33                 orbit33 0.29371939
pdi                         pdi 0.29014745
orbit63                 orbit63 0.28810189
orbit67                 orbit67 0.28771824
orbit15                 orbit15 0.26228380
membership_s1     membership_s1 0.25312129
coreness               coreness 0.24678457
upto_third           upto_third 0.24595991
sixth                     sixth 0.24322452
orbit26                 orbit26 0.24126042
orbit40                 orbit40 0.23538241
graph22                 graph22 0.22839122
bigcom1                 bigcom1 0.21771672
orbit41                 orbit41 0.20995950
orbit62                 orbit62 0.19931224
orbit16                 orbit16 0.18528702
graph18                 graph18 0.17506147
graph24                 graph24 0.17196128
orbit17                 orbit17 0.16651653
orbit53                 orbit53 0.16427286
orbit69                 orbit69 0.16343226
orbit66                 orbit66 0.16318951
bigcom12               bigcom12 0.16185394
orbit19                 orbit19 0.15917199
orbit57                 orbit57 0.15873976
orbit46                 orbit46 0.15563779
graph25                 graph25 0.13798287
orbit54                 orbit54 0.12974916
orbit49                 orbit49 0.11505882
graph27                 graph27 0.11113359
upto_fourth         upto_fourth 0.10924700
orbit23                 orbit23 0.10860044
orbit1                   orbit1 0.10127396
ecc                         ecc 0.10010433
membership_s25   membership_s25 0.09468665
orbit4                   orbit4 0.09015940
bigcom5                 bigcom5 0.08448027
AP                           AP 0.08205797
orbit61                 orbit61 0.08142562
orbit58                 orbit58 0.07780595
membership_s35   membership_s35 0.07541247
graph8                   graph8 0.07024441
orbit52                 orbit52 0.06957827
orbit48                 orbit48 0.06758626
orbit7                   orbit7 0.06612560
orbit25                 orbit25 0.06170689
second                   second 0.05895125
orbit6                   orbit6 0.04197333
orbit22                 orbit22 0.03652618
orbit60                 orbit60 0.03586752
orbit42                 orbit42 0.02678555
orbit29                 orbit29 0.02511999
membership_s37   membership_s37 0.02326521
orbit43                 orbit43 0.02131522
selfinter             selfinter 0.02003104
graph26                 graph26 0.01882766
orbit47                 orbit47 0.01448191
graph28                 graph28 0.00000000
graph29                 graph29 0.00000000
orbit0                   orbit0 0.00000000
orbit3                   orbit3 0.00000000
orbit8                   orbit8 0.00000000
orbit10                 orbit10 0.00000000
orbit12                 orbit12 0.00000000
orbit14                 orbit14 0.00000000
orbit32                 orbit32 0.00000000
orbit34                 orbit34 0.00000000
orbit37                 orbit37 0.00000000
orbit55                 orbit55 0.00000000
orbit59                 orbit59 0.00000000
orbit64                 orbit64 0.00000000
orbit65                 orbit65 0.00000000
orbit68                 orbit68 0.00000000
orbit70                 orbit70 0.00000000
orbit71                 orbit71 0.00000000
orbit72                 orbit72 0.00000000
eccrad                   eccrad 0.00000000
evcent                   evcent 0.00000000
first                     first 0.00000000
upto_second         upto_second 0.00000000
bigcom3                 bigcom3 0.00000000
bigcom4                 bigcom4 0.00000000
bigcom6                 bigcom6 0.00000000
bigcom7                 bigcom7 0.00000000
bigcom9                 bigcom9 0.00000000
bigcom10               bigcom10 0.00000000
bigcom11               bigcom11 0.00000000
bigcom13               bigcom13 0.00000000
bigcom14               bigcom14 0.00000000
bigcom15               bigcom15 0.00000000
bigcom16               bigcom16 0.00000000
bigcom17               bigcom17 0.00000000
bigcom19               bigcom19 0.00000000
bigcom20               bigcom20 0.00000000
bigcom21               bigcom21 0.00000000
bigcom22               bigcom22 0.00000000
bigcom26               bigcom26 0.00000000
bigcom27               bigcom27 0.00000000
bigcom28               bigcom28 0.00000000
bigcom30               bigcom30 0.00000000
bigcom31               bigcom31 0.00000000
bigcom32               bigcom32 0.00000000
bigcom34               bigcom34 0.00000000
bigcom36               bigcom36 0.00000000
bigcom37               bigcom37 0.00000000
bigcom38               bigcom38 0.00000000
bigcom39               bigcom39 0.00000000
bigcom40               bigcom40 0.00000000
bigcom43               bigcom43 0.00000000
bigcom46               bigcom46 0.00000000
bigcom47               bigcom47 0.00000000
bigcom49               bigcom49 0.00000000
bigcom52               bigcom52 0.00000000
bigcom54               bigcom54 0.00000000
bigcom58               bigcom58 0.00000000
bigcom61               bigcom61 0.00000000
bigcom65               bigcom65 0.00000000
bigcom69               bigcom69 0.00000000
bigcom71               bigcom71 0.00000000
bigcom75               bigcom75 0.00000000
bigcom76               bigcom76 0.00000000
bigcom78               bigcom78 0.00000000
bigcom82               bigcom82 0.00000000
bigcom83               bigcom83 0.00000000
bigcom85               bigcom85 0.00000000
bigcom87               bigcom87 0.00000000
bigcom90               bigcom90 0.00000000
bigcom91               bigcom91 0.00000000
bigcom95               bigcom95 0.00000000
bigcom97               bigcom97 0.00000000
bigcom98               bigcom98 0.00000000
bigcom99               bigcom99 0.00000000
bigcom101             bigcom101 0.00000000
bigcom102             bigcom102 0.00000000
bigcom104             bigcom104 0.00000000
bigcom106             bigcom106 0.00000000
bigcom107             bigcom107 0.00000000
bigcom108             bigcom108 0.00000000
bigcom113             bigcom113 0.00000000
bigcom114             bigcom114 0.00000000
bigcom115             bigcom115 0.00000000
bigcom117             bigcom117 0.00000000
bigcom119             bigcom119 0.00000000
bigcom121             bigcom121 0.00000000
bigcom123             bigcom123 0.00000000
bigcom124             bigcom124 0.00000000
bigcom127             bigcom127 0.00000000
bigcom130             bigcom130 0.00000000
bigcom131             bigcom131 0.00000000
bigcom134             bigcom134 0.00000000
bigcom138             bigcom138 0.00000000
bigcom143             bigcom143 0.00000000
bigcom146             bigcom146 0.00000000
bigcom148             bigcom148 0.00000000
bigcom149             bigcom149 0.00000000
bigcom151             bigcom151 0.00000000
bigcom153             bigcom153 0.00000000
bigcom154             bigcom154 0.00000000
bigcom159             bigcom159 0.00000000
bigcom160             bigcom160 0.00000000
bigcom161             bigcom161 0.00000000
bigcom162             bigcom162 0.00000000
bigcom168             bigcom168 0.00000000
bigcom172             bigcom172 0.00000000
bigcom175             bigcom175 0.00000000
bigcom180             bigcom180 0.00000000
bigcom181             bigcom181 0.00000000
bigcom183             bigcom183 0.00000000
bigcom185             bigcom185 0.00000000
bigcom187             bigcom187 0.00000000
bigcom189             bigcom189 0.00000000
bigcom191             bigcom191 0.00000000
bigcom198             bigcom198 0.00000000
bigcom199             bigcom199 0.00000000
bigcom200             bigcom200 0.00000000
bigcom202             bigcom202 0.00000000
bigcom205             bigcom205 0.00000000
bigcom227             bigcom227 0.00000000
bigcom232             bigcom232 0.00000000
bigcom241             bigcom241 0.00000000
bigcom246             bigcom246 0.00000000
bigcom266             bigcom266 0.00000000
bigcom268             bigcom268 0.00000000
bigcom274             bigcom274 0.00000000
bigcom278             bigcom278 0.00000000
bigcom280             bigcom280 0.00000000
bigcom323             bigcom323 0.00000000
bigcom341             bigcom341 0.00000000
bigcom342             bigcom342 0.00000000
bigcom345             bigcom345 0.00000000
bigcom346             bigcom346 0.00000000
bigcom354             bigcom354 0.00000000
bigcom369             bigcom369 0.00000000
bigcom373             bigcom373 0.00000000
bigcom377             bigcom377 0.00000000
bigcom384             bigcom384 0.00000000
bigcom394             bigcom394 0.00000000
bigcom398             bigcom398 0.00000000
bigcom403             bigcom403 0.00000000
bigcom404             bigcom404 0.00000000
bigcom414             bigcom414 0.00000000
bigcom416             bigcom416 0.00000000
bigcom423             bigcom423 0.00000000
bigcom428             bigcom428 0.00000000
bigcom430             bigcom430 0.00000000
bigcom434             bigcom434 0.00000000
bigcom435             bigcom435 0.00000000
bigcom449             bigcom449 0.00000000
bigcom451             bigcom451 0.00000000
bigcom454             bigcom454 0.00000000
bigcom471             bigcom471 0.00000000
bigcom473             bigcom473 0.00000000
bigcom479             bigcom479 0.00000000
bigcom484             bigcom484 0.00000000
bigcom485             bigcom485 0.00000000
bigcom492             bigcom492 0.00000000
bigcom498             bigcom498 0.00000000
bigcom506             bigcom506 0.00000000
bigcom530             bigcom530 0.00000000
bigcom531             bigcom531 0.00000000
bigcom564             bigcom564 0.00000000
bigcom623             bigcom623 0.00000000
membership_s2     membership_s2 0.00000000
membership_s3     membership_s3 0.00000000
membership_s4     membership_s4 0.00000000
membership_s5     membership_s5 0.00000000
membership_s6     membership_s6 0.00000000
membership_s7     membership_s7 0.00000000
membership_s8     membership_s8 0.00000000
membership_s9     membership_s9 0.00000000
membership_s10   membership_s10 0.00000000
membership_s11   membership_s11 0.00000000
membership_s13   membership_s13 0.00000000
membership_s15   membership_s15 0.00000000
membership_s17   membership_s17 0.00000000
membership_s18   membership_s18 0.00000000
membership_s20   membership_s20 0.00000000
membership_s22   membership_s22 0.00000000
membership_s23   membership_s23 0.00000000
membership_s26   membership_s26 0.00000000
membership_s27   membership_s27 0.00000000
membership_s28   membership_s28 0.00000000
membership_s29   membership_s29 0.00000000
membership_s30   membership_s30 0.00000000
membership_s31   membership_s31 0.00000000
membership_s32   membership_s32 0.00000000
membership_s33   membership_s33 0.00000000
membership_s34   membership_s34 0.00000000
membership_s36   membership_s36 0.00000000
membership_s39   membership_s39 0.00000000
membership_s40   membership_s40 0.00000000
membership_s41   membership_s41 0.00000000
membership_s42   membership_s42 0.00000000
membership_s43   membership_s43 0.00000000
membership_s44   membership_s44 0.00000000
[1] "Dataset: med_targets Model RF, run: 2 of 10 2015-06-15 22:28:26"
     |      Out-of-bag   |
Tree |      MSE  %Var(y) |
   1 |  0.02874   121.08 |
   2 |  0.03696   155.68 |
   3 |  0.03618   152.41 |
   4 |  0.03165   133.32 |
   5 |  0.03062   128.96 |
   6 |  0.03077   129.62 |
   7 |  0.03119   131.40 |
   8 |  0.03208   135.12 |
   9 |  0.03158   133.04 |
  10 |  0.03013   126.92 |
  11 |  0.02899   122.12 |
  12 |  0.02878   121.23 |
  13 |  0.02978   125.43 |
  14 |  0.02903   122.28 |
  15 |   0.0285   120.04 |
  16 |  0.02798   117.84 |
  17 |  0.02734   115.16 |
  18 |  0.02717   114.44 |
  19 |  0.02728   114.91 |
  20 |  0.02751   115.86 |
  21 |   0.0273   115.01 |
  22 |  0.02723   114.69 |
  23 |  0.02715   114.38 |
  24 |  0.02672   112.57 |
  25 |   0.0266   112.03 |
  26 |  0.02673   112.61 |
  27 |  0.02654   111.78 |
  28 |  0.02648   111.54 |
  29 |   0.0263   110.79 |
  30 |  0.02624   110.54 |
  31 |  0.02616   110.21 |
  32 |  0.02634   110.94 |
  33 |  0.02643   111.34 |
  34 |  0.02642   111.29 |
  35 |  0.02636   111.03 |
  36 |  0.02644   111.37 |
  37 |   0.0264   111.21 |
  38 |  0.02643   111.35 |
  39 |  0.02639   111.18 |
  40 |  0.02621   110.41 |
  41 |  0.02618   110.27 |
  42 |  0.02612   110.01 |
  43 |  0.02611   110.00 |
  44 |  0.02609   109.91 |
  45 |  0.02598   109.44 |
  46 |  0.02602   109.61 |
  47 |  0.02591   109.15 |
  48 |  0.02586   108.93 |
  49 |  0.02582   108.77 |
  50 |  0.02573   108.39 |
  51 |  0.02564   108.01 |
  52 |  0.02566   108.09 |
  53 |   0.0256   107.83 |
  54 |   0.0255   107.42 |
  55 |  0.02549   107.38 |
  56 |  0.02553   107.56 |
  57 |  0.02546   107.24 |
  58 |  0.02545   107.21 |
  59 |   0.0255   107.41 |
  60 |  0.02543   107.14 |
  61 |  0.02549   107.36 |
  62 |  0.02552   107.48 |
  63 |  0.02549   107.38 |
  64 |  0.02552   107.51 |
  65 |  0.02546   107.26 |
  66 |   0.0254   106.97 |
  67 |  0.02543   107.12 |
  68 |  0.02539   106.97 |
  69 |  0.02536   106.80 |
  70 |  0.02534   106.76 |
  71 |  0.02536   106.80 |
  72 |   0.0253   106.58 |
  73 |  0.02532   106.66 |
  74 |  0.02533   106.70 |
  75 |  0.02524   106.31 |
  76 |  0.02521   106.21 |
  77 |  0.02522   106.21 |
  78 |   0.0252   106.15 |
  79 |  0.02512   105.81 |
  80 |  0.02501   105.35 |
  81 |  0.02504   105.48 |
  82 |  0.02502   105.40 |
  83 |  0.02502   105.39 |
  84 |    0.025   105.33 |
  85 |  0.02497   105.16 |
  86 |  0.02493   105.00 |
  87 |  0.02499   105.26 |
  88 |  0.02501   105.35 |
  89 |  0.02497   105.19 |
  90 |    0.025   105.31 |
  91 |  0.02499   105.28 |
  92 |  0.02497   105.18 |
  93 |  0.02497   105.19 |
  94 |  0.02497   105.17 |
  95 |  0.02498   105.21 |
  96 |  0.02497   105.18 |
  97 |  0.02495   105.11 |
  98 |  0.02499   105.28 |
  99 |  0.02502   105.38 |
 100 |    0.025   105.33 |
[1] "Random Forest variable coefficients"
                      %IncMSE IncNodePurity
graph5           1.658288e-03  1.084078e-01
graph6           2.425122e-03  1.799720e-01
graph7           1.136364e-04  3.507424e-02
graph8           1.629887e-04  4.502694e-02
graph9           1.212362e-03  1.475651e-01
graph10          5.617359e-03  1.946030e-01
graph11          4.463794e-03  3.202161e-01
graph12          3.065197e-03  2.179665e-01
graph13          7.372724e-03  3.418325e-01
graph14          5.083904e-04  2.530358e-01
graph15          1.251707e-02  2.858706e-01
graph16          5.463451e-03  2.728350e-01
graph17          6.311710e-03  1.512058e-01
graph18          2.515219e-03  9.493089e-02
graph19          4.684552e-03  2.298986e-01
graph20          1.780673e-03  2.192787e-01
graph21          2.127008e-03  2.616467e-01
graph22          2.643799e-03  7.271885e-02
graph23          3.144644e-03  4.840824e-01
graph24          4.212737e-05  6.619048e-02
graph25          5.295651e-05  1.022325e-01
graph26          4.841789e-05  2.383117e-02
graph27          9.004591e-04  2.206858e-03
graph28          0.000000e+00  1.387779e-19
graph29          0.000000e+00  1.387779e-19
orbit0           3.197930e-04  1.182901e-01
orbit1           9.850433e-04  1.576556e-01
orbit2           7.652514e-04  3.573995e-01
orbit3           9.246332e-04  7.682364e-02
orbit4           2.124588e-03  2.100548e-01
orbit5           3.691411e-03  2.183322e-01
orbit6           3.216855e-03  2.566579e-01
orbit7           2.421283e-04  1.804965e-01
orbit8           1.059073e-03  1.093595e-01
orbit9           7.641302e-03  2.507477e-01
orbit10          7.068523e-04  1.673239e-01
orbit11          1.309852e-03  8.823801e-02
orbit12          2.805960e-04  4.439030e-02
orbit13          8.163700e-04  5.813707e-02
orbit14          1.120053e-04  5.240889e-02
orbit15          1.550809e-03  1.765670e-01
orbit16          2.255727e-03  1.563999e-01
orbit17          8.964297e-04  1.345936e-01
orbit18          1.112841e-02  3.860719e-01
orbit19          5.297038e-03  1.076905e-01
orbit20          4.981583e-03  3.611734e-01
orbit21          4.420466e-04  1.484861e-01
orbit22          3.256874e-03  3.507858e-01
orbit23          2.075348e-04  3.609128e-01
orbit24          6.879110e-03  2.574616e-01
orbit25          2.008424e-03  1.566680e-01
orbit26          4.642489e-03  3.431345e-01
orbit27          4.054216e-03  1.614691e-01
orbit28          3.764877e-03  2.313652e-01
orbit29          0.000000e+00  2.223915e-17
orbit30          3.417416e-03  1.296151e-01
orbit31          3.209404e-03  3.216265e-01
orbit32          1.590355e-03  3.693772e-02
orbit33          6.047175e-04  7.796501e-02
orbit34          9.672484e-03  1.716195e-01
orbit35          7.248487e-03  3.845670e-01
orbit36          5.068454e-03  1.855078e-01
orbit37          2.082302e-03  6.649662e-02
orbit38          4.439076e-03  2.413549e-01
orbit39          4.511664e-03  4.702034e-01
orbit40          3.069764e-03  1.023467e-01
orbit41          6.072514e-05  6.208158e-02
orbit42          5.103092e-04  4.096832e-02
orbit43          6.496336e-03  6.440477e-02
orbit44          2.286320e-03  2.302595e-01
orbit45          9.349638e-03  2.812130e-01
orbit46          3.088950e-04  6.005616e-02
orbit47          2.022524e-03  7.305335e-02
orbit48          0.000000e+00  4.362830e-18
orbit49          2.752588e-03  9.485795e-02
orbit50          3.239474e-03  1.616126e-01
orbit51          1.239072e-03  8.523133e-02
orbit52          8.417838e-04  1.284057e-01
orbit53          1.260594e-03  1.837876e-01
orbit54          6.547508e-04  1.121411e-02
orbit55         -5.797101e-06  2.793506e-02
orbit56          1.170511e-02  4.497921e-01
orbit57          1.461395e-03  1.370090e-01
orbit58          2.155983e-04  4.647264e-02
orbit59          3.193132e-04  1.148383e-01
orbit60          1.852591e-05  2.843125e-03
orbit61          1.580405e-03  7.182206e-02
orbit62          9.958062e-04  4.855641e-02
orbit63          2.211396e-03  8.889960e-02
orbit64          6.376218e-05  5.899951e-02
orbit65          3.741935e-05  2.452962e-02
orbit66          1.076352e-03  3.495557e-02
orbit67          1.411667e-03  2.481949e-01
orbit68          3.737925e-04  2.148290e-02
orbit69          1.647381e-03  2.210652e-01
orbit70          0.000000e+00  5.984796e-19
orbit71          0.000000e+00  1.734723e-20
orbit72          0.000000e+00  5.551115e-19
AP               1.631321e-05  8.047619e-03
bet              3.854196e-04  4.938174e-01
ecc              1.244611e-03  1.573198e-01
eccrad           2.757901e-03  2.037462e-01
close            3.759839e-04  1.668083e-01
constraint       1.407864e-03  7.340944e-01
coreness         9.753448e-04  2.958055e-01
knn              1.549306e-03  1.576173e-01
hubscore         1.514720e-03  4.044860e-01
pagerank         2.160482e-03  5.482729e-01
trans            1.707634e-03  3.300227e-01
evcent           4.996568e-03  2.454589e-01
first            3.192301e-04  2.493448e-01
upto_second      2.702384e-03  1.841049e-01
upto_third       2.118775e-03  1.638809e-01
upto_fourth      5.306421e-04  1.311506e-01
upto_fifth       3.932952e-04  6.858990e-02
upto_sixth       5.169493e-03  2.492139e-01
second           1.750462e-03  1.599165e-01
third            1.866242e-03  1.470653e-01
fourth           3.138841e-03  3.934035e-01
fifth            2.723687e-03  1.917500e-01
sixth            2.577091e-04  1.025602e-01
ratio1           4.102321e-03  4.220315e-01
ratio2           9.217576e-04  4.110470e-01
ratio3           3.228225e-03  5.691604e-01
ratio4           1.045256e-04  2.788318e-01
ratio5           8.761431e-04  4.942046e-01
ratio6           1.030098e-03  3.343994e-01
selfinter        0.000000e+00  6.331741e-19
walktrap_vertex  1.339463e-03  6.321681e-01
bigcom1         -1.387988e-04  9.465132e-02
bigcom3          0.000000e+00  0.000000e+00
bigcom4          0.000000e+00  0.000000e+00
bigcom5          9.656319e-05  3.861417e-02
bigcom6          0.000000e+00  0.000000e+00
bigcom7          0.000000e+00  0.000000e+00
bigcom8         -6.951316e-05  1.395612e-01
bigcom9          0.000000e+00  0.000000e+00
bigcom10         0.000000e+00  0.000000e+00
bigcom11        -3.538570e-06  9.586773e-05
bigcom12         4.950403e-05  9.133678e-02
bigcom13         0.000000e+00  0.000000e+00
bigcom14         0.000000e+00  2.775558e-19
bigcom15         0.000000e+00  0.000000e+00
bigcom16         0.000000e+00  2.775558e-19
bigcom17         0.000000e+00  0.000000e+00
bigcom19         0.000000e+00  2.775558e-19
bigcom20         0.000000e+00  0.000000e+00
bigcom21         0.000000e+00  0.000000e+00
bigcom22         0.000000e+00  8.673617e-20
bigcom23         9.478729e-04  1.719870e-01
bigcom26         0.000000e+00  4.163336e-19
bigcom27         0.000000e+00  1.110223e-18
bigcom28         0.000000e+00  0.000000e+00
bigcom30         0.000000e+00  0.000000e+00
bigcom31         0.000000e+00  0.000000e+00
bigcom32         0.000000e+00  0.000000e+00
bigcom33        -1.224836e-05  4.498414e-01
bigcom34         0.000000e+00  0.000000e+00
bigcom36         0.000000e+00  0.000000e+00
bigcom37         0.000000e+00  0.000000e+00
bigcom38         0.000000e+00  0.000000e+00
bigcom39         0.000000e+00  0.000000e+00
bigcom40         0.000000e+00  0.000000e+00
bigcom41         4.833094e-04  8.123601e-01
bigcom43         0.000000e+00  0.000000e+00
bigcom46         0.000000e+00  0.000000e+00
bigcom47         0.000000e+00  0.000000e+00
bigcom49         0.000000e+00  0.000000e+00
bigcom52         0.000000e+00  0.000000e+00
bigcom54         0.000000e+00  0.000000e+00
bigcom58         0.000000e+00  0.000000e+00
bigcom61         0.000000e+00  0.000000e+00
bigcom65         0.000000e+00  2.775558e-19
bigcom69         0.000000e+00  0.000000e+00
bigcom71         0.000000e+00  0.000000e+00
bigcom75         0.000000e+00  0.000000e+00
bigcom76         0.000000e+00  0.000000e+00
bigcom78         0.000000e+00  0.000000e+00
bigcom82         0.000000e+00  0.000000e+00
bigcom83         0.000000e+00  0.000000e+00
bigcom85         0.000000e+00  0.000000e+00
bigcom87         0.000000e+00  0.000000e+00
bigcom90         0.000000e+00  6.885441e-01
bigcom91         0.000000e+00  0.000000e+00
bigcom95         0.000000e+00  0.000000e+00
bigcom97         0.000000e+00  0.000000e+00
bigcom98         0.000000e+00  0.000000e+00
bigcom99         0.000000e+00  0.000000e+00
bigcom101        0.000000e+00  8.571429e-03
bigcom102        0.000000e+00  0.000000e+00
bigcom104        0.000000e+00  0.000000e+00
bigcom106        0.000000e+00  0.000000e+00
bigcom107        0.000000e+00  0.000000e+00
bigcom108        0.000000e+00  0.000000e+00
bigcom113        0.000000e+00  0.000000e+00
bigcom114        0.000000e+00  0.000000e+00
bigcom115        0.000000e+00  0.000000e+00
bigcom117        0.000000e+00  2.775558e-19
bigcom119        0.000000e+00  2.775558e-19
bigcom121        0.000000e+00  0.000000e+00
bigcom123        0.000000e+00  0.000000e+00
bigcom124        0.000000e+00  0.000000e+00
bigcom127        0.000000e+00  0.000000e+00
bigcom130        0.000000e+00  0.000000e+00
bigcom131        0.000000e+00  0.000000e+00
bigcom134        0.000000e+00  0.000000e+00
bigcom138        0.000000e+00  0.000000e+00
bigcom143        0.000000e+00  0.000000e+00
bigcom146        0.000000e+00  0.000000e+00
bigcom148        0.000000e+00  2.775558e-19
bigcom149        0.000000e+00  0.000000e+00
bigcom151        0.000000e+00  0.000000e+00
bigcom153        0.000000e+00  0.000000e+00
bigcom154        0.000000e+00  0.000000e+00
bigcom159        0.000000e+00  7.319111e-01
bigcom160        0.000000e+00  0.000000e+00
bigcom161        0.000000e+00  0.000000e+00
bigcom162        0.000000e+00  0.000000e+00
bigcom168        0.000000e+00  0.000000e+00
bigcom172        0.000000e+00  0.000000e+00
bigcom175        0.000000e+00  2.775558e-19
bigcom180        0.000000e+00  0.000000e+00
bigcom181        0.000000e+00  1.110223e-18
bigcom183        0.000000e+00  0.000000e+00
bigcom185        0.000000e+00  0.000000e+00
bigcom187        0.000000e+00  0.000000e+00
bigcom189        0.000000e+00  0.000000e+00
bigcom191        0.000000e+00  0.000000e+00
bigcom198        0.000000e+00  0.000000e+00
bigcom199        0.000000e+00  0.000000e+00
bigcom200        0.000000e+00  0.000000e+00
bigcom202        0.000000e+00  2.775558e-19
bigcom205        0.000000e+00  0.000000e+00
bigcom227        0.000000e+00  0.000000e+00
bigcom232        0.000000e+00  0.000000e+00
bigcom241        0.000000e+00  0.000000e+00
bigcom246        0.000000e+00  0.000000e+00
bigcom266        0.000000e+00  2.775558e-19
bigcom268        0.000000e+00  0.000000e+00
bigcom274        0.000000e+00  0.000000e+00
bigcom278        0.000000e+00  0.000000e+00
bigcom280        0.000000e+00  0.000000e+00
bigcom323        0.000000e+00  0.000000e+00
bigcom341        0.000000e+00  0.000000e+00
bigcom342        0.000000e+00  0.000000e+00
bigcom345        0.000000e+00  0.000000e+00
bigcom346        0.000000e+00  0.000000e+00
bigcom354        0.000000e+00  0.000000e+00
bigcom369        0.000000e+00  0.000000e+00
bigcom373        0.000000e+00  0.000000e+00
bigcom377        0.000000e+00  2.775558e-19
bigcom384        0.000000e+00  0.000000e+00
bigcom394        0.000000e+00  0.000000e+00
bigcom398        0.000000e+00  0.000000e+00
bigcom403        0.000000e+00  0.000000e+00
bigcom404        0.000000e+00  0.000000e+00
bigcom414        0.000000e+00  0.000000e+00
bigcom416        0.000000e+00  0.000000e+00
bigcom423        0.000000e+00  0.000000e+00
bigcom428        0.000000e+00  2.775558e-19
bigcom430        0.000000e+00  0.000000e+00
bigcom434        0.000000e+00  0.000000e+00
bigcom435        0.000000e+00  0.000000e+00
bigcom449        0.000000e+00  0.000000e+00
bigcom451        0.000000e+00  0.000000e+00
bigcom454        0.000000e+00  0.000000e+00
bigcom471        0.000000e+00  0.000000e+00
bigcom473        0.000000e+00  0.000000e+00
bigcom479        0.000000e+00  0.000000e+00
bigcom484        0.000000e+00  0.000000e+00
bigcom485        0.000000e+00  0.000000e+00
bigcom492        0.000000e+00  0.000000e+00
bigcom498        0.000000e+00  0.000000e+00
bigcom506        0.000000e+00  0.000000e+00
bigcom530        0.000000e+00  0.000000e+00
bigcom531        0.000000e+00  0.000000e+00
bigcom564        0.000000e+00  0.000000e+00
bigcom623        0.000000e+00  0.000000e+00
spin_vertex      8.177163e-04  5.926048e-01
membership_s1    5.066622e-05  3.053429e-02
membership_s2    0.000000e+00  3.469447e-20
membership_s3    0.000000e+00  0.000000e+00
membership_s4    0.000000e+00  0.000000e+00
membership_s5    0.000000e+00  0.000000e+00
membership_s6    0.000000e+00  0.000000e+00
membership_s7    0.000000e+00  0.000000e+00
membership_s8    0.000000e+00  0.000000e+00
membership_s9    0.000000e+00  0.000000e+00
membership_s10   0.000000e+00  0.000000e+00
membership_s11   0.000000e+00  0.000000e+00
membership_s13   0.000000e+00  0.000000e+00
membership_s14   3.907819e-04  2.122688e-01
membership_s15   0.000000e+00  5.204170e-20
membership_s17   0.000000e+00  0.000000e+00
membership_s18   0.000000e+00  0.000000e+00
membership_s19   4.906155e-05  7.589432e-02
membership_s20   0.000000e+00  0.000000e+00
membership_s21   2.948073e-04  5.895022e-01
membership_s22   0.000000e+00  0.000000e+00
membership_s23   0.000000e+00  5.551115e-19
membership_s25   7.679907e-05  5.538099e-02
membership_s26   0.000000e+00  0.000000e+00
membership_s27   0.000000e+00  0.000000e+00
membership_s28   0.000000e+00  0.000000e+00
membership_s29   0.000000e+00  0.000000e+00
membership_s30   0.000000e+00  0.000000e+00
membership_s31   0.000000e+00  0.000000e+00
membership_s32   0.000000e+00  0.000000e+00
membership_s33   0.000000e+00  0.000000e+00
membership_s34  -4.174273e-07  2.125881e-01
membership_s35   3.555756e-05  8.168250e-02
membership_s36   0.000000e+00  0.000000e+00
membership_s37  -1.126275e-04  3.484141e-02
membership_s39  -1.958499e-05  4.695159e-02
membership_s40   0.000000e+00  0.000000e+00
membership_s41   0.000000e+00  0.000000e+00
membership_s42   0.000000e+00  0.000000e+00
membership_s43   0.000000e+00  4.163336e-19
membership_s44  -1.584786e-05  2.116290e-04
V1               5.116392e-03  1.280339e+00
V2               2.471888e-03  6.272879e-01
pdi             -1.293028e-05  1.009471e-01
adhesion         1.218212e-02  4.772293e-01
cohesion         1.018945e-02  5.411028e-01
inner            5.474958e-03  3.650281e-01
outer            3.138588e-03  2.002878e+00
ioratio          5.239277e-03  2.928705e-01
comsize          2.847164e-03  3.956405e-01
[1] "Dataset: med_targets Model GLM, run: 2 of 10 2015-06-15 22:28:51"
[1] "glmnet variable coefficients"
                         [,1]          [,2]
(Intercept)     -3.691316e+00 -1.539544e-01
graph0          -9.690697e-40  2.972848e-03
graph1          -2.183408e-41  1.274859e-05
graph2          -5.420446e-40  3.303209e-03
graph3          -7.583512e-43 -1.374624e-06
graph4          -2.490884e-43  3.563148e-07
graph5          -1.861671e-41 -1.007714e-05
graph6          -6.006643e-42 -5.199004e-06
graph7          -3.889557e-41 -7.594015e-05
graph8          -1.754875e-40 -2.088129e-04
graph9          -1.906212e-44 -3.387347e-08
graph10         -6.887225e-45 -9.547417e-09
graph11         -3.215266e-45  6.043833e-09
graph12         -1.574702e-43 -3.552765e-07
graph13         -3.352461e-43 -5.063810e-07
graph14         -8.298027e-44 -1.497602e-07
graph15         -5.170741e-42 -1.475859e-05
graph16         -6.865879e-44 -5.116134e-08
graph17         -2.618485e-43 -5.841786e-07
graph18         -1.398256e-41 -2.021039e-05
graph19         -1.210045e-42 -2.517712e-06
graph20         -6.212432e-43  5.202317e-06
graph21         -3.555000e-42 -9.306592e-06
graph22         -1.607205e-42 -4.590129e-06
graph23         -1.622625e-42  1.588044e-07
graph24         -6.680708e-42 -1.315583e-05
graph25         -1.430537e-41 -2.076914e-05
graph26         -6.912370e-42 -1.231619e-05
graph27         -3.320991e-41 -3.149820e-05
graph28         -1.955252e-41 -2.134647e-05
graph29         -9.859124e-41 -6.753355e-05
orbit0          -9.690697e-40  2.961410e-03
orbit1          -2.407617e-41  2.045836e-05
orbit2          -6.369988e-41 -1.264765e-04
orbit3          -5.420446e-40  3.301041e-03
orbit4          -1.735122e-42 -5.222601e-06
orbit5          -1.048192e-42  3.449379e-07
orbit6          -2.484344e-43  3.777415e-07
orbit7          -7.929281e-42 -5.529382e-05
orbit8          -1.861671e-41 -1.001678e-05
orbit9          -2.987205e-41 -5.636284e-05
orbit10         -6.093341e-42 -3.330033e-06
orbit11         -4.758666e-41  2.322280e-04
orbit12         -4.582284e-41 -1.015568e-04
orbit13         -1.204500e-40  5.191026e-06
orbit14         -1.754875e-40 -2.083866e-04
orbit15         -5.257570e-44 -1.166600e-07
orbit16         -6.621493e-44 -1.901234e-07
orbit17         -3.169534e-44 -2.254646e-09
orbit18         -3.876219e-44 -2.015829e-07
orbit19         -1.129024e-44 -9.123892e-09
orbit20         -1.490739e-44  1.956323e-08
orbit21         -8.941529e-44 -1.619871e-07
orbit22         -3.213474e-45  6.112715e-09
orbit23         -1.409088e-42 -1.524576e-05
orbit24         -4.034073e-43 -8.827384e-07
orbit25         -2.321790e-43 -6.631631e-07
orbit26         -4.943053e-43 -3.744531e-07
orbit27         -3.093848e-42 -1.006625e-05
orbit28         -1.897752e-42 -3.492820e-06
orbit29         -4.232620e-43 -3.096655e-07
orbit30         -1.199716e-42 -7.046570e-08
orbit31         -1.735255e-43 -3.837900e-07
orbit32         -9.647394e-44 -1.246365e-07
orbit33         -5.662872e-42  1.032841e-05
orbit34         -5.170741e-42 -1.467709e-05
orbit35         -4.598226e-43 -2.657864e-07
orbit36         -7.167673e-43 -2.381023e-06
orbit37         -7.848542e-44 -3.144786e-08
orbit38         -9.944258e-43  7.620537e-07
orbit39         -1.516879e-42 -3.954098e-06
orbit40         -2.655010e-43 -5.761802e-07
orbit41         -2.116124e-42 -1.377381e-06
orbit42         -1.727448e-41 -1.140022e-05
orbit43         -1.451113e-41 -2.313971e-05
orbit44         -1.510386e-40  2.127272e-03
orbit45         -1.144199e-41 -3.409340e-05
orbit46         -2.544931e-42 -6.194816e-06
orbit47         -4.829831e-42 -8.438872e-06
orbit48         -1.618706e-42 -8.722297e-07
orbit49         -6.200575e-43  6.223797e-06
orbit50         -1.050639e-41 -3.669356e-05
orbit51         -8.115154e-42 -1.782146e-05
orbit52         -1.061080e-41 -3.723008e-05
orbit53         -7.276808e-42 -1.767538e-05
orbit54         -1.604591e-42 -4.560065e-06
orbit55         -5.048014e-41 -1.347562e-04
orbit56         -2.303414e-41  3.688379e-05
orbit57         -1.206352e-42 -6.458731e-07
orbit58         -3.293543e-41 -2.203364e-05
orbit59         -1.252506e-41 -3.031013e-05
orbit60         -1.004613e-41 -9.192956e-06
orbit61         -1.092554e-40 -1.327939e-04
orbit62         -6.502355e-41 -5.013816e-05
orbit63         -2.721321e-41 -4.695408e-05
orbit64         -2.610139e-41 -4.599971e-05
orbit65         -3.543595e-41 -1.054167e-04
orbit66         -6.763759e-42 -5.553116e-06
orbit67         -3.262682e-41 -3.907580e-05
orbit68         -3.570687e-41 -3.804053e-05
orbit69         -2.422340e-40  6.749763e-04
orbit70         -2.923986e-41 -2.891002e-05
orbit71         -3.534236e-41 -5.018762e-05
orbit72         -9.859124e-41 -6.601670e-05
AP              -3.136655e-39 -1.585018e-01
bet              1.333181e-43  2.017156e-06
ecc              2.852566e-40 -1.219382e-01
eccrad           1.996796e-39 -8.534332e-01
close           -6.900855e-37  6.494723e-01
constraint       1.692185e-37  6.270484e-02
coreness        -5.012166e-39 -1.209958e-02
knn             -2.868663e-40  9.741641e-05
hubscore        -3.077757e-37 -6.750680e-01
pagerank        -1.333062e-35 -1.383835e+02
trans           -3.428385e-38  7.020467e-01
evcent          -3.102160e-37 -6.523512e-01
first           -9.690697e-40  3.010320e-03
upto_second     -4.367106e-41  4.739060e-05
upto_third      -1.196491e-41  1.513740e-05
upto_fourth     -1.564637e-41  1.941178e-05
upto_fifth      -9.338132e-41 -2.473069e-04
upto_sixth      -7.304037e-40  1.096363e-06
second          -4.418203e-41  4.648542e-05
third           -1.405012e-41  1.851585e-05
fourth           1.759896e-41 -2.269534e-05
fifth            1.854996e-41 -3.692650e-05
sixth            1.057999e-40  3.093884e-04
ratio1          -4.033460e-40  2.443934e-04
ratio2           1.766391e-39  1.045812e-03
ratio3           7.438261e-39 -1.340455e-02
ratio4           7.083702e-38  3.169187e-01
ratio5           2.681620e-37 -6.498720e-01
ratio6           6.310485e-40  8.013729e-04
selfinter       -2.411572e-38 -2.883305e-01
walktrap_vertex -6.772829e-38 -5.226274e-01
bigcom1          5.582135e-40 -6.350972e-02
bigcom3         -2.459272e-38 -5.550718e-01
bigcom4         -2.460733e-38 -2.311902e-01
bigcom5         -1.579195e-38  4.509639e-02
bigcom6         -2.459272e-38 -5.595465e-01
bigcom7          0.000000e+00  0.000000e+00
bigcom8          1.442858e-37  1.037643e+00
bigcom9         -2.459272e-38 -1.291059e-01
bigcom10        -2.459272e-38 -2.211336e-01
bigcom11        -7.445028e-39 -1.867512e-01
bigcom12         1.606426e-38 -4.562885e-02
bigcom13        -2.466596e-38 -3.861946e-01
bigcom14        -2.468066e-38 -4.008345e-01
bigcom15         0.000000e+00  0.000000e+00
bigcom16        -2.469537e-38 -4.021378e-01
bigcom17        -2.459272e-38 -2.423918e-01
bigcom19        -2.462196e-38 -4.015988e-01
bigcom20         0.000000e+00  0.000000e+00
bigcom21        -2.459272e-38 -5.699359e-01
bigcom22        -2.554851e-38 -9.284526e-02
bigcom23         1.041571e-37  4.099455e-01
bigcom26        -2.460733e-38 -5.584562e-01
bigcom27        -2.460733e-38 -3.160808e-01
bigcom28         0.000000e+00  0.000000e+00
bigcom30        -2.465127e-38 -6.083838e-01
bigcom31        -2.459272e-38 -2.655366e-01
bigcom32        -2.465127e-38 -4.205850e-01
bigcom33         3.126789e-37  1.333124e+00
bigcom34        -2.459272e-38 -1.979760e-01
bigcom36         0.000000e+00  0.000000e+00
bigcom37        -2.460733e-38 -3.238094e-01
bigcom38         0.000000e+00  0.000000e+00
bigcom39         0.000000e+00  0.000000e+00
bigcom40        -2.462196e-38 -5.678660e-01
bigcom41         3.132376e-37  1.197575e+00
bigcom43        -2.481375e-38 -3.830262e-01
bigcom46        -2.460733e-38 -3.073963e-01
bigcom47        -2.468066e-38 -4.396884e-01
bigcom49        -2.465127e-38 -5.951451e-01
bigcom52        -2.459272e-38 -1.148546e-01
bigcom54        -2.460733e-38 -4.349795e-01
bigcom58        -2.462196e-38 -4.758845e-01
bigcom61        -2.459272e-38 -2.585492e-01
bigcom65        -2.462196e-38 -5.140511e-01
bigcom69        -2.460733e-38 -7.590642e-01
bigcom71        -2.459272e-38 -1.658993e-01
bigcom75        -2.459272e-38 -1.916140e-01
bigcom76        -2.459272e-38 -4.622716e-01
bigcom78         0.000000e+00  0.000000e+00
bigcom82        -2.460733e-38 -6.505019e-01
bigcom83        -2.459272e-38 -1.360331e-01
bigcom85        -2.460733e-38 -5.240450e-01
bigcom87        -2.459272e-38 -1.747371e-01
bigcom90         9.861081e-37  2.637099e+00
bigcom91        -2.460733e-38 -5.398213e-01
bigcom95        -2.459272e-38 -7.152140e-01
bigcom97        -2.460733e-38 -5.039424e-01
bigcom98        -2.460733e-38 -4.626959e-01
bigcom99        -2.459272e-38 -2.073197e-01
bigcom101       -2.463661e-38 -2.708277e-01
bigcom102       -2.462196e-38 -3.126309e-01
bigcom104       -2.459272e-38 -5.970119e-01
bigcom106       -2.459272e-38 -1.857884e-01
bigcom107       -2.459272e-38 -2.685200e-01
bigcom108        0.000000e+00  0.000000e+00
bigcom113       -2.459272e-38 -1.713093e-01
bigcom114        0.000000e+00  0.000000e+00
bigcom115        0.000000e+00  0.000000e+00
bigcom117       -2.473963e-38 -4.548283e-01
bigcom119       -2.459272e-38 -4.095926e-01
bigcom121       -2.459272e-38 -3.376966e-01
bigcom123       -2.462196e-38 -3.649936e-01
bigcom124       -2.459272e-38 -5.525969e-01
bigcom127       -2.462196e-38 -3.610323e-01
bigcom130       -2.469537e-38 -3.346114e-01
bigcom131       -2.459272e-38 -2.686884e-01
bigcom134       -2.460733e-38 -2.632599e-01
bigcom138       -2.460733e-38 -3.299713e-01
bigcom143       -2.460733e-38 -2.865732e-01
bigcom146       -2.468066e-38 -4.840615e-01
bigcom148       -2.459272e-38 -4.253266e-01
bigcom149       -2.459272e-38 -3.326459e-01
bigcom151       -2.459272e-38 -1.369474e-01
bigcom153       -2.459272e-38 -7.722938e-01
bigcom154       -2.459272e-38 -2.993131e-01
bigcom159        9.861081e-37  3.110584e+00
bigcom160       -2.460733e-38 -3.302069e-01
bigcom161       -2.459272e-38 -2.089949e-01
bigcom162       -2.463661e-38 -3.807379e-01
bigcom168       -2.460733e-38 -2.513875e-01
bigcom172       -2.459272e-38 -2.528372e-01
bigcom175       -2.459272e-38 -3.405095e-01
bigcom180       -2.459272e-38 -3.626510e-01
bigcom181       -2.460733e-38 -1.898596e-01
bigcom183        0.000000e+00  0.000000e+00
bigcom185       -2.460733e-38 -3.038372e-01
bigcom187       -2.459272e-38 -7.119534e-02
bigcom189       -2.460733e-38 -3.896463e-01
bigcom191       -2.459272e-38 -3.289539e-01
bigcom198       -2.459272e-38 -2.274161e-01
bigcom199       -2.459272e-38 -3.177557e-01
bigcom200       -2.459272e-38 -3.182180e-01
bigcom202       -2.459272e-38 -1.916788e-01
bigcom205        0.000000e+00  0.000000e+00
bigcom227       -2.459272e-38 -2.331530e-01
bigcom232       -2.459272e-38 -9.015422e-02
bigcom241        0.000000e+00  0.000000e+00
bigcom246        0.000000e+00  0.000000e+00
bigcom266       -2.459272e-38 -3.307609e-01
bigcom268       -2.459272e-38 -1.177893e-01
bigcom274       -2.459272e-38 -3.015200e-01
bigcom278       -2.459272e-38 -1.427047e-01
bigcom280        0.000000e+00  0.000000e+00
bigcom323       -2.460733e-38 -3.788886e-01
bigcom341       -2.459272e-38 -2.151768e-01
bigcom342       -2.460733e-38 -1.477283e-01
bigcom345       -2.459272e-38 -2.394342e-01
bigcom346        0.000000e+00  0.000000e+00
bigcom354        0.000000e+00  0.000000e+00
bigcom369       -2.459272e-38 -2.292165e-01
bigcom373       -2.459272e-38 -2.111485e-01
bigcom377       -2.459272e-38 -4.639666e-01
bigcom384       -2.459272e-38 -1.932213e-01
bigcom394       -2.459272e-38 -1.169864e-01
bigcom398       -2.460733e-38 -5.407988e-01
bigcom403       -2.459272e-38 -8.041545e-01
bigcom404       -2.459272e-38 -1.395887e-01
bigcom414       -2.459272e-38 -5.329106e-01
bigcom416        0.000000e+00  0.000000e+00
bigcom423       -2.460733e-38 -5.294249e-01
bigcom428       -2.459272e-38 -2.903850e-01
bigcom430       -2.459272e-38 -6.052653e-01
bigcom434       -2.459272e-38 -2.665188e-01
bigcom435       -2.459272e-38 -2.091135e-01
bigcom449       -2.459272e-38 -5.679642e-01
bigcom451       -2.459272e-38 -9.578707e-02
bigcom454       -2.459272e-38 -6.510715e-01
bigcom471        0.000000e+00  0.000000e+00
bigcom473       -2.459272e-38 -1.380949e-01
bigcom479       -2.459272e-38 -3.596822e-01
bigcom484       -2.468066e-38 -2.592389e-01
bigcom485       -2.459272e-38 -4.298471e-01
bigcom492        0.000000e+00  0.000000e+00
bigcom498       -2.459272e-38 -6.075516e-01
bigcom506       -2.459272e-38 -4.786927e-01
bigcom530        0.000000e+00  0.000000e+00
bigcom531       -2.459272e-38 -6.168909e-01
bigcom564        0.000000e+00  0.000000e+00
bigcom623       -2.459272e-38 -6.786384e-01
spin_vertex      1.442338e-38  2.183488e-01
membership_s1    6.985901e-39  4.841678e-02
membership_s2   -2.526793e-38 -2.947257e-01
membership_s3   -2.463661e-38 -2.707969e-01
membership_s4    0.000000e+00  0.000000e+00
membership_s5   -2.459272e-38 -5.333592e-01
membership_s6   -2.460733e-38 -3.470768e-01
membership_s7   -2.459272e-38 -2.089790e-01
membership_s8   -2.459272e-38 -5.710134e-01
membership_s9   -2.473963e-38 -2.912910e-01
membership_s10   0.000000e+00  0.000000e+00
membership_s11  -2.459272e-38 -3.803187e-01
membership_s13   0.000000e+00  0.000000e+00
membership_s14   5.266269e-38  3.137390e-01
membership_s15  -2.484352e-38 -3.498936e-01
membership_s17  -2.460733e-38 -2.915788e-01
membership_s18  -2.460733e-38 -1.817800e-01
membership_s19   4.797051e-38  7.297037e-03
membership_s20  -2.459272e-38 -3.611436e-01
membership_s21   2.009622e-37  1.102207e+00
membership_s22  -2.471011e-38 -2.173963e-01
membership_s23  -3.250718e-38 -1.809178e-01
membership_s25  -9.103139e-39  7.482947e-02
membership_s26  -2.459272e-38 -1.835171e-01
membership_s27  -2.459272e-38 -1.856954e-01
membership_s28  -2.466596e-38 -3.787628e-01
membership_s29   0.000000e+00  0.000000e+00
membership_s30  -2.460733e-38 -2.995615e-01
membership_s31  -2.472486e-38 -3.623083e-01
membership_s32  -2.475442e-38 -2.566959e-01
membership_s33  -2.459272e-38 -1.644412e-01
membership_s34   4.810434e-37  1.669597e+00
membership_s35  -3.198887e-39  1.466111e-01
membership_s36  -2.463661e-38 -1.594175e-01
membership_s37   1.449558e-38  2.617941e-02
membership_s39  -5.698868e-39 -4.114266e-02
membership_s40   0.000000e+00  0.000000e+00
membership_s41   0.000000e+00  0.000000e+00
membership_s42  -2.460733e-38 -1.703840e-01
membership_s43  -2.488831e-38 -3.574154e-01
membership_s44  -1.058797e-38 -2.846984e-01
V1              -7.230021e-38 -7.227945e-02
V2               8.946800e-38  2.806942e-01
pdi              3.393582e-36 -9.532595e+01
adhesion         2.932510e-41  8.914246e-05
cohesion        -5.865019e-41 -1.781492e-04
inner           -5.987201e-42 -6.074688e-06
outer            1.064574e-41  2.545733e-04
ioratio          2.051824e-37  5.600236e-01
comsize          2.763933e-41  3.050341e-04
[1] "Dataset: med_targets Model GBM, run: 3 of 10 2015-06-15 22:29:16"
Iter   TrainDeviance   ValidDeviance   StepSize   Improve
     1        0.2162             nan     0.0100   -0.0001
     2        0.2110             nan     0.0100    0.0006
     3        0.2068             nan     0.0100    0.0007
     4        0.2027             nan     0.0100    0.0005
     5        0.1998             nan     0.0100    0.0001
     6        0.1957             nan     0.0100   -0.0001
     7        0.1928             nan     0.0100    0.0001
     8        0.1899             nan     0.0100    0.0004
     9        0.1871             nan     0.0100   -0.0002
    10        0.1844             nan     0.0100    0.0003
    20        0.1641             nan     0.0100   -0.0001
    40        0.1367             nan     0.0100    0.0000
    60        0.1172             nan     0.0100   -0.0000
    80        0.1035             nan     0.0100    0.0000
   100        0.0930             nan     0.0100   -0.0000
   120        0.0837             nan     0.0100   -0.0000
   140        0.0767             nan     0.0100   -0.0001
   160        0.0702             nan     0.0100    0.0000
   180        0.0641             nan     0.0100    0.0000
   194        0.0611             nan     0.0100   -0.0001

[1] "GBM variable coefficients"
                            var     rel.inf
outer                     outer 6.444811648
V1                           V1 4.296054868
walktrap_vertex walktrap_vertex 4.090019013
graph23                 graph23 4.067622488
bet                         bet 3.173512481
V2                           V2 3.006181386
graph4                   graph4 2.802232094
bigcom41               bigcom41 2.642010273
comsize                 comsize 2.446529932
membership_s21   membership_s21 2.340014153
ratio5                   ratio5 2.309841017
spin_vertex         spin_vertex 2.194736694
fourth                   fourth 2.058309228
constraint           constraint 1.992302902
trans                     trans 1.906565524
pagerank               pagerank 1.833071989
graph1                   graph1 1.807695783
ratio2                   ratio2 1.675204057
ratio6                   ratio6 1.645715542
graph11                 graph11 1.485565306
graph15                 graph15 1.438925923
orbit18                 orbit18 1.393398511
orbit35                 orbit35 1.340417367
graph2                   graph2 1.314540997
bigcom23               bigcom23 1.282516008
orbit27                 orbit27 1.159681727
graph18                 graph18 1.019686412
membership_s14   membership_s14 1.018718116
upto_sixth           upto_sixth 1.005342633
fifth                     fifth 0.986642701
adhesion               adhesion 0.963557145
graph13                 graph13 0.933206100
graph16                 graph16 0.876331519
graph10                 graph10 0.856072632
orbit21                 orbit21 0.771081354
graph3                   graph3 0.770766517
graph21                 graph21 0.747497070
inner                     inner 0.738111405
graph17                 graph17 0.725868566
graph9                   graph9 0.714238669
graph6                   graph6 0.712633272
orbit15                 orbit15 0.670160206
graph19                 graph19 0.663125449
orbit50                 orbit50 0.654061408
bigcom33               bigcom33 0.641761296
orbit53                 orbit53 0.636182663
knn                         knn 0.613839310
ratio3                   ratio3 0.611247889
orbit30                 orbit30 0.606689679
graph0                   graph0 0.602604386
cohesion               cohesion 0.582902371
orbit36                 orbit36 0.564289737
bigcom8                 bigcom8 0.552490172
orbit39                 orbit39 0.503250485
orbit1                   orbit1 0.496056360
orbit44                 orbit44 0.488290446
orbit20                 orbit20 0.474187152
orbit38                 orbit38 0.461216473
orbit28                 orbit28 0.460647346
graph20                 graph20 0.454230599
ratio1                   ratio1 0.429264100
graph8                   graph8 0.398140780
orbit69                 orbit69 0.382209859
orbit5                   orbit5 0.374003775
orbit40                 orbit40 0.368392935
orbit16                 orbit16 0.364871888
graph7                   graph7 0.361134248
orbit52                 orbit52 0.356322923
graph14                 graph14 0.351434710
sixth                     sixth 0.348607944
ecc                         ecc 0.339727303
orbit9                   orbit9 0.309083714
upto_third           upto_third 0.295885431
orbit66                 orbit66 0.295203366
orbit51                 orbit51 0.286122040
graph12                 graph12 0.284816024
membership_s19   membership_s19 0.284007240
orbit62                 orbit62 0.281589853
orbit45                 orbit45 0.281035109
orbit29                 orbit29 0.280586492
graph24                 graph24 0.275944555
hubscore               hubscore 0.268117016
orbit24                 orbit24 0.260041484
orbit11                 orbit11 0.259055663
orbit57                 orbit57 0.253381177
coreness               coreness 0.248105612
orbit67                 orbit67 0.238606666
orbit10                 orbit10 0.236251761
graph5                   graph5 0.233870154
orbit19                 orbit19 0.230844557
orbit46                 orbit46 0.225258664
third                     third 0.218062347
orbit43                 orbit43 0.217046149
orbit54                 orbit54 0.208834239
orbit4                   orbit4 0.207092578
orbit33                 orbit33 0.194406151
orbit37                 orbit37 0.190054029
orbit2                   orbit2 0.188274775
orbit22                 orbit22 0.187041790
bigcom12               bigcom12 0.185958174
orbit48                 orbit48 0.182485427
orbit6                   orbit6 0.176587480
membership_s35   membership_s35 0.168519334
orbit17                 orbit17 0.149249745
ioratio                 ioratio 0.144582414
close                     close 0.144098811
orbit13                 orbit13 0.143739174
graph25                 graph25 0.141093422
orbit31                 orbit31 0.127619326
orbit47                 orbit47 0.121107945
upto_fourth         upto_fourth 0.120449809
pdi                         pdi 0.111929445
orbit61                 orbit61 0.109553078
orbit56                 orbit56 0.097634817
AP                           AP 0.096218096
orbit12                 orbit12 0.095416104
orbit26                 orbit26 0.094591022
upto_fifth           upto_fifth 0.092255969
membership_s37   membership_s37 0.083778879
orbit63                 orbit63 0.078035318
graph26                 graph26 0.070851477
orbit49                 orbit49 0.066499791
second                   second 0.061986779
ratio4                   ratio4 0.056391214
graph22                 graph22 0.049635840
membership_s1     membership_s1 0.039961361
membership_s39   membership_s39 0.033986361
membership_s25   membership_s25 0.033536329
selfinter             selfinter 0.031586533
upto_second         upto_second 0.027041860
orbit7                   orbit7 0.022859095
bigcom5                 bigcom5 0.022792277
bigcom1                 bigcom1 0.021783058
orbit42                 orbit42 0.021454439
orbit64                 orbit64 0.015714266
orbit58                 orbit58 0.012766210
orbit23                 orbit23 0.009055768
graph27                 graph27 0.000000000
graph28                 graph28 0.000000000
graph29                 graph29 0.000000000
orbit0                   orbit0 0.000000000
orbit3                   orbit3 0.000000000
orbit8                   orbit8 0.000000000
orbit14                 orbit14 0.000000000
orbit25                 orbit25 0.000000000
orbit32                 orbit32 0.000000000
orbit34                 orbit34 0.000000000
orbit41                 orbit41 0.000000000
orbit55                 orbit55 0.000000000
orbit59                 orbit59 0.000000000
orbit60                 orbit60 0.000000000
orbit65                 orbit65 0.000000000
orbit68                 orbit68 0.000000000
orbit70                 orbit70 0.000000000
orbit71                 orbit71 0.000000000
orbit72                 orbit72 0.000000000
eccrad                   eccrad 0.000000000
evcent                   evcent 0.000000000
first                     first 0.000000000
bigcom3                 bigcom3 0.000000000
bigcom4                 bigcom4 0.000000000
bigcom6                 bigcom6 0.000000000
bigcom7                 bigcom7 0.000000000
bigcom9                 bigcom9 0.000000000
bigcom10               bigcom10 0.000000000
bigcom11               bigcom11 0.000000000
bigcom13               bigcom13 0.000000000
bigcom14               bigcom14 0.000000000
bigcom15               bigcom15 0.000000000
bigcom16               bigcom16 0.000000000
bigcom17               bigcom17 0.000000000
bigcom19               bigcom19 0.000000000
bigcom20               bigcom20 0.000000000
bigcom21               bigcom21 0.000000000
bigcom22               bigcom22 0.000000000
bigcom26               bigcom26 0.000000000
bigcom27               bigcom27 0.000000000
bigcom28               bigcom28 0.000000000
bigcom30               bigcom30 0.000000000
bigcom31               bigcom31 0.000000000
bigcom32               bigcom32 0.000000000
bigcom34               bigcom34 0.000000000
bigcom36               bigcom36 0.000000000
bigcom37               bigcom37 0.000000000
bigcom38               bigcom38 0.000000000
bigcom39               bigcom39 0.000000000
bigcom40               bigcom40 0.000000000
bigcom43               bigcom43 0.000000000
bigcom46               bigcom46 0.000000000
bigcom47               bigcom47 0.000000000
bigcom49               bigcom49 0.000000000
bigcom52               bigcom52 0.000000000
bigcom54               bigcom54 0.000000000
bigcom58               bigcom58 0.000000000
bigcom61               bigcom61 0.000000000
bigcom65               bigcom65 0.000000000
bigcom69               bigcom69 0.000000000
bigcom71               bigcom71 0.000000000
bigcom75               bigcom75 0.000000000
bigcom76               bigcom76 0.000000000
bigcom78               bigcom78 0.000000000
bigcom82               bigcom82 0.000000000
bigcom83               bigcom83 0.000000000
bigcom85               bigcom85 0.000000000
bigcom87               bigcom87 0.000000000
bigcom90               bigcom90 0.000000000
bigcom91               bigcom91 0.000000000
bigcom95               bigcom95 0.000000000
bigcom97               bigcom97 0.000000000
bigcom98               bigcom98 0.000000000
bigcom99               bigcom99 0.000000000
bigcom101             bigcom101 0.000000000
bigcom102             bigcom102 0.000000000
bigcom104             bigcom104 0.000000000
bigcom106             bigcom106 0.000000000
bigcom107             bigcom107 0.000000000
bigcom108             bigcom108 0.000000000
bigcom113             bigcom113 0.000000000
bigcom114             bigcom114 0.000000000
bigcom115             bigcom115 0.000000000
bigcom117             bigcom117 0.000000000
bigcom119             bigcom119 0.000000000
bigcom121             bigcom121 0.000000000
bigcom123             bigcom123 0.000000000
bigcom124             bigcom124 0.000000000
bigcom127             bigcom127 0.000000000
bigcom130             bigcom130 0.000000000
bigcom131             bigcom131 0.000000000
bigcom134             bigcom134 0.000000000
bigcom138             bigcom138 0.000000000
bigcom143             bigcom143 0.000000000
bigcom146             bigcom146 0.000000000
bigcom148             bigcom148 0.000000000
bigcom149             bigcom149 0.000000000
bigcom151             bigcom151 0.000000000
bigcom153             bigcom153 0.000000000
bigcom154             bigcom154 0.000000000
bigcom159             bigcom159 0.000000000
bigcom160             bigcom160 0.000000000
bigcom161             bigcom161 0.000000000
bigcom162             bigcom162 0.000000000
bigcom168             bigcom168 0.000000000
bigcom172             bigcom172 0.000000000
bigcom175             bigcom175 0.000000000
bigcom180             bigcom180 0.000000000
bigcom181             bigcom181 0.000000000
bigcom183             bigcom183 0.000000000
bigcom185             bigcom185 0.000000000
bigcom187             bigcom187 0.000000000
bigcom189             bigcom189 0.000000000
bigcom191             bigcom191 0.000000000
bigcom198             bigcom198 0.000000000
bigcom199             bigcom199 0.000000000
bigcom200             bigcom200 0.000000000
bigcom202             bigcom202 0.000000000
bigcom205             bigcom205 0.000000000
bigcom227             bigcom227 0.000000000
bigcom232             bigcom232 0.000000000
bigcom241             bigcom241 0.000000000
bigcom246             bigcom246 0.000000000
bigcom266             bigcom266 0.000000000
bigcom268             bigcom268 0.000000000
bigcom274             bigcom274 0.000000000
bigcom278             bigcom278 0.000000000
bigcom280             bigcom280 0.000000000
bigcom323             bigcom323 0.000000000
bigcom341             bigcom341 0.000000000
bigcom342             bigcom342 0.000000000
bigcom345             bigcom345 0.000000000
bigcom346             bigcom346 0.000000000
bigcom354             bigcom354 0.000000000
bigcom369             bigcom369 0.000000000
bigcom373             bigcom373 0.000000000
bigcom377             bigcom377 0.000000000
bigcom384             bigcom384 0.000000000
bigcom394             bigcom394 0.000000000
bigcom398             bigcom398 0.000000000
bigcom403             bigcom403 0.000000000
bigcom404             bigcom404 0.000000000
bigcom414             bigcom414 0.000000000
bigcom416             bigcom416 0.000000000
bigcom423             bigcom423 0.000000000
bigcom428             bigcom428 0.000000000
bigcom430             bigcom430 0.000000000
bigcom434             bigcom434 0.000000000
bigcom435             bigcom435 0.000000000
bigcom449             bigcom449 0.000000000
bigcom451             bigcom451 0.000000000
bigcom454             bigcom454 0.000000000
bigcom471             bigcom471 0.000000000
bigcom473             bigcom473 0.000000000
bigcom479             bigcom479 0.000000000
bigcom484             bigcom484 0.000000000
bigcom485             bigcom485 0.000000000
bigcom492             bigcom492 0.000000000
bigcom498             bigcom498 0.000000000
bigcom506             bigcom506 0.000000000
bigcom530             bigcom530 0.000000000
bigcom531             bigcom531 0.000000000
bigcom564             bigcom564 0.000000000
bigcom623             bigcom623 0.000000000
membership_s2     membership_s2 0.000000000
membership_s3     membership_s3 0.000000000
membership_s4     membership_s4 0.000000000
membership_s5     membership_s5 0.000000000
membership_s6     membership_s6 0.000000000
membership_s7     membership_s7 0.000000000
membership_s8     membership_s8 0.000000000
membership_s9     membership_s9 0.000000000
membership_s10   membership_s10 0.000000000
membership_s11   membership_s11 0.000000000
membership_s13   membership_s13 0.000000000
membership_s15   membership_s15 0.000000000
membership_s17   membership_s17 0.000000000
membership_s18   membership_s18 0.000000000
membership_s20   membership_s20 0.000000000
membership_s22   membership_s22 0.000000000
membership_s23   membership_s23 0.000000000
membership_s26   membership_s26 0.000000000
membership_s27   membership_s27 0.000000000
membership_s28   membership_s28 0.000000000
membership_s29   membership_s29 0.000000000
membership_s30   membership_s30 0.000000000
membership_s31   membership_s31 0.000000000
membership_s32   membership_s32 0.000000000
membership_s33   membership_s33 0.000000000
membership_s34   membership_s34 0.000000000
membership_s36   membership_s36 0.000000000
membership_s40   membership_s40 0.000000000
membership_s41   membership_s41 0.000000000
membership_s42   membership_s42 0.000000000
membership_s43   membership_s43 0.000000000
membership_s44   membership_s44 0.000000000
[1] "Dataset: med_targets Model RF, run: 3 of 10 2015-06-15 22:29:43"
     |      Out-of-bag   |
Tree |      MSE  %Var(y) |
   1 |   0.0436   192.40 |
   2 |  0.03799   167.62 |
   3 |  0.03483   153.69 |
   4 |  0.03536   156.01 |
   5 |  0.03258   143.77 |
   6 |  0.03142   138.64 |
   7 |  0.03123   137.80 |
   8 |  0.03044   134.30 |
   9 |    0.029   127.97 |
  10 |  0.03069   135.44 |
  11 |  0.02991   131.98 |
  12 |  0.02933   129.40 |
  13 |  0.02966   130.85 |
  14 |  0.02908   128.30 |
  15 |  0.02861   126.25 |
  16 |  0.02848   125.65 |
  17 |  0.02815   124.22 |
  18 |  0.02794   123.28 |
  19 |  0.02748   121.27 |
  20 |   0.0273   120.46 |
  21 |  0.02709   119.53 |
  22 |  0.02679   118.19 |
  23 |  0.02658   117.30 |
  24 |  0.02635   116.26 |
  25 |  0.02609   115.10 |
  26 |  0.02585   114.06 |
  27 |  0.02581   113.90 |
  28 |  0.02558   112.88 |
  29 |  0.02545   112.31 |
  30 |  0.02537   111.93 |
  31 |  0.02553   112.67 |
  32 |  0.02561   113.00 |
  33 |  0.02556   112.78 |
  34 |  0.02547   112.38 |
  35 |  0.02547   112.40 |
  36 |  0.02537   111.93 |
  37 |  0.02517   111.06 |
  38 |    0.025   110.30 |
  39 |  0.02501   110.37 |
  40 |  0.02495   110.07 |
  41 |  0.02489   109.84 |
  42 |  0.02492   109.97 |
  43 |  0.02491   109.89 |
  44 |  0.02487   109.74 |
  45 |  0.02491   109.90 |
  46 |  0.02493   109.98 |
  47 |  0.02478   109.34 |
  48 |  0.02474   109.17 |
  49 |  0.02469   108.95 |
  50 |  0.02463   108.69 |
  51 |  0.02456   108.35 |
  52 |  0.02461   108.59 |
  53 |  0.02458   108.46 |
  54 |  0.02459   108.49 |
  55 |  0.02455   108.31 |
  56 |  0.02447   107.98 |
  57 |  0.02445   107.89 |
  58 |  0.02439   107.62 |
  59 |  0.02438   107.58 |
  60 |  0.02434   107.39 |
  61 |  0.02429   107.19 |
  62 |  0.02414   106.52 |
  63 |  0.02412   106.44 |
  64 |  0.02412   106.44 |
  65 |  0.02416   106.59 |
  66 |  0.02415   106.56 |
  67 |  0.02413   106.47 |
  68 |  0.02409   106.31 |
  69 |  0.02405   106.13 |
  70 |  0.02408   106.24 |
  71 |  0.02413   106.45 |
  72 |  0.02413   106.49 |
  73 |  0.02411   106.38 |
  74 |  0.02409   106.28 |
  75 |  0.02403   106.03 |
  76 |  0.02402   105.97 |
  77 |  0.02398   105.80 |
  78 |  0.02396   105.71 |
  79 |  0.02397   105.75 |
  80 |  0.02392   105.53 |
  81 |  0.02384   105.21 |
  82 |  0.02388   105.36 |
  83 |  0.02388   105.35 |
  84 |  0.02383   105.16 |
  85 |  0.02375   104.80 |
  86 |  0.02371   104.62 |
  87 |  0.02371   104.61 |
  88 |  0.02374   104.76 |
  89 |  0.02378   104.94 |
  90 |  0.02376   104.82 |
  91 |  0.02375   104.82 |
  92 |  0.02375   104.79 |
  93 |  0.02378   104.92 |
  94 |   0.0238   105.02 |
  95 |   0.0238   105.02 |
  96 |  0.02376   104.84 |
  97 |   0.0238   105.00 |
  98 |  0.02379   104.96 |
  99 |   0.0238   105.00 |
 100 |  0.02376   104.84 |
[1] "Random Forest variable coefficients"
                      %IncMSE IncNodePurity
graph5           5.793673e-03  2.170296e-01
graph6           9.456183e-04  1.518358e-01
graph7           8.794607e-04  5.891714e-02
graph8           2.559937e-04  3.958973e-02
graph9           1.378851e-04  1.051531e-01
graph10          3.638140e-03  1.632964e-01
graph11          1.649902e-03  1.768383e-01
graph12          6.591982e-04  1.906611e-01
graph13          3.310433e-03  2.194032e-01
graph14          1.360459e-03  1.762397e-01
graph15          2.913011e-03  3.308006e-01
graph16          4.752829e-03  3.495575e-01
graph17          1.497510e-03  2.272173e-01
graph18          5.852989e-03  1.220525e-01
graph19          4.574169e-03  1.388886e-01
graph20          3.304247e-03  2.427569e-01
graph21          4.528238e-03  2.407390e-01
graph22          2.729686e-04  4.539274e-02
graph23          3.743016e-03  4.241947e-01
graph24          4.633146e-04  7.243191e-02
graph25          8.992479e-04  3.632563e-02
graph26          9.554189e-05  2.333333e-02
graph27          0.000000e+00  0.000000e+00
graph28          5.118110e-05  4.218750e-02
graph29          0.000000e+00  0.000000e+00
orbit0           9.383534e-05  1.574182e-01
orbit1           1.424452e-03  2.159413e-01
orbit2           1.661029e-04  1.806526e-01
orbit3           4.623954e-04  1.566599e-01
orbit4           2.492553e-03  1.589180e-01
orbit5           2.765513e-03  5.948303e-01
orbit6           2.720277e-03  2.871986e-01
orbit7           6.044990e-04  1.555119e-01
orbit8           3.572526e-03  1.859682e-01
orbit9           1.531715e-03  1.606325e-01
orbit10          1.910876e-03  6.732338e-02
orbit11          1.347766e-03  9.867020e-02
orbit12          2.913658e-04  4.216446e-02
orbit13          6.077638e-04  1.552396e-01
orbit14          5.057429e-04  1.175371e-01
orbit15          8.886412e-04  1.605542e-01
orbit16          2.779691e-03  1.657875e-01
orbit17          1.750961e-03  3.430821e-01
orbit18          4.983923e-03  3.692027e-01
orbit19          1.901314e-03  9.075727e-02
orbit20          4.231889e-03  3.512599e-01
orbit21          8.845404e-04  3.521509e-01
orbit22          3.754468e-03  1.774000e-01
orbit23          3.765931e-04  1.114672e-01
orbit24          2.900900e-03  1.877012e-01
orbit25          1.337754e-03  1.284203e-01
orbit26          3.996222e-03  1.826666e-01
orbit27          7.746011e-03  4.765839e-01
orbit28          3.190961e-03  2.586777e-01
orbit29          3.516150e-03  1.341668e-01
orbit30          2.986748e-03  1.503863e-01
orbit31          3.068192e-04  2.023530e-01
orbit32          7.385683e-04  7.232443e-02
orbit33          1.804942e-03  1.846362e-01
orbit34          8.220609e-03  2.184426e-01
orbit35          4.778756e-03  2.313013e-01
orbit36          7.301128e-03  2.992911e-01
orbit37          1.856429e-03  6.340244e-02
orbit38          4.506927e-03  1.787149e-01
orbit39          2.334858e-03  1.652510e-01
orbit40          2.944583e-03  6.860049e-02
orbit41          2.437166e-04  4.503321e-02
orbit42          1.474828e-03  9.039868e-02
orbit43          9.031356e-03  1.378210e-01
orbit44          2.741358e-03  2.878867e-01
orbit45          5.368610e-03  3.066060e-01
orbit46          2.303241e-03  7.701209e-02
orbit47          1.820316e-03  8.625974e-02
orbit48          9.153041e-04  8.939201e-02
orbit49          4.329804e-03  1.928268e-01
orbit50          3.435972e-03  1.446114e-01
orbit51          4.380435e-03  1.397532e-01
orbit52          3.467593e-03  1.167889e-01
orbit53          2.859674e-03  9.902030e-02
orbit54          1.718255e-04  1.679486e-02
orbit55          3.025719e-05  2.222222e-02
orbit56          2.159309e-03  2.945522e-01
orbit57          1.046521e-03  6.826372e-02
orbit58          2.309745e-04  4.192978e-02
orbit59          1.609783e-03  5.888948e-02
orbit60          3.918495e-06  1.236191e-03
orbit61          1.766480e-03  9.637071e-02
orbit62          3.416556e-03  1.100732e-01
orbit63          9.690392e-04  3.707082e-02
orbit64          4.601227e-05  8.888889e-03
orbit65          0.000000e+00  4.336809e-21
orbit66          2.811025e-04  8.933812e-02
orbit67          1.666487e-03  1.794944e-01
orbit68          2.025240e-04  4.389617e-03
orbit69          1.519270e-03  2.244358e-01
orbit70          3.067485e-05  2.000000e-02
orbit71          0.000000e+00  0.000000e+00
orbit72          0.000000e+00  4.336809e-21
AP               4.921260e-06  3.946429e-02
bet              4.913053e-04  4.313370e-01
ecc              2.381462e-03  1.449073e-01
eccrad           2.590604e-03  1.518642e-01
close            9.119099e-04  2.706557e-01
constraint       1.045085e-03  5.679846e-01
coreness         5.569402e-04  7.961776e-02
knn              1.098412e-03  1.130490e-01
hubscore         4.889882e-03  1.494016e-01
pagerank         1.485996e-03  4.889670e-01
trans            2.020139e-03  5.856834e-01
evcent           4.691983e-03  1.820841e-01
first            9.460204e-04  1.588842e-01
upto_second      1.033015e-03  1.271761e-01
upto_third       6.970781e-04  2.110984e-01
upto_fourth      7.609872e-04  1.631150e-01
upto_fifth       2.528979e-03  2.144284e-01
upto_sixth       2.335761e-03  3.521161e-01
second           2.019684e-04  2.437788e-01
third            2.654993e-03  2.241418e-01
fourth           1.781846e-03  3.175837e-01
fifth            2.104228e-03  2.551100e-01
sixth            2.186942e-03  2.556231e-01
ratio1           9.995094e-04  2.326357e-01
ratio2           9.090505e-05  2.462207e-01
ratio3           2.575524e-03  2.656383e-01
ratio4           4.630660e-03  4.281329e-01
ratio5           5.353226e-04  4.740081e-01
ratio6           2.387872e-03  2.650453e-01
selfinter        0.000000e+00  0.000000e+00
walktrap_vertex  1.944908e-03  8.779690e-01
bigcom1          1.031204e-04  6.039380e-02
bigcom3          0.000000e+00  0.000000e+00
bigcom4          0.000000e+00  0.000000e+00
bigcom5          1.436028e-04  9.489538e-02
bigcom6          0.000000e+00  0.000000e+00
bigcom7          0.000000e+00  0.000000e+00
bigcom8         -8.769703e-05  1.902129e-01
bigcom9          0.000000e+00  0.000000e+00
bigcom10         0.000000e+00  0.000000e+00
bigcom11        -1.049349e-06  3.412795e-02
bigcom12         1.121590e-04  5.720674e-02
bigcom13         0.000000e+00  0.000000e+00
bigcom14         0.000000e+00  0.000000e+00
bigcom15         0.000000e+00  0.000000e+00
bigcom16         0.000000e+00  0.000000e+00
bigcom17         0.000000e+00  0.000000e+00
bigcom19         0.000000e+00  0.000000e+00
bigcom20         0.000000e+00  0.000000e+00
bigcom21         0.000000e+00  0.000000e+00
bigcom22         0.000000e+00  0.000000e+00
bigcom23         1.313580e-03  3.044311e-01
bigcom26         0.000000e+00  0.000000e+00
bigcom27         0.000000e+00  0.000000e+00
bigcom28         0.000000e+00  0.000000e+00
bigcom30         0.000000e+00  0.000000e+00
bigcom31         0.000000e+00  0.000000e+00
bigcom32         0.000000e+00  0.000000e+00
bigcom33        -1.279279e-04  3.926635e-01
bigcom34         0.000000e+00  0.000000e+00
bigcom36         0.000000e+00  0.000000e+00
bigcom37         0.000000e+00  0.000000e+00
bigcom38         0.000000e+00  0.000000e+00
bigcom39         0.000000e+00  0.000000e+00
bigcom40         0.000000e+00  0.000000e+00
bigcom41         3.240686e-04  7.270001e-01
bigcom43         0.000000e+00  0.000000e+00
bigcom46         0.000000e+00  0.000000e+00
bigcom47         0.000000e+00  0.000000e+00
bigcom49         0.000000e+00  0.000000e+00
bigcom52         0.000000e+00  0.000000e+00
bigcom54         0.000000e+00  0.000000e+00
bigcom58         0.000000e+00  0.000000e+00
bigcom61         0.000000e+00  0.000000e+00
bigcom65         0.000000e+00  0.000000e+00
bigcom69         0.000000e+00  0.000000e+00
bigcom71         0.000000e+00  0.000000e+00
bigcom75         0.000000e+00  0.000000e+00
bigcom76         0.000000e+00  0.000000e+00
bigcom78         0.000000e+00  0.000000e+00
bigcom82         0.000000e+00  0.000000e+00
bigcom83         0.000000e+00  0.000000e+00
bigcom85         0.000000e+00  0.000000e+00
bigcom87         0.000000e+00  0.000000e+00
bigcom90         0.000000e+00  8.314651e-01
bigcom91         0.000000e+00  0.000000e+00
bigcom95         0.000000e+00  0.000000e+00
bigcom97         0.000000e+00  0.000000e+00
bigcom98         0.000000e+00  0.000000e+00
bigcom99         0.000000e+00  0.000000e+00
bigcom101        0.000000e+00  0.000000e+00
bigcom102        0.000000e+00  0.000000e+00
bigcom104        0.000000e+00  0.000000e+00
bigcom106        0.000000e+00  0.000000e+00
bigcom107        0.000000e+00  0.000000e+00
bigcom108        0.000000e+00  0.000000e+00
bigcom113        0.000000e+00  0.000000e+00
bigcom114        0.000000e+00  0.000000e+00
bigcom115        0.000000e+00  0.000000e+00
bigcom117        0.000000e+00  0.000000e+00
bigcom119        0.000000e+00  0.000000e+00
bigcom121        0.000000e+00  0.000000e+00
bigcom123        0.000000e+00  0.000000e+00
bigcom124        0.000000e+00  0.000000e+00
bigcom127        0.000000e+00  0.000000e+00
bigcom130        0.000000e+00  0.000000e+00
bigcom131        0.000000e+00  0.000000e+00
bigcom134        0.000000e+00  0.000000e+00
bigcom138        0.000000e+00  0.000000e+00
bigcom143        0.000000e+00  0.000000e+00
bigcom146        0.000000e+00  0.000000e+00
bigcom148        0.000000e+00  0.000000e+00
bigcom149        0.000000e+00  0.000000e+00
bigcom151        0.000000e+00  0.000000e+00
bigcom153        0.000000e+00  0.000000e+00
bigcom154        0.000000e+00  0.000000e+00
bigcom159        0.000000e+00  6.740030e-01
bigcom160        0.000000e+00  0.000000e+00
bigcom161        0.000000e+00  0.000000e+00
bigcom162        0.000000e+00  0.000000e+00
bigcom168        0.000000e+00  0.000000e+00
bigcom172        0.000000e+00  0.000000e+00
bigcom175        0.000000e+00  0.000000e+00
bigcom180        0.000000e+00  0.000000e+00
bigcom181        0.000000e+00  0.000000e+00
bigcom183        0.000000e+00  0.000000e+00
bigcom185        0.000000e+00  0.000000e+00
bigcom187        0.000000e+00  0.000000e+00
bigcom189        0.000000e+00  0.000000e+00
bigcom191        0.000000e+00  0.000000e+00
bigcom198        0.000000e+00  0.000000e+00
bigcom199        0.000000e+00  0.000000e+00
bigcom200        0.000000e+00  0.000000e+00
bigcom202        0.000000e+00  0.000000e+00
bigcom205        0.000000e+00  0.000000e+00
bigcom227        0.000000e+00  0.000000e+00
bigcom232        0.000000e+00  0.000000e+00
bigcom241        0.000000e+00  0.000000e+00
bigcom246        0.000000e+00  0.000000e+00
bigcom266        0.000000e+00  0.000000e+00
bigcom268        0.000000e+00  0.000000e+00
bigcom274        0.000000e+00  0.000000e+00
bigcom278        0.000000e+00  0.000000e+00
bigcom280        0.000000e+00  0.000000e+00
bigcom323        0.000000e+00  0.000000e+00
bigcom341        0.000000e+00  0.000000e+00
bigcom342        0.000000e+00  0.000000e+00
bigcom345        0.000000e+00  0.000000e+00
bigcom346        0.000000e+00  0.000000e+00
bigcom354        0.000000e+00  0.000000e+00
bigcom369        0.000000e+00  0.000000e+00
bigcom373        0.000000e+00  0.000000e+00
bigcom377        0.000000e+00  0.000000e+00
bigcom384        0.000000e+00  0.000000e+00
bigcom394        0.000000e+00  0.000000e+00
bigcom398        0.000000e+00  0.000000e+00
bigcom403        0.000000e+00  0.000000e+00
bigcom404        0.000000e+00  0.000000e+00
bigcom414        0.000000e+00  0.000000e+00
bigcom416        0.000000e+00  0.000000e+00
bigcom423        0.000000e+00  0.000000e+00
bigcom428        0.000000e+00  0.000000e+00
bigcom430        0.000000e+00  0.000000e+00
bigcom434        0.000000e+00  0.000000e+00
bigcom435        0.000000e+00  0.000000e+00
bigcom449        0.000000e+00  0.000000e+00
bigcom451        0.000000e+00  0.000000e+00
bigcom454        0.000000e+00  0.000000e+00
bigcom471        0.000000e+00  0.000000e+00
bigcom473        0.000000e+00  0.000000e+00
bigcom479        0.000000e+00  0.000000e+00
bigcom484        0.000000e+00  0.000000e+00
bigcom485        0.000000e+00  0.000000e+00
bigcom492        0.000000e+00  0.000000e+00
bigcom498        0.000000e+00  0.000000e+00
bigcom506        0.000000e+00  0.000000e+00
bigcom530        0.000000e+00  0.000000e+00
bigcom531        0.000000e+00  0.000000e+00
bigcom564        0.000000e+00  0.000000e+00
bigcom623        0.000000e+00  0.000000e+00
spin_vertex      2.984291e-04  4.417174e-01
membership_s1    1.702454e-04  4.794306e-02
membership_s2    0.000000e+00  0.000000e+00
membership_s3    0.000000e+00  0.000000e+00
membership_s4    0.000000e+00  0.000000e+00
membership_s5    0.000000e+00  0.000000e+00
membership_s6    0.000000e+00  0.000000e+00
membership_s7    0.000000e+00  0.000000e+00
membership_s8    0.000000e+00  0.000000e+00
membership_s9    0.000000e+00  0.000000e+00
membership_s10   0.000000e+00  0.000000e+00
membership_s11   0.000000e+00  0.000000e+00
membership_s13   0.000000e+00  0.000000e+00
membership_s14   8.059188e-04  2.131109e-01
membership_s15   0.000000e+00  0.000000e+00
membership_s17   0.000000e+00  0.000000e+00
membership_s18   0.000000e+00  0.000000e+00
membership_s19   7.578163e-06  6.920944e-02
membership_s20   0.000000e+00  0.000000e+00
membership_s21   2.146178e-04  6.713484e-01
membership_s22   4.078303e-06  3.274660e-02
membership_s23   0.000000e+00  0.000000e+00
membership_s25   2.427707e-04  3.875038e-02
membership_s26   0.000000e+00  0.000000e+00
membership_s27   0.000000e+00  0.000000e+00
membership_s28   0.000000e+00  0.000000e+00
membership_s29   0.000000e+00  0.000000e+00
membership_s30   0.000000e+00  0.000000e+00
membership_s31   0.000000e+00  0.000000e+00
membership_s32   0.000000e+00  0.000000e+00
membership_s33   0.000000e+00  0.000000e+00
membership_s34   6.269592e-07  1.257595e-01
membership_s35  -2.398432e-05  2.153248e-01
membership_s36   0.000000e+00  0.000000e+00
membership_s37   1.538462e-05  2.024310e-02
membership_s39  -3.614403e-05  4.008818e-02
membership_s40   0.000000e+00  0.000000e+00
membership_s41   0.000000e+00  0.000000e+00
membership_s42   0.000000e+00  0.000000e+00
membership_s43   0.000000e+00  0.000000e+00
membership_s44   0.000000e+00  0.000000e+00
V1               3.032214e-03  1.059010e+00
V2               1.784596e-03  7.224394e-01
pdi              2.819314e-04  1.766739e-01
adhesion         7.386198e-03  2.671066e-01
cohesion         8.439574e-03  3.242795e-01
inner            2.000656e-03  3.208062e-01
outer            1.933191e-03  1.665164e+00
ioratio          1.532291e-03  2.983049e-01
comsize          1.900337e-03  4.343854e-01
[1] "Dataset: med_targets Model GLM, run: 3 of 10 2015-06-15 22:30:04"
[1] "glmnet variable coefficients"
                         [,1]          [,2]
(Intercept)     -3.740048e+00 -4.244680e+00
graph0          -9.575718e-40  2.430582e-03
graph1          -2.124602e-41  1.591028e-05
graph2          -5.149314e-40  3.977551e-03
graph3          -7.344430e-43 -1.162757e-06
graph4          -2.377540e-43  2.685808e-07
graph5          -1.798018e-41 -2.216912e-06
graph6          -5.707504e-42 -3.234446e-06
graph7          -3.730753e-41 -8.780713e-05
graph8          -1.713075e-40 -2.358142e-04
graph9          -1.835999e-44 -3.052890e-08
graph10         -6.616605e-45 -1.028414e-08
graph11         -3.048969e-45  4.054571e-09
graph12         -1.491692e-43 -2.788152e-07
graph13         -3.185857e-43 -3.667374e-07
graph14         -7.858602e-44 -1.673611e-07
graph15         -4.923081e-42 -1.435822e-05
graph16         -6.609917e-44 -7.909107e-08
graph17         -2.493162e-43 -6.488592e-07
graph18         -1.303194e-41 -1.178402e-05
graph19         -1.178025e-42 -2.819861e-06
graph20         -5.909424e-43  5.900515e-06
graph21         -3.448410e-42 -1.026032e-05
graph22         -1.506741e-42 -4.869081e-06
graph23         -1.580679e-42 -2.733033e-07
graph24         -6.477864e-42 -1.470570e-05
graph25         -1.416612e-41 -2.924093e-05
graph26         -6.712248e-42 -1.415242e-05
graph27         -3.286041e-41 -4.218368e-05
graph28         -1.931799e-41 -2.478751e-05
graph29         -9.728688e-41 -7.708912e-05
orbit0          -9.575718e-40  2.421622e-03
orbit1          -2.336135e-41  2.630956e-05
orbit2          -6.159377e-41 -1.709171e-04
orbit3          -5.149314e-40  3.976823e-03
orbit4          -1.686573e-42 -4.647834e-06
orbit5          -1.005451e-42  5.594820e-07
orbit6          -2.370159e-43  2.916504e-07
orbit7          -7.492182e-42 -5.881512e-05
orbit8          -1.798018e-41 -2.129745e-06
orbit9          -2.748295e-41 -3.535388e-05
orbit10         -5.883674e-42 -3.158335e-06
orbit11         -4.523633e-41  2.984209e-04
orbit12         -4.359588e-41 -1.166987e-04
orbit13         -1.150637e-40  2.369044e-05
orbit14         -1.713075e-40 -2.351840e-04
orbit15         -4.960959e-44 -8.506937e-08
orbit16         -6.360565e-44 -1.745324e-07
orbit17         -3.155122e-44 -2.235635e-08
orbit18         -3.834424e-44 -2.103856e-07
orbit19         -1.077004e-44 -9.712231e-09
orbit20         -1.420335e-44  1.708337e-08
orbit21         -8.462017e-44 -1.579345e-07
orbit22         -3.047136e-45  4.126133e-09
orbit23         -1.304493e-42 -1.520961e-05
orbit24         -3.671637e-43 -4.517537e-07
orbit25         -2.310991e-43 -7.711783e-07
orbit26         -4.735163e-43 -3.542051e-07
orbit27         -2.966571e-42 -1.027897e-05
orbit28         -1.754395e-42 -2.622067e-06
orbit29         -4.001480e-43 -3.186757e-08
orbit30         -1.186396e-42  5.479287e-07
orbit31         -1.620842e-43 -4.063895e-07
orbit32         -9.272277e-44 -1.552303e-07
orbit33         -5.431098e-42  1.691914e-05
orbit34         -4.923081e-42 -1.427376e-05
orbit35         -4.410178e-43 -4.722138e-07
orbit36         -6.943370e-43 -2.313420e-06
orbit37         -7.572705e-44 -7.029436e-08
orbit38         -9.613280e-43  5.699284e-07
orbit39         -1.421199e-42 -4.122494e-06
orbit40         -2.532999e-43 -6.522528e-07
orbit41         -1.999303e-42 -2.062465e-06
orbit42         -1.664478e-41 -4.638513e-06
orbit43         -1.352173e-41 -1.427023e-05
orbit44         -1.387209e-40  1.963310e-03
orbit45         -1.059782e-41 -2.884963e-05
orbit46         -2.440400e-42 -7.454107e-06
orbit47         -4.746583e-42 -1.095731e-05
orbit48         -1.603519e-42 -1.566759e-06
orbit49         -5.911604e-43  6.937249e-06
orbit50         -1.006820e-41 -3.060871e-05
orbit51         -7.716612e-42 -1.988061e-05
orbit52         -9.634411e-42 -3.612581e-05
orbit53         -7.396210e-42 -2.107848e-05
orbit54         -1.504095e-42 -4.837415e-06
orbit55         -4.826215e-41 -1.514235e-04
orbit56         -2.172138e-41  3.370088e-05
orbit57         -1.183664e-42 -1.067395e-06
orbit58         -3.185248e-41 -2.466605e-05
orbit59         -1.186102e-41 -3.130943e-05
orbit60         -9.884565e-42 -1.346678e-05
orbit61         -1.038645e-40 -1.810265e-04
orbit62         -6.125146e-41 -9.323712e-05
orbit63         -2.675022e-41 -5.491564e-05
orbit64         -2.544902e-41 -6.488311e-05
orbit65         -3.274949e-41 -1.113196e-04
orbit66         -6.650078e-42 -6.963297e-06
orbit67         -3.111171e-41 -4.858991e-05
orbit68         -3.533963e-41 -4.970267e-05
orbit69         -2.362290e-40  5.832225e-04
orbit70         -2.865199e-41 -3.381907e-05
orbit71         -3.382283e-41 -5.518033e-05
orbit72         -9.728688e-41 -7.548116e-05
AP               3.927080e-40 -1.324249e-01
bet              1.474221e-43  2.522121e-06
ecc              1.194573e-39 -1.305824e-01
eccrad           8.362012e-39 -9.138955e-01
close           -7.459970e-37  4.016330e-01
constraint       1.631354e-37 -4.060284e-01
coreness        -5.137902e-39 -1.611334e-02
knn             -2.841660e-40  4.259077e-05
hubscore        -2.893262e-37 -6.095342e-01
pagerank        -1.146899e-35 -2.160814e+02
trans           -3.352045e-38  7.138214e-01
evcent          -2.918531e-37 -5.915617e-01
first           -9.575718e-40  2.470839e-03
upto_second     -4.257127e-41  6.129939e-05
upto_third      -1.281147e-41  1.276730e-05
upto_fourth     -1.846499e-41  5.611600e-07
upto_fifth      -1.147429e-40 -3.317076e-04
upto_sixth      -8.962776e-40  5.890074e-04
second          -4.305269e-41  6.092489e-05
third           -1.551417e-41  1.312667e-05
fourth           1.469494e-41 -5.512765e-05
fifth            2.170698e-41 -1.347170e-05
sixth            1.300387e-40  4.233557e-04
ratio1          -4.183566e-40 -4.298265e-05
ratio2           1.747023e-39 -7.712693e-04
ratio3           9.388487e-39 -1.078767e-02
ratio4           8.491249e-38  3.576487e-01
ratio5           4.218031e-37  1.826724e-01
ratio6           8.043025e-40  1.590910e-03
selfinter       -2.750445e-38 -3.822068e-01
walktrap_vertex -6.261704e-38 -4.311124e-01
bigcom1          1.190028e-39 -5.100634e-02
bigcom3         -2.346344e-38 -5.739556e-01
bigcom4         -2.346344e-38 -2.326459e-01
bigcom5         -1.676660e-38  4.939934e-03
bigcom6         -2.344982e-38 -6.953798e-01
bigcom7         -2.344982e-38 -5.364168e-01
bigcom8          1.454201e-37  1.094854e+00
bigcom9         -2.344982e-38 -1.419849e-01
bigcom10        -2.344982e-38 -2.762345e-01
bigcom11        -7.317572e-39 -1.668013e-01
bigcom12         1.891464e-38 -3.726385e-02
bigcom13        -2.349072e-38 -3.813034e-01
bigcom14        -2.354548e-38 -3.867087e-01
bigcom15        -2.344982e-38 -9.855760e-01
bigcom16        -2.351807e-38 -3.582134e-01
bigcom17        -2.344982e-38 -2.911577e-01
bigcom19        -2.347707e-38 -4.005745e-01
bigcom20        -2.344982e-38 -2.186570e-01
bigcom21        -2.344982e-38 -8.314304e-01
bigcom22        -2.444286e-38 -9.885365e-02
bigcom23         1.021768e-37  4.624565e-01
bigcom26        -2.346344e-38 -5.735552e-01
bigcom27        -2.344982e-38 -3.019363e-01
bigcom28         0.000000e+00  0.000000e+00
bigcom30        -2.350439e-38 -5.040276e-01
bigcom31        -2.344982e-38 -3.792642e-01
bigcom32        -2.350439e-38 -4.304295e-01
bigcom33         2.296218e-37  9.146152e-01
bigcom34         0.000000e+00  0.000000e+00
bigcom36         0.000000e+00  0.000000e+00
bigcom37        -2.346344e-38 -4.308165e-01
bigcom38         0.000000e+00  0.000000e+00
bigcom39         0.000000e+00  0.000000e+00
bigcom40        -2.346344e-38 -5.665617e-01
bigcom41         3.143582e-37  1.221476e+00
bigcom43        -2.368349e-38 -3.929285e-01
bigcom46        -2.346344e-38 -3.868384e-01
bigcom47        -2.353176e-38 -4.994889e-01
bigcom49        -2.350439e-38 -6.324435e-01
bigcom52        -2.344982e-38 -1.416731e-01
bigcom54        -2.344982e-38 -4.554353e-01
bigcom58        -2.347707e-38 -4.865763e-01
bigcom61        -2.344982e-38 -4.039687e-01
bigcom65        -2.350439e-38 -5.781116e-01
bigcom69        -2.344982e-38 -1.088940e+00
bigcom71        -2.344982e-38 -1.690383e-01
bigcom75        -2.344982e-38 -2.616764e-01
bigcom76        -2.344982e-38 -4.799189e-01
bigcom78         0.000000e+00  0.000000e+00
bigcom82        -2.346344e-38 -8.689479e-01
bigcom83        -2.344982e-38 -1.751200e-01
bigcom85        -2.347707e-38 -6.246443e-01
bigcom87        -2.344982e-38 -2.342533e-01
bigcom90         9.872374e-37  2.598184e+00
bigcom91        -2.346344e-38 -5.138102e-01
bigcom95        -2.344982e-38 -9.407845e-01
bigcom97        -2.344982e-38 -7.205768e-01
bigcom98        -2.346344e-38 -4.236421e-01
bigcom99        -2.344982e-38 -2.526522e-01
bigcom101       -2.347707e-38 -2.034747e-01
bigcom102       -2.349072e-38 -2.912334e-01
bigcom104       -2.344982e-38 -4.818597e-01
bigcom106       -2.344982e-38 -2.108122e-01
bigcom107       -2.344982e-38 -3.723658e-01
bigcom108        0.000000e+00  0.000000e+00
bigcom113       -2.344982e-38 -1.401210e-01
bigcom114        0.000000e+00  0.000000e+00
bigcom115        0.000000e+00  0.000000e+00
bigcom117       -2.360049e-38 -4.404284e-01
bigcom119       -2.344982e-38 -4.074553e-01
bigcom121       -2.346344e-38 -3.403341e-01
bigcom123       -2.349072e-38 -3.805469e-01
bigcom124       -2.344982e-38 -6.846679e-01
bigcom127       -2.347707e-38 -3.458867e-01
bigcom130       -2.354548e-38 -3.562344e-01
bigcom131       -2.344982e-38 -2.837895e-01
bigcom134       -2.346344e-38 -2.913656e-01
bigcom138       -2.346344e-38 -4.066134e-01
bigcom143       -2.346344e-38 -3.021871e-01
bigcom146       -2.353176e-38 -4.404501e-01
bigcom148       -2.346344e-38 -4.489003e-01
bigcom149       -2.346344e-38 -3.160687e-01
bigcom151        0.000000e+00  0.000000e+00
bigcom153       -2.344982e-38 -9.377863e-01
bigcom154       -2.344982e-38 -3.607576e-01
bigcom159        9.872374e-37  3.065534e+00
bigcom160       -2.346344e-38 -3.212902e-01
bigcom161       -2.344982e-38 -2.331839e-01
bigcom162       -2.350439e-38 -4.245853e-01
bigcom168       -2.346344e-38 -2.246413e-01
bigcom172       -2.344982e-38 -3.395812e-01
bigcom175        0.000000e+00  0.000000e+00
bigcom180       -2.344982e-38 -3.973025e-01
bigcom181       -2.346344e-38 -2.252231e-01
bigcom183        0.000000e+00  0.000000e+00
bigcom185       -2.346344e-38 -3.407676e-01
bigcom187       -2.344982e-38 -2.330259e-01
bigcom189       -2.346344e-38 -2.729048e-01
bigcom191       -2.346344e-38 -4.438485e-01
bigcom198       -2.344982e-38 -2.365771e-01
bigcom199       -2.344982e-38 -2.986945e-01
bigcom200       -2.344982e-38 -3.600519e-01
bigcom202       -2.344982e-38 -2.376720e-01
bigcom205        0.000000e+00  0.000000e+00
bigcom227       -2.344982e-38 -2.866059e-01
bigcom232        0.000000e+00  0.000000e+00
bigcom241       -2.344982e-38 -4.755970e-01
bigcom246        0.000000e+00  0.000000e+00
bigcom266       -2.344982e-38 -3.940367e-01
bigcom268       -2.344982e-38 -1.119972e-01
bigcom274        0.000000e+00  0.000000e+00
bigcom278       -2.344982e-38 -1.637748e-01
bigcom280       -2.344982e-38 -3.418308e-01
bigcom323       -2.346344e-38 -3.783948e-01
bigcom341       -2.344982e-38 -2.303056e-01
bigcom342       -2.346344e-38 -1.594178e-01
bigcom345       -2.344982e-38 -2.644980e-01
bigcom346       -2.344982e-38 -2.765498e-01
bigcom354       -2.344982e-38 -4.450410e-01
bigcom369       -2.344982e-38 -3.812357e-01
bigcom373       -2.344982e-38 -2.007168e-01
bigcom377       -2.344982e-38 -4.988558e-01
bigcom384       -2.344982e-38 -2.143910e-01
bigcom394       -2.344982e-38 -1.171799e-01
bigcom398       -2.344982e-38 -3.325864e-01
bigcom403       -2.344982e-38 -8.026616e-01
bigcom404       -2.344982e-38 -2.076929e-01
bigcom414       -2.346344e-38 -5.748094e-01
bigcom416        0.000000e+00  0.000000e+00
bigcom423       -2.346344e-38 -5.142818e-01
bigcom428       -2.344982e-38 -3.720602e-01
bigcom430       -2.344982e-38 -5.768095e-01
bigcom434       -2.344982e-38 -3.172464e-01
bigcom435       -2.344982e-38 -3.188147e-01
bigcom449       -2.344982e-38 -5.392984e-01
bigcom451       -2.344982e-38 -1.403517e-01
bigcom454       -2.344982e-38 -6.334360e-01
bigcom471        0.000000e+00  0.000000e+00
bigcom473       -2.344982e-38 -2.015146e-01
bigcom479       -2.344982e-38 -3.803745e-01
bigcom484       -2.353176e-38 -2.754164e-01
bigcom485        0.000000e+00  0.000000e+00
bigcom492        0.000000e+00  0.000000e+00
bigcom498        0.000000e+00  0.000000e+00
bigcom506       -2.344982e-38 -4.424799e-01
bigcom530       -2.344982e-38 -3.550102e-01
bigcom531       -2.344982e-38 -6.993857e-01
bigcom564        0.000000e+00  0.000000e+00
bigcom623       -2.344982e-38 -6.262771e-01
spin_vertex      1.944966e-38  2.694039e-01
membership_s1    4.739769e-39  3.910634e-02
membership_s2   -2.410742e-38 -3.187858e-01
membership_s3   -2.347707e-38 -2.034470e-01
membership_s4    0.000000e+00  0.000000e+00
membership_s5   -2.344982e-38 -5.900275e-01
membership_s6   -2.347707e-38 -4.008087e-01
membership_s7   -2.344982e-38 -2.331662e-01
membership_s8   -2.344982e-38 -6.729184e-01
membership_s9   -2.362809e-38 -2.854862e-01
membership_s10   0.000000e+00  0.000000e+00
membership_s11   0.000000e+00  0.000000e+00
membership_s13   0.000000e+00  0.000000e+00
membership_s14   4.174159e-38  2.066380e-01
membership_s15  -2.366962e-38 -3.796006e-01
membership_s17  -2.346344e-38 -2.778690e-01
membership_s18  -2.347707e-38 -2.499030e-01
membership_s19   4.006695e-38  4.429183e-02
membership_s20  -2.344982e-38 -3.952123e-01
membership_s21   2.662451e-37  1.404592e+00
membership_s22   7.802647e-38  5.660695e-01
membership_s23  -2.794965e-38 -1.025766e-01
membership_s25  -7.799622e-39  6.082468e-02
membership_s26  -2.344982e-38 -2.296800e-01
membership_s27  -2.344982e-38 -2.107444e-01
membership_s28  -2.351807e-38 -3.573336e-01
membership_s29  -2.344982e-38 -2.564664e-01
membership_s30  -2.346344e-38 -4.293137e-01
membership_s31  -2.357295e-38 -3.522798e-01
membership_s32  -2.361428e-38 -2.581357e-01
membership_s33  -2.344982e-38 -1.851278e-01
membership_s34   4.821737e-37  1.499613e+00
membership_s35  -3.084956e-39  1.264812e-01
membership_s36  -2.349072e-38 -1.538869e-01
membership_s37   1.419728e-38 -2.149357e-02
membership_s39  -5.579952e-39 -4.189826e-02
membership_s40  -2.344982e-38 -2.343480e-01
membership_s41   0.000000e+00  0.000000e+00
membership_s42  -2.346344e-38 -1.801241e-01
membership_s43  -2.373915e-38 -3.594321e-01
membership_s44  -7.683652e-39 -2.815165e-01
V1              -6.522586e-38 -6.651863e-02
V2               8.304744e-38  1.504193e-01
pdi              8.526348e-36 -1.775620e+01
adhesion         2.396945e-41  6.291939e-05
cohesion        -4.793887e-41 -1.257850e-04
inner           -4.978536e-42 -1.264626e-06
outer            7.989559e-42  2.864573e-04
ioratio          1.677045e-37  4.987951e-01
comsize          2.919747e-41  2.523481e-04
[1] "Dataset: med_targets Model GBM, run: 4 of 10 2015-06-15 22:30:26"
Iter   TrainDeviance   ValidDeviance   StepSize   Improve
     1        0.2237             nan     0.0100    0.0004
     2        0.2178             nan     0.0100   -0.0000
     3        0.2133             nan     0.0100    0.0005
     4        0.2108             nan     0.0100    0.0000
     5        0.2069             nan     0.0100    0.0001
     6        0.2029             nan     0.0100    0.0002
     7        0.2002             nan     0.0100    0.0001
     8        0.1969             nan     0.0100    0.0002
     9        0.1940             nan     0.0100    0.0001
    10        0.1915             nan     0.0100    0.0001
    20        0.1703             nan     0.0100    0.0001
    40        0.1428             nan     0.0100   -0.0001
    60        0.1232             nan     0.0100   -0.0000
    80        0.1095             nan     0.0100    0.0000
   100        0.0982             nan     0.0100    0.0000
   120        0.0897             nan     0.0100   -0.0000
   140        0.0823             nan     0.0100   -0.0000
   160        0.0752             nan     0.0100   -0.0001
   180        0.0689             nan     0.0100   -0.0000
   194        0.0653             nan     0.0100   -0.0000

[1] "GBM variable coefficients"
                            var     rel.inf
outer                     outer 9.101423026
V1                           V1 4.804625262
walktrap_vertex walktrap_vertex 4.008721241
constraint           constraint 3.456332177
V2                           V2 2.840108738
bigcom41               bigcom41 2.826314018
graph4                   graph4 2.781261069
graph23                 graph23 2.676927534
fourth                   fourth 2.577602431
bet                         bet 2.121465937
ratio2                   ratio2 2.078367959
pagerank               pagerank 1.943762026
trans                     trans 1.913786723
ratio6                   ratio6 1.781098748
orbit18                 orbit18 1.659976177
spin_vertex         spin_vertex 1.617028404
comsize                 comsize 1.575012576
graph1                   graph1 1.464161751
ratio5                   ratio5 1.454903668
graph15                 graph15 1.449745847
adhesion               adhesion 1.428028468
graph19                 graph19 1.179355535
graph6                   graph6 1.179236650
ratio1                   ratio1 1.160635470
graph11                 graph11 1.087868621
orbit35                 orbit35 1.077167813
bigcom23               bigcom23 1.054149699
upto_sixth           upto_sixth 1.036083318
graph13                 graph13 1.022156005
graph3                   graph3 0.999315665
orbit44                 orbit44 0.870207360
orbit27                 orbit27 0.855096707
cohesion               cohesion 0.854038651
graph2                   graph2 0.848574602
ratio3                   ratio3 0.841036146
orbit30                 orbit30 0.791523184
graph0                   graph0 0.782018300
knn                         knn 0.780034274
orbit31                 orbit31 0.755523555
graph17                 graph17 0.754332262
orbit37                 orbit37 0.746904942
membership_s14   membership_s14 0.718235098
fifth                     fifth 0.713187662
orbit50                 orbit50 0.711858276
membership_s21   membership_s21 0.702916954
graph14                 graph14 0.692747712
inner                     inner 0.686701732
orbit36                 orbit36 0.679651893
graph16                 graph16 0.636650215
graph5                   graph5 0.633035510
orbit21                 orbit21 0.628521056
graph12                 graph12 0.624120709
hubscore               hubscore 0.617741628
orbit33                 orbit33 0.595875202
orbit2                   orbit2 0.571672721
upto_third           upto_third 0.548413014
orbit15                 orbit15 0.547471553
orbit38                 orbit38 0.521012127
bigcom8                 bigcom8 0.515994693
orbit11                 orbit11 0.507533855
bigcom33               bigcom33 0.451060834
graph20                 graph20 0.449854406
graph18                 graph18 0.436466517
orbit28                 orbit28 0.435701402
orbit5                   orbit5 0.427540998
orbit49                 orbit49 0.405468853
graph21                 graph21 0.372221420
orbit20                 orbit20 0.368035646
orbit40                 orbit40 0.367926039
membership_s1     membership_s1 0.358407154
orbit4                   orbit4 0.335212761
upto_second         upto_second 0.330230941
orbit47                 orbit47 0.318857880
orbit39                 orbit39 0.314373056
graph10                 graph10 0.312488124
orbit16                 orbit16 0.312214959
orbit43                 orbit43 0.302461808
membership_s19   membership_s19 0.298620543
third                     third 0.274537033
ioratio                 ioratio 0.266013084
orbit45                 orbit45 0.263795331
orbit17                 orbit17 0.260109600
upto_fifth           upto_fifth 0.258973428
close                     close 0.253134231
orbit62                 orbit62 0.241757899
pdi                         pdi 0.234805676
orbit9                   orbit9 0.222860521
graph25                 graph25 0.217653956
orbit51                 orbit51 0.216246432
sixth                     sixth 0.192399648
upto_fourth         upto_fourth 0.191898037
orbit42                 orbit42 0.190974507
orbit32                 orbit32 0.188194246
ratio4                   ratio4 0.187275430
graph9                   graph9 0.185432065
membership_s35   membership_s35 0.184666349
orbit10                 orbit10 0.181457823
orbit29                 orbit29 0.180774263
orbit41                 orbit41 0.164545102
orbit56                 orbit56 0.159727063
orbit24                 orbit24 0.159456778
orbit64                 orbit64 0.153395665
orbit23                 orbit23 0.145736017
ecc                         ecc 0.135426901
orbit22                 orbit22 0.115881296
orbit66                 orbit66 0.112207539
orbit26                 orbit26 0.109160640
graph7                   graph7 0.106501605
orbit19                 orbit19 0.100263209
bigcom12               bigcom12 0.099148282
orbit54                 orbit54 0.092734138
orbit46                 orbit46 0.089804567
orbit58                 orbit58 0.087196441
orbit25                 orbit25 0.082694286
graph22                 graph22 0.082091234
orbit48                 orbit48 0.080833750
orbit63                 orbit63 0.075527720
AP                           AP 0.074001190
orbit1                   orbit1 0.066689238
coreness               coreness 0.065915468
orbit52                 orbit52 0.058048704
bigcom5                 bigcom5 0.051689513
orbit69                 orbit69 0.051644494
graph24                 graph24 0.045522423
orbit6                   orbit6 0.041469706
graph8                   graph8 0.040247232
evcent                   evcent 0.033745149
membership_s37   membership_s37 0.032446339
orbit59                 orbit59 0.025823814
membership_s39   membership_s39 0.025799237
orbit55                 orbit55 0.025249656
orbit57                 orbit57 0.020511128
membership_s25   membership_s25 0.019133575
membership_s22   membership_s22 0.018647488
orbit67                 orbit67 0.017983024
bigcom1                 bigcom1 0.017586761
orbit68                 orbit68 0.012697227
graph27                 graph27 0.011140728
second                   second 0.007223689
orbit12                 orbit12 0.005094932
graph26                 graph26 0.000000000
graph28                 graph28 0.000000000
graph29                 graph29 0.000000000
orbit0                   orbit0 0.000000000
orbit3                   orbit3 0.000000000
orbit7                   orbit7 0.000000000
orbit8                   orbit8 0.000000000
orbit13                 orbit13 0.000000000
orbit14                 orbit14 0.000000000
orbit34                 orbit34 0.000000000
orbit53                 orbit53 0.000000000
orbit60                 orbit60 0.000000000
orbit61                 orbit61 0.000000000
orbit65                 orbit65 0.000000000
orbit70                 orbit70 0.000000000
orbit71                 orbit71 0.000000000
orbit72                 orbit72 0.000000000
eccrad                   eccrad 0.000000000
first                     first 0.000000000
selfinter             selfinter 0.000000000
bigcom3                 bigcom3 0.000000000
bigcom4                 bigcom4 0.000000000
bigcom6                 bigcom6 0.000000000
bigcom7                 bigcom7 0.000000000
bigcom9                 bigcom9 0.000000000
bigcom10               bigcom10 0.000000000
bigcom11               bigcom11 0.000000000
bigcom13               bigcom13 0.000000000
bigcom14               bigcom14 0.000000000
bigcom15               bigcom15 0.000000000
bigcom16               bigcom16 0.000000000
bigcom17               bigcom17 0.000000000
bigcom19               bigcom19 0.000000000
bigcom20               bigcom20 0.000000000
bigcom21               bigcom21 0.000000000
bigcom22               bigcom22 0.000000000
bigcom26               bigcom26 0.000000000
bigcom27               bigcom27 0.000000000
bigcom28               bigcom28 0.000000000
bigcom30               bigcom30 0.000000000
bigcom31               bigcom31 0.000000000
bigcom32               bigcom32 0.000000000
bigcom34               bigcom34 0.000000000
bigcom36               bigcom36 0.000000000
bigcom37               bigcom37 0.000000000
bigcom38               bigcom38 0.000000000
bigcom39               bigcom39 0.000000000
bigcom40               bigcom40 0.000000000
bigcom43               bigcom43 0.000000000
bigcom46               bigcom46 0.000000000
bigcom47               bigcom47 0.000000000
bigcom49               bigcom49 0.000000000
bigcom52               bigcom52 0.000000000
bigcom54               bigcom54 0.000000000
bigcom58               bigcom58 0.000000000
bigcom61               bigcom61 0.000000000
bigcom65               bigcom65 0.000000000
bigcom69               bigcom69 0.000000000
bigcom71               bigcom71 0.000000000
bigcom75               bigcom75 0.000000000
bigcom76               bigcom76 0.000000000
bigcom78               bigcom78 0.000000000
bigcom82               bigcom82 0.000000000
bigcom83               bigcom83 0.000000000
bigcom85               bigcom85 0.000000000
bigcom87               bigcom87 0.000000000
bigcom90               bigcom90 0.000000000
bigcom91               bigcom91 0.000000000
bigcom95               bigcom95 0.000000000
bigcom97               bigcom97 0.000000000
bigcom98               bigcom98 0.000000000
bigcom99               bigcom99 0.000000000
bigcom101             bigcom101 0.000000000
bigcom102             bigcom102 0.000000000
bigcom104             bigcom104 0.000000000
bigcom106             bigcom106 0.000000000
bigcom107             bigcom107 0.000000000
bigcom108             bigcom108 0.000000000
bigcom113             bigcom113 0.000000000
bigcom114             bigcom114 0.000000000
bigcom115             bigcom115 0.000000000
bigcom117             bigcom117 0.000000000
bigcom119             bigcom119 0.000000000
bigcom121             bigcom121 0.000000000
bigcom123             bigcom123 0.000000000
bigcom124             bigcom124 0.000000000
bigcom127             bigcom127 0.000000000
bigcom130             bigcom130 0.000000000
bigcom131             bigcom131 0.000000000
bigcom134             bigcom134 0.000000000
bigcom138             bigcom138 0.000000000
bigcom143             bigcom143 0.000000000
bigcom146             bigcom146 0.000000000
bigcom148             bigcom148 0.000000000
bigcom149             bigcom149 0.000000000
bigcom151             bigcom151 0.000000000
bigcom153             bigcom153 0.000000000
bigcom154             bigcom154 0.000000000
bigcom159             bigcom159 0.000000000
bigcom160             bigcom160 0.000000000
bigcom161             bigcom161 0.000000000
bigcom162             bigcom162 0.000000000
bigcom168             bigcom168 0.000000000
bigcom172             bigcom172 0.000000000
bigcom175             bigcom175 0.000000000
bigcom180             bigcom180 0.000000000
bigcom181             bigcom181 0.000000000
bigcom183             bigcom183 0.000000000
bigcom185             bigcom185 0.000000000
bigcom187             bigcom187 0.000000000
bigcom189             bigcom189 0.000000000
bigcom191             bigcom191 0.000000000
bigcom198             bigcom198 0.000000000
bigcom199             bigcom199 0.000000000
bigcom200             bigcom200 0.000000000
bigcom202             bigcom202 0.000000000
bigcom205             bigcom205 0.000000000
bigcom227             bigcom227 0.000000000
bigcom232             bigcom232 0.000000000
bigcom241             bigcom241 0.000000000
bigcom246             bigcom246 0.000000000
bigcom266             bigcom266 0.000000000
bigcom268             bigcom268 0.000000000
bigcom274             bigcom274 0.000000000
bigcom278             bigcom278 0.000000000
bigcom280             bigcom280 0.000000000
bigcom323             bigcom323 0.000000000
bigcom341             bigcom341 0.000000000
bigcom342             bigcom342 0.000000000
bigcom345             bigcom345 0.000000000
bigcom346             bigcom346 0.000000000
bigcom354             bigcom354 0.000000000
bigcom369             bigcom369 0.000000000
bigcom373             bigcom373 0.000000000
bigcom377             bigcom377 0.000000000
bigcom384             bigcom384 0.000000000
bigcom394             bigcom394 0.000000000
bigcom398             bigcom398 0.000000000
bigcom403             bigcom403 0.000000000
bigcom404             bigcom404 0.000000000
bigcom414             bigcom414 0.000000000
bigcom416             bigcom416 0.000000000
bigcom423             bigcom423 0.000000000
bigcom428             bigcom428 0.000000000
bigcom430             bigcom430 0.000000000
bigcom434             bigcom434 0.000000000
bigcom435             bigcom435 0.000000000
bigcom449             bigcom449 0.000000000
bigcom451             bigcom451 0.000000000
bigcom454             bigcom454 0.000000000
bigcom471             bigcom471 0.000000000
bigcom473             bigcom473 0.000000000
bigcom479             bigcom479 0.000000000
bigcom484             bigcom484 0.000000000
bigcom485             bigcom485 0.000000000
bigcom492             bigcom492 0.000000000
bigcom498             bigcom498 0.000000000
bigcom506             bigcom506 0.000000000
bigcom530             bigcom530 0.000000000
bigcom531             bigcom531 0.000000000
bigcom564             bigcom564 0.000000000
bigcom623             bigcom623 0.000000000
membership_s2     membership_s2 0.000000000
membership_s3     membership_s3 0.000000000
membership_s4     membership_s4 0.000000000
membership_s5     membership_s5 0.000000000
membership_s6     membership_s6 0.000000000
membership_s7     membership_s7 0.000000000
membership_s8     membership_s8 0.000000000
membership_s9     membership_s9 0.000000000
membership_s10   membership_s10 0.000000000
membership_s11   membership_s11 0.000000000
membership_s13   membership_s13 0.000000000
membership_s15   membership_s15 0.000000000
membership_s17   membership_s17 0.000000000
membership_s18   membership_s18 0.000000000
membership_s20   membership_s20 0.000000000
membership_s23   membership_s23 0.000000000
membership_s26   membership_s26 0.000000000
membership_s27   membership_s27 0.000000000
membership_s28   membership_s28 0.000000000
membership_s29   membership_s29 0.000000000
membership_s30   membership_s30 0.000000000
membership_s31   membership_s31 0.000000000
membership_s32   membership_s32 0.000000000
membership_s33   membership_s33 0.000000000
membership_s34   membership_s34 0.000000000
membership_s36   membership_s36 0.000000000
membership_s40   membership_s40 0.000000000
membership_s41   membership_s41 0.000000000
membership_s42   membership_s42 0.000000000
membership_s43   membership_s43 0.000000000
membership_s44   membership_s44 0.000000000
[1] "Dataset: med_targets Model RF, run: 4 of 10 2015-06-15 22:30:51"
     |      Out-of-bag   |
Tree |      MSE  %Var(y) |
   1 |  0.04633   194.46 |
   2 |  0.04236   177.80 |
   3 |  0.04463   187.36 |
   4 |   0.0419   175.89 |
   5 |  0.04053   170.12 |
   6 |  0.03898   163.62 |
   7 |  0.03697   155.17 |
   8 |  0.03657   153.50 |
   9 |  0.03589   150.67 |
  10 |  0.03605   151.31 |
  11 |  0.03488   146.42 |
  12 |   0.0335   140.64 |
  13 |  0.03274   137.42 |
  14 |  0.03162   132.74 |
  15 |   0.0311   130.56 |
  16 |  0.03077   129.16 |
  17 |  0.03054   128.21 |
  18 |  0.03043   127.75 |
  19 |  0.02976   124.91 |
  20 |  0.02957   124.13 |
  21 |  0.02913   122.28 |
  22 |  0.02875   120.69 |
  23 |  0.02858   119.96 |
  24 |  0.02878   120.80 |
  25 |  0.02828   118.72 |
  26 |  0.02808   117.87 |
  27 |  0.02779   116.65 |
  28 |  0.02798   117.43 |
  29 |   0.0277   116.29 |
  30 |  0.02754   115.60 |
  31 |  0.02739   114.99 |
  32 |  0.02724   114.36 |
  33 |  0.02714   113.92 |
  34 |  0.02699   113.31 |
  35 |  0.02696   113.17 |
  36 |  0.02685   112.70 |
  37 |  0.02673   112.19 |
  38 |   0.0267   112.07 |
  39 |  0.02664   111.83 |
  40 |  0.02654   111.40 |
  41 |  0.02641   110.85 |
  42 |  0.02627   110.27 |
  43 |  0.02627   110.28 |
  44 |  0.02639   110.78 |
  45 |  0.02645   111.03 |
  46 |  0.02637   110.68 |
  47 |  0.02643   110.93 |
  48 |  0.02649   111.20 |
  49 |  0.02647   111.09 |
  50 |   0.0264   110.80 |
  51 |  0.02629   110.33 |
  52 |  0.02627   110.26 |
  53 |  0.02623   110.10 |
  54 |  0.02628   110.33 |
  55 |  0.02628   110.30 |
  56 |  0.02624   110.16 |
  57 |  0.02631   110.42 |
  58 |  0.02622   110.08 |
  59 |  0.02621   110.02 |
  60 |  0.02613   109.68 |
  61 |  0.02613   109.67 |
  62 |  0.02616   109.80 |
  63 |  0.02618   109.88 |
  64 |  0.02622   110.07 |
  65 |  0.02618   109.91 |
  66 |  0.02616   109.83 |
  67 |  0.02619   109.95 |
  68 |  0.02616   109.82 |
  69 |  0.02613   109.69 |
  70 |  0.02619   109.92 |
  71 |  0.02617   109.84 |
  72 |  0.02615   109.77 |
  73 |  0.02614   109.73 |
  74 |  0.02608   109.47 |
  75 |  0.02611   109.59 |
  76 |  0.02614   109.71 |
  77 |  0.02615   109.77 |
  78 |  0.02613   109.66 |
  79 |   0.0261   109.55 |
  80 |  0.02607   109.42 |
  81 |  0.02603   109.26 |
  82 |   0.0261   109.56 |
  83 |  0.02612   109.64 |
  84 |  0.02609   109.50 |
  85 |  0.02611   109.60 |
  86 |  0.02611   109.60 |
  87 |   0.0261   109.56 |
  88 |  0.02616   109.80 |
  89 |  0.02615   109.78 |
  90 |  0.02614   109.73 |
  91 |  0.02609   109.54 |
  92 |  0.02609   109.53 |
  93 |   0.0261   109.55 |
  94 |   0.0261   109.57 |
  95 |  0.02605   109.36 |
  96 |  0.02607   109.44 |
  97 |  0.02608   109.47 |
  98 |  0.02609   109.52 |
  99 |  0.02611   109.62 |
 100 |  0.02605   109.35 |
[1] "Random Forest variable coefficients"
                      %IncMSE IncNodePurity
graph5           7.349450e-04  1.148571e-01
graph6           5.814752e-03  1.893243e-01
graph7           2.142273e-04  7.039469e-02
graph8           0.000000e+00  4.274306e-02
graph9           1.290938e-03  1.298298e-01
graph10          2.049977e-03  2.744229e-01
graph11          3.461442e-03  3.105161e-01
graph12          3.443476e-03  2.469521e-01
graph13          9.891954e-03  4.404454e-01
graph14          1.218629e-03  1.333323e-01
graph15          7.020054e-03  2.857990e-01
graph16          8.326109e-03  2.760218e-01
graph17          3.171976e-03  3.134144e-01
graph18          5.236481e-03  1.354728e-01
graph19          3.870224e-03  2.242866e-01
graph20          2.911501e-03  1.954850e-01
graph21          2.459143e-03  2.659304e-01
graph22          4.709382e-04  6.158991e-02
graph23          2.239776e-03  2.470120e-01
graph24          5.902718e-04  5.922741e-02
graph25          3.921337e-03  1.338101e-01
graph26          2.485556e-05  1.189511e-02
graph27          8.131208e-05  5.379852e-02
graph28          0.000000e+00  5.637851e-19
graph29          0.000000e+00  0.000000e+00
orbit0           1.200769e-04  1.583703e-01
orbit1           1.679668e-04  2.088221e-01
orbit2           2.210396e-03  1.905343e-01
orbit3           1.146468e-05  3.641007e-02
orbit4           2.857376e-03  1.988297e-01
orbit5           1.624643e-03  4.437918e-01
orbit6           4.640105e-03  1.804263e-01
orbit7           4.411004e-04  1.714826e-01
orbit8           8.510844e-04  1.625820e-01
orbit9           3.042703e-03  2.734127e-01
orbit10          1.298354e-03  6.719427e-02
orbit11          2.379987e-03  1.171368e-01
orbit12          1.616076e-04  6.113283e-02
orbit13          1.155116e-04  4.863014e-03
orbit14          1.655629e-05  1.882353e-02
orbit15          5.935050e-04  1.206871e-01
orbit16          4.619508e-03  2.255500e-01
orbit17          2.923272e-03  2.258051e-01
orbit18          1.061724e-02  3.440860e-01
orbit19          2.194167e-03  2.443713e-01
orbit20          5.310437e-03  2.987263e-01
orbit21          2.475826e-04  2.832878e-01
orbit22          2.812587e-03  2.726805e-01
orbit23          1.567387e-03  7.636725e-02
orbit24          4.908682e-03  2.122104e-01
orbit25          1.760263e-03  2.194101e-01
orbit26          1.575132e-03  1.540193e-01
orbit27          3.975607e-03  3.193710e-01
orbit28          2.067348e-03  2.417049e-01
orbit29          3.828592e-03  2.505102e-01
orbit30          5.211515e-03  2.392420e-01
orbit31          3.201574e-03  2.722090e-01
orbit32          4.089682e-03  8.808145e-02
orbit33          1.388000e-03  1.440886e-01
orbit34          7.220674e-03  2.469970e-01
orbit35          6.995098e-03  3.078381e-01
orbit36          1.242447e-02  4.072250e-01
orbit37          2.079958e-03  4.720511e-02
orbit38          4.070023e-03  1.486014e-01
orbit39          2.590198e-03  2.535364e-01
orbit40          3.422856e-03  1.058340e-01
orbit41          1.212833e-04  9.895753e-02
orbit42          8.067117e-04  1.124982e-01
orbit43          7.246448e-03  2.036562e-01
orbit44          2.188716e-03  2.488579e-01
orbit45          1.092307e-02  2.367450e-01
orbit46          9.752841e-04  1.169754e-01
orbit47          1.027509e-03  1.913618e-01
orbit48          3.471042e-04  6.719242e-02
orbit49          7.563676e-03  2.881208e-01
orbit50          4.828165e-03  1.649263e-01
orbit51          1.305694e-03  1.654987e-01
orbit52          4.718199e-04  1.119144e-01
orbit53          1.789564e-03  1.214561e-01
orbit54          3.996946e-04  3.944799e-02
orbit55          4.019121e-07  3.010164e-02
orbit56          2.559865e-03  2.283712e-01
orbit57          1.178673e-03  6.142971e-02
orbit58          3.059136e-04  5.060085e-02
orbit59          1.068578e-03  8.102499e-02
orbit60          1.562500e-05  2.222222e-02
orbit61          1.754041e-03  4.296083e-02
orbit62          4.338363e-04  7.515322e-02
orbit63          4.040208e-04  1.409117e-02
orbit64         -1.610306e-05  2.617521e-02
orbit65          3.289474e-05  9.090909e-03
orbit66          4.441211e-04  2.336040e-02
orbit67          1.686117e-03  1.580390e-01
orbit68          0.000000e+00  2.602085e-20
orbit69          4.790340e-04  6.878167e-02
orbit70          0.000000e+00  8.500145e-19
orbit71          0.000000e+00  5.724587e-19
orbit72          0.000000e+00  0.000000e+00
AP               4.125413e-06  3.399160e-02
bet              3.136115e-04  4.956505e-01
ecc              1.418881e-03  1.935885e-01
eccrad           3.326841e-03  1.846678e-01
close            1.214305e-03  1.868854e-01
constraint       3.143295e-03  9.076505e-01
coreness         1.289817e-03  1.433224e-01
knn              1.968885e-03  2.617516e-01
hubscore         4.852837e-03  1.158301e-01
pagerank         7.100743e-04  2.707836e-01
trans            1.016839e-03  4.218006e-01
evcent           9.081538e-04  1.902355e-01
first            1.230182e-03  1.019877e-01
upto_second      9.582212e-04  2.942970e-01
upto_third       7.006842e-03  2.164075e-01
upto_fourth      8.599275e-04  1.593112e-01
upto_fifth       4.778818e-03  2.162528e-01
upto_sixth       2.369251e-03  1.461502e-01
second           3.490234e-04  1.510102e-01
third            2.121660e-03  1.489123e-01
fourth           3.999785e-04  3.584987e-01
fifth            8.674240e-04  1.323699e-01
sixth            2.398253e-04  2.442960e-01
ratio1           2.762773e-03  2.598692e-01
ratio2           2.826923e-04  2.714272e-01
ratio3           1.227714e-03  2.949259e-01
ratio4           2.663952e-03  3.373284e-01
ratio5           1.076338e-03  4.803271e-01
ratio6           3.159825e-03  5.156535e-01
selfinter        0.000000e+00  1.040834e-18
walktrap_vertex  7.821124e-04  9.063217e-01
bigcom1          8.167578e-05  6.178457e-02
bigcom3          0.000000e+00  0.000000e+00
bigcom4          0.000000e+00  0.000000e+00
bigcom5          9.498825e-05  4.209531e-02
bigcom6          0.000000e+00  0.000000e+00
bigcom7          0.000000e+00  0.000000e+00
bigcom8         -8.135209e-05  2.492063e-01
bigcom9          0.000000e+00  1.110223e-18
bigcom10         0.000000e+00  0.000000e+00
bigcom11         0.000000e+00  1.821460e-19
bigcom12         3.883980e-05  5.880070e-02
bigcom13         0.000000e+00  0.000000e+00
bigcom14         0.000000e+00  0.000000e+00
bigcom15         0.000000e+00  0.000000e+00
bigcom16         0.000000e+00  0.000000e+00
bigcom17         0.000000e+00  0.000000e+00
bigcom19         0.000000e+00  0.000000e+00
bigcom20         0.000000e+00  0.000000e+00
bigcom21         0.000000e+00  0.000000e+00
bigcom22         0.000000e+00  0.000000e+00
bigcom23         1.944463e-04  1.964074e-01
bigcom26         0.000000e+00  0.000000e+00
bigcom27         0.000000e+00  0.000000e+00
bigcom28         0.000000e+00  0.000000e+00
bigcom30         0.000000e+00  1.734723e-20
bigcom31         0.000000e+00  0.000000e+00
bigcom32         0.000000e+00  1.734723e-20
bigcom33        -7.972777e-05  4.851208e-01
bigcom34         0.000000e+00  0.000000e+00
bigcom36         0.000000e+00  0.000000e+00
bigcom37         0.000000e+00  0.000000e+00
bigcom38         0.000000e+00  0.000000e+00
bigcom39         0.000000e+00  0.000000e+00
bigcom40         0.000000e+00  3.469447e-20
bigcom41         1.962562e-04  7.889609e-01
bigcom43         0.000000e+00  1.734723e-20
bigcom46         0.000000e+00  2.775558e-19
bigcom47         0.000000e+00  0.000000e+00
bigcom49         0.000000e+00  0.000000e+00
bigcom52         0.000000e+00  1.734723e-20
bigcom54         0.000000e+00  0.000000e+00
bigcom58         0.000000e+00  0.000000e+00
bigcom61         0.000000e+00  0.000000e+00
bigcom65         0.000000e+00  0.000000e+00
bigcom69         0.000000e+00  5.551115e-19
bigcom71         0.000000e+00  0.000000e+00
bigcom75         0.000000e+00  0.000000e+00
bigcom76         0.000000e+00  0.000000e+00
bigcom78         0.000000e+00  0.000000e+00
bigcom82         0.000000e+00  0.000000e+00
bigcom83         0.000000e+00  0.000000e+00
bigcom85         0.000000e+00  0.000000e+00
bigcom87         0.000000e+00  0.000000e+00
bigcom90         0.000000e+00  5.653802e-01
bigcom91         0.000000e+00  0.000000e+00
bigcom95         0.000000e+00  0.000000e+00
bigcom97         0.000000e+00  0.000000e+00
bigcom98         0.000000e+00  0.000000e+00
bigcom99         0.000000e+00  0.000000e+00
bigcom101        0.000000e+00  5.551115e-19
bigcom102        0.000000e+00  0.000000e+00
bigcom104        0.000000e+00  0.000000e+00
bigcom106        0.000000e+00  0.000000e+00
bigcom107        0.000000e+00  0.000000e+00
bigcom108        0.000000e+00  0.000000e+00
bigcom113        0.000000e+00  2.775558e-19
bigcom114        0.000000e+00  0.000000e+00
bigcom115        0.000000e+00  0.000000e+00
bigcom117        0.000000e+00  0.000000e+00
bigcom119        0.000000e+00  0.000000e+00
bigcom121        0.000000e+00  0.000000e+00
bigcom123        0.000000e+00  0.000000e+00
bigcom124        0.000000e+00  0.000000e+00
bigcom127        0.000000e+00  5.551115e-19
bigcom130        0.000000e+00  5.551115e-19
bigcom131        0.000000e+00  0.000000e+00
bigcom134        0.000000e+00  2.775558e-19
bigcom138        0.000000e+00  0.000000e+00
bigcom143        0.000000e+00  0.000000e+00
bigcom146        0.000000e+00  0.000000e+00
bigcom148        0.000000e+00  0.000000e+00
bigcom149        0.000000e+00  5.551115e-19
bigcom151        0.000000e+00  0.000000e+00
bigcom153        0.000000e+00  0.000000e+00
bigcom154        0.000000e+00  0.000000e+00
bigcom159        0.000000e+00  7.023591e-01
bigcom160        0.000000e+00  0.000000e+00
bigcom161        0.000000e+00  0.000000e+00
bigcom162        0.000000e+00  0.000000e+00
bigcom168        0.000000e+00  0.000000e+00
bigcom172        0.000000e+00  0.000000e+00
bigcom175        0.000000e+00  0.000000e+00
bigcom180        0.000000e+00  0.000000e+00
bigcom181        0.000000e+00  2.949030e-19
bigcom183        0.000000e+00  0.000000e+00
bigcom185        0.000000e+00  0.000000e+00
bigcom187        0.000000e+00  0.000000e+00
bigcom189        0.000000e+00  0.000000e+00
bigcom191        0.000000e+00  5.551115e-19
bigcom198        0.000000e+00  0.000000e+00
bigcom199        0.000000e+00  0.000000e+00
bigcom200        0.000000e+00  0.000000e+00
bigcom202        0.000000e+00  0.000000e+00
bigcom205        0.000000e+00  0.000000e+00
bigcom227        0.000000e+00  0.000000e+00
bigcom232        0.000000e+00  0.000000e+00
bigcom241        0.000000e+00  0.000000e+00
bigcom246        0.000000e+00  0.000000e+00
bigcom266        0.000000e+00  0.000000e+00
bigcom268        0.000000e+00  0.000000e+00
bigcom274        0.000000e+00  0.000000e+00
bigcom278        0.000000e+00  0.000000e+00
bigcom280        0.000000e+00  0.000000e+00
bigcom323        0.000000e+00  0.000000e+00
bigcom341        0.000000e+00  0.000000e+00
bigcom342        0.000000e+00  0.000000e+00
bigcom345        0.000000e+00  0.000000e+00
bigcom346        0.000000e+00  0.000000e+00
bigcom354        0.000000e+00  0.000000e+00
bigcom369        0.000000e+00  0.000000e+00
bigcom373        0.000000e+00  0.000000e+00
bigcom377        0.000000e+00  0.000000e+00
bigcom384        0.000000e+00  0.000000e+00
bigcom394        0.000000e+00  0.000000e+00
bigcom398        0.000000e+00  0.000000e+00
bigcom403        0.000000e+00  0.000000e+00
bigcom404        0.000000e+00  0.000000e+00
bigcom414        0.000000e+00  5.551115e-19
bigcom416        0.000000e+00  0.000000e+00
bigcom423        0.000000e+00  0.000000e+00
bigcom428        0.000000e+00  0.000000e+00
bigcom430        0.000000e+00  0.000000e+00
bigcom434        0.000000e+00  0.000000e+00
bigcom435        0.000000e+00  5.551115e-19
bigcom449        0.000000e+00  0.000000e+00
bigcom451        0.000000e+00  0.000000e+00
bigcom454        0.000000e+00  0.000000e+00
bigcom471        0.000000e+00  0.000000e+00
bigcom473        0.000000e+00  0.000000e+00
bigcom479        0.000000e+00  0.000000e+00
bigcom484        0.000000e+00  2.775558e-19
bigcom485        0.000000e+00  0.000000e+00
bigcom492        0.000000e+00  0.000000e+00
bigcom498        0.000000e+00  0.000000e+00
bigcom506        0.000000e+00  0.000000e+00
bigcom530        0.000000e+00  0.000000e+00
bigcom531        0.000000e+00  0.000000e+00
bigcom564        0.000000e+00  0.000000e+00
bigcom623        0.000000e+00  0.000000e+00
spin_vertex      1.418210e-04  3.200750e-01
membership_s1    1.502519e-04  9.712239e-02
membership_s2    0.000000e+00  0.000000e+00
membership_s3    0.000000e+00  0.000000e+00
membership_s4    0.000000e+00  0.000000e+00
membership_s5    0.000000e+00  0.000000e+00
membership_s6    0.000000e+00  0.000000e+00
membership_s7    0.000000e+00  0.000000e+00
membership_s8    0.000000e+00  0.000000e+00
membership_s9    0.000000e+00  0.000000e+00
membership_s10   0.000000e+00  0.000000e+00
membership_s11   0.000000e+00  0.000000e+00
membership_s13   0.000000e+00  0.000000e+00
membership_s14   9.674297e-04  6.738849e-02
membership_s15   0.000000e+00  0.000000e+00
membership_s17   0.000000e+00  0.000000e+00
membership_s18   0.000000e+00  0.000000e+00
membership_s19  -3.875410e-06  5.468467e-02
membership_s20   0.000000e+00  0.000000e+00
membership_s21  -9.692432e-05  2.861751e-01
membership_s22   0.000000e+00  2.013215e-02
membership_s23   1.246869e-04  3.417252e-02
membership_s25   4.876434e-05  2.063876e-03
membership_s26   0.000000e+00  0.000000e+00
membership_s27   0.000000e+00  0.000000e+00
membership_s28   0.000000e+00  0.000000e+00
membership_s29   0.000000e+00  0.000000e+00
membership_s30   0.000000e+00  1.734723e-20
membership_s31   0.000000e+00  0.000000e+00
membership_s32   0.000000e+00  0.000000e+00
membership_s33   0.000000e+00  0.000000e+00
membership_s34   0.000000e+00  1.177441e-01
membership_s35   1.583960e-04  9.962111e-02
membership_s36   0.000000e+00  0.000000e+00
membership_s37   3.602141e-05  2.219973e-02
membership_s39  -4.309587e-05  5.806338e-02
membership_s40   0.000000e+00  0.000000e+00
membership_s41   0.000000e+00  0.000000e+00
membership_s42   0.000000e+00  0.000000e+00
membership_s43   0.000000e+00  1.734723e-20
membership_s44   0.000000e+00  0.000000e+00
V1               3.566791e-03  1.213607e+00
V2               3.920988e-03  6.090439e-01
pdi              1.403993e-04  1.168305e-01
adhesion         3.168189e-03  4.970724e-01
cohesion         5.249055e-03  5.497759e-01
inner            2.170169e-03  4.487315e-01
outer            1.700140e-03  2.058184e+00
ioratio          5.118027e-03  5.322209e-01
comsize          1.241331e-03  7.785920e-01
[1] "Dataset: med_targets Model GLM, run: 4 of 10 2015-06-15 22:31:15"
[1] "glmnet variable coefficients"
                         [,1]          [,2]
(Intercept)     -3.687659e+00  3.221355e+00
graph0          -8.247576e-40  3.746826e-03
graph1          -2.112076e-41  1.118701e-05
graph2          -5.657499e-40  3.134408e-03
graph3          -7.390178e-43 -1.595025e-06
graph4          -2.454997e-43  3.265745e-07
graph5          -1.917617e-41 -9.591445e-06
graph6          -5.912099e-42 -5.164577e-06
graph7          -3.843099e-41 -7.719919e-05
graph8          -1.821642e-40 -2.047807e-04
graph9          -1.896865e-44 -4.342550e-08
graph10         -6.754782e-45 -1.137298e-08
graph11         -3.201829e-45  5.340131e-09
graph12         -1.547702e-43 -3.436073e-07
graph13         -3.297218e-43 -4.611796e-07
graph14         -8.153991e-44 -1.625537e-07
graph15         -5.144264e-42 -1.650482e-05
graph16         -7.038933e-44 -8.031032e-08
graph17         -2.586004e-43 -5.811740e-07
graph18         -1.347041e-41 -1.015556e-05
graph19         -1.208565e-42 -2.762011e-06
graph20         -6.284941e-43  6.486297e-06
graph21         -3.580983e-42 -1.012612e-05
graph22         -1.586564e-42 -4.287852e-06
graph23         -1.644910e-42  8.808728e-08
graph24         -6.503982e-42 -1.198053e-05
graph25         -1.463294e-41 -2.579332e-05
graph26         -6.898667e-42 -1.143848e-05
graph27         -3.360336e-41 -3.125555e-05
graph28         -2.014118e-41 -2.011874e-05
graph29         -1.030365e-40 -5.723530e-05
orbit0          -8.247576e-40  3.736225e-03
orbit1          -2.351387e-41  1.767444e-05
orbit2          -5.542976e-41 -1.020157e-04
orbit3          -5.657499e-40  3.133558e-03
orbit4          -1.683487e-42 -5.385197e-06
orbit5          -1.021127e-42 -2.721034e-07
orbit6          -2.450351e-43  3.485164e-07
orbit7          -7.130260e-42 -5.447736e-05
orbit8          -1.917617e-41 -9.490901e-06
orbit9          -2.934857e-41 -5.117617e-05
orbit10         -6.067781e-42 -4.410427e-06
orbit11         -4.704881e-41  2.897332e-04
orbit12         -4.494771e-41 -9.780769e-05
orbit13         -1.228324e-40 -8.947497e-05
orbit14         -1.821642e-40 -2.040323e-04
orbit15         -5.113847e-44 -1.258593e-07
orbit16         -6.410016e-44 -2.261957e-07
orbit17         -3.299131e-44 -3.292136e-08
orbit18         -3.767383e-44 -2.115425e-07
orbit19         -1.107740e-44 -1.088432e-08
orbit20         -1.480873e-44  1.206320e-08
orbit21         -8.676155e-44 -2.279929e-07
orbit22         -3.200168e-45  5.421867e-09
orbit23         -1.286038e-42 -1.465482e-05
orbit24         -3.889805e-43 -7.399820e-07
orbit25         -2.324332e-43 -7.422615e-07
orbit26         -4.895636e-43 -3.998864e-07
orbit27         -3.038460e-42 -1.217266e-05
orbit28         -1.862101e-42 -3.802140e-06
orbit29         -4.139886e-43 -4.352033e-08
orbit30         -1.213436e-42  2.495751e-07
orbit31         -1.738452e-43 -4.166663e-07
orbit32         -9.416172e-44 -1.421809e-07
orbit33         -5.664494e-42  1.636410e-05
orbit34         -5.144264e-42 -1.640059e-05
orbit35         -4.523393e-43 -4.134469e-07
orbit36         -7.371988e-43 -2.778783e-06
orbit37         -8.138565e-44 -6.416110e-08
orbit38         -1.013944e-42 -3.512023e-08
orbit39         -1.512645e-42 -4.220165e-06
orbit40         -2.617919e-43 -5.546095e-07
orbit41         -2.047139e-42 -1.684192e-06
orbit42         -1.722877e-41 -7.969281e-06
orbit43         -1.397010e-41 -1.243889e-05
orbit44         -1.420495e-40  1.965414e-03
orbit45         -1.114831e-41 -3.509380e-05
orbit46         -2.487879e-42 -6.473818e-06
orbit47         -5.196538e-42 -1.025634e-05
orbit48         -1.635740e-42 -1.375428e-06
orbit49         -6.279410e-43  7.648379e-06
orbit50         -1.062712e-41 -3.394367e-05
orbit51         -8.289526e-42 -2.032077e-05
orbit52         -9.830095e-42 -3.470595e-05
orbit53         -7.490889e-42 -2.025354e-05
orbit54         -1.583890e-42 -4.249709e-06
orbit55         -5.008729e-41 -1.377166e-04
orbit56         -2.328995e-41  3.629785e-05
orbit57         -1.250179e-42 -6.658958e-07
orbit58         -3.285200e-41 -2.376222e-05
orbit59         -1.184822e-41 -2.616811e-05
orbit60         -1.009413e-41 -9.347295e-06
orbit61         -1.101453e-40 -1.713806e-04
orbit62         -6.622704e-41 -7.835210e-05
orbit63         -2.836800e-41 -5.144971e-05
orbit64         -2.561322e-41 -5.631037e-05
orbit65         -3.373885e-41 -9.473467e-05
orbit66         -6.938777e-42 -5.140214e-06
orbit67         -3.285651e-41 -3.870767e-05
orbit68         -3.605479e-41 -3.614030e-05
orbit69         -2.544502e-40  3.765337e-04
orbit70         -2.983136e-41 -2.763056e-05
orbit71         -3.590603e-41 -4.316177e-05
orbit72         -1.030365e-40 -5.527832e-05
AP               1.897525e-39 -5.722066e-02
bet              1.723211e-43  2.115697e-06
ecc              7.908286e-40 -1.085279e-01
eccrad           5.535800e-39 -7.596149e-01
close           -6.548456e-37  8.669669e-01
constraint       1.322570e-37 -2.045783e-01
coreness        -4.821295e-39 -1.073780e-02
knn             -2.777988e-40  2.125676e-04
hubscore        -3.032417e-37 -7.355389e-01
pagerank        -1.024434e-35 -1.625049e+02
trans           -6.419292e-38  2.397508e-01
evcent          -3.057570e-37 -7.117592e-01
first           -8.247576e-40  3.791222e-03
upto_second     -4.107513e-41  4.717120e-05
upto_third      -1.090178e-41  2.470873e-05
upto_fourth     -1.605981e-41  1.604873e-05
upto_fifth      -1.045527e-40 -3.054965e-04
upto_sixth      -8.454503e-40 -3.895934e-04
second          -4.160861e-41  4.581377e-05
third           -1.268753e-41  3.373550e-05
fourth           1.137151e-41 -7.271246e-05
fifth            1.869454e-41 -3.443268e-05
sixth            1.180670e-40  3.764528e-04
ratio1          -3.872471e-40  5.011893e-04
ratio2           1.612959e-39 -1.326440e-03
ratio3           8.130972e-39 -1.500573e-02
ratio4           7.722304e-38  3.299236e-01
ratio5           3.903206e-37  1.200236e-01
ratio6           7.153306e-40  1.374505e-03
selfinter       -2.368234e-38 -2.918423e-01
walktrap_vertex -6.655843e-38 -4.932572e-01
bigcom1          3.822539e-39 -2.861976e-02
bigcom3         -2.469537e-38 -5.475758e-01
bigcom4         -2.469537e-38 -2.540267e-01
bigcom5         -1.480514e-38  5.764669e-02
bigcom6         -2.468066e-38 -6.407408e-01
bigcom7         -2.468066e-38 -4.313223e-01
bigcom8          1.778840e-37  1.174073e+00
bigcom9         -2.468066e-38 -1.461177e-01
bigcom10        -2.468066e-38 -2.772633e-01
bigcom11        -8.779670e-39 -1.947253e-01
bigcom12         1.295350e-38 -2.844240e-02
bigcom13        -2.473963e-38 -3.431987e-01
bigcom14        -2.479889e-38 -3.488982e-01
bigcom15        -2.468066e-38 -8.083244e-01
bigcom16        -2.478405e-38 -4.145607e-01
bigcom17        -2.468066e-38 -3.050609e-01
bigcom19        -2.471011e-38 -4.176291e-01
bigcom20        -2.468066e-38 -2.376068e-01
bigcom21        -2.468066e-38 -7.627950e-01
bigcom22        -2.573906e-38 -9.724011e-02
bigcom23         9.270670e-38  3.793031e-01
bigcom26        -2.469537e-38 -5.835845e-01
bigcom27        -2.468066e-38 -3.345146e-01
bigcom28         0.000000e+00  0.000000e+00
bigcom30        -2.476922e-38 -5.089040e-01
bigcom31        -2.468066e-38 -3.117052e-01
bigcom32        -2.473963e-38 -4.150237e-01
bigcom33         3.125929e-37  1.194853e+00
bigcom34        -2.468066e-38 -2.618985e-01
bigcom36         0.000000e+00  0.000000e+00
bigcom37        -2.468066e-38 -3.510096e-01
bigcom38         0.000000e+00  0.000000e+00
bigcom39         0.000000e+00  0.000000e+00
bigcom40        -2.471011e-38 -5.215424e-01
bigcom41         3.131535e-37  1.205818e+00
bigcom43        -2.494828e-38 -3.682658e-01
bigcom46        -2.469537e-38 -3.504941e-01
bigcom47        -2.475442e-38 -3.978567e-01
bigcom49        -2.473963e-38 -5.619826e-01
bigcom52        -2.468066e-38 -1.410753e-01
bigcom54        -2.468066e-38 -6.795851e-01
bigcom58        -2.468066e-38 -4.032913e-01
bigcom61        -2.468066e-38 -3.626886e-01
bigcom65        -2.473963e-38 -5.458238e-01
bigcom69        -2.469537e-38 -8.293171e-01
bigcom71        -2.468066e-38 -1.858651e-01
bigcom75        -2.468066e-38 -2.278148e-01
bigcom76         0.000000e+00  0.000000e+00
bigcom78         0.000000e+00  0.000000e+00
bigcom82        -2.469537e-38 -5.177959e-01
bigcom83        -2.468066e-38 -1.818367e-01
bigcom85        -2.471011e-38 -5.685637e-01
bigcom87        -2.468066e-38 -2.012364e-01
bigcom90         9.860223e-37  2.649997e+00
bigcom91        -2.468066e-38 -6.219213e-01
bigcom95        -2.468066e-38 -8.604372e-01
bigcom97        -2.469537e-38 -5.435707e-01
bigcom98        -2.469537e-38 -4.189553e-01
bigcom99        -2.468066e-38 -2.312384e-01
bigcom101       -2.471011e-38 -2.654354e-01
bigcom102       -2.471011e-38 -3.299416e-01
bigcom104       -2.469537e-38 -5.359770e-01
bigcom106       -2.468066e-38 -2.117720e-01
bigcom107       -2.468066e-38 -3.202083e-01
bigcom108        0.000000e+00  0.000000e+00
bigcom113       -2.468066e-38 -1.641580e-01
bigcom114        0.000000e+00  0.000000e+00
bigcom115        0.000000e+00  0.000000e+00
bigcom117       -2.479889e-38 -4.134769e-01
bigcom119       -2.468066e-38 -4.622874e-01
bigcom121       -2.469537e-38 -3.434313e-01
bigcom123       -2.472486e-38 -3.692300e-01
bigcom124       -2.468066e-38 -6.306372e-01
bigcom127       -2.469537e-38 -3.236372e-01
bigcom130       -2.479889e-38 -3.016273e-01
bigcom131       -2.468066e-38 -2.559826e-01
bigcom134       -2.469537e-38 -2.728490e-01
bigcom138       -2.469537e-38 -3.503430e-01
bigcom143       -2.469537e-38 -3.248716e-01
bigcom146       -2.476922e-38 -4.559112e-01
bigcom148       -2.469537e-38 -4.654299e-01
bigcom149       -2.469537e-38 -2.930765e-01
bigcom151       -2.468066e-38 -1.424215e-01
bigcom153        0.000000e+00  0.000000e+00
bigcom154       -2.468066e-38 -3.586484e-01
bigcom159        9.860223e-37  3.040291e+00
bigcom160        0.000000e+00  0.000000e+00
bigcom161       -2.468066e-38 -2.373002e-01
bigcom162       -2.473963e-38 -3.895488e-01
bigcom168       -2.469537e-38 -2.240786e-01
bigcom172        0.000000e+00  0.000000e+00
bigcom175       -2.468066e-38 -3.535781e-01
bigcom180       -2.468066e-38 -3.941132e-01
bigcom181       -2.469537e-38 -2.218443e-01
bigcom183        0.000000e+00  0.000000e+00
bigcom185       -2.469537e-38 -3.371887e-01
bigcom187       -2.468066e-38 -2.385385e-01
bigcom189       -2.468066e-38 -7.546133e-02
bigcom191       -2.469537e-38 -4.734655e-01
bigcom198       -2.468066e-38 -2.296220e-01
bigcom199       -2.468066e-38 -3.409805e-01
bigcom200       -2.468066e-38 -3.375458e-01
bigcom202        0.000000e+00  0.000000e+00
bigcom205        0.000000e+00  0.000000e+00
bigcom227       -2.468066e-38 -2.593298e-01
bigcom232       -2.468066e-38 -1.029881e-01
bigcom241       -2.468066e-38 -4.892010e-01
bigcom246        0.000000e+00  0.000000e+00
bigcom266       -2.468066e-38 -3.603571e-01
bigcom268       -2.468066e-38 -1.503243e-01
bigcom274       -2.468066e-38 -3.359909e-01
bigcom278       -2.468066e-38 -1.825359e-01
bigcom280       -2.468066e-38 -2.894030e-01
bigcom323       -2.469537e-38 -4.121088e-01
bigcom341       -2.468066e-38 -2.152586e-01
bigcom342       -2.469537e-38 -1.621452e-01
bigcom345       -2.468066e-38 -2.621140e-01
bigcom346       -2.468066e-38 -3.020968e-01
bigcom354       -2.468066e-38 -4.347233e-01
bigcom369       -2.468066e-38 -2.698257e-01
bigcom373       -2.468066e-38 -2.538580e-01
bigcom377       -2.468066e-38 -4.650232e-01
bigcom384       -2.468066e-38 -2.025803e-01
bigcom394       -2.468066e-38 -1.510242e-01
bigcom398       -2.469537e-38 -5.363928e-01
bigcom403       -2.468066e-38 -7.846081e-01
bigcom404       -2.468066e-38 -1.751982e-01
bigcom414       -2.469537e-38 -5.092094e-01
bigcom416        0.000000e+00  0.000000e+00
bigcom423       -2.468066e-38 -4.542192e-01
bigcom428       -2.468066e-38 -3.390880e-01
bigcom430       -2.468066e-38 -5.415535e-01
bigcom434       -2.468066e-38 -3.016497e-01
bigcom435       -2.468066e-38 -2.072882e-01
bigcom449       -2.468066e-38 -5.564884e-01
bigcom451       -2.468066e-38 -1.202602e-01
bigcom454       -2.468066e-38 -6.728725e-01
bigcom471        0.000000e+00  0.000000e+00
bigcom473       -2.468066e-38 -1.562280e-01
bigcom479       -2.468066e-38 -4.004723e-01
bigcom484       -2.476922e-38 -2.644869e-01
bigcom485       -2.468066e-38 -4.456412e-01
bigcom492        0.000000e+00  0.000000e+00
bigcom498       -2.468066e-38 -5.493088e-01
bigcom506       -2.468066e-38 -4.602288e-01
bigcom530       -2.468066e-38 -3.223418e-01
bigcom531        0.000000e+00  0.000000e+00
bigcom564        0.000000e+00  0.000000e+00
bigcom623       -2.468066e-38 -5.681142e-01
spin_vertex      1.169200e-38  1.300841e-01
membership_s1    1.038194e-38  9.231228e-02
membership_s2   -2.542305e-38 -3.317946e-01
membership_s3   -2.471011e-38 -2.653983e-01
membership_s4    0.000000e+00  0.000000e+00
membership_s5   -2.468066e-38 -5.569020e-01
membership_s6   -2.469537e-38 -3.981158e-01
membership_s7   -2.468066e-38 -2.372806e-01
membership_s8   -2.468066e-38 -6.071099e-01
membership_s9   -2.487336e-38 -2.979763e-01
membership_s10   0.000000e+00  0.000000e+00
membership_s11  -2.468066e-38 -4.243101e-01
membership_s13   0.000000e+00  0.000000e+00
membership_s14   4.379489e-38  2.202007e-01
membership_s15  -2.493326e-38 -3.712365e-01
membership_s17  -2.469537e-38 -3.445832e-01
membership_s18  -2.471011e-38 -2.473812e-01
membership_s19   4.305879e-38 -8.513156e-03
membership_s20  -2.468066e-38 -4.001442e-01
membership_s21   1.020831e-37  6.110515e-01
membership_s22   7.680157e-38  5.734295e-01
membership_s23  -2.931344e-38 -9.893733e-02
membership_s25  -8.548003e-39  3.706345e-02
membership_s26  -2.468066e-38 -2.329584e-01
membership_s27  -2.468066e-38 -2.117229e-01
membership_s28  -2.476922e-38 -3.955435e-01
membership_s29  -2.468066e-38 -2.627241e-01
membership_s30  -2.469537e-38 -4.036426e-01
membership_s31  -2.481375e-38 -3.700617e-01
membership_s32  -2.481375e-38 -2.802681e-01
membership_s33  -2.468066e-38 -2.041716e-01
membership_s34   4.809575e-37  1.547185e+00
membership_s35  -2.949678e-39  1.177052e-01
membership_s36  -2.472486e-38 -1.930083e-01
membership_s37   1.034377e-38 -2.693613e-02
membership_s39  -6.513862e-39 -1.235612e-01
membership_s40  -2.468066e-38 -2.214357e-01
membership_s41   0.000000e+00  0.000000e+00
membership_s42  -2.469537e-38 -2.107678e-01
membership_s43  -2.491826e-38 -3.701695e-01
membership_s44  -1.022567e-38 -2.807921e-01
V1              -7.153210e-38 -8.684674e-02
V2               8.011375e-38  1.310795e-01
pdi              5.341108e-36 -1.281804e+02
adhesion         2.953616e-41  8.222735e-05
cohesion        -5.907231e-41 -1.642940e-04
inner           -6.079465e-42  3.711397e-08
outer            1.081799e-41  3.020975e-04
ioratio          2.079064e-37  5.072485e-01
comsize          2.702193e-41  1.748121e-04
[1] "Dataset: med_targets Model GBM, run: 5 of 10 2015-06-15 22:31:38"
Iter   TrainDeviance   ValidDeviance   StepSize   Improve
     1        0.2024             nan     0.0100   -0.0003
     2        0.1987             nan     0.0100   -0.0001
     3        0.1943             nan     0.0100    0.0006
     4        0.1914             nan     0.0100    0.0007
     5        0.1889             nan     0.0100    0.0000
     6        0.1867             nan     0.0100   -0.0001
     7        0.1827             nan     0.0100    0.0001
     8        0.1790             nan     0.0100    0.0008
     9        0.1763             nan     0.0100    0.0002
    10        0.1739             nan     0.0100    0.0003
    20        0.1541             nan     0.0100    0.0002
    40        0.1293             nan     0.0100   -0.0001
    60        0.1118             nan     0.0100   -0.0000
    80        0.0978             nan     0.0100   -0.0001
   100        0.0879             nan     0.0100   -0.0000
   120        0.0793             nan     0.0100   -0.0000
   140        0.0715             nan     0.0100   -0.0001
   160        0.0652             nan     0.0100    0.0000
   180        0.0599             nan     0.0100   -0.0000
   194        0.0565             nan     0.0100   -0.0000

[1] "GBM variable coefficients"
                            var     rel.inf
outer                     outer 8.177939235
constraint           constraint 5.730322749
V1                           V1 4.149623496
V2                           V2 4.004242663
bigcom41               bigcom41 3.329398005
walktrap_vertex walktrap_vertex 3.235924322
bet                         bet 3.177629761
graph23                 graph23 2.775242741
spin_vertex         spin_vertex 2.694859482
comsize                 comsize 2.607833232
pagerank               pagerank 2.563198519
membership_s21   membership_s21 2.504160373
fourth                   fourth 1.946226354
adhesion               adhesion 1.928532139
graph1                   graph1 1.922525021
ratio2                   ratio2 1.803032671
trans                     trans 1.781895163
orbit35                 orbit35 1.591913761
ratio5                   ratio5 1.551505980
graph4                   graph4 1.512744488
membership_s14   membership_s14 1.310685306
orbit18                 orbit18 1.300352148
graph6                   graph6 1.218385495
knn                         knn 1.127386967
graph13                 graph13 1.077690206
graph0                   graph0 1.064918296
graph12                 graph12 1.007720906
orbit36                 orbit36 1.004919314
orbit27                 orbit27 0.976811447
orbit21                 orbit21 0.941211028
orbit45                 orbit45 0.939954969
orbit13                 orbit13 0.907462676
cohesion               cohesion 0.904627079
orbit44                 orbit44 0.895977425
orbit50                 orbit50 0.835671367
graph2                   graph2 0.805491260
graph11                 graph11 0.715764499
graph20                 graph20 0.707461622
graph14                 graph14 0.705435668
graph5                   graph5 0.672789939
graph3                   graph3 0.667885855
bigcom33               bigcom33 0.652415529
orbit30                 orbit30 0.645143686
graph19                 graph19 0.631406559
bigcom8                 bigcom8 0.595755851
orbit69                 orbit69 0.578361656
graph16                 graph16 0.572079234
ratio6                   ratio6 0.571808698
bigcom23               bigcom23 0.563651772
ratio1                   ratio1 0.548048995
graph17                 graph17 0.525138088
ioratio                 ioratio 0.479193885
fifth                     fifth 0.477419414
orbit2                   orbit2 0.471823605
membership_s19   membership_s19 0.416624025
graph10                 graph10 0.391159375
inner                     inner 0.384942071
graph9                   graph9 0.382062662
orbit1                   orbit1 0.372293815
graph7                   graph7 0.352444834
ratio3                   ratio3 0.350971511
graph21                 graph21 0.344629480
orbit17                 orbit17 0.344046486
pdi                         pdi 0.338480067
orbit20                 orbit20 0.333788427
close                     close 0.330484898
orbit6                   orbit6 0.329392636
orbit28                 orbit28 0.328358023
graph15                 graph15 0.327870125
hubscore               hubscore 0.324865894
orbit7                   orbit7 0.310045137
ratio4                   ratio4 0.287152449
orbit37                 orbit37 0.282260211
orbit62                 orbit62 0.277980805
orbit38                 orbit38 0.273872700
upto_third           upto_third 0.264953386
graph24                 graph24 0.255404807
orbit11                 orbit11 0.252689871
orbit49                 orbit49 0.248888287
upto_sixth           upto_sixth 0.248494490
orbit61                 orbit61 0.237641570
ecc                         ecc 0.234503471
AP                           AP 0.224286358
orbit10                 orbit10 0.216322374
orbit23                 orbit23 0.204922744
orbit57                 orbit57 0.203939350
orbit19                 orbit19 0.202667656
graph22                 graph22 0.196133089
orbit32                 orbit32 0.186889931
graph18                 graph18 0.184765600
orbit56                 orbit56 0.180207860
orbit39                 orbit39 0.167367067
orbit66                 orbit66 0.164575688
bigcom12               bigcom12 0.161988313
orbit9                   orbit9 0.154899322
orbit24                 orbit24 0.142654093
bigcom1                 bigcom1 0.142409268
orbit4                   orbit4 0.133482271
membership_s35   membership_s35 0.129845549
orbit15                 orbit15 0.122065100
upto_fifth           upto_fifth 0.119212341
orbit53                 orbit53 0.119204591
membership_s37   membership_s37 0.108504536
upto_second         upto_second 0.106761912
orbit26                 orbit26 0.105372344
graph27                 graph27 0.100284262
orbit29                 orbit29 0.097519144
membership_s1     membership_s1 0.095880909
graph8                   graph8 0.094348718
coreness               coreness 0.090413545
orbit51                 orbit51 0.089427822
orbit46                 orbit46 0.089123375
third                     third 0.085131177
orbit16                 orbit16 0.080409328
upto_fourth         upto_fourth 0.079593749
orbit54                 orbit54 0.065693304
membership_s25   membership_s25 0.056825626
orbit42                 orbit42 0.050781823
orbit5                   orbit5 0.045854337
membership_s39   membership_s39 0.042996326
orbit48                 orbit48 0.040222198
orbit31                 orbit31 0.037799391
sixth                     sixth 0.028705603
orbit47                 orbit47 0.024185584
orbit25                 orbit25 0.023743534
orbit63                 orbit63 0.018563105
orbit60                 orbit60 0.018149255
orbit12                 orbit12 0.017680582
orbit33                 orbit33 0.013894249
membership_s22   membership_s22 0.008194212
orbit52                 orbit52 0.005695010
orbit59                 orbit59 0.004504361
graph25                 graph25 0.000000000
graph26                 graph26 0.000000000
graph28                 graph28 0.000000000
graph29                 graph29 0.000000000
orbit0                   orbit0 0.000000000
orbit3                   orbit3 0.000000000
orbit8                   orbit8 0.000000000
orbit14                 orbit14 0.000000000
orbit22                 orbit22 0.000000000
orbit34                 orbit34 0.000000000
orbit40                 orbit40 0.000000000
orbit41                 orbit41 0.000000000
orbit43                 orbit43 0.000000000
orbit55                 orbit55 0.000000000
orbit58                 orbit58 0.000000000
orbit64                 orbit64 0.000000000
orbit65                 orbit65 0.000000000
orbit67                 orbit67 0.000000000
orbit68                 orbit68 0.000000000
orbit70                 orbit70 0.000000000
orbit71                 orbit71 0.000000000
orbit72                 orbit72 0.000000000
eccrad                   eccrad 0.000000000
evcent                   evcent 0.000000000
first                     first 0.000000000
second                   second 0.000000000
selfinter             selfinter 0.000000000
bigcom3                 bigcom3 0.000000000
bigcom4                 bigcom4 0.000000000
bigcom5                 bigcom5 0.000000000
bigcom6                 bigcom6 0.000000000
bigcom7                 bigcom7 0.000000000
bigcom9                 bigcom9 0.000000000
bigcom10               bigcom10 0.000000000
bigcom11               bigcom11 0.000000000
bigcom13               bigcom13 0.000000000
bigcom14               bigcom14 0.000000000
bigcom15               bigcom15 0.000000000
bigcom16               bigcom16 0.000000000
bigcom17               bigcom17 0.000000000
bigcom19               bigcom19 0.000000000
bigcom20               bigcom20 0.000000000
bigcom21               bigcom21 0.000000000
bigcom22               bigcom22 0.000000000
bigcom26               bigcom26 0.000000000
bigcom27               bigcom27 0.000000000
bigcom28               bigcom28 0.000000000
bigcom30               bigcom30 0.000000000
bigcom31               bigcom31 0.000000000
bigcom32               bigcom32 0.000000000
bigcom34               bigcom34 0.000000000
bigcom36               bigcom36 0.000000000
bigcom37               bigcom37 0.000000000
bigcom38               bigcom38 0.000000000
bigcom39               bigcom39 0.000000000
bigcom40               bigcom40 0.000000000
bigcom43               bigcom43 0.000000000
bigcom46               bigcom46 0.000000000
bigcom47               bigcom47 0.000000000
bigcom49               bigcom49 0.000000000
bigcom52               bigcom52 0.000000000
bigcom54               bigcom54 0.000000000
bigcom58               bigcom58 0.000000000
bigcom61               bigcom61 0.000000000
bigcom65               bigcom65 0.000000000
bigcom69               bigcom69 0.000000000
bigcom71               bigcom71 0.000000000
bigcom75               bigcom75 0.000000000
bigcom76               bigcom76 0.000000000
bigcom78               bigcom78 0.000000000
bigcom82               bigcom82 0.000000000
bigcom83               bigcom83 0.000000000
bigcom85               bigcom85 0.000000000
bigcom87               bigcom87 0.000000000
bigcom90               bigcom90 0.000000000
bigcom91               bigcom91 0.000000000
bigcom95               bigcom95 0.000000000
bigcom97               bigcom97 0.000000000
bigcom98               bigcom98 0.000000000
bigcom99               bigcom99 0.000000000
bigcom101             bigcom101 0.000000000
bigcom102             bigcom102 0.000000000
bigcom104             bigcom104 0.000000000
bigcom106             bigcom106 0.000000000
bigcom107             bigcom107 0.000000000
bigcom108             bigcom108 0.000000000
bigcom113             bigcom113 0.000000000
bigcom114             bigcom114 0.000000000
bigcom115             bigcom115 0.000000000
bigcom117             bigcom117 0.000000000
bigcom119             bigcom119 0.000000000
bigcom121             bigcom121 0.000000000
bigcom123             bigcom123 0.000000000
bigcom124             bigcom124 0.000000000
bigcom127             bigcom127 0.000000000
bigcom130             bigcom130 0.000000000
bigcom131             bigcom131 0.000000000
bigcom134             bigcom134 0.000000000
bigcom138             bigcom138 0.000000000
bigcom143             bigcom143 0.000000000
bigcom146             bigcom146 0.000000000
bigcom148             bigcom148 0.000000000
bigcom149             bigcom149 0.000000000
bigcom151             bigcom151 0.000000000
bigcom153             bigcom153 0.000000000
bigcom154             bigcom154 0.000000000
bigcom159             bigcom159 0.000000000
bigcom160             bigcom160 0.000000000
bigcom161             bigcom161 0.000000000
bigcom162             bigcom162 0.000000000
bigcom168             bigcom168 0.000000000
bigcom172             bigcom172 0.000000000
bigcom175             bigcom175 0.000000000
bigcom180             bigcom180 0.000000000
bigcom181             bigcom181 0.000000000
bigcom183             bigcom183 0.000000000
bigcom185             bigcom185 0.000000000
bigcom187             bigcom187 0.000000000
bigcom189             bigcom189 0.000000000
bigcom191             bigcom191 0.000000000
bigcom198             bigcom198 0.000000000
bigcom199             bigcom199 0.000000000
bigcom200             bigcom200 0.000000000
bigcom202             bigcom202 0.000000000
bigcom205             bigcom205 0.000000000
bigcom227             bigcom227 0.000000000
bigcom232             bigcom232 0.000000000
bigcom241             bigcom241 0.000000000
bigcom246             bigcom246 0.000000000
bigcom266             bigcom266 0.000000000
bigcom268             bigcom268 0.000000000
bigcom274             bigcom274 0.000000000
bigcom278             bigcom278 0.000000000
bigcom280             bigcom280 0.000000000
bigcom323             bigcom323 0.000000000
bigcom341             bigcom341 0.000000000
bigcom342             bigcom342 0.000000000
bigcom345             bigcom345 0.000000000
bigcom346             bigcom346 0.000000000
bigcom354             bigcom354 0.000000000
bigcom369             bigcom369 0.000000000
bigcom373             bigcom373 0.000000000
bigcom377             bigcom377 0.000000000
bigcom384             bigcom384 0.000000000
bigcom394             bigcom394 0.000000000
bigcom398             bigcom398 0.000000000
bigcom403             bigcom403 0.000000000
bigcom404             bigcom404 0.000000000
bigcom414             bigcom414 0.000000000
bigcom416             bigcom416 0.000000000
bigcom423             bigcom423 0.000000000
bigcom428             bigcom428 0.000000000
bigcom430             bigcom430 0.000000000
bigcom434             bigcom434 0.000000000
bigcom435             bigcom435 0.000000000
bigcom449             bigcom449 0.000000000
bigcom451             bigcom451 0.000000000
bigcom454             bigcom454 0.000000000
bigcom471             bigcom471 0.000000000
bigcom473             bigcom473 0.000000000
bigcom479             bigcom479 0.000000000
bigcom484             bigcom484 0.000000000
bigcom485             bigcom485 0.000000000
bigcom492             bigcom492 0.000000000
bigcom498             bigcom498 0.000000000
bigcom506             bigcom506 0.000000000
bigcom530             bigcom530 0.000000000
bigcom531             bigcom531 0.000000000
bigcom564             bigcom564 0.000000000
bigcom623             bigcom623 0.000000000
membership_s2     membership_s2 0.000000000
membership_s3     membership_s3 0.000000000
membership_s4     membership_s4 0.000000000
membership_s5     membership_s5 0.000000000
membership_s6     membership_s6 0.000000000
membership_s7     membership_s7 0.000000000
membership_s8     membership_s8 0.000000000
membership_s9     membership_s9 0.000000000
membership_s10   membership_s10 0.000000000
membership_s11   membership_s11 0.000000000
membership_s13   membership_s13 0.000000000
membership_s15   membership_s15 0.000000000
membership_s17   membership_s17 0.000000000
membership_s18   membership_s18 0.000000000
membership_s20   membership_s20 0.000000000
membership_s23   membership_s23 0.000000000
membership_s26   membership_s26 0.000000000
membership_s27   membership_s27 0.000000000
membership_s28   membership_s28 0.000000000
membership_s29   membership_s29 0.000000000
membership_s30   membership_s30 0.000000000
membership_s31   membership_s31 0.000000000
membership_s32   membership_s32 0.000000000
membership_s33   membership_s33 0.000000000
membership_s34   membership_s34 0.000000000
membership_s36   membership_s36 0.000000000
membership_s40   membership_s40 0.000000000
membership_s41   membership_s41 0.000000000
membership_s42   membership_s42 0.000000000
membership_s43   membership_s43 0.000000000
membership_s44   membership_s44 0.000000000
[1] "Dataset: med_targets Model RF, run: 5 of 10 2015-06-15 22:32:06"
     |      Out-of-bag   |
Tree |      MSE  %Var(y) |
   1 |   0.0279   133.45 |
   2 |  0.02989   142.97 |
   3 |  0.03596   171.99 |
   4 |  0.03622   173.22 |
   5 |  0.03585   171.48 |
   6 |  0.03395   162.39 |
   7 |  0.03209   153.46 |
   8 |  0.03069   146.77 |
   9 |  0.02921   139.72 |
  10 |   0.0284   135.83 |
  11 |  0.02946   140.89 |
  12 |  0.02915   139.43 |
  13 |  0.02807   134.25 |
  14 |  0.02747   131.37 |
  15 |  0.02721   130.15 |
  16 |  0.02697   129.01 |
  17 |  0.02632   125.88 |
  18 |  0.02596   124.16 |
  19 |  0.02537   121.32 |
  20 |  0.02523   120.66 |
  21 |  0.02523   120.68 |
  22 |  0.02508   119.93 |
  23 |  0.02471   118.18 |
  24 |  0.02464   117.87 |
  25 |   0.0246   117.66 |
  26 |  0.02428   116.12 |
  27 |  0.02421   115.78 |
  28 |  0.02395   114.55 |
  29 |  0.02387   114.14 |
  30 |  0.02378   113.73 |
  31 |  0.02368   113.23 |
  32 |  0.02366   113.17 |
  33 |  0.02372   113.47 |
  34 |  0.02363   113.04 |
  35 |  0.02357   112.74 |
  36 |  0.02352   112.50 |
  37 |  0.02346   112.20 |
  38 |  0.02353   112.54 |
  39 |  0.02357   112.74 |
  40 |  0.02342   112.00 |
  41 |  0.02338   111.82 |
  42 |  0.02347   112.26 |
  43 |  0.02343   112.08 |
  44 |  0.02334   111.65 |
  45 |  0.02324   111.17 |
  46 |  0.02324   111.17 |
  47 |  0.02331   111.47 |
  48 |  0.02323   111.12 |
  49 |  0.02318   110.85 |
  50 |   0.0231   110.49 |
  51 |  0.02301   110.07 |
  52 |  0.02296   109.80 |
  53 |  0.02292   109.62 |
  54 |  0.02288   109.42 |
  55 |  0.02281   109.08 |
  56 |  0.02273   108.72 |
  57 |  0.02272   108.66 |
  58 |  0.02269   108.50 |
  59 |  0.02264   108.29 |
  60 |  0.02256   107.91 |
  61 |  0.02254   107.78 |
  62 |   0.0225   107.60 |
  63 |  0.02246   107.43 |
  64 |   0.0225   107.63 |
  65 |  0.02247   107.49 |
  66 |  0.02247   107.45 |
  67 |  0.02244   107.32 |
  68 |  0.02243   107.28 |
  69 |  0.02243   107.27 |
  70 |   0.0224   107.11 |
  71 |  0.02235   106.88 |
  72 |  0.02235   106.89 |
  73 |  0.02238   107.02 |
  74 |  0.02239   107.09 |
  75 |  0.02238   107.05 |
  76 |  0.02235   106.91 |
  77 |  0.02234   106.86 |
  78 |  0.02237   107.00 |
  79 |  0.02233   106.79 |
  80 |  0.02227   106.52 |
  81 |  0.02221   106.24 |
  82 |   0.0222   106.18 |
  83 |  0.02216   106.00 |
  84 |  0.02209   105.64 |
  85 |  0.02207   105.56 |
  86 |   0.0221   105.71 |
  87 |  0.02209   105.65 |
  88 |  0.02205   105.47 |
  89 |    0.022   105.22 |
  90 |  0.02201   105.26 |
  91 |  0.02201   105.27 |
  92 |  0.02201   105.26 |
  93 |    0.022   105.23 |
  94 |  0.02194   104.95 |
  95 |  0.02194   104.93 |
  96 |  0.02197   105.07 |
  97 |  0.02194   104.95 |
  98 |  0.02193   104.87 |
  99 |  0.02193   104.86 |
 100 |  0.02194   104.95 |
[1] "Random Forest variable coefficients"
                      %IncMSE IncNodePurity
graph5           3.722126e-03  1.003636e-01
graph6           2.217678e-03  1.538789e-01
graph7           1.679901e-04  5.174524e-02
graph8           4.921260e-06  2.408257e-03
graph9           6.089985e-04  4.131529e-02
graph10          2.561951e-03  2.429671e-01
graph11          3.088936e-03  3.037384e-01
graph12          5.867956e-04  1.432473e-01
graph13          3.752975e-03  2.020837e-01
graph14          2.510226e-03  2.210507e-01
graph15          3.213869e-03  1.242936e-01
graph16          8.734983e-03  1.663783e-01
graph17          1.009292e-03  2.890422e-01
graph18          1.620112e-03  8.941839e-02
graph19          6.040977e-05  7.237314e-02
graph20          3.426815e-03  2.503834e-01
graph21          5.571531e-04  1.277306e-01
graph22          2.635832e-03  3.919841e-02
graph23          3.555899e-03  3.273923e-01
graph24          1.377132e-03  5.406622e-02
graph25         -1.103017e-05  6.095714e-02
graph26          0.000000e+00  8.888889e-03
graph27          0.000000e+00  9.285714e-03
graph28          0.000000e+00  9.540979e-20
graph29          0.000000e+00  5.204170e-19
orbit0           2.633511e-04  2.056210e-01
orbit1           2.675655e-04  2.343105e-01
orbit2           1.658503e-03  1.935537e-01
orbit3           1.077085e-03  2.890390e-01
orbit4           2.753046e-03  1.672900e-01
orbit5           6.287405e-04  5.498561e-01
orbit6           1.734386e-03  2.257634e-01
orbit7           1.031432e-03  2.497238e-01
orbit8           4.182733e-03  8.768927e-02
orbit9           4.571234e-03  1.642618e-01
orbit10          5.696649e-04  6.383803e-02
orbit11          2.315668e-03  1.650113e-01
orbit12          2.739034e-03  8.398413e-02
orbit13          9.791127e-04  1.012499e-01
orbit14          6.362344e-05  2.519048e-02
orbit15          1.943488e-03  8.609740e-02
orbit16          8.684470e-04  7.008728e-02
orbit17          2.556914e-03  2.235123e-01
orbit18          3.422718e-03  1.430122e-01
orbit19          1.221120e-03  1.278086e-01
orbit20          1.002955e-03  4.082921e-01
orbit21          6.365580e-04  2.850887e-01
orbit22          6.913463e-04  1.146326e-01
orbit23          8.475476e-04  3.183855e-01
orbit24          7.124655e-03  2.375270e-01
orbit25          2.057883e-03  5.824636e-02
orbit26          1.052141e-03  1.036357e-01
orbit27          4.995169e-03  2.401748e-01
orbit28          8.650627e-04  1.338668e-01
orbit29          6.424504e-04  4.674374e-02
orbit30          2.324064e-03  2.034444e-01
orbit31          1.108077e-03  9.061826e-02
orbit32          2.734447e-04  9.733952e-02
orbit33          4.728354e-03  1.255677e-01
orbit34          2.396722e-03  1.212831e-01
orbit35          8.637150e-03  3.183439e-01
orbit36          1.315042e-02  3.168927e-01
orbit37          3.133059e-03  6.047729e-02
orbit38          2.792247e-03  2.145181e-01
orbit39          4.231527e-03  2.530513e-01
orbit40          7.192071e-03  7.992835e-02
orbit41          4.476431e-04  1.214305e-01
orbit42          2.833460e-03  2.353183e-01
orbit43          3.699097e-03  4.636370e-02
orbit44          2.042992e-03  2.282510e-01
orbit45          7.161362e-03  2.335090e-01
orbit46          5.750815e-03  6.948439e-02
orbit47          5.352779e-04  8.597082e-02
orbit48          1.498451e-03  1.197633e-01
orbit49          3.323243e-03  1.850730e-01
orbit50          1.026232e-02  1.555597e-01
orbit51          3.467649e-03  1.356711e-01
orbit52         -1.336315e-05  2.631694e-02
orbit53          2.807804e-03  2.043847e-01
orbit54          1.845798e-03  4.585857e-02
orbit55          1.301607e-04  6.215385e-02
orbit56          7.346365e-03  3.312895e-01
orbit57          1.898734e-04  1.094539e-02
orbit58          3.120125e-05  2.483986e-02
orbit59          3.683976e-03  7.507766e-02
orbit60          1.262524e-04  1.714362e-02
orbit61          2.885310e-03  1.596500e-01
orbit62          9.879439e-04  4.151616e-02
orbit63          1.622237e-03  6.358063e-02
orbit64         -1.582278e-05  8.333333e-03
orbit65          5.952641e-05  3.092539e-03
orbit66          1.265090e-04  2.402655e-02
orbit67          4.368675e-04  5.031671e-02
orbit68          0.000000e+00  6.948435e-17
orbit69          6.358831e-04  1.231538e-01
orbit70          0.000000e+00  1.157928e-18
orbit71          0.000000e+00  2.602085e-20
orbit72          0.000000e+00  2.211772e-19
AP               1.548767e-05  3.551190e-02
bet              6.967895e-04  3.503957e-01
ecc              1.553928e-03  1.425196e-01
eccrad           2.425542e-03  1.610512e-01
close            1.105133e-03  1.183712e-01
constraint       2.729633e-03  8.672797e-01
coreness         7.678764e-04  2.352689e-01
knn              8.349971e-04  1.119708e-01
hubscore         1.742059e-03  8.638163e-02
pagerank         9.628954e-04  4.757603e-01
trans            1.033782e-03  1.941026e-01
evcent           6.433142e-04  1.175011e-01
first            8.899638e-04  1.105835e-01
upto_second      2.107055e-04  2.302647e-01
upto_third       1.844710e-03  2.266797e-01
upto_fourth      4.017782e-04  7.687927e-02
upto_fifth       1.157170e-03  6.733500e-02
upto_sixth       3.582476e-03  1.204126e-01
second           9.239898e-04  2.223389e-01
third            3.165178e-03  1.766256e-01
fourth           1.023936e-03  2.499839e-01
fifth            5.055909e-04  2.553594e-01
sixth            1.148410e-03  2.563729e-01
ratio1           3.630618e-03  3.658688e-01
ratio2           1.109352e-03  2.507668e-01
ratio3           2.484521e-03  3.278104e-01
ratio4           2.760898e-03  3.558506e-01
ratio5           2.505382e-04  4.188520e-01
ratio6           7.184081e-04  2.422327e-01
selfinter        1.631321e-05  9.705882e-03
walktrap_vertex  8.877151e-04  6.808357e-01
bigcom1         -1.676940e-05  2.204824e-02
bigcom3          0.000000e+00  5.551115e-19
bigcom4          0.000000e+00  0.000000e+00
bigcom5          1.774150e-04  1.748132e-01
bigcom6          0.000000e+00  0.000000e+00
bigcom7          0.000000e+00  0.000000e+00
bigcom8         -2.317480e-05  2.316363e-01
bigcom9          0.000000e+00  1.110223e-18
bigcom10         0.000000e+00  2.602085e-20
bigcom11         1.628562e-05  2.852459e-02
bigcom12         1.026930e-04  3.970947e-02
bigcom13         0.000000e+00  7.025630e-19
bigcom14         0.000000e+00  0.000000e+00
bigcom15         0.000000e+00  5.551115e-19
bigcom16         0.000000e+00  0.000000e+00
bigcom17         0.000000e+00  0.000000e+00
bigcom19         0.000000e+00  0.000000e+00
bigcom20         0.000000e+00  0.000000e+00
bigcom21         0.000000e+00  0.000000e+00
bigcom22         0.000000e+00  4.336809e-21
bigcom23         4.816520e-04  1.701261e-01
bigcom26         0.000000e+00  0.000000e+00
bigcom27         0.000000e+00  0.000000e+00
bigcom28         0.000000e+00  0.000000e+00
bigcom30         0.000000e+00  5.551115e-19
bigcom31         0.000000e+00  0.000000e+00
bigcom32         0.000000e+00  5.551115e-19
bigcom33        -2.999624e-05  4.034646e-01
bigcom34         0.000000e+00  5.551115e-19
bigcom36         0.000000e+00  0.000000e+00
bigcom37         0.000000e+00  0.000000e+00
bigcom38         0.000000e+00  0.000000e+00
bigcom39         0.000000e+00  0.000000e+00
bigcom40         0.000000e+00  5.811324e-19
bigcom41         6.355085e-04  8.068096e-01
bigcom43         0.000000e+00  0.000000e+00
bigcom46         0.000000e+00  0.000000e+00
bigcom47         0.000000e+00  0.000000e+00
bigcom49         0.000000e+00  5.551115e-19
bigcom52         0.000000e+00  0.000000e+00
bigcom54         0.000000e+00  0.000000e+00
bigcom58         0.000000e+00  0.000000e+00
bigcom61         0.000000e+00  0.000000e+00
bigcom65         0.000000e+00  0.000000e+00
bigcom69         0.000000e+00  0.000000e+00
bigcom71         0.000000e+00  0.000000e+00
bigcom75         0.000000e+00  2.602085e-20
bigcom76         0.000000e+00  0.000000e+00
bigcom78         0.000000e+00  0.000000e+00
bigcom82         0.000000e+00  5.551115e-19
bigcom83         0.000000e+00  0.000000e+00
bigcom85         0.000000e+00  0.000000e+00
bigcom87         0.000000e+00  5.551115e-19
bigcom90         0.000000e+00  7.501022e-01
bigcom91         0.000000e+00  5.551115e-19
bigcom95         0.000000e+00  0.000000e+00
bigcom97         0.000000e+00  5.551115e-19
bigcom98         0.000000e+00  0.000000e+00
bigcom99         0.000000e+00  0.000000e+00
bigcom101        0.000000e+00  8.673617e-21
bigcom102        0.000000e+00  0.000000e+00
bigcom104        0.000000e+00  8.673617e-21
bigcom106        0.000000e+00  0.000000e+00
bigcom107        0.000000e+00  2.602085e-20
bigcom108        0.000000e+00  0.000000e+00
bigcom113        0.000000e+00  0.000000e+00
bigcom114        0.000000e+00  0.000000e+00
bigcom115        0.000000e+00  0.000000e+00
bigcom117        0.000000e+00  0.000000e+00
bigcom119        0.000000e+00  0.000000e+00
bigcom121        0.000000e+00  5.551115e-19
bigcom123        0.000000e+00  2.602085e-20
bigcom124        0.000000e+00  0.000000e+00
bigcom127        0.000000e+00  0.000000e+00
bigcom130        0.000000e+00  0.000000e+00
bigcom131        0.000000e+00  1.665335e-18
bigcom134        0.000000e+00  0.000000e+00
bigcom138        0.000000e+00  2.602085e-20
bigcom143        0.000000e+00  1.110223e-18
bigcom146        0.000000e+00  0.000000e+00
bigcom148        0.000000e+00  5.811324e-19
bigcom149        0.000000e+00  3.469447e-20
bigcom151        0.000000e+00  1.665335e-18
bigcom153        0.000000e+00  0.000000e+00
bigcom154        0.000000e+00  1.110223e-18
bigcom159        0.000000e+00  9.064363e-01
bigcom160        0.000000e+00  0.000000e+00
bigcom161        0.000000e+00  5.551115e-19
bigcom162        0.000000e+00  0.000000e+00
bigcom168        0.000000e+00  0.000000e+00
bigcom172        0.000000e+00  5.811324e-19
bigcom175        0.000000e+00  0.000000e+00
bigcom180        0.000000e+00  0.000000e+00
bigcom181        0.000000e+00  5.551115e-19
bigcom183        0.000000e+00  0.000000e+00
bigcom185        0.000000e+00  0.000000e+00
bigcom187        0.000000e+00  5.551115e-19
bigcom189        0.000000e+00  0.000000e+00
bigcom191        0.000000e+00  0.000000e+00
bigcom198        0.000000e+00  1.387779e-19
bigcom199        0.000000e+00  0.000000e+00
bigcom200        0.000000e+00  0.000000e+00
bigcom202        0.000000e+00  0.000000e+00
bigcom205        0.000000e+00  0.000000e+00
bigcom227        0.000000e+00  0.000000e+00
bigcom232        0.000000e+00  0.000000e+00
bigcom241        0.000000e+00  0.000000e+00
bigcom246        0.000000e+00  0.000000e+00
bigcom266        0.000000e+00  0.000000e+00
bigcom268        0.000000e+00  0.000000e+00
bigcom274        0.000000e+00  5.551115e-19
bigcom278        0.000000e+00  0.000000e+00
bigcom280        0.000000e+00  1.110223e-18
bigcom323        0.000000e+00  0.000000e+00
bigcom341        0.000000e+00  1.387779e-19
bigcom342        0.000000e+00  1.110223e-18
bigcom345        0.000000e+00  0.000000e+00
bigcom346        0.000000e+00  1.110223e-18
bigcom354        0.000000e+00  0.000000e+00
bigcom369        0.000000e+00  2.602085e-20
bigcom373        0.000000e+00  0.000000e+00
bigcom377        0.000000e+00  0.000000e+00
bigcom384        0.000000e+00  0.000000e+00
bigcom394        0.000000e+00  0.000000e+00
bigcom398        0.000000e+00  0.000000e+00
bigcom403        0.000000e+00  0.000000e+00
bigcom404        0.000000e+00  0.000000e+00
bigcom414        0.000000e+00  0.000000e+00
bigcom416        0.000000e+00  0.000000e+00
bigcom423        0.000000e+00  0.000000e+00
bigcom428        0.000000e+00  0.000000e+00
bigcom430        0.000000e+00  0.000000e+00
bigcom434        0.000000e+00  0.000000e+00
bigcom435        0.000000e+00  0.000000e+00
bigcom449        0.000000e+00  0.000000e+00
bigcom451        0.000000e+00  0.000000e+00
bigcom454        0.000000e+00  0.000000e+00
bigcom471        0.000000e+00  0.000000e+00
bigcom473        0.000000e+00  5.551115e-19
bigcom479        0.000000e+00  0.000000e+00
bigcom484        0.000000e+00  0.000000e+00
bigcom485        0.000000e+00  0.000000e+00
bigcom492        0.000000e+00  0.000000e+00
bigcom498        0.000000e+00  0.000000e+00
bigcom506        0.000000e+00  0.000000e+00
bigcom530        0.000000e+00  5.551115e-19
bigcom531        0.000000e+00  0.000000e+00
bigcom564        0.000000e+00  0.000000e+00
bigcom623        0.000000e+00  0.000000e+00
spin_vertex      3.443369e-04  4.561374e-01
membership_s1    3.192236e-05  4.669401e-02
membership_s2    0.000000e+00  5.204170e-20
membership_s3    0.000000e+00  0.000000e+00
membership_s4    0.000000e+00  0.000000e+00
membership_s5    0.000000e+00  0.000000e+00
membership_s6    0.000000e+00  5.811324e-19
membership_s7    0.000000e+00  0.000000e+00
membership_s8    0.000000e+00  8.673617e-21
membership_s9    0.000000e+00  0.000000e+00
membership_s10   0.000000e+00  0.000000e+00
membership_s11   0.000000e+00  0.000000e+00
membership_s13   0.000000e+00  0.000000e+00
membership_s14   4.287513e-04  1.037576e-01
membership_s15   0.000000e+00  4.336809e-21
membership_s17   0.000000e+00  0.000000e+00
membership_s18   0.000000e+00  0.000000e+00
membership_s19   1.716193e-07  3.321893e-02
membership_s20   0.000000e+00  0.000000e+00
membership_s21   8.759657e-05  7.435257e-01
membership_s22   0.000000e+00  1.333333e-02
membership_s23   0.000000e+00  9.000000e-03
membership_s25  -5.042723e-05  4.220741e-02
membership_s26   0.000000e+00  1.110223e-18
membership_s27   0.000000e+00  0.000000e+00
membership_s28   0.000000e+00  5.811324e-19
membership_s29   0.000000e+00  1.110223e-18
membership_s30   0.000000e+00  0.000000e+00
membership_s31   0.000000e+00  2.602085e-20
membership_s32   0.000000e+00  8.673617e-21
membership_s33   0.000000e+00  0.000000e+00
membership_s34   0.000000e+00  6.922852e-02
membership_s35   3.358532e-05  1.621802e-02
membership_s36   0.000000e+00  0.000000e+00
membership_s37   0.000000e+00  0.000000e+00
membership_s39  -6.936235e-05  3.482112e-02
membership_s40   0.000000e+00  5.551115e-19
membership_s41   0.000000e+00  0.000000e+00
membership_s42   0.000000e+00  5.551115e-19
membership_s43   0.000000e+00  1.474515e-19
membership_s44   0.000000e+00  1.387779e-19
V1               3.014739e-03  1.312241e+00
V2               3.575190e-03  9.149360e-01
pdi              3.683854e-04  1.140991e-01
adhesion         2.745216e-03  3.620571e-01
cohesion         4.815094e-03  4.649222e-01
inner            2.074868e-03  1.961566e-01
outer            2.840434e-03  1.324174e+00
ioratio          2.446668e-03  2.590019e-01
comsize          1.714089e-03  5.997053e-01
[1] "Dataset: med_targets Model GLM, run: 5 of 10 2015-06-15 22:32:32"
[1] "glmnet variable coefficients"
                         [,1]          [,2]
(Intercept)     -3.824405e+00 -3.167655e+01
graph0          -8.992717e-40  2.512187e-03
graph1          -1.993784e-41  1.854568e-06
graph2          -4.907530e-40  3.875408e-03
graph3          -6.775155e-43 -1.531082e-06
graph4          -2.234317e-43  1.949549e-07
graph5          -1.725177e-41 -5.433633e-06
graph6          -5.257169e-42 -3.382571e-06
graph7          -3.513284e-41 -7.867034e-05
graph8          -1.781399e-40 -3.881945e-04
graph9          -1.676235e-44 -3.351148e-08
graph10         -6.068375e-45 -1.131681e-08
graph11         -2.827530e-45  4.594668e-09
graph12         -1.351907e-43 -2.623984e-07
graph13         -2.919140e-43 -3.078651e-07
graph14         -7.217623e-44 -1.557762e-07
graph15         -4.659876e-42 -1.603315e-05
graph16         -6.181326e-44 -8.407899e-08
graph17         -2.294089e-43 -5.869002e-07
graph18         -1.178526e-41 -1.152898e-05
graph19         -1.115556e-42 -2.608502e-06
graph20         -5.757133e-43  6.219816e-06
graph21         -3.179563e-42 -9.589299e-06
graph22         -1.412807e-42 -4.474900e-06
graph23         -1.512304e-42 -2.405832e-07
graph24         -6.317792e-42 -1.425786e-05
graph25         -1.312649e-41 -2.391709e-05
graph26         -6.421101e-42 -1.366720e-05
graph27         -3.264691e-41 -3.892907e-05
graph28         -1.860067e-41 -2.475875e-05
graph29         -9.411241e-41 -8.551170e-05
orbit0          -8.992717e-40  2.501760e-03
orbit1          -2.199118e-41  4.787199e-06
orbit2          -5.612706e-41 -6.588959e-05
orbit3          -4.907530e-40  3.873664e-03
orbit4          -1.529096e-42 -4.943012e-06
orbit5          -9.717949e-43 -6.331719e-07
orbit6          -2.229252e-43  2.104039e-07
orbit7          -6.753896e-42 -4.028951e-05
orbit8          -1.725177e-41 -5.367817e-06
orbit9          -2.502666e-41 -4.514167e-05
orbit10         -5.401424e-42 -1.774900e-06
orbit11         -3.975916e-41  2.838259e-04
orbit12         -4.054537e-41 -1.042242e-04
orbit13         -1.254606e-40  7.958503e-05
orbit14         -1.781399e-40 -3.876496e-04
orbit15         -4.447424e-44 -8.595923e-08
orbit16         -5.865976e-44 -1.825846e-07
orbit17         -2.984958e-44 -3.869155e-08
orbit18         -3.438364e-44 -2.018442e-07
orbit19         -9.911506e-45 -1.084853e-08
orbit20         -1.385005e-44  9.981332e-10
orbit21         -8.110385e-44 -2.031566e-07
orbit22         -2.826027e-45  4.655096e-09
orbit23         -1.178031e-42 -1.182359e-05
orbit24         -3.330524e-43 -6.337995e-07
orbit25         -2.071610e-43 -5.485688e-07
orbit26         -4.211988e-43  2.285818e-08
orbit27         -2.611482e-42 -9.553722e-06
orbit28         -1.640262e-42 -3.518199e-06
orbit29         -3.676961e-43  1.607362e-07
orbit30         -1.071877e-42  8.102689e-07
orbit31         -1.499146e-43 -4.001539e-07
orbit32         -8.376225e-44 -1.278681e-07
orbit33         -4.670419e-42  1.775564e-05
orbit34         -4.659876e-42 -1.595630e-05
orbit35         -4.009520e-43 -3.709058e-07
orbit36         -6.899469e-43 -2.607058e-06
orbit37         -7.172887e-44 -8.388346e-08
orbit38         -9.105591e-43  1.342797e-07
orbit39         -1.296888e-42 -4.324699e-06
orbit40         -2.331017e-43 -5.521581e-07
orbit41         -2.072547e-42 -1.216171e-06
orbit42         -1.518711e-41  1.264930e-06
orbit43         -1.225135e-41 -1.416426e-05
orbit44         -1.090130e-40  2.062922e-03
orbit45         -9.643368e-42 -3.258930e-05
orbit46         -2.624658e-42 -7.609017e-06
orbit47         -4.297154e-42 -8.622787e-06
orbit48         -1.433433e-42 -4.372992e-07
orbit49         -5.777705e-43  7.268197e-06
orbit50         -9.422496e-42 -2.401693e-05
orbit51         -7.228957e-42 -2.042398e-05
orbit52         -8.919827e-42 -3.468403e-05
orbit53         -6.510564e-42 -1.543871e-05
orbit54         -1.411354e-42 -4.442574e-06
orbit55         -8.161637e-41 -2.923705e-04
orbit56         -1.937647e-41  3.573331e-05
orbit57         -1.125385e-42 -1.107275e-06
orbit58         -3.051340e-41 -6.555476e-05
orbit59         -1.169869e-41 -3.245436e-05
orbit60         -9.201544e-42 -9.463212e-06
orbit61         -9.561298e-41 -8.695914e-05
orbit62         -5.691094e-41 -6.988434e-05
orbit63         -2.444024e-41 -4.659385e-05
orbit64         -2.347467e-41 -5.343464e-05
orbit65         -3.004408e-41 -1.008329e-04
orbit66         -6.227169e-42 -6.584377e-06
orbit67         -3.665243e-41 -6.326616e-05
orbit68         -3.508458e-41 -4.672216e-05
orbit69         -2.138820e-40  7.158596e-04
orbit70         -2.665392e-41 -3.233113e-05
orbit71         -3.575269e-41 -6.446565e-05
orbit72         -9.411241e-41 -8.391609e-05
AP               3.529248e-39 -1.906110e-02
bet              9.359067e-44  1.092109e-06
ecc              3.027594e-39 -6.535518e-02
eccrad           2.119316e-38 -4.575917e-01
close           -5.817489e-37  3.592671e-01
constraint       1.768649e-37  6.898603e-01
coreness        -4.581391e-39 -1.133344e-02
knn             -2.483102e-40  2.193726e-04
hubscore        -2.601151e-37 -5.544644e-01
pagerank        -1.194679e-35 -1.903061e+02
trans           -2.375501e-38  7.344207e-01
evcent          -2.620273e-37 -5.320946e-01
first           -8.992717e-40  2.554921e-03
upto_second     -3.947757e-41  1.675443e-05
upto_third      -9.856806e-42  1.315835e-05
upto_fourth     -1.322767e-41  1.600829e-06
upto_fifth      -7.113720e-41 -3.833327e-05
upto_sixth      -4.784838e-40  3.703617e-03
second          -3.991691e-41  1.536301e-05
third           -1.116344e-41  1.886272e-05
fourth           1.458810e-41 -5.565751e-05
fifth            1.599378e-41 -3.316810e-06
sixth            8.164285e-41  1.020482e-04
ratio1          -3.420673e-40  4.812148e-04
ratio2           2.051702e-39  9.808184e-03
ratio3           5.230234e-39 -2.917044e-02
ratio4           5.609543e-38  1.204071e-01
ratio5           1.689478e-37 -1.088526e+00
ratio6           5.300895e-40 -2.302200e-05
selfinter       -2.069573e-38 -2.953360e-01
walktrap_vertex -6.099495e-38 -4.440973e-01
bigcom1         -5.426565e-39 -1.180035e-01
bigcom3         -2.159361e-38 -3.120172e-01
bigcom4         -2.160644e-38 -2.604918e-01
bigcom5         -8.367791e-39  8.477025e-02
bigcom6         -2.159361e-38 -5.495193e-01
bigcom7         -2.159361e-38 -3.860302e-01
bigcom8          1.809764e-37  1.132580e+00
bigcom9         -2.159361e-38 -1.092000e-01
bigcom10        -2.159361e-38 -1.778541e-01
bigcom11        -9.056892e-39 -2.452750e-01
bigcom12         1.608815e-38 -4.221928e-02
bigcom13        -2.164502e-38 -3.110439e-01
bigcom14        -2.169668e-38 -4.292399e-01
bigcom15        -2.159361e-38 -3.467610e-01
bigcom16        -2.165791e-38 -3.808610e-01
bigcom17        -2.159361e-38 -2.441618e-01
bigcom19        -2.159361e-38 -4.979971e-01
bigcom20        -2.159361e-38 -2.246233e-01
bigcom21        -2.159361e-38 -2.108770e-01
bigcom22        -2.248833e-38 -1.087848e-01
bigcom23         6.396081e-38  2.146310e-01
bigcom26        -2.160644e-38 -5.336118e-01
bigcom27        -2.160644e-38 -3.203379e-01
bigcom28         0.000000e+00  0.000000e+00
bigcom30        -2.165791e-38 -5.048491e-01
bigcom31        -2.159361e-38 -1.647555e-01
bigcom32        -2.164502e-38 -3.999080e-01
bigcom33         2.314940e-37  9.343436e-01
bigcom34        -2.159361e-38 -1.780876e-01
bigcom36         0.000000e+00  0.000000e+00
bigcom37        -2.160644e-38 -2.453743e-01
bigcom38         0.000000e+00  0.000000e+00
bigcom39         0.000000e+00  0.000000e+00
bigcom40        -2.161928e-38 -4.853483e-01
bigcom41         3.162456e-37  1.252174e+00
bigcom43        -2.182691e-38 -3.922758e-01
bigcom46        -2.159361e-38 -1.315150e-01
bigcom47        -2.165791e-38 -4.534212e-01
bigcom49        -2.164502e-38 -5.491278e-01
bigcom52         0.000000e+00  0.000000e+00
bigcom54        -2.160644e-38 -8.307285e-01
bigcom58        -2.161928e-38 -6.178464e-01
bigcom61        -2.159361e-38 -1.271118e-01
bigcom65        -2.163215e-38 -5.722101e-01
bigcom69        -2.160644e-38 -3.983697e-01
bigcom71        -2.159361e-38 -1.889039e-01
bigcom75        -2.159361e-38 -1.364011e-01
bigcom76        -2.159361e-38 -4.056148e-01
bigcom78         0.000000e+00  0.000000e+00
bigcom82        -2.160644e-38 -7.341169e-01
bigcom83        -2.159361e-38 -1.126503e-01
bigcom85        -2.161928e-38 -4.360034e-01
bigcom87        -2.159361e-38 -2.278339e-01
bigcom90         9.891072e-37  2.719173e+00
bigcom91        -2.160644e-38 -5.192894e-01
bigcom95         0.000000e+00  0.000000e+00
bigcom97        -2.160644e-38 -3.657765e-01
bigcom98        -2.159361e-38 -4.876549e-01
bigcom99         0.000000e+00  0.000000e+00
bigcom101       -2.163215e-38 -2.847666e-01
bigcom102       -2.161928e-38 -2.899775e-01
bigcom104       -2.160644e-38 -4.553769e-01
bigcom106       -2.159361e-38 -2.277542e-01
bigcom107       -2.159361e-38 -2.487128e-01
bigcom108        0.000000e+00  0.000000e+00
bigcom113       -2.159361e-38 -1.871455e-01
bigcom114        0.000000e+00  0.000000e+00
bigcom115        0.000000e+00  0.000000e+00
bigcom117       -2.170963e-38 -4.114516e-01
bigcom119       -2.159361e-38 -3.665463e-01
bigcom121       -2.160644e-38 -3.246915e-01
bigcom123       -2.163215e-38 -2.973401e-01
bigcom124       -2.159361e-38 -3.002589e-01
bigcom127       -2.161928e-38 -3.549507e-01
bigcom130       -2.169668e-38 -3.615306e-01
bigcom131       -2.159361e-38 -2.640282e-01
bigcom134       -2.160644e-38 -2.507464e-01
bigcom138       -2.160644e-38 -2.818298e-01
bigcom143       -2.160644e-38 -3.330796e-01
bigcom146       -2.168374e-38 -4.490257e-01
bigcom148       -2.160644e-38 -4.277088e-01
bigcom149       -2.160644e-38 -2.701544e-01
bigcom151       -2.159361e-38 -1.404933e-01
bigcom153       -2.159361e-38 -5.545221e-01
bigcom154       -2.159361e-38 -3.945326e-01
bigcom159        9.891072e-37  3.161072e+00
bigcom160       -2.160644e-38 -3.146103e-01
bigcom161       -2.159361e-38 -1.975518e-01
bigcom162       -2.163215e-38 -3.873562e-01
bigcom168       -2.159361e-38 -2.291289e-01
bigcom172       -2.159361e-38 -2.483889e-01
bigcom175       -2.159361e-38 -4.029791e-01
bigcom180       -2.159361e-38 -3.899698e-01
bigcom181       -2.160644e-38 -2.454231e-01
bigcom183        0.000000e+00  0.000000e+00
bigcom185       -2.160644e-38 -3.384713e-01
bigcom187       -2.159361e-38 -3.928834e-01
bigcom189       -2.160644e-38 -2.925398e-01
bigcom191       -2.160644e-38 -4.096099e-01
bigcom198       -2.159361e-38 -2.036055e-01
bigcom199       -2.159361e-38 -3.053840e-01
bigcom200       -2.159361e-38 -3.751648e-01
bigcom202       -2.159361e-38 -1.894272e-01
bigcom205        0.000000e+00  0.000000e+00
bigcom227       -2.159361e-38 -2.301344e-01
bigcom232       -2.159361e-38 -8.969842e-02
bigcom241       -2.159361e-38 -4.891273e-01
bigcom246        0.000000e+00  0.000000e+00
bigcom266       -2.159361e-38 -2.470313e-01
bigcom268       -2.159361e-38 -1.828648e-01
bigcom274       -2.159361e-38 -3.196397e-01
bigcom278       -2.159361e-38 -2.506194e-01
bigcom280       -2.159361e-38 -2.457804e-01
bigcom323       -2.160644e-38 -3.665033e-01
bigcom341       -2.159361e-38 -2.046145e-01
bigcom342       -2.160644e-38 -1.794997e-01
bigcom345       -2.159361e-38 -2.556619e-01
bigcom346       -2.159361e-38 -3.477182e-01
bigcom354       -2.159361e-38 -4.588925e-01
bigcom369       -2.159361e-38 -1.558219e-01
bigcom373       -2.159361e-38 -1.960569e-01
bigcom377       -2.159361e-38 -4.908278e-01
bigcom384       -2.159361e-38 -2.425899e-01
bigcom394       -2.159361e-38 -1.369468e-01
bigcom398       -2.160644e-38 -4.765198e-01
bigcom403       -2.159361e-38 -7.339229e-01
bigcom404       -2.159361e-38 -1.443131e-01
bigcom414       -2.160644e-38 -4.230141e-01
bigcom416        0.000000e+00  0.000000e+00
bigcom423       -2.159361e-38 -5.336596e-01
bigcom428       -2.159361e-38 -3.844894e-01
bigcom430       -2.159361e-38 -6.088709e-01
bigcom434       -2.159361e-38 -3.535676e-01
bigcom435       -2.159361e-38 -2.847786e-01
bigcom449       -2.159361e-38 -5.751331e-01
bigcom451       -2.159361e-38 -1.349997e-01
bigcom454       -2.159361e-38 -6.680556e-01
bigcom471        0.000000e+00  0.000000e+00
bigcom473       -2.159361e-38 -1.744841e-01
bigcom479       -2.159361e-38 -4.352663e-01
bigcom484       -2.164502e-38 -2.357952e-01
bigcom485       -2.159361e-38 -4.961062e-01
bigcom492        0.000000e+00  0.000000e+00
bigcom498       -2.159361e-38 -4.797104e-01
bigcom506       -2.159361e-38 -4.336163e-01
bigcom530       -2.159361e-38 -3.243901e-01
bigcom531       -2.159361e-38 -4.444738e-01
bigcom564        0.000000e+00  0.000000e+00
bigcom623       -2.159361e-38 -5.427982e-01
spin_vertex      6.365838e-40  1.412842e-01
membership_s1    1.819868e-40  1.447911e-02
membership_s2   -2.224076e-38 -3.154886e-01
membership_s3   -2.163215e-38 -2.847328e-01
membership_s4    0.000000e+00  0.000000e+00
membership_s5   -2.159361e-38 -4.305178e-01
membership_s6   -2.161928e-38 -3.736149e-01
membership_s7   -2.159361e-38 -1.975394e-01
membership_s8   -2.159361e-38 -4.527532e-01
membership_s9   -2.172260e-38 -3.014163e-01
membership_s10   0.000000e+00  0.000000e+00
membership_s11  -2.159361e-38 -4.500051e-01
membership_s13   0.000000e+00  0.000000e+00
membership_s14   3.968901e-38  2.478978e-01
membership_s15  -2.174859e-38 -2.754477e-01
membership_s17  -2.160644e-38 -3.606309e-01
membership_s18  -2.161928e-38 -2.120628e-01
membership_s19   7.070817e-38  7.707378e-02
membership_s20  -2.159361e-38 -4.054704e-01
membership_s21   2.320462e-37  1.141272e+00
membership_s22   9.113945e-38  8.798866e-01
membership_s23  -2.543124e-38 -1.078306e-01
membership_s25  -5.527850e-39  4.128884e-02
membership_s26  -2.159361e-38 -2.236299e-01
membership_s27  -2.159361e-38 -2.276898e-01
membership_s28  -2.167082e-38 -3.885075e-01
membership_s29  -2.159361e-38 -2.421906e-01
membership_s30  -2.160644e-38 -2.302343e-01
membership_s31  -2.168374e-38 -3.542605e-01
membership_s32  -2.173559e-38 -2.776881e-01
membership_s33  -2.159361e-38 -2.011588e-01
membership_s34   4.840442e-37  1.815620e+00
membership_s35  -7.680554e-39  5.873924e-03
membership_s36  -2.163215e-38 -1.917480e-01
membership_s37   1.348232e-38  1.563830e-02
membership_s39  -1.830288e-39  1.976548e-02
membership_s40  -2.159361e-38 -2.545103e-01
membership_s41   0.000000e+00  0.000000e+00
membership_s42  -2.160644e-38 -1.815721e-01
membership_s43  -2.180074e-38 -3.196627e-01
membership_s44  -5.490880e-39 -1.659965e-01
V1              -5.942812e-38 -2.905859e-02
V2               6.467978e-38  4.740831e-02
pdi              6.846874e-36 -7.748654e+01
adhesion         2.004716e-41  5.814140e-05
cohesion        -4.009430e-41 -1.162424e-04
inner           -3.686209e-42  1.005307e-06
outer            1.511330e-41  3.090263e-04
ioratio          1.426942e-37  4.649602e-01
comsize          1.984715e-41  2.918577e-04
[1] "Dataset: med_targets Model GBM, run: 6 of 10 2015-06-15 22:32:57"
Iter   TrainDeviance   ValidDeviance   StepSize   Improve
     1        0.2087             nan     0.0100    0.0003
     2        0.2032             nan     0.0100    0.0008
     3        0.2002             nan     0.0100    0.0002
     4        0.1965             nan     0.0100    0.0002
     5        0.1941             nan     0.0100    0.0001
     6        0.1914             nan     0.0100    0.0000
     7        0.1881             nan     0.0100    0.0002
     8        0.1850             nan     0.0100   -0.0002
     9        0.1815             nan     0.0100    0.0005
    10        0.1782             nan     0.0100    0.0007
    20        0.1589             nan     0.0100   -0.0001
    40        0.1319             nan     0.0100    0.0001
    60        0.1142             nan     0.0100   -0.0001
    80        0.1010             nan     0.0100   -0.0001
   100        0.0904             nan     0.0100   -0.0001
   120        0.0812             nan     0.0100   -0.0000
   140        0.0737             nan     0.0100   -0.0000
   160        0.0675             nan     0.0100   -0.0000
   180        0.0621             nan     0.0100   -0.0001
   194        0.0590             nan     0.0100   -0.0000

[1] "GBM variable coefficients"
                            var     rel.inf
outer                     outer 7.651001375
V1                           V1 5.164448014
graph23                 graph23 4.390593920
walktrap_vertex walktrap_vertex 4.354354422
constraint           constraint 3.966268508
V2                           V2 2.763566871
trans                     trans 2.573021195
fourth                   fourth 2.525208545
ratio5                   ratio5 2.427655057
bet                         bet 2.272764440
spin_vertex         spin_vertex 2.192326636
pagerank               pagerank 2.170768302
ratio6                   ratio6 1.917638174
graph11                 graph11 1.891829539
comsize                 comsize 1.825054344
graph4                   graph4 1.754260584
graph13                 graph13 1.587292113
orbit18                 orbit18 1.474287528
ratio2                   ratio2 1.383376710
graph6                   graph6 1.329696109
bigcom23               bigcom23 1.311716030
adhesion               adhesion 1.293254944
membership_s21   membership_s21 1.108052184
ratio1                   ratio1 1.058888976
graph15                 graph15 1.051758196
orbit2                   orbit2 1.048139195
graph21                 graph21 1.015808580
graph1                   graph1 0.996243746
inner                     inner 0.982575517
orbit50                 orbit50 0.860455610
fifth                     fifth 0.852864609
orbit21                 orbit21 0.810267034
bigcom41               bigcom41 0.791118249
graph16                 graph16 0.783548185
graph19                 graph19 0.778915698
orbit28                 orbit28 0.767564802
membership_s14   membership_s14 0.748757128
cohesion               cohesion 0.748567106
graph5                   graph5 0.738226021
graph3                   graph3 0.717185861
bigcom33               bigcom33 0.705940690
orbit31                 orbit31 0.697426076
graph17                 graph17 0.651204139
upto_sixth           upto_sixth 0.619100617
graph2                   graph2 0.613664245
knn                         knn 0.606848351
hubscore               hubscore 0.592014257
orbit38                 orbit38 0.588464976
bigcom8                 bigcom8 0.556050859
orbit27                 orbit27 0.548468787
orbit30                 orbit30 0.528068393
close                     close 0.523772093
orbit45                 orbit45 0.516505364
orbit35                 orbit35 0.503586089
graph14                 graph14 0.496864847
orbit17                 orbit17 0.480733148
orbit36                 orbit36 0.469197483
graph20                 graph20 0.461595967
graph0                   graph0 0.455210263
graph12                 graph12 0.453463476
orbit51                 orbit51 0.424606306
orbit64                 orbit64 0.387468274
orbit39                 orbit39 0.384971773
orbit37                 orbit37 0.374993000
orbit9                   orbit9 0.367114075
orbit20                 orbit20 0.364789494
membership_s19   membership_s19 0.364235981
orbit5                   orbit5 0.363457950
orbit53                 orbit53 0.356149570
upto_second         upto_second 0.343490967
orbit19                 orbit19 0.337812010
orbit62                 orbit62 0.325268794
orbit40                 orbit40 0.312102512
upto_third           upto_third 0.305536147
orbit54                 orbit54 0.300285598
graph9                   graph9 0.298990458
ratio3                   ratio3 0.292076034
graph18                 graph18 0.288650103
ioratio                 ioratio 0.283227153
orbit33                 orbit33 0.281668896
AP                           AP 0.267719318
membership_s1     membership_s1 0.260052632
graph25                 graph25 0.253765986
orbit29                 orbit29 0.248438594
orbit48                 orbit48 0.244213304
orbit56                 orbit56 0.242207028
orbit41                 orbit41 0.240490218
graph22                 graph22 0.240302129
orbit16                 orbit16 0.239897929
orbit11                 orbit11 0.238318163
ecc                         ecc 0.237996818
sixth                     sixth 0.226995175
orbit43                 orbit43 0.225789504
ratio4                   ratio4 0.216940088
orbit46                 orbit46 0.210823650
graph24                 graph24 0.205920340
pdi                         pdi 0.203416650
orbit15                 orbit15 0.202377839
graph10                 graph10 0.195307604
orbit47                 orbit47 0.193762758
orbit24                 orbit24 0.193318381
orbit44                 orbit44 0.187330099
third                     third 0.178311767
orbit13                 orbit13 0.168738368
coreness               coreness 0.155081168
orbit67                 orbit67 0.152948991
graph8                   graph8 0.152785191
orbit57                 orbit57 0.149321536
orbit32                 orbit32 0.141756615
graph26                 graph26 0.128296621
orbit10                 orbit10 0.127962850
orbit66                 orbit66 0.122695268
orbit1                   orbit1 0.112700257
orbit6                   orbit6 0.110333799
orbit4                   orbit4 0.106117792
orbit26                 orbit26 0.096940544
orbit69                 orbit69 0.095702278
orbit52                 orbit52 0.094417244
orbit23                 orbit23 0.089170306
upto_fourth         upto_fourth 0.087786234
orbit7                   orbit7 0.084089377
bigcom1                 bigcom1 0.078223456
graph7                   graph7 0.077338150
orbit49                 orbit49 0.076131350
membership_s35   membership_s35 0.063378531
orbit25                 orbit25 0.061967464
bigcom5                 bigcom5 0.056311014
orbit60                 orbit60 0.054945657
second                   second 0.052892033
upto_fifth           upto_fifth 0.046905024
orbit61                 orbit61 0.037991764
orbit42                 orbit42 0.031286707
membership_s39   membership_s39 0.029198912
membership_s25   membership_s25 0.024698805
orbit22                 orbit22 0.019597929
selfinter             selfinter 0.018356838
orbit63                 orbit63 0.016456764
membership_s22   membership_s22 0.007528359
orbit58                 orbit58 0.006957623
bigcom11               bigcom11 0.004897932
graph27                 graph27 0.000000000
graph28                 graph28 0.000000000
graph29                 graph29 0.000000000
orbit0                   orbit0 0.000000000
orbit3                   orbit3 0.000000000
orbit8                   orbit8 0.000000000
orbit12                 orbit12 0.000000000
orbit14                 orbit14 0.000000000
orbit34                 orbit34 0.000000000
orbit55                 orbit55 0.000000000
orbit59                 orbit59 0.000000000
orbit65                 orbit65 0.000000000
orbit68                 orbit68 0.000000000
orbit70                 orbit70 0.000000000
orbit71                 orbit71 0.000000000
orbit72                 orbit72 0.000000000
eccrad                   eccrad 0.000000000
evcent                   evcent 0.000000000
first                     first 0.000000000
bigcom3                 bigcom3 0.000000000
bigcom4                 bigcom4 0.000000000
bigcom6                 bigcom6 0.000000000
bigcom7                 bigcom7 0.000000000
bigcom9                 bigcom9 0.000000000
bigcom10               bigcom10 0.000000000
bigcom12               bigcom12 0.000000000
bigcom13               bigcom13 0.000000000
bigcom14               bigcom14 0.000000000
bigcom15               bigcom15 0.000000000
bigcom16               bigcom16 0.000000000
bigcom17               bigcom17 0.000000000
bigcom19               bigcom19 0.000000000
bigcom20               bigcom20 0.000000000
bigcom21               bigcom21 0.000000000
bigcom22               bigcom22 0.000000000
bigcom26               bigcom26 0.000000000
bigcom27               bigcom27 0.000000000
bigcom28               bigcom28 0.000000000
bigcom30               bigcom30 0.000000000
bigcom31               bigcom31 0.000000000
bigcom32               bigcom32 0.000000000
bigcom34               bigcom34 0.000000000
bigcom36               bigcom36 0.000000000
bigcom37               bigcom37 0.000000000
bigcom38               bigcom38 0.000000000
bigcom39               bigcom39 0.000000000
bigcom40               bigcom40 0.000000000
bigcom43               bigcom43 0.000000000
bigcom46               bigcom46 0.000000000
bigcom47               bigcom47 0.000000000
bigcom49               bigcom49 0.000000000
bigcom52               bigcom52 0.000000000
bigcom54               bigcom54 0.000000000
bigcom58               bigcom58 0.000000000
bigcom61               bigcom61 0.000000000
bigcom65               bigcom65 0.000000000
bigcom69               bigcom69 0.000000000
bigcom71               bigcom71 0.000000000
bigcom75               bigcom75 0.000000000
bigcom76               bigcom76 0.000000000
bigcom78               bigcom78 0.000000000
bigcom82               bigcom82 0.000000000
bigcom83               bigcom83 0.000000000
bigcom85               bigcom85 0.000000000
bigcom87               bigcom87 0.000000000
bigcom90               bigcom90 0.000000000
bigcom91               bigcom91 0.000000000
bigcom95               bigcom95 0.000000000
bigcom97               bigcom97 0.000000000
bigcom98               bigcom98 0.000000000
bigcom99               bigcom99 0.000000000
bigcom101             bigcom101 0.000000000
bigcom102             bigcom102 0.000000000
bigcom104             bigcom104 0.000000000
bigcom106             bigcom106 0.000000000
bigcom107             bigcom107 0.000000000
bigcom108             bigcom108 0.000000000
bigcom113             bigcom113 0.000000000
bigcom114             bigcom114 0.000000000
bigcom115             bigcom115 0.000000000
bigcom117             bigcom117 0.000000000
bigcom119             bigcom119 0.000000000
bigcom121             bigcom121 0.000000000
bigcom123             bigcom123 0.000000000
bigcom124             bigcom124 0.000000000
bigcom127             bigcom127 0.000000000
bigcom130             bigcom130 0.000000000
bigcom131             bigcom131 0.000000000
bigcom134             bigcom134 0.000000000
bigcom138             bigcom138 0.000000000
bigcom143             bigcom143 0.000000000
bigcom146             bigcom146 0.000000000
bigcom148             bigcom148 0.000000000
bigcom149             bigcom149 0.000000000
bigcom151             bigcom151 0.000000000
bigcom153             bigcom153 0.000000000
bigcom154             bigcom154 0.000000000
bigcom159             bigcom159 0.000000000
bigcom160             bigcom160 0.000000000
bigcom161             bigcom161 0.000000000
bigcom162             bigcom162 0.000000000
bigcom168             bigcom168 0.000000000
bigcom172             bigcom172 0.000000000
bigcom175             bigcom175 0.000000000
bigcom180             bigcom180 0.000000000
bigcom181             bigcom181 0.000000000
bigcom183             bigcom183 0.000000000
bigcom185             bigcom185 0.000000000
bigcom187             bigcom187 0.000000000
bigcom189             bigcom189 0.000000000
bigcom191             bigcom191 0.000000000
bigcom198             bigcom198 0.000000000
bigcom199             bigcom199 0.000000000
bigcom200             bigcom200 0.000000000
bigcom202             bigcom202 0.000000000
bigcom205             bigcom205 0.000000000
bigcom227             bigcom227 0.000000000
bigcom232             bigcom232 0.000000000
bigcom241             bigcom241 0.000000000
bigcom246             bigcom246 0.000000000
bigcom266             bigcom266 0.000000000
bigcom268             bigcom268 0.000000000
bigcom274             bigcom274 0.000000000
bigcom278             bigcom278 0.000000000
bigcom280             bigcom280 0.000000000
bigcom323             bigcom323 0.000000000
bigcom341             bigcom341 0.000000000
bigcom342             bigcom342 0.000000000
bigcom345             bigcom345 0.000000000
bigcom346             bigcom346 0.000000000
bigcom354             bigcom354 0.000000000
bigcom369             bigcom369 0.000000000
bigcom373             bigcom373 0.000000000
bigcom377             bigcom377 0.000000000
bigcom384             bigcom384 0.000000000
bigcom394             bigcom394 0.000000000
bigcom398             bigcom398 0.000000000
bigcom403             bigcom403 0.000000000
bigcom404             bigcom404 0.000000000
bigcom414             bigcom414 0.000000000
bigcom416             bigcom416 0.000000000
bigcom423             bigcom423 0.000000000
bigcom428             bigcom428 0.000000000
bigcom430             bigcom430 0.000000000
bigcom434             bigcom434 0.000000000
bigcom435             bigcom435 0.000000000
bigcom449             bigcom449 0.000000000
bigcom451             bigcom451 0.000000000
bigcom454             bigcom454 0.000000000
bigcom471             bigcom471 0.000000000
bigcom473             bigcom473 0.000000000
bigcom479             bigcom479 0.000000000
bigcom484             bigcom484 0.000000000
bigcom485             bigcom485 0.000000000
bigcom492             bigcom492 0.000000000
bigcom498             bigcom498 0.000000000
bigcom506             bigcom506 0.000000000
bigcom530             bigcom530 0.000000000
bigcom531             bigcom531 0.000000000
bigcom564             bigcom564 0.000000000
bigcom623             bigcom623 0.000000000
membership_s2     membership_s2 0.000000000
membership_s3     membership_s3 0.000000000
membership_s4     membership_s4 0.000000000
membership_s5     membership_s5 0.000000000
membership_s6     membership_s6 0.000000000
membership_s7     membership_s7 0.000000000
membership_s8     membership_s8 0.000000000
membership_s9     membership_s9 0.000000000
membership_s10   membership_s10 0.000000000
membership_s11   membership_s11 0.000000000
membership_s13   membership_s13 0.000000000
membership_s15   membership_s15 0.000000000
membership_s17   membership_s17 0.000000000
membership_s18   membership_s18 0.000000000
membership_s20   membership_s20 0.000000000
membership_s23   membership_s23 0.000000000
membership_s26   membership_s26 0.000000000
membership_s27   membership_s27 0.000000000
membership_s28   membership_s28 0.000000000
membership_s29   membership_s29 0.000000000
membership_s30   membership_s30 0.000000000
membership_s31   membership_s31 0.000000000
membership_s32   membership_s32 0.000000000
membership_s33   membership_s33 0.000000000
membership_s34   membership_s34 0.000000000
membership_s36   membership_s36 0.000000000
membership_s37   membership_s37 0.000000000
membership_s40   membership_s40 0.000000000
membership_s41   membership_s41 0.000000000
membership_s42   membership_s42 0.000000000
membership_s43   membership_s43 0.000000000
membership_s44   membership_s44 0.000000000
[1] "Dataset: med_targets Model RF, run: 6 of 10 2015-06-15 22:33:25"
     |      Out-of-bag   |
Tree |      MSE  %Var(y) |
   1 |  0.04009   182.94 |
   2 |  0.04262   194.47 |
   3 |  0.04361   198.99 |
   4 |  0.04248   193.83 |
   5 |  0.03733   170.35 |
   6 |  0.03619   165.15 |
   7 |  0.03406   155.41 |
   8 |  0.03279   149.63 |
   9 |   0.0322   146.94 |
  10 |  0.03018   137.69 |
  11 |  0.03019   137.77 |
  12 |  0.02984   136.13 |
  13 |     0.03   136.90 |
  14 |  0.02946   134.44 |
  15 |  0.02888   131.77 |
  16 |  0.02805   127.97 |
  17 |    0.027   123.21 |
  18 |  0.02628   119.91 |
  19 |  0.02571   117.30 |
  20 |  0.02571   117.31 |
  21 |  0.02557   116.68 |
  22 |  0.02541   115.96 |
  23 |  0.02539   115.85 |
  24 |  0.02553   116.50 |
  25 |  0.02568   117.19 |
  26 |  0.02553   116.47 |
  27 |  0.02545   116.13 |
  28 |  0.02548   116.28 |
  29 |  0.02536   115.71 |
  30 |  0.02532   115.52 |
  31 |  0.02518   114.88 |
  32 |  0.02509   114.48 |
  33 |  0.02499   114.03 |
  34 |  0.02507   114.38 |
  35 |  0.02499   114.02 |
  36 |  0.02487   113.49 |
  37 |  0.02475   112.95 |
  38 |  0.02471   112.76 |
  39 |  0.02473   112.83 |
  40 |  0.02457   112.09 |
  41 |  0.02448   111.69 |
  42 |  0.02456   112.04 |
  43 |  0.02457   112.12 |
  44 |   0.0246   112.23 |
  45 |  0.02456   112.04 |
  46 |  0.02448   111.69 |
  47 |   0.0245   111.78 |
  48 |  0.02449   111.75 |
  49 |  0.02433   111.03 |
  50 |  0.02422   110.50 |
  51 |  0.02424   110.60 |
  52 |  0.02427   110.72 |
  53 |  0.02431   110.94 |
  54 |  0.02429   110.82 |
  55 |  0.02426   110.70 |
  56 |  0.02428   110.77 |
  57 |  0.02426   110.71 |
  58 |  0.02429   110.82 |
  59 |  0.02427   110.76 |
  60 |   0.0243   110.86 |
  61 |  0.02438   111.26 |
  62 |  0.02434   111.04 |
  63 |  0.02438   111.25 |
  64 |  0.02435   111.11 |
  65 |  0.02427   110.74 |
  66 |  0.02426   110.71 |
  67 |  0.02422   110.51 |
  68 |  0.02424   110.60 |
  69 |  0.02425   110.66 |
  70 |  0.02423   110.57 |
  71 |  0.02414   110.14 |
  72 |  0.02411   110.00 |
  73 |   0.0241   109.98 |
  74 |  0.02412   110.06 |
  75 |  0.02414   110.15 |
  76 |  0.02413   110.12 |
  77 |  0.02418   110.31 |
  78 |  0.02417   110.29 |
  79 |  0.02421   110.46 |
  80 |  0.02419   110.37 |
  81 |  0.02413   110.08 |
  82 |   0.0241   109.96 |
  83 |  0.02416   110.24 |
  84 |  0.02417   110.29 |
  85 |  0.02418   110.34 |
  86 |  0.02423   110.58 |
  87 |  0.02423   110.56 |
  88 |  0.02426   110.68 |
  89 |  0.02426   110.69 |
  90 |  0.02424   110.58 |
  91 |  0.02428   110.77 |
  92 |  0.02424   110.62 |
  93 |  0.02424   110.60 |
  94 |  0.02428   110.79 |
  95 |  0.02425   110.64 |
  96 |  0.02426   110.70 |
  97 |   0.0243   110.88 |
  98 |  0.02427   110.72 |
  99 |  0.02427   110.75 |
 100 |  0.02424   110.61 |
[1] "Random Forest variable coefficients"
                      %IncMSE IncNodePurity
graph5           5.336115e-03  1.496627e-01
graph6           2.762294e-03  2.508620e-01
graph7           4.373403e-04  1.058417e-01
graph8           0.000000e+00  1.683478e-02
graph9           1.409816e-03  1.553393e-01
graph10          1.562234e-03  1.210141e-01
graph11          2.054303e-03  2.427527e-01
graph12          2.683963e-03  1.246672e-01
graph13          8.737285e-03  2.282636e-01
graph14          3.353442e-03  1.580990e-01
graph15          6.175008e-03  1.785216e-01
graph16          7.741310e-03  2.489753e-01
graph17          1.614404e-03  2.412994e-01
graph18          3.291179e-03  6.405592e-02
graph19          1.359732e-02  3.461772e-01
graph20          2.893755e-03  1.190254e-01
graph21          2.386487e-03  1.371959e-01
graph22          1.736430e-03  4.550176e-02
graph23          4.810583e-03  4.434792e-01
graph24          2.312424e-04  4.838518e-02
graph25          2.147051e-03  1.133583e-01
graph26          1.607260e-04  1.173695e-01
graph27          0.000000e+00  1.099815e-17
graph28          0.000000e+00  0.000000e+00
graph29          0.000000e+00  0.000000e+00
orbit0           3.139585e-04  1.427852e-01
orbit1           8.218849e-04  3.244230e-01
orbit2           6.100191e-04  9.610191e-02
orbit3           1.943168e-05  1.843602e-01
orbit4           1.677405e-03  1.301604e-01
orbit5           1.855509e-03  3.655106e-01
orbit6           2.322262e-03  2.421510e-01
orbit7           6.412386e-04  1.866976e-01
orbit8           1.566251e-03  1.298790e-01
orbit9           1.610372e-03  2.084311e-01
orbit10          9.757131e-04  3.223083e-02
orbit11          2.259818e-04  1.244096e-01
orbit12          1.053666e-04  8.541559e-02
orbit13          2.899172e-04  9.350034e-02
orbit14          4.164531e-05  6.730314e-02
orbit15          1.047269e-03  1.370865e-01
orbit16          3.097746e-03  2.320775e-01
orbit17          4.706229e-03  1.102731e-01
orbit18          4.282473e-03  2.189789e-01
orbit19          3.476871e-03  1.926232e-01
orbit20          1.725037e-03  4.225820e-01
orbit21          3.628768e-04  3.478674e-01
orbit22          2.021102e-03  1.959085e-01
orbit23          8.693687e-04  2.169604e-01
orbit24          4.660345e-03  2.722662e-01
orbit25          8.540370e-04  1.010413e-01
orbit26          1.561223e-03  8.090694e-02
orbit27          9.367056e-03  3.606726e-01
orbit28          4.391838e-03  1.931134e-01
orbit29          2.733123e-03  1.469479e-01
orbit30          2.714855e-03  1.901292e-01
orbit31          6.451438e-03  3.154249e-01
orbit32          1.878660e-03  1.709351e-01
orbit33          2.348897e-03  5.473410e-02
orbit34          4.404573e-03  2.197979e-01
orbit35          2.827398e-03  1.981913e-01
orbit36          7.308286e-03  1.882245e-01
orbit37          2.992259e-03  1.221494e-01
orbit38          4.213919e-03  2.231364e-01
orbit39          4.235609e-03  3.336181e-01
orbit40          1.983528e-03  1.281499e-01
orbit41          2.484429e-04  5.838259e-02
orbit42          8.149456e-04  4.269233e-02
orbit43          5.849730e-03  1.497254e-01
orbit44          1.439532e-03  2.435311e-01
orbit45          1.144889e-02  2.928200e-01
orbit46          1.859221e-04  9.367480e-02
orbit47          1.647680e-03  1.017485e-01
orbit48          2.028660e-04  2.514686e-02
orbit49          2.942530e-03  1.194197e-01
orbit50          3.279261e-03  1.290626e-01
orbit51          2.326514e-03  1.330840e-01
orbit52          9.293638e-04  2.241951e-02
orbit53          9.768758e-04  1.260462e-01
orbit54          4.849551e-04  7.705848e-03
orbit55          1.833522e-04  8.582822e-02
orbit56          2.459005e-03  2.609573e-01
orbit57          6.007347e-04  1.160131e-01
orbit58          2.040645e-04  3.474065e-02
orbit59          5.465713e-20  2.000000e-02
orbit60          0.000000e+00  1.714286e-02
orbit61          1.301107e-03  4.533737e-02
orbit62          4.564040e-03  9.183374e-02
orbit63          6.514487e-04  8.712843e-02
orbit64          6.309148e-04  9.734746e-03
orbit65          7.575758e-05  3.435417e-05
orbit66          1.251032e-03  1.158492e-01
orbit67          1.142480e-03  1.718098e-01
orbit68          1.046423e-04  5.487013e-03
orbit69          5.802039e-04  7.825990e-02
orbit70          0.000000e+00  2.775558e-19
orbit71          0.000000e+00  0.000000e+00
orbit72          0.000000e+00  0.000000e+00
AP               2.036693e-04  8.870443e-02
bet              1.145555e-03  4.215980e-01
ecc              2.988254e-03  1.954830e-01
eccrad           1.848878e-03  1.581583e-01
close            1.314542e-03  1.748676e-01
constraint       2.149389e-03  9.276416e-01
coreness         6.862284e-04  1.914292e-01
knn              1.035760e-03  1.574912e-01
hubscore         1.046803e-02  2.154378e-01
pagerank         1.384292e-03  4.276149e-01
trans            9.456051e-04  4.059947e-01
evcent           8.181861e-03  2.847093e-01
first            6.658702e-05  4.571883e-02
upto_second      1.776080e-03  1.408828e-01
upto_third       1.522312e-03  1.809065e-01
upto_fourth      2.683400e-04  1.870427e-01
upto_fifth       9.477311e-04  2.574332e-01
upto_sixth       1.905657e-03  1.472304e-01
second           2.636039e-03  8.845330e-02
third            5.478378e-04  9.343643e-02
fourth           4.844965e-04  4.273456e-01
fifth            1.466588e-03  3.141449e-01
sixth            7.278777e-04  2.912221e-01
ratio1           2.360531e-03  3.083470e-01
ratio2           7.354489e-04  2.995612e-01
ratio3           1.057719e-03  1.790233e-01
ratio4           1.218012e-03  2.281481e-01
ratio5           8.411530e-04  5.518762e-01
ratio6           6.846575e-04  3.632820e-01
selfinter        0.000000e+00  8.333333e-03
walktrap_vertex  1.658622e-03  7.437627e-01
bigcom1          5.517918e-05  2.706371e-02
bigcom3          0.000000e+00  0.000000e+00
bigcom4          0.000000e+00  5.551115e-19
bigcom5          2.491433e-04  3.905498e-02
bigcom6          0.000000e+00  0.000000e+00
bigcom7          0.000000e+00  0.000000e+00
bigcom8         -8.272515e-05  1.129149e-01
bigcom9          0.000000e+00  0.000000e+00
bigcom10         0.000000e+00  0.000000e+00
bigcom11         0.000000e+00  0.000000e+00
bigcom12         0.000000e+00  0.000000e+00
bigcom13         0.000000e+00  0.000000e+00
bigcom14         0.000000e+00  0.000000e+00
bigcom15         0.000000e+00  0.000000e+00
bigcom16         0.000000e+00  0.000000e+00
bigcom17         0.000000e+00  0.000000e+00
bigcom19         0.000000e+00  0.000000e+00
bigcom20         0.000000e+00  0.000000e+00
bigcom21         0.000000e+00  0.000000e+00
bigcom22         0.000000e+00  0.000000e+00
bigcom23         1.460126e-03  3.191896e-01
bigcom26         0.000000e+00  0.000000e+00
bigcom27         0.000000e+00  0.000000e+00
bigcom28         0.000000e+00  0.000000e+00
bigcom30         0.000000e+00  8.673617e-21
bigcom31         0.000000e+00  0.000000e+00
bigcom32         0.000000e+00  0.000000e+00
bigcom33        -2.577865e-05  4.340858e-01
bigcom34         0.000000e+00  0.000000e+00
bigcom36         0.000000e+00  0.000000e+00
bigcom37         0.000000e+00  0.000000e+00
bigcom38         0.000000e+00  0.000000e+00
bigcom39         0.000000e+00  0.000000e+00
bigcom40         0.000000e+00  0.000000e+00
bigcom41        -4.573068e-05  3.648635e-01
bigcom43         0.000000e+00  0.000000e+00
bigcom46         0.000000e+00  0.000000e+00
bigcom47         0.000000e+00  0.000000e+00
bigcom49         0.000000e+00  0.000000e+00
bigcom52         0.000000e+00  0.000000e+00
bigcom54         0.000000e+00  0.000000e+00
bigcom58         0.000000e+00  0.000000e+00
bigcom61         0.000000e+00  0.000000e+00
bigcom65         0.000000e+00  0.000000e+00
bigcom69         0.000000e+00  0.000000e+00
bigcom71         0.000000e+00  0.000000e+00
bigcom75         0.000000e+00  0.000000e+00
bigcom76         0.000000e+00  0.000000e+00
bigcom78         0.000000e+00  0.000000e+00
bigcom82         0.000000e+00  0.000000e+00
bigcom83         0.000000e+00  0.000000e+00
bigcom85         0.000000e+00  0.000000e+00
bigcom87         0.000000e+00  0.000000e+00
bigcom90         0.000000e+00  5.441711e-01
bigcom91         0.000000e+00  0.000000e+00
bigcom95         0.000000e+00  0.000000e+00
bigcom97         0.000000e+00  0.000000e+00
bigcom98         0.000000e+00  0.000000e+00
bigcom99         0.000000e+00  0.000000e+00
bigcom101        0.000000e+00  0.000000e+00
bigcom102        0.000000e+00  0.000000e+00
bigcom104        0.000000e+00  0.000000e+00
bigcom106        0.000000e+00  0.000000e+00
bigcom107        0.000000e+00  0.000000e+00
bigcom108        0.000000e+00  0.000000e+00
bigcom113        0.000000e+00  0.000000e+00
bigcom114        0.000000e+00  0.000000e+00
bigcom115        0.000000e+00  0.000000e+00
bigcom117        0.000000e+00  0.000000e+00
bigcom119        0.000000e+00  0.000000e+00
bigcom121        0.000000e+00  0.000000e+00
bigcom123        0.000000e+00  0.000000e+00
bigcom124        0.000000e+00  0.000000e+00
bigcom127        0.000000e+00  0.000000e+00
bigcom130        0.000000e+00  5.551115e-19
bigcom131        0.000000e+00  5.551115e-19
bigcom134        0.000000e+00  0.000000e+00
bigcom138        0.000000e+00  0.000000e+00
bigcom143        0.000000e+00  0.000000e+00
bigcom146        0.000000e+00  0.000000e+00
bigcom148        0.000000e+00  0.000000e+00
bigcom149        0.000000e+00  0.000000e+00
bigcom151        0.000000e+00  0.000000e+00
bigcom153        0.000000e+00  0.000000e+00
bigcom154        0.000000e+00  0.000000e+00
bigcom159        0.000000e+00  6.742111e-01
bigcom160        0.000000e+00  0.000000e+00
bigcom161        0.000000e+00  0.000000e+00
bigcom162        0.000000e+00  0.000000e+00
bigcom168        0.000000e+00  0.000000e+00
bigcom172        0.000000e+00  0.000000e+00
bigcom175        0.000000e+00  0.000000e+00
bigcom180        0.000000e+00  0.000000e+00
bigcom181        0.000000e+00  6.938894e-20
bigcom183        0.000000e+00  0.000000e+00
bigcom185        0.000000e+00  0.000000e+00
bigcom187        0.000000e+00  6.938894e-20
bigcom189        0.000000e+00  0.000000e+00
bigcom191        0.000000e+00  0.000000e+00
bigcom198        0.000000e+00  0.000000e+00
bigcom199        0.000000e+00  0.000000e+00
bigcom200        0.000000e+00  0.000000e+00
bigcom202        0.000000e+00  0.000000e+00
bigcom205        0.000000e+00  0.000000e+00
bigcom227        0.000000e+00  0.000000e+00
bigcom232        0.000000e+00  0.000000e+00
bigcom241        0.000000e+00  0.000000e+00
bigcom246        0.000000e+00  0.000000e+00
bigcom266        0.000000e+00  0.000000e+00
bigcom268        0.000000e+00  0.000000e+00
bigcom274        0.000000e+00  0.000000e+00
bigcom278        0.000000e+00  0.000000e+00
bigcom280        0.000000e+00  0.000000e+00
bigcom323        0.000000e+00  0.000000e+00
bigcom341        0.000000e+00  0.000000e+00
bigcom342        0.000000e+00  0.000000e+00
bigcom345        0.000000e+00  0.000000e+00
bigcom346        0.000000e+00  0.000000e+00
bigcom354        0.000000e+00  0.000000e+00
bigcom369        0.000000e+00  0.000000e+00
bigcom373        0.000000e+00  0.000000e+00
bigcom377        0.000000e+00  0.000000e+00
bigcom384        0.000000e+00  0.000000e+00
bigcom394        0.000000e+00  0.000000e+00
bigcom398        0.000000e+00  0.000000e+00
bigcom403        0.000000e+00  0.000000e+00
bigcom404        0.000000e+00  0.000000e+00
bigcom414        0.000000e+00  0.000000e+00
bigcom416        0.000000e+00  0.000000e+00
bigcom423        0.000000e+00  0.000000e+00
bigcom428        0.000000e+00  0.000000e+00
bigcom430        0.000000e+00  0.000000e+00
bigcom434        0.000000e+00  0.000000e+00
bigcom435        0.000000e+00  0.000000e+00
bigcom449        0.000000e+00  0.000000e+00
bigcom451        0.000000e+00  0.000000e+00
bigcom454        0.000000e+00  0.000000e+00
bigcom471        0.000000e+00  0.000000e+00
bigcom473        0.000000e+00  0.000000e+00
bigcom479        0.000000e+00  0.000000e+00
bigcom484        0.000000e+00  0.000000e+00
bigcom485        0.000000e+00  0.000000e+00
bigcom492        0.000000e+00  0.000000e+00
bigcom498        0.000000e+00  0.000000e+00
bigcom506        0.000000e+00  0.000000e+00
bigcom530        0.000000e+00  0.000000e+00
bigcom531        0.000000e+00  0.000000e+00
bigcom564        0.000000e+00  0.000000e+00
bigcom623        0.000000e+00  0.000000e+00
spin_vertex      2.496306e-04  3.937148e-01
membership_s1    6.876946e-04  7.278172e-02
membership_s2    0.000000e+00  0.000000e+00
membership_s3    0.000000e+00  0.000000e+00
membership_s4    0.000000e+00  0.000000e+00
membership_s5    0.000000e+00  0.000000e+00
membership_s6    0.000000e+00  0.000000e+00
membership_s7    0.000000e+00  0.000000e+00
membership_s8    0.000000e+00  0.000000e+00
membership_s9    0.000000e+00  0.000000e+00
membership_s10   0.000000e+00  0.000000e+00
membership_s11   0.000000e+00  0.000000e+00
membership_s13   0.000000e+00  0.000000e+00
membership_s14   1.020432e-04  1.241987e-01
membership_s15   0.000000e+00  0.000000e+00
membership_s17   0.000000e+00  0.000000e+00
membership_s18   0.000000e+00  0.000000e+00
membership_s19  -1.560062e-05  8.376890e-03
membership_s20   0.000000e+00  0.000000e+00
membership_s21   6.974769e-05  3.715126e-01
membership_s22   2.173314e-05  4.811222e-02
membership_s23   3.179650e-05  5.844156e-04
membership_s25  -3.184713e-06  1.782609e-03
membership_s26   0.000000e+00  0.000000e+00
membership_s27   0.000000e+00  0.000000e+00
membership_s28   0.000000e+00  1.734723e-20
membership_s29   0.000000e+00  0.000000e+00
membership_s30   0.000000e+00  0.000000e+00
membership_s31   0.000000e+00  5.551115e-19
membership_s32   0.000000e+00  0.000000e+00
membership_s33   0.000000e+00  0.000000e+00
membership_s34   0.000000e+00  2.112962e-01
membership_s35   1.893741e-05  7.529310e-02
membership_s36   0.000000e+00  0.000000e+00
membership_s37   0.000000e+00  4.336809e-21
membership_s39  -4.651026e-05  3.379122e-03
membership_s40   0.000000e+00  0.000000e+00
membership_s41   0.000000e+00  0.000000e+00
membership_s42   0.000000e+00  0.000000e+00
membership_s43   0.000000e+00  0.000000e+00
membership_s44   0.000000e+00  0.000000e+00
V1               7.341452e-03  1.095536e+00
V2               3.807356e-03  7.167241e-01
pdi              2.863448e-04  1.129101e-01
adhesion         5.271151e-03  3.812108e-01
cohesion         4.140437e-03  4.697220e-01
inner            1.584827e-03  4.233732e-01
outer            1.110741e-03  1.964577e+00
ioratio          4.245904e-03  3.153774e-01
comsize          1.792828e-03  3.341032e-01
[1] "Dataset: med_targets Model GLM, run: 6 of 10 2015-06-15 22:33:44"
[1] "glmnet variable coefficients"
                         [,1]          [,2]
(Intercept)     -3.775178e+00  1.204444e-01
graph0          -8.274881e-40  2.580296e-03
graph1          -2.081348e-41  1.620271e-05
graph2          -4.871531e-40  3.236063e-03
graph3          -7.082793e-43 -1.123204e-06
graph4          -2.567725e-43 -1.923019e-08
graph5          -1.704751e-41  2.966613e-06
graph6          -5.675421e-42 -3.488105e-06
graph7          -3.642067e-41 -5.968960e-05
graph8          -1.641199e-40 -3.555309e-04
graph9          -1.799540e-44 -2.739793e-08
graph10         -6.746443e-45 -1.574626e-08
graph11         -3.548491e-45 -4.848700e-09
graph12         -1.470335e-43 -2.831185e-07
graph13         -3.066555e-43 -3.292039e-07
graph14         -8.040259e-44 -1.670847e-07
graph15         -4.778145e-42 -1.347063e-05
graph16         -6.681159e-44 -1.089917e-07
graph17         -2.477332e-43 -4.123236e-07
graph18         -1.216138e-41 -1.846152e-06
graph19         -1.180038e-42 -3.055124e-06
graph20         -6.221797e-43  5.068818e-06
graph21         -3.271565e-42 -8.021455e-06
graph22         -1.455766e-42 -2.426628e-06
graph23         -1.657444e-42 -1.357248e-06
graph24         -6.309857e-42 -1.028758e-05
graph25         -1.362212e-41 -2.440597e-05
graph26         -6.605051e-42 -9.456909e-06
graph27         -3.206757e-41 -3.491135e-05
graph28         -1.862749e-41 -2.135111e-05
graph29         -8.969206e-41 -7.447635e-05
orbit0          -8.274881e-40  2.569336e-03
orbit1          -2.309192e-41  2.501710e-05
orbit2          -5.373229e-41 -1.459805e-04
orbit3          -4.871531e-40  3.234627e-03
orbit4          -1.628364e-42 -4.794437e-06
orbit5          -9.653810e-43  8.954318e-07
orbit6          -2.565878e-43 -8.513676e-10
orbit7          -6.671828e-42 -5.764918e-05
orbit8          -1.704751e-41  3.037421e-06
orbit9          -2.834403e-41 -4.883410e-05
orbit10         -5.631619e-42 -8.953707e-07
orbit11         -4.363713e-41  2.383499e-04
orbit12         -4.254792e-41 -7.450034e-05
orbit13         -1.094294e-40 -8.041142e-05
orbit14         -1.641199e-40 -3.550011e-04
orbit15         -5.042317e-44 -1.179450e-07
orbit16         -6.128490e-44 -1.610343e-07
orbit17         -2.953496e-44  2.692502e-08
orbit18         -3.615593e-44 -1.988155e-07
orbit19         -1.144894e-44 -2.692024e-08
orbit20         -1.452854e-44  1.213899e-08
orbit21         -8.092274e-44 -1.128297e-07
orbit22         -3.547255e-45 -4.781342e-09
orbit23         -1.193564e-42 -1.572483e-05
orbit24         -3.746807e-43 -6.480323e-07
orbit25         -2.153361e-43 -5.897743e-07
orbit26         -4.532022e-43 -2.196552e-07
orbit27         -2.963989e-42 -1.080852e-05
orbit28         -1.732195e-42 -2.233393e-06
orbit29         -3.750583e-43  6.627259e-08
orbit30         -1.102540e-42  6.235649e-07
orbit31         -1.752102e-43 -5.190904e-07
orbit32         -8.815633e-44 -7.132876e-08
orbit33         -5.170901e-42  1.093501e-05
orbit34         -4.778145e-42 -1.338737e-05
orbit35         -5.020524e-43 -2.111623e-06
orbit36         -6.986963e-43 -2.383980e-06
orbit37         -7.386095e-44 -9.620529e-09
orbit38         -8.952990e-43  9.347749e-07
orbit39         -1.494940e-42 -3.303427e-06
orbit40         -2.440211e-43 -3.600993e-07
orbit41         -1.866959e-42 -1.029891e-06
orbit42         -1.663229e-41 -2.100234e-05
orbit43         -1.264370e-41 -4.085414e-06
orbit44         -1.162624e-40  2.118149e-03
orbit45         -1.117831e-41 -4.678894e-05
orbit46         -2.392475e-42 -6.050257e-06
orbit47         -4.667541e-42 -7.940140e-06
orbit48         -1.496842e-42 -1.091924e-06
orbit49         -6.328882e-43  6.006128e-06
orbit50         -9.462931e-42 -3.227209e-05
orbit51         -7.456467e-42 -1.349639e-05
orbit52         -9.137501e-42 -3.241655e-05
orbit53         -6.786881e-42 -1.711436e-05
orbit54         -1.453211e-42 -2.381747e-06
orbit55         -4.445306e-41 -1.304261e-04
orbit56         -2.450061e-41 -2.336128e-05
orbit57         -1.137474e-42 -7.498145e-07
orbit58         -4.213604e-41 -9.194283e-05
orbit59         -1.158346e-41 -2.142106e-05
orbit60         -9.505594e-42 -9.700412e-06
orbit61         -9.862433e-41 -1.715933e-04
orbit62         -6.159639e-41 -7.849340e-05
orbit63         -2.560165e-41 -3.854733e-05
orbit64         -2.359046e-41 -6.102789e-05
orbit65         -3.204761e-41 -6.338250e-05
orbit66         -6.489801e-42 -5.889583e-06
orbit67         -2.907243e-41 -4.501197e-05
orbit68         -3.462029e-41 -4.037102e-05
orbit69         -2.246476e-40  3.133783e-04
orbit70         -2.814417e-41 -2.852058e-05
orbit71         -3.070808e-41 -4.914707e-05
orbit72         -8.969206e-41 -7.269021e-05
AP               6.786955e-39 -2.938792e-02
bet              1.891337e-43  2.243028e-06
ecc             -1.268449e-39 -1.463356e-01
eccrad          -8.879140e-39 -1.024218e+00
close           -6.708549e-37  8.259569e-01
constraint       1.605564e-37  2.519100e-01
coreness        -4.495577e-39 -6.682620e-03
knn             -2.945235e-40 -3.990775e-05
hubscore        -2.954957e-37 -7.820348e-01
pagerank        -6.495723e-36 -1.598910e+02
trans           -2.281057e-38  7.290697e-01
evcent          -2.985315e-37 -7.811606e-01
first           -8.274881e-40  2.624097e-03
upto_second     -4.249800e-41  5.358024e-05
upto_third      -1.117640e-41  2.260987e-05
upto_fourth     -1.650164e-41  9.589993e-06
upto_fifth      -1.041042e-40 -2.775998e-04
upto_sixth      -8.158350e-40 -2.786290e-05
second          -4.305052e-41  5.298459e-05
third           -1.295158e-41  2.963872e-05
fourth           1.080222e-41 -7.918238e-05
fifth            1.934075e-41 -2.429735e-05
sixth            1.179574e-40  3.466867e-04
ratio1          -4.467927e-40 -2.399117e-04
ratio2           1.798616e-39  2.865583e-04
ratio3           8.289269e-39 -7.772475e-03
ratio4           7.722354e-38  2.849993e-01
ratio5           3.851948e-37 -1.512247e-02
ratio6           7.372733e-40  1.787345e-03
selfinter       -2.151279e-38 -2.750205e-01
walktrap_vertex -5.590960e-38 -3.320816e-01
bigcom1          3.332652e-39 -6.530042e-02
bigcom3         -2.267208e-38 -5.016652e-01
bigcom4         -2.267208e-38 -2.082651e-01
bigcom5         -1.501348e-38  6.881347e-02
bigcom6         -2.265870e-38 -6.206346e-01
bigcom7         -2.265870e-38 -4.900235e-01
bigcom8          1.462224e-37  9.319098e-01
bigcom9          0.000000e+00  0.000000e+00
bigcom10        -2.265870e-38 -2.509537e-01
bigcom11        -1.095688e-38 -2.180274e-01
bigcom12        -2.297058e-38 -4.689922e-01
bigcom13        -2.272578e-38 -3.097549e-01
bigcom14        -2.275272e-38 -3.537286e-01
bigcom15        -2.265870e-38 -8.437411e-01
bigcom16        -2.273924e-38 -4.255013e-01
bigcom17        -2.265870e-38 -2.594851e-01
bigcom19        -2.267208e-38 -3.602420e-01
bigcom20        -2.265870e-38 -2.422370e-01
bigcom21        -2.265870e-38 -8.420109e-01
bigcom22        -2.359179e-38 -8.652427e-02
bigcom23         1.061216e-37  4.377560e-01
bigcom26        -2.267208e-38 -5.531408e-01
bigcom27        -2.267208e-38 -3.316367e-01
bigcom28         0.000000e+00  0.000000e+00
bigcom30        -2.272578e-38 -5.295876e-01
bigcom31        -2.265870e-38 -3.535789e-01
bigcom32        -2.269890e-38 -3.978437e-01
bigcom33         2.304237e-37  8.489835e-01
bigcom34        -2.265870e-38 -2.922070e-01
bigcom36         0.000000e+00  0.000000e+00
bigcom37        -2.267208e-38 -3.994651e-01
bigcom38         0.000000e+00  0.000000e+00
bigcom39         0.000000e+00  0.000000e+00
bigcom40        -2.268548e-38 -4.888991e-01
bigcom41         2.304237e-37  1.078613e+00
bigcom43        -2.288839e-38 -3.477367e-01
bigcom46        -2.267208e-38 -3.573113e-01
bigcom47        -2.273924e-38 -4.191431e-01
bigcom49        -2.269890e-38 -5.623180e-01
bigcom52        -2.265870e-38 -9.958683e-02
bigcom54        -2.267208e-38 -6.465367e-01
bigcom58        -2.268548e-38 -5.144199e-01
bigcom61        -2.265870e-38 -3.783105e-01
bigcom65        -2.269890e-38 -6.165592e-01
bigcom69        -2.267208e-38 -8.459882e-01
bigcom71        -2.265870e-38 -1.658766e-01
bigcom75        -2.265870e-38 -2.561452e-01
bigcom76        -2.265870e-38 -4.704817e-01
bigcom78         0.000000e+00  0.000000e+00
bigcom82        -2.267208e-38 -6.277838e-01
bigcom83        -2.265870e-38 -2.136275e-01
bigcom85        -2.268548e-38 -6.540244e-01
bigcom87         0.000000e+00  0.000000e+00
bigcom90         9.880386e-37  2.546779e+00
bigcom91        -2.267208e-38 -5.119713e-01
bigcom95        -2.265870e-38 -8.936804e-01
bigcom97        -2.267208e-38 -5.076850e-01
bigcom98        -2.267208e-38 -3.414352e-01
bigcom99        -2.265870e-38 -3.411866e-01
bigcom101       -2.268548e-38 -2.747015e-01
bigcom102       -2.269890e-38 -2.788003e-01
bigcom104       -2.267208e-38 -5.763472e-01
bigcom106       -2.265870e-38 -2.422286e-01
bigcom107       -2.265870e-38 -3.517632e-01
bigcom108        0.000000e+00  0.000000e+00
bigcom113       -2.265870e-38 -1.677996e-01
bigcom114        0.000000e+00  0.000000e+00
bigcom115        0.000000e+00  0.000000e+00
bigcom117       -2.280680e-38 -4.680512e-01
bigcom119       -2.265870e-38 -4.437916e-01
bigcom121       -2.267208e-38 -3.356672e-01
bigcom123       -2.269890e-38 -3.940845e-01
bigcom124       -2.265870e-38 -6.074201e-01
bigcom127       -2.268548e-38 -2.669624e-01
bigcom130       -2.271233e-38 -1.897295e-01
bigcom131       -2.265870e-38 -2.566657e-01
bigcom134       -2.267208e-38 -2.705372e-01
bigcom138       -2.267208e-38 -3.596664e-01
bigcom143       -2.267208e-38 -3.042686e-01
bigcom146       -2.272578e-38 -3.911549e-01
bigcom148       -2.267208e-38 -4.968507e-01
bigcom149       -2.267208e-38 -3.223549e-01
bigcom151       -2.265870e-38 -1.135434e-01
bigcom153       -2.265870e-38 -8.921913e-01
bigcom154       -2.265870e-38 -3.259757e-01
bigcom159        9.880386e-37  3.061393e+00
bigcom160       -2.267208e-38 -2.661042e-01
bigcom161       -2.265870e-38 -2.148049e-01
bigcom162       -2.269890e-38 -2.624516e-01
bigcom168       -2.267208e-38 -2.825265e-01
bigcom172       -2.265870e-38 -3.310490e-01
bigcom175       -2.265870e-38 -3.760390e-01
bigcom180       -2.265870e-38 -3.988022e-01
bigcom181       -2.265870e-38 -3.233090e-01
bigcom183        0.000000e+00  0.000000e+00
bigcom185       -2.267208e-38 -2.774508e-01
bigcom187       -2.265870e-38 -1.542078e-01
bigcom189       -2.267208e-38 -2.937840e-01
bigcom191       -2.267208e-38 -4.815799e-01
bigcom198       -2.265870e-38 -2.042152e-01
bigcom199       -2.265870e-38 -3.965628e-01
bigcom200       -2.265870e-38 -3.681881e-01
bigcom202       -2.265870e-38 -2.242662e-01
bigcom205        0.000000e+00  0.000000e+00
bigcom227       -2.265870e-38 -3.094879e-01
bigcom232       -2.265870e-38 -6.418513e-02
bigcom241       -2.265870e-38 -4.907861e-01
bigcom246        0.000000e+00  0.000000e+00
bigcom266       -2.265870e-38 -3.036578e-01
bigcom268       -2.265870e-38 -1.671314e-01
bigcom274       -2.265870e-38 -3.383699e-01
bigcom278       -2.265870e-38 -1.881944e-01
bigcom280       -2.265870e-38 -3.750414e-01
bigcom323       -2.267208e-38 -3.426151e-01
bigcom341       -2.265870e-38 -2.211644e-01
bigcom342       -2.265870e-38 -1.279712e-01
bigcom345       -2.265870e-38 -2.946924e-01
bigcom346       -2.265870e-38 -2.665816e-01
bigcom354       -2.265870e-38 -5.067864e-01
bigcom369       -2.265870e-38 -3.646568e-01
bigcom373       -2.265870e-38 -2.080975e-01
bigcom377       -2.265870e-38 -5.190201e-01
bigcom384       -2.265870e-38 -2.044951e-01
bigcom394       -2.265870e-38 -1.527387e-01
bigcom398       -2.267208e-38 -4.794411e-01
bigcom403       -2.265870e-38 -7.362115e-01
bigcom404       -2.265870e-38 -1.928533e-01
bigcom414       -2.265870e-38 -6.186760e-01
bigcom416        0.000000e+00  0.000000e+00
bigcom423       -2.267208e-38 -4.866166e-01
bigcom428       -2.265870e-38 -4.247904e-01
bigcom430       -2.265870e-38 -6.018540e-01
bigcom434       -2.265870e-38 -3.076130e-01
bigcom435       -2.265870e-38 -2.973631e-01
bigcom449       -2.265870e-38 -5.966608e-01
bigcom451       -2.265870e-38 -1.586298e-01
bigcom454       -2.265870e-38 -6.456609e-01
bigcom471        0.000000e+00  0.000000e+00
bigcom473       -2.265870e-38 -1.594961e-01
bigcom479       -2.265870e-38 -2.095111e-01
bigcom484       -2.273924e-38 -2.666418e-01
bigcom485       -2.265870e-38 -4.837492e-01
bigcom492        0.000000e+00  0.000000e+00
bigcom498       -2.265870e-38 -5.434964e-01
bigcom506       -2.265870e-38 -4.660477e-01
bigcom530       -2.265870e-38 -1.572546e-01
bigcom531       -2.265870e-38 -6.702397e-01
bigcom564        0.000000e+00  0.000000e+00
bigcom623        0.000000e+00  0.000000e+00
spin_vertex      3.614418e-38  3.800051e-01
membership_s1    1.263072e-38  1.233944e-01
membership_s2   -2.327704e-38 -3.092076e-01
membership_s3   -2.268548e-38 -2.746655e-01
membership_s4    0.000000e+00  0.000000e+00
membership_s5   -2.265870e-38 -5.358821e-01
membership_s6   -2.268548e-38 -4.086935e-01
membership_s7   -2.265870e-38 -2.147848e-01
membership_s8   -2.265870e-38 -6.061440e-01
membership_s9   -2.282036e-38 -2.535558e-01
membership_s10   0.000000e+00  0.000000e+00
membership_s11  -2.265870e-38 -4.120533e-01
membership_s13   0.000000e+00  0.000000e+00
membership_s14   4.328415e-38  2.448703e-01
membership_s15  -2.287475e-38 -3.441045e-01
membership_s17  -2.267208e-38 -2.870812e-01
membership_s18  -2.268548e-38 -2.363009e-01
membership_s19   4.991703e-38  2.457097e-01
membership_s20  -2.265870e-38 -3.961808e-01
membership_s21   1.221593e-37  8.368590e-01
membership_s22   7.882984e-38  5.982495e-01
membership_s23  -2.676425e-38 -7.213553e-02
membership_s25  -1.229736e-38 -3.532563e-02
membership_s26   0.000000e+00  0.000000e+00
membership_s27  -2.265870e-38 -2.421891e-01
membership_s28  -2.273924e-38 -3.533690e-01
membership_s29  -2.265870e-38 -2.035258e-01
membership_s30  -2.267208e-38 -4.053351e-01
membership_s31  -2.276621e-38 -3.583373e-01
membership_s32  -2.282036e-38 -2.369881e-01
membership_s33  -2.265870e-38 -1.849210e-01
membership_s34   9.880386e-37  2.427728e+00
membership_s35  -9.855892e-39 -8.051658e-03
membership_s36  -2.269890e-38 -1.763853e-01
membership_s37  -2.298433e-38 -4.413949e-01
membership_s39  -4.069403e-39 -7.595941e-02
membership_s40  -2.265870e-38 -2.294871e-01
membership_s41   0.000000e+00  0.000000e+00
membership_s42   0.000000e+00  0.000000e+00
membership_s43  -2.292941e-38 -3.227326e-01
membership_s44  -7.880707e-39 -2.535983e-01
V1              -7.790655e-38 -2.996939e-01
V2               1.055727e-37  4.518495e-01
pdi              1.362890e-35 -5.244556e+01
adhesion         2.266776e-41  4.547483e-05
cohesion        -4.533552e-41 -9.076324e-05
inner           -4.768291e-42  6.285252e-06
outer            2.706484e-42  2.138972e-04
ioratio          1.522427e-37  1.491432e-01
comsize          3.543992e-41  2.257046e-04
[1] "Dataset: med_targets Model GBM, run: 7 of 10 2015-06-15 22:34:10"
Iter   TrainDeviance   ValidDeviance   StepSize   Improve
     1        0.2047             nan     0.0100   -0.0002
     2        0.1982             nan     0.0100    0.0005
     3        0.1942             nan     0.0100    0.0000
     4        0.1901             nan     0.0100    0.0003
     5        0.1860             nan     0.0100    0.0003
     6        0.1826             nan     0.0100    0.0006
     7        0.1792             nan     0.0100   -0.0001
     8        0.1768             nan     0.0100    0.0001
     9        0.1739             nan     0.0100    0.0002
    10        0.1714             nan     0.0100    0.0003
    20        0.1543             nan     0.0100    0.0001
    40        0.1277             nan     0.0100   -0.0000
    60        0.1104             nan     0.0100   -0.0001
    80        0.0980             nan     0.0100   -0.0001
   100        0.0877             nan     0.0100   -0.0000
   120        0.0795             nan     0.0100   -0.0001
   140        0.0726             nan     0.0100   -0.0001
   160        0.0667             nan     0.0100   -0.0000
   180        0.0618             nan     0.0100   -0.0000
   194        0.0584             nan     0.0100   -0.0001

[1] "GBM variable coefficients"
                            var     rel.inf
outer                     outer 7.781828072
V1                           V1 4.798958177
constraint           constraint 4.695549890
bigcom41               bigcom41 3.363342436
bet                         bet 2.936881465
V2                           V2 2.546574471
membership_s21   membership_s21 2.342641249
walktrap_vertex walktrap_vertex 2.201232308
pagerank               pagerank 2.134190582
graph13                 graph13 2.117737220
graph23                 graph23 2.075881721
spin_vertex         spin_vertex 1.957553586
comsize                 comsize 1.934912963
orbit18                 orbit18 1.865149626
adhesion               adhesion 1.810888883
graph3                   graph3 1.683753774
fourth                   fourth 1.541371960
ratio5                   ratio5 1.532618586
ratio2                   ratio2 1.524719670
graph1                   graph1 1.498597280
orbit27                 orbit27 1.426718485
cohesion               cohesion 1.317968088
graph19                 graph19 1.305166235
graph21                 graph21 1.281613470
graph8                   graph8 1.276972299
graph15                 graph15 1.237834933
orbit2                   orbit2 1.140630113
graph0                   graph0 1.107397371
graph11                 graph11 1.106445428
graph6                   graph6 1.018574611
orbit36                 orbit36 0.941557493
fifth                     fifth 0.929915047
ratio1                   ratio1 0.888855653
graph18                 graph18 0.887671151
ratio4                   ratio4 0.876684226
membership_s14   membership_s14 0.829614596
orbit35                 orbit35 0.812593405
bigcom8                 bigcom8 0.767745870
graph20                 graph20 0.746484058
graph5                   graph5 0.713766439
ratio6                   ratio6 0.708386326
knn                         knn 0.702882391
graph2                   graph2 0.699775074
orbit50                 orbit50 0.688606083
orbit24                 orbit24 0.646904953
ioratio                 ioratio 0.646760257
graph16                 graph16 0.638526081
orbit31                 orbit31 0.617654459
graph14                 graph14 0.586678693
orbit25                 orbit25 0.578980438
bigcom33               bigcom33 0.574728438
graph17                 graph17 0.573938103
graph12                 graph12 0.572802594
graph25                 graph25 0.565414450
graph10                 graph10 0.544139652
orbit16                 orbit16 0.533607540
upto_fifth           upto_fifth 0.531526915
inner                     inner 0.526379082
orbit26                 orbit26 0.493405346
upto_sixth           upto_sixth 0.459767052
orbit21                 orbit21 0.450563782
orbit15                 orbit15 0.439977278
orbit38                 orbit38 0.404735353
graph4                   graph4 0.403959548
orbit45                 orbit45 0.401106206
orbit69                 orbit69 0.381148740
hubscore               hubscore 0.381027921
graph9                   graph9 0.377176451
orbit29                 orbit29 0.371730262
trans                     trans 0.363157945
orbit20                 orbit20 0.357902489
orbit4                   orbit4 0.346541566
orbit49                 orbit49 0.330017987
orbit37                 orbit37 0.316104653
orbit33                 orbit33 0.314549775
orbit1                   orbit1 0.313751780
upto_third           upto_third 0.305594750
graph7                   graph7 0.297893594
orbit47                 orbit47 0.294933662
orbit5                   orbit5 0.282602988
bigcom23               bigcom23 0.277092946
ratio3                   ratio3 0.272353564
pdi                         pdi 0.263408778
orbit63                 orbit63 0.260791609
orbit39                 orbit39 0.252343577
AP                           AP 0.250953326
orbit11                 orbit11 0.250295509
orbit57                 orbit57 0.248794699
membership_s19   membership_s19 0.247620710
membership_s1     membership_s1 0.245712086
orbit53                 orbit53 0.224745076
orbit41                 orbit41 0.224514446
third                     third 0.219955462
orbit51                 orbit51 0.213750280
bigcom12               bigcom12 0.204330106
orbit67                 orbit67 0.197002642
coreness               coreness 0.190933214
orbit30                 orbit30 0.188398302
orbit10                 orbit10 0.184155555
orbit28                 orbit28 0.183771055
graph24                 graph24 0.174747645
orbit48                 orbit48 0.160115946
orbit43                 orbit43 0.152802072
orbit23                 orbit23 0.142688048
ecc                         ecc 0.138167248
orbit42                 orbit42 0.133312711
orbit58                 orbit58 0.128013425
orbit22                 orbit22 0.126596776
orbit13                 orbit13 0.123502448
orbit44                 orbit44 0.120082253
orbit52                 orbit52 0.118450955
orbit66                 orbit66 0.114233608
upto_second         upto_second 0.112530650
orbit6                   orbit6 0.109303487
membership_s25   membership_s25 0.107884497
sixth                     sixth 0.107443818
graph22                 graph22 0.101096446
graph27                 graph27 0.100384078
graph26                 graph26 0.099827236
orbit46                 orbit46 0.094329666
upto_fourth         upto_fourth 0.090068865
close                     close 0.082768101
membership_s35   membership_s35 0.081003819
orbit56                 orbit56 0.075082933
orbit12                 orbit12 0.073048355
orbit19                 orbit19 0.071113198
bigcom1                 bigcom1 0.061899207
orbit54                 orbit54 0.050171458
bigcom5                 bigcom5 0.046455604
orbit32                 orbit32 0.042086689
orbit9                   orbit9 0.041220565
membership_s37   membership_s37 0.040419725
evcent                   evcent 0.035318367
orbit64                 orbit64 0.032367739
orbit7                   orbit7 0.023236713
orbit60                 orbit60 0.022090751
orbit40                 orbit40 0.021185725
orbit17                 orbit17 0.020972551
orbit61                 orbit61 0.019749608
second                   second 0.013731780
orbit62                 orbit62 0.005638739
graph28                 graph28 0.000000000
graph29                 graph29 0.000000000
orbit0                   orbit0 0.000000000
orbit3                   orbit3 0.000000000
orbit8                   orbit8 0.000000000
orbit14                 orbit14 0.000000000
orbit34                 orbit34 0.000000000
orbit55                 orbit55 0.000000000
orbit59                 orbit59 0.000000000
orbit65                 orbit65 0.000000000
orbit68                 orbit68 0.000000000
orbit70                 orbit70 0.000000000
orbit71                 orbit71 0.000000000
orbit72                 orbit72 0.000000000
eccrad                   eccrad 0.000000000
first                     first 0.000000000
selfinter             selfinter 0.000000000
bigcom3                 bigcom3 0.000000000
bigcom4                 bigcom4 0.000000000
bigcom6                 bigcom6 0.000000000
bigcom7                 bigcom7 0.000000000
bigcom9                 bigcom9 0.000000000
bigcom10               bigcom10 0.000000000
bigcom11               bigcom11 0.000000000
bigcom13               bigcom13 0.000000000
bigcom14               bigcom14 0.000000000
bigcom15               bigcom15 0.000000000
bigcom16               bigcom16 0.000000000
bigcom17               bigcom17 0.000000000
bigcom19               bigcom19 0.000000000
bigcom20               bigcom20 0.000000000
bigcom21               bigcom21 0.000000000
bigcom22               bigcom22 0.000000000
bigcom26               bigcom26 0.000000000
bigcom27               bigcom27 0.000000000
bigcom28               bigcom28 0.000000000
bigcom30               bigcom30 0.000000000
bigcom31               bigcom31 0.000000000
bigcom32               bigcom32 0.000000000
bigcom34               bigcom34 0.000000000
bigcom36               bigcom36 0.000000000
bigcom37               bigcom37 0.000000000
bigcom38               bigcom38 0.000000000
bigcom39               bigcom39 0.000000000
bigcom40               bigcom40 0.000000000
bigcom43               bigcom43 0.000000000
bigcom46               bigcom46 0.000000000
bigcom47               bigcom47 0.000000000
bigcom49               bigcom49 0.000000000
bigcom52               bigcom52 0.000000000
bigcom54               bigcom54 0.000000000
bigcom58               bigcom58 0.000000000
bigcom61               bigcom61 0.000000000
bigcom65               bigcom65 0.000000000
bigcom69               bigcom69 0.000000000
bigcom71               bigcom71 0.000000000
bigcom75               bigcom75 0.000000000
bigcom76               bigcom76 0.000000000
bigcom78               bigcom78 0.000000000
bigcom82               bigcom82 0.000000000
bigcom83               bigcom83 0.000000000
bigcom85               bigcom85 0.000000000
bigcom87               bigcom87 0.000000000
bigcom90               bigcom90 0.000000000
bigcom91               bigcom91 0.000000000
bigcom95               bigcom95 0.000000000
bigcom97               bigcom97 0.000000000
bigcom98               bigcom98 0.000000000
bigcom99               bigcom99 0.000000000
bigcom101             bigcom101 0.000000000
bigcom102             bigcom102 0.000000000
bigcom104             bigcom104 0.000000000
bigcom106             bigcom106 0.000000000
bigcom107             bigcom107 0.000000000
bigcom108             bigcom108 0.000000000
bigcom113             bigcom113 0.000000000
bigcom114             bigcom114 0.000000000
bigcom115             bigcom115 0.000000000
bigcom117             bigcom117 0.000000000
bigcom119             bigcom119 0.000000000
bigcom121             bigcom121 0.000000000
bigcom123             bigcom123 0.000000000
bigcom124             bigcom124 0.000000000
bigcom127             bigcom127 0.000000000
bigcom130             bigcom130 0.000000000
bigcom131             bigcom131 0.000000000
bigcom134             bigcom134 0.000000000
bigcom138             bigcom138 0.000000000
bigcom143             bigcom143 0.000000000
bigcom146             bigcom146 0.000000000
bigcom148             bigcom148 0.000000000
bigcom149             bigcom149 0.000000000
bigcom151             bigcom151 0.000000000
bigcom153             bigcom153 0.000000000
bigcom154             bigcom154 0.000000000
bigcom159             bigcom159 0.000000000
bigcom160             bigcom160 0.000000000
bigcom161             bigcom161 0.000000000
bigcom162             bigcom162 0.000000000
bigcom168             bigcom168 0.000000000
bigcom172             bigcom172 0.000000000
bigcom175             bigcom175 0.000000000
bigcom180             bigcom180 0.000000000
bigcom181             bigcom181 0.000000000
bigcom183             bigcom183 0.000000000
bigcom185             bigcom185 0.000000000
bigcom187             bigcom187 0.000000000
bigcom189             bigcom189 0.000000000
bigcom191             bigcom191 0.000000000
bigcom198             bigcom198 0.000000000
bigcom199             bigcom199 0.000000000
bigcom200             bigcom200 0.000000000
bigcom202             bigcom202 0.000000000
bigcom205             bigcom205 0.000000000
bigcom227             bigcom227 0.000000000
bigcom232             bigcom232 0.000000000
bigcom241             bigcom241 0.000000000
bigcom246             bigcom246 0.000000000
bigcom266             bigcom266 0.000000000
bigcom268             bigcom268 0.000000000
bigcom274             bigcom274 0.000000000
bigcom278             bigcom278 0.000000000
bigcom280             bigcom280 0.000000000
bigcom323             bigcom323 0.000000000
bigcom341             bigcom341 0.000000000
bigcom342             bigcom342 0.000000000
bigcom345             bigcom345 0.000000000
bigcom346             bigcom346 0.000000000
bigcom354             bigcom354 0.000000000
bigcom369             bigcom369 0.000000000
bigcom373             bigcom373 0.000000000
bigcom377             bigcom377 0.000000000
bigcom384             bigcom384 0.000000000
bigcom394             bigcom394 0.000000000
bigcom398             bigcom398 0.000000000
bigcom403             bigcom403 0.000000000
bigcom404             bigcom404 0.000000000
bigcom414             bigcom414 0.000000000
bigcom416             bigcom416 0.000000000
bigcom423             bigcom423 0.000000000
bigcom428             bigcom428 0.000000000
bigcom430             bigcom430 0.000000000
bigcom434             bigcom434 0.000000000
bigcom435             bigcom435 0.000000000
bigcom449             bigcom449 0.000000000
bigcom451             bigcom451 0.000000000
bigcom454             bigcom454 0.000000000
bigcom471             bigcom471 0.000000000
bigcom473             bigcom473 0.000000000
bigcom479             bigcom479 0.000000000
bigcom484             bigcom484 0.000000000
bigcom485             bigcom485 0.000000000
bigcom492             bigcom492 0.000000000
bigcom498             bigcom498 0.000000000
bigcom506             bigcom506 0.000000000
bigcom530             bigcom530 0.000000000
bigcom531             bigcom531 0.000000000
bigcom564             bigcom564 0.000000000
bigcom623             bigcom623 0.000000000
membership_s2     membership_s2 0.000000000
membership_s3     membership_s3 0.000000000
membership_s4     membership_s4 0.000000000
membership_s5     membership_s5 0.000000000
membership_s6     membership_s6 0.000000000
membership_s7     membership_s7 0.000000000
membership_s8     membership_s8 0.000000000
membership_s9     membership_s9 0.000000000
membership_s10   membership_s10 0.000000000
membership_s11   membership_s11 0.000000000
membership_s13   membership_s13 0.000000000
membership_s15   membership_s15 0.000000000
membership_s17   membership_s17 0.000000000
membership_s18   membership_s18 0.000000000
membership_s20   membership_s20 0.000000000
membership_s22   membership_s22 0.000000000
membership_s23   membership_s23 0.000000000
membership_s26   membership_s26 0.000000000
membership_s27   membership_s27 0.000000000
membership_s28   membership_s28 0.000000000
membership_s29   membership_s29 0.000000000
membership_s30   membership_s30 0.000000000
membership_s31   membership_s31 0.000000000
membership_s32   membership_s32 0.000000000
membership_s33   membership_s33 0.000000000
membership_s34   membership_s34 0.000000000
membership_s36   membership_s36 0.000000000
membership_s39   membership_s39 0.000000000
membership_s40   membership_s40 0.000000000
membership_s41   membership_s41 0.000000000
membership_s42   membership_s42 0.000000000
membership_s43   membership_s43 0.000000000
membership_s44   membership_s44 0.000000000
[1] "Dataset: med_targets Model RF, run: 7 of 10 2015-06-15 22:34:38"
     |      Out-of-bag   |
Tree |      MSE  %Var(y) |
   1 |  0.05295   249.83 |
   2 |  0.04893   230.87 |
   3 |  0.04836   228.17 |
   4 |  0.04323   203.99 |
   5 |  0.03874   182.79 |
   6 |  0.03708   174.95 |
   7 |  0.03477   164.05 |
   8 |  0.03209   151.41 |
   9 |  0.03326   156.92 |
  10 |  0.03252   153.46 |
  11 |  0.03146   148.45 |
  12 |  0.03022   142.59 |
  13 |  0.02961   139.72 |
  14 |  0.02884   136.10 |
  15 |  0.02795   131.88 |
  16 |  0.02741   129.32 |
  17 |  0.02723   128.48 |
  18 |  0.02667   125.85 |
  19 |   0.0266   125.51 |
  20 |  0.02643   124.72 |
  21 |  0.02618   123.55 |
  22 |  0.02603   122.82 |
  23 |  0.02566   121.09 |
  24 |  0.02565   121.04 |
  25 |  0.02553   120.47 |
  26 |  0.02504   118.13 |
  27 |  0.02484   117.21 |
  28 |  0.02475   116.76 |
  29 |  0.02486   117.32 |
  30 |  0.02465   116.29 |
  31 |  0.02457   115.95 |
  32 |  0.02454   115.81 |
  33 |  0.02437   114.98 |
  34 |   0.0243   114.64 |
  35 |  0.02435   114.87 |
  36 |   0.0243   114.67 |
  37 |  0.02422   114.27 |
  38 |  0.02432   114.74 |
  39 |  0.02439   115.10 |
  40 |  0.02424   114.36 |
  41 |  0.02418   114.08 |
  42 |  0.02411   113.77 |
  43 |  0.02412   113.83 |
  44 |  0.02403   113.39 |
  45 |  0.02396   113.07 |
  46 |  0.02394   112.98 |
  47 |  0.02386   112.57 |
  48 |  0.02381   112.35 |
  49 |  0.02376   112.10 |
  50 |   0.0237   111.82 |
  51 |  0.02363   111.51 |
  52 |  0.02359   111.31 |
  53 |  0.02343   110.53 |
  54 |  0.02344   110.60 |
  55 |   0.0234   110.42 |
  56 |  0.02329   109.89 |
  57 |  0.02329   109.88 |
  58 |   0.0233   109.93 |
  59 |   0.0233   109.94 |
  60 |  0.02327   109.78 |
  61 |  0.02321   109.53 |
  62 |  0.02321   109.51 |
  63 |  0.02317   109.32 |
  64 |  0.02317   109.31 |
  65 |  0.02307   108.83 |
  66 |  0.02301   108.55 |
  67 |  0.02299   108.48 |
  68 |  0.02298   108.43 |
  69 |  0.02297   108.37 |
  70 |  0.02296   108.32 |
  71 |  0.02292   108.16 |
  72 |  0.02296   108.34 |
  73 |    0.023   108.52 |
  74 |  0.02304   108.71 |
  75 |  0.02301   108.56 |
  76 |  0.02304   108.71 |
  77 |  0.02303   108.64 |
  78 |  0.02303   108.69 |
  79 |  0.02303   108.68 |
  80 |  0.02305   108.77 |
  81 |  0.02304   108.74 |
  82 |  0.02302   108.64 |
  83 |  0.02302   108.63 |
  84 |  0.02305   108.74 |
  85 |    0.023   108.52 |
  86 |  0.02306   108.80 |
  87 |  0.02304   108.73 |
  88 |  0.02304   108.71 |
  89 |  0.02301   108.55 |
  90 |  0.02306   108.79 |
  91 |  0.02301   108.59 |
  92 |  0.02304   108.71 |
  93 |  0.02304   108.69 |
  94 |  0.02303   108.65 |
  95 |  0.02299   108.46 |
  96 |  0.02302   108.60 |
  97 |  0.02295   108.27 |
  98 |  0.02297   108.39 |
  99 |  0.02295   108.28 |
 100 |  0.02295   108.30 |
[1] "Random Forest variable coefficients"
                      %IncMSE IncNodePurity
graph5           1.865422e-03  1.704332e-01
graph6           2.152107e-03  1.851665e-01
graph7           5.103358e-04  1.064254e-01
graph8           2.797545e-04  4.903758e-02
graph9           1.973591e-04  1.841212e-01
graph10          2.663504e-03  1.903249e-01
graph11          5.027458e-03  2.304229e-01
graph12          1.140861e-03  2.219376e-01
graph13          3.548842e-03  3.321114e-01
graph14          1.664168e-03  1.602027e-01
graph15          7.947507e-03  1.665179e-01
graph16          1.265390e-02  4.393040e-01
graph17          1.773974e-03  1.784906e-01
graph18          7.801685e-03  1.312550e-01
graph19          5.546674e-03  1.973605e-01
graph20          1.807918e-03  2.683500e-01
graph21          6.941913e-03  4.020889e-01
graph22          2.072149e-03  6.425393e-02
graph23          3.568318e-03  1.682522e-01
graph24          1.658211e-04  6.047822e-02
graph25          1.595339e-03  1.184289e-01
graph26          3.979663e-04  8.198269e-02
graph27          0.000000e+00  4.336809e-20
graph28          0.000000e+00  6.071532e-19
graph29          0.000000e+00  0.000000e+00
orbit0           7.896664e-05  1.760877e-01
orbit1           3.417852e-04  2.020174e-01
orbit2          -2.877512e-05  1.619804e-01
orbit3           6.407481e-04  1.078534e-01
orbit4           3.459099e-03  2.057137e-01
orbit5           1.526470e-03  4.023631e-01
orbit6           6.651268e-03  2.131927e-01
orbit7           2.505534e-04  2.223374e-01
orbit8           3.119104e-03  3.059012e-01
orbit9           1.913854e-03  1.351973e-01
orbit10          3.462011e-03  1.934279e-01
orbit11          1.271732e-03  1.747452e-01
orbit12          9.965178e-05  6.670634e-02
orbit13          1.037122e-03  8.185859e-02
orbit14          4.807692e-05  2.763158e-02
orbit15          1.558039e-04  1.306682e-01
orbit16          2.267867e-03  3.393328e-02
orbit17          4.048616e-04  1.479147e-01
orbit18          3.748781e-03  3.278493e-01
orbit19          2.952931e-03  1.056444e-01
orbit20          5.130807e-03  2.677191e-01
orbit21          2.498106e-04  1.649853e-01
orbit22          6.181190e-03  3.247130e-01
orbit23          2.893570e-04  1.954689e-01
orbit24          1.035360e-02  3.220040e-01
orbit25          2.097322e-03  2.218199e-01
orbit26          2.456504e-03  1.768450e-01
orbit27          3.698825e-03  3.330904e-01
orbit28          2.428709e-03  1.945214e-01
orbit29          9.013873e-03  2.248270e-01
orbit30          3.383652e-03  1.693671e-01
orbit31          6.593145e-03  2.619092e-01
orbit32          4.071634e-03  1.880593e-01
orbit33          3.498089e-03  1.688185e-01
orbit34          5.890356e-03  2.632887e-01
orbit35          5.508615e-03  3.484053e-01
orbit36          6.684480e-03  2.161082e-01
orbit37          3.806148e-03  1.525356e-01
orbit38          4.452727e-03  1.752003e-01
orbit39          6.234831e-03  3.894654e-01
orbit40          2.174140e-03  5.795608e-02
orbit41          1.789020e-04  8.487227e-02
orbit42          1.917330e-03  7.291192e-02
orbit43          5.230888e-03  1.709029e-01
orbit44          1.273273e-03  2.616193e-01
orbit45          9.348855e-03  2.712146e-01
orbit46          1.274630e-03  1.060119e-01
orbit47          1.415786e-03  9.209942e-02
orbit48          4.643963e-04  8.118945e-03
orbit49          5.182705e-03  2.263997e-01
orbit50          6.192876e-03  1.870735e-01
orbit51          7.458962e-05  1.504122e-01
orbit52          1.208745e-03  5.613834e-02
orbit53          2.217702e-03  1.677775e-01
orbit54          2.515873e-03  5.541777e-02
orbit55          0.000000e+00  1.153591e-18
orbit56          7.487738e-03  2.151311e-01
orbit57          2.085095e-03  1.546762e-01
orbit58          2.265717e-04  1.115314e-01
orbit59          2.369159e-03  4.274365e-02
orbit60          1.464654e-05  1.726631e-02
orbit61          6.519555e-04  8.097332e-02
orbit62          5.819686e-04  4.145864e-02
orbit63          4.986443e-04  3.886326e-02
orbit64          0.000000e+00  1.875000e-02
orbit65         -1.569859e-05  1.714286e-02
orbit66          7.174265e-04  8.934666e-02
orbit67          2.500443e-03  1.722416e-01
orbit68         -1.610306e-05  8.333333e-03
orbit69          5.272820e-04  1.310888e-01
orbit70          0.000000e+00  1.405126e-18
orbit71          0.000000e+00  9.887924e-19
orbit72          0.000000e+00  1.127570e-19
AP               1.307793e-04  6.784300e-02
bet              6.825378e-04  3.264919e-01
ecc             -1.620746e-05  3.019780e-02
eccrad           0.000000e+00  2.602085e-20
close            1.202471e-03  1.113802e-01
constraint       1.463240e-03  6.805222e-01
coreness         1.216906e-04  4.592244e-02
knn              1.941384e-03  2.628789e-01
hubscore         1.691649e-03  1.617982e-01
pagerank         1.499118e-03  3.400911e-01
trans            2.359159e-04  1.721671e-01
evcent           4.884770e-03  3.065138e-01
first            6.877833e-04  8.718436e-02
upto_second     -1.798112e-05  1.836710e-01
upto_third       2.861504e-03  1.684590e-01
upto_fourth      4.560934e-04  2.229307e-01
upto_fifth       1.583651e-03  9.732884e-02
upto_sixth       1.336557e-04  1.313537e-01
second           1.258511e-03  1.492269e-01
third            2.874767e-03  2.048946e-01
fourth           9.678092e-04  1.873755e-01
fifth            1.750938e-03  2.267710e-01
sixth            1.504756e-03  1.911584e-01
ratio1           5.571094e-03  2.922904e-01
ratio2           3.478438e-03  4.140464e-01
ratio3           2.084248e-03  3.900978e-01
ratio4           1.625619e-03  2.945801e-01
ratio5           1.008072e-03  3.756977e-01
ratio6           2.768800e-04  2.054920e-01
selfinter        0.000000e+00  4.336809e-20
walktrap_vertex  1.404517e-03  5.067221e-01
bigcom1         -7.968303e-05  4.523564e-02
bigcom3          0.000000e+00  0.000000e+00
bigcom4          0.000000e+00  0.000000e+00
bigcom5          1.255161e-04  1.764349e-01
bigcom6          0.000000e+00  0.000000e+00
bigcom7          0.000000e+00  0.000000e+00
bigcom8         -2.046724e-05  1.935283e-01
bigcom9          0.000000e+00  0.000000e+00
bigcom10         0.000000e+00  0.000000e+00
bigcom11        -3.284072e-05  8.571429e-03
bigcom12         1.117101e-04  1.145971e-01
bigcom13         0.000000e+00  0.000000e+00
bigcom14         0.000000e+00  0.000000e+00
bigcom15         0.000000e+00  0.000000e+00
bigcom16         0.000000e+00  0.000000e+00
bigcom17         0.000000e+00  0.000000e+00
bigcom19         0.000000e+00  0.000000e+00
bigcom20         0.000000e+00  0.000000e+00
bigcom21         0.000000e+00  0.000000e+00
bigcom22         0.000000e+00  3.122502e-19
bigcom23         1.432320e-04  4.187197e-02
bigcom26         0.000000e+00  0.000000e+00
bigcom27         0.000000e+00  0.000000e+00
bigcom28         0.000000e+00  0.000000e+00
bigcom30         0.000000e+00  0.000000e+00
bigcom31         0.000000e+00  0.000000e+00
bigcom32         0.000000e+00  0.000000e+00
bigcom33        -2.269170e-05  4.003618e-01
bigcom34         0.000000e+00  0.000000e+00
bigcom36         0.000000e+00  0.000000e+00
bigcom37         0.000000e+00  8.673617e-21
bigcom38         0.000000e+00  0.000000e+00
bigcom39         0.000000e+00  0.000000e+00
bigcom40         0.000000e+00  0.000000e+00
bigcom41         4.565681e-04  7.500716e-01
bigcom43         0.000000e+00  0.000000e+00
bigcom46         0.000000e+00  0.000000e+00
bigcom47         0.000000e+00  0.000000e+00
bigcom49         0.000000e+00  0.000000e+00
bigcom52         0.000000e+00  0.000000e+00
bigcom54         0.000000e+00  0.000000e+00
bigcom58         0.000000e+00  0.000000e+00
bigcom61         0.000000e+00  0.000000e+00
bigcom65         0.000000e+00  1.734723e-20
bigcom69         0.000000e+00  0.000000e+00
bigcom71         0.000000e+00  0.000000e+00
bigcom75         0.000000e+00  0.000000e+00
bigcom76         0.000000e+00  0.000000e+00
bigcom78         0.000000e+00  0.000000e+00
bigcom82         0.000000e+00  0.000000e+00
bigcom83         0.000000e+00  0.000000e+00
bigcom85         0.000000e+00  0.000000e+00
bigcom87         0.000000e+00  0.000000e+00
bigcom90         0.000000e+00  7.011187e-01
bigcom91         0.000000e+00  0.000000e+00
bigcom95         0.000000e+00  0.000000e+00
bigcom97         0.000000e+00  0.000000e+00
bigcom98         0.000000e+00  0.000000e+00
bigcom99         0.000000e+00  0.000000e+00
bigcom101        0.000000e+00  0.000000e+00
bigcom102        0.000000e+00  1.387779e-19
bigcom104        0.000000e+00  0.000000e+00
bigcom106        0.000000e+00  0.000000e+00
bigcom107        0.000000e+00  0.000000e+00
bigcom108        0.000000e+00  0.000000e+00
bigcom113        0.000000e+00  0.000000e+00
bigcom114        0.000000e+00  0.000000e+00
bigcom115        0.000000e+00  0.000000e+00
bigcom117        0.000000e+00  0.000000e+00
bigcom119        0.000000e+00  0.000000e+00
bigcom121        0.000000e+00  0.000000e+00
bigcom123        0.000000e+00  0.000000e+00
bigcom124        0.000000e+00  0.000000e+00
bigcom127        0.000000e+00  8.500145e-19
bigcom130        0.000000e+00  0.000000e+00
bigcom131        0.000000e+00  0.000000e+00
bigcom134        0.000000e+00  0.000000e+00
bigcom138        0.000000e+00  0.000000e+00
bigcom143        0.000000e+00  0.000000e+00
bigcom146        0.000000e+00  0.000000e+00
bigcom148        0.000000e+00  0.000000e+00
bigcom149        0.000000e+00  0.000000e+00
bigcom151        0.000000e+00  5.551115e-19
bigcom153        0.000000e+00  0.000000e+00
bigcom154        0.000000e+00  0.000000e+00
bigcom159        0.000000e+00  6.921982e-01
bigcom160        0.000000e+00  0.000000e+00
bigcom161        0.000000e+00  0.000000e+00
bigcom162        0.000000e+00  8.673617e-21
bigcom168        0.000000e+00  8.673617e-21
bigcom172        0.000000e+00  0.000000e+00
bigcom175        0.000000e+00  0.000000e+00
bigcom180        0.000000e+00  0.000000e+00
bigcom181        0.000000e+00  0.000000e+00
bigcom183        0.000000e+00  0.000000e+00
bigcom185        0.000000e+00  0.000000e+00
bigcom187        0.000000e+00  0.000000e+00
bigcom189        0.000000e+00  0.000000e+00
bigcom191        0.000000e+00  1.734723e-20
bigcom198        0.000000e+00  0.000000e+00
bigcom199        0.000000e+00  0.000000e+00
bigcom200        0.000000e+00  0.000000e+00
bigcom202        0.000000e+00  0.000000e+00
bigcom205        0.000000e+00  0.000000e+00
bigcom227        0.000000e+00  0.000000e+00
bigcom232        0.000000e+00  0.000000e+00
bigcom241        0.000000e+00  0.000000e+00
bigcom246        0.000000e+00  0.000000e+00
bigcom266        0.000000e+00  0.000000e+00
bigcom268        0.000000e+00  0.000000e+00
bigcom274        0.000000e+00  0.000000e+00
bigcom278        0.000000e+00  0.000000e+00
bigcom280        0.000000e+00  0.000000e+00
bigcom323        0.000000e+00  0.000000e+00
bigcom341        0.000000e+00  1.734723e-20
bigcom342        0.000000e+00  2.775558e-19
bigcom345        0.000000e+00  0.000000e+00
bigcom346        0.000000e+00  0.000000e+00
bigcom354        0.000000e+00  0.000000e+00
bigcom369        0.000000e+00  0.000000e+00
bigcom373        0.000000e+00  0.000000e+00
bigcom377        0.000000e+00  0.000000e+00
bigcom384        0.000000e+00  0.000000e+00
bigcom394        0.000000e+00  0.000000e+00
bigcom398        0.000000e+00  0.000000e+00
bigcom403        0.000000e+00  0.000000e+00
bigcom404        0.000000e+00  0.000000e+00
bigcom414        0.000000e+00  0.000000e+00
bigcom416        0.000000e+00  0.000000e+00
bigcom423        0.000000e+00  0.000000e+00
bigcom428        0.000000e+00  0.000000e+00
bigcom430        0.000000e+00  0.000000e+00
bigcom434        0.000000e+00  0.000000e+00
bigcom435        0.000000e+00  0.000000e+00
bigcom449        0.000000e+00  0.000000e+00
bigcom451        0.000000e+00  0.000000e+00
bigcom454        0.000000e+00  0.000000e+00
bigcom471        0.000000e+00  0.000000e+00
bigcom473        0.000000e+00  1.734723e-20
bigcom479        0.000000e+00  0.000000e+00
bigcom484        0.000000e+00  0.000000e+00
bigcom485        0.000000e+00  0.000000e+00
bigcom492        0.000000e+00  0.000000e+00
bigcom498        0.000000e+00  0.000000e+00
bigcom506        0.000000e+00  0.000000e+00
bigcom530        0.000000e+00  0.000000e+00
bigcom531        0.000000e+00  0.000000e+00
bigcom564        0.000000e+00  0.000000e+00
bigcom623        0.000000e+00  0.000000e+00
spin_vertex      4.061584e-04  3.724385e-01
membership_s1    2.210250e-04  2.811058e-02
membership_s2    0.000000e+00  6.938894e-20
membership_s3    0.000000e+00  8.673617e-21
membership_s4    0.000000e+00  0.000000e+00
membership_s5    0.000000e+00  0.000000e+00
membership_s6    0.000000e+00  1.734723e-20
membership_s7    0.000000e+00  0.000000e+00
membership_s8    0.000000e+00  0.000000e+00
membership_s9    0.000000e+00  0.000000e+00
membership_s10   0.000000e+00  0.000000e+00
membership_s11   0.000000e+00  1.734723e-20
membership_s13   0.000000e+00  0.000000e+00
membership_s14   9.942866e-04  2.263604e-01
membership_s15   0.000000e+00  0.000000e+00
membership_s17   0.000000e+00  8.673617e-21
membership_s18   0.000000e+00  0.000000e+00
membership_s19  -6.722557e-05  8.006595e-02
membership_s20   0.000000e+00  0.000000e+00
membership_s21   9.963088e-05  5.079045e-01
membership_s22   4.896906e-05  4.112713e-02
membership_s23   0.000000e+00  0.000000e+00
membership_s25  -2.721019e-05  3.419011e-03
membership_s26   0.000000e+00  5.551115e-19
membership_s27   0.000000e+00  0.000000e+00
membership_s28   0.000000e+00  0.000000e+00
membership_s29   0.000000e+00  5.551115e-19
membership_s30   0.000000e+00  0.000000e+00
membership_s31   0.000000e+00  0.000000e+00
membership_s32   0.000000e+00  0.000000e+00
membership_s33   0.000000e+00  5.551115e-19
membership_s34   0.000000e+00  0.000000e+00
membership_s35   8.871284e-05  6.203544e-02
membership_s36   0.000000e+00  0.000000e+00
membership_s37  -1.495215e-05  1.619687e-02
membership_s39   0.000000e+00  0.000000e+00
membership_s40   0.000000e+00  0.000000e+00
membership_s41   0.000000e+00  0.000000e+00
membership_s42   0.000000e+00  0.000000e+00
membership_s43   0.000000e+00  0.000000e+00
membership_s44   0.000000e+00  7.806256e-20
V1               3.082384e-03  1.455494e+00
V2               1.758167e-03  6.206057e-01
pdi              3.791958e-05  8.309250e-02
adhesion         5.559359e-03  4.037267e-01
cohesion         5.086841e-03  2.854805e-01
inner            2.084730e-03  3.189398e-01
outer            1.764396e-03  1.649014e+00
ioratio          4.087286e-03  3.762088e-01
comsize          2.124327e-03  5.798013e-01
[1] "Dataset: med_targets Model GLM, run: 7 of 10 2015-06-15 22:34:59"
[1] "glmnet variable coefficients"
                         [,1]          [,2]
(Intercept)     -3.810260e+00  1.064954e+00
graph0          -6.380787e-40  4.069638e-03
graph1          -1.752918e-41  1.167245e-05
graph2          -5.620081e-40  3.938435e-03
graph3          -6.230299e-43 -1.549395e-06
graph4          -2.050813e-43  4.962491e-07
graph5          -1.570857e-41 -2.129698e-05
graph6          -5.682695e-42 -5.677493e-06
graph7          -3.883139e-41 -7.725728e-05
graph8          -2.217169e-40 -2.190012e-04
graph9          -1.611803e-44 -4.125174e-08
graph10         -5.702257e-45 -8.128512e-09
graph11         -2.680413e-45  9.391563e-09
graph12         -1.411144e-43 -4.037204e-07
graph13         -3.004094e-43 -4.687032e-07
graph14         -7.457057e-44 -1.389561e-07
graph15         -4.393235e-42 -1.495092e-05
graph16         -5.848012e-44 -6.245684e-08
graph17         -2.451524e-43 -5.918217e-07
graph18         -1.177917e-41 -4.039790e-06
graph19         -1.208706e-42 -3.383598e-06
graph20         -4.790574e-43  5.237574e-06
graph21         -3.159131e-42 -1.021769e-05
graph22         -1.425919e-42 -4.196601e-06
graph23         -2.248865e-42 -1.356421e-06
graph24         -6.604610e-42 -1.250498e-05
graph25         -1.384172e-41 -2.750387e-05
graph26         -7.810930e-42 -1.481519e-05
graph27         -3.775540e-41 -4.061444e-05
graph28         -2.306926e-41 -3.157000e-05
graph29         -1.323683e-40 -1.391977e-04
orbit0          -6.380787e-40  4.059395e-03
orbit1          -1.957973e-41  1.662023e-05
orbit2          -4.424193e-41 -6.094163e-05
orbit3          -5.620081e-40  3.936427e-03
orbit4          -1.443238e-42 -5.559943e-06
orbit5          -8.512237e-43 -2.292881e-08
orbit6          -2.046991e-43  5.173933e-07
orbit7          -5.857607e-42 -4.855745e-05
orbit8          -1.570857e-41 -2.123276e-05
orbit9          -2.645720e-41 -6.997436e-05
orbit10         -6.002416e-42 -1.565251e-06
orbit11         -4.166827e-41  2.422546e-04
orbit12         -4.348535e-41 -9.726172e-05
orbit13         -1.395325e-40  9.925921e-06
orbit14         -2.217169e-40 -2.182841e-04
orbit15         -4.465740e-44 -1.382775e-07
orbit16         -5.463817e-44 -2.146179e-07
orbit17         -2.738087e-44 -1.408694e-08
orbit18         -3.313547e-44 -2.099865e-07
orbit19         -9.352580e-45 -6.057906e-09
orbit20         -1.239387e-44  2.387221e-08
orbit21         -7.285187e-44 -1.896875e-07
orbit22         -2.678954e-45  9.466230e-09
orbit23         -1.088680e-42 -1.419740e-05
orbit24         -3.528217e-43 -9.831958e-07
orbit25         -2.196442e-43 -8.031533e-07
orbit26         -4.289277e-43 -3.639670e-07
orbit27         -2.695723e-42 -1.228319e-05
orbit28         -1.649503e-42 -4.547389e-06
orbit29         -3.859931e-43  1.799371e-07
orbit30         -1.190100e-42 -9.542132e-07
orbit31         -1.534653e-43 -3.314187e-07
orbit32         -9.076415e-44 -1.338841e-07
orbit33         -4.851920e-42  1.392868e-05
orbit34         -4.393235e-42 -1.485874e-05
orbit35         -3.852361e-43 -8.086103e-08
orbit36         -6.300359e-43 -3.006389e-06
orbit37         -6.759431e-44 -5.229277e-08
orbit38         -8.369712e-43 -3.336004e-07
orbit39         -1.404709e-42 -4.005405e-06
orbit40         -2.460897e-43 -5.689021e-07
orbit41         -2.325171e-42 -1.990192e-06
orbit42         -1.523610e-41 -8.596469e-06
orbit43         -1.222572e-41 -6.019805e-06
orbit44         -1.273069e-40  1.809612e-03
orbit45         -1.023119e-41 -4.584856e-05
orbit46         -2.314385e-42 -6.086439e-06
orbit47         -4.526355e-42 -8.523912e-06
orbit48         -1.938595e-42 -2.089241e-06
orbit49         -4.725306e-43  6.258940e-06
orbit50         -8.983003e-42 -3.723418e-05
orbit51         -7.073355e-42 -1.839514e-05
orbit52         -8.907946e-42 -3.971160e-05
orbit53         -6.932074e-42 -2.159002e-05
orbit54         -1.421042e-42 -4.147760e-06
orbit55         -4.978098e-41 -1.765756e-04
orbit56         -2.284805e-41 -1.751201e-05
orbit57         -1.622917e-42 -7.781665e-07
orbit58         -3.142403e-41 -9.646478e-06
orbit59         -1.091487e-41 -2.395089e-05
orbit60         -1.334004e-41 -1.376098e-05
orbit61         -1.330502e-40 -2.107175e-04
orbit62         -5.729768e-41 -7.185492e-05
orbit63         -2.649950e-41 -5.018784e-05
orbit64         -2.596945e-41 -7.213969e-05
orbit65         -3.037974e-41 -8.731797e-05
orbit66         -8.277482e-42 -7.917858e-06
orbit67         -4.157179e-41 -5.818154e-05
orbit68         -3.942416e-41 -4.791918e-05
orbit69         -4.941704e-40  2.293965e-03
orbit70         -3.051794e-41 -3.625462e-05
orbit71         -5.026933e-41 -1.096904e-04
orbit72         -1.323683e-40 -1.363934e-04
AP               1.139726e-40 -6.227342e-02
bet              1.510507e-43  2.092845e-06
ecc              6.735197e-39 -5.179036e-02
eccrad           4.714638e-38 -3.626229e-01
close           -5.328241e-37  1.019035e+00
constraint       9.770660e-38 -6.534601e-01
coreness        -4.123629e-39 -1.458731e-02
knn             -2.363817e-40  1.076312e-04
hubscore        -2.675961e-37 -7.084966e-01
pagerank         5.300797e-35 -1.454345e+03
trans           -3.672972e-38  7.176353e-01
evcent          -2.697846e-37 -6.908858e-01
first           -6.380787e-40  4.108848e-03
upto_second     -3.462792e-41  5.657608e-05
upto_third      -8.921069e-42  2.843856e-05
upto_fourth     -1.255815e-41  1.685567e-05
upto_fifth      -8.372019e-41 -2.715873e-04
upto_sixth      -7.213835e-40 -2.323728e-04
second          -3.511088e-41  5.521876e-05
third           -1.023977e-41  3.866517e-05
fourth           1.124926e-41 -8.801572e-05
fifth            1.457957e-41 -3.369798e-05
sixth            9.389038e-41  3.370902e-04
ratio1          -3.351126e-40  4.265817e-04
ratio2           1.159367e-39  2.383361e-04
ratio3           6.956163e-39 -1.768369e-02
ratio4           6.135481e-38  3.460959e-01
ratio5           2.791981e-37  1.473294e-01
ratio6           5.544661e-40  1.278415e-03
selfinter       -2.109812e-38 -2.779739e-01
walktrap_vertex -4.546441e-38 -3.266967e-01
bigcom1          7.113535e-39 -3.181607e-02
bigcom3         -2.190723e-38 -4.968047e-01
bigcom4         -2.190723e-38 -2.148863e-01
bigcom5         -1.175912e-38  8.534892e-02
bigcom6         -2.189440e-38 -4.060169e-01
bigcom7         -2.189440e-38 -3.148271e-01
bigcom8          1.806675e-37  1.173516e+00
bigcom9         -2.189440e-38 -1.261901e-01
bigcom10        -2.189440e-38 -2.799417e-01
bigcom11        -9.840002e-39 -1.730276e-01
bigcom12         1.443001e-38 -1.203273e-02
bigcom13        -2.194582e-38 -3.365035e-01
bigcom14        -2.197163e-38 -2.552629e-01
bigcom15        -2.189440e-38 -5.655372e-01
bigcom16        -2.197163e-38 -4.065168e-01
bigcom17        -2.189440e-38 -2.698645e-01
bigcom19        -2.192008e-38 -3.617248e-01
bigcom20        -2.189440e-38 -1.950262e-01
bigcom21        -2.189440e-38 -7.345111e-01
bigcom22        -2.280277e-38 -8.866382e-02
bigcom23         5.917989e-38  2.816885e-01
bigcom26        -2.190723e-38 -4.903316e-01
bigcom27        -2.190723e-38 -3.234032e-01
bigcom28         0.000000e+00  0.000000e+00
bigcom30        -2.195872e-38 -4.846292e-01
bigcom31        -2.189440e-38 -3.101641e-01
bigcom32        -2.193294e-38 -4.013046e-01
bigcom33         2.311851e-37  9.775079e-01
bigcom34        -2.189440e-38 -2.563683e-01
bigcom36         0.000000e+00  0.000000e+00
bigcom37        -2.190723e-38 -3.739792e-01
bigcom38         0.000000e+00  0.000000e+00
bigcom39         0.000000e+00  0.000000e+00
bigcom40        -2.192008e-38 -4.908216e-01
bigcom41         3.159286e-37  1.298918e+00
bigcom43        -2.212773e-38 -2.862823e-01
bigcom46        -2.189440e-38 -3.082943e-01
bigcom47        -2.195872e-38 -2.772654e-01
bigcom49        -2.193294e-38 -3.496398e-01
bigcom52        -2.189440e-38 -1.113262e-01
bigcom54        -2.190723e-38 -5.975087e-01
bigcom58        -2.190723e-38 -4.844035e-01
bigcom61        -2.189440e-38 -3.929853e-01
bigcom65        -2.194582e-38 -5.027963e-01
bigcom69        -2.189440e-38 -6.179978e-01
bigcom71        -2.189440e-38 -1.973235e-01
bigcom75        -2.189440e-38 -2.481059e-01
bigcom76        -2.189440e-38 -5.067452e-01
bigcom78         0.000000e+00  0.000000e+00
bigcom82        -2.189440e-38 -8.588247e-01
bigcom83        -2.189440e-38 -1.843865e-01
bigcom85        -2.190723e-38 -4.871219e-01
bigcom87        -2.189440e-38 -1.658906e-01
bigcom90         9.887984e-37  2.778928e+00
bigcom91        -2.189440e-38 -4.990955e-01
bigcom95        -2.189440e-38 -9.223591e-01
bigcom97        -2.190723e-38 -4.647688e-01
bigcom98        -2.189440e-38 -1.734306e-01
bigcom99        -2.189440e-38 -2.307086e-01
bigcom101       -2.193294e-38 -2.445585e-01
bigcom102       -2.193294e-38 -2.864330e-01
bigcom104       -2.190723e-38 -5.396065e-01
bigcom106        0.000000e+00  0.000000e+00
bigcom107       -2.189440e-38 -3.042724e-01
bigcom108        0.000000e+00  0.000000e+00
bigcom113       -2.189440e-38 -1.659812e-01
bigcom114        0.000000e+00  0.000000e+00
bigcom115        0.000000e+00  0.000000e+00
bigcom117       -2.203640e-38 -4.039280e-01
bigcom119       -2.189440e-38 -4.428583e-01
bigcom121       -2.189440e-38 -2.759611e-01
bigcom123       -2.192008e-38 -2.668134e-01
bigcom124       -2.189440e-38 -6.603028e-01
bigcom127       -2.192008e-38 -3.471774e-01
bigcom130       -2.198455e-38 -3.235499e-01
bigcom131       -2.189440e-38 -3.092953e-01
bigcom134       -2.190723e-38 -2.921287e-01
bigcom138       -2.190723e-38 -3.460296e-01
bigcom143       -2.190723e-38 -2.832396e-01
bigcom146       -2.197163e-38 -4.065326e-01
bigcom148       -2.190723e-38 -4.484839e-01
bigcom149       -2.190723e-38 -1.814385e-01
bigcom151       -2.189440e-38 -1.460151e-01
bigcom153       -2.189440e-38 -7.591382e-01
bigcom154        0.000000e+00  0.000000e+00
bigcom159        9.887984e-37  3.075395e+00
bigcom160       -2.190723e-38 -2.714670e-01
bigcom161       -2.189440e-38 -2.442358e-01
bigcom162       -2.194582e-38 -3.247771e-01
bigcom168       -2.190723e-38 -2.039693e-01
bigcom172       -2.189440e-38 -3.152857e-01
bigcom175       -2.189440e-38 -3.711296e-01
bigcom180       -2.189440e-38 -4.338835e-01
bigcom181       -2.190723e-38 -1.885474e-01
bigcom183        0.000000e+00  0.000000e+00
bigcom185       -2.190723e-38 -2.997019e-01
bigcom187       -2.189440e-38 -2.873731e-01
bigcom189       -2.190723e-38 -2.839692e-01
bigcom191       -2.190723e-38 -4.090049e-01
bigcom198        0.000000e+00  0.000000e+00
bigcom199       -2.189440e-38 -3.417571e-01
bigcom200       -2.189440e-38 -1.770149e-01
bigcom202       -2.189440e-38 -2.580699e-01
bigcom205        0.000000e+00  0.000000e+00
bigcom227       -2.189440e-38 -2.244314e-01
bigcom232       -2.189440e-38 -7.212514e-02
bigcom241       -2.189440e-38 -4.569905e-01
bigcom246        0.000000e+00  0.000000e+00
bigcom266       -2.189440e-38 -3.475245e-01
bigcom268        0.000000e+00  0.000000e+00
bigcom274       -2.189440e-38 -2.856711e-01
bigcom278       -2.189440e-38 -1.777216e-01
bigcom280       -2.189440e-38 -2.519179e-01
bigcom323       -2.189440e-38 -2.612301e-01
bigcom341       -2.189440e-38 -1.735941e-01
bigcom342       -2.190723e-38 -1.376790e-01
bigcom345       -2.189440e-38 -2.360214e-01
bigcom346       -2.189440e-38 -2.833259e-01
bigcom354       -2.189440e-38 -3.940701e-01
bigcom369       -2.189440e-38 -2.394749e-01
bigcom373       -2.189440e-38 -1.933344e-01
bigcom377       -2.189440e-38 -4.262441e-01
bigcom384       -2.189440e-38 -2.194647e-01
bigcom394       -2.189440e-38 -1.427404e-01
bigcom398       -2.190723e-38 -4.818791e-01
bigcom403       -2.189440e-38 -6.724218e-01
bigcom404       -2.189440e-38 -1.891851e-01
bigcom414       -2.190723e-38 -4.641620e-01
bigcom416        0.000000e+00  0.000000e+00
bigcom423       -2.190723e-38 -4.083204e-01
bigcom428       -2.189440e-38 -3.110334e-01
bigcom430       -2.189440e-38 -5.267495e-01
bigcom434        0.000000e+00  0.000000e+00
bigcom435       -2.189440e-38 -2.046466e-01
bigcom449       -2.189440e-38 -4.487835e-01
bigcom451       -2.189440e-38 -1.037212e-01
bigcom454       -2.189440e-38 -5.890367e-01
bigcom471        0.000000e+00  0.000000e+00
bigcom473       -2.189440e-38 -1.372170e-01
bigcom479       -2.189440e-38 -3.495753e-01
bigcom484       -2.195872e-38 -2.592617e-01
bigcom485       -2.189440e-38 -4.049058e-01
bigcom492        0.000000e+00  0.000000e+00
bigcom498       -2.189440e-38 -5.866038e-01
bigcom506       -2.189440e-38 -4.401542e-01
bigcom530       -2.189440e-38 -3.039638e-01
bigcom531       -2.189440e-38 -5.359769e-01
bigcom564        0.000000e+00  0.000000e+00
bigcom623       -2.189440e-38 -5.423045e-01
spin_vertex      1.068503e-38  1.599367e-01
membership_s1    1.368231e-38  1.042515e-01
membership_s2   -2.252787e-38 -3.071725e-01
membership_s3   -2.193294e-38 -2.445266e-01
membership_s4    0.000000e+00  0.000000e+00
membership_s5   -2.189440e-38 -4.845201e-01
membership_s6   -2.192008e-38 -3.899089e-01
membership_s7   -2.189440e-38 -2.442173e-01
membership_s8   -2.189440e-38 -5.315135e-01
membership_s9   -2.204940e-38 -2.820394e-01
membership_s10   0.000000e+00  0.000000e+00
membership_s11  -2.189440e-38 -3.506922e-01
membership_s13   0.000000e+00  0.000000e+00
membership_s14   3.567740e-38  2.159873e-01
membership_s15  -2.208850e-38 -3.100754e-01
membership_s17  -2.190723e-38 -2.956079e-01
membership_s18  -2.190723e-38 -2.211752e-01
membership_s19   4.163980e-38  4.831513e-02
membership_s20  -2.189440e-38 -3.901066e-01
membership_s21   2.036585e-37  1.105238e+00
membership_s22   7.039918e-38  6.280881e-01
membership_s23  -2.571710e-38 -9.108961e-02
membership_s25  -6.272723e-39  5.952252e-02
membership_s26  -2.189440e-38 -1.842385e-01
membership_s27   0.000000e+00  0.000000e+00
membership_s28  -2.197163e-38 -3.388215e-01
membership_s29  -2.189440e-38 -2.065443e-01
membership_s30  -2.190723e-38 -3.497221e-01
membership_s31  -2.199749e-38 -3.214081e-01
membership_s32  -2.204940e-38 -2.660846e-01
membership_s33  -2.189440e-38 -1.738030e-01
membership_s34  -2.189440e-38 -1.368415e-01
membership_s35  -8.348918e-39  3.467408e-02
membership_s36  -2.192008e-38 -2.026918e-01
membership_s37   1.199921e-38 -8.886837e-03
membership_s39  -2.251430e-38 -3.815480e-01
membership_s40  -2.189440e-38 -1.932566e-01
membership_s41   0.000000e+00  0.000000e+00
membership_s42  -2.190723e-38 -1.816815e-01
membership_s43  -2.215396e-38 -3.394169e-01
membership_s44  -7.986809e-39 -2.224757e-01
V1              -6.528868e-38 -6.620071e-02
V2               7.828159e-38  1.616730e-01
pdi              3.890488e-36 -1.141357e+02
adhesion         2.612964e-41  8.260935e-05
cohesion        -5.225925e-41 -1.650509e-04
inner           -5.837325e-42 -3.311739e-06
outer            1.621715e-42  1.876585e-04
ioratio          1.821010e-37  4.833981e-01
comsize          2.971846e-41  1.954098e-04
[1] "Dataset: med_targets Model GBM, run: 8 of 10 2015-06-15 22:35:21"
Iter   TrainDeviance   ValidDeviance   StepSize   Improve
     1        0.2360             nan     0.0100   -0.0002
     2        0.2315             nan     0.0100    0.0002
     3        0.2258             nan     0.0100    0.0005
     4        0.2216             nan     0.0100    0.0007
     5        0.2175             nan     0.0100    0.0002
     6        0.2138             nan     0.0100    0.0003
     7        0.2106             nan     0.0100    0.0003
     8        0.2077             nan     0.0100    0.0002
     9        0.2048             nan     0.0100    0.0004
    10        0.2013             nan     0.0100    0.0003
    20        0.1799             nan     0.0100   -0.0000
    40        0.1524             nan     0.0100    0.0000
    60        0.1311             nan     0.0100   -0.0000
    80        0.1166             nan     0.0100   -0.0000
   100        0.1047             nan     0.0100   -0.0000
   120        0.0951             nan     0.0100   -0.0000
   140        0.0872             nan     0.0100   -0.0001
   160        0.0801             nan     0.0100   -0.0000
   180        0.0736             nan     0.0100   -0.0001
   194        0.0693             nan     0.0100   -0.0000

[1] "GBM variable coefficients"
                            var     rel.inf
outer                     outer 8.410825101
V1                           V1 4.391423313
constraint           constraint 4.070443423
walktrap_vertex walktrap_vertex 3.789440933
bet                         bet 3.687618395
graph23                 graph23 3.484705659
bigcom41               bigcom41 2.573182611
graph4                   graph4 2.291966149
graph6                   graph6 2.137578805
ratio5                   ratio5 1.993923896
membership_s21   membership_s21 1.929644495
spin_vertex         spin_vertex 1.797604534
comsize                 comsize 1.791655281
trans                     trans 1.721157881
graph1                   graph1 1.675357305
pagerank               pagerank 1.650079937
ratio2                   ratio2 1.609027035
V2                           V2 1.509100846
fourth                   fourth 1.499010660
ratio6                   ratio6 1.454134773
graph19                 graph19 1.452926481
graph13                 graph13 1.389038349
bigcom23               bigcom23 1.241352907
orbit18                 orbit18 1.187318615
orbit36                 orbit36 1.175922546
membership_s14   membership_s14 1.141264990
adhesion               adhesion 1.113535768
graph11                 graph11 1.103914579
graph3                   graph3 1.078029552
orbit35                 orbit35 1.049273061
graph21                 graph21 1.027806927
orbit27                 orbit27 0.983505870
orbit9                   orbit9 0.964591498
graph2                   graph2 0.961722773
cohesion               cohesion 0.944757015
ratio1                   ratio1 0.930621682
graph15                 graph15 0.917140109
graph16                 graph16 0.816235635
graph0                   graph0 0.814097331
orbit38                 orbit38 0.809761015
graph12                 graph12 0.780494368
knn                         knn 0.763347340
graph18                 graph18 0.718724692
orbit31                 orbit31 0.709836714
bigcom33               bigcom33 0.681712195
graph14                 graph14 0.670274869
orbit30                 orbit30 0.658446796
orbit45                 orbit45 0.634323749
graph20                 graph20 0.577426709
orbit17                 orbit17 0.567358125
graph17                 graph17 0.548511869
orbit16                 orbit16 0.524422536
hubscore               hubscore 0.513238532
orbit40                 orbit40 0.503553824
graph5                   graph5 0.502529935
fifth                     fifth 0.500536454
ratio4                   ratio4 0.491280046
orbit50                 orbit50 0.464099265
ecc                         ecc 0.432984235
orbit44                 orbit44 0.429109919
orbit39                 orbit39 0.418650958
membership_s1     membership_s1 0.415574415
orbit21                 orbit21 0.408202500
orbit2                   orbit2 0.393293054
upto_sixth           upto_sixth 0.375941502
second                   second 0.369010746
orbit46                 orbit46 0.348486460
orbit49                 orbit49 0.345212012
orbit4                   orbit4 0.339855524
orbit33                 orbit33 0.328528711
upto_fifth           upto_fifth 0.326402877
orbit53                 orbit53 0.325398253
inner                     inner 0.324831753
close                     close 0.312880927
AP                           AP 0.302783981
pdi                         pdi 0.282193344
orbit5                   orbit5 0.278075966
orbit29                 orbit29 0.276003865
orbit56                 orbit56 0.270832142
orbit69                 orbit69 0.268112041
orbit20                 orbit20 0.265310506
upto_fourth         upto_fourth 0.263240138
orbit24                 orbit24 0.263005643
orbit51                 orbit51 0.260376512
upto_third           upto_third 0.250962693
graph10                 graph10 0.235885530
orbit15                 orbit15 0.227497046
ratio3                   ratio3 0.211602806
graph22                 graph22 0.204735103
membership_s19   membership_s19 0.202525076
orbit32                 orbit32 0.202400985
orbit52                 orbit52 0.195295175
sixth                     sixth 0.193340149
orbit41                 orbit41 0.188244111
third                     third 0.175988244
ioratio                 ioratio 0.175987682
orbit22                 orbit22 0.167276901
evcent                   evcent 0.161241549
orbit42                 orbit42 0.151037790
orbit67                 orbit67 0.147027338
orbit19                 orbit19 0.146127819
orbit62                 orbit62 0.145516216
orbit11                 orbit11 0.139501366
orbit37                 orbit37 0.133157837
orbit47                 orbit47 0.128658520
orbit28                 orbit28 0.128185596
bigcom12               bigcom12 0.126770793
orbit43                 orbit43 0.126686423
graph7                   graph7 0.126370741
orbit26                 orbit26 0.122426765
graph25                 graph25 0.119346136
orbit1                   orbit1 0.113888459
orbit63                 orbit63 0.100257072
orbit57                 orbit57 0.096717835
orbit59                 orbit59 0.096620834
coreness               coreness 0.087749016
bigcom1                 bigcom1 0.082894594
graph24                 graph24 0.075058953
graph9                   graph9 0.072269523
orbit25                 orbit25 0.071845145
orbit54                 orbit54 0.067811629
graph8                   graph8 0.065650003
orbit66                 orbit66 0.063099581
graph28                 graph28 0.062994315
orbit7                   orbit7 0.060481685
orbit61                 orbit61 0.057919567
membership_s35   membership_s35 0.052424462
membership_s25   membership_s25 0.051725014
orbit64                 orbit64 0.047400506
orbit6                   orbit6 0.031072357
graph26                 graph26 0.030131519
orbit23                 orbit23 0.029134761
membership_s22   membership_s22 0.018373800
orbit10                 orbit10 0.014122401
membership_s39   membership_s39 0.007935052
bigcom5                 bigcom5 0.003511791
graph27                 graph27 0.000000000
graph29                 graph29 0.000000000
orbit0                   orbit0 0.000000000
orbit3                   orbit3 0.000000000
orbit8                   orbit8 0.000000000
orbit12                 orbit12 0.000000000
orbit13                 orbit13 0.000000000
orbit14                 orbit14 0.000000000
orbit34                 orbit34 0.000000000
orbit48                 orbit48 0.000000000
orbit55                 orbit55 0.000000000
orbit58                 orbit58 0.000000000
orbit60                 orbit60 0.000000000
orbit65                 orbit65 0.000000000
orbit68                 orbit68 0.000000000
orbit70                 orbit70 0.000000000
orbit71                 orbit71 0.000000000
orbit72                 orbit72 0.000000000
eccrad                   eccrad 0.000000000
first                     first 0.000000000
upto_second         upto_second 0.000000000
selfinter             selfinter 0.000000000
bigcom3                 bigcom3 0.000000000
bigcom4                 bigcom4 0.000000000
bigcom6                 bigcom6 0.000000000
bigcom7                 bigcom7 0.000000000
bigcom8                 bigcom8 0.000000000
bigcom9                 bigcom9 0.000000000
bigcom10               bigcom10 0.000000000
bigcom11               bigcom11 0.000000000
bigcom13               bigcom13 0.000000000
bigcom14               bigcom14 0.000000000
bigcom15               bigcom15 0.000000000
bigcom16               bigcom16 0.000000000
bigcom17               bigcom17 0.000000000
bigcom19               bigcom19 0.000000000
bigcom20               bigcom20 0.000000000
bigcom21               bigcom21 0.000000000
bigcom22               bigcom22 0.000000000
bigcom26               bigcom26 0.000000000
bigcom27               bigcom27 0.000000000
bigcom28               bigcom28 0.000000000
bigcom30               bigcom30 0.000000000
bigcom31               bigcom31 0.000000000
bigcom32               bigcom32 0.000000000
bigcom34               bigcom34 0.000000000
bigcom36               bigcom36 0.000000000
bigcom37               bigcom37 0.000000000
bigcom38               bigcom38 0.000000000
bigcom39               bigcom39 0.000000000
bigcom40               bigcom40 0.000000000
bigcom43               bigcom43 0.000000000
bigcom46               bigcom46 0.000000000
bigcom47               bigcom47 0.000000000
bigcom49               bigcom49 0.000000000
bigcom52               bigcom52 0.000000000
bigcom54               bigcom54 0.000000000
bigcom58               bigcom58 0.000000000
bigcom61               bigcom61 0.000000000
bigcom65               bigcom65 0.000000000
bigcom69               bigcom69 0.000000000
bigcom71               bigcom71 0.000000000
bigcom75               bigcom75 0.000000000
bigcom76               bigcom76 0.000000000
bigcom78               bigcom78 0.000000000
bigcom82               bigcom82 0.000000000
bigcom83               bigcom83 0.000000000
bigcom85               bigcom85 0.000000000
bigcom87               bigcom87 0.000000000
bigcom90               bigcom90 0.000000000
bigcom91               bigcom91 0.000000000
bigcom95               bigcom95 0.000000000
bigcom97               bigcom97 0.000000000
bigcom98               bigcom98 0.000000000
bigcom99               bigcom99 0.000000000
bigcom101             bigcom101 0.000000000
bigcom102             bigcom102 0.000000000
bigcom104             bigcom104 0.000000000
bigcom106             bigcom106 0.000000000
bigcom107             bigcom107 0.000000000
bigcom108             bigcom108 0.000000000
bigcom113             bigcom113 0.000000000
bigcom114             bigcom114 0.000000000
bigcom115             bigcom115 0.000000000
bigcom117             bigcom117 0.000000000
bigcom119             bigcom119 0.000000000
bigcom121             bigcom121 0.000000000
bigcom123             bigcom123 0.000000000
bigcom124             bigcom124 0.000000000
bigcom127             bigcom127 0.000000000
bigcom130             bigcom130 0.000000000
bigcom131             bigcom131 0.000000000
bigcom134             bigcom134 0.000000000
bigcom138             bigcom138 0.000000000
bigcom143             bigcom143 0.000000000
bigcom146             bigcom146 0.000000000
bigcom148             bigcom148 0.000000000
bigcom149             bigcom149 0.000000000
bigcom151             bigcom151 0.000000000
bigcom153             bigcom153 0.000000000
bigcom154             bigcom154 0.000000000
bigcom159             bigcom159 0.000000000
bigcom160             bigcom160 0.000000000
bigcom161             bigcom161 0.000000000
bigcom162             bigcom162 0.000000000
bigcom168             bigcom168 0.000000000
bigcom172             bigcom172 0.000000000
bigcom175             bigcom175 0.000000000
bigcom180             bigcom180 0.000000000
bigcom181             bigcom181 0.000000000
bigcom183             bigcom183 0.000000000
bigcom185             bigcom185 0.000000000
bigcom187             bigcom187 0.000000000
bigcom189             bigcom189 0.000000000
bigcom191             bigcom191 0.000000000
bigcom198             bigcom198 0.000000000
bigcom199             bigcom199 0.000000000
bigcom200             bigcom200 0.000000000
bigcom202             bigcom202 0.000000000
bigcom205             bigcom205 0.000000000
bigcom227             bigcom227 0.000000000
bigcom232             bigcom232 0.000000000
bigcom241             bigcom241 0.000000000
bigcom246             bigcom246 0.000000000
bigcom266             bigcom266 0.000000000
bigcom268             bigcom268 0.000000000
bigcom274             bigcom274 0.000000000
bigcom278             bigcom278 0.000000000
bigcom280             bigcom280 0.000000000
bigcom323             bigcom323 0.000000000
bigcom341             bigcom341 0.000000000
bigcom342             bigcom342 0.000000000
bigcom345             bigcom345 0.000000000
bigcom346             bigcom346 0.000000000
bigcom354             bigcom354 0.000000000
bigcom369             bigcom369 0.000000000
bigcom373             bigcom373 0.000000000
bigcom377             bigcom377 0.000000000
bigcom384             bigcom384 0.000000000
bigcom394             bigcom394 0.000000000
bigcom398             bigcom398 0.000000000
bigcom403             bigcom403 0.000000000
bigcom404             bigcom404 0.000000000
bigcom414             bigcom414 0.000000000
bigcom416             bigcom416 0.000000000
bigcom423             bigcom423 0.000000000
bigcom428             bigcom428 0.000000000
bigcom430             bigcom430 0.000000000
bigcom434             bigcom434 0.000000000
bigcom435             bigcom435 0.000000000
bigcom449             bigcom449 0.000000000
bigcom451             bigcom451 0.000000000
bigcom454             bigcom454 0.000000000
bigcom471             bigcom471 0.000000000
bigcom473             bigcom473 0.000000000
bigcom479             bigcom479 0.000000000
bigcom484             bigcom484 0.000000000
bigcom485             bigcom485 0.000000000
bigcom492             bigcom492 0.000000000
bigcom498             bigcom498 0.000000000
bigcom506             bigcom506 0.000000000
bigcom530             bigcom530 0.000000000
bigcom531             bigcom531 0.000000000
bigcom564             bigcom564 0.000000000
bigcom623             bigcom623 0.000000000
membership_s2     membership_s2 0.000000000
membership_s3     membership_s3 0.000000000
membership_s4     membership_s4 0.000000000
membership_s5     membership_s5 0.000000000
membership_s6     membership_s6 0.000000000
membership_s7     membership_s7 0.000000000
membership_s8     membership_s8 0.000000000
membership_s9     membership_s9 0.000000000
membership_s10   membership_s10 0.000000000
membership_s11   membership_s11 0.000000000
membership_s13   membership_s13 0.000000000
membership_s15   membership_s15 0.000000000
membership_s17   membership_s17 0.000000000
membership_s18   membership_s18 0.000000000
membership_s20   membership_s20 0.000000000
membership_s23   membership_s23 0.000000000
membership_s26   membership_s26 0.000000000
membership_s27   membership_s27 0.000000000
membership_s28   membership_s28 0.000000000
membership_s29   membership_s29 0.000000000
membership_s30   membership_s30 0.000000000
membership_s31   membership_s31 0.000000000
membership_s32   membership_s32 0.000000000
membership_s33   membership_s33 0.000000000
membership_s34   membership_s34 0.000000000
membership_s36   membership_s36 0.000000000
membership_s37   membership_s37 0.000000000
membership_s40   membership_s40 0.000000000
membership_s41   membership_s41 0.000000000
membership_s42   membership_s42 0.000000000
membership_s43   membership_s43 0.000000000
membership_s44   membership_s44 0.000000000
[1] "Dataset: med_targets Model RF, run: 8 of 10 2015-06-15 22:35:47"
     |      Out-of-bag   |
Tree |      MSE  %Var(y) |
   1 |  0.04231   167.07 |
   2 |   0.0484   191.13 |
   3 |  0.04849   191.49 |
   4 |  0.04669   184.39 |
   5 |  0.04038   159.48 |
   6 |  0.04075   160.92 |
   7 |  0.03708   146.42 |
   8 |  0.03573   141.11 |
   9 |  0.03479   137.39 |
  10 |  0.03298   130.25 |
  11 |  0.03284   129.68 |
  12 |  0.03185   125.79 |
  13 |  0.03115   123.03 |
  14 |  0.03068   121.15 |
  15 |   0.0303   119.68 |
  16 |  0.03052   120.53 |
  17 |  0.02981   117.73 |
  18 |   0.0299   118.06 |
  19 |  0.03014   119.03 |
  20 |   0.0298   117.67 |
  21 |  0.02959   116.87 |
  22 |  0.02934   115.88 |
  23 |  0.02901   114.56 |
  24 |   0.0288   113.76 |
  25 |  0.02901   114.57 |
  26 |  0.02892   114.22 |
  27 |  0.02894   114.29 |
  28 |  0.02895   114.32 |
  29 |  0.02887   113.99 |
  30 |  0.02888   114.07 |
  31 |  0.02893   114.26 |
  32 |  0.02868   113.27 |
  33 |   0.0286   112.94 |
  34 |  0.02858   112.86 |
  35 |  0.02849   112.51 |
  36 |  0.02812   111.07 |
  37 |  0.02808   110.89 |
  38 |  0.02806   110.79 |
  39 |  0.02786   110.01 |
  40 |  0.02783   109.89 |
  41 |  0.02774   109.56 |
  42 |   0.0277   109.38 |
  43 |   0.0276   108.99 |
  44 |   0.0275   108.58 |
  45 |  0.02738   108.11 |
  46 |  0.02736   108.03 |
  47 |  0.02729   107.79 |
  48 |  0.02743   108.31 |
  49 |  0.02733   107.93 |
  50 |  0.02738   108.12 |
  51 |  0.02737   108.08 |
  52 |   0.0273   107.82 |
  53 |   0.0273   107.81 |
  54 |  0.02731   107.84 |
  55 |  0.02727   107.69 |
  56 |  0.02724   107.57 |
  57 |  0.02716   107.26 |
  58 |  0.02706   106.88 |
  59 |  0.02706   106.87 |
  60 |  0.02701   106.66 |
  61 |  0.02691   106.27 |
  62 |  0.02691   106.28 |
  63 |  0.02688   106.14 |
  64 |  0.02699   106.57 |
  65 |  0.02696   106.46 |
  66 |  0.02688   106.17 |
  67 |  0.02684   106.00 |
  68 |  0.02681   105.87 |
  69 |  0.02688   106.15 |
  70 |  0.02688   106.14 |
  71 |   0.0269   106.23 |
  72 |  0.02688   106.14 |
  73 |  0.02689   106.21 |
  74 |  0.02687   106.10 |
  75 |  0.02688   106.16 |
  76 |  0.02686   106.09 |
  77 |   0.0269   106.22 |
  78 |  0.02684   106.02 |
  79 |  0.02686   106.06 |
  80 |  0.02687   106.10 |
  81 |  0.02677   105.70 |
  82 |  0.02681   105.86 |
  83 |  0.02679   105.81 |
  84 |  0.02679   105.79 |
  85 |  0.02678   105.75 |
  86 |  0.02675   105.62 |
  87 |  0.02679   105.79 |
  88 |  0.02679   105.79 |
  89 |  0.02684   106.01 |
  90 |  0.02686   106.07 |
  91 |  0.02687   106.12 |
  92 |  0.02691   106.29 |
  93 |  0.02694   106.37 |
  94 |  0.02691   106.28 |
  95 |   0.0269   106.22 |
  96 |  0.02689   106.20 |
  97 |  0.02689   106.18 |
  98 |  0.02691   106.25 |
  99 |  0.02696   106.46 |
 100 |  0.02695   106.44 |
[1] "Random Forest variable coefficients"
                      %IncMSE IncNodePurity
graph5           4.556432e-03  1.935253e-01
graph6           5.209576e-03  2.482924e-01
graph7           3.350711e-05  5.676190e-02
graph8           2.753694e-04  6.528181e-02
graph9           1.232003e-03  2.023147e-01
graph10          3.422119e-03  1.925873e-01
graph11          2.120723e-03  5.818761e-01
graph12          2.868547e-03  2.626284e-01
graph13          8.843468e-03  3.322973e-01
graph14          2.554638e-03  2.060077e-01
graph15          5.150239e-03  3.212487e-01
graph16          8.186044e-03  2.091870e-01
graph17          5.573075e-03  3.665097e-01
graph18          4.870903e-03  1.321553e-01
graph19          8.780821e-03  1.558300e-01
graph20          5.080887e-03  2.760534e-01
graph21          5.417503e-03  3.484027e-01
graph22          2.502976e-03  1.119165e-01
graph23          4.733619e-03  5.346025e-01
graph24          1.593325e-03  1.131919e-01
graph25          9.301063e-04  1.489051e-01
graph26          6.536105e-05  4.727273e-02
graph27          0.000000e+00  0.000000e+00
graph28          0.000000e+00  0.000000e+00
graph29          0.000000e+00  0.000000e+00
orbit0           8.064551e-04  1.479737e-01
orbit1          -1.054565e-05  1.269534e-01
orbit2           9.436214e-04  2.312175e-01
orbit3           1.798897e-04  1.621141e-01
orbit4           1.872400e-03  1.693326e-01
orbit5           9.609497e-04  4.255752e-01
orbit6           2.891125e-03  3.881379e-01
orbit7           1.026242e-03  2.773526e-01
orbit8           1.827821e-03  1.282348e-01
orbit9           2.447359e-03  1.312309e-01
orbit10          4.041657e-03  1.610021e-01
orbit11          1.796026e-03  1.904751e-01
orbit12          1.607717e-05  3.174561e-02
orbit13          1.131841e-03  8.209655e-02
orbit14          2.505362e-04  7.585338e-02
orbit15          1.256317e-04  2.452648e-01
orbit16          1.315142e-03  1.985392e-01
orbit17          1.918966e-03  2.474881e-01
orbit18          7.293865e-03  2.419147e-01
orbit19          3.988946e-03  2.384776e-01
orbit20          4.137422e-03  4.815886e-01
orbit21          7.172373e-04  3.460275e-01
orbit22          2.332600e-03  1.842005e-01
orbit23          3.761058e-04  2.022635e-01
orbit24          8.652264e-03  2.048836e-01
orbit25          2.268657e-03  8.161067e-02
orbit26          1.908185e-03  1.494748e-01
orbit27          7.107852e-03  4.673452e-01
orbit28          1.530164e-03  3.570646e-01
orbit29          1.991171e-03  1.184848e-01
orbit30          4.729812e-03  3.648069e-01
orbit31          8.163639e-03  3.419240e-01
orbit32          4.817444e-03  1.358085e-01
orbit33          1.994314e-03  9.448645e-02
orbit34          2.425483e-03  1.181929e-01
orbit35          5.724118e-03  3.077238e-01
orbit36          6.795442e-03  2.554592e-01
orbit37          5.169603e-03  2.042961e-01
orbit38          3.999238e-03  1.993109e-01
orbit39          3.815508e-03  4.038713e-01
orbit40          4.781182e-03  1.558296e-01
orbit41          2.945990e-04  3.132359e-02
orbit42          2.260314e-03  8.098312e-02
orbit43          5.852273e-03  1.114995e-01
orbit44          9.959152e-04  2.017643e-01
orbit45          8.943438e-03  2.231501e-01
orbit46          2.180958e-03  2.007172e-01
orbit47          4.826423e-04  9.196273e-02
orbit48          3.355593e-05  1.019301e-02
orbit49          3.928477e-03  3.742013e-01
orbit50          7.153630e-03  1.515093e-01
orbit51          4.357417e-03  1.424966e-01
orbit52          4.934836e-04  1.321352e-01
orbit53          2.083668e-03  9.784484e-02
orbit54          3.101004e-04  2.095076e-02
orbit55          2.577320e-04  1.446304e-01
orbit56          2.442798e-03  3.391329e-01
orbit57          2.606441e-03  2.108593e-01
orbit58          6.094440e-04  1.415356e-01
orbit59          4.004746e-03  1.484140e-01
orbit60          2.591138e-04  1.378953e-01
orbit61          1.495684e-03  1.357994e-01
orbit62          2.542359e-03  1.444143e-01
orbit63          3.409811e-04  3.050183e-02
orbit64         -3.267983e-05  8.130571e-02
orbit65          0.000000e+00  0.000000e+00
orbit66          7.147967e-04  1.127185e-01
orbit67          1.668489e-04  8.955384e-02
orbit68          1.006190e-04  4.977746e-02
orbit69          1.160268e-03  1.667439e-01
orbit70          0.000000e+00  1.734723e-20
orbit71          0.000000e+00  0.000000e+00
orbit72          0.000000e+00  0.000000e+00
AP              -3.197922e-05  5.848319e-02
bet              6.364745e-04  4.162293e-01
ecc              1.382316e-03  1.604293e-01
eccrad           1.023445e-03  1.043636e-01
close            5.110762e-04  1.851526e-01
constraint       1.101274e-03  7.027469e-01
coreness         8.463468e-04  1.156015e-01
knn              1.066998e-03  1.512595e-01
hubscore         3.706968e-03  1.665808e-01
pagerank         1.866529e-03  4.163370e-01
trans            1.150234e-03  5.479924e-01
evcent           2.389130e-03  2.650957e-01
first            1.415199e-04  9.123553e-02
upto_second      5.089549e-04  1.810041e-01
upto_third       1.350841e-03  1.366395e-01
upto_fourth      1.809607e-03  3.186423e-01
upto_fifth       1.666984e-03  1.344330e-01
upto_sixth       5.097477e-03  3.080521e-01
second           2.027313e-03  1.524066e-01
third            3.105489e-03  3.096806e-01
fourth           1.014534e-03  4.140744e-01
fifth            4.742791e-04  1.794218e-01
sixth            3.772785e-03  3.654197e-01
ratio1           1.343878e-03  2.212312e-01
ratio2           3.133970e-04  2.513250e-01
ratio3           3.946708e-03  3.706986e-01
ratio4           2.883997e-03  2.960769e-01
ratio5           1.072184e-03  4.387634e-01
ratio6           9.496443e-04  4.441527e-01
selfinter        0.000000e+00  0.000000e+00
walktrap_vertex  2.322927e-03  7.748630e-01
bigcom1          1.427451e-05  7.647057e-03
bigcom3          0.000000e+00  0.000000e+00
bigcom4          0.000000e+00  0.000000e+00
bigcom5          5.761369e-05  7.165582e-02
bigcom6          0.000000e+00  0.000000e+00
bigcom7          0.000000e+00  0.000000e+00
bigcom8          0.000000e+00  0.000000e+00
bigcom9          0.000000e+00  0.000000e+00
bigcom10         0.000000e+00  0.000000e+00
bigcom11         3.316454e-05  4.650000e-02
bigcom12         1.293132e-04  7.901552e-02
bigcom13         0.000000e+00  0.000000e+00
bigcom14         0.000000e+00  0.000000e+00
bigcom15         0.000000e+00  0.000000e+00
bigcom16         0.000000e+00  0.000000e+00
bigcom17         0.000000e+00  0.000000e+00
bigcom19         0.000000e+00  0.000000e+00
bigcom20         0.000000e+00  0.000000e+00
bigcom21         0.000000e+00  0.000000e+00
bigcom22         0.000000e+00  0.000000e+00
bigcom23         9.099111e-04  2.259406e-01
bigcom26         0.000000e+00  0.000000e+00
bigcom27         0.000000e+00  0.000000e+00
bigcom28         0.000000e+00  0.000000e+00
bigcom30         0.000000e+00  0.000000e+00
bigcom31         0.000000e+00  0.000000e+00
bigcom32         0.000000e+00  0.000000e+00
bigcom33        -7.940458e-05  3.174406e-01
bigcom34         0.000000e+00  0.000000e+00
bigcom36         0.000000e+00  0.000000e+00
bigcom37         0.000000e+00  0.000000e+00
bigcom38         0.000000e+00  0.000000e+00
bigcom39         0.000000e+00  0.000000e+00
bigcom40         0.000000e+00  0.000000e+00
bigcom41         2.343407e-04  7.336462e-01
bigcom43         0.000000e+00  0.000000e+00
bigcom46         0.000000e+00  0.000000e+00
bigcom47         0.000000e+00  0.000000e+00
bigcom49         0.000000e+00  0.000000e+00
bigcom52         0.000000e+00  0.000000e+00
bigcom54         0.000000e+00  0.000000e+00
bigcom58         0.000000e+00  0.000000e+00
bigcom61         0.000000e+00  0.000000e+00
bigcom65         0.000000e+00  0.000000e+00
bigcom69         0.000000e+00  0.000000e+00
bigcom71         0.000000e+00  0.000000e+00
bigcom75         0.000000e+00  0.000000e+00
bigcom76         0.000000e+00  0.000000e+00
bigcom78         0.000000e+00  0.000000e+00
bigcom82         0.000000e+00  0.000000e+00
bigcom83         0.000000e+00  0.000000e+00
bigcom85         0.000000e+00  0.000000e+00
bigcom87         0.000000e+00  0.000000e+00
bigcom90         0.000000e+00  7.267512e-01
bigcom91         0.000000e+00  0.000000e+00
bigcom95         0.000000e+00  0.000000e+00
bigcom97         0.000000e+00  0.000000e+00
bigcom98         0.000000e+00  0.000000e+00
bigcom99         0.000000e+00  0.000000e+00
bigcom101        0.000000e+00  0.000000e+00
bigcom102        0.000000e+00  0.000000e+00
bigcom104        0.000000e+00  1.734723e-20
bigcom106        0.000000e+00  0.000000e+00
bigcom107        0.000000e+00  0.000000e+00
bigcom108        0.000000e+00  0.000000e+00
bigcom113        0.000000e+00  0.000000e+00
bigcom114        0.000000e+00  0.000000e+00
bigcom115        0.000000e+00  0.000000e+00
bigcom117        0.000000e+00  0.000000e+00
bigcom119        0.000000e+00  0.000000e+00
bigcom121        0.000000e+00  0.000000e+00
bigcom123        0.000000e+00  0.000000e+00
bigcom124        0.000000e+00  0.000000e+00
bigcom127        0.000000e+00  0.000000e+00
bigcom130        0.000000e+00  0.000000e+00
bigcom131        0.000000e+00  0.000000e+00
bigcom134        0.000000e+00  0.000000e+00
bigcom138        0.000000e+00  0.000000e+00
bigcom143        0.000000e+00  0.000000e+00
bigcom146        0.000000e+00  0.000000e+00
bigcom148        0.000000e+00  0.000000e+00
bigcom149        0.000000e+00  0.000000e+00
bigcom151        0.000000e+00  0.000000e+00
bigcom153        0.000000e+00  0.000000e+00
bigcom154        0.000000e+00  0.000000e+00
bigcom159        0.000000e+00  6.334715e-01
bigcom160        0.000000e+00  0.000000e+00
bigcom161        0.000000e+00  0.000000e+00
bigcom162        0.000000e+00  0.000000e+00
bigcom168        0.000000e+00  0.000000e+00
bigcom172        0.000000e+00  0.000000e+00
bigcom175        0.000000e+00  0.000000e+00
bigcom180        0.000000e+00  0.000000e+00
bigcom181        0.000000e+00  0.000000e+00
bigcom183        0.000000e+00  0.000000e+00
bigcom185        0.000000e+00  0.000000e+00
bigcom187        0.000000e+00  0.000000e+00
bigcom189        0.000000e+00  0.000000e+00
bigcom191        0.000000e+00  0.000000e+00
bigcom198        0.000000e+00  0.000000e+00
bigcom199        0.000000e+00  0.000000e+00
bigcom200        0.000000e+00  0.000000e+00
bigcom202        0.000000e+00  0.000000e+00
bigcom205        0.000000e+00  0.000000e+00
bigcom227        0.000000e+00  0.000000e+00
bigcom232        0.000000e+00  0.000000e+00
bigcom241        0.000000e+00  0.000000e+00
bigcom246        0.000000e+00  0.000000e+00
bigcom266        0.000000e+00  0.000000e+00
bigcom268        0.000000e+00  0.000000e+00
bigcom274        0.000000e+00  0.000000e+00
bigcom278        0.000000e+00  0.000000e+00
bigcom280        0.000000e+00  0.000000e+00
bigcom323        0.000000e+00  0.000000e+00
bigcom341        0.000000e+00  0.000000e+00
bigcom342        0.000000e+00  0.000000e+00
bigcom345        0.000000e+00  0.000000e+00
bigcom346        0.000000e+00  0.000000e+00
bigcom354        0.000000e+00  0.000000e+00
bigcom369        0.000000e+00  0.000000e+00
bigcom373        0.000000e+00  0.000000e+00
bigcom377        0.000000e+00  0.000000e+00
bigcom384        0.000000e+00  0.000000e+00
bigcom394        0.000000e+00  0.000000e+00
bigcom398        0.000000e+00  0.000000e+00
bigcom403        0.000000e+00  0.000000e+00
bigcom404        0.000000e+00  0.000000e+00
bigcom414        0.000000e+00  0.000000e+00
bigcom416        0.000000e+00  0.000000e+00
bigcom423        0.000000e+00  0.000000e+00
bigcom428        0.000000e+00  0.000000e+00
bigcom430        0.000000e+00  0.000000e+00
bigcom434        0.000000e+00  0.000000e+00
bigcom435        0.000000e+00  0.000000e+00
bigcom449        0.000000e+00  0.000000e+00
bigcom451        0.000000e+00  0.000000e+00
bigcom454        0.000000e+00  0.000000e+00
bigcom471        0.000000e+00  0.000000e+00
bigcom473        0.000000e+00  0.000000e+00
bigcom479        0.000000e+00  0.000000e+00
bigcom484        0.000000e+00  0.000000e+00
bigcom485        0.000000e+00  0.000000e+00
bigcom492        0.000000e+00  0.000000e+00
bigcom498        0.000000e+00  0.000000e+00
bigcom506        0.000000e+00  0.000000e+00
bigcom530        0.000000e+00  0.000000e+00
bigcom531        0.000000e+00  0.000000e+00
bigcom564        0.000000e+00  0.000000e+00
bigcom623        0.000000e+00  0.000000e+00
spin_vertex     -3.191005e-05  3.723976e-01
membership_s1    6.189614e-05  5.848743e-02
membership_s2    0.000000e+00  1.734723e-20
membership_s3    0.000000e+00  0.000000e+00
membership_s4    0.000000e+00  0.000000e+00
membership_s5    0.000000e+00  0.000000e+00
membership_s6    0.000000e+00  0.000000e+00
membership_s7    0.000000e+00  0.000000e+00
membership_s8    0.000000e+00  0.000000e+00
membership_s9    0.000000e+00  0.000000e+00
membership_s10   0.000000e+00  0.000000e+00
membership_s11   0.000000e+00  0.000000e+00
membership_s13   0.000000e+00  0.000000e+00
membership_s14   3.291077e-04  1.652604e-01
membership_s15   0.000000e+00  0.000000e+00
membership_s17   0.000000e+00  0.000000e+00
membership_s18   0.000000e+00  0.000000e+00
membership_s19  -1.885856e-05  4.499638e-02
membership_s20   0.000000e+00  0.000000e+00
membership_s21   1.128151e-04  5.989003e-01
membership_s22   1.620746e-05  4.567860e-02
membership_s23   0.000000e+00  0.000000e+00
membership_s25   1.508925e-05  9.479391e-04
membership_s26   0.000000e+00  0.000000e+00
membership_s27   0.000000e+00  0.000000e+00
membership_s28   0.000000e+00  0.000000e+00
membership_s29   0.000000e+00  0.000000e+00
membership_s30   0.000000e+00  0.000000e+00
membership_s31   0.000000e+00  0.000000e+00
membership_s32   0.000000e+00  0.000000e+00
membership_s33   0.000000e+00  0.000000e+00
membership_s34   0.000000e+00  1.091159e-01
membership_s35   2.467691e-05  9.857991e-02
membership_s36   0.000000e+00  0.000000e+00
membership_s37   4.453146e-05  1.268270e-02
membership_s39  -4.166667e-06  5.022676e-03
membership_s40   0.000000e+00  0.000000e+00
membership_s41   0.000000e+00  0.000000e+00
membership_s42   0.000000e+00  0.000000e+00
membership_s43   0.000000e+00  0.000000e+00
membership_s44   0.000000e+00  0.000000e+00
V1               3.606175e-03  1.466783e+00
V2               2.335780e-03  3.881692e-01
pdi              3.257219e-04  2.124063e-01
adhesion         6.650610e-03  4.129725e-01
cohesion         5.985307e-03  4.049021e-01
inner            1.816913e-03  2.657462e-01
outer            2.655253e-03  2.484201e+00
ioratio          2.578607e-03  3.609490e-01
comsize          2.127209e-03  4.940923e-01
[1] "Dataset: med_targets Model GLM, run: 8 of 10 2015-06-15 22:36:07"
[1] "glmnet variable coefficients"
                         [,1]          [,2]
(Intercept)     -3.623410e+00 -3.635485e+00
graph0          -9.865585e-40  3.582466e-03
graph1          -2.461857e-41  3.695138e-06
graph2          -5.689346e-40  3.494594e-03
graph3          -8.275347e-43 -1.523610e-06
graph4          -2.822145e-43  2.021375e-07
graph5          -2.104756e-41 -1.197155e-05
graph6          -6.473732e-42 -5.155751e-06
graph7          -4.195077e-41 -9.323371e-05
graph8          -1.816389e-40 -2.401437e-04
graph9          -2.071866e-44 -4.037059e-08
graph10         -7.530213e-45 -1.210174e-08
graph11         -3.603699e-45  4.401185e-09
graph12         -1.702926e-43 -3.413415e-07
graph13         -3.588559e-43 -4.573242e-07
graph14         -8.987840e-44 -1.726832e-07
graph15         -5.584592e-42 -1.508755e-05
graph16         -7.571639e-44 -8.035050e-08
graph17         -2.882039e-43 -6.369926e-07
graph18         -1.472822e-41 -1.300984e-05
graph19         -1.304717e-42 -2.913578e-06
graph20         -7.269365e-43  5.759180e-06
graph21         -3.956594e-42 -1.049754e-05
graph22         -1.763635e-42 -4.642940e-06
graph23         -1.696218e-42  2.589568e-07
graph24         -6.995697e-42 -1.238315e-05
graph25         -1.591475e-41 -2.748117e-05
graph26         -7.144627e-42 -1.085238e-05
graph27         -3.477776e-41 -3.262899e-05
graph28         -2.022610e-41 -1.871851e-05
graph29         -1.050423e-40 -6.712674e-05
orbit0          -9.865585e-40  3.571705e-03
orbit1          -2.732428e-41  8.369191e-06
orbit2          -6.482548e-41 -9.824900e-05
orbit3          -5.689346e-40  3.493664e-03
orbit4          -1.886151e-42 -5.400950e-06
orbit5          -1.148504e-42 -4.140096e-08
orbit6          -2.817140e-43  2.230499e-07
orbit7          -8.110492e-42 -5.452713e-05
orbit8          -2.104756e-41 -1.186012e-05
orbit9          -3.184069e-41 -4.744277e-05
orbit10         -6.549900e-42 -4.473987e-06
orbit11         -5.080190e-41  2.565004e-04
orbit12         -4.990743e-41 -1.249719e-04
orbit13         -1.243234e-40 -1.519688e-06
orbit14         -1.816389e-40 -2.393801e-04
orbit15         -5.647120e-44 -1.321514e-07
orbit16         -7.146782e-44 -2.155344e-07
orbit17         -3.515001e-44 -1.395240e-08
orbit18         -4.179705e-44 -2.111602e-07
orbit19         -1.248224e-44 -1.436628e-08
orbit20         -1.633000e-44  1.239451e-08
orbit21         -9.552681e-44 -1.896982e-07
orbit22         -3.601919e-45  4.487614e-09
orbit23         -1.441048e-42 -1.532292e-05
orbit24         -4.240086e-43 -6.721098e-07
orbit25         -2.562767e-43 -7.937069e-07
orbit26         -5.344561e-43 -4.312980e-07
orbit27         -3.313150e-42 -1.116337e-05
orbit28         -1.973615e-42 -3.462614e-06
orbit29         -4.490846e-43 -1.086348e-07
orbit30         -1.303794e-42  2.993858e-07
orbit31         -1.876996e-43 -4.042255e-07
orbit32         -1.031670e-43 -1.665901e-07
orbit33         -6.123985e-42  1.088694e-05
orbit34         -5.584592e-42 -1.497961e-05
orbit35         -4.964683e-43 -4.817192e-07
orbit36         -8.038149e-43 -2.718920e-06
orbit37         -8.711801e-44 -6.436941e-08
orbit38         -1.099551e-42  5.334715e-07
orbit39         -1.618821e-42 -3.439523e-06
orbit40         -2.916941e-43 -6.761886e-07
orbit41         -2.158049e-42 -1.104982e-06
orbit42         -1.864232e-41 -1.364963e-05
orbit43         -1.526990e-41 -1.555327e-05
orbit44         -1.581622e-40  2.012475e-03
orbit45         -1.226577e-41 -3.686481e-05
orbit46         -2.771133e-42 -7.430230e-06
orbit47         -5.198913e-42 -1.127169e-05
orbit48         -1.719836e-42 -9.725396e-07
orbit49         -7.345761e-43  6.798432e-06
orbit50         -1.203335e-41 -3.702440e-05
orbit51         -8.850489e-42 -1.932270e-05
orbit52         -1.146053e-41 -4.093069e-05
orbit53         -8.147468e-42 -2.048999e-05
orbit54         -1.762033e-42 -4.606573e-06
orbit55         -5.151316e-41 -1.360204e-04
orbit56         -2.514958e-41  3.678846e-05
orbit57         -1.246099e-42 -5.039220e-07
orbit58         -3.343703e-41 -2.361520e-05
orbit59         -1.309386e-41 -2.822795e-05
orbit60         -1.049120e-41 -8.795444e-06
orbit61         -1.130203e-40 -1.372084e-04
orbit62         -7.158608e-41 -8.805327e-05
orbit63         -3.023468e-41 -5.523792e-05
orbit64         -2.756786e-41 -5.634686e-05
orbit65         -3.818159e-41 -1.000403e-04
orbit66         -7.001049e-42 -4.420849e-06
orbit67         -3.348093e-41 -3.780783e-05
orbit68         -3.739385e-41 -3.948302e-05
orbit69         -2.629309e-40  6.579829e-04
orbit70         -3.017963e-41 -2.383877e-05
orbit71         -3.673874e-41 -5.003026e-05
orbit72         -1.050423e-40 -6.517491e-05
AP               3.272780e-39 -6.628112e-02
bet              1.232025e-43  1.184599e-06
ecc              1.727698e-39 -1.355426e-01
eccrad           1.209389e-38 -9.486264e-01
close           -7.882858e-37  7.818573e-01
constraint       1.768353e-37  1.191931e-01
coreness        -5.364112e-39 -9.498713e-03
knn             -3.349424e-40 -4.758809e-05
hubscore        -3.287654e-37 -7.127114e-01
pagerank        -1.172188e-35 -1.590210e+02
trans           -4.014886e-38  6.958458e-01
evcent          -3.316707e-37 -6.954666e-01
first           -9.865585e-40  3.632511e-03
upto_second     -4.957365e-41  2.617318e-05
upto_third      -1.318087e-41  2.332122e-05
upto_fourth     -1.932162e-41  1.553093e-05
upto_fifth      -1.216660e-40 -2.941161e-04
upto_sixth      -9.792131e-40  5.418642e-04
second          -5.021014e-41  2.422892e-05
third           -1.531537e-41  3.386822e-05
fourth           1.435823e-41 -6.782946e-05
fifth            2.265813e-41 -3.285950e-05
sixth            1.374010e-40  3.757911e-04
ratio1          -4.857465e-40  2.472456e-05
ratio2           2.168741e-39  2.256120e-03
ratio3           9.666874e-39 -1.774116e-02
ratio4           9.030928e-38  3.335941e-01
ratio5           4.599849e-37  6.710984e-01
ratio6           8.302198e-40  1.461622e-03
selfinter       -2.610073e-38 -2.865839e-01
walktrap_vertex -6.870449e-38 -4.607055e-01
bigcom1          2.639532e-39 -5.133813e-02
bigcom3         -2.629198e-38 -5.500290e-01
bigcom4          0.000000e+00  0.000000e+00
bigcom5         -1.560013e-38  5.712631e-02
bigcom6         -2.627607e-38 -6.650802e-01
bigcom7         -2.627607e-38 -4.879397e-01
bigcom8         -2.633981e-38 -2.506931e-01
bigcom9         -2.627607e-38 -1.647053e-01
bigcom10        -2.627607e-38 -2.827137e-01
bigcom11        -8.583336e-39 -1.841166e-01
bigcom12         1.606040e-38 -3.043665e-02
bigcom13        -2.635579e-38 -3.707541e-01
bigcom14        -2.640386e-38 -3.756324e-01
bigcom15        -2.627607e-38 -8.233198e-01
bigcom16        -2.635579e-38 -4.237749e-01
bigcom17        -2.627607e-38 -2.883087e-01
bigcom19        -2.630790e-38 -4.577119e-01
bigcom20        -2.627607e-38 -2.568952e-01
bigcom21         0.000000e+00  0.000000e+00
bigcom22        -2.728288e-38 -1.093090e-01
bigcom23         1.057330e-37  4.097686e-01
bigcom26        -2.629198e-38 -5.947403e-01
bigcom27        -2.629198e-38 -2.717403e-01
bigcom28         0.000000e+00  0.000000e+00
bigcom30        -2.637179e-38 -5.528057e-01
bigcom31        -2.627607e-38 -3.286288e-01
bigcom32        -2.632384e-38 -5.163859e-01
bigcom33         2.268136e-37  8.232167e-01
bigcom34        -2.627607e-38 -2.744430e-01
bigcom36         0.000000e+00  0.000000e+00
bigcom37        -2.629198e-38 -3.453496e-01
bigcom38         0.000000e+00  0.000000e+00
bigcom39         0.000000e+00  0.000000e+00
bigcom40        -2.630790e-38 -5.414368e-01
bigcom41         3.115704e-37  1.128174e+00
bigcom43        -2.653289e-38 -3.505021e-01
bigcom46        -2.629198e-38 -3.410959e-01
bigcom47        -2.632384e-38 -4.495827e-01
bigcom49        -2.633981e-38 -5.433740e-01
bigcom52        -2.627607e-38 -1.356923e-01
bigcom54        -2.629198e-38 -6.371546e-01
bigcom58        -2.630790e-38 -5.379106e-01
bigcom61        -2.627607e-38 -3.505359e-01
bigcom65        -2.633981e-38 -6.044932e-01
bigcom69        -2.629198e-38 -8.571948e-01
bigcom71        -2.627607e-38 -2.011001e-01
bigcom75        -2.627607e-38 -2.322243e-01
bigcom76        -2.627607e-38 -5.209765e-01
bigcom78         0.000000e+00  0.000000e+00
bigcom82        -2.627607e-38 -1.948572e-01
bigcom83        -2.627607e-38 -2.001112e-01
bigcom85        -2.630790e-38 -6.223650e-01
bigcom87        -2.627607e-38 -2.333108e-01
bigcom90         9.844360e-37  2.531372e+00
bigcom91        -2.629198e-38 -5.580850e-01
bigcom95        -2.627607e-38 -9.171079e-01
bigcom97        -2.629198e-38 -5.390849e-01
bigcom98        -2.629198e-38 -4.290105e-01
bigcom99        -2.627607e-38 -1.949724e-01
bigcom101       -2.632384e-38 -2.789084e-01
bigcom102       -2.632384e-38 -3.110253e-01
bigcom104       -2.629198e-38 -5.821956e-01
bigcom106       -2.627607e-38 -2.319609e-01
bigcom107       -2.627607e-38 -3.339873e-01
bigcom108        0.000000e+00  0.000000e+00
bigcom113       -2.627607e-38 -1.833314e-01
bigcom114        0.000000e+00  0.000000e+00
bigcom115        0.000000e+00  0.000000e+00
bigcom117       -2.643600e-38 -4.928404e-01
bigcom119       -2.627607e-38 -4.632141e-01
bigcom121       -2.629198e-38 -3.410854e-01
bigcom123       -2.632384e-38 -3.836830e-01
bigcom124        0.000000e+00  0.000000e+00
bigcom127       -2.630790e-38 -3.772720e-01
bigcom130       -2.638781e-38 -3.619780e-01
bigcom131       -2.627607e-38 -2.371202e-01
bigcom134       -2.629198e-38 -2.651540e-01
bigcom138       -2.627607e-38 -3.070830e-01
bigcom143       -2.629198e-38 -3.344333e-01
bigcom146       -2.638781e-38 -4.572467e-01
bigcom148       -2.629198e-38 -4.843086e-01
bigcom149       -2.629198e-38 -3.096883e-01
bigcom151       -2.627607e-38 -1.603851e-01
bigcom153       -2.627607e-38 -8.959215e-01
bigcom154       -2.627607e-38 -3.085256e-01
bigcom159        9.844360e-37  3.018874e+00
bigcom160       -2.629198e-38 -3.294072e-01
bigcom161       -2.627607e-38 -2.375940e-01
bigcom162       -2.633981e-38 -4.194269e-01
bigcom168       -2.627607e-38 -3.253423e-01
bigcom172       -2.627607e-38 -2.713333e-01
bigcom175       -2.627607e-38 -3.734826e-01
bigcom180        0.000000e+00  0.000000e+00
bigcom181       -2.627607e-38 -9.244910e-02
bigcom183        0.000000e+00  0.000000e+00
bigcom185       -2.627607e-38 -3.476674e-01
bigcom187        0.000000e+00  0.000000e+00
bigcom189       -2.629198e-38 -3.491811e-01
bigcom191       -2.629198e-38 -4.869166e-01
bigcom198       -2.627607e-38 -2.222172e-01
bigcom199       -2.627607e-38 -3.829639e-01
bigcom200       -2.627607e-38 -3.661722e-01
bigcom202       -2.627607e-38 -2.371238e-01
bigcom205        0.000000e+00  0.000000e+00
bigcom227       -2.627607e-38 -2.898959e-01
bigcom232       -2.627607e-38 -9.575152e-02
bigcom241       -2.627607e-38 -5.399905e-01
bigcom246        0.000000e+00  0.000000e+00
bigcom266        0.000000e+00  0.000000e+00
bigcom268       -2.627607e-38 -1.298078e-01
bigcom274       -2.627607e-38 -3.605555e-01
bigcom278       -2.627607e-38 -1.675445e-01
bigcom280       -2.627607e-38 -3.329882e-01
bigcom323       -2.629198e-38 -4.110134e-01
bigcom341       -2.627607e-38 -2.342321e-01
bigcom342       -2.629198e-38 -1.419803e-01
bigcom345       -2.627607e-38 -2.693217e-01
bigcom346       -2.627607e-38 -2.575250e-01
bigcom354       -2.627607e-38 -4.981288e-01
bigcom369       -2.627607e-38 -3.103335e-01
bigcom373       -2.627607e-38 -2.569400e-01
bigcom377        0.000000e+00  0.000000e+00
bigcom384        0.000000e+00  0.000000e+00
bigcom394       -2.627607e-38 -1.511714e-01
bigcom398       -2.627607e-38 -6.248202e-01
bigcom403       -2.627607e-38 -8.354072e-01
bigcom404        0.000000e+00  0.000000e+00
bigcom414       -2.629198e-38 -5.917175e-01
bigcom416        0.000000e+00  0.000000e+00
bigcom423       -2.629198e-38 -5.279989e-01
bigcom428       -2.627607e-38 -4.156530e-01
bigcom430       -2.627607e-38 -6.302526e-01
bigcom434       -2.627607e-38 -3.117454e-01
bigcom435        0.000000e+00  0.000000e+00
bigcom449       -2.627607e-38 -5.371872e-01
bigcom451       -2.627607e-38 -9.911648e-02
bigcom454       -2.627607e-38 -6.785507e-01
bigcom471        0.000000e+00  0.000000e+00
bigcom473       -2.627607e-38 -1.789134e-01
bigcom479        0.000000e+00  0.000000e+00
bigcom484       -2.635579e-38 -2.572346e-01
bigcom485       -2.627607e-38 -5.126100e-01
bigcom492        0.000000e+00  0.000000e+00
bigcom498       -2.627607e-38 -5.685240e-01
bigcom506        0.000000e+00  0.000000e+00
bigcom530       -2.627607e-38 -3.582276e-01
bigcom531       -2.627607e-38 -6.605159e-01
bigcom564        0.000000e+00  0.000000e+00
bigcom623       -2.627607e-38 -6.255031e-01
spin_vertex      1.416455e-38  1.847585e-01
membership_s1    1.026920e-38  9.617643e-02
membership_s2   -2.699462e-38 -3.290361e-01
membership_s3   -2.632384e-38 -2.788706e-01
membership_s4    0.000000e+00  0.000000e+00
membership_s5   -2.627607e-38 -5.966835e-01
membership_s6   -2.630790e-38 -4.423985e-01
membership_s7   -2.627607e-38 -2.375761e-01
membership_s8   -2.627607e-38 -6.672626e-01
membership_s9   -2.646822e-38 -3.109851e-01
membership_s10   0.000000e+00  0.000000e+00
membership_s11  -2.627607e-38 -4.525982e-01
membership_s13   0.000000e+00  0.000000e+00
membership_s14   5.144945e-38  2.726256e-01
membership_s15  -2.648436e-38 -4.032940e-01
membership_s17  -2.629198e-38 -3.432239e-01
membership_s18  -2.630790e-38 -2.620843e-01
membership_s19   4.145584e-38  1.184190e-01
membership_s20  -2.627607e-38 -4.626645e-01
membership_s21   2.273648e-37  1.064760e+00
membership_s22   7.520460e-38  5.443473e-01
membership_s23  -3.133918e-38 -1.107312e-01
membership_s25  -1.000247e-38  2.602910e-02
membership_s26  -2.627607e-38 -2.560355e-01
membership_s27  -2.627607e-38 -2.318964e-01
membership_s28  -2.635579e-38 -4.232216e-01
membership_s29  -2.627607e-38 -2.757052e-01
membership_s30   0.000000e+00  0.000000e+00
membership_s31  -2.641992e-38 -3.693316e-01
membership_s32  -2.645210e-38 -2.860429e-01
membership_s33   0.000000e+00  0.000000e+00
membership_s34   4.793700e-37  1.463665e+00
membership_s35  -6.037630e-39  8.161072e-02
membership_s36  -2.632384e-38 -1.950898e-01
membership_s37   1.133601e-38 -3.066696e-02
membership_s39  -7.440080e-39 -1.091731e-01
membership_s40  -2.627607e-38 -2.517618e-01
membership_s41   0.000000e+00  0.000000e+00
membership_s42  -2.629198e-38 -2.075618e-01
membership_s43  -2.659788e-38 -3.788892e-01
membership_s44  -2.743799e-38 -3.983262e-01
V1              -7.725702e-38 -6.057274e-02
V2               3.841449e-38 -3.526511e-01
pdi              1.118960e-35 -3.761856e+01
adhesion         2.795383e-41  7.628745e-05
cohesion        -5.590765e-41 -1.523742e-04
inner           -5.551354e-42  1.690899e-06
outer            1.088201e-41  2.418444e-04
ioratio          1.926041e-37  3.670674e-01
comsize          2.626657e-41  1.990214e-04
[1] "Dataset: med_targets Model GBM, run: 9 of 10 2015-06-15 22:36:30"
Iter   TrainDeviance   ValidDeviance   StepSize   Improve
     1        0.2209             nan     0.0100    0.0003
     2        0.2179             nan     0.0100    0.0000
     3        0.2136             nan     0.0100    0.0002
     4        0.2093             nan     0.0100    0.0008
     5        0.2050             nan     0.0100    0.0001
     6        0.2017             nan     0.0100    0.0008
     7        0.1981             nan     0.0100    0.0005
     8        0.1956             nan     0.0100    0.0001
     9        0.1927             nan     0.0100   -0.0000
    10        0.1901             nan     0.0100    0.0003
    20        0.1674             nan     0.0100    0.0002
    40        0.1403             nan     0.0100   -0.0000
    60        0.1202             nan     0.0100    0.0001
    80        0.1057             nan     0.0100    0.0001
   100        0.0952             nan     0.0100   -0.0000
   120        0.0852             nan     0.0100   -0.0000
   140        0.0778             nan     0.0100   -0.0001
   160        0.0713             nan     0.0100   -0.0000
   180        0.0658             nan     0.0100   -0.0000
   194        0.0618             nan     0.0100   -0.0000

[1] "GBM variable coefficients"
                            var     rel.inf
outer                     outer 9.547882480
V1                           V1 4.546815949
graph23                 graph23 4.356186244
walktrap_vertex walktrap_vertex 4.018965730
constraint           constraint 3.647080328
bet                         bet 3.216300258
spin_vertex         spin_vertex 2.352778531
V2                           V2 2.350253668
bigcom41               bigcom41 2.254815636
membership_s21   membership_s21 2.207278294
fourth                   fourth 2.176641759
graph4                   graph4 2.163151581
pagerank               pagerank 1.942060513
graph1                   graph1 1.723680936
trans                     trans 1.650265966
orbit18                 orbit18 1.632759039
ratio5                   ratio5 1.436208848
ratio2                   ratio2 1.408453099
membership_s14   membership_s14 1.324794856
graph11                 graph11 1.320099733
graph3                   graph3 1.283065148
graph13                 graph13 1.282671869
graph6                   graph6 1.248873392
graph19                 graph19 1.132512943
bigcom23               bigcom23 1.102771857
ratio6                   ratio6 1.065409629
comsize                 comsize 1.049862144
graph2                   graph2 1.005035533
graph15                 graph15 0.994688971
graph17                 graph17 0.993922178
fifth                     fifth 0.982988596
orbit27                 orbit27 0.949731039
adhesion               adhesion 0.886733704
knn                         knn 0.883578302
graph12                 graph12 0.862246533
orbit21                 orbit21 0.845835296
orbit28                 orbit28 0.843233054
orbit50                 orbit50 0.817571619
orbit5                   orbit5 0.747657174
upto_sixth           upto_sixth 0.727766003
orbit45                 orbit45 0.717814279
orbit16                 orbit16 0.680137822
hubscore               hubscore 0.671403694
orbit36                 orbit36 0.656108457
orbit35                 orbit35 0.638058462
orbit30                 orbit30 0.589966734
graph20                 graph20 0.567332086
bigcom8                 bigcom8 0.567275953
graph10                 graph10 0.541705696
orbit31                 orbit31 0.510894499
cohesion               cohesion 0.507868654
orbit17                 orbit17 0.506715393
orbit44                 orbit44 0.498250795
bigcom33               bigcom33 0.479474086
upto_fifth           upto_fifth 0.470940608
graph16                 graph16 0.465518419
close                     close 0.451034713
graph0                   graph0 0.448294720
ratio1                   ratio1 0.431987924
ioratio                 ioratio 0.428293888
graph21                 graph21 0.422161207
orbit20                 orbit20 0.419548028
inner                     inner 0.419223667
graph25                 graph25 0.417673408
orbit51                 orbit51 0.411977261
ratio4                   ratio4 0.405510086
membership_s19   membership_s19 0.396817348
ratio3                   ratio3 0.391947920
orbit2                   orbit2 0.388779912
graph5                   graph5 0.377096509
orbit38                 orbit38 0.373291299
coreness               coreness 0.363670848
ecc                         ecc 0.359518740
orbit46                 orbit46 0.355907399
orbit15                 orbit15 0.355032950
AP                           AP 0.353987267
graph8                   graph8 0.336688571
orbit56                 orbit56 0.319066428
graph14                 graph14 0.303379806
orbit62                 orbit62 0.297981179
graph18                 graph18 0.296231056
membership_s35   membership_s35 0.292104010
orbit40                 orbit40 0.291181966
upto_second         upto_second 0.284844066
graph9                   graph9 0.273924660
upto_third           upto_third 0.265312385
orbit43                 orbit43 0.233688216
orbit9                   orbit9 0.214723446
orbit47                 orbit47 0.205840240
orbit58                 orbit58 0.197119685
orbit11                 orbit11 0.189591122
pdi                         pdi 0.186361408
orbit24                 orbit24 0.184435719
bigcom12               bigcom12 0.183266724
orbit33                 orbit33 0.182575830
graph24                 graph24 0.175521116
orbit13                 orbit13 0.171044095
bigcom1                 bigcom1 0.148378254
second                   second 0.136724868
orbit49                 orbit49 0.135375872
orbit39                 orbit39 0.131453975
graph22                 graph22 0.119211724
third                     third 0.112277371
graph7                   graph7 0.106767197
orbit23                 orbit23 0.106317472
orbit53                 orbit53 0.103881791
orbit7                   orbit7 0.102200318
orbit61                 orbit61 0.100386606
orbit48                 orbit48 0.094561066
orbit69                 orbit69 0.093764063
orbit67                 orbit67 0.084612220
membership_s37   membership_s37 0.083194014
orbit59                 orbit59 0.082589725
orbit60                 orbit60 0.081235159
orbit10                 orbit10 0.081001543
orbit37                 orbit37 0.079199245
orbit22                 orbit22 0.072559084
membership_s39   membership_s39 0.071522691
upto_fourth         upto_fourth 0.071275119
graph26                 graph26 0.071272405
orbit32                 orbit32 0.066734371
orbit42                 orbit42 0.062176714
orbit12                 orbit12 0.052935767
orbit52                 orbit52 0.052527170
orbit1                   orbit1 0.051673654
evcent                   evcent 0.051622502
membership_s1     membership_s1 0.048868131
orbit19                 orbit19 0.044832943
orbit57                 orbit57 0.043563574
bigcom5                 bigcom5 0.039201149
orbit25                 orbit25 0.031388824
sixth                     sixth 0.022755272
orbit29                 orbit29 0.020344491
orbit66                 orbit66 0.010442687
orbit54                 orbit54 0.005996926
bigcom11               bigcom11 0.005583172
selfinter             selfinter 0.005508330
membership_s22   membership_s22 0.005351655
graph27                 graph27 0.000000000
graph28                 graph28 0.000000000
graph29                 graph29 0.000000000
orbit0                   orbit0 0.000000000
orbit3                   orbit3 0.000000000
orbit4                   orbit4 0.000000000
orbit6                   orbit6 0.000000000
orbit8                   orbit8 0.000000000
orbit14                 orbit14 0.000000000
orbit26                 orbit26 0.000000000
orbit34                 orbit34 0.000000000
orbit41                 orbit41 0.000000000
orbit55                 orbit55 0.000000000
orbit63                 orbit63 0.000000000
orbit64                 orbit64 0.000000000
orbit65                 orbit65 0.000000000
orbit68                 orbit68 0.000000000
orbit70                 orbit70 0.000000000
orbit71                 orbit71 0.000000000
orbit72                 orbit72 0.000000000
eccrad                   eccrad 0.000000000
first                     first 0.000000000
bigcom3                 bigcom3 0.000000000
bigcom4                 bigcom4 0.000000000
bigcom6                 bigcom6 0.000000000
bigcom7                 bigcom7 0.000000000
bigcom9                 bigcom9 0.000000000
bigcom10               bigcom10 0.000000000
bigcom13               bigcom13 0.000000000
bigcom14               bigcom14 0.000000000
bigcom15               bigcom15 0.000000000
bigcom16               bigcom16 0.000000000
bigcom17               bigcom17 0.000000000
bigcom19               bigcom19 0.000000000
bigcom20               bigcom20 0.000000000
bigcom21               bigcom21 0.000000000
bigcom22               bigcom22 0.000000000
bigcom26               bigcom26 0.000000000
bigcom27               bigcom27 0.000000000
bigcom28               bigcom28 0.000000000
bigcom30               bigcom30 0.000000000
bigcom31               bigcom31 0.000000000
bigcom32               bigcom32 0.000000000
bigcom34               bigcom34 0.000000000
bigcom36               bigcom36 0.000000000
bigcom37               bigcom37 0.000000000
bigcom38               bigcom38 0.000000000
bigcom39               bigcom39 0.000000000
bigcom40               bigcom40 0.000000000
bigcom43               bigcom43 0.000000000
bigcom46               bigcom46 0.000000000
bigcom47               bigcom47 0.000000000
bigcom49               bigcom49 0.000000000
bigcom52               bigcom52 0.000000000
bigcom54               bigcom54 0.000000000
bigcom58               bigcom58 0.000000000
bigcom61               bigcom61 0.000000000
bigcom65               bigcom65 0.000000000
bigcom69               bigcom69 0.000000000
bigcom71               bigcom71 0.000000000
bigcom75               bigcom75 0.000000000
bigcom76               bigcom76 0.000000000
bigcom78               bigcom78 0.000000000
bigcom82               bigcom82 0.000000000
bigcom83               bigcom83 0.000000000
bigcom85               bigcom85 0.000000000
bigcom87               bigcom87 0.000000000
bigcom90               bigcom90 0.000000000
bigcom91               bigcom91 0.000000000
bigcom95               bigcom95 0.000000000
bigcom97               bigcom97 0.000000000
bigcom98               bigcom98 0.000000000
bigcom99               bigcom99 0.000000000
bigcom101             bigcom101 0.000000000
bigcom102             bigcom102 0.000000000
bigcom104             bigcom104 0.000000000
bigcom106             bigcom106 0.000000000
bigcom107             bigcom107 0.000000000
bigcom108             bigcom108 0.000000000
bigcom113             bigcom113 0.000000000
bigcom114             bigcom114 0.000000000
bigcom115             bigcom115 0.000000000
bigcom117             bigcom117 0.000000000
bigcom119             bigcom119 0.000000000
bigcom121             bigcom121 0.000000000
bigcom123             bigcom123 0.000000000
bigcom124             bigcom124 0.000000000
bigcom127             bigcom127 0.000000000
bigcom130             bigcom130 0.000000000
bigcom131             bigcom131 0.000000000
bigcom134             bigcom134 0.000000000
bigcom138             bigcom138 0.000000000
bigcom143             bigcom143 0.000000000
bigcom146             bigcom146 0.000000000
bigcom148             bigcom148 0.000000000
bigcom149             bigcom149 0.000000000
bigcom151             bigcom151 0.000000000
bigcom153             bigcom153 0.000000000
bigcom154             bigcom154 0.000000000
bigcom159             bigcom159 0.000000000
bigcom160             bigcom160 0.000000000
bigcom161             bigcom161 0.000000000
bigcom162             bigcom162 0.000000000
bigcom168             bigcom168 0.000000000
bigcom172             bigcom172 0.000000000
bigcom175             bigcom175 0.000000000
bigcom180             bigcom180 0.000000000
bigcom181             bigcom181 0.000000000
bigcom183             bigcom183 0.000000000
bigcom185             bigcom185 0.000000000
bigcom187             bigcom187 0.000000000
bigcom189             bigcom189 0.000000000
bigcom191             bigcom191 0.000000000
bigcom198             bigcom198 0.000000000
bigcom199             bigcom199 0.000000000
bigcom200             bigcom200 0.000000000
bigcom202             bigcom202 0.000000000
bigcom205             bigcom205 0.000000000
bigcom227             bigcom227 0.000000000
bigcom232             bigcom232 0.000000000
bigcom241             bigcom241 0.000000000
bigcom246             bigcom246 0.000000000
bigcom266             bigcom266 0.000000000
bigcom268             bigcom268 0.000000000
bigcom274             bigcom274 0.000000000
bigcom278             bigcom278 0.000000000
bigcom280             bigcom280 0.000000000
bigcom323             bigcom323 0.000000000
bigcom341             bigcom341 0.000000000
bigcom342             bigcom342 0.000000000
bigcom345             bigcom345 0.000000000
bigcom346             bigcom346 0.000000000
bigcom354             bigcom354 0.000000000
bigcom369             bigcom369 0.000000000
bigcom373             bigcom373 0.000000000
bigcom377             bigcom377 0.000000000
bigcom384             bigcom384 0.000000000
bigcom394             bigcom394 0.000000000
bigcom398             bigcom398 0.000000000
bigcom403             bigcom403 0.000000000
bigcom404             bigcom404 0.000000000
bigcom414             bigcom414 0.000000000
bigcom416             bigcom416 0.000000000
bigcom423             bigcom423 0.000000000
bigcom428             bigcom428 0.000000000
bigcom430             bigcom430 0.000000000
bigcom434             bigcom434 0.000000000
bigcom435             bigcom435 0.000000000
bigcom449             bigcom449 0.000000000
bigcom451             bigcom451 0.000000000
bigcom454             bigcom454 0.000000000
bigcom471             bigcom471 0.000000000
bigcom473             bigcom473 0.000000000
bigcom479             bigcom479 0.000000000
bigcom484             bigcom484 0.000000000
bigcom485             bigcom485 0.000000000
bigcom492             bigcom492 0.000000000
bigcom498             bigcom498 0.000000000
bigcom506             bigcom506 0.000000000
bigcom530             bigcom530 0.000000000
bigcom531             bigcom531 0.000000000
bigcom564             bigcom564 0.000000000
bigcom623             bigcom623 0.000000000
membership_s2     membership_s2 0.000000000
[truncated: 151,675 more chars]
