# Supplementary material for: Distinctive Behaviors of Druggable Proteins in Cellular Networks
Source: PLoS Comput Biol. 2015 Dec 23;11(12):e1004597. doi: 10.1371/journal.pcbi.1004597 (PMC4689399; doi:10.1371/journal.pcbi.1004597)
Supplement: S1 File — (ZIP) [file pcbi.1004597.s004.zip › S1_File/y2hpubmed.direct.20150613.ppi.optimised_Target_results_med_TnotC.txt]

[[1]]
[1] "med_TnotC"

[1] "Dataset: med_TnotC Model GBM, run: 1 of 10 2015-06-15 22:30:06"
Iter   TrainDeviance   ValidDeviance   StepSize   Improve
     1        0.1052             nan     0.0100    0.0001
     2        0.1040             nan     0.0100   -0.0001
     3        0.1010             nan     0.0100   -0.0001
     4        0.0988             nan     0.0100   -0.0001
     5        0.0976             nan     0.0100    0.0001
     6        0.0947             nan     0.0100   -0.0001
     7        0.0926             nan     0.0100   -0.0001
     8        0.0918             nan     0.0100    0.0001
     9        0.0904             nan     0.0100   -0.0001
    10        0.0891             nan     0.0100   -0.0001
    20        0.0762             nan     0.0100   -0.0001
    40        0.0610             nan     0.0100    0.0000
    60        0.0531             nan     0.0100   -0.0000
    80        0.0456             nan     0.0100   -0.0001
   100        0.0410             nan     0.0100   -0.0000
   106        0.0398             nan     0.0100   -0.0001

[1] "GBM variable coefficients"
                            var      rel.inf
V1                           V1 6.184836e+00
walktrap_vertex walktrap_vertex 5.382872e+00
V2                           V2 4.903828e+00
graph23                 graph23 4.695330e+00
graph11                 graph11 4.670648e+00
ratio6                   ratio6 3.898940e+00
fourth                   fourth 3.463261e+00
graph15                 graph15 3.338656e+00
constraint           constraint 3.018445e+00
graph4                   graph4 3.010982e+00
ratio5                   ratio5 2.939232e+00
membership_s21   membership_s21 2.578933e+00
outer                     outer 2.365291e+00
ratio2                   ratio2 2.002967e+00
bet                         bet 1.973086e+00
spin_vertex         spin_vertex 1.922522e+00
graph17                 graph17 1.803548e+00
orbit53                 orbit53 1.768207e+00
graph18                 graph18 1.574523e+00
cohesion               cohesion 1.342636e+00
inner                     inner 1.297298e+00
graph1                   graph1 1.236930e+00
adhesion               adhesion 1.216842e+00
pagerank               pagerank 1.209956e+00
orbit27                 orbit27 1.183344e+00
orbit52                 orbit52 1.103927e+00
ratio1                   ratio1 1.087306e+00
graph10                 graph10 1.011588e+00
orbit18                 orbit18 1.000700e+00
orbit1                   orbit1 9.404267e-01
graph20                 graph20 9.332882e-01
graph16                 graph16 9.006867e-01
pdi                         pdi 8.549030e-01
comsize                 comsize 8.423366e-01
orbit31                 orbit31 7.857894e-01
orbit39                 orbit39 7.390953e-01
graph12                 graph12 7.255919e-01
fifth                     fifth 7.055732e-01
orbit20                 orbit20 7.036564e-01
orbit21                 orbit21 6.810251e-01
orbit17                 orbit17 6.648866e-01
graph21                 graph21 6.547415e-01
upto_sixth           upto_sixth 6.331574e-01
orbit37                 orbit37 6.314295e-01
sixth                     sixth 5.937358e-01
orbit35                 orbit35 5.843711e-01
orbit36                 orbit36 5.778123e-01
orbit30                 orbit30 5.275920e-01
bigcom8                 bigcom8 4.998798e-01
graph5                   graph5 4.917905e-01
knn                         knn 4.902137e-01
graph14                 graph14 4.874473e-01
ratio3                   ratio3 4.688907e-01
orbit5                   orbit5 4.507300e-01
membership_s35   membership_s35 4.463675e-01
orbit9                   orbit9 4.440787e-01
graph19                 graph19 4.131150e-01
orbit63                 orbit63 4.052243e-01
orbit32                 orbit32 3.872891e-01
orbit45                 orbit45 3.828114e-01
ioratio                 ioratio 3.679702e-01
orbit51                 orbit51 3.659260e-01
orbit38                 orbit38 3.599952e-01
membership_s14   membership_s14 3.552571e-01
AP                           AP 3.542759e-01
close                     close 3.496937e-01
ecc                         ecc 3.281237e-01
orbit49                 orbit49 3.254360e-01
orbit40                 orbit40 3.164421e-01
orbit56                 orbit56 2.969359e-01
graph6                   graph6 2.878554e-01
orbit16                 orbit16 2.763302e-01
ratio4                   ratio4 2.744889e-01
orbit24                 orbit24 2.638043e-01
orbit25                 orbit25 2.448559e-01
membership_s1     membership_s1 2.439841e-01
orbit62                 orbit62 2.085564e-01
orbit47                 orbit47 2.039641e-01
graph0                   graph0 1.728995e-01
graph7                   graph7 1.695660e-01
graph24                 graph24 1.582518e-01
orbit28                 orbit28 1.486753e-01
orbit43                 orbit43 1.438979e-01
membership_s39   membership_s39 1.375108e-01
graph22                 graph22 1.219928e-01
graph2                   graph2 1.209662e-01
hubscore               hubscore 1.198031e-01
orbit19                 orbit19 1.183091e-01
orbit4                   orbit4 1.131888e-01
graph25                 graph25 1.013047e-01
orbit54                 orbit54 9.942150e-02
orbit15                 orbit15 9.146368e-02
trans                     trans 9.071320e-02
graph13                 graph13 7.966606e-02
orbit29                 orbit29 7.648932e-02
orbit42                 orbit42 6.833638e-02
orbit33                 orbit33 6.122659e-02
orbit10                 orbit10 4.998869e-02
orbit61                 orbit61 2.909642e-02
bigcom5                 bigcom5 2.362604e-02
bigcom1                 bigcom1 1.913015e-02
upto_fifth           upto_fifth 1.447485e-02
graph3                   graph3 4.132776e-03
upto_third           upto_third 1.871754e-03
third                     third 1.459013e-03
orbit6                   orbit6 1.149919e-03
orbit50                 orbit50 9.458625e-04
evcent                   evcent 6.898561e-04
orbit7                   orbit7 5.400085e-04
coreness               coreness 4.645978e-04
orbit22                 orbit22 2.136900e-04
graph9                   graph9 6.728177e-05
graph8                   graph8 0.000000e+00
graph26                 graph26 0.000000e+00
graph27                 graph27 0.000000e+00
graph28                 graph28 0.000000e+00
graph29                 graph29 0.000000e+00
orbit0                   orbit0 0.000000e+00
orbit2                   orbit2 0.000000e+00
orbit3                   orbit3 0.000000e+00
orbit8                   orbit8 0.000000e+00
orbit11                 orbit11 0.000000e+00
orbit12                 orbit12 0.000000e+00
orbit13                 orbit13 0.000000e+00
orbit14                 orbit14 0.000000e+00
orbit23                 orbit23 0.000000e+00
orbit26                 orbit26 0.000000e+00
orbit34                 orbit34 0.000000e+00
orbit41                 orbit41 0.000000e+00
orbit44                 orbit44 0.000000e+00
orbit46                 orbit46 0.000000e+00
orbit48                 orbit48 0.000000e+00
orbit55                 orbit55 0.000000e+00
orbit57                 orbit57 0.000000e+00
orbit58                 orbit58 0.000000e+00
orbit59                 orbit59 0.000000e+00
orbit60                 orbit60 0.000000e+00
orbit64                 orbit64 0.000000e+00
orbit65                 orbit65 0.000000e+00
orbit66                 orbit66 0.000000e+00
orbit67                 orbit67 0.000000e+00
orbit68                 orbit68 0.000000e+00
orbit69                 orbit69 0.000000e+00
orbit70                 orbit70 0.000000e+00
orbit71                 orbit71 0.000000e+00
orbit72                 orbit72 0.000000e+00
eccrad                   eccrad 0.000000e+00
first                     first 0.000000e+00
upto_second         upto_second 0.000000e+00
upto_fourth         upto_fourth 0.000000e+00
second                   second 0.000000e+00
selfinter             selfinter 0.000000e+00
bigcom3                 bigcom3 0.000000e+00
bigcom4                 bigcom4 0.000000e+00
bigcom6                 bigcom6 0.000000e+00
bigcom7                 bigcom7 0.000000e+00
bigcom9                 bigcom9 0.000000e+00
bigcom10               bigcom10 0.000000e+00
bigcom11               bigcom11 0.000000e+00
bigcom12               bigcom12 0.000000e+00
bigcom13               bigcom13 0.000000e+00
bigcom14               bigcom14 0.000000e+00
bigcom15               bigcom15 0.000000e+00
bigcom16               bigcom16 0.000000e+00
bigcom17               bigcom17 0.000000e+00
bigcom19               bigcom19 0.000000e+00
bigcom20               bigcom20 0.000000e+00
bigcom21               bigcom21 0.000000e+00
bigcom22               bigcom22 0.000000e+00
bigcom23               bigcom23 0.000000e+00
bigcom26               bigcom26 0.000000e+00
bigcom27               bigcom27 0.000000e+00
bigcom28               bigcom28 0.000000e+00
bigcom30               bigcom30 0.000000e+00
bigcom31               bigcom31 0.000000e+00
bigcom32               bigcom32 0.000000e+00
bigcom33               bigcom33 0.000000e+00
bigcom34               bigcom34 0.000000e+00
bigcom36               bigcom36 0.000000e+00
bigcom37               bigcom37 0.000000e+00
bigcom38               bigcom38 0.000000e+00
bigcom39               bigcom39 0.000000e+00
bigcom40               bigcom40 0.000000e+00
bigcom41               bigcom41 0.000000e+00
bigcom43               bigcom43 0.000000e+00
bigcom46               bigcom46 0.000000e+00
bigcom47               bigcom47 0.000000e+00
bigcom49               bigcom49 0.000000e+00
bigcom52               bigcom52 0.000000e+00
bigcom54               bigcom54 0.000000e+00
bigcom58               bigcom58 0.000000e+00
bigcom61               bigcom61 0.000000e+00
bigcom65               bigcom65 0.000000e+00
bigcom69               bigcom69 0.000000e+00
bigcom71               bigcom71 0.000000e+00
bigcom75               bigcom75 0.000000e+00
bigcom76               bigcom76 0.000000e+00
bigcom78               bigcom78 0.000000e+00
bigcom82               bigcom82 0.000000e+00
bigcom83               bigcom83 0.000000e+00
bigcom85               bigcom85 0.000000e+00
bigcom87               bigcom87 0.000000e+00
bigcom90               bigcom90 0.000000e+00
bigcom91               bigcom91 0.000000e+00
bigcom95               bigcom95 0.000000e+00
bigcom97               bigcom97 0.000000e+00
bigcom98               bigcom98 0.000000e+00
bigcom99               bigcom99 0.000000e+00
bigcom101             bigcom101 0.000000e+00
bigcom102             bigcom102 0.000000e+00
bigcom104             bigcom104 0.000000e+00
bigcom106             bigcom106 0.000000e+00
bigcom107             bigcom107 0.000000e+00
bigcom108             bigcom108 0.000000e+00
bigcom113             bigcom113 0.000000e+00
bigcom114             bigcom114 0.000000e+00
bigcom115             bigcom115 0.000000e+00
bigcom117             bigcom117 0.000000e+00
bigcom119             bigcom119 0.000000e+00
bigcom121             bigcom121 0.000000e+00
bigcom123             bigcom123 0.000000e+00
bigcom124             bigcom124 0.000000e+00
bigcom127             bigcom127 0.000000e+00
bigcom130             bigcom130 0.000000e+00
bigcom131             bigcom131 0.000000e+00
bigcom134             bigcom134 0.000000e+00
bigcom138             bigcom138 0.000000e+00
bigcom143             bigcom143 0.000000e+00
bigcom146             bigcom146 0.000000e+00
bigcom148             bigcom148 0.000000e+00
bigcom149             bigcom149 0.000000e+00
bigcom151             bigcom151 0.000000e+00
bigcom153             bigcom153 0.000000e+00
bigcom154             bigcom154 0.000000e+00
bigcom159             bigcom159 0.000000e+00
bigcom160             bigcom160 0.000000e+00
bigcom161             bigcom161 0.000000e+00
bigcom162             bigcom162 0.000000e+00
bigcom168             bigcom168 0.000000e+00
bigcom172             bigcom172 0.000000e+00
bigcom175             bigcom175 0.000000e+00
bigcom180             bigcom180 0.000000e+00
bigcom181             bigcom181 0.000000e+00
bigcom183             bigcom183 0.000000e+00
bigcom185             bigcom185 0.000000e+00
bigcom187             bigcom187 0.000000e+00
bigcom189             bigcom189 0.000000e+00
bigcom191             bigcom191 0.000000e+00
bigcom198             bigcom198 0.000000e+00
bigcom199             bigcom199 0.000000e+00
bigcom200             bigcom200 0.000000e+00
bigcom202             bigcom202 0.000000e+00
bigcom205             bigcom205 0.000000e+00
bigcom227             bigcom227 0.000000e+00
bigcom232             bigcom232 0.000000e+00
bigcom241             bigcom241 0.000000e+00
bigcom246             bigcom246 0.000000e+00
bigcom266             bigcom266 0.000000e+00
bigcom268             bigcom268 0.000000e+00
bigcom274             bigcom274 0.000000e+00
bigcom278             bigcom278 0.000000e+00
bigcom280             bigcom280 0.000000e+00
bigcom323             bigcom323 0.000000e+00
bigcom341             bigcom341 0.000000e+00
bigcom342             bigcom342 0.000000e+00
bigcom345             bigcom345 0.000000e+00
bigcom346             bigcom346 0.000000e+00
bigcom354             bigcom354 0.000000e+00
bigcom369             bigcom369 0.000000e+00
bigcom373             bigcom373 0.000000e+00
bigcom377             bigcom377 0.000000e+00
bigcom384             bigcom384 0.000000e+00
bigcom394             bigcom394 0.000000e+00
bigcom398             bigcom398 0.000000e+00
bigcom403             bigcom403 0.000000e+00
bigcom404             bigcom404 0.000000e+00
bigcom414             bigcom414 0.000000e+00
bigcom416             bigcom416 0.000000e+00
bigcom423             bigcom423 0.000000e+00
bigcom428             bigcom428 0.000000e+00
bigcom430             bigcom430 0.000000e+00
bigcom434             bigcom434 0.000000e+00
bigcom435             bigcom435 0.000000e+00
bigcom449             bigcom449 0.000000e+00
bigcom451             bigcom451 0.000000e+00
bigcom454             bigcom454 0.000000e+00
bigcom471             bigcom471 0.000000e+00
bigcom473             bigcom473 0.000000e+00
bigcom479             bigcom479 0.000000e+00
bigcom484             bigcom484 0.000000e+00
bigcom485             bigcom485 0.000000e+00
bigcom492             bigcom492 0.000000e+00
bigcom498             bigcom498 0.000000e+00
bigcom506             bigcom506 0.000000e+00
bigcom530             bigcom530 0.000000e+00
bigcom531             bigcom531 0.000000e+00
bigcom564             bigcom564 0.000000e+00
bigcom623             bigcom623 0.000000e+00
membership_s2     membership_s2 0.000000e+00
membership_s3     membership_s3 0.000000e+00
membership_s4     membership_s4 0.000000e+00
membership_s5     membership_s5 0.000000e+00
membership_s6     membership_s6 0.000000e+00
membership_s7     membership_s7 0.000000e+00
membership_s8     membership_s8 0.000000e+00
membership_s9     membership_s9 0.000000e+00
membership_s10   membership_s10 0.000000e+00
membership_s11   membership_s11 0.000000e+00
membership_s13   membership_s13 0.000000e+00
membership_s15   membership_s15 0.000000e+00
membership_s17   membership_s17 0.000000e+00
membership_s18   membership_s18 0.000000e+00
membership_s19   membership_s19 0.000000e+00
membership_s20   membership_s20 0.000000e+00
membership_s22   membership_s22 0.000000e+00
membership_s23   membership_s23 0.000000e+00
membership_s25   membership_s25 0.000000e+00
membership_s26   membership_s26 0.000000e+00
membership_s27   membership_s27 0.000000e+00
membership_s28   membership_s28 0.000000e+00
membership_s29   membership_s29 0.000000e+00
membership_s30   membership_s30 0.000000e+00
membership_s31   membership_s31 0.000000e+00
membership_s32   membership_s32 0.000000e+00
membership_s33   membership_s33 0.000000e+00
membership_s34   membership_s34 0.000000e+00
membership_s36   membership_s36 0.000000e+00
membership_s37   membership_s37 0.000000e+00
membership_s40   membership_s40 0.000000e+00
membership_s41   membership_s41 0.000000e+00
membership_s42   membership_s42 0.000000e+00
membership_s43   membership_s43 0.000000e+00
membership_s44   membership_s44 0.000000e+00
[1] "Dataset: med_TnotC Model RF, run: 1 of 10 2015-06-15 22:30:22"
     |      Out-of-bag   |
Tree |      MSE  %Var(y) |
   1 |  0.01472   156.62 |
   2 |  0.01435   152.67 |
   3 |  0.01626   173.00 |
   4 |  0.01489   158.38 |
   5 |  0.01334   141.88 |
   6 |   0.0122   129.84 |
   7 |  0.01293   137.59 |
   8 |  0.01306   138.97 |
   9 |  0.01267   134.78 |
  10 |  0.01229   130.78 |
  11 |  0.01291   137.31 |
  12 |  0.01244   132.33 |
  13 |  0.01265   134.59 |
  14 |  0.01249   132.85 |
  15 |  0.01222   129.97 |
  16 |   0.0123   130.85 |
  17 |  0.01214   129.11 |
  18 |   0.0118   125.56 |
  19 |  0.01159   123.26 |
  20 |  0.01153   122.65 |
  21 |  0.01136   120.86 |
  22 |  0.01137   120.97 |
  23 |  0.01131   120.35 |
  24 |  0.01123   119.46 |
  25 |  0.01128   120.04 |
  26 |  0.01121   119.23 |
  27 |  0.01112   118.32 |
  28 |  0.01115   118.57 |
  29 |  0.01117   118.84 |
  30 |  0.01113   118.39 |
  31 |  0.01121   119.22 |
  32 |  0.01124   119.54 |
  33 |  0.01118   118.89 |
  34 |   0.0112   119.14 |
  35 |  0.01116   118.75 |
  36 |  0.01109   117.99 |
  37 |  0.01108   117.88 |
  38 |  0.01101   117.18 |
  39 |  0.01098   116.84 |
  40 |  0.01094   116.43 |
  41 |  0.01107   117.75 |
  42 |  0.01111   118.14 |
  43 |  0.01113   118.40 |
  44 |  0.01108   117.92 |
  45 |  0.01102   117.28 |
  46 |  0.01101   117.16 |
  47 |  0.01102   117.22 |
  48 |  0.01101   117.09 |
  49 |  0.01105   117.54 |
  50 |  0.01103   117.29 |
  51 |  0.01103   117.35 |
  52 |  0.01101   117.10 |
  53 |  0.01101   117.09 |
  54 |  0.01104   117.48 |
  55 |  0.01099   116.87 |
  56 |  0.01096   116.58 |
  57 |  0.01095   116.51 |
  58 |  0.01094   116.41 |
  59 |  0.01092   116.12 |
  60 |   0.0109   115.98 |
  61 |   0.0109   116.01 |
  62 |   0.0109   116.00 |
  63 |  0.01091   116.02 |
  64 |  0.01089   115.89 |
  65 |  0.01093   116.28 |
  66 |   0.0109   115.94 |
  67 |  0.01088   115.80 |
  68 |  0.01086   115.51 |
  69 |  0.01086   115.50 |
  70 |  0.01085   115.40 |
  71 |  0.01083   115.17 |
  72 |  0.01082   115.13 |
  73 |  0.01082   115.12 |
  74 |  0.01085   115.46 |
  75 |  0.01085   115.42 |
  76 |  0.01087   115.66 |
  77 |  0.01086   115.51 |
  78 |  0.01086   115.55 |
  79 |  0.01087   115.59 |
  80 |  0.01088   115.77 |
  81 |  0.01089   115.90 |
  82 |  0.01094   116.40 |
  83 |  0.01091   116.07 |
  84 |  0.01091   116.02 |
  85 |  0.01089   115.81 |
  86 |  0.01086   115.55 |
  87 |  0.01087   115.67 |
  88 |  0.01086   115.51 |
  89 |  0.01084   115.34 |
  90 |  0.01081   115.03 |
  91 |  0.01081   114.96 |
  92 |  0.01079   114.81 |
  93 |  0.01075   114.36 |
  94 |  0.01075   114.34 |
  95 |  0.01073   114.12 |
  96 |  0.01073   114.19 |
  97 |  0.01074   114.21 |
  98 |  0.01073   114.15 |
  99 |  0.01072   114.06 |
 100 |  0.01071   113.94 |
[1] "Random Forest variable coefficients"
                      %IncMSE IncNodePurity
graph5           4.973581e-04  8.288072e-02
graph6           1.271601e-03  6.652059e-02
graph7           1.618123e-05  2.261905e-02
graph8           0.000000e+00  1.452831e-19
graph9           4.952286e-04  7.300451e-02
graph10          5.137221e-03  1.176978e-01
graph11          5.218415e-03  2.141935e-01
graph12          2.504277e-03  9.709944e-02
graph13          2.230360e-03  4.554208e-02
graph14          1.272683e-03  7.355341e-02
graph15          2.294601e-03  1.764346e-01
graph16          2.446231e-03  1.034045e-01
graph17          4.049394e-03  2.480341e-01
graph18          9.879686e-04  3.176008e-02
graph19          2.413019e-03  1.447634e-01
graph20          1.808965e-03  3.307313e-02
graph21          3.654824e-05  8.238621e-02
graph22          2.895468e-04  2.908855e-03
graph23          1.757995e-03  1.793020e-01
graph24          2.258608e-04  2.334387e-02
graph25          2.200763e-03  8.033989e-02
graph26          0.000000e+00  1.330316e-18
graph27          0.000000e+00  7.686993e-19
graph28          0.000000e+00  5.204170e-20
graph29          0.000000e+00  5.551115e-19
orbit0           2.749157e-04  9.186026e-02
orbit1           1.001936e-04  8.605613e-02
orbit2           3.461833e-04  7.552127e-02
orbit3           0.000000e+00  1.882175e-18
orbit4           8.479478e-05  5.069162e-02
orbit5           6.939835e-04  7.469751e-02
orbit6           2.615196e-03  9.690817e-02
orbit7           6.043680e-05  6.192074e-02
orbit8           2.549082e-04  5.801306e-02
orbit9           3.031575e-03  7.012012e-02
orbit10          2.033044e-03  5.438017e-02
orbit11          4.471437e-04  1.321154e-02
orbit12          7.399955e-04  1.561082e-02
orbit13          0.000000e+00  1.321642e-18
orbit14          0.000000e+00  1.013729e-18
orbit15          2.057813e-03  1.465725e-01
orbit16          1.136166e-03  8.363518e-02
orbit17          4.198780e-04  8.303238e-02
orbit18          3.606247e-03  6.366242e-02
orbit19          2.497194e-03  6.487586e-02
orbit20          1.488040e-04  1.005064e-01
orbit21          4.861380e-04  1.110433e-01
orbit22          3.482140e-03  2.696205e-01
orbit23          6.813203e-06  7.621573e-02
orbit24          3.963330e-03  7.240916e-02
orbit25          4.203154e-04  3.639758e-02
orbit26          1.586395e-03  4.905990e-02
orbit27          4.545641e-03  9.742736e-02
orbit28          4.106763e-03  1.330091e-01
orbit29          3.767438e-04  5.103323e-02
orbit30          7.169958e-04  1.203842e-02
orbit31          1.439052e-03  1.752563e-01
orbit32          3.941213e-03  9.580800e-02
orbit33          9.598754e-05  4.020673e-02
orbit34          5.526714e-03  1.340126e-01
orbit35          1.169212e-03  1.350729e-01
orbit36          2.053038e-04  1.262042e-01
orbit37          2.578812e-03  7.335253e-02
orbit38          1.301018e-03  6.339769e-02
orbit39          3.402110e-03  1.230272e-01
orbit40          1.188039e-03  7.431652e-02
orbit41          0.000000e+00  1.333333e-02
orbit42          1.677852e-05  1.865001e-02
orbit43          2.155661e-03  7.119048e-02
orbit44          0.000000e+00  7.177418e-19
orbit45          2.484198e-03  1.447587e-01
orbit46          8.293780e-05  3.957763e-02
orbit47          1.206728e-03  8.771391e-02
orbit48          0.000000e+00  3.408732e-18
orbit49          2.775593e-03  8.342240e-02
orbit50          8.478875e-04  9.124783e-02
orbit51          1.788414e-04  2.912222e-02
orbit52          3.366800e-03  4.020371e-02
orbit53          2.977954e-03  1.795285e-02
orbit54          1.418879e-03  7.782828e-03
orbit55          0.000000e+00  1.659914e-18
orbit56          2.356216e-03  1.471986e-01
orbit57          0.000000e+00  1.980837e-18
orbit58          0.000000e+00  1.464757e-18
orbit59          2.478400e-03  1.836103e-02
orbit60          0.000000e+00  1.233822e-18
orbit61          6.472492e-05  4.813223e-03
orbit62          2.490863e-03  1.898973e-02
orbit63          1.292862e-04  5.157447e-02
orbit64          0.000000e+00  1.582935e-18
orbit65          9.836066e-05  9.090909e-03
orbit66          0.000000e+00  1.411631e-18
orbit67          0.000000e+00  4.271757e-19
orbit68          0.000000e+00  1.294537e-18
orbit69          0.000000e+00  2.970714e-19
orbit70          0.000000e+00  5.334275e-19
orbit71          0.000000e+00  3.306817e-19
orbit72          0.000000e+00  2.385245e-20
AP               2.159918e-04  6.466610e-02
bet              4.121737e-04  6.501803e-02
ecc              1.640688e-03  7.328629e-02
eccrad           2.220444e-03  2.113763e-02
close            1.752354e-05  3.544192e-02
constraint       5.389789e-04  5.538425e-01
coreness        -1.628271e-05  1.963448e-01
knn              1.280909e-03  6.991832e-02
hubscore         2.636099e-03  2.602421e-01
pagerank         1.323948e-04  1.459013e-01
trans            5.144680e-04  8.916592e-02
evcent           2.329080e-03  8.560578e-02
first            5.718954e-04  1.616194e-02
upto_second      5.344717e-04  7.820696e-02
upto_third       6.468988e-04  3.428758e-02
upto_fourth      6.700968e-04  7.387277e-02
upto_fifth      -6.126804e-05  1.056870e-01
upto_sixth       7.909629e-03  1.965860e-01
second           1.369217e-04  6.162424e-02
third            1.698587e-03  1.250567e-01
fourth           9.594776e-04  1.258832e-01
fifth            1.613617e-05  1.252453e-01
sixth            2.469131e-03  1.900591e-01
ratio1           4.227541e-04  7.939983e-02
ratio2           3.725080e-04  1.162327e-01
ratio3           1.654567e-03  2.252783e-01
ratio4           8.806848e-04  1.842065e-01
ratio5           3.417122e-04  1.734955e-01
ratio6           4.621928e-04  3.023929e-01
selfinter        0.000000e+00  3.686287e-20
walktrap_vertex  1.017723e-03  2.732693e-01
bigcom1          3.412812e-05  1.697497e-02
bigcom3          0.000000e+00  1.387779e-19
bigcom4          0.000000e+00  4.163336e-19
bigcom5          1.672241e-05  2.181818e-02
bigcom6          0.000000e+00  0.000000e+00
bigcom7          0.000000e+00  1.387779e-19
bigcom8         -3.223999e-05  1.034861e-01
bigcom9          0.000000e+00  0.000000e+00
bigcom10         0.000000e+00  0.000000e+00
bigcom11         6.933611e-06  1.201533e-02
bigcom12         0.000000e+00  1.084202e-20
bigcom13         0.000000e+00  4.163336e-19
bigcom14         0.000000e+00  1.734723e-20
bigcom15         0.000000e+00  2.775558e-19
bigcom16         0.000000e+00  2.775558e-19
bigcom17         0.000000e+00  0.000000e+00
bigcom19         0.000000e+00  4.163336e-19
bigcom20         0.000000e+00  1.387779e-19
bigcom21         0.000000e+00  0.000000e+00
bigcom22         0.000000e+00  0.000000e+00
bigcom23         0.000000e+00  2.168404e-20
bigcom26         0.000000e+00  1.387779e-19
bigcom27         0.000000e+00  1.561251e-19
bigcom28         0.000000e+00  0.000000e+00
bigcom30         0.000000e+00  0.000000e+00
bigcom31         0.000000e+00  1.387779e-19
bigcom32         0.000000e+00  4.163336e-19
bigcom33         0.000000e+00  6.938894e-19
bigcom34         0.000000e+00  2.775558e-19
bigcom36         0.000000e+00  0.000000e+00
bigcom37         0.000000e+00  0.000000e+00
bigcom38         0.000000e+00  0.000000e+00
bigcom39         0.000000e+00  0.000000e+00
bigcom40         0.000000e+00  5.551115e-19
bigcom41         0.000000e+00  1.431147e-19
bigcom43         0.000000e+00  4.336809e-21
bigcom46         0.000000e+00  2.775558e-19
bigcom47         0.000000e+00  2.797242e-19
bigcom49         0.000000e+00  5.551115e-19
bigcom52         0.000000e+00  2.775558e-19
bigcom54         0.000000e+00  0.000000e+00
bigcom58         0.000000e+00  1.387779e-19
bigcom61         0.000000e+00  1.387779e-19
bigcom65         0.000000e+00  4.163336e-19
bigcom69         0.000000e+00  1.387779e-19
bigcom71         0.000000e+00  1.387779e-19
bigcom75         0.000000e+00  0.000000e+00
bigcom76         0.000000e+00  1.387779e-19
bigcom78         0.000000e+00  0.000000e+00
bigcom82         0.000000e+00  5.637851e-19
bigcom83         0.000000e+00  0.000000e+00
bigcom85         0.000000e+00  1.387779e-19
bigcom87         0.000000e+00  2.775558e-19
bigcom90         0.000000e+00  0.000000e+00
bigcom91         0.000000e+00  5.551115e-19
bigcom95         0.000000e+00  0.000000e+00
bigcom97         0.000000e+00  0.000000e+00
bigcom98         0.000000e+00  1.110223e-18
bigcom99         0.000000e+00  0.000000e+00
bigcom101        0.000000e+00  0.000000e+00
bigcom102        0.000000e+00  1.734723e-20
bigcom104        0.000000e+00  0.000000e+00
bigcom106        0.000000e+00  1.387779e-19
bigcom107        0.000000e+00  2.775558e-19
bigcom108        0.000000e+00  0.000000e+00
bigcom113        0.000000e+00  1.387779e-19
bigcom114        0.000000e+00  0.000000e+00
bigcom115        0.000000e+00  0.000000e+00
bigcom117        0.000000e+00  1.387779e-19
bigcom119        0.000000e+00  1.734723e-20
bigcom121        0.000000e+00  1.387779e-19
bigcom123        0.000000e+00  0.000000e+00
bigcom124        0.000000e+00  0.000000e+00
bigcom127        0.000000e+00  2.775558e-19
bigcom130        0.000000e+00  0.000000e+00
bigcom131        0.000000e+00  2.775558e-19
bigcom134        0.000000e+00  2.775558e-19
bigcom138        0.000000e+00  1.387779e-19
bigcom143        0.000000e+00  2.775558e-19
bigcom146        0.000000e+00  0.000000e+00
bigcom148        0.000000e+00  1.387779e-19
bigcom149        0.000000e+00  5.551115e-19
bigcom151        0.000000e+00  1.387779e-19
bigcom153        0.000000e+00  1.387779e-19
bigcom154        0.000000e+00  0.000000e+00
bigcom159        0.000000e+00  7.115918e-01
bigcom160        0.000000e+00  5.551115e-19
bigcom161        0.000000e+00  0.000000e+00
bigcom162        0.000000e+00  0.000000e+00
bigcom168        0.000000e+00  1.387779e-19
bigcom172        0.000000e+00  0.000000e+00
bigcom175        0.000000e+00  2.775558e-19
bigcom180        0.000000e+00  1.387779e-19
bigcom181        0.000000e+00  6.938894e-19
bigcom183        0.000000e+00  0.000000e+00
bigcom185        0.000000e+00  1.387779e-19
bigcom187        0.000000e+00  0.000000e+00
bigcom189        0.000000e+00  0.000000e+00
bigcom191        0.000000e+00  2.775558e-19
bigcom198        0.000000e+00  0.000000e+00
bigcom199        0.000000e+00  2.775558e-19
bigcom200        0.000000e+00  4.163336e-19
bigcom202        0.000000e+00  0.000000e+00
bigcom205        0.000000e+00  0.000000e+00
bigcom227        0.000000e+00  0.000000e+00
bigcom232        0.000000e+00  6.938894e-19
bigcom241        0.000000e+00  4.163336e-19
bigcom246        0.000000e+00  0.000000e+00
bigcom266        0.000000e+00  0.000000e+00
bigcom268        0.000000e+00  6.938894e-19
bigcom274        0.000000e+00  0.000000e+00
bigcom278        0.000000e+00  1.387779e-19
bigcom280        0.000000e+00  6.938894e-19
bigcom323        0.000000e+00  0.000000e+00
bigcom341        0.000000e+00  0.000000e+00
bigcom342        0.000000e+00  5.551115e-19
bigcom345        0.000000e+00  2.775558e-19
bigcom346        0.000000e+00  0.000000e+00
bigcom354        0.000000e+00  2.775558e-19
bigcom369        0.000000e+00  1.387779e-19
bigcom373        0.000000e+00  0.000000e+00
bigcom377        0.000000e+00  0.000000e+00
bigcom384        0.000000e+00  1.387779e-19
bigcom394        0.000000e+00  0.000000e+00
bigcom398        0.000000e+00  1.561251e-19
bigcom403        0.000000e+00  2.775558e-19
bigcom404        0.000000e+00  0.000000e+00
bigcom414        0.000000e+00  0.000000e+00
bigcom416        0.000000e+00  0.000000e+00
bigcom423        0.000000e+00  4.336809e-21
bigcom428        0.000000e+00  4.163336e-19
bigcom430        0.000000e+00  0.000000e+00
bigcom434        0.000000e+00  6.938894e-19
bigcom435        0.000000e+00  0.000000e+00
bigcom449        0.000000e+00  4.163336e-19
bigcom451        0.000000e+00  2.775558e-19
bigcom454        0.000000e+00  0.000000e+00
bigcom471        0.000000e+00  0.000000e+00
bigcom473        0.000000e+00  1.387779e-19
bigcom479        0.000000e+00  6.938894e-19
bigcom484        0.000000e+00  2.775558e-19
bigcom485        0.000000e+00  1.387779e-19
bigcom492        0.000000e+00  0.000000e+00
bigcom498        0.000000e+00  0.000000e+00
bigcom506        0.000000e+00  2.775558e-19
bigcom530        0.000000e+00  5.551115e-19
bigcom531        0.000000e+00  0.000000e+00
bigcom564        0.000000e+00  0.000000e+00
bigcom623        0.000000e+00  0.000000e+00
spin_vertex      2.669450e-04  1.045606e-01
membership_s1    5.170378e-04  1.517804e-02
membership_s2    0.000000e+00  2.276825e-20
membership_s3    0.000000e+00  0.000000e+00
membership_s4    0.000000e+00  0.000000e+00
membership_s5    0.000000e+00  0.000000e+00
membership_s6    0.000000e+00  1.734723e-20
membership_s7    0.000000e+00  1.084202e-21
membership_s8    0.000000e+00  0.000000e+00
membership_s9    0.000000e+00  0.000000e+00
membership_s10   0.000000e+00  0.000000e+00
membership_s11   0.000000e+00  0.000000e+00
membership_s13   0.000000e+00  0.000000e+00
membership_s14   6.711409e-05  5.249169e-03
membership_s15   0.000000e+00  8.673617e-21
membership_s17   0.000000e+00  4.163336e-19
membership_s18   0.000000e+00  2.775558e-19
membership_s19   0.000000e+00  0.000000e+00
membership_s20   0.000000e+00  1.387779e-19
membership_s21  -2.012200e-05  1.563242e-01
membership_s22   0.000000e+00  0.000000e+00
membership_s23   0.000000e+00  7.589415e-21
membership_s25   0.000000e+00  3.469447e-20
membership_s26   0.000000e+00  5.551115e-19
membership_s27   0.000000e+00  0.000000e+00
membership_s28   0.000000e+00  2.775558e-19
membership_s29   0.000000e+00  6.938894e-19
membership_s30   0.000000e+00  0.000000e+00
membership_s31   0.000000e+00  1.387779e-19
membership_s32   0.000000e+00  1.734723e-20
membership_s33   0.000000e+00  2.775558e-19
membership_s34   0.000000e+00  2.648576e-01
membership_s35   1.440315e-04  7.026817e-02
membership_s36   0.000000e+00  2.775558e-19
membership_s37   0.000000e+00  0.000000e+00
membership_s39  -2.194161e-06  1.464081e-02
membership_s40   0.000000e+00  0.000000e+00
membership_s41   0.000000e+00  0.000000e+00
membership_s42   0.000000e+00  6.938894e-19
membership_s43   0.000000e+00  0.000000e+00
membership_s44   6.976000e-05  1.200195e-03
V1               2.821988e-03  7.431354e-01
V2               2.914506e-03  5.148293e-01
pdi              2.306563e-04  8.007232e-02
adhesion         4.568829e-03  1.314872e-01
cohesion         5.124858e-03  1.997519e-01
inner            2.242873e-03  1.507855e-01
outer            2.019271e-04  1.562278e-01
ioratio          4.315138e-03  1.955365e-01
comsize          6.168965e-04  1.244190e-01
[1] "Dataset: med_TnotC Model GLM, run: 1 of 10 2015-06-15 22:30:43"
[1] "glmnet variable coefficients"
                    [,1]          [,2]
(Intercept)     -4.64799 -1.649135e+02
graph0           0.00000  6.406997e-03
graph1           0.00000  6.979689e-04
graph2           0.00000  0.000000e+00
graph3           0.00000 -1.332293e-05
graph4           0.00000  0.000000e+00
graph5           0.00000  8.447256e-04
graph6           0.00000 -2.227635e-04
graph7           0.00000  1.764479e-03
graph8           0.00000 -3.049030e-02
graph9           0.00000  2.564438e-08
graph10          0.00000 -2.773487e-07
graph11          0.00000  4.468057e-07
graph12          0.00000  6.032067e-07
graph13          0.00000  1.283139e-05
graph14          0.00000 -1.417388e-05
graph15          0.00000  5.590689e-04
graph16          0.00000  1.587959e-06
graph17          0.00000  2.174491e-06
graph18          0.00000  5.647890e-04
graph19          0.00000 -6.697732e-05
graph20          0.00000  6.844910e-05
graph21          0.00000 -2.107367e-04
graph22          0.00000 -1.018751e-05
graph23          0.00000  0.000000e+00
graph24          0.00000  0.000000e+00
graph25          0.00000 -4.323467e-05
graph26          0.00000 -2.281354e-04
graph27          0.00000 -5.574768e-07
graph28          0.00000  0.000000e+00
graph29          0.00000  0.000000e+00
orbit0           0.00000  1.229731e-02
orbit1           0.00000  1.049213e-03
orbit2           0.00000  0.000000e+00
orbit3           0.00000  0.000000e+00
orbit4           0.00000 -4.126664e-05
orbit5           0.00000 -1.913320e-05
orbit6           0.00000  8.317560e-07
orbit7           0.00000 -8.502454e-05
orbit8           0.00000  8.350349e-04
orbit9           0.00000 -2.852847e-04
orbit10          0.00000 -4.190156e-04
orbit11          0.00000  4.146980e-03
orbit12          0.00000  4.086001e-03
orbit13          0.00000 -3.973080e-02
orbit14          0.00000 -3.042991e-02
orbit15          0.00000 -3.073796e-06
orbit16          0.00000  5.260675e-06
orbit17          0.00000  5.557680e-07
orbit18          0.00000  2.076951e-06
orbit19          0.00000 -1.081241e-06
orbit20          0.00000 -1.133928e-07
orbit21          0.00000 -9.083330e-06
orbit22          0.00000  4.549044e-07
orbit23          0.00000 -1.358815e-04
orbit24          0.00000  5.068800e-05
orbit25          0.00000 -3.424793e-05
orbit26          0.00000  0.000000e+00
orbit27          0.00000 -4.856087e-04
orbit28          0.00000 -9.391366e-05
orbit29          0.00000  9.222984e-05
orbit30          0.00000  0.000000e+00
orbit31          0.00000 -2.446606e-05
orbit32          0.00000 -1.786299e-05
orbit33          0.00000  7.296812e-05
orbit34          0.00000  5.570285e-04
orbit35          0.00000  1.656399e-05
orbit36          0.00000 -1.905736e-04
orbit37          0.00000  5.921931e-06
orbit38          0.00000 -1.040832e-04
orbit39          0.00000 -1.132900e-04
orbit40          0.00000  1.191249e-05
orbit41          0.00000 -1.574249e-04
orbit42          0.00000 -1.950129e-03
orbit43          0.00000  6.931166e-04
orbit44          0.00000 -5.068019e-02
orbit45          0.00000 -1.123650e-03
orbit46          0.00000 -1.531805e-04
orbit47          0.00000  5.826167e-04
orbit48          0.00000 -2.058269e-04
orbit49          0.00000  8.408665e-05
orbit50          0.00000  3.009927e-04
orbit51          0.00000 -7.002379e-04
orbit52          0.00000 -3.813274e-06
orbit53          0.00000 -3.748629e-04
orbit54          0.00000 -9.760681e-06
orbit55          0.00000 -1.062237e-03
orbit56          0.00000  2.495141e-03
orbit57          0.00000 -6.208640e-06
orbit58          0.00000 -1.450649e-03
orbit59          0.00000  0.000000e+00
orbit60          0.00000 -1.681203e-04
orbit61          0.00000  0.000000e+00
orbit62          0.00000  7.960165e-04
orbit63          0.00000 -2.409978e-06
orbit64          0.00000 -2.517961e-03
orbit65          0.00000 -4.620388e-03
orbit66          0.00000  0.000000e+00
orbit67          0.00000  0.000000e+00
orbit68          0.00000 -7.645011e-06
orbit69          0.00000  0.000000e+00
orbit70          0.00000  0.000000e+00
orbit71          0.00000  0.000000e+00
orbit72          0.00000  0.000000e+00
AP               0.00000 -3.265722e-01
bet              0.00000 -4.801359e-06
ecc              0.00000 -5.402005e-01
eccrad           0.00000 -3.738912e+00
close            0.00000  3.145794e+00
constraint       0.00000  2.566979e+01
coreness         0.00000 -1.350116e-01
knn              0.00000 -1.972879e-02
hubscore         0.00000 -3.507790e+00
pagerank         0.00000  4.155283e+02
trans            0.00000 -5.403789e+00
evcent           0.00000 -1.055481e+00
first            0.00000  1.400024e-02
upto_second      0.00000  1.036910e-03
upto_third       0.00000  3.551418e-04
upto_fourth      0.00000  1.850963e-03
upto_fifth       0.00000 -1.005102e-02
upto_sixth       0.00000  2.940182e-02
second           0.00000  1.020776e-03
third            0.00000  4.956842e-04
fourth           0.00000  9.763862e-04
fifth            0.00000 -3.411441e-03
sixth            0.00000  1.302724e-02
ratio1           0.00000 -7.330895e-02
ratio2           0.00000 -1.466642e-01
ratio3           0.00000 -4.482003e-01
ratio4           0.00000  7.931084e+00
ratio5           0.00000  1.713741e+01
ratio6           0.00000 -4.567553e-02
selfinter        0.00000 -5.443853e-01
walktrap_vertex  0.00000  2.161075e-01
bigcom1          0.00000 -1.145407e+00
bigcom3          0.00000 -1.327955e+00
bigcom4          0.00000 -1.237022e-01
bigcom5          0.00000 -6.803810e-01
bigcom6          0.00000 -1.988842e-01
bigcom7          0.00000 -4.239361e-01
bigcom8          0.00000  5.479627e+00
bigcom9          0.00000 -2.483198e-01
bigcom10         0.00000  0.000000e+00
bigcom11         0.00000 -1.433459e+00
bigcom12         0.00000 -2.597700e+00
bigcom13         0.00000 -2.734272e+00
bigcom14         0.00000 -4.073773e+00
bigcom15         0.00000 -8.171214e+00
bigcom16         0.00000 -1.085868e+00
bigcom17         0.00000 -3.032454e-01
bigcom19         0.00000 -2.781578e+00
bigcom20         0.00000  0.000000e+00
bigcom21         0.00000 -3.219415e+00
bigcom22         0.00000 -2.100151e+00
bigcom23         0.00000 -3.039021e+00
bigcom26         0.00000 -9.916885e-01
bigcom27         0.00000  0.000000e+00
bigcom28         0.00000  0.000000e+00
bigcom30         0.00000 -1.792049e+00
bigcom31         0.00000  0.000000e+00
bigcom32         0.00000 -3.599185e+00
bigcom33         0.00000 -1.718182e+00
bigcom34         0.00000  0.000000e+00
bigcom36         0.00000  0.000000e+00
bigcom37         0.00000  0.000000e+00
bigcom38         0.00000  0.000000e+00
bigcom39         0.00000  0.000000e+00
bigcom40         0.00000 -4.577169e-01
bigcom41         0.00000 -1.319384e+00
bigcom43         0.00000 -3.515175e+00
bigcom46         0.00000 -1.522382e-01
bigcom47         0.00000 -3.278046e+00
bigcom49         0.00000 -3.197048e+00
bigcom52         0.00000 -2.912876e-01
bigcom54         0.00000 -6.837827e-01
bigcom58         0.00000 -1.616378e+00
bigcom61         0.00000  0.000000e+00
bigcom65         0.00000 -1.034037e+00
bigcom69         0.00000 -4.726234e+00
bigcom71         0.00000  0.000000e+00
bigcom75         0.00000  0.000000e+00
bigcom76         0.00000  0.000000e+00
bigcom78         0.00000  0.000000e+00
bigcom82         0.00000 -4.181890e+00
bigcom83         0.00000  0.000000e+00
bigcom85         0.00000 -2.285743e+00
bigcom87         0.00000  0.000000e+00
bigcom90         0.00000  0.000000e+00
bigcom91         0.00000 -3.334637e+00
bigcom95         0.00000 -2.182853e+00
bigcom97         0.00000 -1.740705e-02
bigcom98         0.00000 -1.797200e+00
bigcom99         0.00000 -2.563575e+00
bigcom101        0.00000 -9.102047e-01
bigcom102        0.00000 -1.116273e+00
bigcom104        0.00000 -1.556775e+00
bigcom106        0.00000 -1.168837e-01
bigcom107        0.00000 -3.357765e+00
bigcom108        0.00000  0.000000e+00
bigcom113        0.00000  0.000000e+00
bigcom114        0.00000  0.000000e+00
bigcom115        0.00000  0.000000e+00
bigcom117        0.00000 -3.031837e+00
bigcom119        0.00000 -1.802378e+00
bigcom121        0.00000 -7.371623e-02
bigcom123        0.00000 -3.119958e-01
bigcom124        0.00000  0.000000e+00
bigcom127        0.00000 -5.565621e-01
bigcom130        0.00000 -3.436895e-01
bigcom131        0.00000  0.000000e+00
bigcom134        0.00000 -3.213514e-01
bigcom138        0.00000 -5.735728e-01
bigcom143        0.00000 -1.534751e+00
bigcom146        0.00000 -8.788804e-01
bigcom148        0.00000 -1.047085e+00
bigcom149        0.00000 -1.592392e+00
bigcom151        0.00000 -1.995446e+00
bigcom153        0.00000 -1.303187e+00
bigcom154        0.00000 -2.040021e-01
bigcom159        0.00000  7.045988e+00
bigcom160        0.00000 -5.877131e-01
bigcom161        0.00000  0.000000e+00
bigcom162        0.00000 -1.733450e+00
bigcom168        0.00000 -1.118103e+00
bigcom172        0.00000 -2.860731e-01
bigcom175        0.00000 -2.303290e+00
bigcom180        0.00000 -2.803470e-01
bigcom181        0.00000  0.000000e+00
bigcom183        0.00000  0.000000e+00
bigcom185        0.00000  0.000000e+00
bigcom187        0.00000  0.000000e+00
bigcom189        0.00000  0.000000e+00
bigcom191        0.00000 -3.481657e+00
bigcom198        0.00000 -7.834372e-02
bigcom199        0.00000 -6.086785e-01
bigcom200        0.00000 -2.336160e+00
bigcom202        0.00000  0.000000e+00
bigcom205        0.00000  0.000000e+00
bigcom227        0.00000  0.000000e+00
bigcom232        0.00000  0.000000e+00
bigcom241        0.00000 -9.909466e-01
bigcom246        0.00000  0.000000e+00
bigcom266        0.00000 -2.201582e-02
bigcom268        0.00000 -1.406593e-01
bigcom274        0.00000 -1.552251e+00
bigcom278        0.00000  0.000000e+00
bigcom280        0.00000 -3.489035e+00
bigcom323        0.00000 -2.047354e+00
bigcom341        0.00000  0.000000e+00
bigcom342        0.00000  0.000000e+00
bigcom345        0.00000 -1.639311e+00
bigcom346        0.00000  0.000000e+00
bigcom354        0.00000 -3.202853e+00
bigcom369        0.00000 -4.471884e-01
bigcom373        0.00000 -1.235213e+00
bigcom377        0.00000  0.000000e+00
bigcom384        0.00000 -4.986276e-02
bigcom394        0.00000  0.000000e+00
bigcom398        0.00000 -4.273614e-01
bigcom403        0.00000  0.000000e+00
bigcom404        0.00000 -7.049217e-01
bigcom414        0.00000 -1.253059e+00
bigcom416        0.00000  0.000000e+00
bigcom423        0.00000 -2.215775e+00
bigcom428        0.00000  0.000000e+00
bigcom430        0.00000 -3.954416e-01
bigcom434        0.00000 -3.196766e+00
bigcom435        0.00000  0.000000e+00
bigcom449        0.00000 -1.522979e-01
bigcom451        0.00000  0.000000e+00
bigcom454        0.00000 -2.543117e+00
bigcom471        0.00000  0.000000e+00
bigcom473        0.00000 -1.977659e-01
bigcom479        0.00000  0.000000e+00
bigcom484        0.00000 -2.108576e+00
bigcom485        0.00000 -2.450308e+00
bigcom492        0.00000  0.000000e+00
bigcom498        0.00000  0.000000e+00
bigcom506        0.00000 -1.496592e+00
bigcom530        0.00000  0.000000e+00
bigcom531        0.00000 -4.643661e-01
bigcom564        0.00000  0.000000e+00
bigcom623        0.00000  0.000000e+00
spin_vertex      0.00000  3.659955e+00
membership_s1    0.00000  1.826669e+00
membership_s2    0.00000 -1.389135e+00
membership_s3    0.00000 -9.140782e-01
membership_s4    0.00000  0.000000e+00
membership_s5    0.00000  0.000000e+00
membership_s6    0.00000  0.000000e+00
membership_s7    0.00000  0.000000e+00
membership_s8    0.00000  0.000000e+00
membership_s9    0.00000 -8.396645e-01
membership_s10   0.00000  0.000000e+00
membership_s11   0.00000 -1.612364e+00
membership_s13   0.00000  0.000000e+00
membership_s14   0.00000  5.658778e-02
membership_s15   0.00000 -1.221811e+00
membership_s17   0.00000 -4.235417e-01
membership_s18   0.00000  0.000000e+00
membership_s19   0.00000 -4.066658e+00
membership_s20   0.00000  0.000000e+00
membership_s21   0.00000  3.806396e+00
membership_s22   0.00000 -7.419387e-01
membership_s23   0.00000  4.747620e-01
membership_s25   0.00000 -1.905804e+00
membership_s26   0.00000 -8.295739e-01
membership_s27   0.00000 -1.198612e-01
membership_s28   0.00000 -3.666127e-01
membership_s29   0.00000 -8.794577e-03
membership_s30   0.00000  0.000000e+00
membership_s31   0.00000 -6.589223e-01
membership_s32   0.00000 -3.558535e-01
membership_s33   0.00000  0.000000e+00
membership_s34   0.00000  1.042063e+01
membership_s35   0.00000  9.470969e-01
membership_s36   0.00000  0.000000e+00
membership_s37   0.00000 -1.707968e+00
membership_s39   0.00000  1.390819e+00
membership_s40   0.00000  0.000000e+00
membership_s41   0.00000  0.000000e+00
membership_s42   0.00000 -1.399130e-05
membership_s43   0.00000 -6.498958e-01
membership_s44   0.00000 -6.380774e-01
V1               0.00000  1.170748e+01
V2               0.00000 -8.381999e-01
pdi              0.00000  6.734518e+02
adhesion         0.00000 -1.314949e-04
cohesion         0.00000  2.980187e-04
inner            0.00000 -6.015936e-05
outer            0.00000  1.250841e-03
ioratio          0.00000 -1.120586e+01
comsize          0.00000 -8.403605e-04
[1] "Dataset: med_TnotC Model GBM, run: 2 of 10 2015-06-15 22:31:24"
Iter   TrainDeviance   ValidDeviance   StepSize   Improve
     1        0.1139             nan     0.0100   -0.0001
     2        0.1099             nan     0.0100   -0.0001
     3        0.1067             nan     0.0100   -0.0001
     4        0.1053             nan     0.0100    0.0002
     5        0.1027             nan     0.0100   -0.0001
     6        0.1001             nan     0.0100   -0.0001
     7        0.0982             nan     0.0100    0.0002
     8        0.0967             nan     0.0100   -0.0001
     9        0.0949             nan     0.0100   -0.0001
    10        0.0928             nan     0.0100    0.0001
    20        0.0809             nan     0.0100   -0.0001
    40        0.0650             nan     0.0100   -0.0000
    60        0.0549             nan     0.0100   -0.0000
    80        0.0482             nan     0.0100   -0.0000
   100        0.0432             nan     0.0100   -0.0000
   106        0.0418             nan     0.0100   -0.0001

[1] "GBM variable coefficients"
                            var      rel.inf
walktrap_vertex walktrap_vertex 6.2258505330
V2                           V2 5.8987873582
V1                           V1 5.8451943284
membership_s21   membership_s21 4.7030932864
graph4                   graph4 4.1568877568
graph23                 graph23 3.8372536528
graph15                 graph15 3.5370964835
ratio6                   ratio6 3.4579711410
graph11                 graph11 3.0424611558
ratio1                   ratio1 2.6414553983
fourth                   fourth 2.5931519855
constraint           constraint 2.2354324278
orbit27                 orbit27 2.1681229916
outer                     outer 2.1569788036
graph21                 graph21 1.9052760170
ratio2                   ratio2 1.7969394605
spin_vertex         spin_vertex 1.7702385783
graph6                   graph6 1.7605483165
pdi                         pdi 1.7137871668
adhesion               adhesion 1.7050189634
bet                         bet 1.5036597241
pagerank               pagerank 1.4820081697
orbit52                 orbit52 1.1024653590
orbit18                 orbit18 1.0913947696
graph1                   graph1 1.0757951166
upto_sixth           upto_sixth 1.0105529427
orbit4                   orbit4 0.9719496974
orbit45                 orbit45 0.9717275174
upto_third           upto_third 0.9658196205
orbit21                 orbit21 0.9383642378
orbit37                 orbit37 0.8872000937
orbit56                 orbit56 0.8432457535
ratio4                   ratio4 0.8194815234
orbit31                 orbit31 0.8139391198
comsize                 comsize 0.7896563967
knn                         knn 0.7720539563
graph17                 graph17 0.7626933129
inner                     inner 0.7543719981
cohesion               cohesion 0.7444054846
hubscore               hubscore 0.7053556895
orbit50                 orbit50 0.6517127829
graph12                 graph12 0.6493503977
orbit9                   orbit9 0.6287973010
orbit32                 orbit32 0.5872853396
ioratio                 ioratio 0.5731557776
graph20                 graph20 0.5525714489
orbit19                 orbit19 0.5404357667
graph16                 graph16 0.5377997025
orbit47                 orbit47 0.5338480356
ratio5                   ratio5 0.5140295673
orbit10                 orbit10 0.4876361056
orbit35                 orbit35 0.4686294814
orbit36                 orbit36 0.4629511563
graph19                 graph19 0.4578332685
orbit53                 orbit53 0.4537395993
orbit49                 orbit49 0.4525213888
orbit28                 orbit28 0.4462677448
membership_s35   membership_s35 0.4261574732
orbit15                 orbit15 0.4204549200
graph13                 graph13 0.4175936624
orbit29                 orbit29 0.3945597358
graph3                   graph3 0.3735045437
bigcom1                 bigcom1 0.3631614425
graph10                 graph10 0.3594960869
ratio3                   ratio3 0.3593883116
orbit1                   orbit1 0.3522168085
orbit46                 orbit46 0.3257220800
membership_s1     membership_s1 0.3242384275
trans                     trans 0.3185502930
orbit5                   orbit5 0.3023503446
orbit22                 orbit22 0.2879326602
graph5                   graph5 0.2784686805
orbit39                 orbit39 0.2743992410
orbit38                 orbit38 0.2661739548
orbit62                 orbit62 0.2446472180
graph22                 graph22 0.2326400241
graph9                   graph9 0.2159261014
ecc                         ecc 0.1791588391
orbit30                 orbit30 0.1744632625
second                   second 0.1699676446
graph18                 graph18 0.1545505352
bigcom5                 bigcom5 0.1398073210
graph14                 graph14 0.1296411106
graph25                 graph25 0.1166834792
orbit40                 orbit40 0.1117311585
orbit16                 orbit16 0.1055245939
orbit20                 orbit20 0.1042215783
bigcom11               bigcom11 0.0976063358
orbit17                 orbit17 0.0898124139
orbit61                 orbit61 0.0873270442
graph2                   graph2 0.0824995751
orbit26                 orbit26 0.0686023650
close                     close 0.0659484908
upto_second         upto_second 0.0631277764
graph24                 graph24 0.0573413025
fifth                     fifth 0.0552652902
orbit54                 orbit54 0.0517611773
upto_fifth           upto_fifth 0.0492948619
orbit42                 orbit42 0.0357856599
graph7                   graph7 0.0348243477
AP                           AP 0.0262689527
coreness               coreness 0.0182985448
upto_fourth         upto_fourth 0.0157860547
graph0                   graph0 0.0131026028
orbit51                 orbit51 0.0022670969
sixth                     sixth 0.0022458277
orbit24                 orbit24 0.0018047755
orbit6                   orbit6 0.0012396647
third                     third 0.0002071539
graph8                   graph8 0.0000000000
graph26                 graph26 0.0000000000
graph27                 graph27 0.0000000000
graph28                 graph28 0.0000000000
graph29                 graph29 0.0000000000
orbit0                   orbit0 0.0000000000
orbit2                   orbit2 0.0000000000
orbit3                   orbit3 0.0000000000
orbit7                   orbit7 0.0000000000
orbit8                   orbit8 0.0000000000
orbit11                 orbit11 0.0000000000
orbit12                 orbit12 0.0000000000
orbit13                 orbit13 0.0000000000
orbit14                 orbit14 0.0000000000
orbit23                 orbit23 0.0000000000
orbit25                 orbit25 0.0000000000
orbit33                 orbit33 0.0000000000
orbit34                 orbit34 0.0000000000
orbit41                 orbit41 0.0000000000
orbit43                 orbit43 0.0000000000
orbit44                 orbit44 0.0000000000
orbit48                 orbit48 0.0000000000
orbit55                 orbit55 0.0000000000
orbit57                 orbit57 0.0000000000
orbit58                 orbit58 0.0000000000
orbit59                 orbit59 0.0000000000
orbit60                 orbit60 0.0000000000
orbit63                 orbit63 0.0000000000
orbit64                 orbit64 0.0000000000
orbit65                 orbit65 0.0000000000
orbit66                 orbit66 0.0000000000
orbit67                 orbit67 0.0000000000
orbit68                 orbit68 0.0000000000
orbit69                 orbit69 0.0000000000
orbit70                 orbit70 0.0000000000
orbit71                 orbit71 0.0000000000
orbit72                 orbit72 0.0000000000
eccrad                   eccrad 0.0000000000
evcent                   evcent 0.0000000000
first                     first 0.0000000000
selfinter             selfinter 0.0000000000
bigcom3                 bigcom3 0.0000000000
bigcom4                 bigcom4 0.0000000000
bigcom6                 bigcom6 0.0000000000
bigcom7                 bigcom7 0.0000000000
bigcom8                 bigcom8 0.0000000000
bigcom9                 bigcom9 0.0000000000
bigcom10               bigcom10 0.0000000000
bigcom12               bigcom12 0.0000000000
bigcom13               bigcom13 0.0000000000
bigcom14               bigcom14 0.0000000000
bigcom15               bigcom15 0.0000000000
bigcom16               bigcom16 0.0000000000
bigcom17               bigcom17 0.0000000000
bigcom19               bigcom19 0.0000000000
bigcom20               bigcom20 0.0000000000
bigcom21               bigcom21 0.0000000000
bigcom22               bigcom22 0.0000000000
bigcom23               bigcom23 0.0000000000
bigcom26               bigcom26 0.0000000000
bigcom27               bigcom27 0.0000000000
bigcom28               bigcom28 0.0000000000
bigcom30               bigcom30 0.0000000000
bigcom31               bigcom31 0.0000000000
bigcom32               bigcom32 0.0000000000
bigcom33               bigcom33 0.0000000000
bigcom34               bigcom34 0.0000000000
bigcom36               bigcom36 0.0000000000
bigcom37               bigcom37 0.0000000000
bigcom38               bigcom38 0.0000000000
bigcom39               bigcom39 0.0000000000
bigcom40               bigcom40 0.0000000000
bigcom41               bigcom41 0.0000000000
bigcom43               bigcom43 0.0000000000
bigcom46               bigcom46 0.0000000000
bigcom47               bigcom47 0.0000000000
bigcom49               bigcom49 0.0000000000
bigcom52               bigcom52 0.0000000000
bigcom54               bigcom54 0.0000000000
bigcom58               bigcom58 0.0000000000
bigcom61               bigcom61 0.0000000000
bigcom65               bigcom65 0.0000000000
bigcom69               bigcom69 0.0000000000
bigcom71               bigcom71 0.0000000000
bigcom75               bigcom75 0.0000000000
bigcom76               bigcom76 0.0000000000
bigcom78               bigcom78 0.0000000000
bigcom82               bigcom82 0.0000000000
bigcom83               bigcom83 0.0000000000
bigcom85               bigcom85 0.0000000000
bigcom87               bigcom87 0.0000000000
bigcom90               bigcom90 0.0000000000
bigcom91               bigcom91 0.0000000000
bigcom95               bigcom95 0.0000000000
bigcom97               bigcom97 0.0000000000
bigcom98               bigcom98 0.0000000000
bigcom99               bigcom99 0.0000000000
bigcom101             bigcom101 0.0000000000
bigcom102             bigcom102 0.0000000000
bigcom104             bigcom104 0.0000000000
bigcom106             bigcom106 0.0000000000
bigcom107             bigcom107 0.0000000000
bigcom108             bigcom108 0.0000000000
bigcom113             bigcom113 0.0000000000
bigcom114             bigcom114 0.0000000000
bigcom115             bigcom115 0.0000000000
bigcom117             bigcom117 0.0000000000
bigcom119             bigcom119 0.0000000000
bigcom121             bigcom121 0.0000000000
bigcom123             bigcom123 0.0000000000
bigcom124             bigcom124 0.0000000000
bigcom127             bigcom127 0.0000000000
bigcom130             bigcom130 0.0000000000
bigcom131             bigcom131 0.0000000000
bigcom134             bigcom134 0.0000000000
bigcom138             bigcom138 0.0000000000
bigcom143             bigcom143 0.0000000000
bigcom146             bigcom146 0.0000000000
bigcom148             bigcom148 0.0000000000
bigcom149             bigcom149 0.0000000000
bigcom151             bigcom151 0.0000000000
bigcom153             bigcom153 0.0000000000
bigcom154             bigcom154 0.0000000000
bigcom159             bigcom159 0.0000000000
bigcom160             bigcom160 0.0000000000
bigcom161             bigcom161 0.0000000000
bigcom162             bigcom162 0.0000000000
bigcom168             bigcom168 0.0000000000
bigcom172             bigcom172 0.0000000000
bigcom175             bigcom175 0.0000000000
bigcom180             bigcom180 0.0000000000
bigcom181             bigcom181 0.0000000000
bigcom183             bigcom183 0.0000000000
bigcom185             bigcom185 0.0000000000
bigcom187             bigcom187 0.0000000000
bigcom189             bigcom189 0.0000000000
bigcom191             bigcom191 0.0000000000
bigcom198             bigcom198 0.0000000000
bigcom199             bigcom199 0.0000000000
bigcom200             bigcom200 0.0000000000
bigcom202             bigcom202 0.0000000000
bigcom205             bigcom205 0.0000000000
bigcom227             bigcom227 0.0000000000
bigcom232             bigcom232 0.0000000000
bigcom241             bigcom241 0.0000000000
bigcom246             bigcom246 0.0000000000
bigcom266             bigcom266 0.0000000000
bigcom268             bigcom268 0.0000000000
bigcom274             bigcom274 0.0000000000
bigcom278             bigcom278 0.0000000000
bigcom280             bigcom280 0.0000000000
bigcom323             bigcom323 0.0000000000
bigcom341             bigcom341 0.0000000000
bigcom342             bigcom342 0.0000000000
bigcom345             bigcom345 0.0000000000
bigcom346             bigcom346 0.0000000000
bigcom354             bigcom354 0.0000000000
bigcom369             bigcom369 0.0000000000
bigcom373             bigcom373 0.0000000000
bigcom377             bigcom377 0.0000000000
bigcom384             bigcom384 0.0000000000
bigcom394             bigcom394 0.0000000000
bigcom398             bigcom398 0.0000000000
bigcom403             bigcom403 0.0000000000
bigcom404             bigcom404 0.0000000000
bigcom414             bigcom414 0.0000000000
bigcom416             bigcom416 0.0000000000
bigcom423             bigcom423 0.0000000000
bigcom428             bigcom428 0.0000000000
bigcom430             bigcom430 0.0000000000
bigcom434             bigcom434 0.0000000000
bigcom435             bigcom435 0.0000000000
bigcom449             bigcom449 0.0000000000
bigcom451             bigcom451 0.0000000000
bigcom454             bigcom454 0.0000000000
bigcom471             bigcom471 0.0000000000
bigcom473             bigcom473 0.0000000000
bigcom479             bigcom479 0.0000000000
bigcom484             bigcom484 0.0000000000
bigcom485             bigcom485 0.0000000000
bigcom492             bigcom492 0.0000000000
bigcom498             bigcom498 0.0000000000
bigcom506             bigcom506 0.0000000000
bigcom530             bigcom530 0.0000000000
bigcom531             bigcom531 0.0000000000
bigcom564             bigcom564 0.0000000000
bigcom623             bigcom623 0.0000000000
membership_s2     membership_s2 0.0000000000
membership_s3     membership_s3 0.0000000000
membership_s4     membership_s4 0.0000000000
membership_s5     membership_s5 0.0000000000
membership_s6     membership_s6 0.0000000000
membership_s7     membership_s7 0.0000000000
membership_s8     membership_s8 0.0000000000
membership_s9     membership_s9 0.0000000000
membership_s10   membership_s10 0.0000000000
membership_s11   membership_s11 0.0000000000
membership_s13   membership_s13 0.0000000000
membership_s14   membership_s14 0.0000000000
membership_s15   membership_s15 0.0000000000
membership_s17   membership_s17 0.0000000000
membership_s18   membership_s18 0.0000000000
membership_s19   membership_s19 0.0000000000
membership_s20   membership_s20 0.0000000000
membership_s22   membership_s22 0.0000000000
membership_s23   membership_s23 0.0000000000
membership_s25   membership_s25 0.0000000000
membership_s26   membership_s26 0.0000000000
membership_s27   membership_s27 0.0000000000
membership_s28   membership_s28 0.0000000000
membership_s29   membership_s29 0.0000000000
membership_s30   membership_s30 0.0000000000
membership_s31   membership_s31 0.0000000000
membership_s32   membership_s32 0.0000000000
membership_s33   membership_s33 0.0000000000
membership_s34   membership_s34 0.0000000000
membership_s36   membership_s36 0.0000000000
membership_s37   membership_s37 0.0000000000
membership_s39   membership_s39 0.0000000000
membership_s40   membership_s40 0.0000000000
membership_s41   membership_s41 0.0000000000
membership_s42   membership_s42 0.0000000000
membership_s43   membership_s43 0.0000000000
membership_s44   membership_s44 0.0000000000
[1] "Dataset: med_TnotC Model RF, run: 2 of 10 2015-06-15 22:31:37"
     |      Out-of-bag   |
Tree |      MSE  %Var(y) |
   1 |  0.01475   139.19 |
   2 |  0.01848   174.41 |
   3 |  0.01807   170.57 |
   4 |  0.01695   159.98 |
   5 |  0.01637   154.49 |
   6 |  0.01514   142.88 |
   7 |  0.01427   134.72 |
   8 |  0.01318   124.41 |
   9 |  0.01345   126.99 |
  10 |  0.01346   127.04 |
  11 |  0.01264   119.30 |
  12 |  0.01215   114.70 |
  13 |  0.01205   113.73 |
  14 |  0.01196   112.91 |
  15 |  0.01229   116.02 |
  16 |  0.01222   115.33 |
  17 |  0.01223   115.48 |
  18 |  0.01209   114.17 |
  19 |  0.01206   113.88 |
  20 |  0.01208   114.02 |
  21 |  0.01208   114.04 |
  22 |  0.01211   114.36 |
  23 |  0.01205   113.74 |
  24 |  0.01208   114.06 |
  25 |  0.01215   114.72 |
  26 |  0.01208   114.07 |
  27 |   0.0121   114.21 |
  28 |   0.0121   114.25 |
  29 |   0.0121   114.23 |
  30 |  0.01211   114.27 |
  31 |  0.01209   114.12 |
  32 |  0.01221   115.22 |
  33 |  0.01221   115.26 |
  34 |  0.01225   115.59 |
  35 |  0.01218   114.99 |
  36 |  0.01212   114.40 |
  37 |   0.0121   114.23 |
  38 |  0.01206   113.88 |
  39 |  0.01201   113.41 |
  40 |  0.01195   112.84 |
  41 |  0.01194   112.72 |
  42 |  0.01194   112.72 |
  43 |  0.01194   112.69 |
  44 |  0.01186   111.94 |
  45 |  0.01186   111.92 |
  46 |  0.01186   111.95 |
  47 |  0.01185   111.87 |
  48 |  0.01182   111.55 |
  49 |   0.0118   111.41 |
  50 |  0.01181   111.53 |
  51 |  0.01178   111.23 |
  52 |  0.01181   111.50 |
  53 |  0.01183   111.65 |
  54 |  0.01181   111.48 |
  55 |   0.0118   111.38 |
  56 |  0.01183   111.68 |
  57 |  0.01181   111.46 |
  58 |   0.0118   111.43 |
  59 |  0.01179   111.31 |
  60 |   0.0118   111.42 |
  61 |  0.01178   111.17 |
  62 |  0.01174   110.78 |
  63 |  0.01173   110.75 |
  64 |  0.01172   110.63 |
  65 |  0.01174   110.87 |
  66 |  0.01173   110.73 |
  67 |  0.01172   110.59 |
  68 |   0.0117   110.43 |
  69 |  0.01168   110.28 |
  70 |  0.01169   110.37 |
  71 |  0.01168   110.25 |
  72 |  0.01167   110.16 |
  73 |  0.01166   110.08 |
  74 |  0.01166   110.09 |
  75 |  0.01168   110.28 |
  76 |  0.01171   110.53 |
  77 |   0.0117   110.48 |
  78 |  0.01169   110.36 |
  79 |  0.01168   110.25 |
  80 |  0.01168   110.30 |
  81 |  0.01168   110.28 |
  82 |  0.01169   110.36 |
  83 |  0.01166   110.11 |
  84 |  0.01166   110.08 |
  85 |  0.01168   110.22 |
  86 |  0.01169   110.32 |
  87 |   0.0117   110.45 |
  88 |  0.01169   110.33 |
  89 |  0.01168   110.27 |
  90 |  0.01168   110.29 |
  91 |  0.01169   110.36 |
  92 |  0.01171   110.53 |
  93 |  0.01171   110.56 |
  94 |  0.01171   110.54 |
  95 |  0.01169   110.32 |
  96 |   0.0117   110.42 |
  97 |  0.01171   110.52 |
  98 |  0.01169   110.40 |
  99 |   0.0117   110.45 |
 100 |   0.0117   110.44 |
[1] "Random Forest variable coefficients"
                      %IncMSE IncNodePurity
graph5           1.470747e-03  1.414480e-01
graph6           4.104132e-03  4.092125e-02
graph7           6.504065e-05  5.740385e-02
graph8           0.000000e+00  0.000000e+00
graph9           7.035598e-04  1.422461e-01
graph10          5.440351e-04  9.339300e-02
graph11          2.512842e-03  1.332173e-01
graph12          5.098573e-03  7.230566e-02
graph13          2.563358e-03  1.095368e-01
graph14          2.215001e-03  1.174073e-01
graph15          5.020372e-03  1.819813e-01
graph16          2.215933e-03  2.923686e-02
graph17          2.318985e-03  1.256093e-01
graph18          4.328723e-03  7.966585e-02
graph19          2.551878e-03  3.885249e-02
graph20          3.708292e-03  6.986913e-02
graph21          5.934453e-04  1.185982e-01
graph22          7.275659e-04  2.979555e-02
graph23          2.059867e-03  1.185504e-01
graph24          8.485857e-04  4.627968e-03
graph25          7.865169e-04  1.858667e-04
graph26          0.000000e+00  3.327200e-17
graph27          0.000000e+00  6.938894e-20
graph28          0.000000e+00  4.510281e-19
graph29          0.000000e+00  0.000000e+00
orbit0           3.060538e-04  7.721820e-02
orbit1           2.569657e-04  4.635964e-02
orbit2           1.033669e-03  1.086373e-01
orbit3           4.991681e-05  2.521233e-02
orbit4           1.029455e-03  1.653671e-01
orbit5           2.251264e-05  1.171119e-01
orbit6           1.995387e-03  7.810701e-02
orbit7           3.828761e-04  3.288056e-02
orbit8           1.738376e-03  1.063801e-01
orbit9           1.804978e-03  4.461624e-02
orbit10          2.410913e-03  1.035760e-02
orbit11          7.146596e-04  4.350557e-02
orbit12          2.021076e-04  6.373424e-02
orbit13          0.000000e+00  2.775558e-19
orbit14          0.000000e+00  0.000000e+00
orbit15          2.277374e-03  1.098034e-01
orbit16          2.125121e-03  1.804738e-01
orbit17          1.793250e-03  1.381033e-01
orbit18          5.278835e-04  1.054505e-01
orbit19          3.517474e-04  3.011353e-02
orbit20          1.025283e-03  1.047404e-01
orbit21          2.864917e-03  5.201463e-02
orbit22          2.955246e-03  1.874167e-01
orbit23          3.176215e-05  1.341295e-01
orbit24          3.123757e-03  7.926315e-02
orbit25          2.403585e-03  7.732244e-02
orbit26          7.580161e-05  3.836094e-02
orbit27          3.018213e-03  1.453278e-01
orbit28          1.250999e-03  8.268803e-02
orbit29          2.071310e-03  6.176687e-02
orbit30          4.546406e-05  4.076032e-02
orbit31          6.315147e-04  1.999689e-01
orbit32          1.207615e-03  7.300288e-02
orbit33          8.816407e-04  4.267347e-02
orbit34          4.097780e-03  1.458852e-01
orbit35          1.422450e-03  1.311634e-01
orbit36          7.037856e-04  9.721555e-02
orbit37          3.634428e-03  1.248954e-01
orbit38          3.531836e-03  8.846122e-02
orbit39          4.519817e-03  2.033026e-01
orbit40          3.132334e-03  8.301089e-02
orbit41          0.000000e+00  2.590909e-02
orbit42          3.742603e-04  1.467566e-02
orbit43          3.679980e-03  6.396536e-02
orbit44          0.000000e+00  0.000000e+00
orbit45          4.819690e-03  2.576371e-01
orbit46          1.615509e-04  3.565228e-04
orbit47          6.930318e-04  5.209441e-02
orbit48          6.046740e-05  2.713107e-02
orbit49          3.631997e-03  1.630603e-01
orbit50          5.763189e-04  6.172309e-02
orbit51          6.382837e-04  9.058368e-02
orbit52          3.579602e-03  6.191081e-02
orbit53          1.444875e-03  2.666771e-02
orbit54          2.393830e-04  3.691729e-03
orbit55          0.000000e+00  0.000000e+00
orbit56          1.766476e-03  1.997326e-01
orbit57          0.000000e+00  0.000000e+00
orbit58          0.000000e+00  7.285839e-19
orbit59          4.388903e-03  7.451516e-02
orbit60          1.820388e-05  2.411504e-03
orbit61         -3.305785e-05  9.677419e-03
orbit62          2.494897e-03  1.053845e-01
orbit63          6.655574e-05  1.489480e-02
orbit64          0.000000e+00  1.415534e-17
orbit65          0.000000e+00  1.942890e-17
orbit66          0.000000e+00  0.000000e+00
orbit67          0.000000e+00  8.326673e-18
orbit68          0.000000e+00  6.522560e-18
orbit69          0.000000e+00  0.000000e+00
orbit70          0.000000e+00  0.000000e+00
orbit71          0.000000e+00  0.000000e+00
orbit72          0.000000e+00  1.387779e-19
AP               3.991028e-04  1.876653e-02
bet              1.866759e-04  1.505823e-01
ecc              2.211253e-03  2.861661e-02
eccrad           1.416703e-03  2.215469e-02
close            2.243622e-04  8.330679e-02
constraint       2.175714e-03  3.975889e-01
coreness         9.274092e-04  4.259523e-01
knn              6.763272e-04  2.832322e-02
hubscore         1.330753e-03  6.010778e-02
pagerank         6.687641e-04  2.179096e-01
trans            3.525623e-05  1.336384e-02
evcent           1.025383e-03  8.001848e-02
first            1.883166e-03  1.073856e-01
upto_second      1.550388e-05  1.307249e-02
upto_third       3.273745e-03  1.599903e-01
upto_fourth      2.298942e-04  8.080162e-02
upto_fifth       2.867743e-03  1.207143e-01
upto_sixth       5.361904e-03  2.036874e-01
second           4.502198e-05  7.201016e-02
third            5.282954e-03  7.379213e-02
fourth           3.881375e-04  1.703855e-01
fifth            6.372634e-04  8.167348e-02
sixth            4.007262e-03  1.162033e-01
ratio1           5.464143e-04  1.037713e-01
ratio2           5.631394e-04  2.441758e-01
ratio3           1.602765e-03  1.938155e-01
ratio4           2.534737e-03  1.089254e-01
ratio5           3.717621e-04  1.899679e-01
ratio6           1.042307e-03  1.130384e-01
selfinter        1.607717e-05  1.096667e-02
walktrap_vertex  3.705511e-04  3.721088e-01
bigcom1          2.375761e-04  6.959526e-03
bigcom3          0.000000e+00  0.000000e+00
bigcom4          0.000000e+00  0.000000e+00
bigcom5          2.722298e-04  7.468723e-02
bigcom6          0.000000e+00  0.000000e+00
bigcom7          0.000000e+00  0.000000e+00
bigcom8         -4.623341e-06  2.851085e-01
bigcom9          0.000000e+00  0.000000e+00
bigcom10         0.000000e+00  0.000000e+00
bigcom11         4.468752e-05  4.183954e-02
bigcom12         0.000000e+00  0.000000e+00
bigcom13         0.000000e+00  0.000000e+00
bigcom14         0.000000e+00  0.000000e+00
bigcom15         0.000000e+00  0.000000e+00
bigcom16         0.000000e+00  0.000000e+00
bigcom17         0.000000e+00  0.000000e+00
bigcom19         0.000000e+00  0.000000e+00
bigcom20         0.000000e+00  6.938894e-20
bigcom21         0.000000e+00  0.000000e+00
bigcom22         0.000000e+00  0.000000e+00
bigcom23         0.000000e+00  0.000000e+00
bigcom26         0.000000e+00  0.000000e+00
bigcom27         0.000000e+00  0.000000e+00
bigcom28         0.000000e+00  0.000000e+00
bigcom30         0.000000e+00  0.000000e+00
bigcom31         0.000000e+00  0.000000e+00
bigcom32         0.000000e+00  0.000000e+00
bigcom33         0.000000e+00  0.000000e+00
bigcom34         0.000000e+00  0.000000e+00
bigcom36         0.000000e+00  0.000000e+00
bigcom37         0.000000e+00  0.000000e+00
bigcom38         0.000000e+00  0.000000e+00
bigcom39         0.000000e+00  0.000000e+00
bigcom40         0.000000e+00  0.000000e+00
bigcom41         0.000000e+00  0.000000e+00
bigcom43         0.000000e+00  0.000000e+00
bigcom46         0.000000e+00  0.000000e+00
bigcom47         0.000000e+00  0.000000e+00
bigcom49         0.000000e+00  6.938894e-20
bigcom52         0.000000e+00  0.000000e+00
bigcom54         0.000000e+00  0.000000e+00
bigcom58         0.000000e+00  0.000000e+00
bigcom61         0.000000e+00  0.000000e+00
bigcom65         0.000000e+00  0.000000e+00
bigcom69         0.000000e+00  0.000000e+00
bigcom71         0.000000e+00  0.000000e+00
bigcom75         0.000000e+00  0.000000e+00
bigcom76         0.000000e+00  0.000000e+00
bigcom78         0.000000e+00  0.000000e+00
bigcom82         0.000000e+00  0.000000e+00
bigcom83         0.000000e+00  0.000000e+00
bigcom85         0.000000e+00  0.000000e+00
bigcom87         0.000000e+00  0.000000e+00
bigcom90         0.000000e+00  0.000000e+00
bigcom91         0.000000e+00  0.000000e+00
bigcom95         0.000000e+00  0.000000e+00
bigcom97         0.000000e+00  0.000000e+00
bigcom98         0.000000e+00  0.000000e+00
bigcom99         0.000000e+00  0.000000e+00
bigcom101        0.000000e+00  0.000000e+00
bigcom102        0.000000e+00  0.000000e+00
bigcom104        0.000000e+00  0.000000e+00
bigcom106        0.000000e+00  0.000000e+00
bigcom107        0.000000e+00  0.000000e+00
bigcom108        0.000000e+00  0.000000e+00
bigcom113        0.000000e+00  0.000000e+00
bigcom114        0.000000e+00  0.000000e+00
bigcom115        0.000000e+00  0.000000e+00
bigcom117        0.000000e+00  0.000000e+00
bigcom119        0.000000e+00  0.000000e+00
bigcom121        0.000000e+00  0.000000e+00
bigcom123        0.000000e+00  0.000000e+00
bigcom124        0.000000e+00  0.000000e+00
bigcom127        0.000000e+00  0.000000e+00
bigcom130        0.000000e+00  0.000000e+00
bigcom131        0.000000e+00  0.000000e+00
bigcom134        0.000000e+00  0.000000e+00
bigcom138        0.000000e+00  0.000000e+00
bigcom143        0.000000e+00  0.000000e+00
bigcom146        0.000000e+00  0.000000e+00
bigcom148        0.000000e+00  0.000000e+00
bigcom149        0.000000e+00  0.000000e+00
bigcom151        0.000000e+00  0.000000e+00
bigcom153        0.000000e+00  0.000000e+00
bigcom154        0.000000e+00  0.000000e+00
bigcom159        0.000000e+00  6.508388e-01
bigcom160        0.000000e+00  0.000000e+00
bigcom161        0.000000e+00  0.000000e+00
bigcom162        0.000000e+00  0.000000e+00
bigcom168        0.000000e+00  0.000000e+00
bigcom172        0.000000e+00  0.000000e+00
bigcom175        0.000000e+00  1.387779e-19
bigcom180        0.000000e+00  0.000000e+00
bigcom181        0.000000e+00  0.000000e+00
bigcom183        0.000000e+00  0.000000e+00
bigcom185        0.000000e+00  0.000000e+00
bigcom187        0.000000e+00  0.000000e+00
bigcom189        0.000000e+00  0.000000e+00
bigcom191        0.000000e+00  0.000000e+00
bigcom198        0.000000e+00  0.000000e+00
bigcom199        0.000000e+00  0.000000e+00
bigcom200        0.000000e+00  0.000000e+00
bigcom202        0.000000e+00  0.000000e+00
bigcom205        0.000000e+00  0.000000e+00
bigcom227        0.000000e+00  0.000000e+00
bigcom232        0.000000e+00  0.000000e+00
bigcom241        0.000000e+00  0.000000e+00
bigcom246        0.000000e+00  0.000000e+00
bigcom266        0.000000e+00  0.000000e+00
bigcom268        0.000000e+00  0.000000e+00
bigcom274        0.000000e+00  0.000000e+00
bigcom278        0.000000e+00  0.000000e+00
bigcom280        0.000000e+00  0.000000e+00
bigcom323        0.000000e+00  0.000000e+00
bigcom341        0.000000e+00  0.000000e+00
bigcom342        0.000000e+00  0.000000e+00
bigcom345        0.000000e+00  0.000000e+00
bigcom346        0.000000e+00  0.000000e+00
bigcom354        0.000000e+00  0.000000e+00
bigcom369        0.000000e+00  0.000000e+00
bigcom373        0.000000e+00  0.000000e+00
bigcom377        0.000000e+00  0.000000e+00
bigcom384        0.000000e+00  0.000000e+00
bigcom394        0.000000e+00  0.000000e+00
bigcom398        0.000000e+00  0.000000e+00
bigcom403        0.000000e+00  0.000000e+00
bigcom404        0.000000e+00  0.000000e+00
bigcom414        0.000000e+00  0.000000e+00
bigcom416        0.000000e+00  0.000000e+00
bigcom423        0.000000e+00  0.000000e+00
bigcom428        0.000000e+00  0.000000e+00
bigcom430        0.000000e+00  0.000000e+00
bigcom434        0.000000e+00  0.000000e+00
bigcom435        0.000000e+00  0.000000e+00
bigcom449        0.000000e+00  0.000000e+00
bigcom451        0.000000e+00  0.000000e+00
bigcom454        0.000000e+00  0.000000e+00
bigcom471        0.000000e+00  0.000000e+00
bigcom473        0.000000e+00  0.000000e+00
bigcom479        0.000000e+00  0.000000e+00
bigcom484        0.000000e+00  0.000000e+00
bigcom485        0.000000e+00  0.000000e+00
bigcom492        0.000000e+00  0.000000e+00
bigcom498        0.000000e+00  0.000000e+00
bigcom506        0.000000e+00  0.000000e+00
bigcom530        0.000000e+00  0.000000e+00
bigcom531        0.000000e+00  0.000000e+00
bigcom564        0.000000e+00  0.000000e+00
bigcom623        0.000000e+00  0.000000e+00
spin_vertex      1.339886e-04  3.170214e-01
membership_s1    1.019514e-03  5.194481e-02
membership_s2    0.000000e+00  0.000000e+00
membership_s3    0.000000e+00  0.000000e+00
membership_s4    0.000000e+00  0.000000e+00
membership_s5    0.000000e+00  0.000000e+00
membership_s6    0.000000e+00  0.000000e+00
membership_s7    0.000000e+00  0.000000e+00
membership_s8    0.000000e+00  0.000000e+00
membership_s9    0.000000e+00  0.000000e+00
membership_s10   0.000000e+00  0.000000e+00
membership_s11   0.000000e+00  0.000000e+00
membership_s13   0.000000e+00  0.000000e+00
membership_s14   3.243799e-05  1.369048e-02
membership_s15   0.000000e+00  0.000000e+00
membership_s17   0.000000e+00  0.000000e+00
membership_s18   0.000000e+00  0.000000e+00
membership_s19   0.000000e+00  0.000000e+00
membership_s20   0.000000e+00  0.000000e+00
membership_s21   2.563956e-04  4.904178e-01
membership_s22   0.000000e+00  0.000000e+00
membership_s23   8.077544e-05  1.750000e-02
membership_s25   3.205128e-05  1.428571e-02
membership_s26   0.000000e+00  0.000000e+00
membership_s27   0.000000e+00  0.000000e+00
membership_s28   0.000000e+00  0.000000e+00
membership_s29   0.000000e+00  0.000000e+00
membership_s30   0.000000e+00  0.000000e+00
membership_s31   0.000000e+00  0.000000e+00
membership_s32   0.000000e+00  0.000000e+00
membership_s33   0.000000e+00  0.000000e+00
membership_s34  -3.350084e-05  1.747546e-01
membership_s35   1.685308e-04  9.518430e-02
membership_s36   0.000000e+00  0.000000e+00
membership_s37   0.000000e+00  0.000000e+00
membership_s39   0.000000e+00  0.000000e+00
membership_s40   0.000000e+00  0.000000e+00
membership_s41   0.000000e+00  0.000000e+00
membership_s42   0.000000e+00  0.000000e+00
membership_s43   0.000000e+00  0.000000e+00
membership_s44   0.000000e+00  0.000000e+00
V1               4.525677e-03  9.885902e-01
V2               3.158225e-04  3.540737e-01
pdi              2.935748e-04  1.895672e-01
adhesion         8.180601e-03  3.096213e-01
cohesion         4.579044e-03  2.657000e-01
inner            1.632977e-03  9.266680e-02
outer            9.101373e-04  1.607852e-01
ioratio          6.447349e-03  2.001553e-01
comsize          8.897194e-04  2.065017e-01
[1] "Dataset: med_TnotC Model GLM, run: 2 of 10 2015-06-15 22:31:50"
[1] "glmnet variable coefficients"
                     [,1]          [,2]
(Intercept)     -4.526007 -4.429919e+02
graph0           0.000000  1.489270e-02
graph1           0.000000  6.434328e-04
graph2           0.000000 -2.738826e-05
graph3           0.000000 -3.392421e-05
graph4           0.000000  2.675664e-06
graph5           0.000000  8.404471e-04
graph6           0.000000 -2.137500e-04
graph7           0.000000  1.325436e-03
graph8           0.000000 -1.183647e-02
graph9           0.000000 -2.581134e-07
graph10          0.000000 -8.825235e-08
graph11          0.000000  2.916418e-07
graph12          0.000000  7.142340e-07
graph13          0.000000  6.518077e-06
graph14          0.000000 -1.280156e-05
graph15          0.000000  4.611077e-04
graph16          0.000000  0.000000e+00
graph17          0.000000  2.932233e-06
graph18          0.000000  4.495783e-04
graph19          0.000000 -3.621294e-05
graph20          0.000000  5.366140e-05
graph21          0.000000 -1.602618e-04
graph22          0.000000  0.000000e+00
graph23          0.000000  0.000000e+00
graph24          0.000000  0.000000e+00
graph25          0.000000  0.000000e+00
graph26          0.000000 -1.930735e-04
graph27          0.000000  0.000000e+00
graph28          0.000000  0.000000e+00
graph29          0.000000  0.000000e+00
orbit0           0.000000  1.741995e-02
orbit1           0.000000  9.068017e-04
orbit2           0.000000 -2.343344e-05
orbit3           0.000000 -2.182796e-05
orbit4           0.000000 -1.310429e-04
orbit5           0.000000 -2.613751e-06
orbit6           0.000000  3.023167e-06
orbit7           0.000000 -4.224984e-06
orbit8           0.000000  8.193080e-04
orbit9           0.000000 -6.913850e-04
orbit10          0.000000 -3.193643e-04
orbit11          0.000000  2.823860e-03
orbit12          0.000000  3.165311e-03
orbit13          0.000000 -2.147129e-02
orbit14          0.000000 -1.182670e-02
orbit15          0.000000 -2.351244e-06
orbit16          0.000000  1.819371e-06
orbit17          0.000000 -1.037192e-06
orbit18          0.000000  2.036205e-06
orbit19          0.000000 -7.473746e-07
orbit20          0.000000  4.486702e-09
orbit21          0.000000 -5.418242e-06
orbit22          0.000000  2.931153e-07
orbit23          0.000000 -8.627849e-05
orbit24          0.000000  2.746125e-05
orbit25          0.000000 -1.337435e-05
orbit26          0.000000  1.761655e-06
orbit27          0.000000 -2.944460e-04
orbit28          0.000000 -5.765401e-06
orbit29          0.000000  5.264174e-05
orbit30          0.000000 -3.800358e-06
orbit31          0.000000 -2.078908e-05
orbit32          0.000000 -1.823698e-05
orbit33          0.000000  2.504155e-04
orbit34          0.000000  4.560734e-04
orbit35          0.000000  1.309895e-05
orbit36          0.000000 -1.702834e-04
orbit37          0.000000  2.798590e-06
orbit38          0.000000 -5.607305e-05
orbit39          0.000000 -3.258536e-05
orbit40          0.000000  1.000173e-05
orbit41          0.000000 -2.477879e-05
orbit42          0.000000 -1.441537e-03
orbit43          0.000000  5.595593e-04
orbit44          0.000000 -4.814231e-02
orbit45          0.000000 -5.393855e-04
orbit46          0.000000 -5.308134e-05
orbit47          0.000000  2.808336e-04
orbit48          0.000000 -1.848770e-04
orbit49          0.000000  6.447277e-05
orbit50          0.000000  2.859459e-04
orbit51          0.000000 -3.520864e-04
orbit52          0.000000 -4.813011e-04
orbit53          0.000000 -3.087668e-04
orbit54          0.000000  0.000000e+00
orbit55          0.000000 -9.633392e-04
orbit56          0.000000  1.651349e-03
orbit57          0.000000  0.000000e+00
orbit58          0.000000 -1.641406e-03
orbit59          0.000000  1.393215e-04
orbit60          0.000000 -1.338628e-04
orbit61          0.000000  0.000000e+00
orbit62          0.000000  1.910829e-03
orbit63          0.000000  1.365652e-04
orbit64          0.000000 -9.237248e-04
orbit65          0.000000 -4.096255e-03
orbit66          0.000000  0.000000e+00
orbit67          0.000000  0.000000e+00
orbit68          0.000000  0.000000e+00
orbit69          0.000000  0.000000e+00
orbit70          0.000000  0.000000e+00
orbit71          0.000000  0.000000e+00
orbit72          0.000000  0.000000e+00
AP               0.000000  1.566036e-02
bet              0.000000 -2.444981e-05
ecc              0.000000 -4.224276e-01
eccrad           0.000000 -2.910445e+00
close            0.000000  2.875081e+00
constraint       0.000000  5.576304e+00
coreness         0.000000 -3.336766e-01
knn              0.000000 -8.508372e-03
hubscore         0.000000 -7.159548e-01
pagerank         0.000000  1.126082e+04
trans            0.000000 -4.006915e+00
evcent           0.000000 -7.145572e-03
first            0.000000  1.751011e-02
upto_second      0.000000  1.596985e-03
upto_third       0.000000  2.332680e-04
upto_fourth      0.000000  1.448275e-03
upto_fifth       0.000000 -1.105702e-03
upto_sixth       0.000000  5.831305e-02
second           0.000000  1.451492e-03
third            0.000000  3.903881e-04
fourth           0.000000  7.495298e-04
fifth            0.000000 -2.588045e-03
sixth            0.000000  3.569109e-03
ratio1           0.000000 -1.768171e-02
ratio2           0.000000  1.584874e-02
ratio3           0.000000 -5.339068e-01
ratio4           0.000000  1.345933e+01
ratio5           0.000000  2.428167e+01
ratio6           0.000000  8.372550e-03
selfinter        0.000000  5.628092e-02
walktrap_vertex  0.000000 -6.082255e-01
bigcom1          0.000000 -1.159753e+00
bigcom3          0.000000 -2.299034e+00
bigcom4          0.000000  0.000000e+00
bigcom5          0.000000  1.979063e-02
bigcom6          0.000000  0.000000e+00
bigcom7          0.000000 -3.623457e-01
bigcom8          0.000000  4.717800e+00
bigcom9          0.000000  0.000000e+00
bigcom10         0.000000  0.000000e+00
bigcom11         0.000000 -1.251730e+00
bigcom12         0.000000 -2.765485e+00
bigcom13         0.000000 -2.457238e+00
bigcom14         0.000000 -9.804546e-01
bigcom15         0.000000 -2.134465e+00
bigcom16         0.000000 -2.784810e+00
bigcom17         0.000000  0.000000e+00
bigcom19         0.000000 -2.349091e+00
bigcom20         0.000000  0.000000e+00
bigcom21         0.000000 -2.455518e+00
bigcom22         0.000000 -1.480373e+00
bigcom23         0.000000 -3.019557e+00
bigcom26         0.000000 -1.356290e+00
bigcom27         0.000000 -3.082795e-01
bigcom28         0.000000  0.000000e+00
bigcom30         0.000000 -2.320080e+00
bigcom31         0.000000  0.000000e+00
bigcom32         0.000000 -2.360338e+00
bigcom33         0.000000 -2.085127e+00
bigcom34         0.000000  0.000000e+00
bigcom36         0.000000  0.000000e+00
bigcom37         0.000000 -6.610368e-02
bigcom38         0.000000  0.000000e+00
bigcom39         0.000000  0.000000e+00
bigcom40         0.000000 -1.516963e+00
bigcom41         0.000000 -1.827831e+00
bigcom43         0.000000 -1.703924e+00
bigcom46         0.000000  0.000000e+00
bigcom47         0.000000 -6.844174e-03
bigcom49         0.000000  0.000000e+00
bigcom52         0.000000  0.000000e+00
bigcom54         0.000000 -1.120115e+00
bigcom58         0.000000 -1.409385e+00
bigcom61         0.000000  0.000000e+00
bigcom65         0.000000 -2.359154e+00
bigcom69         0.000000 -2.753669e+00
bigcom71         0.000000  0.000000e+00
bigcom75         0.000000  0.000000e+00
bigcom76         0.000000 -1.525422e-01
bigcom78         0.000000  0.000000e+00
bigcom82         0.000000 -4.326988e+00
bigcom83         0.000000  0.000000e+00
bigcom85         0.000000 -2.337523e+00
bigcom87         0.000000  0.000000e+00
bigcom90         0.000000 -8.615289e-01
bigcom91         0.000000 -3.235183e+00
bigcom95         0.000000 -8.626707e+00
bigcom97         0.000000  0.000000e+00
bigcom98         0.000000  0.000000e+00
bigcom99         0.000000  0.000000e+00
bigcom101        0.000000 -5.232008e-01
bigcom102        0.000000 -2.389961e+00
bigcom104        0.000000 -1.434754e+00
bigcom106        0.000000 -1.816306e-01
bigcom107        0.000000 -2.597545e+00
bigcom108        0.000000  0.000000e+00
bigcom113        0.000000  0.000000e+00
bigcom114        0.000000  0.000000e+00
bigcom115        0.000000  0.000000e+00
bigcom117        0.000000 -2.460676e+00
bigcom119        0.000000 -1.813540e+00
bigcom121        0.000000 -4.294548e-01
bigcom123        0.000000 -1.360499e+00
bigcom124        0.000000 -7.188684e-02
bigcom127        0.000000 -2.132767e+00
bigcom130        0.000000 -8.073473e-02
bigcom131        0.000000  0.000000e+00
bigcom134        0.000000  0.000000e+00
bigcom138        0.000000  0.000000e+00
bigcom143        0.000000 -1.141766e+00
bigcom146        0.000000 -9.042040e-02
bigcom148        0.000000 -3.021906e+00
bigcom149        0.000000  0.000000e+00
bigcom151        0.000000 -1.205809e-01
bigcom153        0.000000 -1.463768e+00
bigcom154        0.000000  0.000000e+00
bigcom159        0.000000  7.335583e+00
bigcom160        0.000000 -1.346178e+00
bigcom161        0.000000  0.000000e+00
bigcom162        0.000000 -1.055749e+00
bigcom168        0.000000 -4.243776e-01
bigcom172        0.000000  0.000000e+00
bigcom175        0.000000 -2.292500e+00
bigcom180        0.000000 -6.791351e-01
bigcom181        0.000000 -8.906757e-01
bigcom183        0.000000  0.000000e+00
bigcom185        0.000000 -1.575997e-02
bigcom187        0.000000  0.000000e+00
bigcom189        0.000000 -4.657542e-01
bigcom191        0.000000 -2.058685e+00
bigcom198        0.000000  0.000000e+00
bigcom199        0.000000 -2.049143e+00
bigcom200        0.000000  0.000000e+00
bigcom202        0.000000  0.000000e+00
bigcom205        0.000000  0.000000e+00
bigcom227        0.000000  0.000000e+00
bigcom232        0.000000  0.000000e+00
bigcom241        0.000000 -9.999916e-01
bigcom246        0.000000  0.000000e+00
bigcom266        0.000000 -1.433843e-01
bigcom268        0.000000  0.000000e+00
bigcom274        0.000000 -6.991124e-01
bigcom278        0.000000  0.000000e+00
bigcom280        0.000000 -2.454887e+00
bigcom323        0.000000 -2.054224e+00
bigcom341        0.000000  0.000000e+00
bigcom342        0.000000  0.000000e+00
bigcom345        0.000000 -7.613068e-01
bigcom346        0.000000  0.000000e+00
bigcom354        0.000000 -2.364871e+00
bigcom369        0.000000  0.000000e+00
bigcom373        0.000000 -1.231433e+00
bigcom377        0.000000 -1.333802e+00
bigcom384        0.000000  0.000000e+00
bigcom394        0.000000  0.000000e+00
bigcom398        0.000000 -1.673336e-01
bigcom403        0.000000 -1.643670e+00
bigcom404        0.000000  0.000000e+00
bigcom414        0.000000 -1.289487e+00
bigcom416        0.000000  0.000000e+00
bigcom423        0.000000 -1.615759e+00
bigcom428        0.000000  0.000000e+00
bigcom430        0.000000  0.000000e+00
bigcom434        0.000000  0.000000e+00
bigcom435        0.000000  0.000000e+00
bigcom449        0.000000 -3.809286e-01
bigcom451        0.000000  0.000000e+00
bigcom454        0.000000 -1.861819e+00
bigcom471        0.000000  0.000000e+00
bigcom473        0.000000  0.000000e+00
bigcom479        0.000000  0.000000e+00
bigcom484        0.000000 -1.671647e+00
bigcom485        0.000000 -2.280223e+00
bigcom492        0.000000  0.000000e+00
bigcom498        0.000000 -4.755183e-01
bigcom506        0.000000  0.000000e+00
bigcom530        0.000000  0.000000e+00
bigcom531        0.000000  0.000000e+00
bigcom564        0.000000  0.000000e+00
bigcom623        0.000000 -1.093439e+00
spin_vertex      0.000000  2.977388e+00
membership_s1    0.000000  1.940466e+00
membership_s2    0.000000 -1.061437e+00
membership_s3    0.000000 -5.370022e-01
membership_s4    0.000000  0.000000e+00
membership_s5    0.000000  0.000000e+00
membership_s6    0.000000 -8.575629e-01
membership_s7    0.000000  0.000000e+00
membership_s8    0.000000 -1.940992e-02
membership_s9    0.000000 -1.519409e+00
membership_s10   0.000000  0.000000e+00
membership_s11   0.000000 -7.678010e-01
membership_s13   0.000000  0.000000e+00
membership_s14   0.000000  9.396406e-01
membership_s15   0.000000 -1.122821e+00
membership_s17   0.000000 -6.901432e-01
membership_s18   0.000000  0.000000e+00
membership_s19   0.000000 -2.971824e+00
membership_s20   0.000000 -2.134825e-01
membership_s21   0.000000  5.100415e+00
membership_s22   0.000000 -1.078493e+00
membership_s23   0.000000  6.116314e-01
membership_s25   0.000000 -1.539961e+00
membership_s26   0.000000 -1.172883e-01
membership_s27   0.000000 -1.976654e-01
membership_s28   0.000000 -1.086024e+00
membership_s29   0.000000  0.000000e+00
membership_s30   0.000000 -1.155847e-02
membership_s31   0.000000 -1.770302e+00
membership_s32   0.000000 -5.127013e-02
membership_s33   0.000000  0.000000e+00
membership_s34   0.000000  3.224090e+00
membership_s35   0.000000  1.262204e+00
membership_s36   0.000000  0.000000e+00
membership_s37   0.000000 -1.030379e+00
membership_s39   0.000000 -1.528435e+00
membership_s40   0.000000  0.000000e+00
membership_s41   0.000000  0.000000e+00
membership_s42   0.000000  0.000000e+00
membership_s43   0.000000 -1.567603e+00
membership_s44   0.000000 -1.380368e+00
V1               0.000000  5.198776e+00
V2               0.000000  1.875949e+00
pdi              0.000000 -1.812023e+02
adhesion         0.000000  4.419131e-04
cohesion         0.000000 -7.971463e-04
inner            0.000000 -8.811062e-05
outer            0.000000 -1.862076e-05
ioratio          0.000000 -1.091666e+01
comsize          0.000000 -1.066171e-04
[1] "Dataset: med_TnotC Model GBM, run: 3 of 10 2015-06-15 22:32:25"
Iter   TrainDeviance   ValidDeviance   StepSize   Improve
     1        0.1088             nan     0.0100   -0.0001
     2        0.1066             nan     0.0100    0.0001
     3        0.1038             nan     0.0100   -0.0001
     4        0.1021             nan     0.0100    0.0003
     5        0.1010             nan     0.0100   -0.0001
     6        0.0992             nan     0.0100   -0.0001
     7        0.0973             nan     0.0100    0.0002
     8        0.0951             nan     0.0100    0.0003
     9        0.0933             nan     0.0100   -0.0001
    10        0.0917             nan     0.0100   -0.0001
    20        0.0772             nan     0.0100    0.0000
    40        0.0617             nan     0.0100    0.0000
    60        0.0524             nan     0.0100   -0.0000
    80        0.0451             nan     0.0100   -0.0000
   100        0.0398             nan     0.0100   -0.0001
   106        0.0385             nan     0.0100   -0.0000

[1] "GBM variable coefficients"
                            var      rel.inf
walktrap_vertex walktrap_vertex 7.7381475374
V1                           V1 5.7181022664
membership_s21   membership_s21 5.4015747368
V2                           V2 5.3711881038
fourth                   fourth 5.2712790129
graph23                 graph23 4.2136607128
outer                     outer 3.5741123700
spin_vertex         spin_vertex 2.6515886218
orbit18                 orbit18 2.5015391621
graph15                 graph15 2.4757824407
bet                         bet 2.3889714863
graph17                 graph17 2.3698686851
adhesion               adhesion 1.7959933694
upto_sixth           upto_sixth 1.7238862466
ratio2                   ratio2 1.6496027451
ratio6                   ratio6 1.6228832195
comsize                 comsize 1.5234889081
ratio1                   ratio1 1.4581274191
pagerank               pagerank 1.4495361106
cohesion               cohesion 1.4172094842
constraint           constraint 1.3876596807
graph12                 graph12 1.3423358544
orbit21                 orbit21 1.2817790039
graph6                   graph6 1.2779466133
orbit27                 orbit27 1.2621945902
pdi                         pdi 1.2176990938
graph20                 graph20 1.1796988263
orbit51                 orbit51 1.1662131725
orbit24                 orbit24 1.0986047353
graph18                 graph18 1.0665020510
orbit38                 orbit38 1.0619775386
graph11                 graph11 1.0329782626
orbit43                 orbit43 0.9814833485
ratio5                   ratio5 0.9625352574
orbit4                   orbit4 0.9115534301
graph1                   graph1 0.8384627478
orbit45                 orbit45 0.8125397840
orbit5                   orbit5 0.8007356957
orbit39                 orbit39 0.7525389132
inner                     inner 0.7451115390
coreness               coreness 0.6976083370
orbit56                 orbit56 0.6812912879
bigcom8                 bigcom8 0.6628497423
knn                         knn 0.6403917157
orbit16                 orbit16 0.6363119121
orbit36                 orbit36 0.6169944872
orbit31                 orbit31 0.5746888875
orbit11                 orbit11 0.5649742378
hubscore               hubscore 0.5496551469
graph21                 graph21 0.5449567778
second                   second 0.5315152206
orbit17                 orbit17 0.5276509045
graph5                   graph5 0.4885216943
membership_s1     membership_s1 0.4537835912
graph3                   graph3 0.4483990471
orbit28                 orbit28 0.4480854629
orbit40                 orbit40 0.3431005507
graph4                   graph4 0.3364677516
trans                     trans 0.3278553826
ratio4                   ratio4 0.2818109297
orbit30                 orbit30 0.2727124680
graph19                 graph19 0.2678404492
bigcom5                 bigcom5 0.2531606138
orbit54                 orbit54 0.2487432069
orbit32                 orbit32 0.2428596799
graph13                 graph13 0.2210014717
ioratio                 ioratio 0.2161530515
graph16                 graph16 0.2101622890
orbit53                 orbit53 0.2097015077
membership_s35   membership_s35 0.1971298863
orbit15                 orbit15 0.1853363599
orbit12                 orbit12 0.1804461732
orbit62                 orbit62 0.1802495647
sixth                     sixth 0.1787744217
orbit52                 orbit52 0.1735078985
bigcom1                 bigcom1 0.1732088191
orbit6                   orbit6 0.1657316708
graph2                   graph2 0.1649891306
graph10                 graph10 0.1490100776
orbit59                 orbit59 0.1440097528
orbit19                 orbit19 0.1376570079
orbit50                 orbit50 0.1314932893
orbit35                 orbit35 0.1296556964
orbit9                   orbit9 0.1244927338
graph22                 graph22 0.1244803409
orbit37                 orbit37 0.1239616943
third                     third 0.1121557408
orbit47                 orbit47 0.0854555402
orbit25                 orbit25 0.0851855960
upto_third           upto_third 0.0822210491
ecc                         ecc 0.0759054728
graph14                 graph14 0.0754641142
graph25                 graph25 0.0734588831
membership_s39   membership_s39 0.0732905304
fifth                     fifth 0.0716603289
orbit42                 orbit42 0.0677537758
orbit48                 orbit48 0.0675849778
upto_fifth           upto_fifth 0.0584099442
graph24                 graph24 0.0571568075
upto_second         upto_second 0.0570996650
graph0                   graph0 0.0521319405
orbit13                 orbit13 0.0473409155
graph7                   graph7 0.0465622085
close                     close 0.0447199107
upto_fourth         upto_fourth 0.0412099609
ratio3                   ratio3 0.0296206105
orbit61                 orbit61 0.0226266298
orbit49                 orbit49 0.0109648003
orbit7                   orbit7 0.0006147757
orbit1                   orbit1 0.0002743948
orbit46                 orbit46 0.0002378431
orbit23                 orbit23 0.0002373477
orbit2                   orbit2 0.0001535028
graph9                   graph9 0.0000276329
graph8                   graph8 0.0000000000
graph26                 graph26 0.0000000000
graph27                 graph27 0.0000000000
graph28                 graph28 0.0000000000
graph29                 graph29 0.0000000000
orbit0                   orbit0 0.0000000000
orbit3                   orbit3 0.0000000000
orbit8                   orbit8 0.0000000000
orbit10                 orbit10 0.0000000000
orbit14                 orbit14 0.0000000000
orbit20                 orbit20 0.0000000000
orbit22                 orbit22 0.0000000000
orbit26                 orbit26 0.0000000000
orbit29                 orbit29 0.0000000000
orbit33                 orbit33 0.0000000000
orbit34                 orbit34 0.0000000000
orbit41                 orbit41 0.0000000000
orbit44                 orbit44 0.0000000000
orbit55                 orbit55 0.0000000000
orbit57                 orbit57 0.0000000000
orbit58                 orbit58 0.0000000000
orbit60                 orbit60 0.0000000000
orbit63                 orbit63 0.0000000000
orbit64                 orbit64 0.0000000000
orbit65                 orbit65 0.0000000000
orbit66                 orbit66 0.0000000000
orbit67                 orbit67 0.0000000000
orbit68                 orbit68 0.0000000000
orbit69                 orbit69 0.0000000000
orbit70                 orbit70 0.0000000000
orbit71                 orbit71 0.0000000000
orbit72                 orbit72 0.0000000000
AP                           AP 0.0000000000
eccrad                   eccrad 0.0000000000
evcent                   evcent 0.0000000000
first                     first 0.0000000000
selfinter             selfinter 0.0000000000
bigcom3                 bigcom3 0.0000000000
bigcom4                 bigcom4 0.0000000000
bigcom6                 bigcom6 0.0000000000
bigcom7                 bigcom7 0.0000000000
bigcom9                 bigcom9 0.0000000000
bigcom10               bigcom10 0.0000000000
bigcom11               bigcom11 0.0000000000
bigcom12               bigcom12 0.0000000000
bigcom13               bigcom13 0.0000000000
bigcom14               bigcom14 0.0000000000
bigcom15               bigcom15 0.0000000000
bigcom16               bigcom16 0.0000000000
bigcom17               bigcom17 0.0000000000
bigcom19               bigcom19 0.0000000000
bigcom20               bigcom20 0.0000000000
bigcom21               bigcom21 0.0000000000
bigcom22               bigcom22 0.0000000000
bigcom23               bigcom23 0.0000000000
bigcom26               bigcom26 0.0000000000
bigcom27               bigcom27 0.0000000000
bigcom28               bigcom28 0.0000000000
bigcom30               bigcom30 0.0000000000
bigcom31               bigcom31 0.0000000000
bigcom32               bigcom32 0.0000000000
bigcom33               bigcom33 0.0000000000
bigcom34               bigcom34 0.0000000000
bigcom36               bigcom36 0.0000000000
bigcom37               bigcom37 0.0000000000
bigcom38               bigcom38 0.0000000000
bigcom39               bigcom39 0.0000000000
bigcom40               bigcom40 0.0000000000
bigcom41               bigcom41 0.0000000000
bigcom43               bigcom43 0.0000000000
bigcom46               bigcom46 0.0000000000
bigcom47               bigcom47 0.0000000000
bigcom49               bigcom49 0.0000000000
bigcom52               bigcom52 0.0000000000
bigcom54               bigcom54 0.0000000000
bigcom58               bigcom58 0.0000000000
bigcom61               bigcom61 0.0000000000
bigcom65               bigcom65 0.0000000000
bigcom69               bigcom69 0.0000000000
bigcom71               bigcom71 0.0000000000
bigcom75               bigcom75 0.0000000000
bigcom76               bigcom76 0.0000000000
bigcom78               bigcom78 0.0000000000
bigcom82               bigcom82 0.0000000000
bigcom83               bigcom83 0.0000000000
bigcom85               bigcom85 0.0000000000
bigcom87               bigcom87 0.0000000000
bigcom90               bigcom90 0.0000000000
bigcom91               bigcom91 0.0000000000
bigcom95               bigcom95 0.0000000000
bigcom97               bigcom97 0.0000000000
bigcom98               bigcom98 0.0000000000
bigcom99               bigcom99 0.0000000000
bigcom101             bigcom101 0.0000000000
bigcom102             bigcom102 0.0000000000
bigcom104             bigcom104 0.0000000000
bigcom106             bigcom106 0.0000000000
bigcom107             bigcom107 0.0000000000
bigcom108             bigcom108 0.0000000000
bigcom113             bigcom113 0.0000000000
bigcom114             bigcom114 0.0000000000
bigcom115             bigcom115 0.0000000000
bigcom117             bigcom117 0.0000000000
bigcom119             bigcom119 0.0000000000
bigcom121             bigcom121 0.0000000000
bigcom123             bigcom123 0.0000000000
bigcom124             bigcom124 0.0000000000
bigcom127             bigcom127 0.0000000000
bigcom130             bigcom130 0.0000000000
bigcom131             bigcom131 0.0000000000
bigcom134             bigcom134 0.0000000000
bigcom138             bigcom138 0.0000000000
bigcom143             bigcom143 0.0000000000
bigcom146             bigcom146 0.0000000000
bigcom148             bigcom148 0.0000000000
bigcom149             bigcom149 0.0000000000
bigcom151             bigcom151 0.0000000000
bigcom153             bigcom153 0.0000000000
bigcom154             bigcom154 0.0000000000
bigcom159             bigcom159 0.0000000000
bigcom160             bigcom160 0.0000000000
bigcom161             bigcom161 0.0000000000
bigcom162             bigcom162 0.0000000000
bigcom168             bigcom168 0.0000000000
bigcom172             bigcom172 0.0000000000
bigcom175             bigcom175 0.0000000000
bigcom180             bigcom180 0.0000000000
bigcom181             bigcom181 0.0000000000
bigcom183             bigcom183 0.0000000000
bigcom185             bigcom185 0.0000000000
bigcom187             bigcom187 0.0000000000
bigcom189             bigcom189 0.0000000000
bigcom191             bigcom191 0.0000000000
bigcom198             bigcom198 0.0000000000
bigcom199             bigcom199 0.0000000000
bigcom200             bigcom200 0.0000000000
bigcom202             bigcom202 0.0000000000
bigcom205             bigcom205 0.0000000000
bigcom227             bigcom227 0.0000000000
bigcom232             bigcom232 0.0000000000
bigcom241             bigcom241 0.0000000000
bigcom246             bigcom246 0.0000000000
bigcom266             bigcom266 0.0000000000
bigcom268             bigcom268 0.0000000000
bigcom274             bigcom274 0.0000000000
bigcom278             bigcom278 0.0000000000
bigcom280             bigcom280 0.0000000000
bigcom323             bigcom323 0.0000000000
bigcom341             bigcom341 0.0000000000
bigcom342             bigcom342 0.0000000000
bigcom345             bigcom345 0.0000000000
bigcom346             bigcom346 0.0000000000
bigcom354             bigcom354 0.0000000000
bigcom369             bigcom369 0.0000000000
bigcom373             bigcom373 0.0000000000
bigcom377             bigcom377 0.0000000000
bigcom384             bigcom384 0.0000000000
bigcom394             bigcom394 0.0000000000
bigcom398             bigcom398 0.0000000000
bigcom403             bigcom403 0.0000000000
bigcom404             bigcom404 0.0000000000
bigcom414             bigcom414 0.0000000000
bigcom416             bigcom416 0.0000000000
bigcom423             bigcom423 0.0000000000
bigcom428             bigcom428 0.0000000000
bigcom430             bigcom430 0.0000000000
bigcom434             bigcom434 0.0000000000
bigcom435             bigcom435 0.0000000000
bigcom449             bigcom449 0.0000000000
bigcom451             bigcom451 0.0000000000
bigcom454             bigcom454 0.0000000000
bigcom471             bigcom471 0.0000000000
bigcom473             bigcom473 0.0000000000
bigcom479             bigcom479 0.0000000000
bigcom484             bigcom484 0.0000000000
bigcom485             bigcom485 0.0000000000
bigcom492             bigcom492 0.0000000000
bigcom498             bigcom498 0.0000000000
bigcom506             bigcom506 0.0000000000
bigcom530             bigcom530 0.0000000000
bigcom531             bigcom531 0.0000000000
bigcom564             bigcom564 0.0000000000
bigcom623             bigcom623 0.0000000000
membership_s2     membership_s2 0.0000000000
membership_s3     membership_s3 0.0000000000
membership_s4     membership_s4 0.0000000000
membership_s5     membership_s5 0.0000000000
membership_s6     membership_s6 0.0000000000
membership_s7     membership_s7 0.0000000000
membership_s8     membership_s8 0.0000000000
membership_s9     membership_s9 0.0000000000
membership_s10   membership_s10 0.0000000000
membership_s11   membership_s11 0.0000000000
membership_s13   membership_s13 0.0000000000
membership_s14   membership_s14 0.0000000000
membership_s15   membership_s15 0.0000000000
membership_s17   membership_s17 0.0000000000
membership_s18   membership_s18 0.0000000000
membership_s19   membership_s19 0.0000000000
membership_s20   membership_s20 0.0000000000
membership_s22   membership_s22 0.0000000000
membership_s23   membership_s23 0.0000000000
membership_s25   membership_s25 0.0000000000
membership_s26   membership_s26 0.0000000000
membership_s27   membership_s27 0.0000000000
membership_s28   membership_s28 0.0000000000
membership_s29   membership_s29 0.0000000000
membership_s30   membership_s30 0.0000000000
membership_s31   membership_s31 0.0000000000
membership_s32   membership_s32 0.0000000000
membership_s33   membership_s33 0.0000000000
membership_s34   membership_s34 0.0000000000
membership_s36   membership_s36 0.0000000000
membership_s37   membership_s37 0.0000000000
membership_s40   membership_s40 0.0000000000
membership_s41   membership_s41 0.0000000000
membership_s42   membership_s42 0.0000000000
membership_s43   membership_s43 0.0000000000
membership_s44   membership_s44 0.0000000000
[1] "Dataset: med_TnotC Model RF, run: 3 of 10 2015-06-15 22:32:40"
     |      Out-of-bag   |
Tree |      MSE  %Var(y) |
   1 |  0.01602   159.20 |
   2 |  0.01465   145.52 |
   3 |  0.01608   159.82 |
   4 |  0.01692   168.10 |
   5 |  0.01558   154.76 |
   6 |  0.01392   138.29 |
   7 |  0.01478   146.85 |
   8 |  0.01429   142.02 |
   9 |  0.01393   138.36 |
  10 |  0.01293   128.47 |
  11 |  0.01204   119.61 |
  12 |  0.01164   115.66 |
  13 |  0.01143   113.55 |
  14 |  0.01132   112.47 |
  15 |  0.01133   112.61 |
  16 |  0.01164   115.69 |
  17 |  0.01149   114.15 |
  18 |  0.01156   114.86 |
  19 |  0.01178   117.08 |
  20 |  0.01161   115.32 |
  21 |   0.0113   112.32 |
  22 |  0.01129   112.16 |
  23 |  0.01124   111.68 |
  24 |  0.01133   112.62 |
  25 |  0.01132   112.51 |
  26 |  0.01137   112.99 |
  27 |  0.01137   112.97 |
  28 |  0.01134   112.70 |
  29 |  0.01122   111.46 |
  30 |  0.01117   110.99 |
  31 |  0.01111   110.38 |
  32 |  0.01107   110.00 |
  33 |    0.011   109.32 |
  34 |    0.011   109.25 |
  35 |  0.01097   109.01 |
  36 |  0.01091   108.43 |
  37 |  0.01091   108.39 |
  38 |  0.01087   108.02 |
  39 |  0.01086   107.92 |
  40 |  0.01086   107.96 |
  41 |  0.01081   107.41 |
  42 |  0.01081   107.43 |
  43 |  0.01079   107.17 |
  44 |  0.01086   107.91 |
  45 |  0.01084   107.66 |
  46 |  0.01078   107.13 |
  47 |  0.01078   107.07 |
  48 |  0.01078   107.07 |
  49 |  0.01069   106.22 |
  50 |  0.01068   106.10 |
  51 |  0.01069   106.21 |
  52 |  0.01073   106.61 |
  53 |  0.01072   106.53 |
  54 |  0.01071   106.37 |
  55 |  0.01075   106.86 |
  56 |  0.01075   106.84 |
  57 |  0.01076   106.87 |
  58 |  0.01073   106.63 |
  59 |  0.01072   106.51 |
  60 |  0.01077   107.05 |
  61 |  0.01077   107.06 |
  62 |  0.01078   107.10 |
  63 |  0.01077   107.05 |
  64 |  0.01076   106.94 |
  65 |  0.01079   107.26 |
  66 |  0.01077   107.00 |
  67 |  0.01076   106.95 |
  68 |  0.01077   107.02 |
  69 |  0.01075   106.79 |
  70 |  0.01074   106.75 |
  71 |  0.01075   106.78 |
  72 |  0.01076   106.96 |
  73 |  0.01077   107.04 |
  74 |  0.01079   107.19 |
  75 |  0.01079   107.17 |
  76 |  0.01077   106.98 |
  77 |   0.0108   107.35 |
  78 |  0.01081   107.42 |
  79 |  0.01084   107.70 |
  80 |  0.01084   107.72 |
  81 |  0.01086   107.94 |
  82 |  0.01087   107.99 |
  83 |  0.01087   107.96 |
  84 |  0.01087   107.97 |
  85 |  0.01082   107.48 |
  86 |   0.0108   107.31 |
  87 |  0.01077   106.98 |
  88 |  0.01078   107.11 |
  89 |  0.01078   107.11 |
  90 |  0.01081   107.42 |
  91 |  0.01081   107.39 |
  92 |  0.01081   107.42 |
  93 |  0.01083   107.61 |
  94 |  0.01083   107.65 |
  95 |  0.01084   107.69 |
  96 |  0.01084   107.67 |
  97 |  0.01081   107.44 |
  98 |  0.01081   107.41 |
  99 |  0.01084   107.68 |
 100 |  0.01084   107.75 |
[1] "Random Forest variable coefficients"
                      %IncMSE IncNodePurity
graph5           3.333694e-03  7.836891e-02
graph6           1.312347e-03  9.176636e-02
graph7           2.546256e-04  4.662881e-02
graph8           0.000000e+00  4.336809e-20
graph9           4.169314e-04  6.400292e-02
graph10          9.613826e-05  4.673612e-02
graph11          1.244658e-03  8.185764e-02
graph12          6.356255e-04  4.226519e-02
graph13          3.255125e-04  8.560999e-02
graph14          2.436734e-03  6.619584e-02
graph15          3.490696e-03  1.633952e-01
graph16          3.082419e-03  1.180501e-01
graph17          2.025003e-03  1.668172e-01
graph18          4.485489e-04  4.240234e-02
graph19          2.866318e-03  6.988280e-02
graph20          1.693888e-03  1.619501e-01
graph21          3.044233e-05  7.191667e-02
graph22          1.028662e-03  1.737748e-02
graph23          1.373013e-03  1.678245e-01
graph24          1.967213e-04  1.932203e-02
graph25          0.000000e+00  2.233333e-02
graph26          4.854369e-05  1.624060e-02
graph27          0.000000e+00  2.385245e-20
graph28          0.000000e+00  0.000000e+00
graph29          0.000000e+00  0.000000e+00
orbit0           1.529755e-04  3.378738e-02
orbit1           7.477352e-05  6.410986e-02
orbit2           2.850349e-04  7.295391e-02
orbit3           1.620746e-05  2.388889e-02
orbit4           2.948580e-04  3.745503e-02
orbit5           3.171354e-03  1.359853e-01
orbit6           8.246914e-04  8.755542e-02
orbit7           1.083044e-03  8.943675e-02
orbit8           2.911357e-03  6.947549e-02
orbit9           2.235084e-04  7.769909e-02
orbit10          0.000000e+00  9.074772e-19
orbit11          1.003757e-03  1.957128e-02
orbit12          5.027504e-04  9.947033e-03
orbit13          0.000000e+00  6.460761e-18
orbit14          0.000000e+00  2.168404e-21
orbit15          3.345865e-03  6.492909e-02
orbit16          4.244459e-04  7.324492e-02
orbit17          1.559415e-03  6.390502e-02
orbit18          5.273743e-04  9.373834e-02
orbit19          4.370376e-04  2.263134e-02
orbit20          3.128828e-04  6.982411e-02
orbit21          1.012763e-02  2.384316e-01
orbit22          1.371782e-03  1.581890e-01
orbit23          2.387876e-04  1.070790e-01
orbit24          2.201845e-03  8.640076e-02
orbit25          1.077424e-03  5.435262e-02
orbit26          1.668877e-05  4.275000e-02
orbit27          1.048847e-03  8.727748e-02
orbit28          4.694635e-03  2.383787e-01
orbit29          3.225806e-05  8.750000e-03
orbit30          2.487050e-04  8.136396e-02
orbit31          1.562691e-03  7.016990e-02
orbit32          3.145984e-04  2.101784e-02
orbit33          8.188216e-04  5.367347e-02
orbit34          6.496362e-04  5.940662e-02
orbit35          1.892928e-03  2.765678e-02
orbit36          7.731909e-04  6.165795e-02
orbit37          6.841122e-04  9.529907e-02
orbit38          4.250173e-03  1.530956e-01
orbit39          2.276680e-03  1.560291e-01
orbit40          2.075954e-03  5.429306e-02
orbit41          0.000000e+00  8.673617e-21
orbit42          1.625811e-03  2.138782e-02
orbit43          3.878360e-04  2.342809e-02
orbit44          0.000000e+00  3.252607e-21
orbit45          5.958320e-03  2.210819e-01
orbit46          1.169161e-03  7.229063e-02
orbit47          1.661789e-03  6.050654e-02
orbit48          1.294498e-04  9.567349e-03
orbit49          2.762967e-03  4.890373e-02
orbit50          1.263675e-03  4.096739e-02
orbit51          1.890769e-03  3.509207e-02
orbit52          6.472492e-05  2.006079e-03
orbit53          5.451713e-05  4.939024e-03
orbit54          8.972962e-04  3.160102e-02
orbit55          0.000000e+00  8.673617e-21
orbit56          2.423550e-03  2.581694e-01
orbit57          0.000000e+00  0.000000e+00
orbit58          0.000000e+00  0.000000e+00
orbit59          1.938485e-03  4.725837e-02
orbit60          1.447553e-04  2.852273e-02
orbit61          0.000000e+00  1.604619e-19
orbit62          2.774952e-03  5.208265e-02
orbit63          3.689588e-04  5.456883e-02
orbit64          0.000000e+00  1.084202e-21
orbit65          6.707859e-04  1.019767e-03
orbit66          0.000000e+00  0.000000e+00
orbit67          0.000000e+00  2.168404e-21
orbit68          0.000000e+00  2.168404e-21
orbit69          0.000000e+00  1.084202e-21
orbit70          0.000000e+00  2.168404e-21
orbit71          0.000000e+00  0.000000e+00
orbit72          0.000000e+00  1.084202e-20
AP               1.788721e-05  1.367091e-03
bet              5.710672e-04  2.414663e-01
ecc              1.810135e-03  1.031028e-01
eccrad           2.543612e-03  5.082771e-02
close            1.791117e-03  2.898830e-02
constraint       1.784982e-03  4.004974e-01
coreness         2.001426e-04  2.679224e-01
knn              1.792836e-04  7.653531e-02
hubscore         3.467699e-03  1.257817e-01
pagerank         4.449790e-04  1.884010e-01
trans            0.000000e+00  3.230569e-04
evcent           2.573038e-03  9.419025e-02
first            1.426974e-03  7.572866e-02
upto_second      9.955830e-04  8.635132e-02
upto_third       2.023157e-03  3.455832e-02
upto_fourth      2.466527e-03  3.610546e-02
upto_fifth       1.802122e-03  3.269122e-02
upto_sixth       4.579717e-03  1.156114e-01
second           1.492270e-03  2.246880e-02
third            2.323012e-03  3.936430e-02
fourth           1.167855e-03  3.065954e-01
fifth            7.317277e-04  1.071021e-01
sixth            4.719112e-03  1.450951e-01
ratio1           1.930206e-03  1.826538e-01
ratio2           4.982254e-04  4.358199e-01
ratio3           1.957924e-03  1.727916e-01
ratio4           3.885384e-03  2.077554e-01
ratio5           2.741214e-04  1.972440e-01
ratio6           6.104699e-03  2.068427e-01
selfinter        0.000000e+00  1.301043e-20
walktrap_vertex  6.957051e-04  5.244978e-01
bigcom1          0.000000e+00  9.375000e-03
bigcom3          0.000000e+00  0.000000e+00
bigcom4          0.000000e+00  0.000000e+00
bigcom5          6.330500e-04  1.200197e-01
bigcom6          0.000000e+00  0.000000e+00
bigcom7          0.000000e+00  0.000000e+00
bigcom8         -3.529800e-05  1.674257e-01
bigcom9          0.000000e+00  0.000000e+00
bigcom10         0.000000e+00  0.000000e+00
bigcom11         0.000000e+00  4.336809e-21
bigcom12         0.000000e+00  1.084202e-21
bigcom13         0.000000e+00  0.000000e+00
bigcom14         0.000000e+00  0.000000e+00
bigcom15         0.000000e+00  0.000000e+00
bigcom16         0.000000e+00  0.000000e+00
bigcom17         0.000000e+00  0.000000e+00
bigcom19         0.000000e+00  0.000000e+00
bigcom20         0.000000e+00  0.000000e+00
bigcom21         0.000000e+00  0.000000e+00
bigcom22         0.000000e+00  0.000000e+00
bigcom23         0.000000e+00  0.000000e+00
bigcom26         0.000000e+00  0.000000e+00
bigcom27         0.000000e+00  0.000000e+00
bigcom28         0.000000e+00  0.000000e+00
bigcom30         0.000000e+00  0.000000e+00
bigcom31         0.000000e+00  0.000000e+00
bigcom32         0.000000e+00  0.000000e+00
bigcom33         0.000000e+00  0.000000e+00
bigcom34         0.000000e+00  0.000000e+00
bigcom36         0.000000e+00  0.000000e+00
bigcom37         0.000000e+00  0.000000e+00
bigcom38         0.000000e+00  0.000000e+00
bigcom39         0.000000e+00  0.000000e+00
bigcom40         0.000000e+00  0.000000e+00
bigcom41         0.000000e+00  0.000000e+00
bigcom43         0.000000e+00  0.000000e+00
bigcom46         0.000000e+00  0.000000e+00
bigcom47         0.000000e+00  0.000000e+00
bigcom49         0.000000e+00  0.000000e+00
bigcom52         0.000000e+00  0.000000e+00
bigcom54         0.000000e+00  0.000000e+00
bigcom58         0.000000e+00  0.000000e+00
bigcom61         0.000000e+00  0.000000e+00
bigcom65         0.000000e+00  0.000000e+00
bigcom69         0.000000e+00  0.000000e+00
bigcom71         0.000000e+00  0.000000e+00
bigcom75         0.000000e+00  0.000000e+00
bigcom76         0.000000e+00  0.000000e+00
bigcom78         0.000000e+00  0.000000e+00
bigcom82         0.000000e+00  0.000000e+00
bigcom83         0.000000e+00  0.000000e+00
bigcom85         0.000000e+00  0.000000e+00
bigcom87         0.000000e+00  0.000000e+00
bigcom90         0.000000e+00  0.000000e+00
bigcom91         0.000000e+00  0.000000e+00
bigcom95         0.000000e+00  0.000000e+00
bigcom97         0.000000e+00  0.000000e+00
bigcom98         0.000000e+00  0.000000e+00
bigcom99         0.000000e+00  0.000000e+00
bigcom101        0.000000e+00  0.000000e+00
bigcom102        0.000000e+00  0.000000e+00
bigcom104        0.000000e+00  0.000000e+00
bigcom106        0.000000e+00  0.000000e+00
bigcom107        0.000000e+00  0.000000e+00
bigcom108        0.000000e+00  0.000000e+00
bigcom113        0.000000e+00  0.000000e+00
bigcom114        0.000000e+00  0.000000e+00
bigcom115        0.000000e+00  0.000000e+00
bigcom117        0.000000e+00  8.673617e-21
bigcom119        0.000000e+00  0.000000e+00
bigcom121        0.000000e+00  0.000000e+00
bigcom123        0.000000e+00  0.000000e+00
bigcom124        0.000000e+00  0.000000e+00
bigcom127        0.000000e+00  0.000000e+00
bigcom130        0.000000e+00  0.000000e+00
bigcom131        0.000000e+00  0.000000e+00
bigcom134        0.000000e+00  1.387779e-19
bigcom138        0.000000e+00  8.673617e-21
bigcom143        0.000000e+00  0.000000e+00
bigcom146        0.000000e+00  0.000000e+00
bigcom148        0.000000e+00  0.000000e+00
bigcom149        0.000000e+00  0.000000e+00
bigcom151        0.000000e+00  0.000000e+00
bigcom153        0.000000e+00  4.336809e-21
bigcom154        0.000000e+00  0.000000e+00
bigcom159        0.000000e+00  8.034171e-01
bigcom160        0.000000e+00  0.000000e+00
bigcom161        0.000000e+00  0.000000e+00
bigcom162        0.000000e+00  0.000000e+00
bigcom168        0.000000e+00  0.000000e+00
bigcom172        0.000000e+00  0.000000e+00
bigcom175        0.000000e+00  0.000000e+00
bigcom180        0.000000e+00  0.000000e+00
bigcom181        0.000000e+00  0.000000e+00
bigcom183        0.000000e+00  0.000000e+00
bigcom185        0.000000e+00  0.000000e+00
bigcom187        0.000000e+00  0.000000e+00
bigcom189        0.000000e+00  0.000000e+00
bigcom191        0.000000e+00  0.000000e+00
bigcom198        0.000000e+00  0.000000e+00
bigcom199        0.000000e+00  0.000000e+00
bigcom200        0.000000e+00  0.000000e+00
bigcom202        0.000000e+00  0.000000e+00
bigcom205        0.000000e+00  0.000000e+00
bigcom227        0.000000e+00  3.469447e-20
bigcom232        0.000000e+00  0.000000e+00
bigcom241        0.000000e+00  0.000000e+00
bigcom246        0.000000e+00  0.000000e+00
bigcom266        0.000000e+00  0.000000e+00
bigcom268        0.000000e+00  0.000000e+00
bigcom274        0.000000e+00  0.000000e+00
bigcom278        0.000000e+00  0.000000e+00
bigcom280        0.000000e+00  0.000000e+00
bigcom323        0.000000e+00  0.000000e+00
bigcom341        0.000000e+00  0.000000e+00
bigcom342        0.000000e+00  0.000000e+00
bigcom345        0.000000e+00  0.000000e+00
bigcom346        0.000000e+00  0.000000e+00
bigcom354        0.000000e+00  0.000000e+00
bigcom369        0.000000e+00  0.000000e+00
bigcom373        0.000000e+00  0.000000e+00
bigcom377        0.000000e+00  0.000000e+00
bigcom384        0.000000e+00  0.000000e+00
bigcom394        0.000000e+00  0.000000e+00
bigcom398        0.000000e+00  0.000000e+00
bigcom403        0.000000e+00  0.000000e+00
bigcom404        0.000000e+00  0.000000e+00
bigcom414        0.000000e+00  0.000000e+00
bigcom416        0.000000e+00  0.000000e+00
bigcom423        0.000000e+00  0.000000e+00
bigcom428        0.000000e+00  0.000000e+00
bigcom430        0.000000e+00  0.000000e+00
bigcom434        0.000000e+00  0.000000e+00
bigcom435        0.000000e+00  0.000000e+00
bigcom449        0.000000e+00  0.000000e+00
bigcom451        0.000000e+00  0.000000e+00
bigcom454        0.000000e+00  0.000000e+00
bigcom471        0.000000e+00  0.000000e+00
bigcom473        0.000000e+00  0.000000e+00
bigcom479        0.000000e+00  0.000000e+00
bigcom484        0.000000e+00  0.000000e+00
bigcom485        0.000000e+00  0.000000e+00
bigcom492        0.000000e+00  0.000000e+00
bigcom498        0.000000e+00  0.000000e+00
bigcom506        0.000000e+00  0.000000e+00
bigcom530        0.000000e+00  0.000000e+00
bigcom531        0.000000e+00  0.000000e+00
bigcom564        0.000000e+00  0.000000e+00
bigcom623        0.000000e+00  0.000000e+00
spin_vertex      3.918523e-04  1.988289e-01
membership_s1    9.653789e-04  5.520183e-02
membership_s2    0.000000e+00  4.336809e-21
membership_s3    0.000000e+00  0.000000e+00
membership_s4    0.000000e+00  0.000000e+00
membership_s5    0.000000e+00  0.000000e+00
membership_s6    0.000000e+00  0.000000e+00
membership_s7    0.000000e+00  0.000000e+00
membership_s8    0.000000e+00  0.000000e+00
membership_s9    0.000000e+00  0.000000e+00
membership_s10   0.000000e+00  0.000000e+00
membership_s11   0.000000e+00  0.000000e+00
membership_s13   0.000000e+00  0.000000e+00
membership_s14  -4.071661e-06  1.670853e-02
membership_s15   0.000000e+00  4.336809e-21
membership_s17   0.000000e+00  0.000000e+00
membership_s18   0.000000e+00  0.000000e+00
membership_s19   0.000000e+00  2.168404e-21
membership_s20   0.000000e+00  0.000000e+00
membership_s21   4.774345e-04  4.626340e-01
membership_s22   0.000000e+00  0.000000e+00
membership_s23   1.612903e-05  1.903919e-05
membership_s25   0.000000e+00  8.673617e-21
membership_s26   0.000000e+00  0.000000e+00
membership_s27   0.000000e+00  0.000000e+00
membership_s28   0.000000e+00  8.673617e-21
membership_s29   0.000000e+00  0.000000e+00
membership_s30   0.000000e+00  0.000000e+00
membership_s31   0.000000e+00  1.127570e-19
membership_s32   0.000000e+00  3.252607e-21
membership_s33   0.000000e+00  0.000000e+00
membership_s34   0.000000e+00  1.753746e-01
membership_s35   1.290009e-04  1.011501e-01
membership_s36   0.000000e+00  0.000000e+00
membership_s37   0.000000e+00  3.469447e-20
membership_s39  -4.501684e-05  4.036161e-02
membership_s40   0.000000e+00  0.000000e+00
membership_s41   0.000000e+00  0.000000e+00
membership_s42   0.000000e+00  0.000000e+00
membership_s43   0.000000e+00  0.000000e+00
membership_s44   0.000000e+00  0.000000e+00
V1               2.972332e-03  1.171729e+00
V2               1.699426e-03  2.711761e-01
pdi              4.831779e-04  1.071842e-01
adhesion         6.926838e-03  1.664362e-01
cohesion         4.239359e-03  2.360240e-01
inner            1.227475e-03  1.117648e-01
outer            8.102979e-04  2.261662e-01
ioratio          2.797237e-03  7.903516e-02
comsize          1.091498e-03  1.942568e-01
[1] "Dataset: med_TnotC Model GLM, run: 3 of 10 2015-06-15 22:32:52"
[1] "glmnet variable coefficients"
                     [,1]          [,2]
(Intercept)     -4.578343 -1.110174e+03
graph0           0.000000 -5.254514e-03
graph1           0.000000  1.460586e-03
graph2           0.000000  4.556652e-03
graph3           0.000000 -5.930297e-05
graph4           0.000000  7.195785e-07
graph5           0.000000  1.866990e-03
graph6           0.000000 -1.399560e-04
graph7           0.000000  1.817471e-03
graph8           0.000000 -2.796660e-02
graph9           0.000000 -1.319746e-06
graph10          0.000000 -1.868192e-07
graph11          0.000000  4.084034e-07
graph12          0.000000  2.896102e-06
graph13          0.000000  1.141398e-06
graph14          0.000000 -1.649766e-05
graph15          0.000000  8.661329e-04
graph16          0.000000  4.341420e-07
graph17          0.000000  4.168728e-06
graph18          0.000000  5.709857e-04
graph19          0.000000 -2.281585e-05
graph20          0.000000  7.660934e-05
graph21          0.000000 -1.685345e-04
graph22          0.000000 -1.153295e-06
graph23          0.000000  0.000000e+00
graph24          0.000000  3.443525e-05
graph25          0.000000 -3.311577e-06
graph26          0.000000 -4.149804e-04
graph27          0.000000  0.000000e+00
graph28          0.000000  0.000000e+00
graph29          0.000000  0.000000e+00
orbit0           0.000000 -3.885779e-03
orbit1           0.000000  2.270345e-03
orbit2           0.000000 -5.447058e-03
orbit3           0.000000  5.639455e-03
orbit4           0.000000 -2.443847e-04
orbit5           0.000000  0.000000e+00
orbit6           0.000000  5.344636e-07
orbit7           0.000000 -5.473438e-04
orbit8           0.000000  1.822286e-03
orbit9           0.000000  0.000000e+00
orbit10          0.000000 -3.909258e-04
orbit11          0.000000  1.053100e-02
orbit12          0.000000  4.045535e-03
orbit13          0.000000 -1.723888e-02
orbit14          0.000000 -2.807547e-02
orbit15          0.000000 -4.919878e-06
orbit16          0.000000 -3.778682e-06
orbit17          0.000000 -1.151699e-06
orbit18          0.000000  1.884385e-06
orbit19          0.000000 -1.019467e-06
orbit20          0.000000  0.000000e+00
orbit21          0.000000 -7.308409e-06
orbit22          0.000000  3.961917e-07
orbit23          0.000000 -2.900334e-05
orbit24          0.000000  4.312282e-05
orbit25          0.000000 -2.032632e-05
orbit26          0.000000  1.895974e-05
orbit27          0.000000 -1.872843e-04
orbit28          0.000000 -9.209476e-05
orbit29          0.000000  2.973342e-05
orbit30          0.000000 -3.582336e-05
orbit31          0.000000 -2.998327e-05
orbit32          0.000000 -2.199557e-05
orbit33          0.000000  8.962019e-04
orbit34          0.000000  8.434167e-04
orbit35          0.000000  8.931138e-06
orbit36          0.000000 -2.529176e-04
orbit37          0.000000  5.227161e-06
orbit38          0.000000 -5.949554e-05
orbit39          0.000000 -9.147174e-05
orbit40          0.000000  1.566222e-05
orbit41          0.000000  0.000000e+00
orbit42          0.000000 -4.286439e-04
orbit43          0.000000  7.152174e-04
orbit44          0.000000 -5.115400e-02
orbit45          0.000000 -7.321905e-04
orbit46          0.000000 -3.980007e-05
orbit47          0.000000  7.509905e-04
orbit48          0.000000 -1.176792e-04
orbit49          0.000000  8.458720e-05
orbit50          0.000000  9.973788e-04
orbit51          0.000000 -4.657854e-04
orbit52          0.000000 -3.456225e-04
orbit53          0.000000 -2.999930e-04
orbit54          0.000000 -5.316349e-07
orbit55          0.000000 -2.392289e-03
orbit56          0.000000  1.901521e-03
orbit57          0.000000 -1.469136e-05
orbit58          0.000000 -8.676436e-03
orbit59          0.000000  4.528792e-04
orbit60          0.000000 -1.472638e-04
orbit61          0.000000  0.000000e+00
orbit62          0.000000 -2.009037e-03
orbit63          0.000000  4.253355e-04
orbit64          0.000000 -1.137892e-03
orbit65          0.000000 -5.406212e-03
orbit66          0.000000  0.000000e+00
orbit67          0.000000 -3.900026e-04
orbit68          0.000000  0.000000e+00
orbit69          0.000000 -3.322254e-04
orbit70          0.000000  0.000000e+00
orbit71          0.000000  0.000000e+00
orbit72          0.000000  0.000000e+00
AP               0.000000 -1.583467e-01
bet              0.000000 -1.121300e-05
ecc              0.000000 -3.424311e-01
eccrad           0.000000 -2.333019e+00
close            0.000000  7.576106e+00
constraint       0.000000  1.738381e+01
coreness         0.000000 -2.485011e-01
knn              0.000000 -1.471642e-02
hubscore         0.000000 -6.728230e-01
pagerank         0.000000 -1.234510e+04
trans            0.000000 -3.992282e+00
evcent           0.000000 -3.725759e-01
first            0.000000 -4.116074e-03
upto_second      0.000000  3.981254e-03
upto_third       0.000000  8.478555e-05
upto_fourth      0.000000  0.000000e+00
upto_fifth       0.000000 -7.004321e-03
upto_sixth       0.000000  1.521649e-01
second           0.000000  4.278996e-03
third            0.000000 -1.205311e-06
fourth           0.000000 -8.456613e-05
fifth            0.000000 -5.232080e-04
sixth            0.000000  1.085588e-02
ratio1           0.000000 -5.485373e-02
ratio2           0.000000  1.405014e-02
ratio3           0.000000 -9.327399e-01
ratio4           0.000000 -1.444954e+00
ratio5           0.000000  3.189851e+01
ratio6           0.000000 -6.210682e-02
selfinter        0.000000 -4.847359e-01
walktrap_vertex  0.000000 -1.650628e+00
bigcom1          0.000000 -9.220213e-01
bigcom3          0.000000 -1.636452e+00
bigcom4          0.000000 -7.983802e-04
bigcom5          0.000000  3.884619e-01
bigcom6          0.000000  0.000000e+00
bigcom7          0.000000 -4.525832e-01
bigcom8          0.000000  4.686222e+00
bigcom9          0.000000  0.000000e+00
bigcom10         0.000000  0.000000e+00
bigcom11         0.000000 -1.218421e+00
bigcom12         0.000000 -2.902123e+00
bigcom13         0.000000 -1.128766e+00
bigcom14         0.000000 -3.150986e+00
bigcom15         0.000000 -5.072478e-01
bigcom16         0.000000 -2.522643e+00
bigcom17         0.000000  0.000000e+00
bigcom19         0.000000 -2.852801e+00
bigcom20         0.000000  0.000000e+00
bigcom21         0.000000  0.000000e+00
bigcom22         0.000000 -1.424872e+00
bigcom23         0.000000 -3.106211e+00
bigcom26         0.000000 -5.110335e-01
bigcom27         0.000000 -1.372834e-01
bigcom28         0.000000  0.000000e+00
bigcom30         0.000000 -2.183569e+00
bigcom31         0.000000  0.000000e+00
bigcom32         0.000000 -3.165058e+00
bigcom33         0.000000 -2.239694e+00
bigcom34         0.000000  0.000000e+00
bigcom36         0.000000  0.000000e+00
bigcom37         0.000000  0.000000e+00
bigcom38         0.000000  0.000000e+00
bigcom39         0.000000  0.000000e+00
bigcom40         0.000000 -6.268618e-01
bigcom41         0.000000 -1.934447e+00
bigcom43         0.000000 -2.340223e+00
bigcom46         0.000000  0.000000e+00
bigcom47         0.000000 -2.409586e+00
bigcom49         0.000000 -3.248729e+00
bigcom52         0.000000  0.000000e+00
bigcom54         0.000000 -1.012235e+00
bigcom58         0.000000 -1.204424e+00
bigcom61         0.000000  0.000000e+00
bigcom65         0.000000 -2.077354e+00
bigcom69         0.000000  0.000000e+00
bigcom71         0.000000  0.000000e+00
bigcom75         0.000000  0.000000e+00
bigcom76         0.000000  0.000000e+00
bigcom78         0.000000  0.000000e+00
bigcom82         0.000000 -3.844243e+00
bigcom83         0.000000  0.000000e+00
bigcom85         0.000000 -1.347846e+00
bigcom87         0.000000 -4.814750e-03
bigcom90         0.000000 -6.515870e-01
bigcom91         0.000000 -2.533249e+00
bigcom95         0.000000  0.000000e+00
bigcom97         0.000000  0.000000e+00
bigcom98         0.000000 -1.497394e+00
bigcom99         0.000000 -3.758941e-01
bigcom101        0.000000 -6.878697e-01
bigcom102        0.000000  0.000000e+00
bigcom104        0.000000 -1.077881e+00
bigcom106        0.000000  0.000000e+00
bigcom107        0.000000 -1.784176e+00
bigcom108        0.000000  0.000000e+00
bigcom113        0.000000  0.000000e+00
bigcom114        0.000000  0.000000e+00
bigcom115        0.000000  0.000000e+00
bigcom117        0.000000 -2.524971e+00
bigcom119        0.000000  0.000000e+00
bigcom121        0.000000  0.000000e+00
bigcom123        0.000000 -9.716866e-01
bigcom124        0.000000  0.000000e+00
bigcom127        0.000000 -6.252703e-01
bigcom130        0.000000 -1.071847e-01
bigcom131        0.000000  0.000000e+00
bigcom134        0.000000  0.000000e+00
bigcom138        0.000000  0.000000e+00
bigcom143        0.000000 -7.332832e-01
bigcom146        0.000000 -1.126070e-03
bigcom148        0.000000 -2.834197e+00
bigcom149        0.000000  0.000000e+00
bigcom151        0.000000  0.000000e+00
bigcom153        0.000000  0.000000e+00
bigcom154        0.000000  0.000000e+00
bigcom159        0.000000  8.612435e+00
bigcom160        0.000000 -6.329128e-01
bigcom161        0.000000  0.000000e+00
bigcom162        0.000000 -1.665611e+00
bigcom168        0.000000 -3.373133e-02
bigcom172        0.000000  0.000000e+00
bigcom175        0.000000 -2.631539e+00
bigcom180        0.000000 -9.838871e-01
bigcom181        0.000000 -9.894063e-02
bigcom183        0.000000  0.000000e+00
bigcom185        0.000000  0.000000e+00
bigcom187        0.000000  0.000000e+00
bigcom189        0.000000  0.000000e+00
bigcom191        0.000000 -3.329605e+00
bigcom198        0.000000  0.000000e+00
bigcom199        0.000000  0.000000e+00
bigcom200        0.000000 -1.323576e+00
bigcom202        0.000000  0.000000e+00
bigcom205        0.000000  0.000000e+00
bigcom227        0.000000  0.000000e+00
bigcom232        0.000000  0.000000e+00
bigcom241        0.000000 -1.265894e+00
bigcom246        0.000000  0.000000e+00
bigcom266        0.000000  0.000000e+00
bigcom268        0.000000  0.000000e+00
bigcom274        0.000000 -1.076272e+00
bigcom278        0.000000  0.000000e+00
bigcom280        0.000000 -2.508764e+00
bigcom323        0.000000 -2.098123e+00
bigcom341        0.000000  0.000000e+00
bigcom342        0.000000  0.000000e+00
bigcom345        0.000000 -3.464449e-01
bigcom346        0.000000  0.000000e+00
bigcom354        0.000000 -2.591256e+00
bigcom369        0.000000  0.000000e+00
bigcom373        0.000000  0.000000e+00
bigcom377        0.000000 -1.335681e+00
bigcom384        0.000000  0.000000e+00
bigcom394        0.000000  0.000000e+00
bigcom398        0.000000  0.000000e+00
bigcom403        0.000000 -4.777005e-01
bigcom404        0.000000  0.000000e+00
bigcom414        0.000000  0.000000e+00
bigcom416        0.000000  0.000000e+00
bigcom423        0.000000 -1.892749e+00
bigcom428        0.000000  0.000000e+00
bigcom430        0.000000 -1.569937e+00
bigcom434        0.000000 -1.872083e+00
bigcom435        0.000000  0.000000e+00
bigcom449        0.000000 -1.660340e-01
bigcom451        0.000000  0.000000e+00
bigcom454        0.000000 -1.846541e+00
bigcom471        0.000000  0.000000e+00
bigcom473        0.000000  0.000000e+00
bigcom479        0.000000 -3.158391e-02
bigcom484        0.000000 -1.671412e+00
bigcom485        0.000000 -1.689099e+00
bigcom492        0.000000  0.000000e+00
bigcom498        0.000000  0.000000e+00
bigcom506        0.000000 -1.515663e+00
bigcom530        0.000000 -1.552458e-01
bigcom531        0.000000 -1.715016e-02
bigcom564        0.000000  0.000000e+00
bigcom623        0.000000  0.000000e+00
spin_vertex      0.000000  2.923401e+00
membership_s1    0.000000  1.900752e+00
membership_s2    0.000000 -1.881188e+00
membership_s3    0.000000 -7.009449e-01
membership_s4    0.000000  0.000000e+00
membership_s5    0.000000  0.000000e+00
membership_s6    0.000000 -1.468445e-01
membership_s7    0.000000  0.000000e+00
membership_s8    0.000000  0.000000e+00
membership_s9    0.000000 -2.025619e+00
membership_s10   0.000000  0.000000e+00
membership_s11   0.000000 -2.202997e+00
membership_s13   0.000000  0.000000e+00
membership_s14   0.000000  3.222774e-01
membership_s15   0.000000 -1.590563e+00
membership_s17   0.000000 -7.643241e-01
membership_s18   0.000000 -3.181583e-01
membership_s19   0.000000 -3.701078e+00
membership_s20   0.000000  0.000000e+00
membership_s21   0.000000  4.765835e+00
membership_s22   0.000000 -6.160964e-01
membership_s23   0.000000  2.520979e-01
membership_s25   0.000000 -1.935350e+00
membership_s26   0.000000 -1.303099e+00
membership_s27   0.000000  0.000000e+00
membership_s28   0.000000 -1.135413e+00
membership_s29   0.000000 -1.132241e-01
membership_s30   0.000000  0.000000e+00
membership_s31   0.000000 -2.233572e+00
membership_s32   0.000000 -1.370130e-01
membership_s33   0.000000  0.000000e+00
membership_s34   0.000000  5.909634e+00
membership_s35   0.000000  7.090441e-01
membership_s36   0.000000  0.000000e+00
membership_s37   0.000000 -1.663791e+00
membership_s39   0.000000  9.765922e-01
membership_s40   0.000000 -9.812191e-01
membership_s41   0.000000  0.000000e+00
membership_s42   0.000000  0.000000e+00
membership_s43   0.000000 -1.624385e+00
membership_s44   0.000000 -1.334036e+00
V1               0.000000  7.245584e+00
V2               0.000000 -1.560028e+00
pdi              0.000000  1.008776e+03
adhesion         0.000000  2.361327e-04
cohesion         0.000000 -4.341142e-04
inner            0.000000 -1.427760e-04
outer            0.000000  5.071175e-04
ioratio          0.000000 -1.057053e+01
comsize          0.000000 -1.011431e-03
[1] "Dataset: med_TnotC Model GBM, run: 4 of 10 2015-06-15 22:33:21"
Iter   TrainDeviance   ValidDeviance   StepSize   Improve
     1        0.1150             nan     0.0100   -0.0001
     2        0.1120             nan     0.0100    0.0003
     3        0.1095             nan     0.0100    0.0003
     4        0.1046             nan     0.0100   -0.0001
     5        0.1021             nan     0.0100    0.0002
     6        0.1003             nan     0.0100    0.0001
     7        0.0980             nan     0.0100   -0.0001
     8        0.0972             nan     0.0100   -0.0001
     9        0.0962             nan     0.0100   -0.0001
    10        0.0942             nan     0.0100   -0.0001
    20        0.0833             nan     0.0100   -0.0001
    40        0.0650             nan     0.0100    0.0001
    60        0.0553             nan     0.0100   -0.0000
    80        0.0476             nan     0.0100   -0.0000
   100        0.0419             nan     0.0100   -0.0000
   106        0.0405             nan     0.0100   -0.0000

[1] "GBM variable coefficients"
                            var      rel.inf
walktrap_vertex walktrap_vertex 7.588169e+00
graph23                 graph23 6.663849e+00
fourth                   fourth 5.616178e+00
V2                           V2 5.502186e+00
membership_s21   membership_s21 3.951254e+00
V1                           V1 3.941820e+00
graph11                 graph11 3.505984e+00
spin_vertex         spin_vertex 3.360252e+00
outer                     outer 2.942676e+00
graph15                 graph15 2.689573e+00
ratio6                   ratio6 2.398087e+00
graph4                   graph4 2.243941e+00
orbit53                 orbit53 1.813331e+00
graph6                   graph6 1.765082e+00
graph1                   graph1 1.739974e+00
orbit45                 orbit45 1.688228e+00
ratio1                   ratio1 1.663255e+00
pdi                         pdi 1.640975e+00
orbit27                 orbit27 1.587314e+00
graph21                 graph21 1.560390e+00
ratio2                   ratio2 1.483942e+00
cohesion               cohesion 1.478131e+00
graph16                 graph16 1.360874e+00
constraint           constraint 1.356398e+00
bet                         bet 1.283900e+00
adhesion               adhesion 1.280150e+00
pagerank               pagerank 1.274070e+00
upto_sixth           upto_sixth 1.213866e+00
orbit31                 orbit31 1.169545e+00
orbit24                 orbit24 1.018111e+00
comsize                 comsize 9.816519e-01
orbit18                 orbit18 9.733190e-01
ratio5                   ratio5 9.510855e-01
ratio4                   ratio4 8.838325e-01
orbit52                 orbit52 8.736119e-01
orbit21                 orbit21 8.389219e-01
graph18                 graph18 8.147780e-01
orbit16                 orbit16 8.024713e-01
orbit36                 orbit36 7.738427e-01
trans                     trans 6.979699e-01
graph17                 graph17 6.564868e-01
orbit38                 orbit38 6.107604e-01
ratio3                   ratio3 5.714261e-01
upto_third           upto_third 5.684332e-01
ioratio                 ioratio 5.544857e-01
graph20                 graph20 5.539663e-01
coreness               coreness 5.129601e-01
orbit33                 orbit33 5.064686e-01
graph14                 graph14 5.028957e-01
orbit4                   orbit4 4.646921e-01
orbit39                 orbit39 4.628114e-01
orbit35                 orbit35 4.498020e-01
inner                     inner 4.274697e-01
knn                         knn 4.145619e-01
graph10                 graph10 3.955225e-01
graph5                   graph5 3.844930e-01
graph19                 graph19 3.668220e-01
orbit40                 orbit40 3.431727e-01
AP                           AP 3.423323e-01
orbit37                 orbit37 3.380409e-01
membership_s1     membership_s1 2.937520e-01
orbit5                   orbit5 2.898307e-01
orbit17                 orbit17 2.671650e-01
orbit56                 orbit56 2.615229e-01
bigcom1                 bigcom1 2.472480e-01
orbit29                 orbit29 2.460686e-01
second                   second 2.319239e-01
bigcom8                 bigcom8 2.142721e-01
orbit2                   orbit2 2.103109e-01
membership_s35   membership_s35 1.657998e-01
third                     third 1.615768e-01
orbit28                 orbit28 1.608077e-01
orbit62                 orbit62 1.563160e-01
orbit19                 orbit19 1.540402e-01
orbit59                 orbit59 1.531030e-01
graph25                 graph25 1.397695e-01
orbit32                 orbit32 1.342360e-01
orbit9                   orbit9 1.274673e-01
graph7                   graph7 1.235863e-01
orbit30                 orbit30 1.212469e-01
graph12                 graph12 1.199081e-01
orbit47                 orbit47 1.092158e-01
graph13                 graph13 9.458640e-02
ecc                         ecc 9.317550e-02
orbit26                 orbit26 8.883257e-02
orbit10                 orbit10 8.375138e-02
orbit1                   orbit1 7.039224e-02
bigcom5                 bigcom5 6.315092e-02
orbit61                 orbit61 5.920948e-02
bigcom11               bigcom11 5.568582e-02
graph26                 graph26 5.540184e-02
graph9                   graph9 5.080941e-02
orbit15                 orbit15 5.019608e-02
close                     close 4.730909e-02
orbit43                 orbit43 4.706271e-02
membership_s39   membership_s39 4.575788e-02
orbit6                   orbit6 4.502558e-02
upto_second         upto_second 4.166904e-02
orbit46                 orbit46 3.904556e-02
orbit54                 orbit54 2.845431e-02
graph22                 graph22 1.943871e-02
graph3                   graph3 7.685183e-03
orbit49                 orbit49 6.467924e-03
orbit42                 orbit42 4.175087e-03
sixth                     sixth 3.277207e-03
orbit63                 orbit63 3.258249e-03
orbit51                 orbit51 1.828806e-03
orbit20                 orbit20 1.771899e-03
fifth                     fifth 1.646396e-03
upto_fifth           upto_fifth 5.742025e-04
orbit50                 orbit50 2.044900e-04
orbit7                   orbit7 1.279122e-04
graph0                   graph0 1.226266e-04
orbit23                 orbit23 7.492292e-05
hubscore               hubscore 7.106782e-05
graph2                   graph2 0.000000e+00
graph8                   graph8 0.000000e+00
graph24                 graph24 0.000000e+00
graph27                 graph27 0.000000e+00
graph28                 graph28 0.000000e+00
graph29                 graph29 0.000000e+00
orbit0                   orbit0 0.000000e+00
orbit3                   orbit3 0.000000e+00
orbit8                   orbit8 0.000000e+00
orbit11                 orbit11 0.000000e+00
orbit12                 orbit12 0.000000e+00
orbit13                 orbit13 0.000000e+00
orbit14                 orbit14 0.000000e+00
orbit22                 orbit22 0.000000e+00
orbit25                 orbit25 0.000000e+00
orbit34                 orbit34 0.000000e+00
orbit41                 orbit41 0.000000e+00
orbit44                 orbit44 0.000000e+00
orbit48                 orbit48 0.000000e+00
orbit55                 orbit55 0.000000e+00
orbit57                 orbit57 0.000000e+00
orbit58                 orbit58 0.000000e+00
orbit60                 orbit60 0.000000e+00
orbit64                 orbit64 0.000000e+00
orbit65                 orbit65 0.000000e+00
orbit66                 orbit66 0.000000e+00
orbit67                 orbit67 0.000000e+00
orbit68                 orbit68 0.000000e+00
orbit69                 orbit69 0.000000e+00
orbit70                 orbit70 0.000000e+00
orbit71                 orbit71 0.000000e+00
orbit72                 orbit72 0.000000e+00
eccrad                   eccrad 0.000000e+00
evcent                   evcent 0.000000e+00
first                     first 0.000000e+00
upto_fourth         upto_fourth 0.000000e+00
selfinter             selfinter 0.000000e+00
bigcom3                 bigcom3 0.000000e+00
bigcom4                 bigcom4 0.000000e+00
bigcom6                 bigcom6 0.000000e+00
bigcom7                 bigcom7 0.000000e+00
bigcom9                 bigcom9 0.000000e+00
bigcom10               bigcom10 0.000000e+00
bigcom12               bigcom12 0.000000e+00
bigcom13               bigcom13 0.000000e+00
bigcom14               bigcom14 0.000000e+00
bigcom15               bigcom15 0.000000e+00
bigcom16               bigcom16 0.000000e+00
bigcom17               bigcom17 0.000000e+00
bigcom19               bigcom19 0.000000e+00
bigcom20               bigcom20 0.000000e+00
bigcom21               bigcom21 0.000000e+00
bigcom22               bigcom22 0.000000e+00
bigcom23               bigcom23 0.000000e+00
bigcom26               bigcom26 0.000000e+00
bigcom27               bigcom27 0.000000e+00
bigcom28               bigcom28 0.000000e+00
bigcom30               bigcom30 0.000000e+00
bigcom31               bigcom31 0.000000e+00
bigcom32               bigcom32 0.000000e+00
bigcom33               bigcom33 0.000000e+00
bigcom34               bigcom34 0.000000e+00
bigcom36               bigcom36 0.000000e+00
bigcom37               bigcom37 0.000000e+00
bigcom38               bigcom38 0.000000e+00
bigcom39               bigcom39 0.000000e+00
bigcom40               bigcom40 0.000000e+00
bigcom41               bigcom41 0.000000e+00
bigcom43               bigcom43 0.000000e+00
bigcom46               bigcom46 0.000000e+00
bigcom47               bigcom47 0.000000e+00
bigcom49               bigcom49 0.000000e+00
bigcom52               bigcom52 0.000000e+00
bigcom54               bigcom54 0.000000e+00
bigcom58               bigcom58 0.000000e+00
bigcom61               bigcom61 0.000000e+00
bigcom65               bigcom65 0.000000e+00
bigcom69               bigcom69 0.000000e+00
bigcom71               bigcom71 0.000000e+00
bigcom75               bigcom75 0.000000e+00
bigcom76               bigcom76 0.000000e+00
bigcom78               bigcom78 0.000000e+00
bigcom82               bigcom82 0.000000e+00
bigcom83               bigcom83 0.000000e+00
bigcom85               bigcom85 0.000000e+00
bigcom87               bigcom87 0.000000e+00
bigcom90               bigcom90 0.000000e+00
bigcom91               bigcom91 0.000000e+00
bigcom95               bigcom95 0.000000e+00
bigcom97               bigcom97 0.000000e+00
bigcom98               bigcom98 0.000000e+00
bigcom99               bigcom99 0.000000e+00
bigcom101             bigcom101 0.000000e+00
bigcom102             bigcom102 0.000000e+00
bigcom104             bigcom104 0.000000e+00
bigcom106             bigcom106 0.000000e+00
bigcom107             bigcom107 0.000000e+00
bigcom108             bigcom108 0.000000e+00
bigcom113             bigcom113 0.000000e+00
bigcom114             bigcom114 0.000000e+00
bigcom115             bigcom115 0.000000e+00
bigcom117             bigcom117 0.000000e+00
bigcom119             bigcom119 0.000000e+00
bigcom121             bigcom121 0.000000e+00
bigcom123             bigcom123 0.000000e+00
bigcom124             bigcom124 0.000000e+00
bigcom127             bigcom127 0.000000e+00
bigcom130             bigcom130 0.000000e+00
bigcom131             bigcom131 0.000000e+00
bigcom134             bigcom134 0.000000e+00
bigcom138             bigcom138 0.000000e+00
bigcom143             bigcom143 0.000000e+00
bigcom146             bigcom146 0.000000e+00
bigcom148             bigcom148 0.000000e+00
bigcom149             bigcom149 0.000000e+00
bigcom151             bigcom151 0.000000e+00
bigcom153             bigcom153 0.000000e+00
bigcom154             bigcom154 0.000000e+00
bigcom159             bigcom159 0.000000e+00
bigcom160             bigcom160 0.000000e+00
bigcom161             bigcom161 0.000000e+00
bigcom162             bigcom162 0.000000e+00
bigcom168             bigcom168 0.000000e+00
bigcom172             bigcom172 0.000000e+00
bigcom175             bigcom175 0.000000e+00
bigcom180             bigcom180 0.000000e+00
bigcom181             bigcom181 0.000000e+00
bigcom183             bigcom183 0.000000e+00
bigcom185             bigcom185 0.000000e+00
bigcom187             bigcom187 0.000000e+00
bigcom189             bigcom189 0.000000e+00
bigcom191             bigcom191 0.000000e+00
bigcom198             bigcom198 0.000000e+00
bigcom199             bigcom199 0.000000e+00
bigcom200             bigcom200 0.000000e+00
bigcom202             bigcom202 0.000000e+00
bigcom205             bigcom205 0.000000e+00
bigcom227             bigcom227 0.000000e+00
bigcom232             bigcom232 0.000000e+00
bigcom241             bigcom241 0.000000e+00
bigcom246             bigcom246 0.000000e+00
bigcom266             bigcom266 0.000000e+00
bigcom268             bigcom268 0.000000e+00
bigcom274             bigcom274 0.000000e+00
bigcom278             bigcom278 0.000000e+00
bigcom280             bigcom280 0.000000e+00
bigcom323             bigcom323 0.000000e+00
bigcom341             bigcom341 0.000000e+00
bigcom342             bigcom342 0.000000e+00
bigcom345             bigcom345 0.000000e+00
bigcom346             bigcom346 0.000000e+00
bigcom354             bigcom354 0.000000e+00
bigcom369             bigcom369 0.000000e+00
bigcom373             bigcom373 0.000000e+00
bigcom377             bigcom377 0.000000e+00
bigcom384             bigcom384 0.000000e+00
bigcom394             bigcom394 0.000000e+00
bigcom398             bigcom398 0.000000e+00
bigcom403             bigcom403 0.000000e+00
bigcom404             bigcom404 0.000000e+00
bigcom414             bigcom414 0.000000e+00
bigcom416             bigcom416 0.000000e+00
bigcom423             bigcom423 0.000000e+00
bigcom428             bigcom428 0.000000e+00
bigcom430             bigcom430 0.000000e+00
bigcom434             bigcom434 0.000000e+00
bigcom435             bigcom435 0.000000e+00
bigcom449             bigcom449 0.000000e+00
bigcom451             bigcom451 0.000000e+00
bigcom454             bigcom454 0.000000e+00
bigcom471             bigcom471 0.000000e+00
bigcom473             bigcom473 0.000000e+00
bigcom479             bigcom479 0.000000e+00
bigcom484             bigcom484 0.000000e+00
bigcom485             bigcom485 0.000000e+00
bigcom492             bigcom492 0.000000e+00
bigcom498             bigcom498 0.000000e+00
bigcom506             bigcom506 0.000000e+00
bigcom530             bigcom530 0.000000e+00
bigcom531             bigcom531 0.000000e+00
bigcom564             bigcom564 0.000000e+00
bigcom623             bigcom623 0.000000e+00
membership_s2     membership_s2 0.000000e+00
membership_s3     membership_s3 0.000000e+00
membership_s4     membership_s4 0.000000e+00
membership_s5     membership_s5 0.000000e+00
membership_s6     membership_s6 0.000000e+00
membership_s7     membership_s7 0.000000e+00
membership_s8     membership_s8 0.000000e+00
membership_s9     membership_s9 0.000000e+00
membership_s10   membership_s10 0.000000e+00
membership_s11   membership_s11 0.000000e+00
membership_s13   membership_s13 0.000000e+00
membership_s14   membership_s14 0.000000e+00
membership_s15   membership_s15 0.000000e+00
membership_s17   membership_s17 0.000000e+00
membership_s18   membership_s18 0.000000e+00
membership_s19   membership_s19 0.000000e+00
membership_s20   membership_s20 0.000000e+00
membership_s22   membership_s22 0.000000e+00
membership_s23   membership_s23 0.000000e+00
membership_s25   membership_s25 0.000000e+00
membership_s26   membership_s26 0.000000e+00
membership_s27   membership_s27 0.000000e+00
membership_s28   membership_s28 0.000000e+00
membership_s29   membership_s29 0.000000e+00
membership_s30   membership_s30 0.000000e+00
membership_s31   membership_s31 0.000000e+00
membership_s32   membership_s32 0.000000e+00
membership_s33   membership_s33 0.000000e+00
membership_s34   membership_s34 0.000000e+00
membership_s36   membership_s36 0.000000e+00
membership_s37   membership_s37 0.000000e+00
membership_s40   membership_s40 0.000000e+00
membership_s41   membership_s41 0.000000e+00
membership_s42   membership_s42 0.000000e+00
membership_s43   membership_s43 0.000000e+00
membership_s44   membership_s44 0.000000e+00
[1] "Dataset: med_TnotC Model RF, run: 4 of 10 2015-06-15 22:33:36"
     |      Out-of-bag   |
Tree |      MSE  %Var(y) |
   1 |   0.0182   175.07 |
   2 |  0.01744   167.72 |
   3 |  0.01703   163.81 |
   4 |   0.0169   162.55 |
   5 |  0.01512   145.44 |
   6 |  0.01457   140.17 |
   7 |  0.01444   138.89 |
   8 |  0.01399   134.58 |
   9 |  0.01323   127.26 |
  10 |  0.01371   131.84 |
  11 |  0.01385   133.21 |
  12 |  0.01397   134.40 |
  13 |   0.0134   128.88 |
  14 |  0.01326   127.49 |
  15 |  0.01302   125.19 |
  16 |  0.01263   121.45 |
  17 |  0.01212   116.56 |
  18 |  0.01199   115.34 |
  19 |  0.01189   114.35 |
  20 |  0.01199   115.28 |
  21 |    0.012   115.40 |
  22 |  0.01194   114.83 |
  23 |   0.0118   113.48 |
  24 |  0.01166   112.14 |
  25 |  0.01159   111.49 |
  26 |  0.01158   111.38 |
  27 |  0.01154   110.98 |
  28 |  0.01153   110.84 |
  29 |  0.01148   110.43 |
  30 |  0.01146   110.18 |
  31 |  0.01153   110.87 |
  32 |  0.01151   110.71 |
  33 |  0.01147   110.35 |
  34 |  0.01155   111.05 |
  35 |  0.01155   111.11 |
  36 |  0.01151   110.71 |
  37 |   0.0115   110.56 |
  38 |  0.01152   110.82 |
  39 |  0.01151   110.68 |
  40 |  0.01152   110.83 |
  41 |  0.01159   111.48 |
  42 |  0.01155   111.05 |
  43 |  0.01155   111.06 |
  44 |  0.01148   110.40 |
  45 |  0.01134   109.08 |
  46 |  0.01128   108.53 |
  47 |  0.01125   108.19 |
  48 |  0.01117   107.42 |
  49 |  0.01118   107.50 |
  50 |  0.01118   107.57 |
  51 |  0.01119   107.61 |
  52 |  0.01113   107.03 |
  53 |   0.0111   106.74 |
  54 |  0.01109   106.70 |
  55 |  0.01109   106.62 |
  56 |  0.01106   106.34 |
  57 |  0.01105   106.31 |
  58 |  0.01102   106.00 |
  59 |  0.01104   106.19 |
  60 |  0.01103   106.07 |
  61 |  0.01105   106.24 |
  62 |  0.01106   106.36 |
  63 |  0.01108   106.55 |
  64 |  0.01108   106.60 |
  65 |  0.01109   106.70 |
  66 |  0.01111   106.88 |
  67 |   0.0111   106.80 |
  68 |  0.01107   106.51 |
  69 |  0.01111   106.82 |
  70 |  0.01111   106.83 |
  71 |  0.01109   106.63 |
  72 |   0.0111   106.72 |
  73 |  0.01109   106.70 |
  74 |  0.01112   106.95 |
  75 |  0.01107   106.48 |
  76 |  0.01106   106.39 |
  77 |  0.01106   106.41 |
  78 |  0.01109   106.63 |
  79 |  0.01109   106.68 |
  80 |  0.01103   106.12 |
  81 |  0.01102   105.99 |
  82 |  0.01096   105.40 |
  83 |  0.01096   105.40 |
  84 |    0.011   105.78 |
  85 |    0.011   105.80 |
  86 |    0.011   105.79 |
  87 |    0.011   105.81 |
  88 |  0.01101   105.89 |
  89 |  0.01101   105.85 |
  90 |  0.01102   105.98 |
  91 |  0.01103   106.06 |
  92 |  0.01105   106.28 |
  93 |  0.01103   106.12 |
  94 |  0.01104   106.16 |
  95 |    0.011   105.84 |
  96 |  0.01099   105.68 |
  97 |  0.01099   105.65 |
  98 |  0.01093   105.15 |
  99 |  0.01091   104.94 |
 100 |  0.01091   104.90 |
[1] "Random Forest variable coefficients"
                      %IncMSE IncNodePurity
graph5           1.798147e-03  1.706274e-01
graph6           1.012363e-03  3.891400e-02
graph7           2.824620e-04  1.219507e-02
graph8           0.000000e+00  6.505213e-21
graph9           1.669567e-03  9.591964e-02
graph10          1.600357e-03  7.027555e-02
graph11          1.527503e-03  7.640118e-02
graph12          2.891441e-03  1.519362e-01
graph13          1.160294e-03  4.606130e-02
graph14          2.185459e-03  1.124582e-01
graph15          6.525228e-03  1.781880e-01
graph16          2.964734e-03  1.050640e-01
graph17          4.980766e-03  2.024427e-01
graph18          2.675604e-03  5.638642e-02
graph19          3.811861e-03  6.618793e-02
graph20          2.554612e-04  4.618368e-02
graph21          3.779161e-04  1.050088e-01
graph22          6.296618e-04  5.049616e-02
graph23          4.010881e-03  1.858594e-01
graph24          2.143751e-04  1.807380e-02
graph25          2.947029e-04  4.643078e-02
graph26          6.785411e-06  2.433333e-02
graph27          0.000000e+00  5.637851e-20
graph28          0.000000e+00  3.252607e-20
graph29          0.000000e+00  0.000000e+00
orbit0           2.025753e-03  6.438796e-02
orbit1           3.690634e-04  7.937775e-02
orbit2           2.420266e-03  1.607054e-01
orbit3           3.183068e-05  3.363889e-02
orbit4           3.221623e-03  2.128509e-01
orbit5           7.425924e-04  3.915970e-02
orbit6           9.736779e-04  1.287749e-01
orbit7           4.258436e-04  1.214805e-01
orbit8           7.511798e-04  2.447977e-02
orbit9           2.565946e-03  6.135480e-02
orbit10          6.778076e-03  1.271150e-01
orbit11          0.000000e+00  1.714286e-02
orbit12          0.000000e+00  1.604619e-19
orbit13          0.000000e+00  1.713039e-19
orbit14          0.000000e+00  1.526557e-18
orbit15          2.388822e-04  1.007058e-01
orbit16          2.286389e-03  2.034054e-01
orbit17          1.984936e-03  5.357027e-02
orbit18          5.791923e-04  1.723171e-01
orbit19          1.033767e-03  8.881151e-02
orbit20          2.097525e-04  1.588883e-01
orbit21          4.025803e-03  8.818154e-02
orbit22          1.231627e-03  1.064380e-01
orbit23          1.772333e-04  7.577265e-02
orbit24          4.768046e-03  3.056917e-01
orbit25          2.437188e-03  1.386338e-02
orbit26          3.053435e-05  9.411765e-03
orbit27          1.439794e-03  1.772337e-01
orbit28          1.259949e-03  1.711218e-01
orbit29          5.853725e-03  4.285122e-02
orbit30          3.369093e-04  5.223430e-02
orbit31          1.508509e-03  7.079303e-02
orbit32          1.376922e-03  2.238406e-02
orbit33          6.005973e-04  1.820289e-02
orbit34          8.989935e-03  1.573691e-01
orbit35          1.714689e-03  1.285553e-01
orbit36          1.562710e-04  1.483432e-01
orbit37          1.550295e-03  2.529697e-02
orbit38          5.170781e-03  1.339351e-01
orbit39          2.803009e-03  1.505543e-01
orbit40          1.738776e-03  2.303329e-02
orbit41          1.129675e-04  2.932126e-02
orbit42          3.268776e-04  3.111308e-02
orbit43          4.856904e-03  7.884052e-02
orbit44          0.000000e+00  1.006140e-17
orbit45          2.559915e-03  1.471932e-01
orbit46          1.301170e-04  2.508606e-02
orbit47          1.484849e-03  7.592883e-02
orbit48          0.000000e+00  4.189357e-18
orbit49          1.792978e-03  6.029583e-02
orbit50          5.046134e-04  6.640218e-02
orbit51          1.742018e-03  7.826831e-02
orbit52          3.052512e-03  1.083568e-01
orbit53          8.514059e-04  2.294465e-02
orbit54          8.074412e-04  1.861944e-02
orbit55          0.000000e+00  1.084202e-20
orbit56          4.935347e-03  2.500905e-01
orbit57          0.000000e+00  0.000000e+00
orbit58          0.000000e+00  7.155734e-20
orbit59          1.568002e-04  5.071956e-02
orbit60          0.000000e+00  2.151057e-18
orbit61          1.587302e-05  4.690476e-02
orbit62          2.473903e-03  7.852642e-02
orbit63          5.241995e-04  2.671366e-02
orbit64          0.000000e+00  3.469447e-20
orbit65          0.000000e+00  4.640385e-19
orbit66          0.000000e+00  6.288373e-20
orbit67          0.000000e+00  0.000000e+00
orbit68          0.000000e+00  3.903128e-20
orbit69          0.000000e+00  0.000000e+00
orbit70          0.000000e+00  8.673617e-21
orbit71          0.000000e+00  0.000000e+00
orbit72          0.000000e+00  0.000000e+00
AP               4.286808e-05  4.665388e-02
bet              2.961824e-04  9.893302e-02
ecc              1.711671e-03  1.171343e-01
eccrad           1.521083e-03  4.911851e-02
close            4.397645e-03  2.881826e-01
constraint       1.762756e-03  3.537544e-01
coreness         2.419828e-03  2.925241e-01
knn              1.233034e-03  9.810087e-02
hubscore         3.440827e-03  1.560580e-01
pagerank         5.571587e-04  1.628875e-01
trans            2.487704e-04  4.789889e-02
evcent           3.274569e-03  6.551570e-02
first            1.563424e-03  1.119214e-01
upto_second     -4.865679e-05  4.160714e-02
upto_third       2.078420e-03  9.471958e-02
upto_fourth      2.376866e-03  4.706843e-02
upto_fifth       2.633263e-03  9.722633e-02
upto_sixth       7.710257e-03  2.376873e-01
second          -3.204376e-05  6.838702e-02
third            1.904940e-03  1.346519e-01
fourth           1.129631e-03  1.716361e-01
fifth            1.621391e-03  1.856347e-01
sixth            2.344073e-03  2.146771e-01
ratio1           1.984579e-03  1.946246e-01
ratio2           4.929379e-04  2.437746e-01
ratio3           1.948559e-03  1.693609e-01
ratio4           3.095393e-03  2.868294e-01
ratio5           6.140202e-05  1.554185e-01
ratio6           5.545777e-03  3.085190e-01
selfinter       -1.577287e-05  2.113267e-04
walktrap_vertex  2.561077e-04  4.879510e-01
bigcom1          2.967589e-04  2.006846e-02
bigcom3          0.000000e+00  0.000000e+00
bigcom4          0.000000e+00  0.000000e+00
bigcom5          4.051363e-04  1.137444e-01
bigcom6          0.000000e+00  0.000000e+00
bigcom7          0.000000e+00  0.000000e+00
bigcom8          1.760927e-07  1.419245e-01
bigcom9          0.000000e+00  0.000000e+00
bigcom10         0.000000e+00  0.000000e+00
bigcom11         0.000000e+00  0.000000e+00
bigcom12         0.000000e+00  0.000000e+00
bigcom13         0.000000e+00  0.000000e+00
bigcom14         0.000000e+00  0.000000e+00
bigcom15         0.000000e+00  0.000000e+00
bigcom16         0.000000e+00  2.168404e-21
bigcom17         0.000000e+00  0.000000e+00
bigcom19         0.000000e+00  0.000000e+00
bigcom20         0.000000e+00  2.168404e-21
bigcom21         0.000000e+00  0.000000e+00
bigcom22         0.000000e+00  2.168404e-21
bigcom23         0.000000e+00  2.168404e-21
bigcom26         0.000000e+00  0.000000e+00
bigcom27         0.000000e+00  0.000000e+00
bigcom28         0.000000e+00  0.000000e+00
bigcom30         0.000000e+00  0.000000e+00
bigcom31         0.000000e+00  0.000000e+00
bigcom32         0.000000e+00  0.000000e+00
bigcom33         0.000000e+00  0.000000e+00
bigcom34         0.000000e+00  0.000000e+00
bigcom36         0.000000e+00  0.000000e+00
bigcom37         0.000000e+00  0.000000e+00
bigcom38         0.000000e+00  0.000000e+00
bigcom39         0.000000e+00  0.000000e+00
bigcom40         0.000000e+00  0.000000e+00
bigcom41         0.000000e+00  0.000000e+00
bigcom43         0.000000e+00  0.000000e+00
bigcom46         0.000000e+00  0.000000e+00
bigcom47         0.000000e+00  0.000000e+00
bigcom49         0.000000e+00  0.000000e+00
bigcom52         0.000000e+00  0.000000e+00
bigcom54         0.000000e+00  0.000000e+00
bigcom58         0.000000e+00  0.000000e+00
bigcom61         0.000000e+00  0.000000e+00
bigcom65         0.000000e+00  0.000000e+00
bigcom69         0.000000e+00  0.000000e+00
bigcom71         0.000000e+00  0.000000e+00
bigcom75         0.000000e+00  0.000000e+00
bigcom76         0.000000e+00  0.000000e+00
bigcom78         0.000000e+00  0.000000e+00
bigcom82         0.000000e+00  0.000000e+00
bigcom83         0.000000e+00  0.000000e+00
bigcom85         0.000000e+00  0.000000e+00
bigcom87         0.000000e+00  0.000000e+00
bigcom90         0.000000e+00  0.000000e+00
bigcom91         0.000000e+00  0.000000e+00
bigcom95         0.000000e+00  0.000000e+00
bigcom97         0.000000e+00  0.000000e+00
bigcom98         0.000000e+00  0.000000e+00
bigcom99         0.000000e+00  0.000000e+00
bigcom101        0.000000e+00  0.000000e+00
bigcom102        0.000000e+00  0.000000e+00
bigcom104        0.000000e+00  0.000000e+00
bigcom106        0.000000e+00  0.000000e+00
bigcom107        0.000000e+00  0.000000e+00
bigcom108        0.000000e+00  0.000000e+00
bigcom113        0.000000e+00  0.000000e+00
bigcom114        0.000000e+00  0.000000e+00
bigcom115        0.000000e+00  0.000000e+00
bigcom117        0.000000e+00  0.000000e+00
bigcom119        0.000000e+00  0.000000e+00
bigcom121        0.000000e+00  0.000000e+00
bigcom123        0.000000e+00  0.000000e+00
bigcom124        0.000000e+00  0.000000e+00
bigcom127        0.000000e+00  0.000000e+00
bigcom130        0.000000e+00  0.000000e+00
bigcom131        0.000000e+00  0.000000e+00
bigcom134        0.000000e+00  0.000000e+00
bigcom138        0.000000e+00  0.000000e+00
bigcom143        0.000000e+00  0.000000e+00
bigcom146        0.000000e+00  0.000000e+00
bigcom148        0.000000e+00  0.000000e+00
bigcom149        0.000000e+00  0.000000e+00
bigcom151        0.000000e+00  0.000000e+00
bigcom153        0.000000e+00  0.000000e+00
bigcom154        0.000000e+00  0.000000e+00
bigcom159        0.000000e+00  5.381687e-01
bigcom160        0.000000e+00  0.000000e+00
bigcom161        0.000000e+00  0.000000e+00
bigcom162        0.000000e+00  0.000000e+00
bigcom168        0.000000e+00  0.000000e+00
bigcom172        0.000000e+00  0.000000e+00
bigcom175        0.000000e+00  0.000000e+00
bigcom180        0.000000e+00  0.000000e+00
bigcom181        0.000000e+00  0.000000e+00
bigcom183        0.000000e+00  0.000000e+00
bigcom185        0.000000e+00  0.000000e+00
bigcom187        0.000000e+00  0.000000e+00
bigcom189        0.000000e+00  0.000000e+00
bigcom191        0.000000e+00  0.000000e+00
bigcom198        0.000000e+00  0.000000e+00
bigcom199        0.000000e+00  0.000000e+00
bigcom200        0.000000e+00  0.000000e+00
bigcom202        0.000000e+00  0.000000e+00
bigcom205        0.000000e+00  0.000000e+00
bigcom227        0.000000e+00  0.000000e+00
bigcom232        0.000000e+00  0.000000e+00
bigcom241        0.000000e+00  0.000000e+00
bigcom246        0.000000e+00  0.000000e+00
bigcom266        0.000000e+00  0.000000e+00
bigcom268        0.000000e+00  0.000000e+00
bigcom274        0.000000e+00  0.000000e+00
bigcom278        0.000000e+00  0.000000e+00
bigcom280        0.000000e+00  0.000000e+00
bigcom323        0.000000e+00  0.000000e+00
bigcom341        0.000000e+00  0.000000e+00
bigcom342        0.000000e+00  0.000000e+00
bigcom345        0.000000e+00  0.000000e+00
bigcom346        0.000000e+00  0.000000e+00
bigcom354        0.000000e+00  0.000000e+00
bigcom369        0.000000e+00  0.000000e+00
bigcom373        0.000000e+00  0.000000e+00
bigcom377        0.000000e+00  0.000000e+00
bigcom384        0.000000e+00  0.000000e+00
bigcom394        0.000000e+00  0.000000e+00
bigcom398        0.000000e+00  0.000000e+00
bigcom403        0.000000e+00  0.000000e+00
bigcom404        0.000000e+00  0.000000e+00
bigcom414        0.000000e+00  0.000000e+00
bigcom416        0.000000e+00  0.000000e+00
bigcom423        0.000000e+00  2.168404e-21
bigcom428        0.000000e+00  0.000000e+00
bigcom430        0.000000e+00  0.000000e+00
bigcom434        0.000000e+00  0.000000e+00
bigcom435        0.000000e+00  0.000000e+00
bigcom449        0.000000e+00  0.000000e+00
bigcom451        0.000000e+00  0.000000e+00
bigcom454        0.000000e+00  0.000000e+00
bigcom471        0.000000e+00  0.000000e+00
bigcom473        0.000000e+00  0.000000e+00
bigcom479        0.000000e+00  0.000000e+00
bigcom484        0.000000e+00  0.000000e+00
bigcom485        0.000000e+00  0.000000e+00
bigcom492        0.000000e+00  0.000000e+00
bigcom498        0.000000e+00  0.000000e+00
bigcom506        0.000000e+00  0.000000e+00
bigcom530        0.000000e+00  0.000000e+00
bigcom531        0.000000e+00  0.000000e+00
bigcom564        0.000000e+00  0.000000e+00
bigcom623        0.000000e+00  0.000000e+00
spin_vertex      1.620441e-04  2.208124e-01
membership_s1    1.280039e-03  3.500694e-02
membership_s2    0.000000e+00  2.168404e-21
membership_s3    0.000000e+00  0.000000e+00
membership_s4    0.000000e+00  0.000000e+00
membership_s5    0.000000e+00  0.000000e+00
membership_s6    0.000000e+00  0.000000e+00
membership_s7    0.000000e+00  0.000000e+00
membership_s8    0.000000e+00  2.168404e-21
membership_s9    0.000000e+00  0.000000e+00
membership_s10   0.000000e+00  0.000000e+00
membership_s11   0.000000e+00  0.000000e+00
membership_s13   0.000000e+00  0.000000e+00
membership_s14   0.000000e+00  1.084202e-19
membership_s15   0.000000e+00  2.168404e-21
membership_s17   0.000000e+00  0.000000e+00
membership_s18   0.000000e+00  0.000000e+00
membership_s19   0.000000e+00  0.000000e+00
membership_s20   0.000000e+00  0.000000e+00
membership_s21   3.032671e-04  4.499074e-01
membership_s22   0.000000e+00  0.000000e+00
membership_s23   0.000000e+00  1.084202e-20
membership_s25   0.000000e+00  0.000000e+00
membership_s26   0.000000e+00  0.000000e+00
membership_s27   0.000000e+00  0.000000e+00
membership_s28   0.000000e+00  0.000000e+00
membership_s29   0.000000e+00  0.000000e+00
membership_s30   0.000000e+00  0.000000e+00
membership_s31   0.000000e+00  0.000000e+00
membership_s32   0.000000e+00  6.938894e-20
membership_s33   0.000000e+00  0.000000e+00
membership_s34   3.174803e-05  2.852784e-01
membership_s35   1.180561e-04  1.279411e-01
membership_s36   0.000000e+00  0.000000e+00
membership_s37   0.000000e+00  2.168404e-21
membership_s39   1.233827e-05  1.071342e-02
membership_s40   0.000000e+00  0.000000e+00
membership_s41   0.000000e+00  0.000000e+00
membership_s42   0.000000e+00  0.000000e+00
membership_s43   0.000000e+00  6.505213e-21
membership_s44   0.000000e+00  0.000000e+00
V1               4.006749e-03  3.287250e-01
V2               5.502295e-04  3.310528e-01
pdi              2.485462e-04  7.928048e-02
adhesion         6.592228e-03  2.380053e-01
cohesion         5.556623e-03  1.505975e-01
inner            1.644377e-03  8.344910e-02
outer            2.063484e-04  2.034810e-01
ioratio          4.188858e-04  1.054586e-01
comsize          2.671655e-04  1.936341e-01
[1] "Dataset: med_TnotC Model GLM, run: 4 of 10 2015-06-15 22:33:50"
[1] "glmnet variable coefficients"
                     [,1]          [,2]
(Intercept)     -4.545066 -6.866333e+02
graph0           0.000000  1.314998e-02
graph1           0.000000  1.777786e-03
graph2           0.000000 -6.914065e-04
graph3           0.000000 -1.840548e-05
graph4           0.000000  5.220353e-06
graph5           0.000000  2.396850e-04
graph6           0.000000 -2.593039e-04
graph7           0.000000  2.135209e-03
graph8           0.000000 -1.496938e-02
graph9           0.000000 -4.817755e-07
graph10          0.000000 -2.000483e-07
graph11          0.000000  3.311287e-07
graph12          0.000000  2.712789e-06
graph13          0.000000  1.334214e-05
graph14          0.000000 -1.722378e-05
graph15          0.000000  4.463133e-04
graph16          0.000000  0.000000e+00
graph17          0.000000  7.702229e-06
graph18          0.000000  3.935049e-04
graph19          0.000000 -3.786215e-05
graph20          0.000000  1.660714e-06
graph21          0.000000 -2.164455e-04
graph22          0.000000  0.000000e+00
graph23          0.000000  0.000000e+00
graph24          0.000000  0.000000e+00
graph25          0.000000  2.823941e-08
graph26          0.000000 -2.103373e-04
graph27          0.000000  0.000000e+00
graph28          0.000000  0.000000e+00
graph29          0.000000  0.000000e+00
orbit0           0.000000  1.701911e-02
orbit1           0.000000  2.381580e-03
orbit2           0.000000 -4.255551e-04
orbit3           0.000000 -6.796179e-04
orbit4           0.000000 -1.680969e-04
orbit5           0.000000  0.000000e+00
orbit6           0.000000  4.275215e-06
orbit7           0.000000 -2.263584e-04
orbit8           0.000000  2.462548e-04
orbit9           0.000000 -8.138722e-05
orbit10          0.000000 -4.925093e-04
orbit11          0.000000  4.995379e-03
orbit12          0.000000  4.476151e-03
orbit13          0.000000 -2.339804e-02
orbit14          0.000000 -1.508322e-02
orbit15          0.000000 -4.187642e-06
orbit16          0.000000  3.236524e-06
orbit17          0.000000 -1.141097e-06
orbit18          0.000000  2.608135e-06
orbit19          0.000000 -1.261938e-06
orbit20          0.000000  2.374624e-07
orbit21          0.000000 -4.925747e-06
orbit22          0.000000  3.371185e-07
orbit23          0.000000 -1.346101e-04
orbit24          0.000000  4.107061e-05
orbit25          0.000000 -1.454689e-05
orbit26          0.000000  0.000000e+00
orbit27          0.000000 -2.956374e-04
orbit28          0.000000 -5.904901e-05
orbit29          0.000000  7.549862e-05
orbit30          0.000000 -2.116284e-07
orbit31          0.000000 -2.923787e-05
orbit32          0.000000 -2.458009e-05
orbit33          0.000000  5.587673e-04
orbit34          0.000000  4.412754e-04
orbit35          0.000000  3.966300e-05
orbit36          0.000000 -1.589122e-04
orbit37          0.000000  0.000000e+00
orbit38          0.000000  6.690648e-05
orbit39          0.000000 -4.850795e-05
orbit40          0.000000  1.817773e-05
orbit41          0.000000 -5.467267e-05
orbit42          0.000000 -1.800904e-03
orbit43          0.000000  4.737944e-04
orbit44          0.000000 -7.792172e-02
orbit45          0.000000 -3.707533e-04
orbit46          0.000000 -1.484381e-04
orbit47          0.000000  5.249252e-04
orbit48          0.000000 -1.707853e-04
orbit49          0.000000  1.477166e-05
orbit50          0.000000 -1.382162e-03
orbit51          0.000000 -5.747930e-04
orbit52          0.000000 -6.440292e-04
orbit53          0.000000 -2.166793e-04
orbit54          0.000000  0.000000e+00
orbit55          0.000000 -1.712075e-03
orbit56          0.000000  1.484479e-03
orbit57          0.000000  0.000000e+00
orbit58          0.000000 -2.164247e-03
orbit59          0.000000  2.060267e-04
orbit60          0.000000 -1.049472e-04
orbit61          0.000000  0.000000e+00
orbit62          0.000000  4.826971e-03
orbit63          0.000000  8.937551e-04
orbit64          0.000000 -1.259647e-03
orbit65          0.000000 -4.479190e-03
orbit66          0.000000  0.000000e+00
orbit67          0.000000  0.000000e+00
orbit68          0.000000  0.000000e+00
orbit69          0.000000  0.000000e+00
orbit70          0.000000 -9.147737e-07
orbit71          0.000000  0.000000e+00
orbit72          0.000000  0.000000e+00
AP               0.000000 -2.356352e-01
bet              0.000000 -2.230876e-05
ecc              0.000000 -4.077725e-01
eccrad           0.000000 -2.781606e+00
close            0.000000  4.889123e+00
constraint       0.000000  2.036257e+01
coreness         0.000000 -3.893116e-01
knn              0.000000 -1.549742e-02
hubscore         0.000000 -7.960582e+00
pagerank         0.000000 -3.916384e+02
trans            0.000000 -3.332505e+00
evcent           0.000000 -6.385175e+00
first            0.000000  1.778169e-02
upto_second      0.000000  2.361442e-03
upto_third       0.000000  3.795747e-04
upto_fourth      0.000000  1.845627e-03
upto_fifth       0.000000 -6.091413e-03
upto_sixth       0.000000  9.423153e-02
second           0.000000  2.337852e-03
third            0.000000  4.031009e-04
fourth           0.000000  1.097909e-03
fifth            0.000000 -3.410329e-03
sixth            0.000000  1.053529e-02
ratio1           0.000000 -5.492694e-02
ratio2           0.000000 -7.758525e-03
ratio3           0.000000 -3.632661e-01
ratio4           0.000000  1.548134e+01
ratio5           0.000000  2.400365e+01
ratio6           0.000000 -4.367405e-02
selfinter        0.000000 -2.252395e-01
walktrap_vertex  0.000000 -1.567785e+00
bigcom1          0.000000 -5.921162e-01
bigcom3          0.000000 -1.931981e+00
bigcom4          0.000000 -1.510444e-01
bigcom5          0.000000  4.538493e-01
bigcom6          0.000000  0.000000e+00
bigcom7          0.000000  0.000000e+00
bigcom8          0.000000  5.201310e+00
bigcom9          0.000000  0.000000e+00
bigcom10         0.000000  0.000000e+00
bigcom11         0.000000 -9.574609e-01
bigcom12         0.000000 -2.579884e+00
bigcom13         0.000000 -2.035554e+00
bigcom14         0.000000 -3.347320e+00
bigcom15         0.000000 -6.082394e+00
bigcom16         0.000000 -1.746532e+00
bigcom17         0.000000  0.000000e+00
bigcom19         0.000000 -2.592750e+00
bigcom20         0.000000  0.000000e+00
bigcom21         0.000000 -1.821256e+00
bigcom22         0.000000 -1.374901e+00
bigcom23         0.000000 -3.114416e+00
bigcom26         0.000000 -3.822569e-01
bigcom27         0.000000  0.000000e+00
bigcom28         0.000000  0.000000e+00
bigcom30         0.000000 -2.293396e+00
bigcom31         0.000000  0.000000e+00
bigcom32         0.000000 -3.126325e+00
bigcom33         0.000000 -1.664013e+00
bigcom34         0.000000  0.000000e+00
bigcom36         0.000000  0.000000e+00
bigcom37         0.000000  0.000000e+00
bigcom38         0.000000  0.000000e+00
bigcom39         0.000000  0.000000e+00
bigcom40         0.000000 -1.085341e+00
bigcom41         0.000000 -9.441083e-01
bigcom43         0.000000 -2.411343e+00
bigcom46         0.000000  0.000000e+00
bigcom47         0.000000 -2.653052e+00
bigcom49         0.000000 -2.240452e+00
bigcom52         0.000000  0.000000e+00
bigcom54         0.000000 -5.856916e-01
bigcom58         0.000000  0.000000e+00
bigcom61         0.000000  0.000000e+00
bigcom65         0.000000 -1.965280e+00
bigcom69         0.000000 -3.871052e+00
bigcom71         0.000000  0.000000e+00
bigcom75         0.000000  0.000000e+00
bigcom76         0.000000  0.000000e+00
bigcom78         0.000000  0.000000e+00
bigcom82         0.000000 -4.097941e+00
bigcom83         0.000000  0.000000e+00
bigcom85         0.000000 -1.603141e+00
bigcom87         0.000000 -3.031094e-01
bigcom90         0.000000 -8.479537e-01
bigcom91         0.000000 -2.855042e+00
bigcom95         0.000000 -7.259196e+00
bigcom97         0.000000  0.000000e+00
bigcom98         0.000000 -1.128630e+00
bigcom99         0.000000 -3.519944e-01
bigcom101        0.000000 -7.115821e-01
bigcom102        0.000000 -2.427884e+00
bigcom104        0.000000 -1.209415e+00
bigcom106        0.000000 -2.564579e-03
bigcom107        0.000000 -2.105866e+00
bigcom108        0.000000  0.000000e+00
bigcom113        0.000000  0.000000e+00
bigcom114        0.000000  0.000000e+00
bigcom115        0.000000  0.000000e+00
bigcom117        0.000000 -2.238605e+00
bigcom119        0.000000 -1.243245e+00
bigcom121        0.000000 -3.801482e-01
bigcom123        0.000000 -1.017203e+00
bigcom124        0.000000 -2.913321e-01
bigcom127        0.000000 -1.113551e+00
bigcom130        0.000000 -7.394820e-03
bigcom131        0.000000  0.000000e+00
bigcom134        0.000000  0.000000e+00
bigcom138        0.000000  0.000000e+00
bigcom143        0.000000 -1.193675e+00
bigcom146        0.000000  0.000000e+00
bigcom148        0.000000 -2.842262e+00
bigcom149        0.000000 -1.664371e-03
bigcom151        0.000000 -1.367037e+00
bigcom153        0.000000 -1.193118e+00
bigcom154        0.000000  0.000000e+00
bigcom159        0.000000  8.482924e+00
bigcom160        0.000000 -1.045813e+00
bigcom161        0.000000  0.000000e+00
bigcom162        0.000000 -1.626420e+00
bigcom168        0.000000 -5.556808e-01
bigcom172        0.000000  0.000000e+00
bigcom175        0.000000 -2.439404e+00
bigcom180        0.000000 -6.533179e-01
bigcom181        0.000000 -5.767180e-01
bigcom183        0.000000  0.000000e+00
bigcom185        0.000000  0.000000e+00
bigcom187        0.000000  0.000000e+00
bigcom189        0.000000 -8.860022e-02
bigcom191        0.000000 -3.130737e+00
bigcom198        0.000000  0.000000e+00
bigcom199        0.000000 -1.098663e+00
bigcom200        0.000000 -1.632777e+00
bigcom202        0.000000  0.000000e+00
bigcom205        0.000000  0.000000e+00
bigcom227        0.000000  0.000000e+00
bigcom232        0.000000  0.000000e+00
bigcom241        0.000000 -1.042917e+00
bigcom246        0.000000  0.000000e+00
bigcom266        0.000000 -2.949694e-02
bigcom268        0.000000  0.000000e+00
bigcom274        0.000000 -2.526260e-01
bigcom278        0.000000  0.000000e+00
bigcom280        0.000000 -2.732127e+00
bigcom323        0.000000 -1.909448e+00
bigcom341        0.000000  0.000000e+00
bigcom342        0.000000  0.000000e+00
bigcom345        0.000000 -7.244818e-01
bigcom346        0.000000  0.000000e+00
bigcom354        0.000000 -2.325825e+00
bigcom369        0.000000 -2.179606e-02
bigcom373        0.000000 -5.038454e-01
bigcom377        0.000000 -2.057109e+00
bigcom384        0.000000 -6.768436e-01
bigcom394        0.000000  0.000000e+00
bigcom398        0.000000 -1.529610e-01
bigcom403        0.000000 -4.265991e-01
bigcom404        0.000000  0.000000e+00
bigcom414        0.000000 -6.461974e-01
bigcom416        0.000000  0.000000e+00
bigcom423        0.000000 -1.577509e+00
bigcom428        0.000000  0.000000e+00
bigcom430        0.000000 -1.905852e+00
bigcom434        0.000000  0.000000e+00
bigcom435        0.000000 -2.795049e-01
bigcom449        0.000000  0.000000e+00
bigcom451        0.000000  0.000000e+00
bigcom454        0.000000  0.000000e+00
bigcom471        0.000000  0.000000e+00
bigcom473        0.000000  0.000000e+00
bigcom479        0.000000 -2.690299e-02
bigcom484        0.000000  0.000000e+00
bigcom485        0.000000 -2.320808e+00
bigcom492        0.000000  0.000000e+00
bigcom498        0.000000 -5.603601e-02
bigcom506        0.000000 -1.952021e+00
bigcom530        0.000000 -1.843644e-01
bigcom531        0.000000 -3.375884e-01
bigcom564        0.000000  0.000000e+00
bigcom623        0.000000 -4.899736e-01
spin_vertex      0.000000  3.026660e+00
membership_s1    0.000000  1.588888e+00
membership_s2    0.000000 -1.284288e+00
membership_s3    0.000000 -7.055504e-01
membership_s4    0.000000  0.000000e+00
membership_s5    0.000000  0.000000e+00
membership_s6    0.000000 -5.981047e-01
membership_s7    0.000000  0.000000e+00
membership_s8    0.000000 -1.631595e-01
membership_s9    0.000000 -1.376748e+00
membership_s10   0.000000  0.000000e+00
membership_s11   0.000000 -1.647690e+00
membership_s13   0.000000  0.000000e+00
membership_s14   0.000000  5.665312e-01
membership_s15   0.000000 -8.400201e-01
membership_s17   0.000000 -6.747951e-01
membership_s18   0.000000 -3.999386e-02
membership_s19   0.000000 -3.668262e+00
membership_s20   0.000000  0.000000e+00
membership_s21   0.000000  4.678129e+00
membership_s22   0.000000 -1.143525e+00
membership_s23   0.000000  4.798446e-01
membership_s25   0.000000 -1.675406e+00
membership_s26   0.000000 -1.138624e+00
membership_s27   0.000000 -2.734549e-03
membership_s28   0.000000 -1.493688e+00
membership_s29   0.000000 -2.928111e-01
membership_s30   0.000000 -2.648268e-01
membership_s31   0.000000 -2.092624e+00
membership_s32   0.000000 -5.303305e-01
membership_s33   0.000000  0.000000e+00
membership_s34   0.000000  3.249574e+00
membership_s35   0.000000  7.638952e-01
membership_s36   0.000000  0.000000e+00
membership_s37   0.000000 -1.608485e+00
membership_s39   0.000000  1.373941e+00
membership_s40   0.000000  0.000000e+00
membership_s41   0.000000  0.000000e+00
membership_s42   0.000000 -1.678484e-01
membership_s43   0.000000 -1.671549e+00
membership_s44   0.000000 -1.664116e+00
V1               0.000000  8.380791e+00
V2               0.000000 -4.417631e-01
pdi              0.000000  7.039324e+02
adhesion         0.000000  3.515696e-04
cohesion         0.000000 -5.879609e-04
inner            0.000000 -2.416531e-04
outer            0.000000  3.993563e-05
ioratio          0.000000 -1.537979e+01
comsize          0.000000  5.561672e-05
[1] "Dataset: med_TnotC Model GBM, run: 5 of 10 2015-06-15 22:34:33"
Iter   TrainDeviance   ValidDeviance   StepSize   Improve
     1        0.1104             nan     0.0100    0.0003
     2        0.1062             nan     0.0100    0.0006
     3        0.1050             nan     0.0100   -0.0000
     4        0.1023             nan     0.0100   -0.0001
     5        0.1001             nan     0.0100    0.0000
     6        0.0986             nan     0.0100    0.0002
     7        0.0956             nan     0.0100   -0.0001
     8        0.0925             nan     0.0100   -0.0000
     9        0.0902             nan     0.0100   -0.0001
    10        0.0883             nan     0.0100    0.0001
    20        0.0768             nan     0.0100   -0.0001
    40        0.0615             nan     0.0100   -0.0000
    60        0.0524             nan     0.0100   -0.0001
    80        0.0463             nan     0.0100   -0.0000
   100        0.0411             nan     0.0100   -0.0000
   106        0.0395             nan     0.0100   -0.0001

[1] "GBM variable coefficients"
                            var      rel.inf
walktrap_vertex walktrap_vertex 6.729300e+00
membership_s21   membership_s21 6.048690e+00
graph11                 graph11 5.795684e+00
V1                           V1 5.386049e+00
fourth                   fourth 5.125022e+00
V2                           V2 4.283697e+00
graph23                 graph23 4.014174e+00
outer                     outer 3.667887e+00
spin_vertex         spin_vertex 3.105453e+00
graph15                 graph15 2.995893e+00
adhesion               adhesion 2.816657e+00
ratio2                   ratio2 2.727575e+00
ratio1                   ratio1 2.407709e+00
orbit27                 orbit27 1.896620e+00
graph4                   graph4 1.811590e+00
ratio5                   ratio5 1.724327e+00
ratio6                   ratio6 1.678046e+00
orbit45                 orbit45 1.627072e+00
bet                         bet 1.378865e+00
comsize                 comsize 1.378765e+00
constraint           constraint 1.360457e+00
upto_sixth           upto_sixth 1.346892e+00
orbit18                 orbit18 1.332327e+00
ratio4                   ratio4 1.308397e+00
orbit39                 orbit39 1.250904e+00
pdi                         pdi 1.204271e+00
knn                         knn 1.114229e+00
orbit31                 orbit31 1.079196e+00
pagerank               pagerank 1.067611e+00
cohesion               cohesion 1.024462e+00
orbit9                   orbit9 9.859760e-01
inner                     inner 9.795946e-01
orbit24                 orbit24 9.763402e-01
graph17                 graph17 9.198306e-01
graph21                 graph21 8.716485e-01
graph6                   graph6 8.514159e-01
orbit21                 orbit21 8.399092e-01
orbit38                 orbit38 7.520137e-01
graph12                 graph12 6.994773e-01
orbit50                 orbit50 6.212063e-01
graph14                 graph14 5.174384e-01
fifth                     fifth 5.008148e-01
graph13                 graph13 4.838528e-01
orbit22                 orbit22 4.701859e-01
ioratio                 ioratio 4.685536e-01
orbit35                 orbit35 4.640804e-01
graph0                   graph0 4.624914e-01
graph19                 graph19 4.546146e-01
hubscore               hubscore 4.448742e-01
orbit62                 orbit62 4.432531e-01
graph20                 graph20 4.022746e-01
trans                     trans 3.978091e-01
orbit30                 orbit30 3.857175e-01
membership_s1     membership_s1 3.770443e-01
upto_third           upto_third 3.238802e-01
orbit16                 orbit16 3.059631e-01
evcent                   evcent 2.969379e-01
ecc                         ecc 2.857434e-01
second                   second 2.814175e-01
orbit47                 orbit47 2.619954e-01
graph22                 graph22 2.449942e-01
graph16                 graph16 2.407409e-01
orbit63                 orbit63 2.360063e-01
orbit36                 orbit36 2.317745e-01
orbit49                 orbit49 2.288533e-01
bigcom1                 bigcom1 2.236229e-01
orbit4                   orbit4 2.205235e-01
bigcom8                 bigcom8 2.202624e-01
upto_fourth         upto_fourth 2.044944e-01
ratio3                   ratio3 2.026634e-01
orbit40                 orbit40 1.874724e-01
orbit1                   orbit1 1.801509e-01
orbit28                 orbit28 1.291361e-01
orbit20                 orbit20 1.234963e-01
orbit11                 orbit11 1.234895e-01
orbit54                 orbit54 1.227845e-01
orbit12                 orbit12 1.210942e-01
orbit5                   orbit5 1.202520e-01
graph25                 graph25 1.075450e-01
graph7                   graph7 1.048309e-01
sixth                     sixth 9.962039e-02
bigcom5                 bigcom5 8.252847e-02
orbit19                 orbit19 8.127633e-02
orbit37                 orbit37 8.103456e-02
bigcom11               bigcom11 8.058322e-02
graph9                   graph9 8.042298e-02
orbit25                 orbit25 7.781656e-02
graph10                 graph10 7.748094e-02
orbit52                 orbit52 6.925336e-02
graph5                   graph5 6.582282e-02
graph1                   graph1 6.425225e-02
orbit33                 orbit33 6.253300e-02
graph3                   graph3 6.084791e-02
membership_s39   membership_s39 5.665886e-02
orbit2                   orbit2 5.522926e-02
orbit15                 orbit15 5.264374e-02
orbit51                 orbit51 3.471240e-02
coreness               coreness 1.394193e-02
orbit17                 orbit17 3.476983e-03
orbit61                 orbit61 3.187459e-03
upto_second         upto_second 3.150807e-03
close                     close 1.962636e-03
orbit53                 orbit53 1.242497e-03
upto_fifth           upto_fifth 9.502980e-04
third                     third 4.364504e-04
bigcom12               bigcom12 2.158919e-04
orbit48                 orbit48 1.466446e-04
orbit67                 orbit67 1.123314e-04
orbit13                 orbit13 9.376428e-05
graph2                   graph2 0.000000e+00
graph8                   graph8 0.000000e+00
graph18                 graph18 0.000000e+00
graph24                 graph24 0.000000e+00
graph26                 graph26 0.000000e+00
graph27                 graph27 0.000000e+00
graph28                 graph28 0.000000e+00
graph29                 graph29 0.000000e+00
orbit0                   orbit0 0.000000e+00
orbit3                   orbit3 0.000000e+00
orbit6                   orbit6 0.000000e+00
orbit7                   orbit7 0.000000e+00
orbit8                   orbit8 0.000000e+00
orbit10                 orbit10 0.000000e+00
orbit14                 orbit14 0.000000e+00
orbit23                 orbit23 0.000000e+00
orbit26                 orbit26 0.000000e+00
orbit29                 orbit29 0.000000e+00
orbit32                 orbit32 0.000000e+00
orbit34                 orbit34 0.000000e+00
orbit41                 orbit41 0.000000e+00
orbit42                 orbit42 0.000000e+00
orbit43                 orbit43 0.000000e+00
orbit44                 orbit44 0.000000e+00
orbit46                 orbit46 0.000000e+00
orbit55                 orbit55 0.000000e+00
orbit56                 orbit56 0.000000e+00
orbit57                 orbit57 0.000000e+00
orbit58                 orbit58 0.000000e+00
orbit59                 orbit59 0.000000e+00
orbit60                 orbit60 0.000000e+00
orbit64                 orbit64 0.000000e+00
orbit65                 orbit65 0.000000e+00
orbit66                 orbit66 0.000000e+00
orbit68                 orbit68 0.000000e+00
orbit69                 orbit69 0.000000e+00
orbit70                 orbit70 0.000000e+00
orbit71                 orbit71 0.000000e+00
orbit72                 orbit72 0.000000e+00
AP                           AP 0.000000e+00
eccrad                   eccrad 0.000000e+00
first                     first 0.000000e+00
selfinter             selfinter 0.000000e+00
bigcom3                 bigcom3 0.000000e+00
bigcom4                 bigcom4 0.000000e+00
bigcom6                 bigcom6 0.000000e+00
bigcom7                 bigcom7 0.000000e+00
bigcom9                 bigcom9 0.000000e+00
bigcom10               bigcom10 0.000000e+00
bigcom13               bigcom13 0.000000e+00
bigcom14               bigcom14 0.000000e+00
bigcom15               bigcom15 0.000000e+00
bigcom16               bigcom16 0.000000e+00
bigcom17               bigcom17 0.000000e+00
bigcom19               bigcom19 0.000000e+00
bigcom20               bigcom20 0.000000e+00
bigcom21               bigcom21 0.000000e+00
bigcom22               bigcom22 0.000000e+00
bigcom23               bigcom23 0.000000e+00
bigcom26               bigcom26 0.000000e+00
bigcom27               bigcom27 0.000000e+00
bigcom28               bigcom28 0.000000e+00
bigcom30               bigcom30 0.000000e+00
bigcom31               bigcom31 0.000000e+00
bigcom32               bigcom32 0.000000e+00
bigcom33               bigcom33 0.000000e+00
bigcom34               bigcom34 0.000000e+00
bigcom36               bigcom36 0.000000e+00
bigcom37               bigcom37 0.000000e+00
bigcom38               bigcom38 0.000000e+00
bigcom39               bigcom39 0.000000e+00
bigcom40               bigcom40 0.000000e+00
bigcom41               bigcom41 0.000000e+00
bigcom43               bigcom43 0.000000e+00
bigcom46               bigcom46 0.000000e+00
bigcom47               bigcom47 0.000000e+00
bigcom49               bigcom49 0.000000e+00
bigcom52               bigcom52 0.000000e+00
bigcom54               bigcom54 0.000000e+00
bigcom58               bigcom58 0.000000e+00
bigcom61               bigcom61 0.000000e+00
bigcom65               bigcom65 0.000000e+00
bigcom69               bigcom69 0.000000e+00
bigcom71               bigcom71 0.000000e+00
bigcom75               bigcom75 0.000000e+00
bigcom76               bigcom76 0.000000e+00
bigcom78               bigcom78 0.000000e+00
bigcom82               bigcom82 0.000000e+00
bigcom83               bigcom83 0.000000e+00
bigcom85               bigcom85 0.000000e+00
bigcom87               bigcom87 0.000000e+00
bigcom90               bigcom90 0.000000e+00
bigcom91               bigcom91 0.000000e+00
bigcom95               bigcom95 0.000000e+00
bigcom97               bigcom97 0.000000e+00
bigcom98               bigcom98 0.000000e+00
bigcom99               bigcom99 0.000000e+00
bigcom101             bigcom101 0.000000e+00
bigcom102             bigcom102 0.000000e+00
bigcom104             bigcom104 0.000000e+00
bigcom106             bigcom106 0.000000e+00
bigcom107             bigcom107 0.000000e+00
bigcom108             bigcom108 0.000000e+00
bigcom113             bigcom113 0.000000e+00
bigcom114             bigcom114 0.000000e+00
bigcom115             bigcom115 0.000000e+00
bigcom117             bigcom117 0.000000e+00
bigcom119             bigcom119 0.000000e+00
bigcom121             bigcom121 0.000000e+00
bigcom123             bigcom123 0.000000e+00
bigcom124             bigcom124 0.000000e+00
bigcom127             bigcom127 0.000000e+00
bigcom130             bigcom130 0.000000e+00
bigcom131             bigcom131 0.000000e+00
bigcom134             bigcom134 0.000000e+00
bigcom138             bigcom138 0.000000e+00
bigcom143             bigcom143 0.000000e+00
bigcom146             bigcom146 0.000000e+00
bigcom148             bigcom148 0.000000e+00
bigcom149             bigcom149 0.000000e+00
bigcom151             bigcom151 0.000000e+00
bigcom153             bigcom153 0.000000e+00
bigcom154             bigcom154 0.000000e+00
bigcom159             bigcom159 0.000000e+00
bigcom160             bigcom160 0.000000e+00
bigcom161             bigcom161 0.000000e+00
bigcom162             bigcom162 0.000000e+00
bigcom168             bigcom168 0.000000e+00
bigcom172             bigcom172 0.000000e+00
bigcom175             bigcom175 0.000000e+00
bigcom180             bigcom180 0.000000e+00
bigcom181             bigcom181 0.000000e+00
bigcom183             bigcom183 0.000000e+00
bigcom185             bigcom185 0.000000e+00
bigcom187             bigcom187 0.000000e+00
bigcom189             bigcom189 0.000000e+00
bigcom191             bigcom191 0.000000e+00
bigcom198             bigcom198 0.000000e+00
bigcom199             bigcom199 0.000000e+00
bigcom200             bigcom200 0.000000e+00
bigcom202             bigcom202 0.000000e+00
bigcom205             bigcom205 0.000000e+00
bigcom227             bigcom227 0.000000e+00
bigcom232             bigcom232 0.000000e+00
bigcom241             bigcom241 0.000000e+00
bigcom246             bigcom246 0.000000e+00
bigcom266             bigcom266 0.000000e+00
bigcom268             bigcom268 0.000000e+00
bigcom274             bigcom274 0.000000e+00
bigcom278             bigcom278 0.000000e+00
bigcom280             bigcom280 0.000000e+00
bigcom323             bigcom323 0.000000e+00
bigcom341             bigcom341 0.000000e+00
bigcom342             bigcom342 0.000000e+00
bigcom345             bigcom345 0.000000e+00
bigcom346             bigcom346 0.000000e+00
bigcom354             bigcom354 0.000000e+00
bigcom369             bigcom369 0.000000e+00
bigcom373             bigcom373 0.000000e+00
bigcom377             bigcom377 0.000000e+00
bigcom384             bigcom384 0.000000e+00
bigcom394             bigcom394 0.000000e+00
bigcom398             bigcom398 0.000000e+00
bigcom403             bigcom403 0.000000e+00
bigcom404             bigcom404 0.000000e+00
bigcom414             bigcom414 0.000000e+00
bigcom416             bigcom416 0.000000e+00
bigcom423             bigcom423 0.000000e+00
bigcom428             bigcom428 0.000000e+00
bigcom430             bigcom430 0.000000e+00
bigcom434             bigcom434 0.000000e+00
bigcom435             bigcom435 0.000000e+00
bigcom449             bigcom449 0.000000e+00
bigcom451             bigcom451 0.000000e+00
bigcom454             bigcom454 0.000000e+00
bigcom471             bigcom471 0.000000e+00
bigcom473             bigcom473 0.000000e+00
bigcom479             bigcom479 0.000000e+00
bigcom484             bigcom484 0.000000e+00
bigcom485             bigcom485 0.000000e+00
bigcom492             bigcom492 0.000000e+00
bigcom498             bigcom498 0.000000e+00
bigcom506             bigcom506 0.000000e+00
bigcom530             bigcom530 0.000000e+00
bigcom531             bigcom531 0.000000e+00
bigcom564             bigcom564 0.000000e+00
bigcom623             bigcom623 0.000000e+00
membership_s2     membership_s2 0.000000e+00
membership_s3     membership_s3 0.000000e+00
membership_s4     membership_s4 0.000000e+00
membership_s5     membership_s5 0.000000e+00
membership_s6     membership_s6 0.000000e+00
membership_s7     membership_s7 0.000000e+00
membership_s8     membership_s8 0.000000e+00
membership_s9     membership_s9 0.000000e+00
membership_s10   membership_s10 0.000000e+00
membership_s11   membership_s11 0.000000e+00
membership_s13   membership_s13 0.000000e+00
membership_s14   membership_s14 0.000000e+00
membership_s15   membership_s15 0.000000e+00
membership_s17   membership_s17 0.000000e+00
membership_s18   membership_s18 0.000000e+00
membership_s19   membership_s19 0.000000e+00
membership_s20   membership_s20 0.000000e+00
membership_s22   membership_s22 0.000000e+00
membership_s23   membership_s23 0.000000e+00
membership_s25   membership_s25 0.000000e+00
membership_s26   membership_s26 0.000000e+00
membership_s27   membership_s27 0.000000e+00
membership_s28   membership_s28 0.000000e+00
membership_s29   membership_s29 0.000000e+00
membership_s30   membership_s30 0.000000e+00
membership_s31   membership_s31 0.000000e+00
membership_s32   membership_s32 0.000000e+00
membership_s33   membership_s33 0.000000e+00
membership_s34   membership_s34 0.000000e+00
membership_s35   membership_s35 0.000000e+00
membership_s36   membership_s36 0.000000e+00
membership_s37   membership_s37 0.000000e+00
membership_s40   membership_s40 0.000000e+00
membership_s41   membership_s41 0.000000e+00
membership_s42   membership_s42 0.000000e+00
membership_s43   membership_s43 0.000000e+00
membership_s44   membership_s44 0.000000e+00
[1] "Dataset: med_TnotC Model RF, run: 5 of 10 2015-06-15 22:34:48"
     |      Out-of-bag   |
Tree |      MSE  %Var(y) |
   1 |  0.01424   140.70 |
   2 |  0.01969   194.58 |
   3 |  0.01665   164.60 |
   4 |  0.01731   171.10 |
   5 |  0.01626   160.75 |
   6 |  0.01511   149.36 |
   7 |  0.01497   147.99 |
   8 |   0.0153   151.25 |
   9 |  0.01574   155.60 |
  10 |  0.01461   144.43 |
  11 |  0.01381   136.52 |
  12 |  0.01345   132.91 |
  13 |  0.01364   134.84 |
  14 |  0.01265   124.99 |
  15 |  0.01249   123.47 |
  16 |  0.01226   121.22 |
  17 |  0.01252   123.72 |
  18 |  0.01236   122.13 |
  19 |  0.01219   120.53 |
  20 |  0.01205   119.14 |
  21 |  0.01191   117.69 |
  22 |  0.01194   117.98 |
  23 |  0.01171   115.70 |
  24 |  0.01157   114.39 |
  25 |  0.01152   113.88 |
  26 |  0.01147   113.40 |
  27 |  0.01146   113.27 |
  28 |  0.01127   111.41 |
  29 |  0.01126   111.31 |
  30 |  0.01122   110.88 |
  31 |  0.01119   110.61 |
  32 |  0.01111   109.82 |
  33 |  0.01114   110.06 |
  34 |  0.01115   110.16 |
  35 |  0.01118   110.52 |
  36 |  0.01115   110.25 |
  37 |   0.0112   110.72 |
  38 |  0.01116   110.29 |
  39 |  0.01121   110.80 |
  40 |  0.01118   110.51 |
  41 |  0.01128   111.47 |
  42 |  0.01121   110.79 |
  43 |  0.01118   110.48 |
  44 |  0.01119   110.63 |
  45 |  0.01121   110.79 |
  46 |  0.01122   110.94 |
  47 |  0.01123   110.94 |
  48 |  0.01127   111.41 |
  49 |  0.01122   110.92 |
  50 |  0.01121   110.81 |
  51 |  0.01122   110.88 |
  52 |  0.01126   111.30 |
  53 |  0.01125   111.22 |
  54 |  0.01128   111.44 |
  55 |  0.01134   112.06 |
  56 |  0.01137   112.39 |
  57 |  0.01135   112.19 |
  58 |  0.01136   112.27 |
  59 |  0.01136   112.29 |
  60 |  0.01133   112.02 |
  61 |  0.01133   112.00 |
  62 |  0.01125   111.17 |
  63 |  0.01127   111.37 |
  64 |  0.01124   111.06 |
  65 |  0.01122   110.86 |
  66 |   0.0112   110.69 |
  67 |  0.01119   110.58 |
  68 |   0.0112   110.71 |
  69 |  0.01121   110.75 |
  70 |  0.01112   109.88 |
  71 |  0.01104   109.11 |
  72 |  0.01102   108.89 |
  73 |  0.01101   108.78 |
  74 |  0.01099   108.64 |
  75 |  0.01094   108.09 |
  76 |  0.01099   108.58 |
  77 |  0.01098   108.56 |
  78 |    0.011   108.69 |
  79 |  0.01103   109.03 |
  80 |  0.01101   108.84 |
  81 |  0.01102   108.88 |
  82 |    0.011   108.72 |
  83 |  0.01101   108.84 |
  84 |  0.01102   108.89 |
  85 |  0.01102   108.96 |
  86 |  0.01102   108.96 |
  87 |  0.01102   108.89 |
  88 |    0.011   108.77 |
  89 |    0.011   108.69 |
  90 |  0.01095   108.20 |
  91 |  0.01097   108.37 |
  92 |  0.01095   108.23 |
  93 |  0.01097   108.42 |
  94 |  0.01099   108.65 |
  95 |  0.01099   108.62 |
  96 |  0.01099   108.60 |
  97 |  0.01098   108.50 |
  98 |  0.01097   108.40 |
  99 |  0.01096   108.27 |
 100 |  0.01096   108.33 |
[1] "Random Forest variable coefficients"
                      %IncMSE IncNodePurity
graph5           1.006144e-03  6.205754e-02
graph6           1.920828e-03  6.497216e-02
graph7           0.000000e+00  1.942670e-02
graph8           0.000000e+00  1.410547e-18
graph9           3.342347e-04  1.281640e-01
graph10          9.677470e-05  1.120821e-01
graph11          4.483774e-03  1.592087e-01
graph12          2.687520e-03  1.371114e-01
graph13          8.619665e-04  6.626369e-02
graph14          1.257747e-03  6.737626e-02
graph15          5.410558e-03  1.814381e-01
graph16          2.937931e-03  6.543199e-02
graph17          3.817712e-03  1.006522e-01
graph18          3.439794e-03  4.756510e-02
graph19          4.108048e-03  9.033237e-02
graph20          8.738257e-04  1.135007e-01
graph21          4.965657e-04  8.924512e-02
graph22          6.094359e-04  2.409791e-02
graph23          1.613709e-03  1.848301e-01
graph24          3.215509e-05  1.747900e-02
graph25          2.503926e-03  4.648517e-02
graph26          0.000000e+00  1.034763e-17
graph27          0.000000e+00  5.876376e-19
graph28          0.000000e+00  2.211772e-19
graph29          0.000000e+00  6.938894e-20
orbit0           1.623377e-05  4.000000e-02
orbit1           0.000000e+00  1.645494e-17
orbit2           7.255340e-05  9.343641e-02
orbit3           1.574803e-05  1.600000e-02
orbit4           1.157937e-04  1.449983e-01
orbit5           1.254913e-03  1.165812e-01
orbit6           2.068666e-03  1.947045e-01
orbit7          -2.298416e-06  6.310716e-02
orbit8           6.959761e-04  1.305615e-01
orbit9           5.014524e-03  1.931790e-01
orbit10          0.000000e+00  1.827206e-17
orbit11          1.120585e-04  1.175167e-02
orbit12          6.053459e-06  4.007332e-03
orbit13          0.000000e+00  4.356324e-18
orbit14          0.000000e+00  1.105886e-19
orbit15          2.168556e-04  9.673140e-02
orbit16          9.141879e-04  1.666425e-01
orbit17          1.064910e-03  8.751892e-02
orbit18          1.274909e-03  1.236168e-01
orbit19          1.768454e-03  7.581779e-02
orbit20          7.173118e-04  1.140312e-01
orbit21          1.010206e-03  1.779674e-01
orbit22          2.775317e-03  1.797685e-01
orbit23          1.187003e-04  8.745395e-02
orbit24          6.838821e-03  1.773357e-01
orbit25          1.120629e-04  1.099430e-02
orbit26          1.089744e-03  2.329778e-02
orbit27          1.282560e-03  1.510881e-01
orbit28          5.927628e-03  2.288021e-01
orbit29          2.009937e-03  2.734714e-02
orbit30         -2.023529e-05  2.543073e-02
orbit31          2.228762e-03  1.417493e-01
orbit32          3.174603e-05  2.916667e-02
orbit33          6.473102e-05  4.610714e-02
orbit34          7.349068e-03  9.364392e-02
orbit35          2.794247e-03  1.612046e-01
orbit36          8.984301e-05  6.852833e-02
orbit37          2.022283e-03  4.656561e-02
orbit38          3.736182e-03  1.075059e-01
orbit39          1.576185e-03  1.492143e-01
orbit40          3.633457e-03  9.567575e-02
orbit41          0.000000e+00  1.783513e-17
orbit42          8.144314e-05  7.862189e-02
orbit43          1.236894e-03  5.693058e-02
orbit44          0.000000e+00  3.068292e-18
orbit45          2.362114e-03  1.173279e-01
orbit46          3.772464e-05  3.147820e-02
orbit47          3.763084e-04  5.352102e-02
orbit48          1.132686e-04  4.573503e-04
orbit49          7.351507e-04  8.839656e-02
orbit50          1.027569e-03  1.010155e-01
orbit51          2.022543e-03  5.347578e-02
orbit52          1.383274e-03  3.077396e-02
orbit53          1.594896e-05  1.746032e-02
orbit54          9.455602e-04  1.182433e-02
orbit55          0.000000e+00  3.323080e-18
orbit56          3.309002e-03  2.313663e-01
orbit57          0.000000e+00  6.521476e-18
orbit58          0.000000e+00  2.927346e-20
orbit59          7.442418e-04  3.081333e-02
orbit60          7.308970e-04  3.262052e-03
orbit61          1.913876e-04  4.669726e-03
orbit62          1.694580e-03  5.285049e-02
orbit63          8.740503e-05  9.840648e-03
orbit64          0.000000e+00  1.092767e-17
orbit65          0.000000e+00  6.189710e-18
orbit66          0.000000e+00  4.720616e-18
orbit67          0.000000e+00  4.662069e-20
orbit68          0.000000e+00  5.722419e-18
orbit69          0.000000e+00  5.963112e-20
orbit70          0.000000e+00  2.147805e-18
orbit71          0.000000e+00  1.734723e-19
orbit72          0.000000e+00  1.073360e-19
AP               0.000000e+00  1.500000e-02
bet              4.210947e-04  9.371932e-02
ecc              1.442344e-03  9.352473e-02
eccrad           1.550984e-03  1.176482e-01
close            5.186651e-04  8.990288e-02
constraint       2.207639e-04  3.098880e-01
coreness         3.591270e-05  3.228516e-01
knn              6.394287e-04  1.125228e-01
hubscore         4.016330e-03  1.232330e-01
pagerank         3.884720e-04  1.680921e-01
trans            4.059840e-06  1.745295e-02
evcent           3.987861e-03  1.158523e-01
first            0.000000e+00  3.875000e-02
upto_second      8.639772e-05  7.195865e-02
upto_third       8.113367e-04  1.521288e-01
upto_fourth      8.833252e-06  8.436638e-02
upto_fifth       8.543533e-04  1.793854e-02
upto_sixth       4.662714e-03  2.299979e-01
second          -5.154639e-05  1.500000e-02
third            2.808229e-03  1.310009e-01
fourth           2.057194e-03  2.387212e-01
fifth            8.399356e-05  9.233527e-02
sixth            3.392999e-04  1.048714e-01
ratio1           1.513398e-03  2.620080e-01
ratio2           1.822642e-04  1.736242e-01
ratio3           2.674824e-03  2.450541e-01
ratio4          -3.743962e-05  6.609602e-02
ratio5          -6.942886e-05  2.839489e-01
ratio6           1.336848e-04  1.807811e-01
selfinter        0.000000e+00  3.754592e-18
walktrap_vertex -1.956615e-05  4.543389e-01
bigcom1          4.018907e-05  3.109444e-02
bigcom3          0.000000e+00  0.000000e+00
bigcom4          0.000000e+00  1.734723e-20
bigcom5          1.135731e-04  3.532999e-02
bigcom6          0.000000e+00  0.000000e+00
bigcom7          0.000000e+00  0.000000e+00
bigcom8         -1.070061e-04  2.049235e-01
bigcom9          0.000000e+00  0.000000e+00
bigcom10         0.000000e+00  0.000000e+00
bigcom11         0.000000e+00  8.571429e-03
bigcom12         0.000000e+00  0.000000e+00
bigcom13         0.000000e+00  0.000000e+00
bigcom14         0.000000e+00  0.000000e+00
bigcom15         0.000000e+00  0.000000e+00
bigcom16         0.000000e+00  0.000000e+00
bigcom17         0.000000e+00  0.000000e+00
bigcom19         0.000000e+00  0.000000e+00
bigcom20         0.000000e+00  0.000000e+00
bigcom21         0.000000e+00  0.000000e+00
bigcom22         0.000000e+00  1.734723e-20
bigcom23         0.000000e+00  3.469447e-20
bigcom26         0.000000e+00  1.734723e-20
bigcom27         0.000000e+00  0.000000e+00
bigcom28         0.000000e+00  0.000000e+00
bigcom30         0.000000e+00  0.000000e+00
bigcom31         0.000000e+00  0.000000e+00
bigcom32         0.000000e+00  0.000000e+00
bigcom33         0.000000e+00  0.000000e+00
bigcom34         0.000000e+00  0.000000e+00
bigcom36         0.000000e+00  0.000000e+00
bigcom37         0.000000e+00  0.000000e+00
bigcom38         0.000000e+00  0.000000e+00
bigcom39         0.000000e+00  0.000000e+00
bigcom40         0.000000e+00  0.000000e+00
bigcom41         0.000000e+00  1.734723e-20
bigcom43         0.000000e+00  1.734723e-20
bigcom46         0.000000e+00  1.734723e-20
bigcom47         0.000000e+00  1.734723e-20
bigcom49         0.000000e+00  0.000000e+00
bigcom52         0.000000e+00  0.000000e+00
bigcom54         0.000000e+00  0.000000e+00
bigcom58         0.000000e+00  0.000000e+00
bigcom61         0.000000e+00  0.000000e+00
bigcom65         0.000000e+00  0.000000e+00
bigcom69         0.000000e+00  0.000000e+00
bigcom71         0.000000e+00  0.000000e+00
bigcom75         0.000000e+00  0.000000e+00
bigcom76         0.000000e+00  0.000000e+00
bigcom78         0.000000e+00  0.000000e+00
bigcom82         0.000000e+00  0.000000e+00
bigcom83         0.000000e+00  1.734723e-20
bigcom85         0.000000e+00  0.000000e+00
bigcom87         0.000000e+00  0.000000e+00
bigcom90         0.000000e+00  0.000000e+00
bigcom91         0.000000e+00  0.000000e+00
bigcom95         0.000000e+00  0.000000e+00
bigcom97         0.000000e+00  6.938894e-20
bigcom98         0.000000e+00  0.000000e+00
bigcom99         0.000000e+00  0.000000e+00
bigcom101        0.000000e+00  0.000000e+00
bigcom102        0.000000e+00  1.734723e-20
bigcom104        0.000000e+00  0.000000e+00
bigcom106        0.000000e+00  0.000000e+00
bigcom107        0.000000e+00  0.000000e+00
bigcom108        0.000000e+00  0.000000e+00
bigcom113        0.000000e+00  0.000000e+00
bigcom114        0.000000e+00  0.000000e+00
bigcom115        0.000000e+00  0.000000e+00
bigcom117        0.000000e+00  0.000000e+00
bigcom119        0.000000e+00  0.000000e+00
bigcom121        0.000000e+00  1.734723e-20
bigcom123        0.000000e+00  0.000000e+00
bigcom124        0.000000e+00  0.000000e+00
bigcom127        0.000000e+00  3.469447e-20
bigcom130        0.000000e+00  0.000000e+00
bigcom131        0.000000e+00  0.000000e+00
bigcom134        0.000000e+00  1.734723e-20
bigcom138        0.000000e+00  1.734723e-20
bigcom143        0.000000e+00  0.000000e+00
bigcom146        0.000000e+00  1.734723e-20
bigcom148        0.000000e+00  0.000000e+00
bigcom149        0.000000e+00  0.000000e+00
bigcom151        0.000000e+00  0.000000e+00
bigcom153        0.000000e+00  0.000000e+00
bigcom154        0.000000e+00  0.000000e+00
bigcom159        0.000000e+00  7.342973e-01
bigcom160        0.000000e+00  0.000000e+00
bigcom161        0.000000e+00  0.000000e+00
bigcom162        0.000000e+00  0.000000e+00
bigcom168        0.000000e+00  0.000000e+00
bigcom172        0.000000e+00  0.000000e+00
bigcom175        0.000000e+00  0.000000e+00
bigcom180        0.000000e+00  0.000000e+00
bigcom181        0.000000e+00  0.000000e+00
bigcom183        0.000000e+00  0.000000e+00
bigcom185        0.000000e+00  0.000000e+00
bigcom187        0.000000e+00  0.000000e+00
bigcom189        0.000000e+00  0.000000e+00
bigcom191        0.000000e+00  0.000000e+00
bigcom198        0.000000e+00  0.000000e+00
bigcom199        0.000000e+00  0.000000e+00
bigcom200        0.000000e+00  0.000000e+00
bigcom202        0.000000e+00  0.000000e+00
bigcom205        0.000000e+00  0.000000e+00
bigcom227        0.000000e+00  0.000000e+00
bigcom232        0.000000e+00  0.000000e+00
bigcom241        0.000000e+00  0.000000e+00
bigcom246        0.000000e+00  0.000000e+00
bigcom266        0.000000e+00  0.000000e+00
bigcom268        0.000000e+00  0.000000e+00
bigcom274        0.000000e+00  1.734723e-20
bigcom278        0.000000e+00  0.000000e+00
bigcom280        0.000000e+00  0.000000e+00
bigcom323        0.000000e+00  1.734723e-20
bigcom341        0.000000e+00  1.734723e-20
bigcom342        0.000000e+00  1.084202e-21
bigcom345        0.000000e+00  0.000000e+00
bigcom346        0.000000e+00  0.000000e+00
bigcom354        0.000000e+00  0.000000e+00
bigcom369        0.000000e+00  0.000000e+00
bigcom373        0.000000e+00  0.000000e+00
bigcom377        0.000000e+00  1.734723e-20
bigcom384        0.000000e+00  0.000000e+00
bigcom394        0.000000e+00  0.000000e+00
bigcom398        0.000000e+00  3.469447e-20
bigcom403        0.000000e+00  0.000000e+00
bigcom404        0.000000e+00  0.000000e+00
bigcom414        0.000000e+00  1.734723e-20
bigcom416        0.000000e+00  0.000000e+00
bigcom423        0.000000e+00  0.000000e+00
bigcom428        0.000000e+00  0.000000e+00
bigcom430        0.000000e+00  0.000000e+00
bigcom434        0.000000e+00  0.000000e+00
bigcom435        0.000000e+00  0.000000e+00
bigcom449        0.000000e+00  0.000000e+00
bigcom451        0.000000e+00  1.734723e-20
bigcom454        0.000000e+00  0.000000e+00
bigcom471        0.000000e+00  0.000000e+00
bigcom473        0.000000e+00  0.000000e+00
bigcom479        0.000000e+00  0.000000e+00
bigcom484        0.000000e+00  2.168404e-21
bigcom485        0.000000e+00  0.000000e+00
bigcom492        0.000000e+00  0.000000e+00
bigcom498        0.000000e+00  0.000000e+00
bigcom506        0.000000e+00  0.000000e+00
bigcom530        0.000000e+00  0.000000e+00
bigcom531        0.000000e+00  0.000000e+00
bigcom564        0.000000e+00  0.000000e+00
bigcom623        0.000000e+00  0.000000e+00
spin_vertex      4.976479e-05  1.924703e-01
membership_s1    6.398406e-04  1.526802e-02
membership_s2    0.000000e+00  5.204170e-20
membership_s3    0.000000e+00  0.000000e+00
membership_s4    0.000000e+00  0.000000e+00
membership_s5    0.000000e+00  0.000000e+00
membership_s6    0.000000e+00  0.000000e+00
membership_s7    0.000000e+00  0.000000e+00
membership_s8    0.000000e+00  1.084202e-21
membership_s9    0.000000e+00  3.469447e-20
membership_s10   0.000000e+00  0.000000e+00
membership_s11   0.000000e+00  0.000000e+00
membership_s13   0.000000e+00  0.000000e+00
membership_s14   2.666667e-06  1.341660e-02
membership_s15   0.000000e+00  3.469447e-20
membership_s17   0.000000e+00  0.000000e+00
membership_s18   0.000000e+00  0.000000e+00
membership_s19   0.000000e+00  1.734723e-20
membership_s20   0.000000e+00  0.000000e+00
membership_s21   1.056550e-04  5.115259e-01
membership_s22   0.000000e+00  0.000000e+00
membership_s23   0.000000e+00  3.252607e-20
membership_s25   0.000000e+00  2.818926e-20
membership_s26   0.000000e+00  1.734723e-20
membership_s27   0.000000e+00  0.000000e+00
membership_s28   0.000000e+00  0.000000e+00
membership_s29   0.000000e+00  0.000000e+00
membership_s30   0.000000e+00  0.000000e+00
membership_s31   0.000000e+00  1.734723e-20
membership_s32   0.000000e+00  0.000000e+00
membership_s33   0.000000e+00  0.000000e+00
membership_s34   0.000000e+00  1.687489e-01
membership_s35   7.099752e-06  4.435778e-02
membership_s36   0.000000e+00  0.000000e+00
membership_s37   0.000000e+00  0.000000e+00
membership_s39  -5.054306e-06  1.333214e-03
membership_s40   0.000000e+00  0.000000e+00
membership_s41   0.000000e+00  0.000000e+00
membership_s42   0.000000e+00  0.000000e+00
membership_s43   0.000000e+00  1.734723e-20
membership_s44   0.000000e+00  1.734723e-20
V1               4.049712e-03  9.744757e-01
V2               1.249580e-05  3.433607e-01
pdi              7.936710e-06  7.294879e-02
adhesion         3.660104e-03  1.408935e-01
cohesion         2.775008e-03  1.166076e-01
inner            7.406958e-04  1.032956e-01
outer            5.747230e-05  1.741117e-01
ioratio          3.155360e-03  1.632887e-01
comsize          1.081503e-04  1.605131e-01
[1] "Dataset: med_TnotC Model GLM, run: 5 of 10 2015-06-15 22:35:08"
[1] "glmnet variable coefficients"
                    [,1]          [,2]
(Intercept)     -4.57289 -6.577332e+02
graph0           0.00000  6.070342e-02
graph1           0.00000  7.253318e-04
graph2           0.00000  1.079293e-02
graph3           0.00000 -2.402381e-05
graph4           0.00000  5.916122e-06
graph5           0.00000  1.213246e-03
graph6           0.00000 -1.207668e-04
graph7           0.00000  1.512546e-03
graph8           0.00000 -1.671451e-02
graph9           0.00000 -3.284555e-08
graph10          0.00000 -3.561519e-08
graph11          0.00000 -4.699643e-08
graph12          0.00000 -1.479027e-07
graph13          0.00000  5.658348e-06
graph14          0.00000 -8.524802e-06
graph15          0.00000  3.394847e-04
graph16          0.00000  2.052348e-06
graph17          0.00000  2.491708e-06
graph18          0.00000  9.881964e-04
graph19          0.00000 -8.221967e-06
graph20          0.00000  5.468162e-05
graph21          0.00000 -2.548127e-04
graph22          0.00000  1.252446e-05
graph23          0.00000 -2.780086e-05
graph24          0.00000 -5.397137e-05
graph25          0.00000  0.000000e+00
graph26          0.00000  0.000000e+00
graph27          0.00000  0.000000e+00
graph28          0.00000  0.000000e+00
graph29          0.00000  0.000000e+00
orbit0           0.00000  6.965534e-02
orbit1           0.00000  1.125623e-03
orbit2           0.00000  0.000000e+00
orbit3           0.00000  1.116056e-02
orbit4           0.00000 -1.090282e-04
orbit5           0.00000 -1.348321e-05
orbit6           0.00000  6.329674e-06
orbit7           0.00000 -3.244419e-04
orbit8           0.00000  1.200935e-03
orbit9           0.00000 -9.277311e-04
orbit10          0.00000 -2.086091e-04
orbit11          0.00000  3.347650e-03
orbit12          0.00000  3.299452e-03
orbit13          0.00000 -2.740863e-02
orbit14          0.00000 -1.663520e-02
orbit15          0.00000 -5.445090e-06
orbit16          0.00000  1.535405e-06
orbit17          0.00000  1.139023e-06
orbit18          0.00000  2.927693e-06
orbit19          0.00000 -1.065274e-06
orbit20          0.00000  4.806572e-07
orbit21          0.00000 -7.759862e-06
orbit22          0.00000 -4.401646e-08
orbit23          0.00000 -1.518823e-04
orbit24          0.00000  1.001985e-05
orbit25          0.00000 -1.639867e-05
orbit26          0.00000 -1.457726e-08
orbit27          0.00000 -2.678302e-04
orbit28          0.00000  0.000000e+00
orbit29          0.00000  4.541942e-05
orbit30          0.00000 -1.674269e-05
orbit31          0.00000 -1.100056e-05
orbit32          0.00000 -1.487949e-05
orbit33          0.00000  1.422522e-04
orbit34          0.00000  3.334705e-04
orbit35          0.00000  1.227831e-05
orbit36          0.00000 -1.574894e-04
orbit37          0.00000  7.536907e-06
orbit38          0.00000 -1.321257e-04
orbit39          0.00000 -2.893140e-05
orbit40          0.00000  9.017416e-06
orbit41          0.00000  0.000000e+00
orbit42          0.00000 -2.829405e-03
orbit43          0.00000  1.144201e-03
orbit44          0.00000 -7.945862e-02
orbit45          0.00000  1.291181e-04
orbit46          0.00000 -4.992718e-05
orbit47          0.00000  4.936089e-04
orbit48          0.00000 -2.478536e-04
orbit49          0.00000  6.722508e-05
orbit50          0.00000  1.293395e-04
orbit51          0.00000 -6.468056e-04
orbit52          0.00000 -4.577560e-04
orbit53          0.00000 -5.176906e-04
orbit54          0.00000  1.356436e-05
orbit55          0.00000 -3.040113e-03
orbit56          0.00000 -1.760513e-03
orbit57          0.00000  0.000000e+00
orbit58          0.00000 -3.145484e-03
orbit59          0.00000 -1.436974e-04
orbit60          0.00000 -1.165435e-07
orbit61          0.00000 -6.261505e-05
orbit62          0.00000  2.413690e-03
orbit63          0.00000 -2.162871e-05
orbit64          0.00000 -1.795242e-03
orbit65          0.00000  0.000000e+00
orbit66          0.00000  0.000000e+00
orbit67          0.00000  0.000000e+00
orbit68          0.00000  0.000000e+00
orbit69          0.00000  0.000000e+00
orbit70          0.00000  0.000000e+00
orbit71          0.00000  0.000000e+00
orbit72          0.00000  0.000000e+00
AP               0.00000 -5.110359e-01
bet              0.00000 -4.727230e-05
ecc              0.00000 -8.532283e-01
eccrad           0.00000 -5.909238e+00
close            0.00000  2.856094e+01
constraint       0.00000  2.273198e+01
coreness         0.00000 -3.811871e-01
knn              0.00000 -2.582228e-02
hubscore         0.00000 -1.623809e+01
pagerank         0.00000  1.543176e+02
trans            0.00000 -4.237731e+00
evcent           0.00000 -1.715238e+01
first            0.00000  6.866029e-02
upto_second      0.00000  1.861280e-03
upto_third       0.00000  3.738810e-04
upto_fourth      0.00000  1.883730e-03
upto_fifth       0.00000 -6.136186e-03
upto_sixth       0.00000  9.205312e-02
second           0.00000  1.875315e-03
third            0.00000  4.297679e-04
fourth           0.00000  1.093836e-03
fifth            0.00000 -3.358898e-03
sixth            0.00000  1.053616e-02
ratio1           0.00000 -2.977705e-02
ratio2           0.00000 -8.680515e-03
ratio3           0.00000 -2.392668e-01
ratio4           0.00000  1.421157e+01
ratio5           0.00000  3.072987e+01
ratio6           0.00000 -3.442940e-02
selfinter        0.00000 -2.749626e-01
walktrap_vertex  0.00000 -1.703069e+00
bigcom1          0.00000 -7.685186e-01
bigcom3          0.00000 -1.150977e+00
bigcom4          0.00000  0.000000e+00
bigcom5          0.00000 -1.176041e-01
bigcom6          0.00000 -5.337815e-01
bigcom7          0.00000 -2.232221e+00
bigcom8          0.00000  8.899649e+00
bigcom9          0.00000  0.000000e+00
bigcom10         0.00000  0.000000e+00
bigcom11         0.00000 -1.307407e+00
bigcom12         0.00000 -2.974925e+00
bigcom13         0.00000 -2.068617e+00
bigcom14         0.00000 -2.936480e+00
bigcom15         0.00000  0.000000e+00
bigcom16         0.00000 -2.861155e+00
bigcom17         0.00000  0.000000e+00
bigcom19         0.00000 -2.353401e+00
bigcom20         0.00000  0.000000e+00
bigcom21         0.00000  0.000000e+00
bigcom22         0.00000 -1.143473e+00
bigcom23         0.00000 -3.357467e+00
bigcom26         0.00000 -4.633536e-02
bigcom27         0.00000 -3.403437e-02
bigcom28         0.00000  0.000000e+00
bigcom30         0.00000 -2.241509e+00
bigcom31         0.00000  0.000000e+00
bigcom32         0.00000 -3.222025e+00
bigcom33         0.00000 -2.031843e+00
bigcom34         0.00000  0.000000e+00
bigcom36         0.00000  0.000000e+00
bigcom37         0.00000 -3.296133e-01
bigcom38         0.00000  0.000000e+00
bigcom39         0.00000  0.000000e+00
bigcom40         0.00000 -1.116044e+00
bigcom41         0.00000 -1.241601e+00
bigcom43         0.00000 -2.636654e+00
bigcom46         0.00000  0.000000e+00
bigcom47         0.00000 -3.187294e+00
bigcom49         0.00000 -1.968782e+00
bigcom52         0.00000  0.000000e+00
bigcom54         0.00000 -6.767318e-01
bigcom58         0.00000 -7.727100e-01
bigcom61         0.00000  0.000000e+00
bigcom65         0.00000 -1.822683e+00
bigcom69         0.00000 -4.419506e+00
bigcom71         0.00000  0.000000e+00
bigcom75         0.00000  0.000000e+00
bigcom76         0.00000  0.000000e+00
bigcom78         0.00000  0.000000e+00
bigcom82         0.00000 -4.792225e+00
bigcom83         0.00000  0.000000e+00
bigcom85         0.00000 -1.964965e+00
bigcom87         0.00000 -1.022325e-01
bigcom90         0.00000 -9.450542e-01
bigcom91         0.00000 -2.764836e+00
bigcom95         0.00000 -6.037821e+00
bigcom97         0.00000  0.000000e+00
bigcom98         0.00000  0.000000e+00
bigcom99         0.00000 -1.173221e-01
bigcom101        0.00000 -3.800028e-01
bigcom102        0.00000 -2.204450e+00
bigcom104        0.00000 -1.328351e+00
bigcom106        0.00000  0.000000e+00
bigcom107        0.00000 -1.300664e+00
bigcom108        0.00000  0.000000e+00
bigcom113        0.00000  0.000000e+00
bigcom114        0.00000  0.000000e+00
bigcom115        0.00000  0.000000e+00
bigcom117        0.00000 -2.610443e+00
bigcom119        0.00000 -1.421569e+00
bigcom121        0.00000  0.000000e+00
bigcom123        0.00000 -7.339809e-01
bigcom124        0.00000  0.000000e+00
bigcom127        0.00000 -1.799437e+00
bigcom130        0.00000 -6.822436e-02
bigcom131        0.00000  0.000000e+00
bigcom134        0.00000  0.000000e+00
bigcom138        0.00000 -9.272604e-01
bigcom143        0.00000 -1.256805e-01
bigcom146        0.00000  0.000000e+00
bigcom148        0.00000 -2.838134e+00
bigcom149        0.00000 -2.508242e-01
bigcom151        0.00000  0.000000e+00
bigcom153        0.00000 -1.117358e+00
bigcom154        0.00000 -1.621300e-01
bigcom159        0.00000  7.538927e+00
bigcom160        0.00000 -1.550428e+00
bigcom161        0.00000  0.000000e+00
bigcom162        0.00000 -7.765098e-02
bigcom168        0.00000 -5.633447e-01
bigcom172        0.00000 -7.605625e-02
bigcom175        0.00000 -1.794061e+00
bigcom180        0.00000 -5.541757e-02
bigcom181        0.00000  0.000000e+00
bigcom183        0.00000  0.000000e+00
bigcom185        0.00000 -1.449713e-01
bigcom187        0.00000  0.000000e+00
bigcom189        0.00000 -2.256504e-01
bigcom191        0.00000 -2.886459e+00
bigcom198        0.00000  0.000000e+00
bigcom199        0.00000 -1.232403e+00
bigcom200        0.00000  0.000000e+00
bigcom202        0.00000  0.000000e+00
bigcom205        0.00000  0.000000e+00
bigcom227        0.00000  0.000000e+00
bigcom232        0.00000  0.000000e+00
bigcom241        0.00000 -1.327772e+00
bigcom246        0.00000  0.000000e+00
bigcom266        0.00000  0.000000e+00
bigcom268        0.00000  0.000000e+00
bigcom274        0.00000  0.000000e+00
bigcom278        0.00000 -5.618190e-02
bigcom280        0.00000 -1.311178e+00
bigcom323        0.00000 -2.004233e+00
bigcom341        0.00000  0.000000e+00
bigcom342        0.00000  0.000000e+00
bigcom345        0.00000 -5.911180e-01
bigcom346        0.00000  0.000000e+00
bigcom354        0.00000  0.000000e+00
bigcom369        0.00000 -1.477031e-01
bigcom373        0.00000 -9.372458e-01
bigcom377        0.00000 -1.596641e+00
bigcom384        0.00000 -1.088145e+00
bigcom394        0.00000  0.000000e+00
bigcom398        0.00000  0.000000e+00
bigcom403        0.00000 -1.493793e-01
bigcom404        0.00000  0.000000e+00
bigcom414        0.00000 -9.855301e-01
bigcom416        0.00000  0.000000e+00
bigcom423        0.00000 -1.722193e+00
bigcom428        0.00000  0.000000e+00
bigcom430        0.00000 -2.059919e+00
bigcom434        0.00000 -2.591956e+00
bigcom435        0.00000 -6.303888e-01
bigcom449        0.00000  0.000000e+00
bigcom451        0.00000  0.000000e+00
bigcom454        0.00000 -1.374318e+00
bigcom471        0.00000  0.000000e+00
bigcom473        0.00000  0.000000e+00
bigcom479        0.00000 -6.875218e-01
bigcom484        0.00000 -1.992512e+00
bigcom485        0.00000 -3.069346e+00
bigcom492        0.00000  0.000000e+00
bigcom498        0.00000  0.000000e+00
bigcom506        0.00000 -2.096604e+00
bigcom530        0.00000  0.000000e+00
bigcom531        0.00000 -8.363068e-01
bigcom564        0.00000  0.000000e+00
bigcom623        0.00000 -3.615155e-01
spin_vertex      0.00000  3.190183e+00
membership_s1    0.00000  2.311638e+00
membership_s2    0.00000 -6.887949e-01
membership_s3    0.00000 -3.773797e-01
membership_s4    0.00000  0.000000e+00
membership_s5    0.00000  0.000000e+00
membership_s6    0.00000  0.000000e+00
membership_s7    0.00000  0.000000e+00
membership_s8    0.00000 -7.364661e-02
membership_s9    0.00000 -1.053541e+00
membership_s10   0.00000  0.000000e+00
membership_s11   0.00000 -1.430560e+00
membership_s13   0.00000  0.000000e+00
membership_s14   0.00000  1.246812e+00
membership_s15   0.00000 -9.194947e-01
membership_s17   0.00000 -4.094373e-01
membership_s18   0.00000  0.000000e+00
membership_s19   0.00000 -6.530204e+00
membership_s20   0.00000  0.000000e+00
membership_s21   0.00000  5.937094e+00
membership_s22   0.00000 -7.663055e-01
membership_s23   0.00000 -4.064096e-02
membership_s25   0.00000 -2.817966e+00
membership_s26   0.00000  0.000000e+00
membership_s27   0.00000  0.000000e+00
membership_s28   0.00000 -1.166106e+00
membership_s29   0.00000  0.000000e+00
membership_s30   0.00000  0.000000e+00
membership_s31   0.00000 -4.851560e-01
membership_s32   0.00000 -1.715164e-01
membership_s33   0.00000  0.000000e+00
membership_s34   0.00000  4.657576e+00
membership_s35   0.00000  1.148191e+00
membership_s36   0.00000  0.000000e+00
membership_s37   0.00000 -4.156449e-01
membership_s39   0.00000  2.241397e+00
membership_s40   0.00000  0.000000e+00
membership_s41   0.00000  0.000000e+00
membership_s42   0.00000  0.000000e+00
membership_s43   0.00000 -1.002715e+00
membership_s44   0.00000  1.373848e-01
V1               0.00000 -1.014367e+01
V2               0.00000 -1.010771e+01
pdi              0.00000  1.714340e+03
adhesion         0.00000  1.143480e-03
cohesion         0.00000 -2.132006e-03
inner            0.00000  1.217326e-04
outer            0.00000 -8.104813e-04
ioratio          0.00000 -1.822813e+01
comsize          0.00000  1.954007e-04
[1] "Dataset: med_TnotC Model GBM, run: 6 of 10 2015-06-15 22:35:51"
Iter   TrainDeviance   ValidDeviance   StepSize   Improve
     1        0.1082             nan     0.0100    0.0007
     2        0.1050             nan     0.0100   -0.0001
     3        0.1032             nan     0.0100   -0.0001
     4        0.1007             nan     0.0100    0.0007
     5        0.0985             nan     0.0100    0.0001
     6        0.0965             nan     0.0100    0.0003
     7        0.0953             nan     0.0100    0.0000
     8        0.0930             nan     0.0100   -0.0001
     9        0.0913             nan     0.0100    0.0001
    10        0.0900             nan     0.0100   -0.0000
    20        0.0775             nan     0.0100   -0.0001
    40        0.0619             nan     0.0100   -0.0001
    60        0.0514             nan     0.0100   -0.0000
    80        0.0447             nan     0.0100   -0.0000
   100        0.0392             nan     0.0100   -0.0001
   106        0.0380             nan     0.0100   -0.0000

[1] "GBM variable coefficients"
                            var      rel.inf
walktrap_vertex walktrap_vertex 9.204328e+00
fourth                   fourth 6.058956e+00
V1                           V1 5.548077e+00
graph23                 graph23 4.948886e+00
membership_s21   membership_s21 4.928443e+00
spin_vertex         spin_vertex 3.973943e+00
ratio6                   ratio6 3.502342e+00
V2                           V2 3.387787e+00
bet                         bet 2.804352e+00
orbit21                 orbit21 2.472951e+00
pagerank               pagerank 2.412237e+00
ratio2                   ratio2 2.304672e+00
adhesion               adhesion 2.266136e+00
orbit18                 orbit18 2.089853e+00
ratio5                   ratio5 1.772389e+00
constraint           constraint 1.734595e+00
graph4                   graph4 1.666328e+00
graph6                   graph6 1.589134e+00
orbit27                 orbit27 1.571812e+00
graph15                 graph15 1.445507e+00
graph11                 graph11 1.391545e+00
graph21                 graph21 1.334900e+00
orbit1                   orbit1 1.261774e+00
comsize                 comsize 1.167478e+00
graph17                 graph17 1.125774e+00
ratio1                   ratio1 1.102552e+00
cohesion               cohesion 9.643622e-01
orbit38                 orbit38 9.324715e-01
graph16                 graph16 8.484526e-01
orbit36                 orbit36 8.465728e-01
graph1                   graph1 8.359123e-01
orbit62                 orbit62 8.243850e-01
orbit39                 orbit39 8.075521e-01
graph14                 graph14 7.521020e-01
orbit24                 orbit24 7.495340e-01
graph18                 graph18 7.306628e-01
orbit30                 orbit30 7.207813e-01
upto_second         upto_second 7.015109e-01
second                   second 6.915686e-01
outer                     outer 6.682915e-01
pdi                         pdi 6.655726e-01
membership_s1     membership_s1 5.925911e-01
upto_sixth           upto_sixth 5.903472e-01
bigcom8                 bigcom8 5.848593e-01
orbit45                 orbit45 5.711977e-01
hubscore               hubscore 5.680977e-01
inner                     inner 5.421735e-01
ioratio                 ioratio 5.205899e-01
graph25                 graph25 4.905280e-01
orbit35                 orbit35 4.860681e-01
graph20                 graph20 4.659430e-01
graph12                 graph12 4.351611e-01
sixth                     sixth 4.186207e-01
orbit49                 orbit49 3.964546e-01
orbit9                   orbit9 3.769405e-01
orbit50                 orbit50 3.721307e-01
orbit28                 orbit28 3.718463e-01
orbit10                 orbit10 3.579450e-01
ratio3                   ratio3 3.536345e-01
orbit17                 orbit17 3.504592e-01
graph5                   graph5 3.433262e-01
graph2                   graph2 3.319091e-01
graph19                 graph19 2.887679e-01
orbit37                 orbit37 2.880300e-01
graph0                   graph0 2.810160e-01
ratio4                   ratio4 2.798888e-01
graph9                   graph9 2.609179e-01
orbit51                 orbit51 2.604085e-01
ecc                         ecc 2.594205e-01
upto_third           upto_third 2.522740e-01
orbit15                 orbit15 2.443807e-01
membership_s35   membership_s35 2.435988e-01
orbit29                 orbit29 2.411523e-01
orbit22                 orbit22 2.379984e-01
bigcom1                 bigcom1 2.376985e-01
knn                         knn 2.105832e-01
orbit56                 orbit56 2.019313e-01
AP                           AP 1.925614e-01
orbit16                 orbit16 1.673944e-01
graph22                 graph22 1.570482e-01
orbit20                 orbit20 1.503233e-01
graph7                   graph7 1.249050e-01
orbit5                   orbit5 1.191719e-01
orbit12                 orbit12 9.547805e-02
orbit13                 orbit13 9.067273e-02
orbit4                   orbit4 9.062422e-02
orbit63                 orbit63 8.425504e-02
orbit23                 orbit23 7.874368e-02
orbit19                 orbit19 7.247288e-02
membership_s14   membership_s14 6.991753e-02
orbit31                 orbit31 6.051049e-02
trans                     trans 5.958681e-02
third                     third 5.349764e-02
bigcom11               bigcom11 5.177119e-02
graph24                 graph24 4.088099e-02
orbit44                 orbit44 2.706304e-02
orbit42                 orbit42 2.645554e-02
orbit26                 orbit26 1.613830e-02
orbit32                 orbit32 1.253327e-02
membership_s39   membership_s39 1.204572e-02
orbit6                   orbit6 8.496067e-03
upto_fourth         upto_fourth 8.327834e-03
graph13                 graph13 3.685271e-03
orbit61                 orbit61 3.625499e-03
close                     close 2.301288e-03
coreness               coreness 1.585116e-03
fifth                     fifth 9.114403e-04
graph10                 graph10 8.401405e-04
upto_fifth           upto_fifth 3.714494e-04
graph3                   graph3 2.679950e-04
orbit33                 orbit33 9.313439e-05
selfinter             selfinter 4.615728e-05
orbit11                 orbit11 1.991160e-05
orbit52                 orbit52 2.865076e-06
graph8                   graph8 0.000000e+00
graph26                 graph26 0.000000e+00
graph27                 graph27 0.000000e+00
graph28                 graph28 0.000000e+00
graph29                 graph29 0.000000e+00
orbit0                   orbit0 0.000000e+00
orbit2                   orbit2 0.000000e+00
orbit3                   orbit3 0.000000e+00
orbit7                   orbit7 0.000000e+00
orbit8                   orbit8 0.000000e+00
orbit14                 orbit14 0.000000e+00
orbit25                 orbit25 0.000000e+00
orbit34                 orbit34 0.000000e+00
orbit40                 orbit40 0.000000e+00
orbit41                 orbit41 0.000000e+00
orbit43                 orbit43 0.000000e+00
orbit46                 orbit46 0.000000e+00
orbit47                 orbit47 0.000000e+00
orbit48                 orbit48 0.000000e+00
orbit53                 orbit53 0.000000e+00
orbit54                 orbit54 0.000000e+00
orbit55                 orbit55 0.000000e+00
orbit57                 orbit57 0.000000e+00
orbit58                 orbit58 0.000000e+00
orbit59                 orbit59 0.000000e+00
orbit60                 orbit60 0.000000e+00
orbit64                 orbit64 0.000000e+00
orbit65                 orbit65 0.000000e+00
orbit66                 orbit66 0.000000e+00
orbit67                 orbit67 0.000000e+00
orbit68                 orbit68 0.000000e+00
orbit69                 orbit69 0.000000e+00
orbit70                 orbit70 0.000000e+00
orbit71                 orbit71 0.000000e+00
orbit72                 orbit72 0.000000e+00
eccrad                   eccrad 0.000000e+00
evcent                   evcent 0.000000e+00
first                     first 0.000000e+00
bigcom3                 bigcom3 0.000000e+00
bigcom4                 bigcom4 0.000000e+00
bigcom5                 bigcom5 0.000000e+00
bigcom6                 bigcom6 0.000000e+00
bigcom7                 bigcom7 0.000000e+00
bigcom9                 bigcom9 0.000000e+00
bigcom10               bigcom10 0.000000e+00
bigcom12               bigcom12 0.000000e+00
bigcom13               bigcom13 0.000000e+00
bigcom14               bigcom14 0.000000e+00
bigcom15               bigcom15 0.000000e+00
bigcom16               bigcom16 0.000000e+00
bigcom17               bigcom17 0.000000e+00
bigcom19               bigcom19 0.000000e+00
bigcom20               bigcom20 0.000000e+00
bigcom21               bigcom21 0.000000e+00
bigcom22               bigcom22 0.000000e+00
bigcom23               bigcom23 0.000000e+00
bigcom26               bigcom26 0.000000e+00
bigcom27               bigcom27 0.000000e+00
bigcom28               bigcom28 0.000000e+00
bigcom30               bigcom30 0.000000e+00
bigcom31               bigcom31 0.000000e+00
bigcom32               bigcom32 0.000000e+00
bigcom33               bigcom33 0.000000e+00
bigcom34               bigcom34 0.000000e+00
bigcom36               bigcom36 0.000000e+00
bigcom37               bigcom37 0.000000e+00
bigcom38               bigcom38 0.000000e+00
bigcom39               bigcom39 0.000000e+00
bigcom40               bigcom40 0.000000e+00
bigcom41               bigcom41 0.000000e+00
bigcom43               bigcom43 0.000000e+00
bigcom46               bigcom46 0.000000e+00
bigcom47               bigcom47 0.000000e+00
bigcom49               bigcom49 0.000000e+00
bigcom52               bigcom52 0.000000e+00
bigcom54               bigcom54 0.000000e+00
bigcom58               bigcom58 0.000000e+00
bigcom61               bigcom61 0.000000e+00
bigcom65               bigcom65 0.000000e+00
bigcom69               bigcom69 0.000000e+00
bigcom71               bigcom71 0.000000e+00
bigcom75               bigcom75 0.000000e+00
bigcom76               bigcom76 0.000000e+00
bigcom78               bigcom78 0.000000e+00
bigcom82               bigcom82 0.000000e+00
bigcom83               bigcom83 0.000000e+00
bigcom85               bigcom85 0.000000e+00
bigcom87               bigcom87 0.000000e+00
bigcom90               bigcom90 0.000000e+00
bigcom91               bigcom91 0.000000e+00
bigcom95               bigcom95 0.000000e+00
bigcom97               bigcom97 0.000000e+00
bigcom98               bigcom98 0.000000e+00
bigcom99               bigcom99 0.000000e+00
bigcom101             bigcom101 0.000000e+00
bigcom102             bigcom102 0.000000e+00
bigcom104             bigcom104 0.000000e+00
bigcom106             bigcom106 0.000000e+00
bigcom107             bigcom107 0.000000e+00
bigcom108             bigcom108 0.000000e+00
bigcom113             bigcom113 0.000000e+00
bigcom114             bigcom114 0.000000e+00
bigcom115             bigcom115 0.000000e+00
bigcom117             bigcom117 0.000000e+00
bigcom119             bigcom119 0.000000e+00
bigcom121             bigcom121 0.000000e+00
bigcom123             bigcom123 0.000000e+00
bigcom124             bigcom124 0.000000e+00
bigcom127             bigcom127 0.000000e+00
bigcom130             bigcom130 0.000000e+00
bigcom131             bigcom131 0.000000e+00
bigcom134             bigcom134 0.000000e+00
bigcom138             bigcom138 0.000000e+00
bigcom143             bigcom143 0.000000e+00
bigcom146             bigcom146 0.000000e+00
bigcom148             bigcom148 0.000000e+00
bigcom149             bigcom149 0.000000e+00
bigcom151             bigcom151 0.000000e+00
bigcom153             bigcom153 0.000000e+00
bigcom154             bigcom154 0.000000e+00
bigcom159             bigcom159 0.000000e+00
bigcom160             bigcom160 0.000000e+00
bigcom161             bigcom161 0.000000e+00
bigcom162             bigcom162 0.000000e+00
bigcom168             bigcom168 0.000000e+00
bigcom172             bigcom172 0.000000e+00
bigcom175             bigcom175 0.000000e+00
bigcom180             bigcom180 0.000000e+00
bigcom181             bigcom181 0.000000e+00
bigcom183             bigcom183 0.000000e+00
bigcom185             bigcom185 0.000000e+00
bigcom187             bigcom187 0.000000e+00
bigcom189             bigcom189 0.000000e+00
bigcom191             bigcom191 0.000000e+00
bigcom198             bigcom198 0.000000e+00
bigcom199             bigcom199 0.000000e+00
bigcom200             bigcom200 0.000000e+00
bigcom202             bigcom202 0.000000e+00
bigcom205             bigcom205 0.000000e+00
bigcom227             bigcom227 0.000000e+00
bigcom232             bigcom232 0.000000e+00
bigcom241             bigcom241 0.000000e+00
bigcom246             bigcom246 0.000000e+00
bigcom266             bigcom266 0.000000e+00
bigcom268             bigcom268 0.000000e+00
bigcom274             bigcom274 0.000000e+00
bigcom278             bigcom278 0.000000e+00
bigcom280             bigcom280 0.000000e+00
bigcom323             bigcom323 0.000000e+00
bigcom341             bigcom341 0.000000e+00
bigcom342             bigcom342 0.000000e+00
bigcom345             bigcom345 0.000000e+00
bigcom346             bigcom346 0.000000e+00
bigcom354             bigcom354 0.000000e+00
bigcom369             bigcom369 0.000000e+00
bigcom373             bigcom373 0.000000e+00
bigcom377             bigcom377 0.000000e+00
bigcom384             bigcom384 0.000000e+00
bigcom394             bigcom394 0.000000e+00
bigcom398             bigcom398 0.000000e+00
bigcom403             bigcom403 0.000000e+00
bigcom404             bigcom404 0.000000e+00
bigcom414             bigcom414 0.000000e+00
bigcom416             bigcom416 0.000000e+00
bigcom423             bigcom423 0.000000e+00
bigcom428             bigcom428 0.000000e+00
bigcom430             bigcom430 0.000000e+00
bigcom434             bigcom434 0.000000e+00
bigcom435             bigcom435 0.000000e+00
bigcom449             bigcom449 0.000000e+00
bigcom451             bigcom451 0.000000e+00
bigcom454             bigcom454 0.000000e+00
bigcom471             bigcom471 0.000000e+00
bigcom473             bigcom473 0.000000e+00
bigcom479             bigcom479 0.000000e+00
bigcom484             bigcom484 0.000000e+00
bigcom485             bigcom485 0.000000e+00
bigcom492             bigcom492 0.000000e+00
bigcom498             bigcom498 0.000000e+00
bigcom506             bigcom506 0.000000e+00
bigcom530             bigcom530 0.000000e+00
bigcom531             bigcom531 0.000000e+00
bigcom564             bigcom564 0.000000e+00
bigcom623             bigcom623 0.000000e+00
membership_s2     membership_s2 0.000000e+00
membership_s3     membership_s3 0.000000e+00
membership_s4     membership_s4 0.000000e+00
membership_s5     membership_s5 0.000000e+00
membership_s6     membership_s6 0.000000e+00
membership_s7     membership_s7 0.000000e+00
membership_s8     membership_s8 0.000000e+00
membership_s9     membership_s9 0.000000e+00
membership_s10   membership_s10 0.000000e+00
membership_s11   membership_s11 0.000000e+00
membership_s13   membership_s13 0.000000e+00
membership_s15   membership_s15 0.000000e+00
membership_s17   membership_s17 0.000000e+00
membership_s18   membership_s18 0.000000e+00
membership_s19   membership_s19 0.000000e+00
membership_s20   membership_s20 0.000000e+00
membership_s22   membership_s22 0.000000e+00
membership_s23   membership_s23 0.000000e+00
membership_s25   membership_s25 0.000000e+00
membership_s26   membership_s26 0.000000e+00
membership_s27   membership_s27 0.000000e+00
membership_s28   membership_s28 0.000000e+00
membership_s29   membership_s29 0.000000e+00
membership_s30   membership_s30 0.000000e+00
membership_s31   membership_s31 0.000000e+00
membership_s32   membership_s32 0.000000e+00
membership_s33   membership_s33 0.000000e+00
membership_s34   membership_s34 0.000000e+00
membership_s36   membership_s36 0.000000e+00
membership_s37   membership_s37 0.000000e+00
membership_s40   membership_s40 0.000000e+00
membership_s41   membership_s41 0.000000e+00
membership_s42   membership_s42 0.000000e+00
membership_s43   membership_s43 0.000000e+00
membership_s44   membership_s44 0.000000e+00
[1] "Dataset: med_TnotC Model RF, run: 6 of 10 2015-06-15 22:36:05"
     |      Out-of-bag   |
Tree |      MSE  %Var(y) |
   1 |  0.01322   132.64 |
   2 |  0.01689   169.41 |
   3 |  0.01725   173.04 |
   4 |  0.01564   156.85 |
   5 |  0.01489   149.35 |
   6 |   0.0171   171.51 |
   7 |   0.0154   154.47 |
   8 |  0.01547   155.19 |
   9 |  0.01478   148.25 |
  10 |  0.01391   139.52 |
  11 |  0.01335   133.87 |
  12 |  0.01279   128.25 |
  13 |   0.0126   126.39 |
  14 |   0.0126   126.34 |
  15 |  0.01258   126.17 |
  16 |  0.01263   126.72 |
  17 |  0.01251   125.50 |
  18 |  0.01279   128.32 |
  19 |  0.01258   126.17 |
  20 |  0.01213   121.70 |
  21 |  0.01199   120.26 |
  22 |  0.01204   120.76 |
  23 |  0.01201   120.42 |
  24 |  0.01195   119.86 |
  25 |  0.01187   119.06 |
  26 |  0.01185   118.83 |
  27 |   0.0117   117.31 |
  28 |  0.01167   117.10 |
  29 |  0.01161   116.41 |
  30 |  0.01154   115.71 |
  31 |  0.01148   115.16 |
  32 |  0.01141   114.48 |
  33 |  0.01144   114.76 |
  34 |  0.01143   114.67 |
  35 |  0.01142   114.59 |
  36 |  0.01139   114.21 |
  37 |  0.01138   114.15 |
  38 |  0.01124   112.72 |
  39 |  0.01125   112.89 |
  40 |   0.0112   112.37 |
  41 |  0.01113   111.67 |
  42 |  0.01117   111.99 |
  43 |   0.0112   112.35 |
  44 |  0.01116   111.94 |
  45 |  0.01115   111.87 |
  46 |   0.0111   111.38 |
  47 |  0.01109   111.28 |
  48 |  0.01109   111.26 |
  49 |  0.01109   111.24 |
  50 |   0.0111   111.35 |
  51 |  0.01114   111.75 |
  52 |  0.01118   112.17 |
  53 |  0.01117   112.06 |
  54 |  0.01115   111.88 |
  55 |  0.01117   112.07 |
  56 |  0.01115   111.83 |
  57 |  0.01108   111.13 |
  58 |  0.01109   111.21 |
  59 |  0.01107   111.06 |
  60 |  0.01112   111.53 |
  61 |  0.01109   111.21 |
  62 |  0.01101   110.40 |
  63 |  0.01101   110.42 |
  64 |  0.01098   110.14 |
  65 |  0.01098   110.14 |
  66 |  0.01093   109.60 |
  67 |  0.01093   109.59 |
  68 |   0.0109   109.30 |
  69 |  0.01088   109.11 |
  70 |  0.01088   109.10 |
  71 |  0.01085   108.80 |
  72 |   0.0109   109.31 |
  73 |   0.0109   109.29 |
  74 |   0.0109   109.32 |
  75 |  0.01091   109.38 |
  76 |  0.01089   109.18 |
  77 |  0.01087   109.01 |
  78 |  0.01085   108.79 |
  79 |  0.01087   109.03 |
  80 |  0.01087   109.04 |
  81 |   0.0109   109.30 |
  82 |  0.01082   108.54 |
  83 |  0.01084   108.73 |
  84 |  0.01085   108.81 |
  85 |  0.01086   108.89 |
  86 |  0.01086   108.96 |
  87 |  0.01086   108.96 |
  88 |  0.01088   109.18 |
  89 |  0.01087   109.06 |
  90 |  0.01086   108.90 |
  91 |  0.01084   108.74 |
  92 |  0.01083   108.66 |
  93 |  0.01086   108.94 |
  94 |  0.01086   108.96 |
  95 |  0.01085   108.83 |
  96 |  0.01085   108.84 |
  97 |  0.01083   108.67 |
  98 |  0.01082   108.52 |
  99 |  0.01081   108.41 |
 100 |  0.01077   107.99 |
[1] "Random Forest variable coefficients"
                      %IncMSE IncNodePurity
graph5           2.165091e-03  8.028856e-02
graph6           4.603702e-03  3.241491e-02
graph7           2.049839e-04  1.422791e-02
graph8           0.000000e+00  0.000000e+00
graph9           1.181972e-03  9.470958e-02
graph10          2.215161e-04  4.979779e-02
graph11          2.451389e-03  1.225163e-01
graph12          9.079260e-04  3.385128e-02
graph13          1.195388e-03  5.849560e-02
graph14          4.468936e-03  6.800426e-02
graph15          4.309140e-03  9.070278e-02
graph16          4.442257e-03  1.640449e-01
graph17          3.188641e-03  1.263547e-01
graph18          2.063164e-03  2.338254e-02
graph19          6.710309e-04  1.121768e-01
graph20          2.591438e-03  1.255658e-01
graph21         -1.273898e-07  2.190476e-02
graph22          1.821138e-05  6.409492e-03
graph23          2.038590e-03  2.447700e-01
graph24          1.425282e-03  5.078995e-02
graph25          4.629630e-05  1.555556e-02
graph26          0.000000e+00  0.000000e+00
graph27          0.000000e+00  0.000000e+00
graph28          0.000000e+00  0.000000e+00
graph29          0.000000e+00  0.000000e+00
orbit0           2.161519e-03  1.414252e-01
orbit1           8.697983e-04  9.562288e-02
orbit2           2.604452e-04  9.133125e-02
orbit3          -1.592357e-05  8.333333e-03
orbit4           7.332708e-04  4.932272e-02
orbit5           2.346458e-03  1.779932e-01
orbit6           3.551278e-03  1.358863e-01
orbit7           1.047567e-03  1.712853e-01
orbit8           6.811367e-04  1.198481e-01
orbit9           2.801468e-03  4.782405e-02
orbit10          6.191068e-03  4.133190e-02
orbit11          0.000000e+00  3.583333e-02
orbit12          0.000000e+00  0.000000e+00
orbit13          0.000000e+00  1.600000e-02
orbit14          0.000000e+00  0.000000e+00
orbit15         -4.132231e-06  5.910781e-02
orbit16          5.849022e-04  7.712737e-02
orbit17          3.301174e-03  1.564120e-01
orbit18          2.803965e-03  1.310052e-01
orbit19          1.735611e-04  3.448195e-02
orbit20          2.000479e-03  5.365294e-02
orbit21          3.656069e-03  1.179984e-01
orbit22          3.818347e-04  5.547760e-02
orbit23          5.751975e-04  7.162581e-02
orbit24          6.365865e-03  1.241027e-01
orbit25          6.894006e-03  1.246291e-01
orbit26          0.000000e+00  8.333333e-03
orbit27          1.510683e-03  8.265341e-02
orbit28          4.856442e-03  2.598957e-01
orbit29          5.300551e-03  1.273419e-01
orbit30          1.631128e-04  2.928596e-02
orbit31          1.030022e-03  1.339556e-01
orbit32          6.820695e-03  1.103278e-01
orbit33          4.552075e-04  3.598128e-02
orbit34          2.812567e-03  8.330322e-02
orbit35          3.164706e-03  1.295293e-01
orbit36          1.403932e-04  2.761108e-02
orbit37          1.977149e-03  5.398140e-02
orbit38          4.769140e-03  1.552840e-01
orbit39          4.078674e-03  1.756164e-01
orbit40          5.683074e-04  3.442525e-03
orbit41          1.650165e-05  9.965157e-03
orbit42          3.265172e-04  2.189576e-02
orbit43          4.291119e-04  2.635353e-02
orbit44          0.000000e+00  0.000000e+00
orbit45          1.302332e-03  4.696845e-02
orbit46          9.510090e-05  1.481604e-02
orbit47          6.775136e-04  1.798794e-02
orbit48          0.000000e+00  0.000000e+00
orbit49          3.459949e-03  7.287053e-02
orbit50          4.005731e-05  1.390110e-02
orbit51          6.383970e-04  4.697952e-02
orbit52          1.526447e-04  2.826335e-02
orbit53          9.698630e-04  4.023826e-02
orbit54          9.689208e-05  9.435775e-03
orbit55          0.000000e+00  1.084202e-21
orbit56          4.053308e-03  1.504543e-01
orbit57          0.000000e+00  0.000000e+00
orbit58          0.000000e+00  0.000000e+00
orbit59          1.391080e-03  2.795585e-02
orbit60          0.000000e+00  0.000000e+00
orbit61          1.768489e-04  4.910025e-05
orbit62          5.299590e-03  7.399197e-02
orbit63          1.238651e-04  3.225305e-02
orbit64          0.000000e+00  0.000000e+00
orbit65          6.952771e-05  2.541152e-03
orbit66          0.000000e+00  0.000000e+00
orbit67          0.000000e+00  0.000000e+00
orbit68          0.000000e+00  1.084202e-21
orbit69          0.000000e+00  0.000000e+00
orbit70          0.000000e+00  0.000000e+00
orbit71          0.000000e+00  0.000000e+00
orbit72          0.000000e+00  0.000000e+00
AP               1.212454e-04  5.781808e-02
bet              3.149542e-04  1.123522e-01
ecc              2.250772e-03  1.203186e-01
eccrad           1.244105e-03  9.155835e-02
close            2.130294e-03  4.007705e-02
constraint       2.422260e-04  4.088992e-01
coreness         4.252906e-05  2.378937e-01
knn              9.841521e-05  1.199175e-01
hubscore         2.318247e-04  1.151398e-01
pagerank         9.007799e-04  5.896404e-02
trans            5.885419e-05  1.345843e-02
evcent           1.712207e-03  5.747331e-02
first            4.764578e-05  8.007612e-02
upto_second     -1.652893e-05  4.477810e-02
upto_third       3.167606e-03  1.025420e-01
upto_fourth      3.271436e-05  6.740765e-02
upto_fifth       2.826354e-04  2.801853e-02
upto_sixth       4.013715e-03  2.312996e-01
second          -3.430503e-05  8.849439e-02
third            6.334955e-04  1.620817e-01
fourth           1.008487e-03  2.445290e-01
fifth            2.276407e-04  1.389607e-01
sixth            6.827789e-05  2.004159e-01
ratio1           2.874335e-03  1.960924e-01
ratio2           4.739450e-04  1.612675e-01
ratio3           4.384849e-03  2.199936e-01
ratio4           3.737073e-03  1.723531e-01
ratio5          -1.604478e-04  2.175555e-01
ratio6           2.618067e-03  3.809016e-01
selfinter        0.000000e+00  0.000000e+00
walktrap_vertex  3.835825e-04  3.618994e-01
bigcom1          4.950495e-05  2.867521e-02
bigcom3          0.000000e+00  0.000000e+00
bigcom4          0.000000e+00  0.000000e+00
bigcom5          2.240269e-04  9.506704e-02
bigcom6          0.000000e+00  0.000000e+00
bigcom7          0.000000e+00  0.000000e+00
bigcom8          6.080310e-05  8.743347e-02
bigcom9          0.000000e+00  0.000000e+00
bigcom10         0.000000e+00  0.000000e+00
bigcom11         6.441224e-07  7.688385e-05
bigcom12         0.000000e+00  0.000000e+00
bigcom13         0.000000e+00  0.000000e+00
bigcom14         0.000000e+00  0.000000e+00
bigcom15         0.000000e+00  0.000000e+00
bigcom16         0.000000e+00  0.000000e+00
bigcom17         0.000000e+00  0.000000e+00
bigcom19         0.000000e+00  0.000000e+00
bigcom20         0.000000e+00  0.000000e+00
bigcom21         0.000000e+00  0.000000e+00
bigcom22         0.000000e+00  0.000000e+00
bigcom23         0.000000e+00  0.000000e+00
bigcom26         0.000000e+00  0.000000e+00
bigcom27         0.000000e+00  0.000000e+00
bigcom28         0.000000e+00  0.000000e+00
bigcom30         0.000000e+00  0.000000e+00
bigcom31         0.000000e+00  0.000000e+00
bigcom32         0.000000e+00  0.000000e+00
bigcom33         0.000000e+00  0.000000e+00
bigcom34         0.000000e+00  0.000000e+00
bigcom36         0.000000e+00  0.000000e+00
bigcom37         0.000000e+00  0.000000e+00
bigcom38         0.000000e+00  0.000000e+00
bigcom39         0.000000e+00  0.000000e+00
bigcom40         0.000000e+00  0.000000e+00
bigcom41         0.000000e+00  0.000000e+00
bigcom43         0.000000e+00  0.000000e+00
bigcom46         0.000000e+00  0.000000e+00
bigcom47         0.000000e+00  0.000000e+00
bigcom49         0.000000e+00  0.000000e+00
bigcom52         0.000000e+00  0.000000e+00
bigcom54         0.000000e+00  0.000000e+00
bigcom58         0.000000e+00  0.000000e+00
bigcom61         0.000000e+00  0.000000e+00
bigcom65         0.000000e+00  0.000000e+00
bigcom69         0.000000e+00  0.000000e+00
bigcom71         0.000000e+00  0.000000e+00
bigcom75         0.000000e+00  0.000000e+00
bigcom76         0.000000e+00  0.000000e+00
bigcom78         0.000000e+00  0.000000e+00
bigcom82         0.000000e+00  0.000000e+00
bigcom83         0.000000e+00  0.000000e+00
bigcom85         0.000000e+00  0.000000e+00
bigcom87         0.000000e+00  0.000000e+00
bigcom90         0.000000e+00  0.000000e+00
bigcom91         0.000000e+00  0.000000e+00
bigcom95         0.000000e+00  0.000000e+00
bigcom97         0.000000e+00  0.000000e+00
bigcom98         0.000000e+00  0.000000e+00
bigcom99         0.000000e+00  0.000000e+00
bigcom101        0.000000e+00  0.000000e+00
bigcom102        0.000000e+00  0.000000e+00
bigcom104        0.000000e+00  0.000000e+00
bigcom106        0.000000e+00  0.000000e+00
bigcom107        0.000000e+00  0.000000e+00
bigcom108        0.000000e+00  0.000000e+00
bigcom113        0.000000e+00  0.000000e+00
bigcom114        0.000000e+00  0.000000e+00
bigcom115        0.000000e+00  0.000000e+00
bigcom117        0.000000e+00  0.000000e+00
bigcom119        0.000000e+00  0.000000e+00
bigcom121        0.000000e+00  0.000000e+00
bigcom123        0.000000e+00  0.000000e+00
bigcom124        0.000000e+00  0.000000e+00
bigcom127        0.000000e+00  0.000000e+00
bigcom130        0.000000e+00  0.000000e+00
bigcom131        0.000000e+00  0.000000e+00
bigcom134        0.000000e+00  0.000000e+00
bigcom138        0.000000e+00  0.000000e+00
bigcom143        0.000000e+00  0.000000e+00
bigcom146        0.000000e+00  0.000000e+00
bigcom148        0.000000e+00  0.000000e+00
bigcom149        0.000000e+00  0.000000e+00
bigcom151        0.000000e+00  0.000000e+00
bigcom153        0.000000e+00  0.000000e+00
bigcom154        0.000000e+00  0.000000e+00
bigcom159        0.000000e+00  0.000000e+00
bigcom160        0.000000e+00  0.000000e+00
bigcom161        0.000000e+00  0.000000e+00
bigcom162        0.000000e+00  0.000000e+00
bigcom168        0.000000e+00  0.000000e+00
bigcom172        0.000000e+00  0.000000e+00
bigcom175        0.000000e+00  0.000000e+00
bigcom180        0.000000e+00  0.000000e+00
bigcom181        0.000000e+00  0.000000e+00
bigcom183        0.000000e+00  0.000000e+00
bigcom185        0.000000e+00  0.000000e+00
bigcom187        0.000000e+00  0.000000e+00
bigcom189        0.000000e+00  0.000000e+00
bigcom191        0.000000e+00  0.000000e+00
bigcom198        0.000000e+00  0.000000e+00
bigcom199        0.000000e+00  0.000000e+00
bigcom200        0.000000e+00  0.000000e+00
bigcom202        0.000000e+00  0.000000e+00
bigcom205        0.000000e+00  0.000000e+00
bigcom227        0.000000e+00  0.000000e+00
bigcom232        0.000000e+00  0.000000e+00
bigcom241        0.000000e+00  0.000000e+00
bigcom246        0.000000e+00  0.000000e+00
bigcom266        0.000000e+00  0.000000e+00
bigcom268        0.000000e+00  0.000000e+00
bigcom274        0.000000e+00  0.000000e+00
bigcom278        0.000000e+00  0.000000e+00
bigcom280        0.000000e+00  0.000000e+00
bigcom323        0.000000e+00  0.000000e+00
bigcom341        0.000000e+00  0.000000e+00
bigcom342        0.000000e+00  0.000000e+00
bigcom345        0.000000e+00  0.000000e+00
bigcom346        0.000000e+00  0.000000e+00
bigcom354        0.000000e+00  0.000000e+00
bigcom369        0.000000e+00  0.000000e+00
bigcom373        0.000000e+00  0.000000e+00
bigcom377        0.000000e+00  0.000000e+00
bigcom384        0.000000e+00  0.000000e+00
bigcom394        0.000000e+00  0.000000e+00
bigcom398        0.000000e+00  0.000000e+00
bigcom403        0.000000e+00  0.000000e+00
bigcom404        0.000000e+00  0.000000e+00
bigcom414        0.000000e+00  0.000000e+00
bigcom416        0.000000e+00  0.000000e+00
bigcom423        0.000000e+00  0.000000e+00
bigcom428        0.000000e+00  0.000000e+00
bigcom430        0.000000e+00  0.000000e+00
bigcom434        0.000000e+00  0.000000e+00
bigcom435        0.000000e+00  0.000000e+00
bigcom449        0.000000e+00  0.000000e+00
bigcom451        0.000000e+00  0.000000e+00
bigcom454        0.000000e+00  0.000000e+00
bigcom471        0.000000e+00  0.000000e+00
bigcom473        0.000000e+00  0.000000e+00
bigcom479        0.000000e+00  0.000000e+00
bigcom484        0.000000e+00  0.000000e+00
bigcom485        0.000000e+00  0.000000e+00
bigcom492        0.000000e+00  0.000000e+00
bigcom498        0.000000e+00  0.000000e+00
bigcom506        0.000000e+00  0.000000e+00
bigcom530        0.000000e+00  0.000000e+00
bigcom531        0.000000e+00  0.000000e+00
bigcom564        0.000000e+00  0.000000e+00
bigcom623        0.000000e+00  0.000000e+00
spin_vertex      4.887557e-04  3.648669e-01
membership_s1    4.588451e-04  1.093939e-02
membership_s2    0.000000e+00  0.000000e+00
membership_s3    0.000000e+00  0.000000e+00
membership_s4    0.000000e+00  0.000000e+00
membership_s5    0.000000e+00  0.000000e+00
membership_s6    0.000000e+00  0.000000e+00
membership_s7    0.000000e+00  0.000000e+00
membership_s8    0.000000e+00  0.000000e+00
membership_s9    0.000000e+00  0.000000e+00
membership_s10   0.000000e+00  0.000000e+00
membership_s11   0.000000e+00  0.000000e+00
membership_s13   0.000000e+00  0.000000e+00
membership_s14   6.201550e-05  3.436620e-03
membership_s15   0.000000e+00  0.000000e+00
membership_s17   0.000000e+00  0.000000e+00
membership_s18   0.000000e+00  0.000000e+00
membership_s19   0.000000e+00  0.000000e+00
membership_s20   0.000000e+00  0.000000e+00
membership_s21   2.872180e-04  6.217212e-01
membership_s22   0.000000e+00  0.000000e+00
membership_s23   0.000000e+00  0.000000e+00
membership_s25   0.000000e+00  0.000000e+00
membership_s26   0.000000e+00  0.000000e+00
membership_s27   0.000000e+00  0.000000e+00
membership_s28   0.000000e+00  0.000000e+00
membership_s29   0.000000e+00  0.000000e+00
membership_s30   0.000000e+00  0.000000e+00
membership_s31   0.000000e+00  0.000000e+00
membership_s32   0.000000e+00  0.000000e+00
membership_s33   0.000000e+00  0.000000e+00
membership_s34   0.000000e+00  1.918833e-01
membership_s35   7.036346e-05  1.674685e-01
membership_s36   0.000000e+00  0.000000e+00
membership_s37   0.000000e+00  0.000000e+00
membership_s39  -1.037836e-04  2.599874e-02
membership_s40   0.000000e+00  0.000000e+00
membership_s41   0.000000e+00  0.000000e+00
membership_s42   0.000000e+00  0.000000e+00
membership_s43   0.000000e+00  0.000000e+00
membership_s44   1.451093e-04  1.673431e-03
V1               1.428647e-03  7.027865e-01
V2               4.999712e-04  2.813608e-01
pdi              3.978356e-04  1.282093e-01
adhesion         2.364118e-03  3.239752e-01
cohesion         1.623642e-03  1.875651e-01
inner            1.131604e-03  1.550138e-01
outer            4.725441e-04  1.162368e-01
ioratio          2.534058e-03  1.096780e-01
comsize          1.495822e-03  1.439385e-01
[1] "Dataset: med_TnotC Model GLM, run: 6 of 10 2015-06-15 22:36:17"
[1] "glmnet variable coefficients"
                     [,1]          [,2]
(Intercept)     -4.587964 -8.738002e+02
graph0           0.000000  4.103314e-02
graph1           0.000000  1.557981e-03
graph2           0.000000 -8.604017e-05
graph3           0.000000 -4.327384e-05
graph4           0.000000  1.838830e-05
graph5           0.000000  1.496945e-03
graph6           0.000000 -3.039906e-04
graph7           0.000000  3.511845e-05
graph8           0.000000 -1.167924e-02
graph9           0.000000 -3.048007e-07
graph10          0.000000 -1.483775e-07
graph11          0.000000  3.733916e-07
graph12          0.000000  7.718360e-07
graph13          0.000000  1.353878e-05
graph14          0.000000 -1.770368e-05
graph15          0.000000  3.028933e-04
graph16          0.000000  0.000000e+00
graph17          0.000000  3.006499e-06
graph18          0.000000  4.545597e-04
graph19          0.000000 -4.352527e-05
graph20          0.000000  4.106901e-05
graph21          0.000000 -3.257281e-04
graph22          0.000000  6.821054e-06
graph23          0.000000  0.000000e+00
graph24          0.000000  5.303680e-05
graph25          0.000000  0.000000e+00
graph26          0.000000 -5.151069e-05
graph27          0.000000  0.000000e+00
graph28          0.000000  0.000000e+00
graph29          0.000000  0.000000e+00
orbit0           0.000000  4.511738e-02
orbit1           0.000000  2.147056e-03
orbit2           0.000000 -5.869696e-05
orbit3           0.000000 -5.444681e-05
orbit4           0.000000 -1.808311e-04
orbit5           0.000000 -1.074273e-05
orbit6           0.000000  1.965024e-05
orbit7           0.000000 -2.555397e-04
orbit8           0.000000  1.467236e-03
orbit9           0.000000  0.000000e+00
orbit10          0.000000 -6.659246e-04
orbit11          0.000000  3.472010e-03
orbit12          0.000000  1.130397e-03
orbit13          0.000000 -2.346836e-02
orbit14          0.000000 -1.161834e-02
orbit15          0.000000 -2.433527e-06
orbit16          0.000000  4.109824e-06
orbit17          0.000000 -2.301125e-06
orbit18          0.000000  2.462230e-06
orbit19          0.000000 -1.171835e-06
orbit20          0.000000  1.759572e-07
orbit21          0.000000 -1.058146e-05
orbit22          0.000000  3.818267e-07
orbit23          0.000000 -1.714490e-04
orbit24          0.000000  3.921860e-05
orbit25          0.000000 -2.136130e-05
orbit26          0.000000  3.856202e-06
orbit27          0.000000 -3.349078e-04
orbit28          0.000000 -4.675043e-05
orbit29          0.000000  8.205248e-05
orbit30          0.000000 -4.213418e-05
orbit31          0.000000 -2.994510e-05
orbit32          0.000000 -2.407677e-05
orbit33          0.000000  3.825223e-04
orbit34          0.000000  2.995173e-04
orbit35          0.000000  1.427182e-05
orbit36          0.000000 -1.948813e-04
orbit37          0.000000  1.310303e-06
orbit38          0.000000 -7.454061e-05
orbit39          0.000000 -7.053700e-05
orbit40          0.000000  1.217459e-05
orbit41          0.000000 -5.242850e-05
orbit42          0.000000 -2.620175e-03
orbit43          0.000000  6.238251e-04
orbit44          0.000000 -9.240876e-02
orbit45          0.000000 -4.653232e-04
orbit46          0.000000 -1.614932e-04
orbit47          0.000000  4.002560e-04
orbit48          0.000000 -1.427176e-04
orbit49          0.000000  6.191975e-05
orbit50          0.000000 -1.819322e-04
orbit51          0.000000 -8.175272e-04
orbit52          0.000000 -5.885645e-04
orbit53          0.000000 -7.063685e-04
orbit54          0.000000  8.418488e-06
orbit55          0.000000 -3.400271e-03
orbit56          0.000000  1.916541e-03
orbit57          0.000000  0.000000e+00
orbit58          0.000000 -2.976907e-03
orbit59          0.000000  5.907114e-04
orbit60          0.000000 -9.746127e-05
orbit61          0.000000  0.000000e+00
orbit62          0.000000  1.424541e-03
orbit63          0.000000  5.529930e-04
orbit64          0.000000 -1.847096e-03
orbit65          0.000000 -3.009928e-03
orbit66          0.000000  0.000000e+00
orbit67          0.000000  0.000000e+00
orbit68          0.000000  0.000000e+00
orbit69          0.000000  0.000000e+00
orbit70          0.000000  0.000000e+00
orbit71          0.000000  0.000000e+00
orbit72          0.000000  0.000000e+00
AP               0.000000 -3.680746e-01
bet              0.000000 -1.240349e-05
ecc              0.000000 -1.745494e-01
eccrad           0.000000 -1.204909e+00
close            0.000000  9.131749e+00
constraint       0.000000  3.719276e+01
coreness         0.000000 -1.085885e-01
knn              0.000000 -1.682884e-02
hubscore         0.000000 -1.179500e+00
pagerank         0.000000  4.719852e+02
trans            0.000000 -7.088433e+00
evcent           0.000000 -5.930923e-01
first            0.000000  4.506408e-02
upto_second      0.000000  2.430482e-03
upto_third       0.000000  5.139832e-04
upto_fourth      0.000000  1.424946e-03
upto_fifth       0.000000 -1.101696e-02
upto_sixth       0.000000  1.207220e-01
second           0.000000  2.333203e-03
third            0.000000  6.526372e-04
fourth           0.000000  1.755431e-04
fifth            0.000000 -2.883916e-03
sixth            0.000000  1.704255e-02
ratio1           0.000000 -5.694665e-02
ratio2           0.000000  1.445488e-02
ratio3           0.000000 -6.951205e-02
ratio4           0.000000  9.452404e+00
ratio5           0.000000  2.887519e+01
ratio6           0.000000 -7.942099e-02
selfinter        0.000000 -7.679170e-01
walktrap_vertex  0.000000 -1.337030e+00
bigcom1          0.000000 -1.230726e+00
bigcom3          0.000000 -3.873062e+00
bigcom4          0.000000  0.000000e+00
bigcom5          0.000000  1.177391e-01
bigcom6          0.000000 -1.415850e+00
bigcom7          0.000000 -2.299318e+00
bigcom8          0.000000  4.904959e+00
bigcom9          0.000000  0.000000e+00
bigcom10         0.000000 -1.438378e-02
bigcom11         0.000000 -1.314748e+00
bigcom12         0.000000 -3.190460e+00
bigcom13         0.000000 -2.071116e+00
bigcom14         0.000000 -3.215468e+00
bigcom15         0.000000 -8.931921e+00
bigcom16         0.000000 -2.485082e+00
bigcom17         0.000000  0.000000e+00
bigcom19         0.000000 -2.119901e+00
bigcom20         0.000000  0.000000e+00
bigcom21         0.000000 -3.367682e+00
bigcom22         0.000000 -1.375065e+00
bigcom23         0.000000 -3.200738e+00
bigcom26         0.000000 -3.829624e-01
bigcom27         0.000000  0.000000e+00
bigcom28         0.000000  0.000000e+00
bigcom30         0.000000 -2.609113e+00
bigcom31         0.000000  0.000000e+00
bigcom32         0.000000 -4.120616e+00
bigcom33         0.000000 -2.144692e+00
bigcom34         0.000000 -1.291225e-01
bigcom36         0.000000  0.000000e+00
bigcom37         0.000000 -1.041051e+00
bigcom38         0.000000  0.000000e+00
bigcom39         0.000000  0.000000e+00
bigcom40         0.000000 -1.184355e+00
bigcom41         0.000000 -1.459013e+00
bigcom43         0.000000 -2.345499e+00
bigcom46         0.000000 -1.272165e+00
bigcom47         0.000000 -4.889888e+00
bigcom49         0.000000 -2.701903e+00
bigcom52         0.000000  0.000000e+00
bigcom54         0.000000 -1.108644e+00
bigcom58         0.000000 -1.428209e+00
bigcom61         0.000000 -5.218888e-02
bigcom65         0.000000 -1.521368e+00
bigcom69         0.000000 -6.833705e+00
bigcom71         0.000000  0.000000e+00
bigcom75         0.000000  0.000000e+00
bigcom76         0.000000 -4.700876e-01
bigcom78         0.000000  0.000000e+00
bigcom82         0.000000 -5.528264e+00
bigcom83         0.000000 -1.381110e-01
bigcom85         0.000000 -2.555586e+00
bigcom87         0.000000 -1.175602e-03
bigcom90         0.000000 -1.949394e+00
bigcom91         0.000000 -2.889571e+00
bigcom95         0.000000 -6.210708e+00
bigcom97         0.000000  0.000000e+00
bigcom98         0.000000 -1.141596e+00
bigcom99         0.000000 -8.620234e-01
bigcom101        0.000000 -7.475771e-01
bigcom102        0.000000 -2.455910e+00
bigcom104        0.000000 -2.375070e+00
bigcom106        0.000000  0.000000e+00
bigcom107        0.000000 -3.497484e+00
bigcom108        0.000000  0.000000e+00
bigcom113        0.000000  0.000000e+00
bigcom114        0.000000  0.000000e+00
bigcom115        0.000000  0.000000e+00
bigcom117        0.000000 -2.917423e+00
bigcom119        0.000000 -1.083575e+00
bigcom121        0.000000 -4.487179e-02
bigcom123        0.000000 -1.242457e+00
bigcom124        0.000000 -1.081176e+00
bigcom127        0.000000  0.000000e+00
bigcom130        0.000000 -5.747824e-01
bigcom131        0.000000  0.000000e+00
bigcom134        0.000000  0.000000e+00
bigcom138        0.000000 -4.386067e-02
bigcom143        0.000000 -1.287164e+00
bigcom146        0.000000 -7.597069e-02
bigcom148        0.000000 -3.397024e+00
bigcom149        0.000000 -4.042890e-01
bigcom151        0.000000 -9.933937e-01
bigcom153        0.000000 -3.470167e+00
bigcom154        0.000000  0.000000e+00
bigcom159        0.000000  0.000000e+00
bigcom160        0.000000 -1.253648e+00
bigcom161        0.000000 -2.516207e-02
bigcom162        0.000000 -1.590674e+00
bigcom168        0.000000 -1.968328e+00
bigcom172        0.000000 -8.058848e-01
bigcom175        0.000000 -3.079150e+00
bigcom180        0.000000 -1.425429e+00
bigcom181        0.000000 -9.250752e-01
bigcom183        0.000000  0.000000e+00
bigcom185        0.000000  0.000000e+00
bigcom187        0.000000  0.000000e+00
bigcom189        0.000000  0.000000e+00
bigcom191        0.000000 -3.768553e+00
bigcom198        0.000000 -5.742929e-02
bigcom199        0.000000 -1.774207e+00
bigcom200        0.000000 -1.087563e+00
bigcom202        0.000000  0.000000e+00
bigcom205        0.000000  0.000000e+00
bigcom227        0.000000 -2.468980e-01
bigcom232        0.000000  0.000000e+00
bigcom241        0.000000 -9.784158e-01
bigcom246        0.000000  0.000000e+00
bigcom266        0.000000  0.000000e+00
bigcom268        0.000000  0.000000e+00
bigcom274        0.000000 -8.267219e-01
bigcom278        0.000000  0.000000e+00
bigcom280        0.000000 -3.377710e+00
bigcom323        0.000000 -2.181986e+00
bigcom341        0.000000  0.000000e+00
bigcom342        0.000000  0.000000e+00
bigcom345        0.000000  0.000000e+00
bigcom346        0.000000  0.000000e+00
bigcom354        0.000000 -2.971882e+00
bigcom369        0.000000  0.000000e+00
bigcom373        0.000000 -5.534576e-01
bigcom377        0.000000 -2.699577e+00
bigcom384        0.000000 -3.566250e-01
bigcom394        0.000000 -2.688409e-01
bigcom398        0.000000 -5.949527e-01
bigcom403        0.000000 -1.524286e+00
bigcom404        0.000000 -2.388769e-01
bigcom414        0.000000 -2.071511e+00
bigcom416        0.000000  0.000000e+00
bigcom423        0.000000 -1.885685e+00
bigcom428        0.000000  0.000000e+00
bigcom430        0.000000 -2.193380e+00
bigcom434        0.000000 -2.551263e+00
bigcom435        0.000000 -8.950576e-01
bigcom449        0.000000  0.000000e+00
bigcom451        0.000000  0.000000e+00
bigcom454        0.000000 -2.320211e+00
bigcom471        0.000000  0.000000e+00
bigcom473        0.000000  0.000000e+00
bigcom479        0.000000 -3.162234e-01
bigcom484        0.000000 -1.395493e+00
bigcom485        0.000000 -3.127312e+00
bigcom492        0.000000  0.000000e+00
bigcom498        0.000000 -1.150399e+00
bigcom506        0.000000 -1.470312e+00
bigcom530        0.000000 -3.847122e-01
bigcom531        0.000000  0.000000e+00
bigcom564        0.000000  0.000000e+00
bigcom623        0.000000 -6.383909e-01
spin_vertex      0.000000  4.321216e+00
membership_s1    0.000000  1.744475e+00
membership_s2    0.000000 -1.531449e+00
membership_s3    0.000000 -7.344315e-01
membership_s4    0.000000  0.000000e+00
membership_s5    0.000000  0.000000e+00
membership_s6    0.000000 -3.630521e-01
membership_s7    0.000000 -2.714666e-02
membership_s8    0.000000  0.000000e+00
membership_s9    0.000000 -1.777370e+00
membership_s10   0.000000  0.000000e+00
membership_s11   0.000000 -1.333895e+00
membership_s13   0.000000  0.000000e+00
membership_s14   0.000000  7.008905e-01
membership_s15   0.000000 -2.032526e+00
membership_s17   0.000000 -5.476093e-01
membership_s18   0.000000 -1.453198e-01
membership_s19   0.000000 -3.662665e+00
membership_s20   0.000000  0.000000e+00
membership_s21   0.000000  5.961129e+00
membership_s22   0.000000 -2.005824e-01
membership_s23   0.000000  5.177478e-01
membership_s25   0.000000 -2.090408e+00
membership_s26   0.000000 -8.843622e-01
membership_s27   0.000000  0.000000e+00
membership_s28   0.000000 -1.354659e+00
membership_s29   0.000000  0.000000e+00
membership_s30   0.000000 -1.028276e+00
membership_s31   0.000000 -1.375404e+00
membership_s32   0.000000 -4.975347e-01
membership_s33   0.000000  0.000000e+00
membership_s34   0.000000  3.277170e+00
membership_s35   0.000000  8.774508e-01
membership_s36   0.000000  0.000000e+00
membership_s37   0.000000 -1.803829e+00
membership_s39   0.000000  8.428453e-01
membership_s40   0.000000  0.000000e+00
membership_s41   0.000000  0.000000e+00
membership_s42   0.000000 -4.103182e-03
membership_s43   0.000000 -1.944896e+00
membership_s44   0.000000 -1.336559e+00
V1               0.000000  5.468817e+00
V2               0.000000 -1.628342e-01
pdi              0.000000  9.215538e+02
adhesion         0.000000 -1.576364e-04
cohesion         0.000000  3.311971e-04
inner            0.000000 -1.104945e-04
outer            0.000000  4.989596e-04
ioratio          0.000000 -4.948608e+00
comsize          0.000000 -3.152282e-05
[1] "Dataset: med_TnotC Model GBM, run: 7 of 10 2015-06-15 22:37:01"
Iter   TrainDeviance   ValidDeviance   StepSize   Improve
     1        0.1046             nan     0.0100    0.0001
     2        0.1026             nan     0.0100   -0.0001
     3        0.1004             nan     0.0100    0.0004
     4        0.0986             nan     0.0100   -0.0001
     5        0.0954             nan     0.0100    0.0004
     6        0.0924             nan     0.0100   -0.0001
     7        0.0905             nan     0.0100   -0.0000
     8        0.0886             nan     0.0100   -0.0001
     9        0.0863             nan     0.0100   -0.0001
    10        0.0835             nan     0.0100   -0.0000
    20        0.0710             nan     0.0100   -0.0001
    40        0.0585             nan     0.0100    0.0001
    60        0.0497             nan     0.0100   -0.0001
    80        0.0431             nan     0.0100   -0.0001
   100        0.0382             nan     0.0100   -0.0000
   106        0.0366             nan     0.0100   -0.0000

[1] "GBM variable coefficients"
                            var      rel.inf
walktrap_vertex walktrap_vertex 9.0925596359
fourth                   fourth 6.8919234374
V1                           V1 6.7978836578
graph23                 graph23 5.2802117894
outer                     outer 3.7923954401
spin_vertex         spin_vertex 3.6856853384
V2                           V2 3.5123409675
ratio1                   ratio1 2.8477238142
orbit18                 orbit18 2.7823555756
pagerank               pagerank 2.7548773228
graph15                 graph15 2.6681425499
cohesion               cohesion 2.3824445205
graph11                 graph11 2.3104076400
graph4                   graph4 2.1855074708
constraint           constraint 2.1059079135
ratio2                   ratio2 2.0397470936
orbit21                 orbit21 1.9450531777
orbit27                 orbit27 1.9216718025
adhesion               adhesion 1.7720331990
pdi                         pdi 1.7711789058
bet                         bet 1.5626074338
graph17                 graph17 1.4751154708
ratio6                   ratio6 1.3682030751
comsize                 comsize 1.2465907426
ratio4                   ratio4 1.2304129818
graph6                   graph6 1.1705198038
orbit39                 orbit39 1.1431906898
orbit50                 orbit50 1.0064208515
knn                         knn 0.9624903274
graph1                   graph1 0.9605235076
inner                     inner 0.8480009133
graph16                 graph16 0.8204886051
ratio5                   ratio5 0.7880944015
orbit5                   orbit5 0.7831260066
graph12                 graph12 0.7117778365
graph5                   graph5 0.6836085342
graph25                 graph25 0.6387867800
orbit22                 orbit22 0.6369455100
orbit35                 orbit35 0.6029026011
graph0                   graph0 0.5964350735
graph3                   graph3 0.5703650799
orbit51                 orbit51 0.4985091003
orbit47                 orbit47 0.4522688876
bigcom5                 bigcom5 0.4506258443
graph20                 graph20 0.4493407877
orbit36                 orbit36 0.4390388824
orbit4                   orbit4 0.4333776761
orbit6                   orbit6 0.4252221133
orbit62                 orbit62 0.4048817023
graph13                 graph13 0.4017317282
orbit56                 orbit56 0.4015038829
membership_s35   membership_s35 0.3875541287
graph9                   graph9 0.3679187624
orbit17                 orbit17 0.3590065542
graph21                 graph21 0.3361523739
orbit29                 orbit29 0.3350629736
orbit28                 orbit28 0.3302613089
hubscore               hubscore 0.2826483836
orbit45                 orbit45 0.2786464232
orbit24                 orbit24 0.2450418270
membership_s39   membership_s39 0.2446905670
graph14                 graph14 0.2414828138
orbit52                 orbit52 0.2405187017
orbit49                 orbit49 0.2273287336
orbit1                   orbit1 0.2245368416
orbit53                 orbit53 0.2182777646
graph18                 graph18 0.2173972484
orbit46                 orbit46 0.2145802240
orbit9                   orbit9 0.2101684903
ioratio                 ioratio 0.2018873539
orbit63                 orbit63 0.1883791026
orbit31                 orbit31 0.1881448480
graph22                 graph22 0.1666149151
orbit33                 orbit33 0.1652399227
orbit37                 orbit37 0.1598165570
close                     close 0.1592771348
orbit38                 orbit38 0.1551915028
bigcom8                 bigcom8 0.1432781142
AP                           AP 0.1138031101
graph19                 graph19 0.1006837419
membership_s21   membership_s21 0.0899076387
orbit40                 orbit40 0.0830001489
orbit15                 orbit15 0.0651229884
graph7                   graph7 0.0625417664
sixth                     sixth 0.0613297120
orbit12                 orbit12 0.0586532261
orbit2                   orbit2 0.0536149008
orbit54                 orbit54 0.0438380826
upto_fifth           upto_fifth 0.0414627704
evcent                   evcent 0.0173053380
upto_second         upto_second 0.0075239392
membership_s44   membership_s44 0.0025598575
coreness               coreness 0.0022776437
fifth                     fifth 0.0011146124
orbit19                 orbit19 0.0010961327
upto_fourth         upto_fourth 0.0009745899
graph10                 graph10 0.0007330956
upto_third           upto_third 0.0001950495
graph2                   graph2 0.0000000000
graph8                   graph8 0.0000000000
graph24                 graph24 0.0000000000
graph26                 graph26 0.0000000000
graph27                 graph27 0.0000000000
graph28                 graph28 0.0000000000
graph29                 graph29 0.0000000000
orbit0                   orbit0 0.0000000000
orbit3                   orbit3 0.0000000000
orbit7                   orbit7 0.0000000000
orbit8                   orbit8 0.0000000000
orbit10                 orbit10 0.0000000000
orbit11                 orbit11 0.0000000000
orbit13                 orbit13 0.0000000000
orbit14                 orbit14 0.0000000000
orbit16                 orbit16 0.0000000000
orbit20                 orbit20 0.0000000000
orbit23                 orbit23 0.0000000000
orbit25                 orbit25 0.0000000000
orbit26                 orbit26 0.0000000000
orbit30                 orbit30 0.0000000000
orbit32                 orbit32 0.0000000000
orbit34                 orbit34 0.0000000000
orbit41                 orbit41 0.0000000000
orbit42                 orbit42 0.0000000000
orbit43                 orbit43 0.0000000000
orbit44                 orbit44 0.0000000000
orbit48                 orbit48 0.0000000000
orbit55                 orbit55 0.0000000000
orbit57                 orbit57 0.0000000000
orbit58                 orbit58 0.0000000000
orbit59                 orbit59 0.0000000000
orbit60                 orbit60 0.0000000000
orbit61                 orbit61 0.0000000000
orbit64                 orbit64 0.0000000000
orbit65                 orbit65 0.0000000000
orbit66                 orbit66 0.0000000000
orbit67                 orbit67 0.0000000000
orbit68                 orbit68 0.0000000000
orbit69                 orbit69 0.0000000000
orbit70                 orbit70 0.0000000000
orbit71                 orbit71 0.0000000000
orbit72                 orbit72 0.0000000000
ecc                         ecc 0.0000000000
eccrad                   eccrad 0.0000000000
trans                     trans 0.0000000000
first                     first 0.0000000000
upto_sixth           upto_sixth 0.0000000000
second                   second 0.0000000000
third                     third 0.0000000000
ratio3                   ratio3 0.0000000000
selfinter             selfinter 0.0000000000
bigcom1                 bigcom1 0.0000000000
bigcom3                 bigcom3 0.0000000000
bigcom4                 bigcom4 0.0000000000
bigcom6                 bigcom6 0.0000000000
bigcom7                 bigcom7 0.0000000000
bigcom9                 bigcom9 0.0000000000
bigcom10               bigcom10 0.0000000000
bigcom11               bigcom11 0.0000000000
bigcom12               bigcom12 0.0000000000
bigcom13               bigcom13 0.0000000000
bigcom14               bigcom14 0.0000000000
bigcom15               bigcom15 0.0000000000
bigcom16               bigcom16 0.0000000000
bigcom17               bigcom17 0.0000000000
bigcom19               bigcom19 0.0000000000
bigcom20               bigcom20 0.0000000000
bigcom21               bigcom21 0.0000000000
bigcom22               bigcom22 0.0000000000
bigcom23               bigcom23 0.0000000000
bigcom26               bigcom26 0.0000000000
bigcom27               bigcom27 0.0000000000
bigcom28               bigcom28 0.0000000000
bigcom30               bigcom30 0.0000000000
bigcom31               bigcom31 0.0000000000
bigcom32               bigcom32 0.0000000000
bigcom33               bigcom33 0.0000000000
bigcom34               bigcom34 0.0000000000
bigcom36               bigcom36 0.0000000000
bigcom37               bigcom37 0.0000000000
bigcom38               bigcom38 0.0000000000
bigcom39               bigcom39 0.0000000000
bigcom40               bigcom40 0.0000000000
bigcom41               bigcom41 0.0000000000
bigcom43               bigcom43 0.0000000000
bigcom46               bigcom46 0.0000000000
bigcom47               bigcom47 0.0000000000
bigcom49               bigcom49 0.0000000000
bigcom52               bigcom52 0.0000000000
bigcom54               bigcom54 0.0000000000
bigcom58               bigcom58 0.0000000000
bigcom61               bigcom61 0.0000000000
bigcom65               bigcom65 0.0000000000
bigcom69               bigcom69 0.0000000000
bigcom71               bigcom71 0.0000000000
bigcom75               bigcom75 0.0000000000
bigcom76               bigcom76 0.0000000000
bigcom78               bigcom78 0.0000000000
bigcom82               bigcom82 0.0000000000
bigcom83               bigcom83 0.0000000000
bigcom85               bigcom85 0.0000000000
bigcom87               bigcom87 0.0000000000
bigcom90               bigcom90 0.0000000000
bigcom91               bigcom91 0.0000000000
bigcom95               bigcom95 0.0000000000
bigcom97               bigcom97 0.0000000000
bigcom98               bigcom98 0.0000000000
bigcom99               bigcom99 0.0000000000
bigcom101             bigcom101 0.0000000000
bigcom102             bigcom102 0.0000000000
bigcom104             bigcom104 0.0000000000
bigcom106             bigcom106 0.0000000000
bigcom107             bigcom107 0.0000000000
bigcom108             bigcom108 0.0000000000
bigcom113             bigcom113 0.0000000000
bigcom114             bigcom114 0.0000000000
bigcom115             bigcom115 0.0000000000
bigcom117             bigcom117 0.0000000000
bigcom119             bigcom119 0.0000000000
bigcom121             bigcom121 0.0000000000
bigcom123             bigcom123 0.0000000000
bigcom124             bigcom124 0.0000000000
bigcom127             bigcom127 0.0000000000
bigcom130             bigcom130 0.0000000000
bigcom131             bigcom131 0.0000000000
bigcom134             bigcom134 0.0000000000
bigcom138             bigcom138 0.0000000000
bigcom143             bigcom143 0.0000000000
bigcom146             bigcom146 0.0000000000
bigcom148             bigcom148 0.0000000000
bigcom149             bigcom149 0.0000000000
bigcom151             bigcom151 0.0000000000
bigcom153             bigcom153 0.0000000000
bigcom154             bigcom154 0.0000000000
bigcom159             bigcom159 0.0000000000
bigcom160             bigcom160 0.0000000000
bigcom161             bigcom161 0.0000000000
bigcom162             bigcom162 0.0000000000
bigcom168             bigcom168 0.0000000000
bigcom172             bigcom172 0.0000000000
bigcom175             bigcom175 0.0000000000
bigcom180             bigcom180 0.0000000000
bigcom181             bigcom181 0.0000000000
bigcom183             bigcom183 0.0000000000
bigcom185             bigcom185 0.0000000000
bigcom187             bigcom187 0.0000000000
bigcom189             bigcom189 0.0000000000
bigcom191             bigcom191 0.0000000000
bigcom198             bigcom198 0.0000000000
bigcom199             bigcom199 0.0000000000
bigcom200             bigcom200 0.0000000000
bigcom202             bigcom202 0.0000000000
bigcom205             bigcom205 0.0000000000
bigcom227             bigcom227 0.0000000000
bigcom232             bigcom232 0.0000000000
bigcom241             bigcom241 0.0000000000
bigcom246             bigcom246 0.0000000000
bigcom266             bigcom266 0.0000000000
bigcom268             bigcom268 0.0000000000
bigcom274             bigcom274 0.0000000000
bigcom278             bigcom278 0.0000000000
bigcom280             bigcom280 0.0000000000
bigcom323             bigcom323 0.0000000000
bigcom341             bigcom341 0.0000000000
bigcom342             bigcom342 0.0000000000
bigcom345             bigcom345 0.0000000000
bigcom346             bigcom346 0.0000000000
bigcom354             bigcom354 0.0000000000
bigcom369             bigcom369 0.0000000000
bigcom373             bigcom373 0.0000000000
bigcom377             bigcom377 0.0000000000
bigcom384             bigcom384 0.0000000000
bigcom394             bigcom394 0.0000000000
bigcom398             bigcom398 0.0000000000
bigcom403             bigcom403 0.0000000000
bigcom404             bigcom404 0.0000000000
bigcom414             bigcom414 0.0000000000
bigcom416             bigcom416 0.0000000000
bigcom423             bigcom423 0.0000000000
bigcom428             bigcom428 0.0000000000
bigcom430             bigcom430 0.0000000000
bigcom434             bigcom434 0.0000000000
bigcom435             bigcom435 0.0000000000
bigcom449             bigcom449 0.0000000000
bigcom451             bigcom451 0.0000000000
bigcom454             bigcom454 0.0000000000
bigcom471             bigcom471 0.0000000000
bigcom473             bigcom473 0.0000000000
bigcom479             bigcom479 0.0000000000
bigcom484             bigcom484 0.0000000000
bigcom485             bigcom485 0.0000000000
bigcom492             bigcom492 0.0000000000
bigcom498             bigcom498 0.0000000000
bigcom506             bigcom506 0.0000000000
bigcom530             bigcom530 0.0000000000
bigcom531             bigcom531 0.0000000000
bigcom564             bigcom564 0.0000000000
bigcom623             bigcom623 0.0000000000
membership_s1     membership_s1 0.0000000000
membership_s2     membership_s2 0.0000000000
membership_s3     membership_s3 0.0000000000
membership_s4     membership_s4 0.0000000000
membership_s5     membership_s5 0.0000000000
membership_s6     membership_s6 0.0000000000
membership_s7     membership_s7 0.0000000000
membership_s8     membership_s8 0.0000000000
membership_s9     membership_s9 0.0000000000
membership_s10   membership_s10 0.0000000000
membership_s11   membership_s11 0.0000000000
membership_s13   membership_s13 0.0000000000
membership_s14   membership_s14 0.0000000000
membership_s15   membership_s15 0.0000000000
membership_s17   membership_s17 0.0000000000
membership_s18   membership_s18 0.0000000000
membership_s19   membership_s19 0.0000000000
membership_s20   membership_s20 0.0000000000
membership_s22   membership_s22 0.0000000000
membership_s23   membership_s23 0.0000000000
membership_s25   membership_s25 0.0000000000
membership_s26   membership_s26 0.0000000000
membership_s27   membership_s27 0.0000000000
membership_s28   membership_s28 0.0000000000
membership_s29   membership_s29 0.0000000000
membership_s30   membership_s30 0.0000000000
membership_s31   membership_s31 0.0000000000
membership_s32   membership_s32 0.0000000000
membership_s33   membership_s33 0.0000000000
membership_s34   membership_s34 0.0000000000
membership_s36   membership_s36 0.0000000000
membership_s37   membership_s37 0.0000000000
membership_s40   membership_s40 0.0000000000
membership_s41   membership_s41 0.0000000000
membership_s42   membership_s42 0.0000000000
membership_s43   membership_s43 0.0000000000
[1] "Dataset: med_TnotC Model RF, run: 7 of 10 2015-06-15 22:37:16"
     |      Out-of-bag   |
Tree |      MSE  %Var(y) |
   1 |   0.0112   119.95 |
   2 |  0.01332   142.60 |
   3 |  0.01287   137.80 |
   4 |  0.01441   154.29 |
   5 |  0.01237   132.49 |
   6 |   0.0121   129.60 |
   7 |  0.01197   128.18 |
   8 |  0.01252   134.11 |
   9 |  0.01153   123.42 |
  10 |  0.01133   121.36 |
  11 |   0.0113   120.98 |
  12 |  0.01143   122.44 |
  13 |  0.01149   123.01 |
  14 |  0.01121   119.98 |
  15 |  0.01114   119.24 |
  16 |  0.01095   117.29 |
  17 |  0.01102   117.97 |
  18 |   0.0111   118.84 |
  19 |   0.0112   119.87 |
  20 |  0.01108   118.66 |
  21 |  0.01097   117.47 |
  22 |  0.01108   118.68 |
  23 |  0.01114   119.27 |
  24 |  0.01118   119.70 |
  25 |  0.01118   119.67 |
  26 |   0.0111   118.84 |
  27 |  0.01112   119.08 |
  28 |  0.01108   118.61 |
  29 |   0.0111   118.80 |
  30 |  0.01103   118.09 |
  31 |  0.01096   117.36 |
  32 |  0.01099   117.64 |
  33 |  0.01093   117.02 |
  34 |  0.01087   116.37 |
  35 |  0.01086   116.29 |
  36 |  0.01086   116.26 |
  37 |  0.01084   116.04 |
  38 |  0.01075   115.13 |
  39 |  0.01074   115.03 |
  40 |  0.01075   115.10 |
  41 |  0.01075   115.11 |
  42 |  0.01075   115.15 |
  43 |  0.01068   114.40 |
  44 |  0.01068   114.33 |
  45 |  0.01062   113.67 |
  46 |   0.0106   113.46 |
  47 |  0.01059   113.34 |
  48 |  0.01058   113.25 |
  49 |  0.01068   114.32 |
  50 |  0.01067   114.23 |
  51 |  0.01059   113.35 |
  52 |  0.01056   113.11 |
  53 |  0.01057   113.19 |
  54 |  0.01057   113.13 |
  55 |  0.01057   113.13 |
  56 |  0.01055   113.01 |
  57 |  0.01056   113.05 |
  58 |  0.01056   113.03 |
  59 |  0.01051   112.52 |
  60 |  0.01049   112.33 |
  61 |   0.0105   112.39 |
  62 |  0.01047   112.16 |
  63 |  0.01048   112.26 |
  64 |  0.01048   112.24 |
  65 |  0.01048   112.22 |
  66 |   0.0105   112.41 |
  67 |  0.01049   112.34 |
  68 |  0.01054   112.80 |
  69 |  0.01054   112.81 |
  70 |  0.01057   113.13 |
  71 |  0.01058   113.31 |
  72 |  0.01059   113.42 |
  73 |  0.01058   113.29 |
  74 |  0.01058   113.33 |
  75 |   0.0106   113.49 |
  76 |  0.01063   113.80 |
  77 |  0.01063   113.79 |
  78 |  0.01061   113.61 |
  79 |  0.01063   113.79 |
  80 |  0.01062   113.76 |
  81 |  0.01065   113.99 |
  82 |  0.01062   113.72 |
  83 |  0.01057   113.22 |
  84 |  0.01058   113.31 |
  85 |  0.01059   113.41 |
  86 |  0.01059   113.34 |
  87 |  0.01058   113.27 |
  88 |  0.01058   113.23 |
  89 |  0.01063   113.77 |
  90 |   0.0106   113.54 |
  91 |  0.01061   113.58 |
  92 |  0.01063   113.85 |
  93 |  0.01061   113.59 |
  94 |   0.0106   113.47 |
  95 |  0.01059   113.44 |
  96 |  0.01063   113.84 |
  97 |  0.01064   113.95 |
  98 |  0.01063   113.83 |
  99 |  0.01062   113.75 |
 100 |  0.01063   113.82 |
[1] "Random Forest variable coefficients"
                      %IncMSE IncNodePurity
graph5           5.885470e-04  9.362356e-02
graph6          -1.766974e-05  4.092179e-02
graph7           3.017392e-04  2.713725e-02
graph8           0.000000e+00  2.537033e-19
graph9           0.000000e+00  2.934892e-02
graph10          1.118211e-04  4.948878e-02
graph11          2.192389e-03  2.546052e-01
graph12          1.089069e-03  9.197844e-02
graph13          1.792020e-04  3.368760e-02
graph14          1.301588e-03  1.016436e-01
graph15          2.322909e-03  7.050064e-02
graph16          1.348622e-03  8.659141e-02
graph17          2.601427e-03  1.475106e-01
graph18          2.682294e-03  9.343084e-02
graph19          2.302910e-04  1.877368e-02
graph20          1.059821e-03  8.114203e-02
graph21          1.297852e-04  9.731751e-02
graph22          1.475804e-03  8.487715e-02
graph23          3.155727e-03  1.261427e-01
graph24          1.179090e-03  3.764628e-02
graph25          2.167337e-04  4.541737e-02
graph26          3.115265e-05  9.166667e-03
graph27          0.000000e+00  7.710846e-18
graph28          0.000000e+00  1.691355e-19
graph29          0.000000e+00  6.938894e-20
orbit0           5.170692e-04  1.419696e-02
orbit1           3.815926e-05  4.679663e-02
orbit2           3.271112e-04  7.889377e-02
orbit3           0.000000e+00  2.645453e-19
orbit4           4.958616e-04  9.346797e-02
orbit5           1.858085e-05  9.939688e-02
orbit6           1.137197e-03  1.635729e-01
orbit7           3.473798e-04  7.134452e-02
orbit8           3.002409e-04  6.180101e-02
orbit9           7.870115e-04  7.664115e-02
orbit10          1.359905e-03  4.765983e-02
orbit11          0.000000e+00  4.380177e-19
orbit12          2.743114e-04  2.992452e-02
orbit13          0.000000e+00  7.806256e-20
orbit14          0.000000e+00  3.469447e-20
orbit15          4.488856e-05  3.690095e-02
orbit16          4.144655e-04  1.030557e-01
orbit17          9.089115e-04  3.869216e-02
orbit18          1.356645e-03  4.845054e-02
orbit19          4.551563e-04  6.771246e-02
orbit20         -1.602564e-05  5.901627e-02
orbit21          1.692419e-03  4.904875e-02
orbit22          2.129974e-03  9.189253e-02
orbit23          4.989268e-04  5.368821e-02
orbit24          1.373032e-03  1.515415e-01
orbit25          9.188178e-04  8.279142e-03
orbit26          2.312783e-04  2.143478e-03
orbit27          3.752669e-03  8.130159e-02
orbit28          2.260961e-03  9.594041e-02
orbit29          3.190579e-03  4.272059e-02
orbit30          1.963534e-04  8.135865e-02
orbit31          8.448326e-04  1.299057e-01
orbit32          1.404310e-03  1.137272e-02
orbit33          0.000000e+00  8.333333e-03
orbit34          2.945658e-03  1.194153e-01
orbit35          1.164658e-03  7.713671e-02
orbit36          1.112080e-03  1.069833e-01
orbit37          7.427761e-04  6.105056e-02
orbit38          1.462798e-03  1.190453e-01
orbit39          1.588684e-03  1.956816e-01
orbit40          1.060202e-03  7.639199e-02
orbit41          0.000000e+00  2.739128e-17
orbit42          0.000000e+00  6.823752e-17
orbit43          3.139787e-04  2.009225e-02
orbit44          0.000000e+00  3.754592e-17
orbit45          2.078386e-03  1.287501e-01
orbit46          2.464221e-04  1.741642e-02
orbit47          6.637177e-04  2.091865e-02
orbit48          0.000000e+00  9.770396e-17
orbit49          2.997077e-03  1.097177e-01
orbit50          6.364975e-04  3.207535e-02
orbit51          3.327787e-05  1.878788e-02
orbit52          2.715021e-04  2.109518e-02
orbit53          3.335892e-05  1.388652e-03
orbit54          6.378403e-04  7.069521e-03
orbit55          0.000000e+00  6.505213e-21
orbit56          3.672547e-03  2.157185e-01
orbit57          0.000000e+00  0.000000e+00
orbit58          0.000000e+00  5.204170e-20
orbit59         -1.644737e-05  4.761905e-03
orbit60          0.000000e+00  2.818926e-20
orbit61          0.000000e+00  2.602085e-19
orbit62          8.505647e-04  6.843373e-02
orbit63          1.128393e-03  4.099206e-02
orbit64          0.000000e+00  1.019150e-19
orbit65          0.000000e+00  1.642566e-17
orbit66          0.000000e+00  2.168404e-20
orbit67          0.000000e+00  7.155734e-20
orbit68          0.000000e+00  7.806256e-20
orbit69          0.000000e+00  5.204170e-20
orbit70          0.000000e+00  1.561251e-19
orbit71          0.000000e+00  1.040834e-19
orbit72          0.000000e+00  8.673617e-20
AP               1.270490e-04  3.580999e-02
bet              7.091768e-04  1.674876e-01
ecc              0.000000e+00  1.734723e-20
eccrad           0.000000e+00  1.517883e-20
close            1.009788e-03  1.366047e-01
constraint       4.690172e-04  4.566177e-01
coreness         1.670183e-05  2.530858e-01
knn              1.092876e-03  1.097190e-01
hubscore         5.736591e-03  4.485194e-02
pagerank         4.601868e-04  9.311076e-02
trans            3.194888e-05  3.331876e-02
evcent           2.102808e-03  1.003926e-01
first            6.030903e-04  1.185576e-02
upto_second      3.479586e-05  4.047541e-02
upto_third       1.384629e-03  8.011883e-02
upto_fourth      1.623091e-03  1.145446e-01
upto_fifth       1.096818e-03  3.136432e-02
upto_sixth       3.233148e-04  8.799340e-02
second           0.000000e+00  1.333333e-02
third            7.906636e-04  1.808235e-01
fourth           2.852987e-05  2.363529e-01
fifth            4.444007e-04  1.417927e-01
sixth            1.500509e-03  1.472770e-01
ratio1           2.524631e-03  2.256317e-01
ratio2           3.582138e-04  2.806859e-01
ratio3           2.831212e-03  2.297659e-01
ratio4           1.289135e-03  1.532175e-01
ratio5           3.810135e-04  1.700332e-01
ratio6           1.906013e-04  7.244298e-02
selfinter        0.000000e+00  0.000000e+00
walktrap_vertex  2.719218e-04  3.607141e-01
bigcom1         -3.220612e-05  6.925099e-05
bigcom3          0.000000e+00  0.000000e+00
bigcom4          0.000000e+00  0.000000e+00
bigcom5          2.780370e-04  3.321039e-02
bigcom6          0.000000e+00  0.000000e+00
bigcom7          0.000000e+00  3.469447e-20
bigcom8          6.451683e-07  1.815070e-01
bigcom9          0.000000e+00  3.469447e-20
bigcom10         0.000000e+00  0.000000e+00
bigcom11         0.000000e+00  0.000000e+00
bigcom12         0.000000e+00  0.000000e+00
bigcom13         0.000000e+00  0.000000e+00
bigcom14         0.000000e+00  1.734723e-20
bigcom15         0.000000e+00  0.000000e+00
bigcom16         0.000000e+00  0.000000e+00
bigcom17         0.000000e+00  0.000000e+00
bigcom19         0.000000e+00  3.469447e-20
bigcom20         0.000000e+00  0.000000e+00
bigcom21         0.000000e+00  0.000000e+00
bigcom22         0.000000e+00  0.000000e+00
bigcom23         0.000000e+00  0.000000e+00
bigcom26         0.000000e+00  3.469447e-20
bigcom27         0.000000e+00  0.000000e+00
bigcom28         0.000000e+00  0.000000e+00
bigcom30         0.000000e+00  0.000000e+00
bigcom31         0.000000e+00  0.000000e+00
bigcom32         0.000000e+00  6.938894e-20
bigcom33         0.000000e+00  3.469447e-20
bigcom34         0.000000e+00  0.000000e+00
bigcom36         0.000000e+00  0.000000e+00
bigcom37         0.000000e+00  0.000000e+00
bigcom38         0.000000e+00  0.000000e+00
bigcom39         0.000000e+00  0.000000e+00
bigcom40         0.000000e+00  0.000000e+00
bigcom41         0.000000e+00  0.000000e+00
bigcom43         0.000000e+00  0.000000e+00
bigcom46         0.000000e+00  0.000000e+00
bigcom47         0.000000e+00  0.000000e+00
bigcom49         0.000000e+00  0.000000e+00
bigcom52         0.000000e+00  0.000000e+00
bigcom54         0.000000e+00  3.469447e-20
bigcom58         0.000000e+00  0.000000e+00
bigcom61         0.000000e+00  0.000000e+00
bigcom65         0.000000e+00  3.469447e-20
bigcom69         0.000000e+00  0.000000e+00
bigcom71         0.000000e+00  0.000000e+00
bigcom75         0.000000e+00  0.000000e+00
bigcom76         0.000000e+00  0.000000e+00
bigcom78         0.000000e+00  0.000000e+00
bigcom82         0.000000e+00  0.000000e+00
bigcom83         0.000000e+00  0.000000e+00
bigcom85         0.000000e+00  1.387779e-19
bigcom87         0.000000e+00  0.000000e+00
bigcom90         0.000000e+00  0.000000e+00
bigcom91         0.000000e+00  0.000000e+00
bigcom95         0.000000e+00  0.000000e+00
bigcom97         0.000000e+00  0.000000e+00
bigcom98         0.000000e+00  0.000000e+00
bigcom99         0.000000e+00  0.000000e+00
bigcom101        0.000000e+00  0.000000e+00
bigcom102        0.000000e+00  1.387779e-19
bigcom104        0.000000e+00  0.000000e+00
bigcom106        0.000000e+00  0.000000e+00
bigcom107        0.000000e+00  0.000000e+00
bigcom108        0.000000e+00  0.000000e+00
bigcom113        0.000000e+00  0.000000e+00
bigcom114        0.000000e+00  0.000000e+00
bigcom115        0.000000e+00  0.000000e+00
bigcom117        0.000000e+00  1.734723e-20
bigcom119        0.000000e+00  0.000000e+00
bigcom121        0.000000e+00  3.469447e-20
bigcom123        0.000000e+00  1.734723e-20
bigcom124        0.000000e+00  0.000000e+00
bigcom127        0.000000e+00  0.000000e+00
bigcom130        0.000000e+00  3.469447e-20
bigcom131        0.000000e+00  0.000000e+00
bigcom134        0.000000e+00  0.000000e+00
bigcom138        0.000000e+00  0.000000e+00
bigcom143        0.000000e+00  0.000000e+00
bigcom146        0.000000e+00  0.000000e+00
bigcom148        0.000000e+00  3.469447e-20
bigcom149        0.000000e+00  0.000000e+00
bigcom151        0.000000e+00  0.000000e+00
bigcom153        0.000000e+00  0.000000e+00
bigcom154        0.000000e+00  3.469447e-20
bigcom159        0.000000e+00  6.853187e-01
bigcom160        0.000000e+00  1.734723e-20
bigcom161        0.000000e+00  0.000000e+00
bigcom162        0.000000e+00  0.000000e+00
bigcom168        0.000000e+00  0.000000e+00
bigcom172        0.000000e+00  6.938894e-20
bigcom175        0.000000e+00  0.000000e+00
bigcom180        0.000000e+00  0.000000e+00
bigcom181        0.000000e+00  0.000000e+00
bigcom183        0.000000e+00  0.000000e+00
bigcom185        0.000000e+00  3.469447e-20
bigcom187        0.000000e+00  0.000000e+00
bigcom189        0.000000e+00  0.000000e+00
bigcom191        0.000000e+00  1.387779e-19
bigcom198        0.000000e+00  0.000000e+00
bigcom199        0.000000e+00  0.000000e+00
bigcom200        0.000000e+00  3.469447e-20
bigcom202        0.000000e+00  0.000000e+00
bigcom205        0.000000e+00  0.000000e+00
bigcom227        0.000000e+00  0.000000e+00
bigcom232        0.000000e+00  0.000000e+00
bigcom241        0.000000e+00  0.000000e+00
bigcom246        0.000000e+00  0.000000e+00
bigcom266        0.000000e+00  0.000000e+00
bigcom268        0.000000e+00  0.000000e+00
bigcom274        0.000000e+00  0.000000e+00
bigcom278        0.000000e+00  0.000000e+00
bigcom280        0.000000e+00  0.000000e+00
bigcom323        0.000000e+00  1.734723e-20
bigcom341        0.000000e+00  0.000000e+00
bigcom342        0.000000e+00  0.000000e+00
bigcom345        0.000000e+00  0.000000e+00
bigcom346        0.000000e+00  0.000000e+00
bigcom354        0.000000e+00  0.000000e+00
bigcom369        0.000000e+00  0.000000e+00
bigcom373        0.000000e+00  0.000000e+00
bigcom377        0.000000e+00  0.000000e+00
bigcom384        0.000000e+00  0.000000e+00
bigcom394        0.000000e+00  0.000000e+00
bigcom398        0.000000e+00  0.000000e+00
bigcom403        0.000000e+00  0.000000e+00
bigcom404        0.000000e+00  0.000000e+00
bigcom414        0.000000e+00  0.000000e+00
bigcom416        0.000000e+00  0.000000e+00
bigcom423        0.000000e+00  0.000000e+00
bigcom428        0.000000e+00  0.000000e+00
bigcom430        0.000000e+00  0.000000e+00
bigcom434        0.000000e+00  0.000000e+00
bigcom435        0.000000e+00  3.469447e-20
bigcom449        0.000000e+00  0.000000e+00
bigcom451        0.000000e+00  0.000000e+00
bigcom454        0.000000e+00  0.000000e+00
bigcom471        0.000000e+00  0.000000e+00
bigcom473        0.000000e+00  0.000000e+00
bigcom479        0.000000e+00  0.000000e+00
bigcom484        0.000000e+00  0.000000e+00
bigcom485        0.000000e+00  0.000000e+00
bigcom492        0.000000e+00  0.000000e+00
bigcom498        0.000000e+00  0.000000e+00
bigcom506        0.000000e+00  1.387779e-19
bigcom530        0.000000e+00  3.469447e-20
bigcom531        0.000000e+00  0.000000e+00
bigcom564        0.000000e+00  0.000000e+00
bigcom623        0.000000e+00  0.000000e+00
spin_vertex      2.832960e-04  2.805735e-01
membership_s1    2.640725e-04  1.540388e-03
membership_s2    0.000000e+00  3.469447e-20
membership_s3    0.000000e+00  0.000000e+00
membership_s4    0.000000e+00  0.000000e+00
membership_s5    0.000000e+00  0.000000e+00
membership_s6    0.000000e+00  0.000000e+00
membership_s7    0.000000e+00  0.000000e+00
membership_s8    0.000000e+00  0.000000e+00
membership_s9    0.000000e+00  0.000000e+00
membership_s10   0.000000e+00  0.000000e+00
membership_s11   0.000000e+00  0.000000e+00
membership_s13   0.000000e+00  0.000000e+00
membership_s14   0.000000e+00  0.000000e+00
membership_s15   0.000000e+00  3.469447e-20
membership_s17   0.000000e+00  0.000000e+00
membership_s18   0.000000e+00  0.000000e+00
membership_s19   0.000000e+00  0.000000e+00
membership_s20   0.000000e+00  3.469447e-20
membership_s21   2.662725e-06  2.758720e-01
membership_s22   0.000000e+00  0.000000e+00
membership_s23   0.000000e+00  9.000000e-03
membership_s25   0.000000e+00  5.204170e-20
membership_s26   0.000000e+00  0.000000e+00
membership_s27   0.000000e+00  0.000000e+00
membership_s28   0.000000e+00  0.000000e+00
membership_s29   0.000000e+00  0.000000e+00
membership_s30   0.000000e+00  0.000000e+00
membership_s31   0.000000e+00  1.734723e-20
membership_s32   0.000000e+00  0.000000e+00
membership_s33   0.000000e+00  3.469447e-20
membership_s34   0.000000e+00  1.339916e-01
membership_s35   1.343650e-04  6.916448e-02
membership_s36   0.000000e+00  0.000000e+00
membership_s37   0.000000e+00  3.469447e-20
membership_s39  -2.073991e-05  4.451877e-02
membership_s40   0.000000e+00  0.000000e+00
membership_s41   0.000000e+00  0.000000e+00
membership_s42   0.000000e+00  6.938894e-20
membership_s43   0.000000e+00  3.469447e-20
membership_s44   1.545894e-05  6.310474e-04
V1               3.060049e-03  7.221619e-01
V2               2.007300e-03  2.533506e-01
pdi              5.141619e-04  1.424279e-01
adhesion         1.780780e-03  2.259150e-01
cohesion         9.012949e-04  1.402985e-01
inner            5.513000e-03  2.887763e-01
outer            2.593746e-03  1.922800e-01
ioratio          1.239936e-04  1.168887e-01
comsize          1.417718e-03  2.313398e-01
[1] "Dataset: med_TnotC Model GLM, run: 7 of 10 2015-06-15 22:37:32"
[1] "glmnet variable coefficients"
                     [,1]          [,2]
(Intercept)     -4.654555 -5.122267e+02
graph0           0.000000  1.825473e-02
graph1           0.000000  3.112920e-04
graph2           0.000000 -3.705928e-02
graph3           0.000000 -1.440184e-05
graph4           0.000000  6.583399e-06
graph5           0.000000  1.436358e-03
graph6           0.000000 -2.169984e-04
graph7           0.000000  1.735161e-03
graph8           0.000000 -2.030807e-03
graph9           0.000000 -2.128538e-11
graph10          0.000000 -2.047803e-07
graph11          0.000000  3.412732e-07
graph12          0.000000  0.000000e+00
graph13          0.000000  1.113722e-05
graph14          0.000000 -1.554406e-05
graph15          0.000000  5.673389e-04
graph16          0.000000  2.175864e-07
graph17          0.000000  3.153671e-06
graph18          0.000000  4.681025e-04
graph19          0.000000 -2.886952e-06
graph20          0.000000  5.243437e-05
graph21          0.000000 -2.693586e-04
graph22          0.000000 -2.267227e-06
graph23          0.000000  0.000000e+00
graph24          0.000000  0.000000e+00
graph25          0.000000  7.247119e-05
graph26          0.000000 -1.068238e-04
graph27          0.000000  0.000000e+00
graph28          0.000000  0.000000e+00
graph29          0.000000  0.000000e+00
orbit0           0.000000  2.427562e-02
orbit1           0.000000  5.955591e-04
orbit2           0.000000 -3.987513e-04
orbit3           0.000000 -3.570601e-02
orbit4           0.000000 -1.730588e-05
orbit5           0.000000 -4.957398e-05
orbit6           0.000000  7.163424e-06
orbit7           0.000000 -2.426049e-04
orbit8           0.000000  1.399429e-03
orbit9           0.000000  0.000000e+00
orbit10          0.000000 -4.389021e-04
orbit11          0.000000  6.082680e-04
orbit12          0.000000  3.616221e-03
orbit13          0.000000 -1.721169e-02
orbit14          0.000000 -2.082942e-03
orbit15          0.000000 -1.925556e-06
orbit16          0.000000  4.862594e-06
orbit17          0.000000 -2.333553e-07
orbit18          0.000000  7.103501e-07
orbit19          0.000000 -6.599515e-07
orbit20          0.000000 -3.782179e-07
orbit21          0.000000 -1.081669e-05
orbit22          0.000000  3.455238e-07
orbit23          0.000000 -8.191998e-05
orbit24          0.000000  2.378295e-05
orbit25          0.000000 -2.499529e-05
orbit26          0.000000  0.000000e+00
orbit27          0.000000 -4.443334e-04
orbit28          0.000000 -7.376226e-05
orbit29          0.000000  7.534950e-05
orbit30          0.000000 -7.296755e-07
orbit31          0.000000 -3.204065e-05
orbit32          0.000000 -1.679679e-05
orbit33          0.000000  2.966192e-04
orbit34          0.000000  5.600505e-04
orbit35          0.000000  1.844602e-05
orbit36          0.000000 -2.087244e-04
orbit37          0.000000  4.439792e-06
orbit38          0.000000 -1.375460e-04
orbit39          0.000000 -3.418076e-07
orbit40          0.000000  5.196427e-06
orbit41          0.000000 -4.999233e-05
orbit42          0.000000 -1.279126e-03
orbit43          0.000000  5.472546e-04
orbit44          0.000000 -1.878533e-02
orbit45          0.000000 -6.832953e-06
orbit46          0.000000 -5.336962e-05
orbit47          0.000000  6.288242e-04
orbit48          0.000000 -8.257456e-05
orbit49          0.000000  5.968577e-05
orbit50          0.000000  7.805561e-04
orbit51          0.000000 -5.808976e-04
orbit52          0.000000 -6.506825e-04
orbit53          0.000000 -4.983022e-04
orbit54          0.000000 -1.819716e-06
orbit55          0.000000  0.000000e+00
orbit56          0.000000  1.529168e-03
orbit57          0.000000  0.000000e+00
orbit58          0.000000  0.000000e+00
orbit59          0.000000  1.943333e-04
orbit60          0.000000 -4.537247e-05
orbit61          0.000000 -6.871569e-04
orbit62          0.000000  2.614438e-03
orbit63          0.000000  1.006387e-03
orbit64          0.000000 -8.729009e-04
orbit65          0.000000 -4.171211e-03
orbit66          0.000000  0.000000e+00
orbit67          0.000000  0.000000e+00
orbit68          0.000000  0.000000e+00
orbit69          0.000000  0.000000e+00
orbit70          0.000000  0.000000e+00
orbit71          0.000000  0.000000e+00
orbit72          0.000000  0.000000e+00
AP               0.000000 -6.096237e-01
bet              0.000000 -4.224128e-06
ecc              0.000000 -4.330155e-02
eccrad           0.000000 -2.795039e-01
close            0.000000  1.114456e+01
constraint       0.000000  1.508985e+01
coreness         0.000000 -3.006491e-01
knn              0.000000 -1.663958e-02
hubscore         0.000000 -4.899656e+00
pagerank         0.000000  1.063567e+03
trans            0.000000 -1.582131e+00
evcent           0.000000 -2.553303e+00
first            0.000000  2.802693e-02
upto_second      0.000000  1.227579e-03
upto_third       0.000000  2.697693e-04
upto_fourth      0.000000  1.378162e-03
upto_fifth       0.000000 -8.641365e-03
upto_sixth       0.000000  7.163588e-02
second           0.000000  1.178051e-03
third            0.000000  3.282098e-04
fourth           0.000000  4.605069e-04
fifth            0.000000 -2.767424e-03
sixth            0.000000  1.317610e-02
ratio1           0.000000 -1.848554e-02
ratio2           0.000000 -1.250528e-02
ratio3           0.000000 -2.775327e-01
ratio4           0.000000  8.764980e+00
ratio5           0.000000  2.834673e+01
ratio6           0.000000 -6.369240e-02
selfinter        0.000000  1.900275e-01
walktrap_vertex  0.000000 -1.051153e+00
bigcom1          0.000000 -9.427870e-01
bigcom3          0.000000 -3.266332e+00
bigcom4          0.000000  0.000000e+00
bigcom5          0.000000  1.103900e-01
bigcom6          0.000000  0.000000e+00
bigcom7          0.000000 -3.590736e+00
bigcom8          0.000000  4.814470e+00
bigcom9          0.000000  0.000000e+00
bigcom10         0.000000  0.000000e+00
bigcom11         0.000000 -3.059495e+00
bigcom12         0.000000 -3.063885e+00
bigcom13         0.000000 -2.807386e+00
bigcom14         0.000000 -3.011308e+00
bigcom15         0.000000 -4.463175e+00
bigcom16         0.000000 -2.888136e+00
bigcom17         0.000000 -7.770077e-02
bigcom19         0.000000 -2.371075e+00
bigcom20         0.000000  0.000000e+00
bigcom21         0.000000 -1.746060e+00
bigcom22         0.000000 -1.098429e+00
bigcom23         0.000000 -3.183558e+00
bigcom26         0.000000 -3.093517e-01
bigcom27         0.000000 -6.834770e-01
bigcom28         0.000000  0.000000e+00
bigcom30         0.000000 -2.459130e+00
bigcom31         0.000000  0.000000e+00
bigcom32         0.000000 -3.694996e+00
bigcom33         0.000000 -2.111156e+00
bigcom34         0.000000  0.000000e+00
bigcom36         0.000000  0.000000e+00
bigcom37         0.000000 -2.499526e-01
bigcom38         0.000000  0.000000e+00
bigcom39         0.000000  0.000000e+00
bigcom40         0.000000 -1.860938e+00
bigcom41         0.000000 -8.282597e-01
bigcom43         0.000000 -2.526861e+00
bigcom46         0.000000 -9.570542e-01
bigcom47         0.000000 -1.087937e+00
bigcom49         0.000000 -1.969912e+00
bigcom52         0.000000  0.000000e+00
bigcom54         0.000000 -1.514601e+00
bigcom58         0.000000  0.000000e+00
bigcom61         0.000000  0.000000e+00
bigcom65         0.000000 -1.422509e+00
bigcom69         0.000000 -5.929783e+00
bigcom71         0.000000  0.000000e+00
bigcom75         0.000000  0.000000e+00
bigcom76         0.000000 -4.964283e-01
bigcom78         0.000000  0.000000e+00
bigcom82         0.000000 -3.745994e-01
bigcom83         0.000000  0.000000e+00
bigcom85         0.000000 -1.928342e+00
bigcom87         0.000000 -1.181696e-01
bigcom90         0.000000  0.000000e+00
bigcom91         0.000000 -1.973393e+00
bigcom95         0.000000  0.000000e+00
bigcom97         0.000000  0.000000e+00
bigcom98         0.000000 -1.903102e+00
bigcom99         0.000000 -1.798657e-01
bigcom101        0.000000 -7.339922e-01
bigcom102        0.000000 -1.585126e+00
bigcom104        0.000000 -2.025210e+00
bigcom106        0.000000  0.000000e+00
bigcom107        0.000000 -3.368729e+00
bigcom108        0.000000  0.000000e+00
bigcom113        0.000000 -3.856363e-02
bigcom114        0.000000  0.000000e+00
bigcom115        0.000000  0.000000e+00
bigcom117        0.000000 -2.143364e+00
bigcom119        0.000000 -2.010502e+00
bigcom121        0.000000 -6.793655e-01
bigcom123        0.000000 -7.832343e-01
bigcom124        0.000000 -1.871107e+00
bigcom127        0.000000 -2.134887e+00
bigcom130        0.000000 -1.579445e-01
bigcom131        0.000000  0.000000e+00
bigcom134        0.000000  0.000000e+00
bigcom138        0.000000 -7.568087e-01
bigcom143        0.000000 -1.138806e+00
bigcom146        0.000000  0.000000e+00
bigcom148        0.000000 -2.919196e+00
bigcom149        0.000000  0.000000e+00
bigcom151        0.000000 -1.522321e+00
bigcom153        0.000000  0.000000e+00
bigcom154        0.000000  0.000000e+00
bigcom159        0.000000  6.429081e+00
bigcom160        0.000000 -8.229164e-01
bigcom161        0.000000 -1.593211e-02
bigcom162        0.000000 -1.194204e+00
bigcom168        0.000000  0.000000e+00
bigcom172        0.000000  0.000000e+00
bigcom175        0.000000  0.000000e+00
bigcom180        0.000000 -2.138852e+00
bigcom181        0.000000 -1.265998e-01
bigcom183        0.000000  0.000000e+00
bigcom185        0.000000  0.000000e+00
bigcom187        0.000000  0.000000e+00
bigcom189        0.000000 -1.890715e-02
bigcom191        0.000000 -2.888665e+00
bigcom198        0.000000 -1.159396e+00
bigcom199        0.000000 -2.144632e+00
bigcom200        0.000000 -1.715619e+00
bigcom202        0.000000  0.000000e+00
bigcom205        0.000000  0.000000e+00
bigcom227        0.000000 -3.845119e-02
bigcom232        0.000000  0.000000e+00
bigcom241        0.000000 -1.511825e+00
bigcom246        0.000000  0.000000e+00
bigcom266        0.000000 -2.381754e+00
bigcom268        0.000000  0.000000e+00
bigcom274        0.000000  0.000000e+00
bigcom278        0.000000  0.000000e+00
bigcom280        0.000000  0.000000e+00
bigcom323        0.000000 -3.389075e+00
bigcom341        0.000000 -3.372047e-01
bigcom342        0.000000  0.000000e+00
bigcom345        0.000000 -4.401531e-01
bigcom346        0.000000  0.000000e+00
bigcom354        0.000000 -2.380191e+00
bigcom369        0.000000 -1.251175e+00
bigcom373        0.000000 -1.174016e+00
bigcom377        0.000000 -2.615109e+00
bigcom384        0.000000 -1.344834e+00
bigcom394        0.000000 -2.209530e-01
bigcom398        0.000000 -3.131785e-01
bigcom403        0.000000  0.000000e+00
bigcom404        0.000000 -9.231933e-01
bigcom414        0.000000 -6.175792e-01
bigcom416        0.000000  0.000000e+00
bigcom423        0.000000 -1.389317e+00
bigcom428        0.000000  0.000000e+00
bigcom430        0.000000 -2.810613e+00
bigcom434        0.000000 -2.973400e+00
bigcom435        0.000000 -1.903656e+00
bigcom449        0.000000  0.000000e+00
bigcom451        0.000000  0.000000e+00
bigcom454        0.000000  0.000000e+00
bigcom471        0.000000  0.000000e+00
bigcom473        0.000000  0.000000e+00
bigcom479        0.000000 -5.765273e-02
bigcom484        0.000000 -3.058760e+00
bigcom485        0.000000 -2.656073e+00
bigcom492        0.000000  0.000000e+00
bigcom498        0.000000 -1.533802e+00
bigcom506        0.000000 -1.484914e+00
bigcom530        0.000000 -1.674817e+00
bigcom531        0.000000 -3.437474e+00
bigcom564        0.000000  0.000000e+00
bigcom623        0.000000 -1.051711e+00
spin_vertex      0.000000  2.630500e+00
membership_s1    0.000000  1.123691e+00
membership_s2    0.000000 -1.341914e+00
membership_s3    0.000000 -7.201942e-01
membership_s4    0.000000  0.000000e+00
membership_s5    0.000000  0.000000e+00
membership_s6    0.000000 -1.162380e+00
membership_s7    0.000000 -1.296544e-02
membership_s8    0.000000 -7.534755e-01
membership_s9    0.000000 -1.650728e+00
membership_s10   0.000000  0.000000e+00
membership_s11   0.000000 -1.749586e+00
membership_s13   0.000000  0.000000e+00
membership_s14   0.000000  2.052762e-01
membership_s15   0.000000 -2.408969e+00
membership_s17   0.000000 -7.502715e-01
membership_s18   0.000000 -4.169613e-01
membership_s19   0.000000 -3.898737e+00
membership_s20   0.000000 -1.255015e-02
membership_s21   0.000000  5.713057e+00
membership_s22   0.000000 -1.630076e+00
membership_s23   0.000000  7.183144e-01
membership_s25   0.000000 -1.673706e+00
membership_s26   0.000000  0.000000e+00
membership_s27   0.000000  0.000000e+00
membership_s28   0.000000 -1.441859e+00
membership_s29   0.000000  0.000000e+00
membership_s30   0.000000 -4.856430e-01
membership_s31   0.000000 -2.080596e+00
membership_s32   0.000000 -7.401334e-01
membership_s33   0.000000  0.000000e+00
membership_s34   0.000000  4.755420e+00
membership_s35   0.000000  1.232774e+00
membership_s36   0.000000 -4.097276e-02
membership_s37   0.000000 -1.658097e+00
membership_s39   0.000000  1.731204e+00
membership_s40   0.000000  0.000000e+00
membership_s41   0.000000  0.000000e+00
membership_s42   0.000000  0.000000e+00
membership_s43   0.000000 -1.718796e+00
membership_s44   0.000000 -1.794094e+00
V1               0.000000  2.755401e+00
V2               0.000000 -3.303258e-01
pdi              0.000000  1.251409e+03
adhesion         0.000000 -2.103843e-03
cohesion         0.000000  3.956120e-03
inner            0.000000 -6.468858e-04
outer            0.000000 -5.703631e-03
ioratio          0.000000  3.837802e-01
comsize          0.000000 -2.050374e-03
[1] "Dataset: med_TnotC Model GBM, run: 8 of 10 2015-06-15 22:38:09"
Iter   TrainDeviance   ValidDeviance   StepSize   Improve
     1        0.1156             nan     0.0100   -0.0002
     2        0.1104             nan     0.0100    0.0004
     3        0.1084             nan     0.0100    0.0003
     4        0.1056             nan     0.0100   -0.0001
     5        0.1034             nan     0.0100    0.0000
     6        0.1019             nan     0.0100    0.0000
     7        0.0999             nan     0.0100    0.0003
     8        0.0984             nan     0.0100    0.0001
     9        0.0969             nan     0.0100   -0.0000
    10        0.0944             nan     0.0100   -0.0001
    20        0.0799             nan     0.0100    0.0000
    40        0.0643             nan     0.0100    0.0001
    60        0.0542             nan     0.0100   -0.0000
    80        0.0467             nan     0.0100   -0.0000
   100        0.0413             nan     0.0100   -0.0000
   106        0.0402             nan     0.0100   -0.0000

[1] "GBM variable coefficients"
                            var      rel.inf
walktrap_vertex walktrap_vertex 9.1832094654
fourth                   fourth 5.8237657150
membership_s21   membership_s21 5.2888244801
V1                           V1 5.2508081195
graph23                 graph23 4.2940911134
orbit27                 orbit27 3.8628317687
V2                           V2 3.5771472482
graph11                 graph11 3.1177052009
outer                     outer 3.0958073616
adhesion               adhesion 2.6329147794
pagerank               pagerank 2.5657603454
ratio1                   ratio1 2.0687949238
constraint           constraint 2.0184304857
bet                         bet 1.9357011446
graph15                 graph15 1.8551275100
graph17                 graph17 1.8359990243
cohesion               cohesion 1.7130224392
spin_vertex         spin_vertex 1.6732222406
graph16                 graph16 1.4431735318
inner                     inner 1.3134612591
graph21                 graph21 1.1049605283
comsize                 comsize 1.0394499801
graph6                   graph6 1.0390524203
knn                         knn 1.0149915928
pdi                         pdi 0.9886281721
graph3                   graph3 0.9756365073
graph13                 graph13 0.9540663045
ratio2                   ratio2 0.9519091766
ratio5                   ratio5 0.9095320184
orbit5                   orbit5 0.8242739432
orbit36                 orbit36 0.8009428161
orbit21                 orbit21 0.7963921392
graph12                 graph12 0.7758936853
graph14                 graph14 0.7695932920
orbit45                 orbit45 0.7680114488
graph5                   graph5 0.7245711925
graph2                   graph2 0.7089392687
orbit53                 orbit53 0.7041799995
graph1                   graph1 0.6876151093
orbit1                   orbit1 0.6795070503
ioratio                 ioratio 0.6774840062
orbit18                 orbit18 0.6758867726
bigcom8                 bigcom8 0.6390599849
orbit31                 orbit31 0.6222664283
graph18                 graph18 0.5376680886
orbit9                   orbit9 0.5316278913
orbit37                 orbit37 0.5208730681
orbit28                 orbit28 0.5152533828
graph19                 graph19 0.5142975375
orbit20                 orbit20 0.4899690957
orbit51                 orbit51 0.4875211792
hubscore               hubscore 0.4838304260
orbit47                 orbit47 0.4627566474
membership_s14   membership_s14 0.4597732424
graph20                 graph20 0.4553922541
bigcom5                 bigcom5 0.4296722229
ratio3                   ratio3 0.4288191408
fifth                     fifth 0.4271466420
orbit16                 orbit16 0.4261554059
orbit56                 orbit56 0.3889520279
orbit24                 orbit24 0.3858741623
membership_s1     membership_s1 0.3856004889
orbit10                 orbit10 0.3840101281
orbit40                 orbit40 0.3631236899
ratio6                   ratio6 0.3558589125
orbit25                 orbit25 0.3551223046
orbit17                 orbit17 0.3466384008
upto_sixth           upto_sixth 0.3110620316
graph4                   graph4 0.3100784238
orbit39                 orbit39 0.2917623973
orbit26                 orbit26 0.2734270745
orbit32                 orbit32 0.2718676925
membership_s35   membership_s35 0.2688216240
ecc                         ecc 0.2666091493
orbit38                 orbit38 0.2399312005
graph9                   graph9 0.2381668462
orbit30                 orbit30 0.2293078941
orbit22                 orbit22 0.2231528316
orbit43                 orbit43 0.2129691399
orbit62                 orbit62 0.2010325763
orbit50                 orbit50 0.1860381413
membership_s39   membership_s39 0.1509757335
orbit63                 orbit63 0.1434990798
graph10                 graph10 0.1326136972
orbit35                 orbit35 0.1265394109
orbit49                 orbit49 0.1215732719
graph25                 graph25 0.1100221918
orbit42                 orbit42 0.1081049388
graph7                   graph7 0.0839624357
orbit19                 orbit19 0.0807210078
graph24                 graph24 0.0767960112
orbit12                 orbit12 0.0695907625
close                     close 0.0689464157
orbit6                   orbit6 0.0621717594
graph22                 graph22 0.0617577984
orbit33                 orbit33 0.0585213598
third                     third 0.0578262298
upto_fifth           upto_fifth 0.0575328697
orbit61                 orbit61 0.0563199499
orbit15                 orbit15 0.0507963893
orbit4                   orbit4 0.0452396461
orbit13                 orbit13 0.0445669656
orbit29                 orbit29 0.0431011055
orbit54                 orbit54 0.0405037579
orbit52                 orbit52 0.0341937212
trans                     trans 0.0319902163
bigcom1                 bigcom1 0.0250679920
orbit23                 orbit23 0.0064125730
sixth                     sixth 0.0016845886
upto_third           upto_third 0.0016432786
upto_second         upto_second 0.0015377502
ratio4                   ratio4 0.0014609370
evcent                   evcent 0.0004967831
orbit2                   orbit2 0.0003701658
coreness               coreness 0.0003028428
orbit7                   orbit7 0.0002018211
orbit11                 orbit11 0.0001363344
graph0                   graph0 0.0000128511
graph8                   graph8 0.0000000000
graph26                 graph26 0.0000000000
graph27                 graph27 0.0000000000
graph28                 graph28 0.0000000000
graph29                 graph29 0.0000000000
orbit0                   orbit0 0.0000000000
orbit3                   orbit3 0.0000000000
orbit8                   orbit8 0.0000000000
orbit14                 orbit14 0.0000000000
orbit34                 orbit34 0.0000000000
orbit41                 orbit41 0.0000000000
orbit44                 orbit44 0.0000000000
orbit46                 orbit46 0.0000000000
orbit48                 orbit48 0.0000000000
orbit55                 orbit55 0.0000000000
orbit57                 orbit57 0.0000000000
orbit58                 orbit58 0.0000000000
orbit59                 orbit59 0.0000000000
orbit60                 orbit60 0.0000000000
orbit64                 orbit64 0.0000000000
orbit65                 orbit65 0.0000000000
orbit66                 orbit66 0.0000000000
orbit67                 orbit67 0.0000000000
orbit68                 orbit68 0.0000000000
orbit69                 orbit69 0.0000000000
orbit70                 orbit70 0.0000000000
orbit71                 orbit71 0.0000000000
orbit72                 orbit72 0.0000000000
AP                           AP 0.0000000000
eccrad                   eccrad 0.0000000000
first                     first 0.0000000000
upto_fourth         upto_fourth 0.0000000000
second                   second 0.0000000000
selfinter             selfinter 0.0000000000
bigcom3                 bigcom3 0.0000000000
bigcom4                 bigcom4 0.0000000000
bigcom6                 bigcom6 0.0000000000
bigcom7                 bigcom7 0.0000000000
bigcom9                 bigcom9 0.0000000000
bigcom10               bigcom10 0.0000000000
bigcom11               bigcom11 0.0000000000
bigcom12               bigcom12 0.0000000000
bigcom13               bigcom13 0.0000000000
bigcom14               bigcom14 0.0000000000
bigcom15               bigcom15 0.0000000000
bigcom16               bigcom16 0.0000000000
bigcom17               bigcom17 0.0000000000
bigcom19               bigcom19 0.0000000000
bigcom20               bigcom20 0.0000000000
bigcom21               bigcom21 0.0000000000
bigcom22               bigcom22 0.0000000000
bigcom23               bigcom23 0.0000000000
bigcom26               bigcom26 0.0000000000
bigcom27               bigcom27 0.0000000000
bigcom28               bigcom28 0.0000000000
bigcom30               bigcom30 0.0000000000
bigcom31               bigcom31 0.0000000000
bigcom32               bigcom32 0.0000000000
bigcom33               bigcom33 0.0000000000
bigcom34               bigcom34 0.0000000000
bigcom36               bigcom36 0.0000000000
bigcom37               bigcom37 0.0000000000
bigcom38               bigcom38 0.0000000000
bigcom39               bigcom39 0.0000000000
bigcom40               bigcom40 0.0000000000
bigcom41               bigcom41 0.0000000000
bigcom43               bigcom43 0.0000000000
bigcom46               bigcom46 0.0000000000
bigcom47               bigcom47 0.0000000000
bigcom49               bigcom49 0.0000000000
bigcom52               bigcom52 0.0000000000
bigcom54               bigcom54 0.0000000000
bigcom58               bigcom58 0.0000000000
bigcom61               bigcom61 0.0000000000
bigcom65               bigcom65 0.0000000000
bigcom69               bigcom69 0.0000000000
bigcom71               bigcom71 0.0000000000
bigcom75               bigcom75 0.0000000000
bigcom76               bigcom76 0.0000000000
bigcom78               bigcom78 0.0000000000
bigcom82               bigcom82 0.0000000000
bigcom83               bigcom83 0.0000000000
bigcom85               bigcom85 0.0000000000
bigcom87               bigcom87 0.0000000000
bigcom90               bigcom90 0.0000000000
bigcom91               bigcom91 0.0000000000
bigcom95               bigcom95 0.0000000000
bigcom97               bigcom97 0.0000000000
bigcom98               bigcom98 0.0000000000
bigcom99               bigcom99 0.0000000000
bigcom101             bigcom101 0.0000000000
bigcom102             bigcom102 0.0000000000
bigcom104             bigcom104 0.0000000000
bigcom106             bigcom106 0.0000000000
bigcom107             bigcom107 0.0000000000
bigcom108             bigcom108 0.0000000000
bigcom113             bigcom113 0.0000000000
bigcom114             bigcom114 0.0000000000
bigcom115             bigcom115 0.0000000000
bigcom117             bigcom117 0.0000000000
bigcom119             bigcom119 0.0000000000
bigcom121             bigcom121 0.0000000000
bigcom123             bigcom123 0.0000000000
bigcom124             bigcom124 0.0000000000
bigcom127             bigcom127 0.0000000000
bigcom130             bigcom130 0.0000000000
bigcom131             bigcom131 0.0000000000
bigcom134             bigcom134 0.0000000000
bigcom138             bigcom138 0.0000000000
bigcom143             bigcom143 0.0000000000
bigcom146             bigcom146 0.0000000000
bigcom148             bigcom148 0.0000000000
bigcom149             bigcom149 0.0000000000
bigcom151             bigcom151 0.0000000000
bigcom153             bigcom153 0.0000000000
bigcom154             bigcom154 0.0000000000
bigcom159             bigcom159 0.0000000000
bigcom160             bigcom160 0.0000000000
bigcom161             bigcom161 0.0000000000
bigcom162             bigcom162 0.0000000000
bigcom168             bigcom168 0.0000000000
bigcom172             bigcom172 0.0000000000
bigcom175             bigcom175 0.0000000000
bigcom180             bigcom180 0.0000000000
bigcom181             bigcom181 0.0000000000
bigcom183             bigcom183 0.0000000000
bigcom185             bigcom185 0.0000000000
bigcom187             bigcom187 0.0000000000
bigcom189             bigcom189 0.0000000000
bigcom191             bigcom191 0.0000000000
bigcom198             bigcom198 0.0000000000
bigcom199             bigcom199 0.0000000000
bigcom200             bigcom200 0.0000000000
bigcom202             bigcom202 0.0000000000
bigcom205             bigcom205 0.0000000000
bigcom227             bigcom227 0.0000000000
bigcom232             bigcom232 0.0000000000
bigcom241             bigcom241 0.0000000000
bigcom246             bigcom246 0.0000000000
bigcom266             bigcom266 0.0000000000
bigcom268             bigcom268 0.0000000000
bigcom274             bigcom274 0.0000000000
bigcom278             bigcom278 0.0000000000
bigcom280             bigcom280 0.0000000000
bigcom323             bigcom323 0.0000000000
bigcom341             bigcom341 0.0000000000
bigcom342             bigcom342 0.0000000000
bigcom345             bigcom345 0.0000000000
bigcom346             bigcom346 0.0000000000
bigcom354             bigcom354 0.0000000000
bigcom369             bigcom369 0.0000000000
bigcom373             bigcom373 0.0000000000
bigcom377             bigcom377 0.0000000000
bigcom384             bigcom384 0.0000000000
bigcom394             bigcom394 0.0000000000
bigcom398             bigcom398 0.0000000000
bigcom403             bigcom403 0.0000000000
bigcom404             bigcom404 0.0000000000
bigcom414             bigcom414 0.0000000000
bigcom416             bigcom416 0.0000000000
bigcom423             bigcom423 0.0000000000
bigcom428             bigcom428 0.0000000000
bigcom430             bigcom430 0.0000000000
bigcom434             bigcom434 0.0000000000
bigcom435             bigcom435 0.0000000000
bigcom449             bigcom449 0.0000000000
bigcom451             bigcom451 0.0000000000
bigcom454             bigcom454 0.0000000000
bigcom471             bigcom471 0.0000000000
bigcom473             bigcom473 0.0000000000
bigcom479             bigcom479 0.0000000000
bigcom484             bigcom484 0.0000000000
bigcom485             bigcom485 0.0000000000
bigcom492             bigcom492 0.0000000000
bigcom498             bigcom498 0.0000000000
bigcom506             bigcom506 0.0000000000
bigcom530             bigcom530 0.0000000000
bigcom531             bigcom531 0.0000000000
bigcom564             bigcom564 0.0000000000
bigcom623             bigcom623 0.0000000000
membership_s2     membership_s2 0.0000000000
membership_s3     membership_s3 0.0000000000
membership_s4     membership_s4 0.0000000000
membership_s5     membership_s5 0.0000000000
membership_s6     membership_s6 0.0000000000
membership_s7     membership_s7 0.0000000000
membership_s8     membership_s8 0.0000000000
membership_s9     membership_s9 0.0000000000
membership_s10   membership_s10 0.0000000000
membership_s11   membership_s11 0.0000000000
membership_s13   membership_s13 0.0000000000
membership_s15   membership_s15 0.0000000000
membership_s17   membership_s17 0.0000000000
membership_s18   membership_s18 0.0000000000
membership_s19   membership_s19 0.0000000000
membership_s20   membership_s20 0.0000000000
membership_s22   membership_s22 0.0000000000
membership_s23   membership_s23 0.0000000000
membership_s25   membership_s25 0.0000000000
membership_s26   membership_s26 0.0000000000
membership_s27   membership_s27 0.0000000000
membership_s28   membership_s28 0.0000000000
membership_s29   membership_s29 0.0000000000
membership_s30   membership_s30 0.0000000000
membership_s31   membership_s31 0.0000000000
membership_s32   membership_s32 0.0000000000
membership_s33   membership_s33 0.0000000000
membership_s34   membership_s34 0.0000000000
membership_s36   membership_s36 0.0000000000
membership_s37   membership_s37 0.0000000000
membership_s40   membership_s40 0.0000000000
membership_s41   membership_s41 0.0000000000
membership_s42   membership_s42 0.0000000000
membership_s43   membership_s43 0.0000000000
membership_s44   membership_s44 0.0000000000
[1] "Dataset: med_TnotC Model RF, run: 8 of 10 2015-06-15 22:38:24"
     |      Out-of-bag   |
Tree |      MSE  %Var(y) |
   1 |  0.01908   181.42 |
   2 |  0.01589   151.02 |
   3 |  0.01794   170.54 |
   4 |  0.01641   156.02 |
   5 |  0.01519   144.40 |
   6 |   0.0134   127.43 |
   7 |  0.01327   126.13 |
   8 |  0.01274   121.15 |
   9 |  0.01277   121.40 |
  10 |  0.01276   121.32 |
  11 |   0.0135   128.29 |
  12 |  0.01336   126.98 |
  13 |  0.01275   121.21 |
  14 |  0.01241   118.01 |
  15 |  0.01223   116.23 |
  16 |  0.01229   116.85 |
  17 |  0.01229   116.83 |
  18 |  0.01226   116.54 |
  19 |   0.0124   117.85 |
  20 |  0.01234   117.33 |
  21 |  0.01234   117.30 |
  22 |  0.01213   115.31 |
  23 |  0.01212   115.26 |
  24 |  0.01209   114.94 |
  25 |  0.01204   114.44 |
  26 |  0.01192   113.30 |
  27 |   0.0119   113.12 |
  28 |  0.01184   112.57 |
  29 |  0.01179   112.05 |
  30 |  0.01172   111.44 |
  31 |  0.01172   111.37 |
  32 |  0.01173   111.53 |
  33 |  0.01173   111.52 |
  34 |   0.0117   111.27 |
  35 |  0.01169   111.16 |
  36 |  0.01161   110.36 |
  37 |  0.01158   110.08 |
  38 |  0.01159   110.16 |
  39 |  0.01157   109.98 |
  40 |   0.0115   109.36 |
  41 |  0.01148   109.17 |
  42 |  0.01146   108.95 |
  43 |  0.01147   109.05 |
  44 |  0.01149   109.22 |
  45 |  0.01149   109.20 |
  46 |  0.01148   109.14 |
  47 |  0.01148   109.16 |
  48 |  0.01146   108.95 |
  49 |  0.01146   108.97 |
  50 |  0.01145   108.83 |
  51 |  0.01144   108.76 |
  52 |  0.01146   108.90 |
  53 |  0.01147   109.07 |
  54 |  0.01145   108.89 |
  55 |   0.0115   109.32 |
  56 |  0.01146   108.90 |
  57 |  0.01139   108.27 |
  58 |  0.01137   108.13 |
  59 |  0.01138   108.15 |
  60 |  0.01137   108.12 |
  61 |  0.01138   108.14 |
  62 |  0.01134   107.80 |
  63 |  0.01131   107.54 |
  64 |  0.01128   107.27 |
  65 |  0.01127   107.15 |
  66 |  0.01127   107.12 |
  67 |  0.01124   106.81 |
  68 |  0.01122   106.65 |
  69 |  0.01122   106.64 |
  70 |  0.01122   106.70 |
  71 |  0.01122   106.67 |
  72 |  0.01121   106.60 |
  73 |   0.0112   106.46 |
  74 |  0.01119   106.36 |
  75 |  0.01116   106.09 |
  76 |  0.01118   106.24 |
  77 |  0.01118   106.28 |
  78 |  0.01118   106.29 |
  79 |  0.01115   105.97 |
  80 |  0.01115   106.00 |
  81 |  0.01112   105.70 |
  82 |   0.0111   105.55 |
  83 |  0.01109   105.43 |
  84 |   0.0111   105.55 |
  85 |  0.01112   105.76 |
  86 |  0.01112   105.67 |
  87 |  0.01109   105.46 |
  88 |  0.01109   105.42 |
  89 |  0.01107   105.28 |
  90 |  0.01108   105.32 |
  91 |  0.01109   105.45 |
  92 |  0.01107   105.21 |
  93 |  0.01104   104.92 |
  94 |  0.01103   104.87 |
  95 |  0.01099   104.46 |
  96 |  0.01101   104.64 |
  97 |  0.01098   104.39 |
  98 |  0.01099   104.51 |
  99 |  0.01099   104.47 |
 100 |  0.01098   104.43 |
[1] "Random Forest variable coefficients"
                      %IncMSE IncNodePurity
graph5           2.163703e-03  1.114634e-01
graph6           2.177311e-03  7.325112e-02
graph7           4.838302e-04  4.944410e-02
graph8           0.000000e+00  1.214306e-19
graph9           1.425239e-03  1.080824e-01
graph10          1.986456e-03  1.997679e-01
graph11          2.833946e-03  8.673089e-02
graph12          4.763414e-03  1.708010e-01
graph13          3.520307e-04  4.203716e-02
graph14          4.359246e-03  1.965856e-01
graph15          2.545130e-03  9.295987e-02
graph16          1.436403e-03  5.610413e-02
graph17          1.843789e-03  1.753943e-01
graph18          7.683501e-04  5.055464e-02
graph19          4.418537e-03  8.698414e-02
graph20          6.962114e-05  5.949158e-02
graph21          3.500169e-03  7.269236e-02
graph22          1.337989e-03  2.521040e-02
graph23          2.200869e-03  1.450447e-01
graph24          1.815494e-03  4.469434e-02
graph25          2.712885e-04  1.186902e-02
graph26          1.636661e-05  2.933333e-02
graph27          0.000000e+00  6.266689e-19
graph28          0.000000e+00  3.903128e-19
graph29          0.000000e+00  6.938894e-20
orbit0           1.134522e-04  3.333120e-02
orbit1           9.627058e-04  1.077374e-01
orbit2           4.215149e-05  1.271386e-01
orbit3           0.000000e+00  7.144892e-19
orbit4           2.694126e-03  8.214461e-02
orbit5           2.235414e-03  5.224302e-02
orbit6           6.595369e-04  9.771124e-02
orbit7           3.938516e-04  1.700960e-01
orbit8           2.124064e-03  5.175366e-02
orbit9           2.267210e-03  1.143947e-01
orbit10          2.285158e-03  8.562041e-02
orbit11          2.751632e-04  2.318938e-02
orbit12          3.924093e-04  5.820480e-02
orbit13          0.000000e+00  1.428571e-02
orbit14          0.000000e+00  5.412337e-18
orbit15          4.297463e-04  6.025375e-02
orbit16          1.614547e-03  1.187592e-01
orbit17          1.327884e-03  7.578835e-02
orbit18          1.469111e-03  1.572751e-01
orbit19          1.014138e-03  3.387139e-02
orbit20          1.003396e-03  1.095706e-01
orbit21          1.849774e-03  2.343746e-01
orbit22          3.274990e-03  1.463409e-01
orbit23          4.732903e-05  5.920996e-02
orbit24          5.992638e-03  2.384248e-01
orbit25          8.035730e-05  6.581239e-02
orbit26          2.120427e-04  6.460267e-02
orbit27          1.031754e-03  1.252906e-01
orbit28          4.156268e-03  1.716108e-01
orbit29          1.176724e-03  5.500511e-02
orbit30          1.244055e-04  3.107847e-02
orbit31          9.970722e-04  1.689542e-01
orbit32          2.831389e-03  9.321241e-02
orbit33          1.205626e-03  8.013891e-02
orbit34          7.711467e-03  1.345386e-01
orbit35          1.241860e-03  6.401186e-02
orbit36          9.933110e-04  6.320747e-02
orbit37          6.843367e-04  1.002792e-01
orbit38          3.116497e-03  9.743647e-02
orbit39          4.449782e-03  3.701257e-01
orbit40          3.611876e-03  2.652729e-02
orbit41          2.541460e-04  5.040519e-02
orbit42          9.487179e-04  1.812760e-02
orbit43          2.762904e-03  5.574271e-02
orbit44          0.000000e+00  4.302114e-18
orbit45          5.031446e-03  1.749423e-01
orbit46          1.421149e-03  3.116276e-02
orbit47          4.925183e-03  1.206226e-01
orbit48          1.594896e-05  2.000000e-02
orbit49          1.632994e-03  1.678795e-01
orbit50          8.727997e-04  4.400788e-02
orbit51          8.283838e-04  6.184421e-02
orbit52          2.340265e-03  3.106923e-02
orbit53          3.132079e-03  2.828186e-02
orbit54          6.903189e-04  2.430579e-02
orbit55          0.000000e+00  4.987330e-18
orbit56          2.712674e-03  1.438211e-01
orbit57          0.000000e+00  7.654467e-19
orbit58          0.000000e+00  4.640385e-19
orbit59          7.147436e-05  1.105874e-02
orbit60          0.000000e+00  2.558717e-19
orbit61          0.000000e+00  6.245005e-19
orbit62          1.958243e-03  7.348891e-02
orbit63          7.553495e-04  5.368122e-03
orbit64          0.000000e+00  5.551115e-19
orbit65          9.500000e-04  1.480286e-03
orbit66          0.000000e+00  5.377643e-19
orbit67          0.000000e+00  3.816392e-19
orbit68          0.000000e+00  4.857226e-19
orbit69          0.000000e+00  5.724587e-19
orbit70          0.000000e+00  7.494005e-18
orbit71          0.000000e+00  4.510281e-19
orbit72          0.000000e+00  3.469447e-20
AP               8.121992e-05  5.557269e-02
bet              9.871424e-04  1.388336e-01
ecc              1.084165e-03  6.003967e-02
eccrad           8.451362e-04  2.139125e-02
close            3.827152e-04  1.161131e-01
constraint       2.751583e-03  6.074791e-01
coreness         1.487319e-03  3.152678e-03
knn              9.277932e-04  1.753871e-01
hubscore         2.805002e-03  2.720722e-02
pagerank         1.873010e-04  2.281203e-01
trans            4.233101e-04  5.518221e-02
evcent           3.490860e-03  1.043379e-01
first            1.576435e-04  5.630010e-02
upto_second      7.157863e-05  4.941239e-02
upto_third       3.568100e-03  1.837478e-01
upto_fourth      1.486603e-03  1.088696e-01
upto_fifth       8.967413e-04  6.134786e-02
upto_sixth       6.163310e-03  1.428533e-01
second           3.372908e-04  3.539683e-02
third            2.736744e-03  1.762536e-01
fourth           7.234006e-04  2.401996e-01
fifth            2.909501e-05  1.315124e-01
sixth            1.827346e-03  1.206368e-01
ratio1           1.452162e-03  1.675697e-01
ratio2           7.608881e-04  1.583864e-01
ratio3           3.029466e-03  2.694095e-01
ratio4           2.146421e-03  1.478465e-01
ratio5           1.617561e-04  1.834785e-01
ratio6           5.768742e-04  2.032335e-01
selfinter        0.000000e+00  1.734723e-20
walktrap_vertex  1.267588e-03  4.467273e-01
bigcom1         -2.096832e-05  2.179234e-03
bigcom3          0.000000e+00  1.387779e-19
bigcom4          0.000000e+00  0.000000e+00
bigcom5          4.229056e-04  1.444093e-01
bigcom6          0.000000e+00  1.387779e-19
bigcom7          0.000000e+00  0.000000e+00
bigcom8         -8.384267e-05  1.606094e-01
bigcom9          0.000000e+00  2.775558e-19
bigcom10         0.000000e+00  0.000000e+00
bigcom11         1.517443e-05  2.325569e-02
bigcom12         0.000000e+00  1.387779e-19
bigcom13         0.000000e+00  4.683753e-19
bigcom14         0.000000e+00  2.775558e-19
bigcom15         0.000000e+00  0.000000e+00
bigcom16         0.000000e+00  5.204170e-20
bigcom17         0.000000e+00  3.469447e-20
bigcom19         0.000000e+00  2.775558e-19
bigcom20         0.000000e+00  0.000000e+00
bigcom21         0.000000e+00  6.245005e-19
bigcom22         0.000000e+00  3.469447e-20
bigcom23         0.000000e+00  0.000000e+00
bigcom26         0.000000e+00  2.775558e-19
bigcom27         0.000000e+00  1.387779e-19
bigcom28         0.000000e+00  0.000000e+00
bigcom30         0.000000e+00  2.775558e-19
bigcom31         0.000000e+00  3.469447e-20
bigcom32         0.000000e+00  4.163336e-19
bigcom33         0.000000e+00  3.469447e-19
bigcom34         0.000000e+00  0.000000e+00
bigcom36         0.000000e+00  0.000000e+00
bigcom37         0.000000e+00  1.387779e-19
bigcom38         0.000000e+00  0.000000e+00
bigcom39         0.000000e+00  0.000000e+00
bigcom40         0.000000e+00  0.000000e+00
bigcom41         0.000000e+00  1.387779e-19
bigcom43         0.000000e+00  2.081668e-19
bigcom46         0.000000e+00  1.387779e-19
bigcom47         0.000000e+00  3.469447e-20
bigcom49         0.000000e+00  2.775558e-19
bigcom52         0.000000e+00  0.000000e+00
bigcom54         0.000000e+00  0.000000e+00
bigcom58         0.000000e+00  8.673617e-19
bigcom61         0.000000e+00  1.734723e-19
bigcom65         0.000000e+00  3.469447e-19
bigcom69         0.000000e+00  4.510281e-19
bigcom71         0.000000e+00  2.775558e-19
bigcom75         0.000000e+00  2.775558e-19
bigcom76         0.000000e+00  4.163336e-19
bigcom78         0.000000e+00  0.000000e+00
bigcom82         0.000000e+00  0.000000e+00
bigcom83         0.000000e+00  3.469447e-20
bigcom85         0.000000e+00  0.000000e+00
bigcom87         0.000000e+00  0.000000e+00
bigcom90         0.000000e+00  0.000000e+00
bigcom91         0.000000e+00  4.163336e-19
bigcom95         0.000000e+00  0.000000e+00
bigcom97         0.000000e+00  1.387779e-19
bigcom98         0.000000e+00  1.561251e-19
bigcom99         0.000000e+00  5.551115e-19
bigcom101        0.000000e+00  1.040834e-19
bigcom102        0.000000e+00  3.469447e-20
bigcom104        0.000000e+00  2.775558e-19
bigcom106        0.000000e+00  3.469447e-20
bigcom107        0.000000e+00  0.000000e+00
bigcom108        0.000000e+00  0.000000e+00
bigcom113        0.000000e+00  4.510281e-19
bigcom114        0.000000e+00  0.000000e+00
bigcom115        0.000000e+00  0.000000e+00
bigcom117        0.000000e+00  1.387779e-19
bigcom119        0.000000e+00  0.000000e+00
bigcom121        0.000000e+00  5.551115e-19
bigcom123        0.000000e+00  3.469447e-20
bigcom124        0.000000e+00  3.469447e-20
bigcom127        0.000000e+00  4.510281e-19
bigcom130        0.000000e+00  1.387779e-19
bigcom131        0.000000e+00  0.000000e+00
bigcom134        0.000000e+00  1.387779e-19
bigcom138        0.000000e+00  2.081668e-19
bigcom143        0.000000e+00  5.551115e-19
bigcom146        0.000000e+00  4.163336e-19
bigcom148        0.000000e+00  0.000000e+00
bigcom149        0.000000e+00  0.000000e+00
bigcom151        0.000000e+00  0.000000e+00
bigcom153        0.000000e+00  0.000000e+00
bigcom154        0.000000e+00  0.000000e+00
bigcom159        0.000000e+00  9.102349e-01
bigcom160        0.000000e+00  4.163336e-19
bigcom161        0.000000e+00  0.000000e+00
bigcom162        0.000000e+00  1.561251e-19
bigcom168        0.000000e+00  3.469447e-20
bigcom172        0.000000e+00  1.734723e-19
bigcom175        0.000000e+00  0.000000e+00
bigcom180        0.000000e+00  1.734723e-19
bigcom181        0.000000e+00  2.775558e-19
bigcom183        0.000000e+00  0.000000e+00
bigcom185        0.000000e+00  0.000000e+00
bigcom187        0.000000e+00  0.000000e+00
bigcom189        0.000000e+00  6.938894e-19
bigcom191        0.000000e+00  3.122502e-19
bigcom198        0.000000e+00  1.387779e-19
bigcom199        0.000000e+00  3.469447e-20
bigcom200        0.000000e+00  2.081668e-19
bigcom202        0.000000e+00  1.040834e-19
bigcom205        0.000000e+00  0.000000e+00
bigcom227        0.000000e+00  5.551115e-19
bigcom232        0.000000e+00  1.387779e-19
bigcom241        0.000000e+00  2.775558e-19
bigcom246        0.000000e+00  0.000000e+00
bigcom266        0.000000e+00  0.000000e+00
bigcom268        0.000000e+00  1.387779e-19
bigcom274        0.000000e+00  0.000000e+00
bigcom278        0.000000e+00  0.000000e+00
bigcom280        0.000000e+00  0.000000e+00
bigcom323        0.000000e+00  4.163336e-19
bigcom341        0.000000e+00  2.775558e-19
bigcom342        0.000000e+00  3.122502e-19
bigcom345        0.000000e+00  5.551115e-19
bigcom346        0.000000e+00  1.387779e-19
bigcom354        0.000000e+00  3.469447e-20
bigcom369        0.000000e+00  0.000000e+00
bigcom373        0.000000e+00  0.000000e+00
bigcom377        0.000000e+00  5.551115e-19
bigcom384        0.000000e+00  0.000000e+00
bigcom394        0.000000e+00  2.775558e-19
bigcom398        0.000000e+00  6.938894e-20
bigcom403        0.000000e+00  8.673617e-20
bigcom404        0.000000e+00  2.775558e-19
bigcom414        0.000000e+00  1.387779e-19
bigcom416        0.000000e+00  0.000000e+00
bigcom423        0.000000e+00  0.000000e+00
bigcom428        0.000000e+00  4.163336e-19
bigcom430        0.000000e+00  1.387779e-19
bigcom434        0.000000e+00  2.775558e-19
bigcom435        0.000000e+00  0.000000e+00
bigcom449        0.000000e+00  4.163336e-19
bigcom451        0.000000e+00  0.000000e+00
bigcom454        0.000000e+00  0.000000e+00
bigcom471        0.000000e+00  0.000000e+00
bigcom473        0.000000e+00  5.551115e-19
bigcom479        0.000000e+00  0.000000e+00
bigcom484        0.000000e+00  0.000000e+00
bigcom485        0.000000e+00  1.387779e-19
bigcom492        0.000000e+00  0.000000e+00
bigcom498        0.000000e+00  0.000000e+00
bigcom506        0.000000e+00  0.000000e+00
bigcom530        0.000000e+00  2.775558e-19
bigcom531        0.000000e+00  1.387779e-19
bigcom564        0.000000e+00  0.000000e+00
bigcom623        0.000000e+00  0.000000e+00
spin_vertex      5.446327e-04  2.145810e-01
membership_s1    4.606896e-04  2.933132e-02
membership_s2    0.000000e+00  0.000000e+00
membership_s3    0.000000e+00  3.469447e-20
membership_s4    0.000000e+00  0.000000e+00
membership_s5    0.000000e+00  0.000000e+00
membership_s6    0.000000e+00  1.387779e-19
membership_s7    0.000000e+00  0.000000e+00
membership_s8    0.000000e+00  0.000000e+00
membership_s9    0.000000e+00  0.000000e+00
membership_s10   0.000000e+00  0.000000e+00
membership_s11   0.000000e+00  0.000000e+00
membership_s13   0.000000e+00  0.000000e+00
membership_s14   1.177760e-04  4.271381e-02
membership_s15   0.000000e+00  1.387779e-19
membership_s17   0.000000e+00  0.000000e+00
membership_s18   0.000000e+00  1.387779e-19
membership_s19   0.000000e+00  5.551115e-19
membership_s20   0.000000e+00  2.775558e-19
membership_s21   2.374643e-04  4.774369e-01
membership_s22   0.000000e+00  6.938894e-20
membership_s23  -1.666667e-05  3.803922e-02
membership_s25   0.000000e+00  1.734723e-20
membership_s26   0.000000e+00  2.775558e-19
membership_s27   0.000000e+00  1.387779e-19
membership_s28   0.000000e+00  3.122502e-19
membership_s29   0.000000e+00  2.775558e-19
membership_s30   0.000000e+00  1.387779e-19
membership_s31   0.000000e+00  2.775558e-19
membership_s32   0.000000e+00  6.938894e-20
membership_s33   0.000000e+00  4.510281e-19
membership_s34   0.000000e+00  0.000000e+00
membership_s35   2.418892e-04  1.028183e-01
membership_s36   0.000000e+00  6.938894e-19
membership_s37   0.000000e+00  0.000000e+00
membership_s39  -4.766949e-05  1.779865e-02
membership_s40   0.000000e+00  5.551115e-19
membership_s41   0.000000e+00  0.000000e+00
membership_s42   0.000000e+00  0.000000e+00
membership_s43   0.000000e+00  3.469447e-20
membership_s44   0.000000e+00  3.469447e-20
V1               3.185894e-03  6.316983e-01
V2               5.823907e-04  4.573586e-01
pdi              5.332872e-04  7.846915e-02
adhesion         9.724033e-04  2.266194e-01
cohesion         2.228284e-03  1.444675e-01
inner            2.154443e-03  1.376000e-01
outer            4.287644e-04  1.571417e-01
ioratio          5.431312e-04  2.246971e-01
comsize          8.389575e-04  1.656903e-01
[1] "Dataset: med_TnotC Model GLM, run: 8 of 10 2015-06-15 22:38:43"
[1] "glmnet variable coefficients"
                     [,1]          [,2]
(Intercept)     -4.533197 -4.775138e+02
graph0           0.000000  2.006872e-03
graph1           0.000000  1.127777e-03
graph2           0.000000 -1.785675e-04
graph3           0.000000 -3.978046e-05
graph4           0.000000  5.152734e-06
graph5           0.000000  1.293795e-03
graph6           0.000000 -2.169056e-04
graph7           0.000000  1.899545e-03
graph8           0.000000 -5.781100e-03
graph9           0.000000 -2.154475e-07
graph10          0.000000 -1.660000e-07
graph11          0.000000  2.923365e-07
graph12          0.000000  1.006559e-06
graph13          0.000000  7.555070e-06
graph14          0.000000 -1.609172e-05
graph15          0.000000  4.858232e-04
graph16          0.000000  8.791107e-07
graph17          0.000000  4.700395e-06
graph18          0.000000  4.659293e-04
graph19          0.000000 -2.107136e-05
graph20          0.000000  5.215250e-05
graph21          0.000000 -2.215389e-04
graph22          0.000000  0.000000e+00
graph23          0.000000  0.000000e+00
graph24          0.000000  0.000000e+00
graph25          0.000000  0.000000e+00
graph26          0.000000 -1.462413e-04
graph27          0.000000  0.000000e+00
graph28          0.000000  0.000000e+00
graph29          0.000000  0.000000e+00
orbit0           0.000000  5.519977e-03
orbit1           0.000000  1.598064e-03
orbit2           0.000000 -6.986375e-05
orbit3           0.000000 -2.965570e-05
orbit4           0.000000 -1.482904e-04
orbit5           0.000000 -6.786333e-06
orbit6           0.000000  5.841972e-06
orbit7           0.000000 -2.980229e-05
orbit8           0.000000  1.284787e-03
orbit9           0.000000 -8.770465e-05
orbit10          0.000000 -4.273024e-04
orbit11          0.000000  3.703573e-03
orbit12          0.000000  3.981685e-03
orbit13          0.000000 -1.687284e-02
orbit14          0.000000 -5.836854e-03
orbit15          0.000000 -2.815060e-06
orbit16          0.000000  1.931462e-06
orbit17          0.000000 -5.491201e-07
orbit18          0.000000  1.732087e-06
orbit19          0.000000 -9.947821e-07
orbit20          0.000000  8.664929e-08
orbit21          0.000000 -8.402360e-06
orbit22          0.000000  2.976896e-07
orbit23          0.000000 -6.141927e-05
orbit24          0.000000  2.650165e-05
orbit25          0.000000 -1.296974e-05
orbit26          0.000000  0.000000e+00
orbit27          0.000000 -3.247265e-04
orbit28          0.000000 -1.232663e-05
orbit29          0.000000  5.605614e-05
orbit30          0.000000 -2.819416e-05
orbit31          0.000000 -2.741127e-05
orbit32          0.000000 -2.137694e-05
orbit33          0.000000  4.243024e-04
orbit34          0.000000  4.821782e-04
orbit35          0.000000  1.722177e-05
orbit36          0.000000 -1.837068e-04
orbit37          0.000000  4.694322e-06
orbit38          0.000000 -7.764799e-05
orbit39          0.000000 -2.712111e-05
orbit40          0.000000  1.269941e-05
orbit41          0.000000 -1.785077e-05
orbit42          0.000000 -1.663930e-03
orbit43          0.000000  6.190388e-04
orbit44          0.000000 -7.051221e-02
orbit45          0.000000 -4.192890e-04
orbit46          0.000000 -7.296762e-05
orbit47          0.000000  5.945552e-04
orbit48          0.000000 -1.222225e-04
orbit49          0.000000  6.435738e-05
orbit50          0.000000  2.536741e-04
orbit51          0.000000 -7.121911e-04
orbit52          0.000000 -4.692112e-05
orbit53          0.000000 -4.336678e-04
orbit54          0.000000  0.000000e+00
orbit55          0.000000 -9.924015e-04
orbit56          0.000000  1.462988e-03
orbit57          0.000000  0.000000e+00
orbit58          0.000000 -1.914632e-03
orbit59          0.000000  0.000000e+00
orbit60          0.000000 -4.244546e-06
orbit61          0.000000  0.000000e+00
orbit62          0.000000  1.078332e-03
orbit63          0.000000  7.958039e-05
orbit64          0.000000 -1.151250e-03
orbit65          0.000000 -4.602026e-03
orbit66          0.000000  0.000000e+00
orbit67          0.000000  0.000000e+00
orbit68          0.000000  0.000000e+00
orbit69          0.000000  0.000000e+00
orbit70          0.000000  0.000000e+00
orbit71          0.000000  0.000000e+00
orbit72          0.000000  0.000000e+00
AP               0.000000 -5.938259e-02
bet              0.000000 -2.335417e-05
ecc              0.000000 -4.089139e-01
eccrad           0.000000 -2.821370e+00
close            0.000000  1.280736e+01
constraint       0.000000  1.797536e+01
coreness         0.000000 -3.002340e-01
knn              0.000000 -1.768761e-02
hubscore         0.000000 -1.348999e+00
pagerank         0.000000  2.319903e+02
trans            0.000000 -3.152360e+00
evcent           0.000000 -3.988973e-01
first            0.000000  7.670013e-03
upto_second      0.000000  2.181838e-03
upto_third       0.000000  3.813880e-04
upto_fourth      0.000000  1.671082e-03
upto_fifth       0.000000 -4.158478e-03
upto_sixth       0.000000  6.548366e-02
second           0.000000  2.176228e-03
third            0.000000  4.067609e-04
fourth           0.000000  6.320550e-04
fifth            0.000000 -2.885765e-03
sixth            0.000000  7.715692e-03
ratio1           0.000000 -3.919454e-02
ratio2           0.000000 -1.007484e-02
ratio3           0.000000 -2.892150e-01
ratio4           0.000000  1.470287e+01
ratio5           0.000000  2.976133e+01
ratio6           0.000000 -5.761590e-02
selfinter        0.000000 -3.983733e-01
walktrap_vertex  0.000000 -1.303786e+00
bigcom1          0.000000 -9.065740e-01
bigcom3          0.000000 -2.559577e+00
bigcom4          0.000000  0.000000e+00
bigcom5          0.000000  1.066776e-01
bigcom6          0.000000 -1.384321e+00
bigcom7          0.000000 -2.832255e+00
bigcom8          0.000000  4.500534e+00
bigcom9          0.000000  0.000000e+00
bigcom10         0.000000  0.000000e+00
bigcom11         0.000000 -1.267743e+00
bigcom12         0.000000 -2.615909e+00
bigcom13         0.000000 -2.448740e+00
bigcom14         0.000000 -3.497939e+00
bigcom15         0.000000 -6.657269e+00
bigcom16         0.000000 -2.378336e+00
bigcom17         0.000000  0.000000e+00
bigcom19         0.000000 -2.574937e+00
bigcom20         0.000000  0.000000e+00
bigcom21         0.000000 -2.269392e+00
bigcom22         0.000000 -1.311214e+00
bigcom23         0.000000 -3.094049e+00
bigcom26         0.000000 -5.411511e-01
bigcom27         0.000000 -8.415145e-02
bigcom28         0.000000  0.000000e+00
bigcom30         0.000000 -2.444244e+00
bigcom31         0.000000  0.000000e+00
bigcom32         0.000000 -2.732277e+00
bigcom33         0.000000 -2.162302e+00
bigcom34         0.000000  0.000000e+00
bigcom36         0.000000  0.000000e+00
bigcom37         0.000000  0.000000e+00
bigcom38         0.000000  0.000000e+00
bigcom39         0.000000  0.000000e+00
bigcom40         0.000000 -1.103479e+00
bigcom41         0.000000 -1.514615e+00
bigcom43         0.000000 -2.319504e+00
bigcom46         0.000000  0.000000e+00
bigcom47         0.000000 -2.814124e+00
bigcom49         0.000000 -2.806124e+00
bigcom52         0.000000  0.000000e+00
bigcom54         0.000000 -1.222624e+00
bigcom58         0.000000 -1.208879e+00
bigcom61         0.000000  0.000000e+00
bigcom65         0.000000 -2.069606e+00
bigcom69         0.000000 -3.879894e+00
bigcom71         0.000000  0.000000e+00
bigcom75         0.000000  0.000000e+00
bigcom76         0.000000  0.000000e+00
bigcom78         0.000000  0.000000e+00
bigcom82         0.000000 -4.576781e+00
bigcom83         0.000000  0.000000e+00
bigcom85         0.000000 -2.300361e+00
bigcom87         0.000000  0.000000e+00
bigcom90         0.000000 -9.818811e-01
bigcom91         0.000000 -2.794281e+00
bigcom95         0.000000 -7.029902e+00
bigcom97         0.000000  0.000000e+00
bigcom98         0.000000 -1.406997e+00
bigcom99         0.000000 -5.948429e-01
bigcom101        0.000000 -8.029683e-01
bigcom102        0.000000 -1.939314e+00
bigcom104        0.000000 -1.412198e+00
bigcom106        0.000000 -4.959627e-02
bigcom107        0.000000  0.000000e+00
bigcom108        0.000000  0.000000e+00
bigcom113        0.000000  0.000000e+00
bigcom114        0.000000  0.000000e+00
bigcom115        0.000000  0.000000e+00
bigcom117        0.000000 -2.458776e+00
bigcom119        0.000000 -1.604626e+00
bigcom121        0.000000  0.000000e+00
bigcom123        0.000000 -2.059682e-01
bigcom124        0.000000 -1.028827e+00
bigcom127        0.000000 -1.505609e+00
bigcom130        0.000000 -7.062480e-02
bigcom131        0.000000  0.000000e+00
bigcom134        0.000000  0.000000e+00
bigcom138        0.000000  0.000000e+00
bigcom143        0.000000 -1.501116e+00
bigcom146        0.000000 -1.867122e-01
bigcom148        0.000000 -3.073163e+00
bigcom149        0.000000 -3.381939e-01
bigcom151        0.000000 -5.828614e-01
bigcom153        0.000000  0.000000e+00
bigcom154        0.000000  0.000000e+00
bigcom159        0.000000  7.679904e+00
bigcom160        0.000000  0.000000e+00
bigcom161        0.000000  0.000000e+00
bigcom162        0.000000 -1.620867e+00
bigcom168        0.000000 -7.604097e-01
bigcom172        0.000000 -3.330536e-04
bigcom175        0.000000 -2.255237e+00
bigcom180        0.000000 -6.189083e-01
bigcom181        0.000000 -6.160429e-01
bigcom183        0.000000  0.000000e+00
bigcom185        0.000000  0.000000e+00
bigcom187        0.000000  0.000000e+00
bigcom189        0.000000 -1.381426e-01
bigcom191        0.000000 -3.505703e+00
bigcom198        0.000000 -4.274184e-02
bigcom199        0.000000 -1.345492e+00
bigcom200        0.000000 -1.837506e+00
bigcom202        0.000000  0.000000e+00
bigcom205        0.000000  0.000000e+00
bigcom227        0.000000 -1.114946e-02
bigcom232        0.000000  0.000000e+00
bigcom241        0.000000 -1.179725e+00
bigcom246        0.000000  0.000000e+00
bigcom266        0.000000 -7.552578e-02
bigcom268        0.000000  0.000000e+00
bigcom274        0.000000 -1.528919e-01
bigcom278        0.000000  0.000000e+00
bigcom280        0.000000 -2.417981e+00
bigcom323        0.000000 -2.099755e+00
bigcom341        0.000000  0.000000e+00
bigcom342        0.000000  0.000000e+00
bigcom345        0.000000 -1.043254e+00
bigcom346        0.000000  0.000000e+00
bigcom354        0.000000 -2.490260e+00
bigcom369        0.000000 -1.565228e-01
bigcom373        0.000000 -6.755328e-01
bigcom377        0.000000 -1.345747e+00
bigcom384        0.000000 -2.672928e-02
bigcom394        0.000000  0.000000e+00
bigcom398        0.000000 -2.923773e-01
bigcom403        0.000000 -6.253698e-01
bigcom404        0.000000  0.000000e+00
bigcom414        0.000000 -6.517087e-01
bigcom416        0.000000  0.000000e+00
bigcom423        0.000000 -1.940104e+00
bigcom428        0.000000  0.000000e+00
bigcom430        0.000000 -1.914400e+00
bigcom434        0.000000 -2.349946e+00
bigcom435        0.000000 -3.744918e-02
bigcom449        0.000000 -2.466300e-01
bigcom451        0.000000  0.000000e+00
bigcom454        0.000000 -1.572662e+00
bigcom471        0.000000  0.000000e+00
bigcom473        0.000000  0.000000e+00
bigcom479        0.000000 -6.849076e-02
bigcom484        0.000000 -1.847584e+00
bigcom485        0.000000 -2.184357e+00
bigcom492        0.000000  0.000000e+00
bigcom498        0.000000  0.000000e+00
bigcom506        0.000000 -2.089869e+00
bigcom530        0.000000 -4.839678e-03
bigcom531        0.000000 -5.144943e-01
bigcom564        0.000000  0.000000e+00
bigcom623        0.000000 -9.581599e-01
spin_vertex      0.000000  3.360092e+00
membership_s1    0.000000  1.403760e+00
membership_s2    0.000000 -1.101044e+00
membership_s3    0.000000 -8.031773e-01
membership_s4    0.000000  0.000000e+00
membership_s5    0.000000  0.000000e+00
membership_s6    0.000000 -6.584265e-01
membership_s7    0.000000  0.000000e+00
membership_s8    0.000000 -9.330558e-02
membership_s9    0.000000 -1.710833e+00
membership_s10   0.000000  0.000000e+00
membership_s11   0.000000  0.000000e+00
membership_s13   0.000000  0.000000e+00
membership_s14   0.000000  5.309584e-01
membership_s15   0.000000 -1.458454e+00
membership_s17   0.000000 -8.312386e-01
membership_s18   0.000000 -3.830305e-03
membership_s19   0.000000 -3.285723e+00
membership_s20   0.000000  0.000000e+00
membership_s21   0.000000  4.800486e+00
membership_s22   0.000000 -1.038961e+00
membership_s23   0.000000  4.289441e-01
membership_s25   0.000000 -1.791655e+00
membership_s26   0.000000 -6.063532e-01
membership_s27   0.000000 -6.406592e-02
membership_s28   0.000000 -1.505223e+00
membership_s29   0.000000 -5.435913e-02
membership_s30   0.000000 -1.623195e-01
membership_s31   0.000000 -1.835707e+00
membership_s32   0.000000 -2.096759e-01
membership_s33   0.000000  0.000000e+00
membership_s34   0.000000  0.000000e+00
membership_s35   0.000000  9.329397e-01
membership_s36   0.000000  0.000000e+00
membership_s37   0.000000 -1.511043e+00
membership_s39   0.000000  1.417472e+00
membership_s40   0.000000  0.000000e+00
membership_s41   0.000000  0.000000e+00
membership_s42   0.000000  0.000000e+00
membership_s43   0.000000 -1.488594e+00
membership_s44   0.000000 -1.430427e+00
V1               0.000000  6.800347e+00
V2               0.000000 -1.069324e+00
pdi              0.000000  1.368942e+02
adhesion         0.000000  4.008199e-04
cohesion         0.000000 -6.954577e-04
inner            0.000000 -1.272538e-04
outer            0.000000 -3.151830e-04
ioratio          0.000000 -1.327562e+01
comsize          0.000000 -3.223521e-04
[1] "Dataset: med_TnotC Model GBM, run: 9 of 10 2015-06-15 22:39:38"
Iter   TrainDeviance   ValidDeviance   StepSize   Improve
     1        0.1202             nan     0.0100   -0.0001
     2        0.1177             nan     0.0100   -0.0002
     3        0.1162             nan     0.0100   -0.0001
     4        0.1147             nan     0.0100   -0.0001
     5        0.1120             nan     0.0100   -0.0002
     6        0.1095             nan     0.0100    0.0004
     7        0.1075             nan     0.0100   -0.0001
     8        0.1057             nan     0.0100    0.0001
     9        0.1042             nan     0.0100   -0.0001
    10        0.1027             nan     0.0100    0.0003
    20        0.0884             nan     0.0100    0.0000
    40        0.0716             nan     0.0100    0.0000
    60        0.0599             nan     0.0100   -0.0001
    80        0.0519             nan     0.0100    0.0000
   100        0.0450             nan     0.0100   -0.0000
   106        0.0431             nan     0.0100   -0.0000

[1] "GBM variable coefficients"
                            var      rel.inf
walktrap_vertex walktrap_vertex 7.986082e+00
graph23                 graph23 5.700906e+00
V1                           V1 4.823257e+00
graph11                 graph11 3.434290e+00
ratio6                   ratio6 3.419461e+00
membership_s21   membership_s21 3.217706e+00
fourth                   fourth 2.953764e+00
outer                     outer 2.778283e+00
V2                           V2 2.739877e+00
graph4                   graph4 2.718254e+00
spin_vertex         spin_vertex 2.558535e+00
orbit21                 orbit21 2.514585e+00
orbit27                 orbit27 2.235700e+00
pagerank               pagerank 2.171871e+00
graph17                 graph17 2.115097e+00
ratio4                   ratio4 2.089104e+00
bet                         bet 2.039402e+00
adhesion               adhesion 1.961204e+00
ratio1                   ratio1 1.828383e+00
graph15                 graph15 1.790908e+00
cohesion               cohesion 1.595746e+00
upto_sixth           upto_sixth 1.554931e+00
graph19                 graph19 1.525669e+00
orbit45                 orbit45 1.521782e+00
comsize                 comsize 1.481321e+00
constraint           constraint 1.400723e+00
graph21                 graph21 1.372935e+00
orbit18                 orbit18 1.326662e+00
ratio2                   ratio2 1.110105e+00
pdi                         pdi 1.064923e+00
graph18                 graph18 1.023032e+00
graph6                   graph6 1.019985e+00
graph12                 graph12 9.751748e-01
orbit24                 orbit24 9.725490e-01
ratio5                   ratio5 9.198559e-01
graph5                   graph5 8.307316e-01
orbit39                 orbit39 8.298806e-01
orbit36                 orbit36 8.207781e-01
orbit28                 orbit28 7.788879e-01
orbit31                 orbit31 6.615086e-01
knn                         knn 6.280495e-01
orbit29                 orbit29 6.225204e-01
ioratio                 ioratio 6.057165e-01
fifth                     fifth 5.841177e-01
orbit5                   orbit5 5.833304e-01
orbit52                 orbit52 5.254698e-01
orbit22                 orbit22 4.958776e-01
bigcom5                 bigcom5 4.864552e-01
orbit35                 orbit35 4.836444e-01
inner                     inner 4.773490e-01
orbit1                   orbit1 4.580635e-01
membership_s1     membership_s1 4.395249e-01
second                   second 4.157383e-01
bigcom8                 bigcom8 3.870611e-01
orbit9                   orbit9 3.864747e-01
orbit37                 orbit37 3.657446e-01
orbit47                 orbit47 3.540841e-01
ecc                         ecc 3.433427e-01
graph1                   graph1 3.431508e-01
ratio3                   ratio3 3.180096e-01
orbit25                 orbit25 3.164961e-01
orbit51                 orbit51 3.111204e-01
orbit50                 orbit50 3.057435e-01
graph3                   graph3 2.785188e-01
sixth                     sixth 2.737363e-01
orbit38                 orbit38 2.707027e-01
orbit20                 orbit20 2.604766e-01
orbit53                 orbit53 2.369797e-01
membership_s35   membership_s35 2.336195e-01
graph20                 graph20 2.316177e-01
graph7                   graph7 2.210615e-01
orbit40                 orbit40 2.141533e-01
orbit4                   orbit4 2.139634e-01
orbit16                 orbit16 2.100958e-01
hubscore               hubscore 2.069028e-01
orbit7                   orbit7 2.001154e-01
trans                     trans 1.981160e-01
upto_second         upto_second 1.787734e-01
graph14                 graph14 1.768260e-01
orbit32                 orbit32 1.757913e-01
third                     third 1.752629e-01
orbit56                 orbit56 1.583608e-01
graph22                 graph22 1.445606e-01
graph16                 graph16 1.425165e-01
orbit63                 orbit63 1.308049e-01
orbit61                 orbit61 1.237641e-01
membership_s14   membership_s14 1.148944e-01
orbit42                 orbit42 1.021187e-01
bigcom11               bigcom11 9.664264e-02
upto_fifth           upto_fifth 8.352356e-02
orbit62                 orbit62 7.935248e-02
graph24                 graph24 7.157977e-02
orbit33                 orbit33 6.663510e-02
evcent                   evcent 6.565047e-02
membership_s39   membership_s39 6.230175e-02
orbit46                 orbit46 6.020040e-02
orbit23                 orbit23 5.777784e-02
graph10                 graph10 5.705795e-02
orbit26                 orbit26 5.391653e-02
orbit17                 orbit17 5.024615e-02
orbit10                 orbit10 4.956724e-02
AP                           AP 3.977337e-02
orbit2                   orbit2 3.976092e-02
orbit54                 orbit54 3.064419e-02
orbit19                 orbit19 2.142073e-02
coreness               coreness 1.325529e-02
orbit49                 orbit49 9.143219e-03
orbit6                   orbit6 5.571728e-03
close                     close 4.823815e-03
graph25                 graph25 3.617643e-03
graph13                 graph13 1.629122e-03
upto_third           upto_third 1.061901e-03
orbit55                 orbit55 1.053083e-04
orbit12                 orbit12 3.453369e-05
selfinter             selfinter 3.401296e-05
graph2                   graph2 3.060792e-06
graph0                   graph0 0.000000e+00
graph8                   graph8 0.000000e+00
graph9                   graph9 0.000000e+00
graph26                 graph26 0.000000e+00
graph27                 graph27 0.000000e+00
graph28                 graph28 0.000000e+00
graph29                 graph29 0.000000e+00
orbit0                   orbit0 0.000000e+00
orbit3                   orbit3 0.000000e+00
orbit8                   orbit8 0.000000e+00
orbit11                 orbit11 0.000000e+00
orbit13                 orbit13 0.000000e+00
orbit14                 orbit14 0.000000e+00
orbit15                 orbit15 0.000000e+00
orbit30                 orbit30 0.000000e+00
orbit34                 orbit34 0.000000e+00
orbit41                 orbit41 0.000000e+00
orbit43                 orbit43 0.000000e+00
orbit44                 orbit44 0.000000e+00
orbit48                 orbit48 0.000000e+00
orbit57                 orbit57 0.000000e+00
orbit58                 orbit58 0.000000e+00
orbit59                 orbit59 0.000000e+00
orbit60                 orbit60 0.000000e+00
orbit64                 orbit64 0.000000e+00
orbit65                 orbit65 0.000000e+00
orbit66                 orbit66 0.000000e+00
orbit67                 orbit67 0.000000e+00
orbit68                 orbit68 0.000000e+00
orbit69                 orbit69 0.000000e+00
orbit70                 orbit70 0.000000e+00
orbit71                 orbit71 0.000000e+00
orbit72                 orbit72 0.000000e+00
eccrad                   eccrad 0.000000e+00
first                     first 0.000000e+00
upto_fourth         upto_fourth 0.000000e+00
bigcom1                 bigcom1 0.000000e+00
bigcom3                 bigcom3 0.000000e+00
bigcom4                 bigcom4 0.000000e+00
bigcom6                 bigcom6 0.000000e+00
bigcom7                 bigcom7 0.000000e+00
bigcom9                 bigcom9 0.000000e+00
bigcom10               bigcom10 0.000000e+00
bigcom12               bigcom12 0.000000e+00
bigcom13               bigcom13 0.000000e+00
bigcom14               bigcom14 0.000000e+00
bigcom15               bigcom15 0.000000e+00
bigcom16               bigcom16 0.000000e+00
bigcom17               bigcom17 0.000000e+00
bigcom19               bigcom19 0.000000e+00
bigcom20               bigcom20 0.000000e+00
bigcom21               bigcom21 0.000000e+00
bigcom22               bigcom22 0.000000e+00
bigcom23               bigcom23 0.000000e+00
bigcom26               bigcom26 0.000000e+00
bigcom27               bigcom27 0.000000e+00
bigcom28               bigcom28 0.000000e+00
bigcom30               bigcom30 0.000000e+00
bigcom31               bigcom31 0.000000e+00
bigcom32               bigcom32 0.000000e+00
bigcom33               bigcom33 0.000000e+00
bigcom34               bigcom34 0.000000e+00
bigcom36               bigcom36 0.000000e+00
bigcom37               bigcom37 0.000000e+00
bigcom38               bigcom38 0.000000e+00
bigcom39               bigcom39 0.000000e+00
bigcom40               bigcom40 0.000000e+00
bigcom41               bigcom41 0.000000e+00
bigcom43               bigcom43 0.000000e+00
bigcom46               bigcom46 0.000000e+00
bigcom47               bigcom47 0.000000e+00
bigcom49               bigcom49 0.000000e+00
bigcom52               bigcom52 0.000000e+00
bigcom54               bigcom54 0.000000e+00
bigcom58               bigcom58 0.000000e+00
bigcom61               bigcom61 0.000000e+00
bigcom65               bigcom65 0.000000e+00
bigcom69               bigcom69 0.000000e+00
bigcom71               bigcom71 0.000000e+00
bigcom75               bigcom75 0.000000e+00
bigcom76               bigcom76 0.000000e+00
bigcom78               bigcom78 0.000000e+00
bigcom82               bigcom82 0.000000e+00
bigcom83               bigcom83 0.000000e+00
bigcom85               bigcom85 0.000000e+00
bigcom87               bigcom87 0.000000e+00
bigcom90               bigcom90 0.000000e+00
bigcom91               bigcom91 0.000000e+00
bigcom95               bigcom95 0.000000e+00
bigcom97               bigcom97 0.000000e+00
bigcom98               bigcom98 0.000000e+00
bigcom99               bigcom99 0.000000e+00
bigcom101             bigcom101 0.000000e+00
bigcom102             bigcom102 0.000000e+00
bigcom104             bigcom104 0.000000e+00
bigcom106             bigcom106 0.000000e+00
bigcom107             bigcom107 0.000000e+00
bigcom108             bigcom108 0.000000e+00
bigcom113             bigcom113 0.000000e+00
bigcom114             bigcom114 0.000000e+00
bigcom115             bigcom115 0.000000e+00
bigcom117             bigcom117 0.000000e+00
bigcom119             bigcom119 0.000000e+00
bigcom121             bigcom121 0.000000e+00
bigcom123             bigcom123 0.000000e+00
bigcom124             bigcom124 0.000000e+00
bigcom127             bigcom127 0.000000e+00
bigcom130             bigcom130 0.000000e+00
bigcom131             bigcom131 0.000000e+00
bigcom134             bigcom134 0.000000e+00
bigcom138             bigcom138 0.000000e+00
bigcom143             bigcom143 0.000000e+00
bigcom146             bigcom146 0.000000e+00
bigcom148             bigcom148 0.000000e+00
bigcom149             bigcom149 0.000000e+00
bigcom151             bigcom151 0.000000e+00
bigcom153             bigcom153 0.000000e+00
bigcom154             bigcom154 0.000000e+00
bigcom159             bigcom159 0.000000e+00
bigcom160             bigcom160 0.000000e+00
bigcom161             bigcom161 0.000000e+00
bigcom162             bigcom162 0.000000e+00
bigcom168             bigcom168 0.000000e+00
bigcom172             bigcom172 0.000000e+00
bigcom175             bigcom175 0.000000e+00
bigcom180             bigcom180 0.000000e+00
bigcom181             bigcom181 0.000000e+00
bigcom183             bigcom183 0.000000e+00
bigcom185             bigcom185 0.000000e+00
bigcom187             bigcom187 0.000000e+00
bigcom189             bigcom189 0.000000e+00
bigcom191             bigcom191 0.000000e+00
bigcom198             bigcom198 0.000000e+00
bigcom199             bigcom199 0.000000e+00
bigcom200             bigcom200 0.000000e+00
bigcom202             bigcom202 0.000000e+00
bigcom205             bigcom205 0.000000e+00
bigcom227             bigcom227 0.000000e+00
bigcom232             bigcom232 0.000000e+00
bigcom241             bigcom241 0.000000e+00
bigcom246             bigcom246 0.000000e+00
bigcom266             bigcom266 0.000000e+00
bigcom268             bigcom268 0.000000e+00
bigcom274             bigcom274 0.000000e+00
bigcom278             bigcom278 0.000000e+00
bigcom280             bigcom280 0.000000e+00
bigcom323             bigcom323 0.000000e+00
bigcom341             bigcom341 0.000000e+00
bigcom342             bigcom342 0.000000e+00
bigcom345             bigcom345 0.000000e+00
bigcom346             bigcom346 0.000000e+00
bigcom354             bigcom354 0.000000e+00
bigcom369             bigcom369 0.000000e+00
bigcom373             bigcom373 0.000000e+00
bigcom377             bigcom377 0.000000e+00
bigcom384             bigcom384 0.000000e+00
bigcom394             bigcom394 0.000000e+00
bigcom398             bigcom398 0.000000e+00
bigcom403             bigcom403 0.000000e+00
bigcom404             bigcom404 0.000000e+00
bigcom414             bigcom414 0.000000e+00
bigcom416             bigcom416 0.000000e+00
bigcom423             bigcom423 0.000000e+00
bigcom428             bigcom428 0.000000e+00
bigcom430             bigcom430 0.000000e+00
bigcom434             bigcom434 0.000000e+00
bigcom435             bigcom435 0.000000e+00
bigcom449             bigcom449 0.000000e+00
bigcom451             bigcom451 0.000000e+00
bigcom454             bigcom454 0.000000e+00
bigcom471             bigcom471 0.000000e+00
bigcom473             bigcom473 0.000000e+00
bigcom479             bigcom479 0.000000e+00
bigcom484             bigcom484 0.000000e+00
bigcom485             bigcom485 0.000000e+00
bigcom492             bigcom492 0.000000e+00
bigcom498             bigcom498 0.000000e+00
bigcom506             bigcom506 0.000000e+00
bigcom530             bigcom530 0.000000e+00
bigcom531             bigcom531 0.000000e+00
bigcom564             bigcom564 0.000000e+00
bigcom623             bigcom623 0.000000e+00
membership_s2     membership_s2 0.000000e+00
membership_s3     membership_s3 0.000000e+00
membership_s4     membership_s4 0.000000e+00
membership_s5     membership_s5 0.000000e+00
membership_s6     membership_s6 0.000000e+00
membership_s7     membership_s7 0.000000e+00
membership_s8     membership_s8 0.000000e+00
membership_s9     membership_s9 0.000000e+00
membership_s10   membership_s10 0.000000e+00
membership_s11   membership_s11 0.000000e+00
membership_s13   membership_s13 0.000000e+00
membership_s15   membership_s15 0.000000e+00
membership_s17   membership_s17 0.000000e+00
membership_s18   membership_s18 0.000000e+00
membership_s19   membership_s19 0.000000e+00
membership_s20   membership_s20 0.000000e+00
membership_s22   membership_s22 0.000000e+00
membership_s23   membership_s23 0.000000e+00
membership_s25   membership_s25 0.000000e+00
membership_s26   membership_s26 0.000000e+00
membership_s27   membership_s27 0.000000e+00
membership_s28   membership_s28 0.000000e+00
membership_s29   membership_s29 0.000000e+00
membership_s30   membership_s30 0.000000e+00
membership_s31   membership_s31 0.000000e+00
membership_s32   membership_s32 0.000000e+00
membership_s33   membership_s33 0.000000e+00
membership_s34   membership_s34 0.000000e+00
membership_s36   membership_s36 0.000000e+00
membership_s37   membership_s37 0.000000e+00
membership_s40   membership_s40 0.000000e+00
membership_s41   membership_s41 0.000000e+00
membership_s42   membership_s42 0.000000e+00
membership_s43   membership_s43 0.000000e+00
membership_s44   membership_s44 0.000000e+00
[1] "Dataset: med_TnotC Model RF, run: 9 of 10 2015-06-15 22:39:52"
     |      Out-of-bag   |
Tree |      MSE  %Var(y) |
   1 |  0.02643   236.62 |
   2 |  0.02285   204.61 |
   3 |  0.02308   206.63 |
   4 |  0.01985   177.73 |
   5 |  0.01891   169.29 |
   6 |  0.01847   165.35 |
   7 |  0.01971   176.51 |
   8 |  0.01908   170.88 |
   9 |  0.01878   168.14 |
  10 |  0.01692   151.54 |
  11 |  0.01669   149.47 |
  12 |  0.01571   140.66 |
  13 |  0.01555   139.28 |
  14 |  0.01462   130.92 |
  15 |  0.01427   127.80 |
  16 |  0.01383   123.86 |
  17 |  0.01359   121.72 |
  18 |  0.01335   119.50 |
  19 |  0.01321   118.32 |
  20 |    0.013   116.38 |
  21 |  0.01307   116.98 |
  22 |  0.01301   116.52 |
  23 |  0.01298   116.24 |
  24 |  0.01301   116.50 |
  25 |  0.01293   115.81 |
  26 |  0.01284   114.94 |
  27 |   0.0128   114.61 |
  28 |  0.01276   114.21 |
  29 |  0.01269   113.65 |
  30 |  0.01268   113.51 |
  31 |  0.01272   113.85 |
  32 |  0.01263   113.06 |
  33 |  0.01259   112.70 |
  34 |  0.01254   112.24 |
  35 |  0.01251   112.06 |
  36 |  0.01239   110.94 |
  37 |  0.01243   111.30 |
  38 |  0.01242   111.17 |
  39 |  0.01241   111.09 |
  40 |  0.01238   110.80 |
  41 |   0.0124   111.03 |
  42 |  0.01236   110.71 |
  43 |  0.01241   111.16 |
  44 |  0.01244   111.38 |
  45 |  0.01242   111.19 |
  46 |  0.01241   111.15 |
  47 |   0.0123   110.14 |
  48 |   0.0123   110.12 |
  49 |  0.01225   109.68 |
  50 |  0.01222   109.43 |
  51 |  0.01223   109.48 |
  52 |  0.01225   109.67 |
  53 |  0.01229   110.00 |
  54 |  0.01229   110.07 |
  55 |  0.01226   109.79 |
  56 |  0.01226   109.73 |
  57 |  0.01222   109.45 |
  58 |  0.01225   109.68 |
  59 |  0.01226   109.77 |
  60 |  0.01223   109.48 |
  61 |  0.01222   109.43 |
  62 |  0.01222   109.42 |
  63 |  0.01215   108.81 |
  64 |  0.01218   109.05 |
  65 |  0.01221   109.32 |
  66 |  0.01218   109.09 |
  67 |  0.01219   109.11 |
  68 |  0.01219   109.19 |
  69 |  0.01221   109.35 |
  70 |  0.01218   109.05 |
  71 |  0.01218   109.09 |
  72 |  0.01221   109.34 |
  73 |  0.01222   109.38 |
  74 |  0.01227   109.83 |
  75 |  0.01228   109.97 |
  76 |  0.01226   109.82 |
  77 |  0.01227   109.82 |
  78 |  0.01223   109.47 |
  79 |  0.01225   109.65 |
  80 |  0.01225   109.71 |
  81 |  0.01228   109.93 |
  82 |  0.01228   109.92 |
  83 |  0.01225   109.68 |
  84 |  0.01225   109.71 |
  85 |  0.01227   109.83 |
  86 |  0.01232   110.27 |
  87 |  0.01231   110.19 |
  88 |   0.0123   110.12 |
  89 |  0.01234   110.49 |
  90 |  0.01232   110.34 |
  91 |  0.01233   110.39 |
  92 |  0.01233   110.43 |
  93 |  0.01232   110.35 |
  94 |  0.01234   110.45 |
  95 |  0.01229   110.05 |
  96 |   0.0123   110.17 |
  97 |   0.0123   110.17 |
  98 |  0.01232   110.30 |
  99 |   0.0123   110.16 |
 100 |  0.01228   109.95 |
[1] "Random Forest variable coefficients"
                      %IncMSE IncNodePurity
graph5           1.139107e-03  8.109575e-02
graph6           2.430827e-04  8.644652e-02
graph7           1.308048e-03  4.371337e-02
graph8           0.000000e+00  1.019150e-19
graph9           1.745521e-04  1.139998e-01
graph10          1.963295e-03  8.049048e-02
graph11          1.480765e-03  1.049330e-01
graph12          9.467031e-04  7.021780e-02
graph13          1.034254e-03  7.100286e-02
graph14          1.448801e-04  1.015259e-01
graph15          3.880081e-03  8.588576e-02
graph16          4.966977e-03  9.940364e-02
graph17          4.999510e-03  2.303737e-01
graph18          2.581685e-03  2.213661e-02
graph19          4.186789e-03  1.106367e-01
graph20          2.465392e-03  1.037499e-01
graph21          1.566536e-03  1.190314e-01
graph22          1.984843e-03  3.914583e-02
graph23          2.169921e-03  1.815995e-01
graph24          9.107091e-04  4.985963e-02
graph25          1.300328e-03  1.995807e-02
graph26          0.000000e+00  3.299425e-02
graph27          0.000000e+00  1.610474e-17
graph28          0.000000e+00  2.818926e-20
graph29          0.000000e+00  1.084202e-20
orbit0           2.210174e-04  7.068868e-02
orbit1           4.497926e-04  1.228418e-01
orbit2           6.303032e-04  4.523120e-02
orbit3           0.000000e+00  6.722053e-20
orbit4           4.578940e-04  8.669083e-02
orbit5           2.897566e-03  1.067356e-01
orbit6           9.318255e-04  9.125034e-02
orbit7           2.453770e-04  1.134214e-01
orbit8           2.220989e-03  7.377999e-02
orbit9           3.586171e-03  1.263041e-01
orbit10          2.603311e-03  8.403963e-02
orbit11          1.497504e-04  1.896268e-02
orbit12          5.910080e-04  4.996056e-02
orbit13          0.000000e+00  7.155734e-20
orbit14          0.000000e+00  1.084202e-20
orbit15          3.486915e-04  7.079662e-02
orbit16          5.667734e-04  1.844130e-01
orbit17          1.365187e-03  9.331482e-02
orbit18          1.395921e-03  1.775788e-01
orbit19          1.644297e-03  7.614792e-02
orbit20          1.001758e-03  2.113871e-01
orbit21          2.732120e-03  9.982109e-02
orbit22          1.315390e-03  1.221270e-01
orbit23          2.166232e-04  1.387673e-01
orbit24          4.209248e-03  1.934621e-01
orbit25          1.605136e-05  3.828924e-02
orbit26          2.039350e-03  4.508629e-02
orbit27          2.779152e-04  7.872024e-02
orbit28          5.024436e-03  2.370288e-01
orbit29          4.091632e-03  5.397907e-02
orbit30          2.565250e-04  6.022865e-02
orbit31          8.002364e-04  1.157828e-01
orbit32          2.183729e-03  6.275194e-02
orbit33          1.406328e-04  4.514312e-02
orbit34          8.907983e-03  4.997585e-02
orbit35          1.604043e-03  1.504739e-01
orbit36          1.344728e-03  1.739678e-01
orbit37          1.950586e-03  4.880036e-02
orbit38          2.841918e-03  9.957180e-02
orbit39          4.558398e-03  1.042175e-01
orbit40          3.207940e-03  6.530575e-02
orbit41          0.000000e+00  1.387779e-19
orbit42          2.328117e-04  2.614010e-02
orbit43          4.510432e-03  7.135352e-02
orbit44          0.000000e+00  6.505213e-20
orbit45          3.527966e-03  1.710548e-01
orbit46          6.472492e-05  2.378571e-02
orbit47          1.737673e-03  6.714523e-02
orbit48          1.776316e-05  1.508014e-02
orbit49          2.500544e-03  8.358462e-02
orbit50          4.452164e-04  6.967446e-02
orbit51          4.044599e-04  5.872617e-02
orbit52          1.844283e-03  3.599409e-02
orbit53          2.304711e-03  3.406363e-02
orbit54          1.461334e-03  4.536499e-03
orbit55          0.000000e+00  2.168404e-20
orbit56          4.449236e-03  2.033404e-01
orbit57          0.000000e+00  1.043002e-18
orbit58          0.000000e+00  3.686287e-20
orbit59          2.620083e-03  2.744446e-02
orbit60          0.000000e+00  6.097553e-18
orbit61          1.541419e-04  4.444472e-03
orbit62          1.773566e-03  1.413275e-01
orbit63          6.525896e-04  5.054943e-02
orbit64          0.000000e+00  3.035766e-20
orbit65          6.077796e-05  2.152778e-04
orbit66          0.000000e+00  5.421011e-20
orbit67          0.000000e+00  1.517883e-20
orbit68          0.000000e+00  2.168404e-20
orbit69          0.000000e+00  8.673617e-21
orbit70          0.000000e+00  1.734723e-20
orbit71          0.000000e+00  8.023096e-20
orbit72          0.000000e+00  0.000000e+00
AP               1.421120e-04  9.505952e-02
bet              9.962966e-04  2.645161e-01
ecc              2.120695e-03  6.754393e-02
eccrad           1.878065e-03  6.991526e-02
close            6.622073e-04  1.022891e-01
constraint       1.311425e-03  3.097098e-01
coreness         4.916490e-05  2.478759e-01
knn              8.630942e-04  8.330475e-02
hubscore         5.906459e-04  2.145306e-01
pagerank         1.274449e-04  1.955784e-01
trans            1.352239e-04  5.023138e-02
evcent           1.541257e-03  9.271547e-02
first           -1.662058e-06  3.407686e-02
upto_second      1.149351e-04  2.020799e-02
upto_third       2.084199e-03  1.332328e-01
upto_fourth      2.198116e-04  5.761338e-02
upto_fifth       0.000000e+00  2.555248e-17
upto_sixth       5.568449e-03  2.110239e-01
second           1.139281e-04  6.697109e-02
third            2.431826e-03  1.189143e-01
fourth           8.859100e-04  1.981318e-01
fifth            2.178243e-03  1.526701e-01
sixth            2.421112e-03  1.021505e-01
ratio1           1.290752e-03  1.755843e-01
ratio2           1.528384e-03  2.547480e-01
ratio3           2.859398e-03  3.123182e-01
ratio4           3.737718e-03  1.161265e-01
ratio5           9.737791e-05  3.101768e-01
ratio6           4.173856e-03  2.876230e-01
selfinter       -4.025765e-06  4.791667e-03
walktrap_vertex  8.478063e-04  5.519227e-01
bigcom1         -3.413133e-05  1.096281e-03
bigcom3          0.000000e+00  0.000000e+00
bigcom4          0.000000e+00  0.000000e+00
bigcom5          2.860580e-04  9.162378e-02
bigcom6          0.000000e+00  6.505213e-21
[truncated: 138,959 more chars]
