# Supplementary material for: Distinctive Behaviors of Druggable Proteins in Cellular Networks
Source: PLoS Comput Biol. 2015 Dec 23;11(12):e1004597. doi: 10.1371/journal.pcbi.1004597 (PMC4689399; doi:10.1371/journal.pcbi.1004597)
Supplement: S2 File — (XLSX) [file pcbi.1004597.s005.xlsx]

## Sheet: significant correlations
Feature1	Feature2	Correlation	Graphlet comparison
ecc	eccrad	1	no
graph0	first	1	no
orbit0	first	1	no
hubscore	evcent	0.999972	no
upto_second	second	0.999644	no
knn	ratio1	0.998907	no
orbit5	bet	0.983062	no
graph1	bet	0.980366	no
orbit16	bet	0.980293	no
close	upto_third	0.978603	no
orbit38	bet	0.977065	no
upto_third	third	0.97351	no
orbit11	bet	0.972714	no
cohesion	outer	0.972613	no
sixth	ratio6	0.972155	no
orbit2	bet	0.971446	no
graph3	bet	0.970012	no
graph10	bet	0.969376	no
graph16	bet	0.96822	no
graph14	bet	0.962346	no
orbit2	pdi	0.962311	no
graph1	pdi	0.959475	no
graph10	pdi	0.958864	no
bet	pdi	0.958368	no
orbit28	bet	0.956139	no
orbit21	pdi	0.95575	no
orbit35	upto_second	0.955187	no
graph14	pdi	0.954876	no
orbit42	bet	0.954824	no
orbit26	bet	0.954668	no
orbit33	pdi	0.954238	no
orbit4	evcent	0.954023	no
orbit4	hubscore	0.953661	no
orbit35	second	0.952902	no
orbit38	pdi	0.949288	no
graph6	bet	0.949128	no
orbit21	bet	0.947123	no
orbit7	pdi	0.947055	no
graph4	pdi	0.946419	no
graph12	bet	0.944367	no
graph9	bet	0.943728	no
cohesion	comsize	0.943292	no
orbit1	upto_second	0.94226	no
orbit33	bet	0.941728	no
orbit47	bet	0.941599	no
orbit19	second	0.940183	no
orbit23	pdi	0.939373	no
graph11	pdi	0.937071	no
orbit1	second	0.935021	no
orbit19	upto_second	0.934328	no
orbit15	evcent	0.930572	no
orbit15	hubscore	0.930058	no
orbit43	hubscore	0.929918	no
orbit43	evcent	0.928804	no
graph4	bet	0.9274	no
orbit51	hubscore	0.927276	no
orbit51	evcent	0.926395	no
orbit1	evcent	0.926247	no
cohesion	inner	0.925217	no
orbit1	hubscore	0.925163	no
orbit7	bet	0.92512	no
close	third	0.924638	no
orbit52	hubscore	0.92448	no
orbit29	hubscore	0.924386	no
orbit11	pdi	0.923586	no
orbit52	evcent	0.923234	no
orbit29	evcent	0.923128	no
inner	outer	0.919644	no
graph17	bet	0.91702	no
orbit59	hubscore	0.915522	no
graph15	first	0.915039	no
orbit34	first	0.915039	no
graph9	first	0.914416	no
orbit59	evcent	0.914281	no
orbit27	evcent	0.912053	no
orbit27	hubscore	0.911583	no
graph11	bet	0.911405	no
orbit23	bet	0.911308	no
orbit62	hubscore	0.910749	no
orbit62	evcent	0.90997	no
orbit46	hubscore	0.908994	no
orbit37	hubscore	0.908339	no
orbit37	evcent	0.907909	no
orbit46	evcent	0.907627	no
orbit42	pdi	0.906762	no
orbit12	hubscore	0.905982	no
orbit12	evcent	0.904775	no
orbit10	hubscore	0.904613	no
orbit5	pdi	0.904156	no
orbit10	evcent	0.903553	no
orbit16	pdi	0.9	no
graph5	first	0.896966	no
orbit8	first	0.896966	no
orbit9	upto_second	0.896078	no
orbit9	evcent	0.89214	no
orbit9	hubscore	0.891282	no
graph13	first	0.89126	no
orbit9	second	0.890994	no
orbit39	upto_second	0.890631	no
orbit39	second	0.890147	no
orbit28	first	0.886601	no
orbit45	evcent	0.884407	no
graph16	pdi	0.883923	no
orbit45	hubscore	0.883773	no
graph3	first	0.882596	no
graph2	hubscore	0.881903	no
orbit3	hubscore	0.881903	no
graph15	hubscore	0.881445	no
orbit34	hubscore	0.881445	no
graph2	evcent	0.880897	no
orbit3	evcent	0.880897	no
graph15	evcent	0.880849	no
orbit34	evcent	0.880849	no
orbit17	first	0.879277	no
orbit26	pdi	0.8791	no
orbit24	evcent	0.878591	no
graph3	pdi	0.878285	no
orbit24	hubscore	0.877947	no
orbit25	hubscore	0.876891	no
orbit25	evcent	0.875879	no
graph0	evcent	0.875072	no
orbit0	evcent	0.875072	no
evcent	first	0.875072	no
graph0	hubscore	0.874699	no
orbit0	hubscore	0.874699	no
hubscore	first	0.874699	no
outer	comsize	0.874234	no
orbit40	hubscore	0.873198	no
orbit17	hubscore	0.872911	no
orbit17	evcent	0.872412	no
orbit40	evcent	0.872327	no
orbit65	hubscore	0.865816	no
orbit65	evcent	0.864738	no
graph5	hubscore	0.863869	no
orbit8	hubscore	0.863869	no
graph5	evcent	0.863606	no
orbit8	evcent	0.863606	no
orbit31	second	0.863474	no
orbit44	bet	0.863333	no
orbit51	first	0.861043	no
graph21	hubscore	0.855381	no
graph6	pdi	0.855084	no
orbit31	upto_second	0.854769	no
graph21	evcent	0.854399	no
orbit28	pdi	0.85366	no
close	upto_second	0.853477	no
close	second	0.853344	no
orbit16	first	0.852273	no
graph12	pdi	0.851355	no
graph2	first	0.848436	no
orbit3	first	0.848436	no
graph16	first	0.848129	no
orbit47	pdi	0.847912	no
orbit36	first	0.845682	no
graph21	first	0.840621	no
orbit30	bet	0.839678	no
orbit35	evcent	0.836035	no
graph13	hubscore	0.835994	no
graph13	evcent	0.835453	no
graph9	pdi	0.835044	no
graph6	first	0.834882	no
orbit35	hubscore	0.834558	no
orbit5	first	0.832847	no
orbit27	coreness	0.832004	no
orbit4	first	0.831429	no
orbit15	coreness	0.831095	no
orbit58	bet	0.829207	no
graph18	first	0.828941	no
graph25	hubscore	0.828293	no
orbit6	second	0.82774	no
graph25	evcent	0.826914	no
orbit54	hubscore	0.826836	no
graph7	hubscore	0.826522	no
orbit35	close	0.826166	no
orbit54	evcent	0.826101	no
graph19	first	0.825398	no
graph7	evcent	0.825341	no
graph13	bet	0.823005	no
orbit24	upto_second	0.822488	no
orbit6	upto_second	0.818742	no
graph17	pdi	0.816309	no
orbit24	second	0.816074	no
graph18	bet	0.814582	no
graph19	hubscore	0.814524	no
graph19	evcent	0.813628	no
ratio1	adhesion	0.810868	no
graph12	first	0.81	no
orbit36	hubscore	0.809115	no
orbit36	evcent	0.808637	no
knn	adhesion	0.806186	no
orbit20	first	0.806046	no
orbit56	evcent	0.805751	no
graph17	first	0.805547	no
orbit56	hubscore	0.805133	no
orbit29	first	0.803337	no
orbit27	first	0.801987	no
graph0	bet	0.801104	no
orbit0	bet	0.801104	no
bet	first	0.801104	no
graph24	hubscore	0.800406	no
graph24	evcent	0.799011	no
upto_third	second	0.797087	no
orbit60	hubscore	0.796904	no
close	upto_fourth	0.796403	no
upto_second	upto_third	0.796338	no
orbit45	upto_second	0.796207	no
orbit47	first	0.796138	no
orbit60	evcent	0.795347	no
orbit68	hubscore	0.794877	no
orbit37	first	0.794722	no
orbit10	first	0.794666	no
orbit43	first	0.794443	no
orbit64	hubscore	0.794144	no
orbit15	first	0.793969	no
orbit68	evcent	0.793235	no
orbit64	evcent	0.792612	no
orbit53	first	0.792111	no
orbit45	coreness	0.79182	no
orbit4	coreness	0.791799	no
ioratio	comsize	0.791506	no
orbit45	second	0.788278	no
upto_fourth	third	0.787318	no
orbit30	first	0.785417	no
orbit1	close	0.782422	no
orbit18	hubscore	0.781736	no
orbit18	evcent	0.781666	no
graph23	hubscore	0.780437	no
outer	ioratio	0.780419	no
orbit39	close	0.779736	no
graph23	evcent	0.779264	no
orbit9	close	0.778089	no
graph7	first	0.777615	no
orbit15	upto_second	0.777058	no
orbit62	first	0.775294	no
orbit35	upto_third	0.774101	no
graph18	hubscore	0.773494	no
orbit44	pdi	0.772996	no
graph18	evcent	0.77296	no
orbit48	hubscore	0.772452	no
orbit48	evcent	0.771007	no
graph27	hubscore	0.770506	no
orbit63	hubscore	0.770284	no
inner	comsize	0.769937	no
orbit57	hubscore	0.769917	no
orbit63	evcent	0.769028	no
graph27	evcent	0.768883	no
orbit57	evcent	0.768223	no
graph15	bet	0.767913	no
orbit34	bet	0.767913	no
orbit4	upto_second	0.767105	no
orbit24	coreness	0.766472	no
orbit39	evcent	0.76638	no
evcent	upto_second	0.765533	no
bigcom157	membership_s25	0.765297	no
orbit39	hubscore	0.765093	no
orbit15	second	0.76506	no
orbit49	evcent	0.764361	no
orbit49	hubscore	0.764322	no
hubscore	upto_second	0.763621	no
orbit20	evcent	0.76319	no
orbit20	hubscore	0.763182	no
graph9	evcent	0.76309	no
graph9	hubscore	0.762868	no
orbit24	close	0.758993	no
orbit66	hubscore	0.757695	no
graph22	first	0.75723	no
orbit26	first	0.756988	no
orbit66	evcent	0.755999	no
orbit53	hubscore	0.755364	no
orbit53	evcent	0.754454	no
orbit4	second	0.753739	no
graph22	hubscore	0.752918	no
orbit52	first	0.752627	no
graph22	evcent	0.752147	no
orbit13	first	0.750773	no
evcent	second	0.750744	no
graph23	first	0.749645	no
upto_third	upto_fourth	0.748893	no
hubscore	second	0.748812	no
orbit56	upto_second	0.747652	no
coreness	upto_third	0.747171	no
orbit13	hubscore	0.746861	no
cohesion	ioratio	0.746494	no
orbit13	evcent	0.745761	no
orbit22	second	0.744297	no
graph19	bet	0.743603	no
orbit17	bet	0.7434	no
graph25	first	0.742341	no
orbit56	second	0.742033	no
orbit27	upto_second	0.739116	no
orbit53	bet	0.737752	no
orbit45	close	0.737603	no
orbit39	upto_third	0.736953	no
graph26	hubscore	0.736864	no
close	coreness	0.735997	no
orbit70	hubscore	0.735587	no
graph26	evcent	0.735256	no
orbit1	first	0.734119	no
orbit70	evcent	0.73398	no
orbit22	upto_second	0.733844	no
orbit18	first	0.733816	no
graph20	first	0.73228	no
graph24	first	0.732044	no
orbit58	first	0.732032	no
orbit41	first	0.731211	no
orbit46	first	0.730921	no
graph8	hubscore	0.730826	no
orbit14	hubscore	0.730826	no
orbit19	close	0.730435	no
orbit20	bet	0.73028	no
graph8	evcent	0.729278	no
orbit14	evcent	0.729278	no
orbit63	first	0.728498	no
orbit12	first	0.727549	no
orbit27	second	0.726209	no
orbit9	upto_third	0.725811	no
orbit28	evcent	0.724944	no
orbit28	hubscore	0.724856	no
orbit56	coreness	0.724846	no
orbit24	upto_third	0.724645	no
orbit11	first	0.723803	no
orbit9	coreness	0.721978	no
graph1	first	0.720802	no
orbit59	first	0.718271	no
orbit15	close	0.715975	no
orbit41	hubscore	0.715435	no
orbit41	evcent	0.714432	no
orbit35	coreness	0.714317	no
orbit18	coreness	0.714015	no
orbit1	upto_third	0.71244	no
orbit58	pdi	0.711452	no
orbit60	first	0.710957	no
graph3	evcent	0.709323	no
graph3	hubscore	0.708953	no
orbit30	pdi	0.708159	no
coreness	third	0.707551	no
upto_fifth	upto_sixth	0.706994	no
orbit1	coreness	0.702377	no
orbit45	upto_third	0.70226	no
orbit48	first	0.701463	no
orbit56	close	0.699696	no
orbit38	first	0.698404	no
orbit55	first	0.698205	no
upto_fourth	upto_fifth	0.698025	no
orbit44	first	0.696603	no
orbit42	first	0.695952	no
orbit27	close	0.694191	no
graph21	bet	0.69121	no
V1	cohesion	0.691116	no
orbit4	close	0.689688	no
graph6	evcent	0.687877	no
graph6	hubscore	0.687758	no
graph20	evcent	0.686153	no
graph20	hubscore	0.686114	no
orbit32	hubscore	0.68408	no
orbit32	evcent	0.683731	no
graph5	bet	0.68354	no
orbit8	bet	0.68354	no
orbit25	first	0.683365	no
V1	outer	0.683135	no
orbit30	hubscore	0.679727	no
orbit30	evcent	0.679248	no
orbit64	first	0.678165	no
graph0	pdi	0.678145	no
orbit0	pdi	0.678145	no
first	pdi	0.678145	no
graph10	first	0.677411	no
orbit45	first	0.677007	no
graph18	pdi	0.676018	no
orbit2	first	0.674391	no
graph13	pdi	0.674043	no
orbit15	upto_third	0.673893	no
graph16	evcent	0.673484	no
graph17	hubscore	0.673087	no
graph17	evcent	0.673087	no
graph16	hubscore	0.673002	no
orbit56	upto_third	0.670695	no
bigcom274	membership_s18	0.668024	no
graph28	hubscore	0.666747	no
coreness	evcent	0.666466	no
orbit19	upto_third	0.666139	no
V1	comsize	0.665699	no
coreness	hubscore	0.665427	no
graph28	evcent	0.66521	no
graph14	first	0.658951	no
ratio1	membership_s6	0.658722	no
orbit68	first	0.657889	no
orbit40	first	0.657522	no
orbit27	upto_third	0.657243	no
graph12	evcent	0.65692	no
graph12	hubscore	0.656792	no
orbit50	first	0.656288	no
orbit65	first	0.655287	no
knn	membership_s6	0.654664	no
constraint	spin_vertex	0.654401	no
graph27	first	0.65151	no
coreness	upto_second	0.64745	no
orbit67	hubscore	0.64718	no
orbit31	close	0.646764	no
orbit61	first	0.64606	no
orbit67	evcent	0.645682	no
orbit40	upto_second	0.645468	no
orbit55	bet	0.644428	no
orbit24	first	0.643753	no
orbit16	evcent	0.642324	no
orbit16	hubscore	0.641979	no
orbit9	first	0.641819	no
orbit4	upto_third	0.641204	no
coreness	second	0.640098	no
orbit39	coreness	0.63923	no
second	third	0.638036	no
upto_second	third	0.636946	no
orbit40	second	0.635566	no
close	evcent	0.633601	no
graph23	bet	0.632791	no
orbit47	hubscore	0.632346	no
orbit69	hubscore	0.632341	no
orbit47	evcent	0.632269	no
orbit5	evcent	0.631778	no
close	hubscore	0.631505	no
orbit5	hubscore	0.63143	no
orbit69	evcent	0.630942	no
orbit37	upto_second	0.629793	no
orbit61	hubscore	0.628348	no
orbit61	evcent	0.627266	no
orbit35	third	0.625545	no
orbit22	knn	0.623957	no
graph22	bet	0.622451	no
orbit55	hubscore	0.622095	no
orbit41	bet	0.621614	no
orbit57	first	0.621544	no
orbit55	evcent	0.621423	no
graph26	first	0.621155	no
bigcom101	membership_s24	0.620206	no
bigcom37	membership_s8	0.619988	no
V1	ioratio	0.619534	no
orbit25	upto_second	0.618543	no
bigcom127	membership_s16	0.618427	no
orbit37	second	0.615236	no
orbit49	first	0.614617	no
graph8	first	0.614567	no
orbit14	first	0.614567	no
eccrad	fifth	0.612887	no
ecc	fifth	0.612887	no
orbit71	hubscore	0.612883	no
orbit24	third	0.612673	no
orbit22	ratio1	0.612481	no
orbit71	evcent	0.611438	no
orbit13	bet	0.610937	no
graph2	bet	0.610912	no
orbit3	bet	0.610912	no
orbit21	first	0.60996	no
orbit58	hubscore	0.607366	no
orbit25	second	0.607352	no
orbit58	evcent	0.606928	no
graph15	pdi	0.604961	no
orbit34	pdi	0.604961	no
constraint	fifth	0.604639	no
orbit39	third	0.602602	no
V1	inner	0.602578	no
orbit6	knn	0.60136	no
ecc	upto_fourth	-0.616412	no
eccrad	upto_fourth	-0.616412	no
orbit19	V1	-0.633264	no
close	constraint	-0.649877	no
orbit4	fourth	-0.657287	no
orbit27	fourth	-0.668782	no
orbit19	fourth	-0.670845	no
constraint	upto_third	-0.679702	no
orbit56	fourth	-0.681956	no
orbit15	fourth	-0.68401	no
membership_s6	V1	-0.687535	no
V1	adhesion	-0.691181	no
knn	inner	-0.694487	no
ratio1	inner	-0.69956	no
ecc	third	-0.700049	no
eccrad	third	-0.700049	no
eccrad	upto_second	-0.702138	no
ecc	upto_second	-0.702138	no
orbit31	V1	-0.706274	no
eccrad	second	-0.707874	no
ecc	second	-0.707874	no
constraint	third	-0.709018	no
upto_fourth	ratio6	-0.714598	no
orbit22	eccrad	-0.715146	no
orbit22	ecc	-0.715146	no
orbit45	fourth	-0.71525	no
coreness	fourth	-0.718145	no
constraint	coreness	-0.722995	no
orbit1	fourth	-0.724045	no
orbit24	fourth	-0.736323	no
orbit6	eccrad	-0.736516	no
orbit6	ecc	-0.736516	no
knn	ioratio	-0.738975	no
orbit6	V1	-0.739469	no
orbit9	fourth	-0.739937	no
orbit31	eccrad	-0.740176	no
orbit31	ecc	-0.740176	no
orbit19	eccrad	-0.742118	no
orbit19	ecc	-0.742118	no
ratio1	ioratio	-0.743329	no
upto_fourth	sixth	-0.743937	no
orbit39	fourth	-0.745867	no
adhesion	ioratio	-0.746478	no
close	fourth	-0.754669	no
third	fourth	-0.75494	no
ecc	upto_third	-0.757505	no
eccrad	upto_third	-0.757505	no
ecc	close	-0.776966	no
eccrad	close	-0.776966	no
orbit22	V1	-0.777532	no
orbit35	fourth	-0.781026	no
knn	comsize	-0.785869	no
second	fourth	-0.788977	no
upto_second	fourth	-0.78903	no
ratio1	comsize	-0.789147	no
knn	outer	-0.796289	no
upto_third	fifth	-0.798837	no
ratio1	outer	-0.801991	no
knn	cohesion	-0.806142	no
ratio1	cohesion	-0.810827	no
close	fifth	-0.811629	no
upto_third	fourth	-0.826343	no
third	fifth	-0.836067	no
upto_fifth	ratio6	-0.916707	no
adhesion	inner	-0.925209	no
ratio1	V1	-0.931939	no
knn	V1	-0.932332	no
upto_fifth	sixth	-0.941781	no
adhesion	comsize	-0.943325	no
upto_fourth	fifth	-0.951939	no
adhesion	outer	-0.972592	no
adhesion	cohesion	-0.999993	no
graph0	orbit0	1	yes
graph2	orbit3	1	yes
graph5	orbit8	1	yes
graph8	orbit14	1	yes
graph15	orbit34	1	yes
graph29	orbit72	1	yes
orbit21	orbit33	0.999524	yes
orbit7	orbit23	0.999023	yes
graph4	graph11	0.998727	yes
graph4	orbit7	0.998014	yes
graph10	graph14	0.997523	yes
graph1	graph10	0.997282	yes
graph10	orbit2	0.99703	yes
graph4	orbit23	0.996861	yes
orbit7	orbit21	0.996641	yes
graph11	orbit23	0.996619	yes
graph1	orbit2	0.996568	yes
orbit7	orbit33	0.996206	yes
orbit11	orbit42	0.995821	yes
graph11	orbit7	0.995762	yes
orbit2	orbit21	0.995432	yes
graph6	graph12	0.995243	yes
graph4	orbit21	0.995098	yes
orbit5	orbit16	0.99491	yes
graph3	orbit28	0.994909	yes
graph9	orbit28	0.994679	yes
graph12	graph17	0.994555	yes
graph4	orbit33	0.994464	yes
graph3	orbit5	0.99404	yes
orbit2	orbit38	0.994031	yes
graph10	orbit21	0.993732	yes
graph3	graph9	0.993616	yes
orbit2	orbit33	0.993188	yes
graph1	orbit38	0.993071	yes
graph3	graph16	0.992815	yes
graph3	orbit16	0.992461	yes
graph16	orbit5	0.992199	yes
orbit4	orbit15	0.992163	yes
orbit21	orbit23	0.992113	yes
graph16	orbit16	0.992099	yes
graph14	orbit2	0.991993	yes
graph1	graph14	0.991873	yes
graph12	orbit26	0.991824	yes
graph10	orbit33	0.991752	yes
orbit23	orbit33	0.991561	yes
graph6	graph17	0.990867	yes
graph14	orbit21	0.990702	yes
graph10	orbit38	0.990457	yes
orbit15	orbit27	0.990367	yes
graph24	orbit48	0.990152	yes
graph14	orbit33	0.989665	yes
graph6	orbit47	0.989487	yes
graph11	orbit21	0.989166	yes
orbit6	orbit22	0.989128	yes
graph12	orbit47	0.989054	yes
graph28	orbit71	0.988804	yes
graph11	orbit33	0.988486	yes
graph4	graph10	0.987994	yes
graph19	orbit53	0.987881	yes
orbit16	orbit28	0.987261	yes
graph1	orbit21	0.987231	yes
graph24	orbit60	0.98718	yes
orbit5	orbit28	0.987068	yes
orbit4	orbit27	0.986859	yes
orbit6	orbit31	0.986839	yes
orbit2	orbit7	0.986752	yes
graph8	graph28	0.986702	yes
graph28	orbit14	0.986702	yes
orbit26	orbit42	0.986282	yes
orbit48	orbit60	0.98622	yes
orbit11	orbit26	0.986177	yes
graph4	orbit2	0.985994	yes
graph4	graph14	0.985823	yes
graph7	graph24	0.985622	yes
graph3	graph6	0.985571	yes
graph6	orbit5	0.985557	yes
graph19	graph21	0.985423	yes
orbit26	orbit47	0.985403	yes
graph10	orbit7	0.985143	yes
graph23	graph24	0.985055	yes
graph14	orbit38	0.984869	yes
graph16	orbit28	0.984783	yes
orbit25	orbit40	0.984304	yes
orbit10	orbit43	0.984158	yes
graph13	graph19	0.984157	yes
graph9	graph16	0.984099	yes
graph7	orbit13	0.984084	yes
graph1	orbit33	0.983948	yes
orbit11	orbit38	0.983844	yes
orbit21	orbit38	0.983606	yes
graph9	orbit16	0.983601	yes
orbit30	orbit58	0.983599	yes
orbit24	orbit45	0.983498	yes
graph27	orbit68	0.982975	yes
graph6	orbit26	0.982663	yes
graph2	graph7	0.982397	yes
graph7	orbit3	0.982397	yes
graph13	graph18	0.981876	yes
graph14	orbit7	0.981759	yes
orbit60	orbit64	0.981742	yes
orbit52	orbit59	0.981736	yes
graph18	orbit30	0.981702	yes
orbit5	orbit47	0.981689	yes
graph17	orbit26	0.981636	yes
graph12	orbit5	0.981071	yes
orbit33	orbit38	0.980738	yes
orbit19	orbit31	0.98039	yes
graph8	graph26	0.980332	yes
graph26	orbit14	0.980332	yes
graph17	orbit47	0.980252	yes
graph10	graph11	0.98013	yes
graph6	orbit28	0.979841	yes
orbit57	orbit66	0.979634	yes
orbit2	orbit23	0.979552	yes
orbit5	orbit26	0.979466	yes
graph1	graph4	0.978914	yes
orbit29	orbit52	0.978895	yes
graph27	orbit64	0.978841	yes
graph21	orbit53	0.978746	yes
graph9	orbit5	0.978537	yes
graph11	graph14	0.978232	yes
graph10	orbit23	0.978158	yes
graph6	graph16	0.978136	yes
orbit29	orbit43	0.977955	yes
graph7	graph23	0.97772	yes
orbit5	orbit11	0.977532	yes
graph15	orbit17	0.977531	yes
orbit17	orbit34	0.977531	yes
orbit12	orbit59	0.977528	yes
orbit12	orbit52	0.977436	yes
orbit46	orbit59	0.97721	yes
graph3	graph12	0.977079	yes
graph11	orbit2	0.97706	yes
graph23	orbit48	0.976738	yes
orbit12	orbit46	0.976493	yes
graph7	orbit60	0.976427	yes
graph1	orbit7	0.976257	yes
graph19	graph23	0.976134	yes
graph7	orbit48	0.975991	yes
graph26	orbit67	0.975633	yes
orbit46	orbit52	0.974678	yes
graph26	graph27	0.974626	yes
graph14	orbit23	0.974497	yes
graph3	orbit47	0.974012	yes
graph13	graph21	0.973863	yes
graph25	orbit63	0.973587	yes
graph23	orbit13	0.972923	yes
graph21	orbit17	0.972892	yes
orbit9	orbit24	0.972845	yes
graph6	graph9	0.972645	yes
graph26	orbit57	0.972495	yes
graph26	graph28	0.972452	yes
orbit10	orbit29	0.972427	yes
graph27	orbit60	0.972352	yes
orbit9	orbit35	0.97235	yes
graph16	orbit47	0.972076	yes
graph6	orbit16	0.972008	yes
orbit43	orbit52	0.971996	yes
graph12	orbit28	0.971723	yes
orbit59	orbit65	0.971522	yes
graph23	orbit60	0.971481	yes
orbit44	orbit58	0.971366	yes
graph13	graph15	0.971267	yes
graph13	orbit34	0.971267	yes
orbit48	orbit64	0.971135	yes
graph13	orbit53	0.971041	yes
orbit57	orbit64	0.970974	yes
orbit28	orbit47	0.970958	yes
graph18	graph19	0.970773	yes
graph15	graph21	0.970688	yes
graph21	orbit34	0.970688	yes
graph24	orbit13	0.97056	yes
graph13	orbit17	0.970538	yes
graph22	orbit55	0.97046	yes
orbit30	orbit53	0.970377	yes
graph22	orbit13	0.970247	yes
orbit16	orbit47	0.970187	yes
graph8	orbit71	0.969418	yes
orbit14	orbit71	0.969418	yes
graph1	graph11	0.969342	yes
graph1	orbit11	0.96933	yes
graph25	graph27	0.969286	yes
graph17	orbit30	0.968941	yes
orbit11	orbit47	0.968681	yes
graph25	orbit60	0.968337	yes
orbit38	orbit42	0.968286	yes
graph1	orbit23	0.968094	yes
orbit29	orbit46	0.968012	yes
orbit7	orbit38	0.967777	yes
graph12	graph16	0.967682	yes
orbit67	orbit69	0.967648	yes
graph4	orbit38	0.96741	yes
graph12	orbit11	0.967288	yes
graph25	orbit68	0.967169	yes
graph24	orbit64	0.967151	yes
orbit57	orbit60	0.966389	yes
orbit12	orbit29	0.96636	yes
orbit2	orbit11	0.96633	yes
graph2	orbit29	0.966267	yes
orbit3	orbit29	0.966267	yes
graph26	orbit60	0.96626	yes
graph8	orbit66	0.966226	yes
orbit14	orbit66	0.966226	yes
graph18	orbit53	0.966093	yes
orbit13	orbit48	0.965857	yes
graph17	graph18	0.965686	yes
graph8	orbit57	0.965665	yes
orbit14	orbit57	0.965665	yes
graph25	orbit64	0.965656	yes
graph26	orbit64	0.965596	yes
graph19	graph24	0.965584	yes
orbit30	orbit44	0.965445	yes
graph28	graph29	0.965043	yes
graph28	orbit72	0.965043	yes
orbit9	orbit39	0.965008	yes
graph6	orbit11	0.964954	yes
orbit66	orbit70	0.96478	yes
graph12	orbit42	0.96411	yes
graph10	orbit11	0.964092	yes
orbit26	orbit44	0.964031	yes
graph7	orbit64	0.964018	yes
orbit5	orbit38	0.96385	yes
orbit11	orbit16	0.963488	yes
graph21	graph24	0.963449	yes
graph27	orbit57	0.963169	yes
graph12	orbit16	0.963027	yes
graph13	orbit30	0.962957	yes
graph3	orbit26	0.962936	yes
graph17	orbit44	0.96266	yes
orbit30	orbit47	0.962388	yes
graph2	graph21	0.962305	yes
graph21	orbit3	0.962305	yes
graph17	orbit5	0.96222	yes
graph29	orbit71	0.961637	yes
orbit71	orbit72	0.961637	yes
orbit5	orbit42	0.961527	yes
graph9	orbit47	0.961466	yes
graph14	orbit11	0.961153	yes
graph20	orbit50	0.961145	yes
orbit42	orbit47	0.96102	yes
graph8	graph27	0.960811	yes
graph27	orbit14	0.960811	yes
graph3	graph17	0.960775	yes
graph26	orbit66	0.960644	yes
graph9	graph12	0.960282	yes
orbit16	orbit26	0.960246	yes
orbit45	orbit56	0.960026	yes
orbit9	orbit45	0.959811	yes
orbit6	orbit19	0.959715	yes
graph15	orbit51	0.959606	yes
orbit34	orbit51	0.959606	yes
graph19	orbit17	0.959489	yes
graph26	orbit71	0.959445	yes
orbit22	orbit31	0.959393	yes
graph7	graph19	0.95921	yes
graph16	orbit11	0.959053	yes
graph7	graph22	0.958545	yes
graph16	orbit26	0.958423	yes
graph23	orbit53	0.958417	yes
graph12	orbit30	0.958415	yes
graph7	graph21	0.958252	yes
graph2	graph24	0.958216	yes
graph24	orbit3	0.958216	yes
orbit16	orbit38	0.957846	yes
graph1	orbit5	0.957701	yes
graph24	graph27	0.957394	yes
graph24	graph25	0.957247	yes
graph27	orbit66	0.957157	yes
graph7	graph25	0.957143	yes
orbit23	orbit38	0.957104	yes
orbit1	orbit35	0.956825	yes
graph12	orbit44	0.956652	yes
graph6	orbit42	0.956614	yes
graph17	orbit28	0.956417	yes
graph7	graph27	0.956007	yes
graph19	orbit30	0.956007	yes
orbit66	orbit68	0.955884	yes
graph28	orbit66	0.95571	yes
graph7	graph26	0.955425	yes
orbit25	orbit43	0.955356	yes
graph17	orbit58	0.955328	yes
orbit67	orbit71	0.955259	yes
graph11	orbit38	0.954869	yes
graph19	orbit13	0.954826	yes
graph16	orbit38	0.954293	yes
graph3	orbit11	0.954162	yes
graph24	graph26	0.954038	yes
orbit64	orbit68	0.953837	yes
graph24	orbit53	0.953613	yes
graph1	orbit16	0.953545	yes
graph21	graph23	0.95341	yes
graph21	graph25	0.953367	yes
orbit26	orbit28	0.953302	yes
graph18	orbit58	0.952972	yes
orbit42	orbit44	0.952892	yes
graph2	graph23	0.952878	yes
graph23	orbit3	0.952878	yes
graph2	orbit13	0.952781	yes
orbit3	orbit13	0.952781	yes
graph6	orbit30	0.95272	yes
graph26	orbit48	0.952348	yes
orbit44	orbit47	0.952037	yes
orbit24	orbit56	0.951838	yes
graph2	graph19	0.951728	yes
graph19	orbit3	0.951728	yes
graph19	orbit48	0.951484	yes
orbit10	orbit25	0.951387	yes
graph2	orbit60	0.951347	yes
orbit3	orbit60	0.951347	yes
orbit10	orbit37	0.951282	yes
orbit10	orbit52	0.951207	yes
orbit64	orbit66	0.951135	yes
graph17	orbit42	0.951076	yes
orbit13	orbit61	0.950924	yes
graph5	graph15	0.950825	yes
graph15	orbit8	0.950825	yes
graph5	orbit34	0.950825	yes
orbit8	orbit34	0.950825	yes
graph1	graph16	0.950395	yes
orbit35	orbit39	0.950193	yes
orbit13	orbit60	0.949984	yes
orbit13	orbit55	0.949937	yes
orbit43	orbit59	0.949737	yes
graph2	graph25	0.949555	yes
graph25	orbit3	0.949555	yes
orbit47	orbit58	0.949542	yes
orbit13	orbit53	0.949302	yes
graph9	graph13	0.949256	yes
orbit15	orbit45	0.94922	yes
graph17	orbit11	0.949198	yes
graph2	orbit10	0.948948	yes
orbit3	orbit10	0.948948	yes
graph21	orbit60	0.948904	yes
orbit26	orbit38	0.948893	yes
graph1	orbit42	0.948796	yes
orbit29	orbit51	0.948695	yes
orbit11	orbit21	0.948482	yes
orbit29	orbit59	0.948478	yes
graph16	graph17	0.948472	yes
graph27	orbit48	0.948195	yes
graph21	orbit48	0.948188	yes
orbit1	orbit9	0.948095	yes
orbit51	orbit62	0.948077	yes
orbit48	orbit57	0.947854	yes
graph12	graph18	0.947601	yes
graph6	graph18	0.947506	yes
orbit12	orbit43	0.947483	yes
orbit2	orbit42	0.947406	yes
orbit60	orbit68	0.947368	yes
orbit11	orbit33	0.947116	yes
orbit25	orbit52	0.946735	yes
graph15	graph19	0.946687	yes
graph19	orbit34	0.946687	yes
orbit17	orbit53	0.946364	yes
graph25	orbit48	0.946331	yes
graph9	graph17	0.945926	yes
orbit13	orbit67	0.945654	yes
graph2	orbit48	0.945618	yes
orbit3	orbit48	0.945618	yes
graph21	orbit51	0.945489	yes
graph18	graph21	0.945487	yes
graph10	orbit42	0.945243	yes
graph19	orbit60	0.945032	yes
graph26	orbit69	0.944882	yes
graph14	orbit42	0.944732	yes
orbit12	orbit65	0.944571	yes
graph8	graph29	0.944536	yes
graph29	orbit14	0.944536	yes
graph8	orbit72	0.944536	yes
orbit14	orbit72	0.944536	yes
orbit27	orbit45	0.944503	yes
orbit9	orbit56	0.944418	yes
graph23	orbit64	0.944359	yes
graph8	orbit64	0.943781	yes
orbit14	orbit64	0.943781	yes
graph28	orbit57	0.943762	yes
orbit57	orbit68	0.943721	yes
graph23	graph26	0.943495	yes
graph5	orbit51	0.942983	yes
orbit8	orbit51	0.942983	yes
graph2	orbit64	0.942809	yes
orbit3	orbit64	0.942809	yes
graph25	orbit29	0.942447	yes
orbit2	orbit5	0.942403	yes
orbit53	orbit61	0.94236	yes
orbit16	orbit42	0.942318	yes
graph10	orbit5	0.942268	yes
orbit68	orbit70	0.942246	yes
graph6	graph13	0.942246	yes
graph13	orbit28	0.941926	yes
graph13	graph17	0.941922	yes
graph27	graph28	0.941841	yes
orbit37	orbit43	0.941839	yes
orbit48	orbit69	0.941018	yes
graph8	orbit67	0.940882	yes
orbit14	orbit67	0.940882	yes
graph7	orbit29	0.940821	yes
orbit26	orbit30	0.9408	yes
orbit48	orbit53	0.940798	yes
graph17	orbit16	0.940782	yes
graph12	orbit58	0.940691	yes
graph6	orbit44	0.940224	yes
graph28	orbit67	0.939822	yes
graph23	orbit61	0.939744	yes
orbit40	orbit43	0.939562	yes
graph24	orbit61	0.939218	yes
orbit48	orbit67	0.939091	yes
orbit61	orbit69	0.938959	yes
graph21	orbit13	0.938521	yes
graph18	orbit17	0.938471	yes
orbit29	orbit64	0.938079	yes
graph7	orbit53	0.937948	yes
orbit4	orbit45	0.937906	yes
graph16	orbit42	0.937766	yes
orbit2	orbit16	0.937683	yes
orbit29	orbit60	0.937371	yes
orbit53	orbit58	0.937234	yes
graph3	orbit38	0.937134	yes
graph1	graph3	0.936889	yes
orbit13	orbit69	0.936877	yes
graph2	graph13	0.936876	yes
graph13	orbit3	0.936876	yes
graph18	orbit47	0.936534	yes
graph26	orbit68	0.936317	yes
graph24	orbit69	0.936258	yes
orbit60	orbit66	0.936118	yes
graph9	orbit26	0.936073	yes
graph24	orbit57	0.936057	yes
orbit11	orbit28	0.935892	yes
graph3	orbit42	0.93541	yes
orbit15	orbit24	0.935381	yes
graph5	orbit36	0.935349	yes
orbit8	orbit36	0.935349	yes
graph24	orbit67	0.935293	yes
orbit43	orbit46	0.935093	yes
graph6	orbit58	0.934866	yes
graph14	orbit5	0.934862	yes
orbit26	orbit58	0.934449	yes
graph5	graph21	0.934353	yes
graph21	orbit8	0.934353	yes
orbit43	orbit51	0.934241	yes
graph13	graph23	0.93421	yes
graph23	graph27	0.934085	yes
orbit11	orbit44	0.933808	yes
orbit12	orbit68	0.9335	yes
graph10	orbit16	0.933347	yes
graph7	orbit57	0.933291	yes
graph7	orbit67	0.933242	yes
orbit25	orbit37	0.933121	yes
orbit46	orbit65	0.932984	yes
graph18	orbit44	0.932649	yes
graph10	graph16	0.932382	yes
graph8	orbit68	0.93221	yes
orbit14	orbit68	0.93221	yes
orbit17	orbit51	0.932198	yes
orbit38	orbit47	0.932076	yes
graph9	graph15	0.932054	yes
graph9	orbit34	0.932054	yes
orbit60	orbit67	0.931997	yes
graph15	orbit53	0.93193	yes
orbit34	orbit53	0.93193	yes
graph13	orbit47	0.931893	yes
graph23	orbit67	0.931884	yes
graph12	graph13	0.931771	yes
graph26	orbit13	0.931578	yes
orbit58	orbit61	0.931447	yes
orbit40	orbit52	0.931365	yes
orbit33	orbit42	0.931292	yes
graph7	orbit10	0.931257	yes
graph27	orbit67	0.931206	yes
graph8	orbit60	0.931142	yes
orbit14	orbit60	0.931142	yes
orbit59	orbit62	0.931082	yes
graph22	graph23	0.931024	yes
orbit46	orbit62	0.930831	yes
orbit10	orbit60	0.930826	yes
orbit21	orbit42	0.930537	yes
graph16	orbit2	0.930473	yes
orbit10	orbit12	0.930208	yes
orbit37	orbit51	0.930047	yes
orbit17	orbit37	0.929815	yes
orbit29	orbit68	0.929795	yes
graph2	graph27	0.929632	yes
graph27	orbit3	0.929632	yes
orbit51	orbit52	0.929538	yes
orbit24	orbit35	0.929454	yes
orbit48	orbit61	0.929224	yes
graph7	graph8	0.929122	yes
graph7	orbit14	0.929122	yes
graph22	graph24	0.928903	yes
graph1	orbit26	0.928277	yes
orbit46	orbit51	0.92822	yes
graph2	graph15	0.928197	yes
graph15	orbit3	0.928197	yes
graph2	orbit34	0.928197	yes
orbit3	orbit34	0.928197	yes
graph23	orbit69	0.928155	yes
graph3	graph13	0.928112	yes
graph18	graph23	0.928028	yes
graph6	orbit38	0.927896	yes
graph23	graph25	0.927748	yes
orbit13	orbit64	0.927546	yes
orbit29	orbit57	0.927387	yes
orbit4	orbit24	0.927352	yes
graph21	orbit10	0.927213	yes
graph2	orbit17	0.926629	yes
orbit3	orbit17	0.926629	yes
orbit39	orbit56	0.92659	yes
orbit53	orbit60	0.926573	yes
graph2	orbit51	0.926322	yes
orbit3	orbit51	0.926322	yes
orbit12	orbit66	0.926319	yes
orbit10	orbit48	0.926224	yes
graph23	orbit57	0.926125	yes
orbit30	orbit61	0.926074	yes
graph5	orbit17	0.926059	yes
orbit8	orbit17	0.926059	yes
graph2	orbit43	0.925983	yes
orbit3	orbit43	0.925983	yes
graph21	orbit29	0.925513	yes
graph21	orbit63	0.92541	yes
orbit54	orbit65	0.925098	yes
graph25	orbit51	0.924343	yes
graph12	orbit38	0.924289	yes
orbit40	orbit59	0.924173	yes
orbit10	orbit51	0.924126	yes
graph25	graph26	0.923882	yes
orbit12	orbit54	0.923284	yes
orbit63	orbit68	0.923224	yes
orbit12	orbit70	0.923072	yes
orbit10	orbit64	0.922935	yes
graph25	orbit57	0.922906	yes
graph14	graph16	0.922767	yes
graph27	orbit69	0.922742	yes
orbit24	orbit39	0.922692	yes
orbit10	orbit17	0.922684	yes
graph13	orbit58	0.922647	yes
graph24	orbit29	0.922579	yes
graph24	orbit10	0.922453	yes
graph2	orbit53	0.922197	yes
orbit3	orbit53	0.922197	yes
graph19	graph22	0.922121	yes
orbit24	orbit27	0.921792	yes
graph7	orbit69	0.921769	yes
graph7	graph13	0.921557	yes
graph19	graph25	0.921405	yes
graph14	orbit16	0.921222	yes
graph19	orbit58	0.921211	yes
orbit52	orbit65	0.920971	yes
graph27	orbit29	0.920944	yes
graph19	orbit61	0.920872	yes
graph7	orbit68	0.920842	yes
graph4	orbit11	0.920791	yes
orbit64	orbit69	0.920711	yes
orbit10	orbit40	0.920608	yes
graph21	orbit30	0.920554	yes
orbit7	orbit11	0.920374	yes
orbit41	orbit53	0.920165	yes
orbit28	orbit30	0.920058	yes
orbit64	orbit67	0.920045	yes
orbit46	orbit68	0.919573	yes
graph2	graph22	0.919496	yes
graph22	orbit3	0.919496	yes
graph21	orbit64	0.919425	yes
graph15	graph18	0.919363	yes
graph18	orbit34	0.919363	yes
graph25	orbit10	0.919341	yes
graph10	orbit26	0.919317	yes
graph27	orbit13	0.919243	yes
graph9	orbit11	0.919119	yes
orbit2	orbit26	0.918937	yes
graph25	orbit13	0.918906	yes
graph18	orbit28	0.918869	yes
graph1	graph6	0.918832	yes
graph14	orbit26	0.918782	yes
orbit13	orbit41	0.918597	yes
orbit12	orbit40	0.918072	yes
graph8	orbit70	0.918041	yes
orbit14	orbit70	0.918041	yes
orbit25	orbit29	0.917677	yes
graph13	orbit13	0.91748	yes
graph9	graph18	0.917396	yes
graph18	orbit41	0.917368	yes
graph13	graph24	0.917156	yes
orbit12	orbit25	0.9171	yes
orbit52	orbit62	0.91689	yes
orbit25	orbit59	0.916606	yes
graph22	orbit48	0.916561	yes
orbit10	orbit57	0.916223	yes
graph3	graph10	0.916176	yes
graph27	orbit70	0.91601	yes
graph9	orbit30	0.915912	yes
graph24	orbit68	0.91591	yes
orbit41	orbit48	0.915777	yes
orbit29	orbit37	0.915763	yes
orbit12	orbit62	0.915425	yes
graph15	orbit28	0.915317	yes
orbit28	orbit34	0.915317	yes
orbit57	orbit67	0.915182	yes
graph27	orbit63	0.915177	yes
graph19	orbit41	0.915115	yes
graph2	graph26	0.915104	yes
graph26	orbit3	0.915104	yes
orbit28	orbit42	0.915077	yes
orbit57	orbit71	0.915056	yes
graph3	orbit30	0.91505	yes
graph0	graph15	0.915039	yes
graph15	orbit0	0.915039	yes
graph0	orbit34	0.915039	yes
orbit0	orbit34	0.915039	yes
orbit60	orbit69	0.914913	yes
graph5	orbit63	0.914851	yes
orbit8	orbit63	0.914851	yes
orbit28	orbit38	0.914695	yes
graph0	graph9	0.914416	yes
graph9	orbit0	0.914416	yes
orbit69	orbit71	0.913799	yes
graph28	orbit64	0.91373	yes
graph3	orbit2	0.913716	yes
orbit37	orbit52	0.913583	yes
orbit36	orbit51	0.913304	yes
graph28	orbit70	0.913145	yes
graph5	graph13	0.913046	yes
graph13	orbit8	0.913046	yes
orbit55	orbit61	0.912904	yes
graph1	orbit28	0.912858	yes
orbit35	orbit45	0.912655	yes
orbit61	orbit67	0.912561	yes
orbit40	orbit54	0.912546	yes
orbit1	orbit4	0.912475	yes
orbit5	orbit30	0.912275	yes
graph8	orbit69	0.912261	yes
orbit14	orbit69	0.912261	yes
orbit29	orbit48	0.911923	yes
graph18	orbit26	0.911871	yes
orbit60	orbit63	0.911867	yes
graph25	orbit53	0.91181	yes
orbit29	orbit66	0.911795	yes
graph18	orbit61	0.911688	yes
graph8	graph23	0.91167	yes
graph23	orbit14	0.91167	yes
graph7	orbit61	0.911497	yes
graph2	orbit52	0.911495	yes
orbit3	orbit52	0.911495	yes
graph1	orbit47	0.911421	yes
graph24	orbit41	0.911354	yes
orbit57	orbit70	0.911345	yes
orbit66	orbit71	0.911303	yes
graph2	orbit57	0.91102	yes
orbit3	orbit57	0.91102	yes
graph28	orbit68	0.910947	yes
graph8	graph24	0.910904	yes
graph24	orbit14	0.910904	yes
graph27	orbit71	0.910806	yes
graph8	orbit48	0.910326	yes
orbit14	orbit48	0.910326	yes
graph18	orbit13	0.910325	yes
graph2	orbit68	0.910251	yes
orbit3	orbit68	0.910251	yes
orbit12	orbit64	0.910248	yes
orbit12	orbit57	0.910202	yes
graph5	graph25	0.909995	yes
graph25	orbit8	0.909995	yes
orbit5	orbit21	0.909951	yes
graph3	graph18	0.909836	yes
graph23	orbit30	0.909789	yes
orbit51	orbit59	0.909677	yes
orbit5	orbit44	0.909588	yes
graph1	graph12	0.909579	yes
graph2	graph8	0.909542	yes
graph8	orbit3	0.909542	yes
graph2	orbit14	0.909542	yes
orbit3	orbit14	0.909542	yes
orbit19	orbit22	0.909491	yes
graph18	graph24	0.909266	yes
orbit54	orbit59	0.909055	yes
graph25	orbit12	0.909009	yes
orbit17	orbit30	0.90899	yes
graph23	orbit41	0.908887	yes
graph17	graph19	0.908873	yes
orbit37	orbit40	0.908851	yes
orbit10	orbit59	0.908625	yes
orbit1	orbit15	0.908577	yes
graph2	orbit12	0.908009	yes
orbit3	orbit12	0.908009	yes
orbit42	orbit58	0.907946	yes
graph23	orbit17	0.907595	yes
graph2	graph5	0.907572	yes
graph5	orbit3	0.907572	yes
graph2	orbit8	0.907572	yes
orbit3	orbit8	0.907572	yes
graph22	orbit53	0.907547	yes
graph24	orbit17	0.907475	yes
graph22	orbit61	0.907348	yes
graph19	orbit64	0.907209	yes
orbit9	orbit15	0.907012	yes
orbit12	orbit51	0.906834	yes
graph3	graph14	0.906647	yes
graph9	orbit17	0.906425	yes
graph17	orbit53	0.906115	yes
graph7	orbit17	0.905776	yes
graph21	orbit41	0.905492	yes
orbit10	orbit46	0.905404	yes
graph13	graph16	0.905339	yes
orbit29	orbit62	0.905091	yes
orbit47	orbit53	0.904757	yes
graph15	orbit36	0.904541	yes
orbit34	orbit36	0.904541	yes
graph27	orbit12	0.904225	yes
graph24	orbit63	0.903888	yes
graph5	graph20	0.903599	yes
graph20	orbit8	0.903599	yes
graph7	orbit41	0.903558	yes
graph25	orbit46	0.903437	yes
orbit11	orbit23	0.903379	yes
orbit5	orbit33	0.903119	yes
graph6	graph10	0.902842	yes
graph7	orbit63	0.902788	yes
graph23	orbit10	0.90278	yes
graph25	orbit66	0.902615	yes
orbit52	orbit64	0.902605	yes
graph21	graph22	0.902166	yes
orbit62	orbit65	0.901937	yes
orbit4	orbit9	0.90192	yes
graph11	orbit11	0.901762	yes
orbit16	orbit21	0.901758	yes
orbit41	orbit61	0.90145	yes
graph7	orbit66	0.901441	yes
orbit17	orbit20	0.901388	yes
graph13	orbit5	0.901191	yes
orbit13	orbit30	0.901093	yes
graph19	orbit10	0.900869	yes
orbit48	orbit68	0.90055	yes
graph6	graph14	0.900328	yes
graph28	orbit69	0.900245	yes
graph22	orbit60	0.900234	yes
graph7	graph18	0.899723	yes
graph1	graph9	0.899709	yes
graph16	orbit30	0.899569	yes
graph9	orbit38	0.899375	yes
orbit52	orbit68	0.899338	yes
graph19	orbit47	0.899259	yes
orbit17	orbit48	0.899235	yes
orbit18	orbit27	0.899126	yes
graph6	graph19	0.899125	yes
graph21	orbit43	0.898856	yes
graph4	orbit42	0.898762	yes
orbit7	orbit42	0.898632	yes
graph2	orbit46	0.898595	yes
orbit3	orbit46	0.898595	yes
graph22	orbit41	0.898272	yes
orbit43	orbit60	0.898246	yes
graph2	graph18	0.898218	yes
graph18	orbit3	0.898218	yes
orbit52	orbit57	0.898151	yes
graph25	orbit52	0.898006	yes
graph28	orbit60	0.897945	yes
graph8	graph25	0.897844	yes
graph25	orbit14	0.897844	yes
graph15	orbit29	0.897821	yes
orbit29	orbit34	0.897821	yes
graph7	orbit55	0.897798	yes
graph13	orbit51	0.897776	yes
graph6	orbit2	0.897633	yes
graph26	orbit29	0.897465	yes
graph24	orbit66	0.897222	yes
graph0	graph5	0.896966	yes
graph5	orbit0	0.896966	yes
graph0	orbit8	0.896966	yes
orbit0	orbit8	0.896966	yes
graph13	orbit41	0.896652	yes
graph16	orbit21	0.896637	yes
orbit53	orbit63	0.896631	yes
graph2	orbit63	0.896506	yes
orbit3	orbit63	0.896506	yes
graph9	orbit42	0.896457	yes
graph8	orbit13	0.896425	yes
orbit13	orbit14	0.896425	yes
orbit2	orbit47	0.896404	yes
graph7	orbit43	0.896102	yes
orbit17	orbit43	0.896046	yes
orbit1	orbit24	0.896015	yes
graph21	graph27	0.895915	yes
graph10	graph12	0.895841	yes
graph13	orbit16	0.895835	yes
graph13	graph22	0.895616	yes
graph25	orbit43	0.895606	yes
graph10	orbit47	0.895473	yes
graph23	orbit29	0.895454	yes
orbit43	orbit62	0.89544	yes
graph18	graph22	0.89536	yes
orbit30	orbit42	0.895357	yes
orbit51	orbit63	0.89526	yes
orbit52	orbit66	0.895248	yes
orbit57	orbit69	0.895155	yes
orbit48	orbit66	0.895056	yes
graph21	orbit37	0.894877	yes
graph22	orbit67	0.894816	yes
graph12	graph14	0.894801	yes
orbit12	orbit60	0.894721	yes
graph23	orbit58	0.894493	yes
orbit11	orbit58	0.894144	yes
graph3	orbit44	0.894137	yes
graph26	graph29	0.894096	yes
graph26	orbit72	0.894096	yes
orbit17	orbit29	0.893895	yes
orbit4	orbit18	0.893878	yes
graph26	orbit70	0.893781	yes
graph17	orbit38	0.893762	yes
orbit46	orbit66	0.893742	yes
graph13	orbit48	0.89361	yes
orbit16	orbit30	0.893479	yes
graph5	graph19	0.893451	yes
graph19	orbit8	0.893451	yes
orbit17	orbit28	0.893399	yes
graph15	orbit10	0.893323	yes
orbit10	orbit34	0.893323	yes
graph7	graph15	0.893276	yes
graph7	orbit34	0.893276	yes
orbit16	orbit33	0.893257	yes
graph18	orbit5	0.892738	yes
orbit30	orbit41	0.892641	yes
graph8	orbit29	0.892268	yes
orbit14	orbit29	0.892268	yes
orbit5	orbit58	0.892069	yes
graph27	orbit10	0.891662	yes
graph9	graph19	0.891395	yes
orbit39	orbit45	0.891375	yes
orbit17	orbit60	0.891351	yes
graph29	orbit66	0.891317	yes
orbit66	orbit72	0.891317	yes
graph0	graph13	0.89126	yes
graph13	orbit0	0.89126	yes
graph3	graph15	0.891064	yes
graph3	orbit34	0.891064	yes
orbit21	orbit26	0.890997	yes
graph15	orbit30	0.890922	yes
orbit30	orbit34	0.890922	yes
graph6	orbit53	0.890909	yes
graph12	orbit2	0.890774	yes
graph19	orbit29	0.890707	yes
orbit43	orbit64	0.890537	yes
graph7	graph28	0.890179	yes
orbit29	orbit40	0.890057	yes
graph10	orbit28	0.890009	yes
orbit43	orbit57	0.889826	yes
graph15	orbit37	0.889653	yes
orbit34	orbit37	0.889653	yes
graph21	orbit61	0.889581	yes
orbit55	orbit58	0.889444	yes
graph19	orbit51	0.889356	yes
orbit12	orbit37	0.889294	yes
graph12	graph19	0.88925	yes
orbit11	orbit30	0.889214	yes
orbit13	orbit58	0.889124	yes
orbit52	orbit60	0.88906	yes
orbit37	orbit62	0.888868	yes
graph14	orbit47	0.888724	yes
orbit60	orbit61	0.888718	yes
graph15	graph25	0.888702	yes
graph25	orbit34	0.888702	yes
graph12	orbit53	0.888674	yes
orbit2	orbit28	0.888426	yes
orbit26	orbit33	0.888349	yes
graph16	orbit33	0.888347	yes
graph25	orbit17	0.88797	yes
graph5	orbit53	0.88738	yes
orbit8	orbit53	0.88738	yes
graph7	orbit12	0.887351	yes
graph13	orbit26	0.887346	yes
orbit63	orbit64	0.887292	yes
graph19	orbit63	0.886946	yes
orbit10	orbit68	0.886869	yes
orbit13	orbit57	0.886817	yes
graph13	orbit60	0.886784	yes
graph7	orbit51	0.886656	yes
orbit46	orbit70	0.886639	yes
graph23	orbit68	0.886606	yes
graph0	orbit28	0.886601	yes
orbit0	orbit28	0.886601	yes
graph16	graph18	0.886525	yes
graph3	orbit58	0.88651	yes
orbit17	orbit41	0.885842	yes
orbit46	orbit64	0.885833	yes
orbit64	orbit71	0.885827	yes
graph5	orbit37	0.885772	yes
orbit8	orbit37	0.885772	yes
orbit48	orbit63	0.884886	yes
orbit53	orbit64	0.88473	yes
orbit28	orbit58	0.884647	yes
orbit10	orbit41	0.884528	yes
graph24	orbit43	0.884377	yes
orbit41	orbit60	0.884182	yes
orbit28	orbit44	0.884024	yes
graph16	orbit44	0.883928	yes
orbit1	orbit45	0.883886	yes
graph23	orbit66	0.883841	yes
graph22	graph26	0.88378	yes
graph27	orbit46	0.883714	yes
graph19	orbit28	0.883692	yes
graph19	graph27	0.883553	yes
graph18	orbit48	0.883334	yes
orbit16	orbit44	0.883249	yes
graph2	orbit66	0.882966	yes
orbit3	orbit66	0.882966	yes
graph4	orbit5	0.882666	yes
orbit64	orbit70	0.882648	yes
graph0	graph3	0.882596	yes
graph3	orbit0	0.882596	yes
graph15	graph24	0.882538	yes
graph24	orbit34	0.882538	yes
orbit44	orbit53	0.882519	yes
graph23	orbit55	0.882362	yes
orbit53	orbit55	0.882241	yes
graph15	orbit43	0.882145	yes
orbit34	orbit43	0.882145	yes
orbit13	orbit17	0.882003	yes
graph7	orbit52	0.881943	yes
orbit52	orbit54	0.881494	yes
graph2	orbit41	0.881333	yes
orbit3	orbit41	0.881333	yes
graph2	orbit37	0.881058	yes
orbit3	orbit37	0.881058	yes
orbit25	orbit46	0.8809	yes
graph24	orbit30	0.880813	yes
graph15	graph23	0.880729	yes
graph23	orbit34	0.880729	yes
graph5	orbit29	0.880271	yes
orbit8	orbit29	0.880271	yes
graph13	orbit10	0.880104	yes
orbit66	orbit67	0.879929	yes
orbit59	orbit68	0.879911	yes
graph14	orbit28	0.879856	yes
graph13	orbit44	0.879805	yes
graph9	orbit53	0.879668	yes
orbit23	orbit42	0.879374	yes
graph0	orbit17	0.879277	yes
orbit0	orbit17	0.879277	yes
orbit5	orbit7	0.879185	yes
graph9	orbit58	0.878479	yes
orbit43	orbit48	0.878409	yes
graph25	orbit67	0.878291	yes
graph13	graph25	0.877828	yes
graph11	orbit42	0.877656	yes
orbit30	orbit55	0.877557	yes
orbit13	orbit63	0.877504	yes
orbit37	orbit59	0.877463	yes
orbit9	orbit27	0.877363	yes
orbit35	orbit56	0.877317	yes
graph1	graph17	0.877204	yes
orbit46	orbit57	0.877194	yes
orbit41	orbit55	0.87693	yes
graph21	orbit68	0.876758	yes
orbit15	orbit18	0.876619	yes
graph13	orbit61	0.876526	yes
graph19	orbit55	0.876488	yes
graph25	orbit37	0.876417	yes
orbit10	orbit13	0.876409	yes
orbit51	orbit60	0.876351	yes
orbit43	orbit68	0.876123	yes
graph22	orbit69	0.875798	yes
graph4	orbit16	0.875705	yes
orbit1	orbit39	0.875624	yes
graph6	graph15	0.875514	yes
graph6	orbit34	0.875514	yes
graph21	orbit52	0.875403	yes
orbit13	orbit29	0.87516	yes
graph3	orbit21	0.875013	yes
graph5	graph7	0.874907	yes
graph7	orbit8	0.874907	yes
graph22	orbit64	0.874872	yes
graph23	orbit63	0.874718	yes
graph2	orbit67	0.87437	yes
orbit3	orbit67	0.87437	yes
orbit29	orbit63	0.874275	yes
graph24	orbit51	0.874226	yes
graph9	graph21	0.874137	yes
graph17	orbit17	0.874117	yes
graph4	graph16	0.874042	yes
graph27	orbit52	0.874017	yes
graph23	graph28	0.873824	yes
orbit43	orbit65	0.873793	yes
graph22	orbit30	0.8737	yes
graph18	orbit16	0.873698	yes
graph6	orbit17	0.873418	yes
orbit40	orbit65	0.873142	yes
orbit7	orbit16	0.873112	yes
graph24	orbit12	0.872973	yes
orbit60	orbit71	0.872875	yes
orbit28	orbit53	0.87287	yes
orbit40	orbit46	0.872789	yes
orbit29	orbit65	0.8727	yes
graph19	graph26	0.872562	yes
graph5	orbit62	0.872443	yes
orbit8	orbit62	0.872443	yes
graph15	orbit63	0.872375	yes
orbit34	orbit63	0.872375	yes
graph9	graph10	0.87227	yes
graph13	orbit20	0.872185	yes
graph16	orbit58	0.872068	yes
orbit1	orbit27	0.872003	yes
graph7	orbit71	0.871995	yes
orbit20	orbit41	0.87194	yes
orbit25	orbit57	0.871672	yes
orbit16	orbit58	0.871642	yes
orbit10	orbit66	0.871619	yes
orbit46	orbit60	0.871362	yes
graph3	orbit17	0.871181	yes
orbit15	orbit35	0.871054	yes
graph9	orbit2	0.87101	yes
graph8	orbit12	0.870929	yes
orbit12	orbit14	0.870929	yes
graph21	orbit36	0.870865	yes
orbit55	orbit67	0.870748	yes
graph9	orbit44	0.870642	yes
graph26	orbit10	0.870596	yes
graph28	orbit48	0.870589	yes
graph24	graph28	0.87044	yes
graph18	orbit20	0.87027	yes
graph26	orbit12	0.870215	yes
orbit44	orbit61	0.869945	yes
graph22	graph25	0.869426	yes
graph15	graph16	0.869424	yes
graph16	orbit34	0.869424	yes
graph15	orbit60	0.869189	yes
orbit34	orbit60	0.869189	yes
graph5	graph9	0.869118	yes
graph9	orbit8	0.869118	yes
graph13	orbit29	0.868871	yes
graph16	orbit7	0.868377	yes
orbit25	orbit54	0.868367	yes
graph24	orbit52	0.868325	yes
graph24	orbit55	0.867978	yes
graph7	orbit46	0.867885	yes
graph18	orbit55	0.86779	yes
graph21	graph26	0.867611	yes
graph21	orbit58	0.867598	yes
graph5	orbit10	0.867577	yes
orbit8	orbit10	0.867577	yes
graph15	orbit13	0.867439	yes
orbit13	orbit34	0.867439	yes
graph25	orbit62	0.867196	yes
orbit29	orbit70	0.866867	yes
graph3	orbit33	0.866762	yes
graph7	orbit30	0.866379	yes
graph3	graph19	0.866019	yes
graph29	orbit57	0.865878	yes
orbit57	orbit72	0.865878	yes
orbit46	orbit54	0.865607	yes
orbit51	orbit68	0.865414	yes
graph2	orbit69	0.865265	yes
orbit3	orbit69	0.865265	yes
orbit10	orbit62	0.86523	yes
orbit59	orbit66	0.865063	yes
graph15	orbit47	0.864923	yes
orbit34	orbit47	0.864923	yes
graph2	orbit59	0.86465	yes
orbit3	orbit59	0.86465	yes
graph14	graph17	0.864488	yes
graph22	orbit58	0.864379	yes
graph12	orbit17	0.86431	yes
graph26	orbit61	0.864288	yes
graph25	orbit69	0.864227	yes
orbit59	orbit70	0.863951	yes
orbit13	orbit71	0.863689	yes
orbit67	orbit68	0.863681	yes
graph21	orbit57	0.863397	yes
graph19	orbit43	0.863266	yes
orbit4	orbit62	0.863016	yes
graph27	orbit43	0.862807	yes
graph29	orbit67	0.862678	yes
orbit67	orbit72	0.862678	yes
orbit20	orbit37	0.862556	yes
graph11	orbit5	0.862543	yes
graph22	graph27	0.862502	yes
orbit51	orbit53	0.862425	yes
orbit37	orbit46	0.862408	yes
graph15	orbit48	0.862358	yes
orbit34	orbit48	0.862358	yes
graph10	graph17	0.862293	yes
orbit51	orbit64	0.862181	yes
graph6	orbit21	0.862067	yes
orbit21	orbit47	0.862029	yes
graph21	orbit12	0.861928	yes
orbit10	orbit53	0.861916	yes
graph27	orbit53	0.861901	yes
orbit5	orbit23	0.861656	yes
orbit13	orbit68	0.86133	yes
orbit52	orbit70	0.861314	yes
graph22	orbit17	0.861272	yes
orbit15	orbit56	0.861265	yes
graph15	orbit16	0.861259	yes
orbit16	orbit34	0.861259	yes
graph23	orbit71	0.861208	yes
orbit25	orbit51	0.861195	yes
orbit48	orbit55	0.861108	yes
graph15	graph17	0.861084	yes
graph17	orbit34	0.861084	yes
graph0	orbit51	0.861043	yes
orbit0	orbit51	0.861043	yes
graph29	orbit70	0.861012	yes
orbit70	orbit72	0.861012	yes
orbit60	orbit70	0.860977	yes
graph28	orbit13	0.860831	yes
orbit38	orbit44	0.860819	yes
orbit68	orbit71	0.860327	yes
orbit30	orbit48	0.860319	yes
orbit36	orbit63	0.86029	yes
graph18	orbit60	0.860235	yes
graph17	graph21	0.860065	yes
graph12	graph15	0.859839	yes
graph12	orbit34	0.859839	yes
graph19	orbit57	0.859253	yes
graph21	orbit28	0.85916	yes
orbit17	orbit47	0.859099	yes
graph9	graph14	0.859078	yes
graph25	orbit59	0.859047	yes
orbit43	orbit66	0.858818	yes
orbit48	orbit71	0.858728	yes
graph2	orbit61	0.858525	yes
orbit3	orbit61	0.858525	yes
orbit25	orbit64	0.857822	yes
graph23	orbit43	0.857774	yes
graph19	orbit67	0.857743	yes
orbit17	orbit64	0.857573	yes
graph25	graph28	0.8575	yes
graph19	orbit69	0.857389	yes
orbit48	orbit52	0.856871	yes
graph19	orbit44	0.856836	yes
orbit41	orbit58	0.856814	yes
orbit16	orbit23	0.856646	yes
graph6	orbit33	0.856638	yes
graph11	orbit16	0.856276	yes
orbit33	orbit47	0.856084	yes
graph12	orbit21	0.856028	yes
graph17	orbit2	0.855951	yes
graph3	orbit53	0.855857	yes
orbit4	orbit35	0.855856	yes
graph15	orbit20	0.855737	yes
orbit20	orbit34	0.855737	yes
graph11	graph16	0.855717	yes
graph13	orbit63	0.855633	yes
orbit17	orbit52	0.855559	yes
orbit53	orbit69	0.855494	yes
graph21	orbit46	0.855411	yes
graph25	orbit70	0.85537	yes
graph18	orbit42	0.855332	yes
orbit61	orbit64	0.855189	yes
graph8	orbit10	0.854811	yes
orbit10	orbit14	0.854811	yes
graph5	orbit43	0.854801	yes
orbit8	orbit43	0.854801	yes
graph5	graph18	0.854668	yes
graph18	orbit8	0.854668	yes
orbit37	orbit60	0.854539	yes
graph22	orbit10	0.854407	yes
graph4	orbit26	0.854293	yes
orbit48	orbit51	0.853845	yes
graph6	graph21	0.853774	yes
graph15	orbit52	0.853719	yes
orbit34	orbit52	0.853719	yes
graph13	orbit55	0.853139	yes
graph2	orbit30	0.853002	yes
orbit3	orbit30	0.853002	yes
graph2	graph28	0.852928	yes
graph28	orbit3	0.852928	yes
orbit17	orbit63	0.852712	yes
graph21	orbit47	0.852685	yes
graph16	orbit23	0.85251	yes
orbit25	orbit60	0.85236	yes
graph0	orbit16	0.852273	yes
orbit0	orbit16	0.852273	yes
orbit7	orbit26	0.852128	yes
orbit12	orbit48	0.852034	yes
graph5	graph24	0.852029	yes
graph24	orbit8	0.852029	yes
orbit66	orbit69	0.851698	yes
graph13	orbit43	0.851607	yes
graph12	orbit33	0.851584	yes
orbit55	orbit69	0.851516	yes
orbit4	orbit46	0.851375	yes
graph18	orbit11	0.851318	yes
orbit37	orbit64	0.851307	yes
graph25	orbit36	0.851287	yes
graph7	orbit37	0.851247	yes
orbit37	orbit48	0.851241	yes
orbit53	orbit67	0.851224	yes
graph24	orbit46	0.851	yes
graph24	orbit58	0.850993	yes
graph24	orbit71	0.850968	yes
graph15	orbit5	0.850712	yes
orbit5	orbit34	0.850712	yes
orbit26	orbit53	0.850573	yes
graph26	orbit63	0.850452	yes
orbit4	orbit59	0.850406	yes
orbit20	orbit32	0.85013	yes
orbit57	orbit59	0.850071	yes
orbit10	orbit20	0.849874	yes
orbit10	orbit63	0.849738	yes
orbit59	orbit64	0.84945	yes
graph15	orbit62	0.849386	yes
orbit34	orbit62	0.849386	yes
graph20	orbit63	0.849165	yes
graph17	orbit41	0.848505	yes
graph19	orbit68	0.848442	yes
graph0	graph2	0.848436	yes
graph2	orbit0	0.848436	yes
graph0	orbit3	0.848436	yes
orbit0	orbit3	0.848436	yes
graph5	orbit60	0.848398	yes
orbit8	orbit60	0.848398	yes
graph2	orbit62	0.848349	yes
orbit3	orbit62	0.848349	yes
orbit4	orbit52	0.848196	yes
graph0	graph16	0.848129	yes
graph16	orbit0	0.848129	yes
graph3	graph4	0.848079	yes
orbit4	orbit56	0.8479	yes
graph15	orbit41	0.847734	yes
orbit34	orbit41	0.847734	yes
graph16	orbit17	0.847571	yes
graph27	orbit61	0.847505	yes
graph27	graph29	0.847394	yes
graph27	orbit72	0.847394	yes
graph8	orbit46	0.847027	yes
orbit14	orbit46	0.847027	yes
graph19	orbit37	0.846774	yes
graph18	orbit10	0.846773	yes
graph25	orbit41	0.846664	yes
graph17	orbit20	0.846618	yes
graph24	orbit37	0.846295	yes
orbit43	orbit54	0.846238	yes
orbit27	orbit56	0.845976	yes
graph2	orbit36	0.845973	yes
orbit3	orbit36	0.845973	yes
graph26	orbit52	0.845798	yes
graph2	orbit55	0.845738	yes
orbit3	orbit55	0.845738	yes
graph0	orbit36	0.845682	yes
orbit0	orbit36	0.845682	yes
graph26	orbit53	0.845427	yes
orbit21	orbit28	0.845279	yes
graph16	graph19	0.845227	yes
graph26	orbit46	0.845199	yes
orbit4	orbit51	0.845114	yes
graph22	orbit29	0.845073	yes
orbit19	orbit35	0.84499	yes
graph2	orbit25	0.844799	yes
orbit3	orbit25	0.844799	yes
graph21	orbit62	0.844666	yes
orbit17	orbit25	0.844356	yes
orbit65	orbit70	0.844322	yes
orbit29	orbit53	0.843961	yes
orbit62	orbit68	0.843344	yes
graph5	orbit13	0.843174	yes
orbit8	orbit13	0.843174	yes
graph27	orbit51	0.843086	yes
orbit17	orbit58	0.843069	yes
graph13	orbit37	0.842904	yes
graph17	graph23	0.84272	yes
graph15	graph22	0.842652	yes
graph22	orbit34	0.842652	yes
graph3	orbit7	0.842506	yes
orbit17	orbit36	0.842473	yes
orbit41	orbit69	0.84237	yes
graph13	orbit64	0.84229	yes
graph12	graph21	0.842193	yes
orbit70	orbit71	0.842094	yes
orbit25	orbit65	0.841863	yes
graph25	orbit61	0.841627	yes
graph23	orbit51	0.841378	yes
orbit25	orbit48	0.84126	yes
graph19	orbit26	0.840911	yes
graph16	orbit53	0.840689	yes
graph8	orbit52	0.84068	yes
orbit14	orbit52	0.84068	yes
graph0	graph21	0.840621	yes
graph21	orbit0	0.840621	yes
graph21	orbit55	0.840274	yes
graph19	orbit20	0.840062	yes
orbit41	orbit64	0.839963	yes
graph19	orbit5	0.839766	yes
graph23	orbit12	0.83965	yes
orbit25	orbit62	0.8389	yes
graph5	graph23	0.838866	yes
graph23	orbit8	0.838866	yes
graph21	orbit67	0.838834	yes
orbit51	orbit65	0.838623	yes
graph5	orbit28	0.838581	yes
orbit8	orbit28	0.838581	yes
orbit13	orbit66	0.838371	yes
graph21	orbit20	0.838065	yes
graph28	orbit29	0.838055	yes
orbit40	orbit62	0.837993	yes
orbit20	orbit28	0.837883	yes
graph7	orbit58	0.837796	yes
graph27	orbit59	0.837614	yes
graph8	graph22	0.837503	yes
graph22	orbit14	0.837503	yes
orbit5	orbit53	0.83737	yes
graph25	orbit25	0.836973	yes
orbit57	orbit63	0.836525	yes
graph18	graph25	0.836497	yes
orbit59	orbit60	0.836386	yes
orbit46	orbit63	0.83633	yes
orbit68	orbit69	0.836216	yes
orbit28	orbit33	0.835501	yes
graph7	orbit70	0.83531	yes
orbit25	orbit66	0.835235	yes
graph26	orbit43	0.835215	yes
orbit4	orbit29	0.834967	yes
graph21	orbit69	0.834887	yes
graph0	graph6	0.834882	yes
graph6	orbit0	0.834882	yes
graph3	graph21	0.834507	yes
graph12	orbit20	0.834439	yes
orbit4	orbit43	0.834403	yes
orbit5	orbit17	0.833063	yes
orbit27	orbit35	0.833008	yes
graph23	orbit52	0.832992	yes
graph0	orbit5	0.832847	yes
orbit0	orbit5	0.832847	yes
orbit15	orbit62	0.832477	yes
graph22	orbit57	0.832419	yes
orbit29	orbit36	0.832024	yes
orbit20	orbit30	0.831725	yes
graph18	orbit51	0.831623	yes
graph0	orbit4	0.831429	yes
orbit0	orbit4	0.831429	yes
graph19	orbit52	0.831373	yes
graph13	orbit11	0.831325	yes
graph24	orbit25	0.830983	yes
graph17	orbit61	0.830922	yes
graph15	orbit64	0.830811	yes
orbit34	orbit64	0.830811	yes
graph7	orbit59	0.830717	yes
graph5	orbit52	0.830622	yes
orbit8	orbit52	0.830622	yes
graph4	graph6	0.830431	yes
graph15	orbit46	0.830352	yes
orbit34	orbit46	0.830352	yes
graph13	orbit36	0.8303	yes
graph5	orbit48	0.830078	yes
orbit8	orbit48	0.830078	yes
orbit17	orbit61	0.830013	yes
graph11	orbit26	0.830005	yes
orbit40	orbit51	0.829988	yes
orbit23	orbit26	0.82998	yes
graph19	orbit16	0.829486	yes
orbit12	orbit63	0.829412	yes
graph9	orbit20	0.829301	yes
graph28	orbit12	0.829289	yes
graph8	graph19	0.829277	yes
graph19	orbit14	0.829277	yes
graph21	orbit25	0.829166	yes
graph2	orbit70	0.829155	yes
orbit3	orbit70	0.829155	yes
orbit40	orbit57	0.829024	yes
orbit30	orbit60	0.829012	yes
orbit1	orbit37	0.828956	yes
graph0	graph18	0.828941	yes
graph18	orbit0	0.828941	yes
graph6	orbit20	0.828931	yes
orbit4	orbit12	0.828599	yes
orbit29	orbit54	0.828426	yes
graph7	orbit25	0.828259	yes
orbit12	orbit17	0.828019	yes
graph21	orbit59	0.827726	yes
orbit55	orbit60	0.827715	yes
graph3	graph11	0.826998	yes
graph17	orbit55	0.826655	yes
orbit16	orbit53	0.826572	yes
graph22	orbit63	0.826507	yes
orbit13	orbit51	0.826275	yes
graph4	orbit47	0.826193	yes
graph15	orbit58	0.826156	yes
orbit34	orbit58	0.826156	yes
graph17	graph22	0.826145	yes
orbit16	orbit17	0.826095	yes
graph8	graph21	0.825977	yes
graph21	orbit14	0.825977	yes
graph5	graph22	0.825788	yes
graph22	orbit8	0.825788	yes
orbit20	orbit53	0.825758	yes
orbit46	orbit48	0.825485	yes
graph5	orbit68	0.825433	yes
orbit8	orbit68	0.825433	yes
orbit25	orbit68	0.82543	yes
graph5	orbit64	0.82542	yes
orbit8	orbit64	0.82542	yes
graph0	graph19	0.825398	yes
graph19	orbit0	0.825398	yes
graph2	orbit71	0.824963	yes
orbit3	orbit71	0.824963	yes
orbit17	orbit62	0.824879	yes
graph3	orbit23	0.824381	yes
graph9	orbit21	0.824346	yes
graph6	orbit7	0.824342	yes
graph5	orbit50	0.824324	yes
orbit8	orbit50	0.824324	yes
orbit10	orbit32	0.82428	yes
orbit48	orbit58	0.82422	yes
graph5	orbit46	0.824168	yes
orbit8	orbit46	0.824168	yes
orbit43	orbit63	0.824076	yes
graph8	orbit43	0.823834	yes
orbit14	orbit43	0.823834	yes
orbit36	orbit62	0.823717	yes
orbit7	orbit47	0.82356	yes
orbit10	orbit65	0.823375	yes
orbit13	orbit43	0.823134	yes
graph1	orbit44	0.823033	yes
graph19	orbit12	0.822917	yes
graph15	orbit12	0.822798	yes
orbit12	orbit34	0.822798	yes
graph5	orbit30	0.822669	yes
orbit8	orbit30	0.822669	yes
graph5	orbit12	0.822557	yes
orbit8	orbit12	0.822557	yes
graph20	orbit36	0.822424	yes
orbit15	orbit59	0.822416	yes
graph17	orbit13	0.822186	yes
orbit37	orbit57	0.821888	yes
orbit44	orbit55	0.821435	yes
graph25	orbit71	0.821415	yes
graph24	orbit70	0.821408	yes
orbit37	orbit63	0.821368	yes
orbit63	orbit67	0.821341	yes
orbit41	orbit43	0.821172	yes
graph6	graph23	0.820842	yes
graph13	orbit42	0.820723	yes
orbit54	orbit62	0.820437	yes
graph23	orbit47	0.820426	yes
orbit37	orbit68	0.82039	yes
graph4	graph12	0.82002	yes
graph3	graph5	0.819994	yes
graph3	orbit8	0.819994	yes
graph21	orbit66	0.819898	yes
orbit53	orbit57	0.819508	yes
orbit4	orbit65	0.819428	yes
orbit1	orbit40	0.819132	yes
graph8	orbit63	0.818913	yes
orbit14	orbit63	0.818913	yes
graph27	orbit41	0.818903	yes
orbit49	orbit62	0.818656	yes
orbit53	orbit68	0.818537	yes
orbit29	orbit67	0.818505	yes
graph17	orbit21	0.818498	yes
graph24	orbit59	0.818496	yes
orbit65	orbit68	0.818235	yes
graph23	orbit37	0.818197	yes
orbit15	orbit46	0.817673	yes
graph3	orbit20	0.817651	yes
orbit29	orbit41	0.817531	yes
graph29	orbit68	0.817436	yes
orbit68	orbit72	0.817436	yes
orbit41	orbit63	0.817354	yes
orbit62	orbit63	0.816933	yes
orbit37	orbit53	0.816821	yes
graph4	orbit28	0.815798	yes
orbit1	orbit56	0.815779	yes
graph13	graph27	0.815734	yes
orbit4	orbit37	0.815436	yes
orbit27	orbit62	0.815287	yes
graph17	orbit33	0.814858	yes
orbit41	orbit67	0.814639	yes
[truncated: 1,530 more rows]

## Sheet: all (list)
Var1	Var2	Freq
graph0	orbit0	1
graph2	orbit3	1
graph5	orbit8	1
graph8	orbit14	1
graph15	orbit34	1
graph29	orbit72	1
ecc	eccrad	1
graph0	first	1
orbit0	first	1
hubscore	evcent	0.999972
upto_second	second	0.999644
orbit21	orbit33	0.999524
orbit7	orbit23	0.999023
knn	ratio1	0.998907
graph4	graph11	0.998727
graph4	orbit7	0.998014
graph10	graph14	0.997523
graph1	graph10	0.997282
graph10	orbit2	0.99703
graph4	orbit23	0.996861
orbit7	orbit21	0.996641
graph11	orbit23	0.996619
graph1	orbit2	0.996568
orbit7	orbit33	0.996206
orbit11	orbit42	0.995821
graph11	orbit7	0.995762
orbit2	orbit21	0.995432
graph6	graph12	0.995243
graph4	orbit21	0.995098
orbit5	orbit16	0.99491
graph3	orbit28	0.994909
graph9	orbit28	0.994679
graph12	graph17	0.994555
graph4	orbit33	0.994464
graph3	orbit5	0.99404
orbit2	orbit38	0.994031
graph10	orbit21	0.993732
graph3	graph9	0.993616
orbit2	orbit33	0.993188
graph1	orbit38	0.993071
graph3	graph16	0.992815
graph3	orbit16	0.992461
graph16	orbit5	0.992199
orbit4	orbit15	0.992163
orbit21	orbit23	0.992113
graph16	orbit16	0.992099
graph14	orbit2	0.991993
graph1	graph14	0.991873
graph12	orbit26	0.991824
graph10	orbit33	0.991752
orbit23	orbit33	0.991561
graph6	graph17	0.990867
graph14	orbit21	0.990702
graph10	orbit38	0.990457
orbit15	orbit27	0.990367
graph24	orbit48	0.990152
graph14	orbit33	0.989665
graph6	orbit47	0.989487
graph11	orbit21	0.989166
orbit6	orbit22	0.989128
graph12	orbit47	0.989054
graph28	orbit71	0.988804
graph11	orbit33	0.988486
graph4	graph10	0.987994
graph19	orbit53	0.987881
orbit16	orbit28	0.987261
graph1	orbit21	0.987231
graph24	orbit60	0.98718
orbit5	orbit28	0.987068
orbit4	orbit27	0.986859
orbit6	orbit31	0.986839
orbit2	orbit7	0.986752
graph8	graph28	0.986702
graph28	orbit14	0.986702
orbit26	orbit42	0.986282
orbit48	orbit60	0.98622
orbit11	orbit26	0.986177
graph4	orbit2	0.985994
graph4	graph14	0.985823
graph7	graph24	0.985622
graph3	graph6	0.985571
graph6	orbit5	0.985557
graph19	graph21	0.985423
orbit26	orbit47	0.985403
graph10	orbit7	0.985143
graph23	graph24	0.985055
graph14	orbit38	0.984869
graph16	orbit28	0.984783
orbit25	orbit40	0.984304
orbit10	orbit43	0.984158
graph13	graph19	0.984157
graph9	graph16	0.984099
graph7	orbit13	0.984084
graph1	orbit33	0.983948
orbit11	orbit38	0.983844
orbit21	orbit38	0.983606
graph9	orbit16	0.983601
orbit30	orbit58	0.983599
orbit24	orbit45	0.983498
orbit5	bet	0.983062
graph27	orbit68	0.982975
graph6	orbit26	0.982663
graph2	graph7	0.982397
graph7	orbit3	0.982397
graph13	graph18	0.981876
graph14	orbit7	0.981759
orbit60	orbit64	0.981742
orbit52	orbit59	0.981736
graph18	orbit30	0.981702
orbit5	orbit47	0.981689
graph17	orbit26	0.981636
graph12	orbit5	0.981071
orbit33	orbit38	0.980738
orbit19	orbit31	0.98039
graph1	bet	0.980366
graph8	graph26	0.980332
graph26	orbit14	0.980332
orbit16	bet	0.980293
graph17	orbit47	0.980252
graph10	graph11	0.98013
graph6	orbit28	0.979841
orbit57	orbit66	0.979634
orbit2	orbit23	0.979552
orbit5	orbit26	0.979466
graph1	graph4	0.978914
orbit29	orbit52	0.978895
graph27	orbit64	0.978841
graph21	orbit53	0.978746
close	upto_third	0.978603
graph9	orbit5	0.978537
graph11	graph14	0.978232
graph10	orbit23	0.978158
graph6	graph16	0.978136
orbit29	orbit43	0.977955
graph7	graph23	0.97772
orbit5	orbit11	0.977532
graph15	orbit17	0.977531
orbit17	orbit34	0.977531
orbit12	orbit59	0.977528
orbit12	orbit52	0.977436
orbit46	orbit59	0.97721
graph3	graph12	0.977079
orbit38	bet	0.977065
graph11	orbit2	0.97706
graph23	orbit48	0.976738
orbit12	orbit46	0.976493
graph7	orbit60	0.976427
graph1	orbit7	0.976257
graph19	graph23	0.976134
graph7	orbit48	0.975991
graph26	orbit67	0.975633
orbit46	orbit52	0.974678
graph26	graph27	0.974626
graph14	orbit23	0.974497
graph3	orbit47	0.974012
graph13	graph21	0.973863
graph25	orbit63	0.973587
upto_third	third	0.97351
graph23	orbit13	0.972923
graph21	orbit17	0.972892
orbit9	orbit24	0.972845
orbit11	bet	0.972714
graph6	graph9	0.972645
cohesion	outer	0.972613
graph26	orbit57	0.972495
graph26	graph28	0.972452
orbit10	orbit29	0.972427
graph27	orbit60	0.972352
orbit9	orbit35	0.97235
sixth	ratio6	0.972155
graph16	orbit47	0.972076
graph6	orbit16	0.972008
orbit43	orbit52	0.971996
graph12	orbit28	0.971723
orbit59	orbit65	0.971522
graph23	orbit60	0.971481
orbit2	bet	0.971446
orbit44	orbit58	0.971366
graph13	graph15	0.971267
graph13	orbit34	0.971267
orbit48	orbit64	0.971135
graph13	orbit53	0.971041
orbit57	orbit64	0.970974
orbit28	orbit47	0.970958
graph18	graph19	0.970773
graph15	graph21	0.970688
graph21	orbit34	0.970688
graph24	orbit13	0.97056
graph13	orbit17	0.970538
graph22	orbit55	0.97046
orbit30	orbit53	0.970377
graph22	orbit13	0.970247
orbit16	orbit47	0.970187
graph3	bet	0.970012
graph8	orbit71	0.969418
orbit14	orbit71	0.969418
graph10	bet	0.969376
graph1	graph11	0.969342
graph1	orbit11	0.96933
graph25	graph27	0.969286
graph17	orbit30	0.968941
orbit11	orbit47	0.968681
graph25	orbit60	0.968337
orbit38	orbit42	0.968286
graph16	bet	0.96822
graph1	orbit23	0.968094
orbit29	orbit46	0.968012
orbit7	orbit38	0.967777
graph12	graph16	0.967682
orbit67	orbit69	0.967648
graph4	orbit38	0.96741
graph12	orbit11	0.967288
graph25	orbit68	0.967169
graph24	orbit64	0.967151
orbit57	orbit60	0.966389
orbit12	orbit29	0.96636
orbit2	orbit11	0.96633
graph2	orbit29	0.966267
orbit3	orbit29	0.966267
graph26	orbit60	0.96626
graph8	orbit66	0.966226
orbit14	orbit66	0.966226
graph18	orbit53	0.966093
orbit13	orbit48	0.965857
graph17	graph18	0.965686
graph8	orbit57	0.965665
orbit14	orbit57	0.965665
graph25	orbit64	0.965656
graph26	orbit64	0.965596
graph19	graph24	0.965584
orbit30	orbit44	0.965445
graph28	graph29	0.965043
graph28	orbit72	0.965043
orbit9	orbit39	0.965008
graph6	orbit11	0.964954
orbit66	orbit70	0.96478
graph12	orbit42	0.96411
graph10	orbit11	0.964092
orbit26	orbit44	0.964031
graph7	orbit64	0.964018
orbit5	orbit38	0.96385
orbit11	orbit16	0.963488
graph21	graph24	0.963449
graph27	orbit57	0.963169
graph12	orbit16	0.963027
graph13	orbit30	0.962957
graph3	orbit26	0.962936
graph17	orbit44	0.96266
orbit30	orbit47	0.962388
graph14	bet	0.962346
orbit2	pdi	0.962311
graph2	graph21	0.962305
graph21	orbit3	0.962305
graph17	orbit5	0.96222
graph29	orbit71	0.961637
orbit71	orbit72	0.961637
orbit5	orbit42	0.961527
graph9	orbit47	0.961466
graph14	orbit11	0.961153
graph20	orbit50	0.961145
orbit42	orbit47	0.96102
graph8	graph27	0.960811
graph27	orbit14	0.960811
graph3	graph17	0.960775
graph26	orbit66	0.960644
graph9	graph12	0.960282
orbit16	orbit26	0.960246
orbit45	orbit56	0.960026
orbit9	orbit45	0.959811
orbit6	orbit19	0.959715
graph15	orbit51	0.959606
orbit34	orbit51	0.959606
graph19	orbit17	0.959489
graph1	pdi	0.959475
graph26	orbit71	0.959445
orbit22	orbit31	0.959393
graph7	graph19	0.95921
graph16	orbit11	0.959053
graph10	pdi	0.958864
graph7	graph22	0.958545
graph16	orbit26	0.958423
graph23	orbit53	0.958417
graph12	orbit30	0.958415
bet	pdi	0.958368
graph7	graph21	0.958252
graph2	graph24	0.958216
graph24	orbit3	0.958216
orbit16	orbit38	0.957846
graph1	orbit5	0.957701
graph24	graph27	0.957394
graph24	graph25	0.957247
graph27	orbit66	0.957157
graph7	graph25	0.957143
orbit23	orbit38	0.957104
orbit1	orbit35	0.956825
graph12	orbit44	0.956652
graph6	orbit42	0.956614
graph17	orbit28	0.956417
orbit28	bet	0.956139
graph7	graph27	0.956007
graph19	orbit30	0.956007
orbit66	orbit68	0.955884
orbit21	pdi	0.95575
graph28	orbit66	0.95571
graph7	graph26	0.955425
orbit25	orbit43	0.955356
graph17	orbit58	0.955328
orbit67	orbit71	0.955259
orbit35	upto_second	0.955187
graph14	pdi	0.954876
graph11	orbit38	0.954869
graph19	orbit13	0.954826
orbit42	bet	0.954824
orbit26	bet	0.954668
graph16	orbit38	0.954293
orbit33	pdi	0.954238
graph3	orbit11	0.954162
graph24	graph26	0.954038
orbit4	evcent	0.954023
orbit64	orbit68	0.953837
orbit4	hubscore	0.953661
graph24	orbit53	0.953613
graph1	orbit16	0.953545
graph21	graph23	0.95341
graph21	graph25	0.953367
orbit26	orbit28	0.953302
graph18	orbit58	0.952972
orbit35	second	0.952902
orbit42	orbit44	0.952892
graph2	graph23	0.952878
graph23	orbit3	0.952878
graph2	orbit13	0.952781
orbit3	orbit13	0.952781
graph6	orbit30	0.95272
graph26	orbit48	0.952348
orbit44	orbit47	0.952037
orbit24	orbit56	0.951838
graph2	graph19	0.951728
graph19	orbit3	0.951728
graph19	orbit48	0.951484
orbit10	orbit25	0.951387
graph2	orbit60	0.951347
orbit3	orbit60	0.951347
orbit10	orbit37	0.951282
orbit10	orbit52	0.951207
orbit64	orbit66	0.951135
graph17	orbit42	0.951076
orbit13	orbit61	0.950924
graph5	graph15	0.950825
graph15	orbit8	0.950825
graph5	orbit34	0.950825
orbit8	orbit34	0.950825
graph1	graph16	0.950395
orbit35	orbit39	0.950193
orbit13	orbit60	0.949984
orbit13	orbit55	0.949937
orbit43	orbit59	0.949737
graph2	graph25	0.949555
graph25	orbit3	0.949555
orbit47	orbit58	0.949542
orbit13	orbit53	0.949302
orbit38	pdi	0.949288
graph9	graph13	0.949256
orbit15	orbit45	0.94922
graph17	orbit11	0.949198
graph6	bet	0.949128
graph2	orbit10	0.948948
orbit3	orbit10	0.948948
graph21	orbit60	0.948904
orbit26	orbit38	0.948893
graph1	orbit42	0.948796
orbit29	orbit51	0.948695
orbit11	orbit21	0.948482
orbit29	orbit59	0.948478
graph16	graph17	0.948472
graph27	orbit48	0.948195
graph21	orbit48	0.948188
orbit1	orbit9	0.948095
orbit51	orbit62	0.948077
orbit48	orbit57	0.947854
graph12	graph18	0.947601
graph6	graph18	0.947506
orbit12	orbit43	0.947483
orbit2	orbit42	0.947406
orbit60	orbit68	0.947368
orbit21	bet	0.947123
orbit11	orbit33	0.947116
orbit7	pdi	0.947055
orbit25	orbit52	0.946735
graph15	graph19	0.946687
graph19	orbit34	0.946687
graph4	pdi	0.946419
orbit17	orbit53	0.946364
graph25	orbit48	0.946331
graph9	graph17	0.945926
orbit13	orbit67	0.945654
graph2	orbit48	0.945618
orbit3	orbit48	0.945618
graph21	orbit51	0.945489
graph18	graph21	0.945487
graph10	orbit42	0.945243
graph19	orbit60	0.945032
graph26	orbit69	0.944882
graph14	orbit42	0.944732
orbit12	orbit65	0.944571
graph8	graph29	0.944536
graph29	orbit14	0.944536
graph8	orbit72	0.944536
orbit14	orbit72	0.944536
orbit27	orbit45	0.944503
orbit9	orbit56	0.944418
graph12	bet	0.944367
graph23	orbit64	0.944359
graph8	orbit64	0.943781
orbit14	orbit64	0.943781
graph28	orbit57	0.943762
graph9	bet	0.943728
orbit57	orbit68	0.943721
graph23	graph26	0.943495
cohesion	comsize	0.943292
graph5	orbit51	0.942983
orbit8	orbit51	0.942983
graph2	orbit64	0.942809
orbit3	orbit64	0.942809
graph25	orbit29	0.942447
orbit2	orbit5	0.942403
orbit53	orbit61	0.94236
orbit16	orbit42	0.942318
graph10	orbit5	0.942268
orbit1	upto_second	0.94226
orbit68	orbit70	0.942246
graph6	graph13	0.942246
graph13	orbit28	0.941926
graph13	graph17	0.941922
graph27	graph28	0.941841
orbit37	orbit43	0.941839
orbit33	bet	0.941728
orbit47	bet	0.941599
orbit48	orbit69	0.941018
graph8	orbit67	0.940882
orbit14	orbit67	0.940882
graph7	orbit29	0.940821
orbit26	orbit30	0.9408
orbit48	orbit53	0.940798
graph17	orbit16	0.940782
graph12	orbit58	0.940691
graph6	orbit44	0.940224
orbit19	second	0.940183
graph28	orbit67	0.939822
graph23	orbit61	0.939744
orbit40	orbit43	0.939562
orbit23	pdi	0.939373
graph24	orbit61	0.939218
orbit48	orbit67	0.939091
orbit61	orbit69	0.938959
graph21	orbit13	0.938521
graph18	orbit17	0.938471
orbit29	orbit64	0.938079
graph7	orbit53	0.937948
orbit4	orbit45	0.937906
graph16	orbit42	0.937766
orbit2	orbit16	0.937683
orbit29	orbit60	0.937371
orbit53	orbit58	0.937234
graph3	orbit38	0.937134
graph11	pdi	0.937071
graph1	graph3	0.936889
orbit13	orbit69	0.936877
graph2	graph13	0.936876
graph13	orbit3	0.936876
graph18	orbit47	0.936534
graph26	orbit68	0.936317
graph24	orbit69	0.936258
orbit60	orbit66	0.936118
graph9	orbit26	0.936073
graph24	orbit57	0.936057
orbit11	orbit28	0.935892
graph3	orbit42	0.93541
orbit15	orbit24	0.935381
graph5	orbit36	0.935349
orbit8	orbit36	0.935349
graph24	orbit67	0.935293
orbit43	orbit46	0.935093
orbit1	second	0.935021
graph6	orbit58	0.934866
graph14	orbit5	0.934862
orbit26	orbit58	0.934449
graph5	graph21	0.934353
graph21	orbit8	0.934353
orbit19	upto_second	0.934328
orbit43	orbit51	0.934241
graph13	graph23	0.93421
graph23	graph27	0.934085
orbit11	orbit44	0.933808
orbit12	orbit68	0.9335
graph10	orbit16	0.933347
graph7	orbit57	0.933291
graph7	orbit67	0.933242
orbit25	orbit37	0.933121
orbit46	orbit65	0.932984
graph18	orbit44	0.932649
graph10	graph16	0.932382
graph8	orbit68	0.93221
orbit14	orbit68	0.93221
orbit17	orbit51	0.932198
orbit38	orbit47	0.932076
graph9	graph15	0.932054
graph9	orbit34	0.932054
orbit60	orbit67	0.931997
graph15	orbit53	0.93193
orbit34	orbit53	0.93193
graph13	orbit47	0.931893
graph23	orbit67	0.931884
graph12	graph13	0.931771
graph26	orbit13	0.931578
orbit58	orbit61	0.931447
orbit40	orbit52	0.931365
orbit33	orbit42	0.931292
graph7	orbit10	0.931257
graph27	orbit67	0.931206
graph8	orbit60	0.931142
orbit14	orbit60	0.931142
orbit59	orbit62	0.931082
graph22	graph23	0.931024
orbit46	orbit62	0.930831
orbit10	orbit60	0.930826
orbit15	evcent	0.930572
orbit21	orbit42	0.930537
graph16	orbit2	0.930473
orbit10	orbit12	0.930208
orbit15	hubscore	0.930058
orbit37	orbit51	0.930047
orbit43	hubscore	0.929918
orbit17	orbit37	0.929815
orbit29	orbit68	0.929795
graph2	graph27	0.929632
graph27	orbit3	0.929632
orbit51	orbit52	0.929538
orbit24	orbit35	0.929454
orbit48	orbit61	0.929224
graph7	graph8	0.929122
graph7	orbit14	0.929122
graph22	graph24	0.928903
orbit43	evcent	0.928804
graph1	orbit26	0.928277
orbit46	orbit51	0.92822
graph2	graph15	0.928197
graph15	orbit3	0.928197
graph2	orbit34	0.928197
orbit3	orbit34	0.928197
graph23	orbit69	0.928155
graph3	graph13	0.928112
graph18	graph23	0.928028
graph6	orbit38	0.927896
graph23	graph25	0.927748
orbit13	orbit64	0.927546
graph4	bet	0.9274
orbit29	orbit57	0.927387
orbit4	orbit24	0.927352
orbit51	hubscore	0.927276
graph21	orbit10	0.927213
graph2	orbit17	0.926629
orbit3	orbit17	0.926629
orbit39	orbit56	0.92659
orbit53	orbit60	0.926573
orbit51	evcent	0.926395
graph2	orbit51	0.926322
orbit3	orbit51	0.926322
orbit12	orbit66	0.926319
orbit1	evcent	0.926247
orbit10	orbit48	0.926224
graph23	orbit57	0.926125
orbit30	orbit61	0.926074
graph5	orbit17	0.926059
orbit8	orbit17	0.926059
graph2	orbit43	0.925983
orbit3	orbit43	0.925983
graph21	orbit29	0.925513
graph21	orbit63	0.92541
cohesion	inner	0.925217
orbit1	hubscore	0.925163
orbit7	bet	0.92512
orbit54	orbit65	0.925098
close	third	0.924638
orbit52	hubscore	0.92448
orbit29	hubscore	0.924386
graph25	orbit51	0.924343
graph12	orbit38	0.924289
orbit40	orbit59	0.924173
orbit10	orbit51	0.924126
graph25	graph26	0.923882
orbit11	pdi	0.923586
orbit12	orbit54	0.923284
orbit52	evcent	0.923234
orbit63	orbit68	0.923224
orbit29	evcent	0.923128
orbit12	orbit70	0.923072
orbit10	orbit64	0.922935
graph25	orbit57	0.922906
graph14	graph16	0.922767
graph27	orbit69	0.922742
orbit24	orbit39	0.922692
orbit10	orbit17	0.922684
graph13	orbit58	0.922647
graph24	orbit29	0.922579
graph24	orbit10	0.922453
graph2	orbit53	0.922197
orbit3	orbit53	0.922197
graph19	graph22	0.922121
orbit24	orbit27	0.921792
graph7	orbit69	0.921769
graph7	graph13	0.921557
graph19	graph25	0.921405
graph14	orbit16	0.921222
graph19	orbit58	0.921211
orbit52	orbit65	0.920971
graph27	orbit29	0.920944
graph19	orbit61	0.920872
graph7	orbit68	0.920842
graph4	orbit11	0.920791
orbit64	orbit69	0.920711
orbit10	orbit40	0.920608
graph21	orbit30	0.920554
orbit7	orbit11	0.920374
orbit41	orbit53	0.920165
orbit28	orbit30	0.920058
orbit64	orbit67	0.920045
inner	outer	0.919644
orbit46	orbit68	0.919573
graph2	graph22	0.919496
graph22	orbit3	0.919496
graph21	orbit64	0.919425
graph15	graph18	0.919363
graph18	orbit34	0.919363
graph25	orbit10	0.919341
graph10	orbit26	0.919317
graph27	orbit13	0.919243
graph9	orbit11	0.919119
orbit2	orbit26	0.918937
graph25	orbit13	0.918906
graph18	orbit28	0.918869
graph1	graph6	0.918832
graph14	orbit26	0.918782
orbit13	orbit41	0.918597
orbit12	orbit40	0.918072
graph8	orbit70	0.918041
orbit14	orbit70	0.918041
orbit25	orbit29	0.917677
graph13	orbit13	0.91748
graph9	graph18	0.917396
graph18	orbit41	0.917368
graph13	graph24	0.917156
orbit12	orbit25	0.9171
graph17	bet	0.91702
orbit52	orbit62	0.91689
orbit25	orbit59	0.916606
graph22	orbit48	0.916561
orbit10	orbit57	0.916223
graph3	graph10	0.916176
graph27	orbit70	0.91601
graph9	orbit30	0.915912
graph24	orbit68	0.91591
orbit41	orbit48	0.915777
orbit29	orbit37	0.915763
orbit59	hubscore	0.915522
orbit12	orbit62	0.915425
graph15	orbit28	0.915317
orbit28	orbit34	0.915317
orbit57	orbit67	0.915182
graph27	orbit63	0.915177
graph19	orbit41	0.915115
graph2	graph26	0.915104
graph26	orbit3	0.915104
orbit28	orbit42	0.915077
orbit57	orbit71	0.915056
graph3	orbit30	0.91505
graph0	graph15	0.915039
graph15	orbit0	0.915039
graph0	orbit34	0.915039
orbit0	orbit34	0.915039
graph15	first	0.915039
orbit34	first	0.915039
orbit60	orbit69	0.914913
graph5	orbit63	0.914851
orbit8	orbit63	0.914851
orbit28	orbit38	0.914695
graph0	graph9	0.914416
graph9	orbit0	0.914416
graph9	first	0.914416
orbit59	evcent	0.914281
orbit69	orbit71	0.913799
graph28	orbit64	0.91373
graph3	orbit2	0.913716
orbit37	orbit52	0.913583
orbit36	orbit51	0.913304
graph28	orbit70	0.913145
graph5	graph13	0.913046
graph13	orbit8	0.913046
orbit55	orbit61	0.912904
graph1	orbit28	0.912858
orbit35	orbit45	0.912655
orbit61	orbit67	0.912561
orbit40	orbit54	0.912546
orbit1	orbit4	0.912475
orbit5	orbit30	0.912275
graph8	orbit69	0.912261
orbit14	orbit69	0.912261
orbit27	evcent	0.912053
orbit29	orbit48	0.911923
graph18	orbit26	0.911871
orbit60	orbit63	0.911867
graph25	orbit53	0.91181
orbit29	orbit66	0.911795
graph18	orbit61	0.911688
graph8	graph23	0.91167
graph23	orbit14	0.91167
orbit27	hubscore	0.911583
graph7	orbit61	0.911497
graph2	orbit52	0.911495
orbit3	orbit52	0.911495
graph1	orbit47	0.911421
graph11	bet	0.911405
graph24	orbit41	0.911354
orbit57	orbit70	0.911345
orbit23	bet	0.911308
orbit66	orbit71	0.911303
graph2	orbit57	0.91102
orbit3	orbit57	0.91102
graph28	orbit68	0.910947
graph8	graph24	0.910904
graph24	orbit14	0.910904
graph27	orbit71	0.910806
orbit62	hubscore	0.910749
graph8	orbit48	0.910326
orbit14	orbit48	0.910326
graph18	orbit13	0.910325
graph2	orbit68	0.910251
orbit3	orbit68	0.910251
orbit12	orbit64	0.910248
orbit12	orbit57	0.910202
graph5	graph25	0.909995
graph25	orbit8	0.909995
orbit62	evcent	0.90997
orbit5	orbit21	0.909951
graph3	graph18	0.909836
graph23	orbit30	0.909789
orbit51	orbit59	0.909677
orbit5	orbit44	0.909588
graph1	graph12	0.909579
graph2	graph8	0.909542
graph8	orbit3	0.909542
graph2	orbit14	0.909542
orbit3	orbit14	0.909542
orbit19	orbit22	0.909491
graph18	graph24	0.909266
orbit54	orbit59	0.909055
graph25	orbit12	0.909009
orbit46	hubscore	0.908994
orbit17	orbit30	0.90899
graph23	orbit41	0.908887
graph17	graph19	0.908873
orbit37	orbit40	0.908851
orbit10	orbit59	0.908625
orbit1	orbit15	0.908577
orbit37	hubscore	0.908339
graph2	orbit12	0.908009
orbit3	orbit12	0.908009
orbit42	orbit58	0.907946
orbit37	evcent	0.907909
orbit46	evcent	0.907627
graph23	orbit17	0.907595
graph2	graph5	0.907572
graph5	orbit3	0.907572
graph2	orbit8	0.907572
orbit3	orbit8	0.907572
graph22	orbit53	0.907547
graph24	orbit17	0.907475
graph22	orbit61	0.907348
graph19	orbit64	0.907209
orbit9	orbit15	0.907012
orbit12	orbit51	0.906834
orbit42	pdi	0.906762
graph3	graph14	0.906647
graph9	orbit17	0.906425
graph17	orbit53	0.906115
orbit12	hubscore	0.905982
graph7	orbit17	0.905776
graph21	orbit41	0.905492
orbit10	orbit46	0.905404
graph13	graph16	0.905339
orbit29	orbit62	0.905091
orbit12	evcent	0.904775
orbit47	orbit53	0.904757
orbit10	hubscore	0.904613
graph15	orbit36	0.904541
orbit34	orbit36	0.904541
graph27	orbit12	0.904225
orbit5	pdi	0.904156
graph24	orbit63	0.903888
graph5	graph20	0.903599
graph20	orbit8	0.903599
graph7	orbit41	0.903558
orbit10	evcent	0.903553
graph25	orbit46	0.903437
orbit11	orbit23	0.903379
orbit5	orbit33	0.903119
graph6	graph10	0.902842
graph7	orbit63	0.902788
graph23	orbit10	0.90278
graph25	orbit66	0.902615
orbit52	orbit64	0.902605
graph21	graph22	0.902166
orbit62	orbit65	0.901937
orbit4	orbit9	0.90192
graph11	orbit11	0.901762
orbit16	orbit21	0.901758
orbit41	orbit61	0.90145
graph7	orbit66	0.901441
orbit17	orbit20	0.901388
graph13	orbit5	0.901191
orbit13	orbit30	0.901093
graph19	orbit10	0.900869
orbit48	orbit68	0.90055
graph6	graph14	0.900328
graph28	orbit69	0.900245
graph22	orbit60	0.900234
orbit16	pdi	0.9
graph7	graph18	0.899723
graph1	graph9	0.899709
graph16	orbit30	0.899569
graph9	orbit38	0.899375
orbit52	orbit68	0.899338
graph19	orbit47	0.899259
orbit17	orbit48	0.899235
orbit18	orbit27	0.899126
graph6	graph19	0.899125
graph21	orbit43	0.898856
graph4	orbit42	0.898762
orbit7	orbit42	0.898632
graph2	orbit46	0.898595
orbit3	orbit46	0.898595
graph22	orbit41	0.898272
orbit43	orbit60	0.898246
graph2	graph18	0.898218
graph18	orbit3	0.898218
orbit52	orbit57	0.898151
graph25	orbit52	0.898006
graph28	orbit60	0.897945
graph8	graph25	0.897844
graph25	orbit14	0.897844
graph15	orbit29	0.897821
orbit29	orbit34	0.897821
graph7	orbit55	0.897798
graph13	orbit51	0.897776
graph6	orbit2	0.897633
graph26	orbit29	0.897465
graph24	orbit66	0.897222
graph0	graph5	0.896966
graph5	orbit0	0.896966
graph0	orbit8	0.896966
orbit0	orbit8	0.896966
graph5	first	0.896966
orbit8	first	0.896966
graph13	orbit41	0.896652
graph16	orbit21	0.896637
orbit53	orbit63	0.896631
graph2	orbit63	0.896506
orbit3	orbit63	0.896506
graph9	orbit42	0.896457
graph8	orbit13	0.896425
orbit13	orbit14	0.896425
orbit2	orbit47	0.896404
graph7	orbit43	0.896102
orbit9	upto_second	0.896078
orbit17	orbit43	0.896046
orbit1	orbit24	0.896015
graph21	graph27	0.895915
graph10	graph12	0.895841
graph13	orbit16	0.895835
graph13	graph22	0.895616
graph25	orbit43	0.895606
graph10	orbit47	0.895473
graph23	orbit29	0.895454
orbit43	orbit62	0.89544
graph18	graph22	0.89536
orbit30	orbit42	0.895357
orbit51	orbit63	0.89526
orbit52	orbit66	0.895248
orbit57	orbit69	0.895155
orbit48	orbit66	0.895056
graph21	orbit37	0.894877
graph22	orbit67	0.894816
graph12	graph14	0.894801
orbit12	orbit60	0.894721
graph23	orbit58	0.894493
orbit11	orbit58	0.894144
graph3	orbit44	0.894137
graph26	graph29	0.894096
graph26	orbit72	0.894096
orbit17	orbit29	0.893895
orbit4	orbit18	0.893878
graph26	orbit70	0.893781
graph17	orbit38	0.893762
orbit46	orbit66	0.893742
graph13	orbit48	0.89361
orbit16	orbit30	0.893479
graph5	graph19	0.893451
graph19	orbit8	0.893451
orbit17	orbit28	0.893399
graph15	orbit10	0.893323
orbit10	orbit34	0.893323
graph7	graph15	0.893276
graph7	orbit34	0.893276
orbit16	orbit33	0.893257
graph18	orbit5	0.892738
orbit30	orbit41	0.892641
graph8	orbit29	0.892268
orbit14	orbit29	0.892268
orbit9	evcent	0.89214
orbit5	orbit58	0.892069
graph27	orbit10	0.891662
graph9	graph19	0.891395
orbit39	orbit45	0.891375
orbit17	orbit60	0.891351
graph29	orbit66	0.891317
orbit66	orbit72	0.891317
orbit9	hubscore	0.891282
graph0	graph13	0.89126
graph13	orbit0	0.89126
graph13	first	0.89126
graph3	graph15	0.891064
graph3	orbit34	0.891064
orbit21	orbit26	0.890997
orbit9	second	0.890994
graph15	orbit30	0.890922
orbit30	orbit34	0.890922
graph6	orbit53	0.890909
graph12	orbit2	0.890774
graph19	orbit29	0.890707
orbit39	upto_second	0.890631
orbit43	orbit64	0.890537
graph7	graph28	0.890179
orbit39	second	0.890147
orbit29	orbit40	0.890057
graph10	orbit28	0.890009
orbit43	orbit57	0.889826
graph15	orbit37	0.889653
orbit34	orbit37	0.889653
graph21	orbit61	0.889581
orbit55	orbit58	0.889444
graph19	orbit51	0.889356
orbit12	orbit37	0.889294
graph12	graph19	0.88925
orbit11	orbit30	0.889214
orbit13	orbit58	0.889124
orbit52	orbit60	0.88906
orbit37	orbit62	0.888868
graph14	orbit47	0.888724
orbit60	orbit61	0.888718
graph15	graph25	0.888702
graph25	orbit34	0.888702
graph12	orbit53	0.888674
orbit2	orbit28	0.888426
orbit26	orbit33	0.888349
graph16	orbit33	0.888347
graph25	orbit17	0.88797
graph5	orbit53	0.88738
orbit8	orbit53	0.88738
graph7	orbit12	0.887351
graph13	orbit26	0.887346
orbit63	orbit64	0.887292
graph19	orbit63	0.886946
orbit10	orbit68	0.886869
orbit13	orbit57	0.886817
graph13	orbit60	0.886784
graph7	orbit51	0.886656
orbit46	orbit70	0.886639
graph23	orbit68	0.886606
graph0	orbit28	0.886601
orbit0	orbit28	0.886601
orbit28	first	0.886601
graph16	graph18	0.886525
graph3	orbit58	0.88651
orbit17	orbit41	0.885842
orbit46	orbit64	0.885833
orbit64	orbit71	0.885827
graph5	orbit37	0.885772
orbit8	orbit37	0.885772
orbit48	orbit63	0.884886
orbit53	orbit64	0.88473
orbit28	orbit58	0.884647
orbit10	orbit41	0.884528
orbit45	evcent	0.884407
graph24	orbit43	0.884377
orbit41	orbit60	0.884182
orbit28	orbit44	0.884024
graph16	orbit44	0.883928
graph16	pdi	0.883923
orbit1	orbit45	0.883886
graph23	orbit66	0.883841
graph22	graph26	0.88378
orbit45	hubscore	0.883773
graph27	orbit46	0.883714
graph19	orbit28	0.883692
graph19	graph27	0.883553
graph18	orbit48	0.883334
orbit16	orbit44	0.883249
graph2	orbit66	0.882966
orbit3	orbit66	0.882966
graph4	orbit5	0.882666
orbit64	orbit70	0.882648
graph0	graph3	0.882596
graph3	orbit0	0.882596
graph3	first	0.882596
graph15	graph24	0.882538
graph24	orbit34	0.882538
orbit44	orbit53	0.882519
graph23	orbit55	0.882362
orbit53	orbit55	0.882241
graph15	orbit43	0.882145
orbit34	orbit43	0.882145
orbit13	orbit17	0.882003
graph7	orbit52	0.881943
graph2	hubscore	0.881903
orbit3	hubscore	0.881903
orbit52	orbit54	0.881494
graph15	hubscore	0.881445
orbit34	hubscore	0.881445
graph2	orbit41	0.881333
orbit3	orbit41	0.881333
graph2	orbit37	0.881058
orbit3	orbit37	0.881058
orbit25	orbit46	0.8809
graph2	evcent	0.880897
orbit3	evcent	0.880897
graph15	evcent	0.880849
orbit34	evcent	0.880849
graph24	orbit30	0.880813
graph15	graph23	0.880729
graph23	orbit34	0.880729
graph5	orbit29	0.880271
orbit8	orbit29	0.880271
graph13	orbit10	0.880104
orbit66	orbit67	0.879929
orbit59	orbit68	0.879911
graph14	orbit28	0.879856
graph13	orbit44	0.879805
graph9	orbit53	0.879668
orbit23	orbit42	0.879374
graph0	orbit17	0.879277
orbit0	orbit17	0.879277
orbit17	first	0.879277
orbit5	orbit7	0.879185
orbit26	pdi	0.8791
orbit24	evcent	0.878591
graph9	orbit58	0.878479
orbit43	orbit48	0.878409
graph25	orbit67	0.878291
graph3	pdi	0.878285
orbit24	hubscore	0.877947
graph13	graph25	0.877828
graph11	orbit42	0.877656
orbit30	orbit55	0.877557
orbit13	orbit63	0.877504
orbit37	orbit59	0.877463
orbit9	orbit27	0.877363
orbit35	orbit56	0.877317
graph1	graph17	0.877204
orbit46	orbit57	0.877194
orbit41	orbit55	0.87693
orbit25	hubscore	0.876891
graph21	orbit68	0.876758
orbit15	orbit18	0.876619
graph13	orbit61	0.876526
graph19	orbit55	0.876488
graph25	orbit37	0.876417
orbit10	orbit13	0.876409
orbit51	orbit60	0.876351
orbit43	orbit68	0.876123
orbit25	evcent	0.875879
graph22	orbit69	0.875798
graph4	orbit16	0.875705
orbit1	orbit39	0.875624
graph6	graph15	0.875514
graph6	orbit34	0.875514
graph21	orbit52	0.875403
orbit13	orbit29	0.87516
graph0	evcent	0.875072
orbit0	evcent	0.875072
evcent	first	0.875072
graph3	orbit21	0.875013
graph5	graph7	0.874907
graph7	orbit8	0.874907
graph22	orbit64	0.874872
graph23	orbit63	0.874718
graph0	hubscore	0.874699
orbit0	hubscore	0.874699
hubscore	first	0.874699
graph2	orbit67	0.87437
orbit3	orbit67	0.87437
orbit29	orbit63	0.874275
outer	comsize	0.874234
graph24	orbit51	0.874226
graph9	graph21	0.874137
graph17	orbit17	0.874117
graph4	graph16	0.874042
graph27	orbit52	0.874017
graph23	graph28	0.873824
orbit43	orbit65	0.873793
graph22	orbit30	0.8737
graph18	orbit16	0.873698
graph6	orbit17	0.873418
orbit40	hubscore	0.873198
orbit40	orbit65	0.873142
orbit7	orbit16	0.873112
graph24	orbit12	0.872973
orbit17	hubscore	0.872911
orbit60	orbit71	0.872875
orbit28	orbit53	0.87287
orbit40	orbit46	0.872789
orbit29	orbit65	0.8727
graph19	graph26	0.872562
graph5	orbit62	0.872443
orbit8	orbit62	0.872443
orbit17	evcent	0.872412
graph15	orbit63	0.872375
orbit34	orbit63	0.872375
orbit40	evcent	0.872327
graph9	graph10	0.87227
graph13	orbit20	0.872185
graph16	orbit58	0.872068
orbit1	orbit27	0.872003
graph7	orbit71	0.871995
orbit20	orbit41	0.87194
orbit25	orbit57	0.871672
orbit16	orbit58	0.871642
orbit10	orbit66	0.871619
orbit46	orbit60	0.871362
graph3	orbit17	0.871181
orbit15	orbit35	0.871054
graph9	orbit2	0.87101
graph8	orbit12	0.870929
orbit12	orbit14	0.870929
graph21	orbit36	0.870865
orbit55	orbit67	0.870748
graph9	orbit44	0.870642
graph26	orbit10	0.870596
graph28	orbit48	0.870589
graph24	graph28	0.87044
graph18	orbit20	0.87027
graph26	orbit12	0.870215
orbit44	orbit61	0.869945
graph22	graph25	0.869426
graph15	graph16	0.869424
graph16	orbit34	0.869424
graph15	orbit60	0.869189
orbit34	orbit60	0.869189
graph5	graph9	0.869118
graph9	orbit8	0.869118
graph13	orbit29	0.868871
graph16	orbit7	0.868377
orbit25	orbit54	0.868367
graph24	orbit52	0.868325
graph24	orbit55	0.867978
graph7	orbit46	0.867885
graph18	orbit55	0.86779
graph21	graph26	0.867611
graph21	orbit58	0.867598
graph5	orbit10	0.867577
orbit8	orbit10	0.867577
graph15	orbit13	0.867439
orbit13	orbit34	0.867439
graph25	orbit62	0.867196
orbit29	orbit70	0.866867
graph3	orbit33	0.866762
graph7	orbit30	0.866379
graph3	graph19	0.866019
graph29	orbit57	0.865878
orbit57	orbit72	0.865878
orbit65	hubscore	0.865816
orbit46	orbit54	0.865607
orbit51	orbit68	0.865414
graph2	orbit69	0.865265
orbit3	orbit69	0.865265
orbit10	orbit62	0.86523
orbit59	orbit66	0.865063
graph15	orbit47	0.864923
orbit34	orbit47	0.864923
orbit65	evcent	0.864738
graph2	orbit59	0.86465
orbit3	orbit59	0.86465
graph14	graph17	0.864488
graph22	orbit58	0.864379
graph12	orbit17	0.86431
graph26	orbit61	0.864288
graph25	orbit69	0.864227
orbit59	orbit70	0.863951
graph5	hubscore	0.863869
orbit8	hubscore	0.863869
orbit13	orbit71	0.863689
orbit67	orbit68	0.863681
graph5	evcent	0.863606
orbit8	evcent	0.863606
orbit31	second	0.863474
graph21	orbit57	0.863397
orbit44	bet	0.863333
graph19	orbit43	0.863266
orbit4	orbit62	0.863016
graph27	orbit43	0.862807
graph29	orbit67	0.862678
orbit67	orbit72	0.862678
orbit20	orbit37	0.862556
graph11	orbit5	0.862543
graph22	graph27	0.862502
orbit51	orbit53	0.862425
orbit37	orbit46	0.862408
graph15	orbit48	0.862358
orbit34	orbit48	0.862358
graph10	graph17	0.862293
orbit51	orbit64	0.862181
graph6	orbit21	0.862067
orbit21	orbit47	0.862029
graph21	orbit12	0.861928
orbit10	orbit53	0.861916
graph27	orbit53	0.861901
orbit5	orbit23	0.861656
orbit13	orbit68	0.86133
orbit52	orbit70	0.861314
graph22	orbit17	0.861272
orbit15	orbit56	0.861265
graph15	orbit16	0.861259
orbit16	orbit34	0.861259
graph23	orbit71	0.861208
orbit25	orbit51	0.861195
orbit48	orbit55	0.861108
graph15	graph17	0.861084
graph17	orbit34	0.861084
graph0	orbit51	0.861043
orbit0	orbit51	0.861043
orbit51	first	0.861043
graph29	orbit70	0.861012
orbit70	orbit72	0.861012
orbit60	orbit70	0.860977
graph28	orbit13	0.860831
orbit38	orbit44	0.860819
orbit68	orbit71	0.860327
orbit30	orbit48	0.860319
orbit36	orbit63	0.86029
graph18	orbit60	0.860235
graph17	graph21	0.860065
graph12	graph15	0.859839
graph12	orbit34	0.859839
graph19	orbit57	0.859253
graph21	orbit28	0.85916
orbit17	orbit47	0.859099
graph9	graph14	0.859078
graph25	orbit59	0.859047
orbit43	orbit66	0.858818
orbit48	orbit71	0.858728
graph2	orbit61	0.858525
orbit3	orbit61	0.858525
orbit25	orbit64	0.857822
graph23	orbit43	0.857774
graph19	orbit67	0.857743
orbit17	orbit64	0.857573
graph25	graph28	0.8575
graph19	orbit69	0.857389
orbit48	orbit52	0.856871
graph19	orbit44	0.856836
orbit41	orbit58	0.856814
orbit16	orbit23	0.856646
graph6	orbit33	0.856638
graph11	orbit16	0.856276
orbit33	orbit47	0.856084
graph12	orbit21	0.856028
graph17	orbit2	0.855951
graph3	orbit53	0.855857
orbit4	orbit35	0.855856
graph15	orbit20	0.855737
orbit20	orbit34	0.855737
graph11	graph16	0.855717
graph13	orbit63	0.855633
orbit17	orbit52	0.855559
orbit53	orbit69	0.855494
graph21	orbit46	0.855411
graph21	hubscore	0.855381
graph25	orbit70	0.85537
graph18	orbit42	0.855332
orbit61	orbit64	0.855189
graph6	pdi	0.855084
graph8	orbit10	0.854811
orbit10	orbit14	0.854811
graph5	orbit43	0.854801
orbit8	orbit43	0.854801
orbit31	upto_second	0.854769
graph5	graph18	0.854668
graph18	orbit8	0.854668
orbit37	orbit60	0.854539
graph22	orbit10	0.854407
graph21	evcent	0.854399
graph4	orbit26	0.854293
orbit48	orbit51	0.853845
graph6	graph21	0.853774
graph15	orbit52	0.853719
orbit34	orbit52	0.853719
orbit28	pdi	0.85366
close	upto_second	0.853477
close	second	0.853344
graph13	orbit55	0.853139
graph2	orbit30	0.853002
orbit3	orbit30	0.853002
graph2	graph28	0.852928
graph28	orbit3	0.852928
orbit17	orbit63	0.852712
graph21	orbit47	0.852685
graph16	orbit23	0.85251
orbit25	orbit60	0.85236
graph0	orbit16	0.852273
orbit0	orbit16	0.852273
orbit16	first	0.852273
orbit7	orbit26	0.852128
orbit12	orbit48	0.852034
graph5	graph24	0.852029
graph24	orbit8	0.852029
orbit66	orbit69	0.851698
graph13	orbit43	0.851607
graph12	orbit33	0.851584
orbit55	orbit69	0.851516
orbit4	orbit46	0.851375
graph12	pdi	0.851355
graph18	orbit11	0.851318
orbit37	orbit64	0.851307
graph25	orbit36	0.851287
graph7	orbit37	0.851247
orbit37	orbit48	0.851241
orbit53	orbit67	0.851224
graph24	orbit46	0.851
graph24	orbit58	0.850993
graph24	orbit71	0.850968
graph15	orbit5	0.850712
orbit5	orbit34	0.850712
orbit26	orbit53	0.850573
graph26	orbit63	0.850452
orbit4	orbit59	0.850406
orbit20	orbit32	0.85013
orbit57	orbit59	0.850071
orbit10	orbit20	0.849874
orbit10	orbit63	0.849738
orbit59	orbit64	0.84945
graph15	orbit62	0.849386
orbit34	orbit62	0.849386
graph20	orbit63	0.849165
graph17	orbit41	0.848505
graph19	orbit68	0.848442
graph0	graph2	0.848436
graph2	orbit0	0.848436
graph0	orbit3	0.848436
orbit0	orbit3	0.848436
graph2	first	0.848436
orbit3	first	0.848436
graph5	orbit60	0.848398
orbit8	orbit60	0.848398
graph2	orbit62	0.848349
orbit3	orbit62	0.848349
orbit4	orbit52	0.848196
graph0	graph16	0.848129
graph16	orbit0	0.848129
graph16	first	0.848129
graph3	graph4	0.848079
orbit47	pdi	0.847912
orbit4	orbit56	0.8479
graph15	orbit41	0.847734
orbit34	orbit41	0.847734
graph16	orbit17	0.847571
graph27	orbit61	0.847505
graph27	graph29	0.847394
graph27	orbit72	0.847394
graph8	orbit46	0.847027
orbit14	orbit46	0.847027
graph19	orbit37	0.846774
graph18	orbit10	0.846773
graph25	orbit41	0.846664
graph17	orbit20	0.846618
graph24	orbit37	0.846295
orbit43	orbit54	0.846238
orbit27	orbit56	0.845976
graph2	orbit36	0.845973
orbit3	orbit36	0.845973
graph26	orbit52	0.845798
graph2	orbit55	0.845738
orbit3	orbit55	0.845738
graph0	orbit36	0.845682
orbit0	orbit36	0.845682
orbit36	first	0.845682
graph26	orbit53	0.845427
orbit21	orbit28	0.845279
graph16	graph19	0.845227
graph26	orbit46	0.845199
orbit4	orbit51	0.845114
graph22	orbit29	0.845073
orbit19	orbit35	0.84499
graph2	orbit25	0.844799
orbit3	orbit25	0.844799
graph21	orbit62	0.844666
orbit17	orbit25	0.844356
orbit65	orbit70	0.844322
orbit29	orbit53	0.843961
orbit62	orbit68	0.843344
graph5	orbit13	0.843174
orbit8	orbit13	0.843174
graph27	orbit51	0.843086
orbit17	orbit58	0.843069
graph13	orbit37	0.842904
graph17	graph23	0.84272
graph15	graph22	0.842652
graph22	orbit34	0.842652
graph3	orbit7	0.842506
orbit17	orbit36	0.842473
orbit41	orbit69	0.84237
graph13	orbit64	0.84229
graph12	graph21	0.842193
orbit70	orbit71	0.842094
orbit25	orbit65	0.841863
graph25	orbit61	0.841627
graph23	orbit51	0.841378
orbit25	orbit48	0.84126
graph19	orbit26	0.840911
graph16	orbit53	0.840689
graph8	orbit52	0.84068
orbit14	orbit52	0.84068
graph0	graph21	0.840621
graph21	orbit0	0.840621
graph21	first	0.840621
graph21	orbit55	0.840274
graph19	orbit20	0.840062
orbit41	orbit64	0.839963
graph19	orbit5	0.839766
orbit30	bet	0.839678
graph23	orbit12	0.83965
orbit25	orbit62	0.8389
graph5	graph23	0.838866
graph23	orbit8	0.838866
graph21	orbit67	0.838834
orbit51	orbit65	0.838623
graph5	orbit28	0.838581
orbit8	orbit28	0.838581
orbit13	orbit66	0.838371
graph21	orbit20	0.838065
graph28	orbit29	0.838055
orbit40	orbit62	0.837993
orbit20	orbit28	0.837883
graph7	orbit58	0.837796
graph27	orbit59	0.837614
graph8	graph22	0.837503
graph22	orbit14	0.837503
orbit5	orbit53	0.83737
graph25	orbit25	0.836973
orbit57	orbit63	0.836525
graph18	graph25	0.836497
orbit59	orbit60	0.836386
orbit46	orbit63	0.83633
orbit68	orbit69	0.836216
orbit35	evcent	0.836035
graph13	hubscore	0.835994
orbit28	orbit33	0.835501
graph13	evcent	0.835453
graph7	orbit70	0.83531
orbit25	orbit66	0.835235
graph26	orbit43	0.835215
graph9	pdi	0.835044
orbit4	orbit29	0.834967
graph21	orbit69	0.834887
graph0	graph6	0.834882
graph6	orbit0	0.834882
graph6	first	0.834882
orbit35	hubscore	0.834558
graph3	graph21	0.834507
graph12	orbit20	0.834439
orbit4	orbit43	0.834403
orbit5	orbit17	0.833063
orbit27	orbit35	0.833008
graph23	orbit52	0.832992
graph0	orbit5	0.832847
orbit0	orbit5	0.832847
orbit5	first	0.832847
orbit15	orbit62	0.832477
graph22	orbit57	0.832419
orbit29	orbit36	0.832024
orbit27	coreness	0.832004
orbit20	orbit30	0.831725
graph18	orbit51	0.831623
graph0	orbit4	0.831429
orbit0	orbit4	0.831429
orbit4	first	0.831429
graph19	orbit52	0.831373
graph13	orbit11	0.831325
orbit15	coreness	0.831095
graph24	orbit25	0.830983
graph17	orbit61	0.830922
graph15	orbit64	0.830811
orbit34	orbit64	0.830811
graph7	orbit59	0.830717
graph5	orbit52	0.830622
orbit8	orbit52	0.830622
graph4	graph6	0.830431
graph15	orbit46	0.830352
orbit34	orbit46	0.830352
graph13	orbit36	0.8303
graph5	orbit48	0.830078
orbit8	orbit48	0.830078
orbit17	orbit61	0.830013
graph11	orbit26	0.830005
orbit40	orbit51	0.829988
orbit23	orbit26	0.82998
graph19	orbit16	0.829486
orbit12	orbit63	0.829412
graph9	orbit20	0.829301
graph28	orbit12	0.829289
graph8	graph19	0.829277
graph19	orbit14	0.829277
orbit58	bet	0.829207
graph21	orbit25	0.829166
graph2	orbit70	0.829155
orbit3	orbit70	0.829155
orbit40	orbit57	0.829024
orbit30	orbit60	0.829012
orbit1	orbit37	0.828956
graph0	graph18	0.828941
graph18	orbit0	0.828941
graph18	first	0.828941
graph6	orbit20	0.828931
orbit4	orbit12	0.828599
orbit29	orbit54	0.828426
graph25	hubscore	0.828293
graph7	orbit25	0.828259
orbit12	orbit17	0.828019
orbit6	second	0.82774
graph21	orbit59	0.827726
orbit55	orbit60	0.827715
graph3	graph11	0.826998
graph25	evcent	0.826914
orbit54	hubscore	0.826836
graph17	orbit55	0.826655
orbit16	orbit53	0.826572
graph7	hubscore	0.826522
graph22	orbit63	0.826507
orbit13	orbit51	0.826275
graph4	orbit47	0.826193
orbit35	close	0.826166
graph15	orbit58	0.826156
orbit34	orbit58	0.826156
graph17	graph22	0.826145
orbit54	evcent	0.826101
orbit16	orbit17	0.826095
graph8	graph21	0.825977
graph21	orbit14	0.825977
graph5	graph22	0.825788
graph22	orbit8	0.825788
orbit20	orbit53	0.825758
orbit46	orbit48	0.825485
graph5	orbit68	0.825433
orbit8	orbit68	0.825433
orbit25	orbit68	0.82543
graph5	orbit64	0.82542
orbit8	orbit64	0.82542
graph0	graph19	0.825398
graph19	orbit0	0.825398
graph19	first	0.825398
graph7	evcent	0.825341
graph2	orbit71	0.824963
orbit3	orbit71	0.824963
orbit17	orbit62	0.824879
graph3	orbit23	0.824381
graph9	orbit21	0.824346
graph6	orbit7	0.824342
graph5	orbit50	0.824324
orbit8	orbit50	0.824324
orbit10	orbit32	0.82428
orbit48	orbit58	0.82422
graph5	orbit46	0.824168
orbit8	orbit46	0.824168
orbit43	orbit63	0.824076
graph8	orbit43	0.823834
orbit14	orbit43	0.823834
orbit36	orbit62	0.823717
orbit7	orbit47	0.82356
orbit10	orbit65	0.823375
orbit13	orbit43	0.823134
graph1	orbit44	0.823033
graph13	bet	0.823005
graph19	orbit12	0.822917
graph15	orbit12	0.822798
orbit12	orbit34	0.822798
graph5	orbit30	0.822669
orbit8	orbit30	0.822669
graph5	orbit12	0.822557
orbit8	orbit12	0.822557
orbit24	upto_second	0.822488
graph20	orbit36	0.822424
orbit15	orbit59	0.822416
graph17	orbit13	0.822186
orbit37	orbit57	0.821888
orbit44	orbit55	0.821435
graph25	orbit71	0.821415
graph24	orbit70	0.821408
orbit37	orbit63	0.821368
orbit63	orbit67	0.821341
orbit41	orbit43	0.821172
graph6	graph23	0.820842
graph13	orbit42	0.820723
orbit54	orbit62	0.820437
graph23	orbit47	0.820426
orbit37	orbit68	0.82039
graph4	graph12	0.82002
graph3	graph5	0.819994
graph3	orbit8	0.819994
graph21	orbit66	0.819898
orbit53	orbit57	0.819508
orbit4	orbit65	0.819428
orbit1	orbit40	0.819132
graph8	orbit63	0.818913
orbit14	orbit63	0.818913
graph27	orbit41	0.818903
orbit6	upto_second	0.818742
orbit49	orbit62	0.818656
orbit53	orbit68	0.818537
orbit29	orbit67	0.818505
graph17	orbit21	0.818498
graph24	orbit59	0.818496
orbit65	orbit68	0.818235
graph23	orbit37	0.818197
orbit15	orbit46	0.817673
graph3	orbit20	0.817651
orbit29	orbit41	0.817531
graph29	orbit68	0.817436
orbit68	orbit72	0.817436
orbit41	orbit63	0.817354
orbit62	orbit63	0.816933
orbit37	orbit53	0.816821
graph17	pdi	0.816309
orbit24	second	0.816074
graph4	orbit28	0.815798
orbit1	orbit56	0.815779
graph13	graph27	0.815734
orbit4	orbit37	0.815436
orbit27	orbit62	0.815287
graph17	orbit33	0.814858
orbit41	orbit67	0.814639
graph26	orbit55	0.814637
graph12	orbit7	0.814604
graph18	bet	0.814582
graph19	hubscore	0.814524
graph29	orbit69	0.814504
orbit69	orbit72	0.814504
graph16	graph21	0.814465
graph18	orbit63	0.814435
orbit51	orbit57	0.814304
orbit52	orbit63	0.813737
graph9	orbit33	0.81367
graph19	evcent	0.813628
graph5	graph27	0.813579
graph27	orbit8	0.813579
graph9	orbit51	0.813366
orbit19	orbit39	0.813201
orbit2	orbit44	0.813179
graph18	orbit29	0.813004
orbit15	orbit52	0.812701
graph27	orbit25	0.812689
graph27	orbit17	0.812452
graph14	orbit44	0.812399
graph5	orbit41	0.812312
orbit8	orbit41	0.812312
orbit38	orbit58	0.812301
orbit63	orbit66	0.812177
orbit36	orbit53	0.812169
graph5	graph16	0.812057
graph16	orbit8	0.812057
graph19	orbit66	0.812022
orbit30	orbit38	0.811848
graph10	orbit44	0.811841
orbit61	orbit63	0.811563
graph18	orbit64	0.811379
orbit25	orbit32	0.811379
ratio1	adhesion	0.810868
graph2	graph9	0.810651
graph9	orbit3	0.810651
orbit7	orbit28	0.81043
orbit43	orbit53	0.810354
graph19	orbit36	0.810324
graph12	orbit41	0.810161
orbit54	orbit70	0.81
graph0	graph12	0.81
graph12	orbit0	0.81
graph12	first	0.81
orbit10	orbit70	0.809973
graph22	orbit68	0.809713
graph15	orbit59	0.809616
orbit34	orbit59	0.809616
orbit43	orbit70	0.809345
graph27	orbit37	0.809119
orbit36	hubscore	0.809115
graph2	orbit58	0.809114
orbit3	orbit58	0.809114
orbit10	orbit54	0.808851
orbit36	evcent	0.808637
graph7	orbit36	0.808597
graph22	orbit43	0.808403
orbit62	orbit64	0.808143
orbit40	orbit66	0.807961
graph13	orbit52	0.807672
graph12	graph23	0.807618
graph18	orbit43	0.807475
orbit20	orbit43	0.807216
graph6	graph11	0.807204
graph29	orbit64	0.807167
orbit64	orbit72	0.807167
orbit32	orbit37	0.806989
orbit17	orbit46	0.806912
orbit37	orbit41	0.806802
orbit65	orbit66	0.806442
orbit41	orbit44	0.806397
knn	adhesion	0.806186
orbit1	orbit43	0.806078
graph0	orbit20	0.806046
orbit0	orbit20	0.806046
orbit20	first	0.806046
orbit56	evcent	0.805751
graph23	orbit70	0.805667
graph26	orbit41	0.805653
graph22	graph28	0.805621
graph23	orbit46	0.805609
graph0	graph17	0.805547
graph17	orbit0	0.805547
graph17	first	0.805547
orbit47	orbit61	0.805228
orbit56	hubscore	0.805133
graph22	orbit71	0.804983
orbit1	orbit19	0.804866
orbit40	orbit64	0.804688
orbit41	orbit57	0.80428
orbit36	orbit46	0.804176
orbit10	orbit67	0.804164
orbit32	orbit40	0.803897
orbit15	orbit65	0.803884
orbit17	orbit26	0.803857
graph6	orbit23	0.803585
graph0	orbit29	0.803337
orbit0	orbit29	0.803337
orbit29	first	0.803337
orbit1	orbit25	0.803286
graph7	orbit62	0.80321
orbit17	orbit57	0.802846
graph15	orbit26	0.802768
orbit26	orbit34	0.802768
orbit17	orbit59	0.802721
orbit23	orbit47	0.802695
graph11	orbit47	0.802551
graph0	orbit27	0.801987
orbit0	orbit27	0.801987
orbit27	first	0.801987
orbit37	orbit49	0.801889
graph19	orbit46	0.801619
orbit37	orbit54	0.801118
graph0	bet	0.801104
orbit0	bet	0.801104
bet	first	0.801104
orbit10	orbit69	0.800985
graph23	orbit25	0.800981
graph25	orbit30	0.800899
graph8	orbit61	0.800876
orbit14	orbit61	0.800876
orbit37	orbit65	0.800753
orbit48	orbit70	0.800749
graph24	hubscore	0.800406
graph22	orbit51	0.799976
graph2	orbit40	0.799586
orbit3	orbit40	0.799586
orbit40	orbit68	0.799418
graph23	orbit44	0.799218
graph24	evcent	0.799011
graph21	orbit44	0.798997
graph15	graph27	0.798805
graph27	orbit34	0.798805
orbit57	orbit61	0.798805
graph28	orbit46	0.798445
orbit12	orbit15	0.798414
graph27	orbit62	0.798403
orbit29	orbit69	0.798339
graph6	orbit41	0.797978
graph5	graph6	0.797637
graph6	orbit8	0.797637
graph21	orbit5	0.797542
graph2	orbit20	0.797353
orbit3	orbit20	0.797353
upto_third	second	0.797087
graph15	orbit68	0.796969
orbit34	orbit68	0.796969
orbit60	hubscore	0.796904
orbit27	orbit46	0.796653
graph26	orbit59	0.796613
orbit50	orbit63	0.79653
orbit58	orbit69	0.796528
orbit1	orbit52	0.796502
graph28	orbit10	0.796498
close	upto_fourth	0.796403
orbit15	orbit51	0.796356
upto_second	upto_third	0.796338
orbit13	orbit47	0.796334
graph18	orbit37	0.796285
graph9	graph23	0.796243
orbit45	upto_second	0.796207
graph0	orbit47	0.796138
orbit0	orbit47	0.796138
orbit47	first	0.796138
orbit41	orbit51	0.795971
orbit17	orbit68	0.795899
graph4	graph9	0.795853
graph18	orbit69	0.795758
orbit40	orbit60	0.795737
graph8	orbit59	0.795609
orbit14	orbit59	0.795609
graph21	orbit16	0.795589
graph15	orbit25	0.795362
orbit25	orbit34	0.795362
orbit60	evcent	0.795347
graph13	graph26	0.795332
orbit13	orbit44	0.795151
graph6	orbit13	0.795094
orbit63	orbit69	0.794909
orbit68	hubscore	0.794877
orbit30	orbit63	0.79482
graph11	graph12	0.794722
graph0	orbit37	0.794722
orbit0	orbit37	0.794722
orbit37	first	0.794722
graph0	orbit10	0.794666
orbit0	orbit10	0.794666
orbit10	first	0.794666
orbit9	orbit59	0.794666
graph0	orbit43	0.794443
orbit0	orbit43	0.794443
orbit43	first	0.794443
orbit27	orbit59	0.794433
orbit64	hubscore	0.794144
graph0	orbit15	0.793969
orbit0	orbit15	0.793969
orbit15	first	0.793969
graph6	graph22	0.793604
graph11	orbit28	0.793599
graph19	orbit25	0.79358
orbit15	orbit43	0.793415
graph17	graph24	0.793237
orbit68	evcent	0.793235
orbit60	orbit62	0.793104
graph26	orbit25	0.793063
orbit9	orbit40	0.79302
graph12	orbit61	0.792915
orbit13	orbit52	0.792815
orbit64	evcent	0.792612
graph2	graph17	0.7926
graph17	orbit3	0.7926
orbit48	orbit59	0.792314
graph5	orbit59	0.792304
orbit8	orbit59	0.792304
orbit17	orbit55	0.792223
graph5	orbit20	0.792214
orbit8	orbit20	0.792214
graph0	orbit53	0.792111
orbit0	orbit53	0.792111
orbit53	first	0.792111
orbit15	orbit29	0.792092
graph7	graph17	0.792042
orbit54	orbit66	0.792003
graph15	orbit61	0.791886
orbit34	orbit61	0.791886
orbit5	orbit20	0.791885
orbit45	coreness	0.79182
orbit4	coreness	0.791799
orbit45	orbit65	0.791775
graph12	orbit23	0.791676
orbit51	orbit66	0.79157
ioratio	comsize	0.791506
orbit29	orbit71	0.79148
orbit23	orbit28	0.791405
graph8	orbit53	0.791385
orbit14	orbit53	0.791385
orbit4	orbit10	0.791303
orbit12	orbit13	0.79129
graph5	orbit16	0.791247
orbit8	orbit16	0.791247
orbit47	orbit55	0.791231
orbit9	orbit65	0.791154
graph9	orbit36	0.791036
orbit4	orbit40	0.790943
graph25	orbit40	0.790917
orbit17	orbit40	0.790859
graph26	orbit51	0.790849
orbit17	orbit44	0.790708
orbit58	orbit60	0.790699
orbit55	orbit64	0.790325
orbit20	orbit51	0.790295
graph13	orbit12	0.790266
orbit18	orbit24	0.790054
orbit36	orbit37	0.789928
graph6	orbit55	0.789709
graph9	orbit7	0.789616
orbit30	orbit69	0.789207
orbit1	orbit59	0.789174
orbit20	orbit47	0.788411
graph25	orbit55	0.788324
orbit45	second	0.788278
graph26	orbit17	0.788215
graph13	orbit68	0.788136
orbit32	orbit43	0.78796
graph28	orbit52	0.787753
graph2	orbit28	0.787606
orbit3	orbit28	0.787606
graph22	orbit66	0.787427
graph2	graph6	0.787353
graph6	orbit3	0.787353
upto_fourth	third	0.787318
orbit28	orbit51	0.787314
orbit67	orbit70	0.787278
graph29	orbit60	0.787144
orbit60	orbit72	0.787144
orbit20	orbit26	0.786286
orbit15	orbit39	0.786285
orbit41	orbit47	0.786249
graph18	graph27	0.786213
graph24	orbit62	0.786199
graph12	orbit55	0.786141
orbit13	orbit37	0.78608
graph16	orbit20	0.786075
graph5	graph17	0.785969
graph17	orbit8	0.785969
graph23	orbit28	0.785947
orbit45	orbit59	0.785857
graph5	orbit47	0.785522
orbit8	orbit47	0.785522
graph24	orbit36	0.78545
graph0	orbit30	0.785417
orbit0	orbit30	0.785417
orbit30	first	0.785417
graph6	orbit61	0.785393
orbit24	orbit65	0.785363
graph23	orbit20	0.784456
orbit24	orbit59	0.784436
orbit10	orbit36	0.784333
orbit27	orbit51	0.784127
graph2	orbit65	0.783987
orbit3	orbit65	0.783987
orbit18	orbit45	0.783828
graph21	orbit26	0.783442
orbit36	orbit60	0.783387
orbit36	orbit43	0.783363
orbit45	orbit62	0.783082
orbit27	orbit52	0.782964
graph22	orbit44	0.782812
graph13	orbit57	0.782766
graph12	orbit13	0.782634
orbit33	orbit44	0.78255
orbit1	close	0.782422
orbit49	orbit54	0.78207
graph12	graph22	0.781906
graph22	orbit47	0.781882
orbit18	hubscore	0.781736
graph27	orbit55	0.781713
orbit18	evcent	0.781666
orbit21	orbit44	0.781491
orbit1	orbit62	0.781473
graph13	orbit69	0.781473
orbit4	orbit54	0.781425
orbit1	orbit10	0.781225
orbit58	orbit67	0.780847
graph22	orbit12	0.780615
graph23	hubscore	0.780437
outer	ioratio	0.780419
graph7	graph29	0.780243
graph7	orbit72	0.780243
graph4	graph17	0.780039
orbit11	orbit53	0.779974
orbit13	orbit36	0.779865
orbit39	close	0.779736
graph23	evcent	0.779264
orbit59	orbit63	0.779156
orbit4	orbit25	0.779048
graph25	orbit65	0.778928
graph13	orbit67	0.778718
orbit61	orbit71	0.778715
graph13	orbit62	0.7787
graph1	orbit30	0.778625
graph15	orbit55	0.778606
orbit34	orbit55	0.778606
graph5	orbit4	0.778522
orbit4	orbit8	0.778522
orbit42	orbit53	0.778366
orbit9	orbit54	0.778337
graph23	graph29	0.778164
graph23	orbit72	0.778164
[truncated: 49,361 more rows]

## Sheet: all (matrix)
	graph0	graph1	graph2	graph3	graph4	graph5	graph6	graph7	graph8	graph9	graph10	graph11	graph12	graph13	graph14	graph15	graph16	graph17	graph18	graph19	graph20	graph21	graph22	graph23	graph24	graph25	graph26	graph27	graph28	graph29	orbit0	orbit1	orbit2	orbit3	orbit4	orbit5	orbit6	orbit7	orbit8	orbit9	orbit10	orbit11	orbit12	orbit13	orbit14	orbit15	orbit16	orbit17	orbit18
graph0	1	0.720802	0.848436	0.882596	0.583354	0.896966	0.834882	0.777615	0.614567	0.914416	0.677411	0.560091	0.81	0.89126	0.658951	0.915039	0.848129	0.805547	0.828941	0.825398	0.73228	0.840621	0.75723	0.749645	0.732044	0.742341	0.621155	0.65151	0.542986	0.453347	1	0.734119	0.674391	0.848436	0.831429	0.832847	0.159575	0.574879	0.896966	0.641819	0.794666	0.723803	0.727549	0.750773	0.614567	0.793969	0.852273	0.879277	0.733816
graph1	0.720802	1	0.523893	0.936889	0.978914	0.606757	0.918832	0.488636	0.275325	0.899709	0.997282	0.969342	0.909579	0.753398	0.991873	0.688915	0.950395	0.877204	0.748118	0.672977	0.503352	0.61042	0.540907	0.557062	0.470133	0.419078	0.302826	0.321773	0.218689	0.159942	0.720802	0.321129	0.996568	0.523893	0.322389	0.957701	0.0846871	0.976257	0.606757	0.236118	0.41734	0.96933	0.321038	0.524236	0.275325	0.282785	0.953545	0.659809	0.200306
graph2	0.848436	0.523893	1	0.764463	0.36212	0.907572	0.787353	0.982397	0.909542	0.810651	0.480251	0.332643	0.761853	0.936876	0.468308	0.928197	0.730403	0.7926	0.898218	0.951728	0.706088	0.962305	0.919496	0.952878	0.958216	0.949555	0.915104	0.929632	0.852928	0.753761	0.848436	0.708762	0.474848	1	0.766494	0.715281	0.158604	0.353098	0.907572	0.61621	0.948948	0.61689	0.908009	0.952781	0.909542	0.715938	0.71712	0.926629	0.652053
graph3	0.882596	0.936889	0.764463	1	0.848079	0.819994	0.985571	0.729141	0.515044	0.993616	0.916176	0.826998	0.977079	0.928112	0.906647	0.891064	0.992815	0.960775	0.909836	0.866019	0.665689	0.834507	0.746265	0.767382	0.714063	0.672474	0.550146	0.574826	0.445438	0.351713	0.882596	0.52919	0.913716	0.764463	0.558481	0.99404	0.12516	0.842506	0.819994	0.429257	0.682839	0.954162	0.576571	0.744681	0.515044	0.507547	0.992461	0.871181	0.421856
graph4	0.583354	0.978914	0.36212	0.848079	1	0.451928	0.830431	0.329191	0.132335	0.795853	0.987994	0.998727	0.82002	0.615408	0.985823	0.540083	0.874042	0.780039	0.616271	0.532473	0.378396	0.455905	0.391658	0.413583	0.312835	0.260574	0.154665	0.169312	0.0864637	0.0501871	0.583354	0.194925	0.985994	0.36212	0.172	0.882666	0.0749695	0.998014	0.451928	0.122622	0.254097	0.920791	0.16958	0.371174	0.132335	0.140157	0.875705	0.510992	0.0570653
graph5	0.896966	0.606757	0.907572	0.819994	0.451928	1	0.797637	0.874907	0.730356	0.869118	0.559199	0.425197	0.776075	0.913046	0.540158	0.950825	0.812057	0.785969	0.854668	0.893451	0.903599	0.934353	0.825788	0.838866	0.852029	0.909995	0.756815	0.813579	0.668941	0.551335	0.896966	0.704811	0.560098	0.907572	0.778522	0.772977	0.152711	0.443525	1	0.600459	0.867577	0.656756	0.822557	0.843174	0.730356	0.724397	0.791247	0.926059	0.677351
graph6	0.834882	0.918832	0.787353	0.985571	0.830431	0.797637	1	0.771617	0.568325	0.972645	0.902842	0.807204	0.995243	0.942246	0.900328	0.875514	0.978136	0.990867	0.947506	0.899125	0.635307	0.853774	0.793604	0.820842	0.765607	0.700303	0.607245	0.625325	0.501839	0.405391	0.834882	0.501511	0.897633	0.787353	0.505828	0.985557	0.132545	0.824342	0.797637	0.400499	0.707905	0.964954	0.591915	0.795094	0.568325	0.452347	0.972008	0.873418	0.35019
graph7	0.777615	0.488636	0.982397	0.729141	0.329191	0.874907	0.771617	1	0.929122	0.771783	0.447719	0.298444	0.752064	0.921557	0.438166	0.893276	0.698644	0.792042	0.899723	0.95921	0.679705	0.958252	0.958545	0.97772	0.985622	0.957143	0.955425	0.956007	0.890179	0.780243	0.777615	0.648708	0.443971	0.982397	0.687571	0.68795	0.144248	0.320985	0.874907	0.554413	0.931257	0.606608	0.887351	0.984084	0.929122	0.632562	0.68307	0.905776	0.576193
graph8	0.614567	0.275325	0.909542	0.515044	0.132335	0.730356	0.568325	0.929122	1	0.566463	0.235434	0.108413	0.534166	0.758169	0.224962	0.7317	0.484983	0.583818	0.720375	0.829277	0.536141	0.825977	0.837503	0.91167	0.910904	0.897844	0.980332	0.960811	0.986702	0.944536	0.614567	0.576606	0.231707	0.909542	0.615707	0.468859	0.12311	0.124923	0.730356	0.496737	0.854811	0.387224	0.870929	0.896425	1	0.570568	0.467411	0.746153	0.541148
graph9	0.914416	0.899709	0.810651	0.993616	0.795853	0.869118	0.972645	0.771783	0.566463	1	0.87227	0.773656	0.960282	0.949256	0.859078	0.932054	0.984099	0.945926	0.917396	0.891395	0.709331	0.874137	0.77406	0.796243	0.75418	0.727879	0.600595	0.62711	0.496	0.396238	0.914416	0.581927	0.87101	0.810651	0.624594	0.978537	0.133389	0.789616	0.869118	0.480662	0.73417	0.919119	0.638682	0.777289	0.566463	0.572056	0.983601	0.906425	0.49566
graph10	0.677411	0.997282	0.480251	0.916176	0.987994	0.559199	0.902842	0.447719	0.235434	0.87227	1	0.98013	0.895841	0.72091	0.997523	0.648075	0.932382	0.862293	0.723139	0.640979	0.459633	0.572096	0.503965	0.524634	0.433188	0.375463	0.263241	0.281151	0.180421	0.126526	0.677411	0.283982	0.99703	0.480251	0.271587	0.942268	0.0881382	0.985143	0.559199	0.202111	0.379025	0.964092	0.277579	0.486727	0.235434	0.233164	0.933347	0.625084	0.14143
graph11	0.560091	0.969342	0.332643	0.826998	0.998727	0.425197	0.807204	0.298444	0.108413	0.773656	0.98013	1	0.794722	0.586255	0.978232	0.512866	0.855717	0.753102	0.58442	0.503013	0.357472	0.425738	0.359838	0.383818	0.281082	0.232773	0.128439	0.142114	0.0653057	0.0342529	0.560091	0.184918	0.97706	0.332643	0.153893	0.862543	0.0904195	0.995762	0.425197	0.113625	0.227248	0.901762	0.147112	0.33906	0.108413	0.123877	0.856276	0.483104	0.0381944
graph12	0.81	0.909579	0.761853	0.977079	0.82002	0.776075	0.995243	0.752064	0.534166	0.960282	0.895841	0.794722	1	0.931771	0.894801	0.859839	0.967682	0.994555	0.947601	0.88925	0.614731	0.842193	0.781906	0.807618	0.754564	0.677972	0.581279	0.60024	0.465462	0.363981	0.81	0.471511	0.890774	0.761853	0.470997	0.981071	0.121446	0.814604	0.776075	0.370918	0.687559	0.967288	0.556964	0.782634	0.534166	0.416174	0.963027	0.86431	0.313718
graph13	0.89126	0.753398	0.936876	0.928112	0.615408	0.913046	0.942246	0.921557	0.758169	0.949256	0.72091	0.586255	0.931771	1	0.711481	0.971267	0.905339	0.941922	0.981876	0.984157	0.71866	0.973863	0.895616	0.93421	0.917156	0.877828	0.795332	0.815734	0.690561	0.574994	0.89126	0.644773	0.7156	0.936876	0.681082	0.901191	0.150762	0.607578	0.913046	0.544199	0.880104	0.831325	0.790266	0.91748	0.758169	0.623402	0.895835	0.970538	0.541218
graph14	0.658951	0.991873	0.468308	0.906647	0.985823	0.540158	0.900328	0.438166	0.224962	0.859078	0.997523	0.978232	0.894801	0.711481	1	0.631416	0.922767	0.864488	0.722136	0.63273	0.441761	0.560107	0.498403	0.519187	0.425379	0.361276	0.252535	0.270119	0.169443	0.116838	0.658951	0.278203	0.991993	0.468308	0.25054	0.934862	0.107264	0.981759	0.540158	0.195145	0.379721	0.961153	0.265607	0.478673	0.224962	0.212748	0.921222	0.616272	0.102304
graph15	0.915039	0.688915	0.928197	0.891064	0.540083	0.950825	0.875514	0.893276	0.7317	0.932054	0.648075	0.512866	0.859839	0.971267	0.631416	1	0.869424	0.861084	0.919363	0.946687	0.764867	0.970688	0.842652	0.880729	0.882538	0.888702	0.765197	0.798805	0.660138	0.539574	0.915039	0.702466	0.644485	0.928197	0.764274	0.850712	0.160184	0.531451	0.950825	0.606925	0.893323	0.742731	0.822798	0.867439	0.7317	0.70771	0.861259	0.977531	0.636921
graph16	0.848129	0.950395	0.730403	0.992815	0.874042	0.812057	0.978136	0.698644	0.484983	0.984099	0.932382	0.855717	0.967682	0.905339	0.922767	0.869424	1	0.948472	0.886525	0.845227	0.68457	0.814465	0.716337	0.741658	0.685668	0.657832	0.521447	0.55198	0.418603	0.326509	0.848129	0.49579	0.930473	0.730403	0.51413	0.992199	0.127732	0.868377	0.812057	0.39413	0.645535	0.959053	0.547261	0.715536	0.484983	0.460954	0.992099	0.847571	0.378615
graph17	0.805547	0.877204	0.7926	0.960775	0.780039	0.785969	0.990867	0.792042	0.583818	0.945926	0.862293	0.753102	0.994555	0.941922	0.864488	0.861084	0.948472	1	0.965686	0.908873	0.623896	0.860065	0.826145	0.84272	0.793237	0.710267	0.631335	0.646291	0.518724	0.414877	0.805547	0.49039	0.855951	0.7926	0.482009	0.96222	0.137445	0.773503	0.785969	0.388061	0.724039	0.949198	0.591893	0.822186	0.583818	0.426808	0.940782	0.874117	0.316436
graph18	0.828941	0.748118	0.898218	0.909836	0.616271	0.854668	0.947506	0.899723	0.720375	0.917396	0.723139	0.58442	0.947601	0.981876	0.722136	0.919363	0.886525	0.965686	1	0.970773	0.666449	0.945487	0.89536	0.928028	0.909266	0.836497	0.768222	0.786213	0.651234	0.530731	0.828941	0.587247	0.715219	0.898218	0.596964	0.892738	0.152413	0.608338	0.854668	0.489744	0.846773	0.851318	0.733705	0.910325	0.720375	0.539212	0.873698	0.938471	0.441635
graph19	0.825398	0.672977	0.951728	0.866019	0.532473	0.893451	0.899125	0.95921	0.829277	0.891395	0.640979	0.503013	0.88925	0.984157	0.63273	0.946687	0.845227	0.908873	0.970773	1	0.693735	0.985423	0.922121	0.976134	0.965584	0.921405	0.872562	0.883553	0.773871	0.655176	0.825398	0.619629	0.635395	0.951728	0.644136	0.839766	0.143831	0.524853	0.893451	0.51806	0.900869	0.773405	0.822917	0.954826	0.829277	0.582867	0.829486	0.959489	0.508838
graph20	0.73228	0.503352	0.706088	0.665689	0.378396	0.903599	0.635307	0.679705	0.536141	0.709331	0.459633	0.357472	0.614731	0.71866	0.441761	0.764867	0.68457	0.623896	0.666449	0.693735	1	0.747447	0.654987	0.633584	0.65255	0.77815	0.560799	0.651156	0.485921	0.381588	0.73228	0.561556	0.466667	0.706088	0.625957	0.628316	0.119051	0.371917	0.903599	0.470639	0.667675	0.531099	0.642002	0.653909	0.536141	0.582616	0.654186	0.726638	0.558498
graph21	0.840621	0.61042	0.962305	0.834507	0.455905	0.934353	0.853774	0.958252	0.825977	0.874137	0.572096	0.425738	0.842193	0.973863	0.560107	0.970688	0.814465	0.860065	0.945487	0.985423	0.747447	1	0.902166	0.95341	0.963449	0.953367	0.867611	0.895915	0.764635	0.636992	0.840621	0.668473	0.567028	0.962305	0.709482	0.797542	0.153137	0.447486	0.934353	0.571618	0.927213	0.706983	0.861928	0.938521	0.825977	0.648661	0.795589	0.972892	0.580443
graph22	0.75723	0.540907	0.919496	0.746265	0.391658	0.825788	0.793604	0.958545	0.837503	0.77406	0.503965	0.359838	0.781906	0.895616	0.498403	0.842652	0.716337	0.826145	0.89536	0.922121	0.654987	0.902166	1	0.931024	0.928903	0.869426	0.88378	0.862502	0.805621	0.686213	0.75723	0.585485	0.503056	0.919496	0.608449	0.716627	0.135908	0.38415	0.825788	0.488472	0.854407	0.661729	0.780615	0.970247	0.837503	0.555119	0.707019	0.861272	0.491995
graph23	0.749645	0.557062	0.952878	0.767382	0.413583	0.838866	0.820842	0.97772	0.91167	0.796243	0.524634	0.383818	0.807618	0.93421	0.519187	0.880729	0.741658	0.84272	0.928028	0.976134	0.633584	0.95341	0.931024	1	0.985055	0.927748	0.943495	0.934085	0.873824	0.778164	0.749645	0.594909	0.518786	0.952878	0.610169	0.738942	0.140727	0.405832	0.838866	0.495273	0.90278	0.678715	0.83965	0.972923	0.91167	0.551132	0.724387	0.907595	0.485368
graph24	0.732044	0.470133	0.958216	0.714063	0.312835	0.852029	0.765607	0.985622	0.910904	0.75418	0.433188	0.281082	0.754564	0.917156	0.425379	0.882538	0.685668	0.793237	0.909266	0.965584	0.65255	0.963449	0.928903	0.985055	1	0.957247	0.954038	0.957394	0.87044	0.752381	0.732044	0.61958	0.427558	0.958216	0.646115	0.677303	0.139771	0.304867	0.852029	0.529421	0.922453	0.603419	0.872973	0.97056	0.910904	0.587715	0.665757	0.907475	0.53163
graph25	0.742341	0.419078	0.949555	0.672474	0.260574	0.909995	0.700303	0.957143	0.897844	0.727879	0.375463	0.232773	0.677972	0.877828	0.361276	0.888702	0.657832	0.710267	0.836497	0.921405	0.77815	0.953367	0.869426	0.927748	0.957247	1	0.923882	0.969286	0.8575	0.739027	0.742341	0.654565	0.372187	0.949555	0.703922	0.625312	0.140832	0.252395	0.909995	0.566105	0.919341	0.523192	0.909009	0.918906	0.897844	0.648384	0.629157	0.88797	0.606555
graph26	0.621155	0.302826	0.915104	0.550146	0.154665	0.756815	0.607245	0.955425	0.980332	0.600595	0.263241	0.128439	0.581279	0.795332	0.252535	0.765197	0.521447	0.631335	0.768222	0.872562	0.560799	0.867611	0.88378	0.943495	0.954038	0.923882	1	0.974626	0.972452	0.894096	0.621155	0.574763	0.260047	0.915104	0.606031	0.5076	0.122025	0.147383	0.756815	0.492848	0.870596	0.429592	0.870215	0.931578	0.980332	0.555142	0.502644	0.788215	0.526283
graph27	0.65151	0.321773	0.929632	0.574826	0.169312	0.813579	0.625325	0.956007	0.960811	0.62711	0.281151	0.142114	0.60024	0.815734	0.270119	0.798805	0.55198	0.646291	0.786213	0.883553	0.651156	0.895915	0.862502	0.934085	0.957394	0.969286	0.974626	1	0.941841	0.847394	0.65151	0.602943	0.276997	0.929632	0.64172	0.529254	0.127107	0.161749	0.813579	0.521615	0.891662	0.443267	0.904225	0.919243	0.960811	0.590994	0.52604	0.812452	0.556784
graph28	0.542986	0.218689	0.852928	0.445438	0.0864637	0.668941	0.501839	0.890179	0.986702	0.496	0.180421	0.0653057	0.465462	0.690561	0.169443	0.660138	0.418603	0.518724	0.651234	0.773871	0.485921	0.764635	0.805621	0.873824	0.87044	0.8575	0.972452	0.941841	1	0.965043	0.542986	0.522045	0.178445	0.852928	0.555104	0.402524	0.107567	0.0799072	0.668941	0.445612	0.796498	0.327961	0.829289	0.860831	0.986702	0.512366	0.401663	0.67718	0.495814
graph29	0.453347	0.159942	0.753761	0.351713	0.0501871	0.551335	0.405391	0.780243	0.944536	0.396238	0.126526	0.0342529	0.363981	0.574994	0.116838	0.539574	0.326509	0.414877	0.530731	0.655176	0.381588	0.636992	0.686213	0.778164	0.752381	0.739027	0.894096	0.847394	0.965043	1	0.453347	0.443934	0.125078	0.753761	0.472653	0.313314	0.0919533	0.044517	0.551335	0.37467	0.687405	0.249833	0.732304	0.752427	0.944536	0.438287	0.313792	0.554505	0.427685
orbit0	1	0.720802	0.848436	0.882596	0.583354	0.896966	0.834882	0.777615	0.614567	0.914416	0.677411	0.560091	0.81	0.89126	0.658951	0.915039	0.848129	0.805547	0.828941	0.825398	0.73228	0.840621	0.75723	0.749645	0.732044	0.742341	0.621155	0.65151	0.542986	0.453347	1	0.734119	0.674391	0.848436	0.831429	0.832847	0.159575	0.574879	0.896966	0.641819	0.794666	0.723803	0.727549	0.750773	0.614567	0.793969	0.852273	0.879277	0.733816
orbit1	0.734119	0.321129	0.708762	0.52919	0.194925	0.704811	0.501511	0.648708	0.576606	0.581927	0.283982	0.184918	0.471511	0.644773	0.278203	0.702466	0.49579	0.49039	0.587247	0.619629	0.561556	0.668473	0.585485	0.594909	0.61958	0.654565	0.574763	0.602943	0.522045	0.443934	0.734119	1	0.24163	0.708762	0.912475	0.444957	0.639034	0.155097	0.704811	0.948095	0.781225	0.307533	0.778126	0.560342	0.576606	0.908577	0.450237	0.722141	0.689628
orbit2	0.674391	0.996568	0.474848	0.913716	0.985994	0.560098	0.897633	0.443971	0.231707	0.87101	0.99703	0.97706	0.890774	0.7156	0.991993	0.644485	0.930473	0.855951	0.715219	0.635395	0.466667	0.567028	0.503056	0.518786	0.427558	0.372187	0.260047	0.276997	0.178445	0.125078	0.674391	0.24163	1	0.474848	0.250572	0.942403	0.0309152	0.986752	0.560098	0.159062	0.359335	0.96633	0.260931	0.488173	0.231707	0.210333	0.937683	0.612942	0.14496
orbit3	0.848436	0.523893	1	0.764463	0.36212	0.907572	0.787353	0.982397	0.909542	0.810651	0.480251	0.332643	0.761853	0.936876	0.468308	0.928197	0.730403	0.7926	0.898218	0.951728	0.706088	0.962305	0.919496	0.952878	0.958216	0.949555	0.915104	0.929632	0.852928	0.753761	0.848436	0.708762	0.474848	1	0.766494	0.715281	0.158604	0.353098	0.907572	0.61621	0.948948	0.61689	0.908009	0.952781	0.909542	0.715938	0.71712	0.926629	0.652053
orbit4	0.831429	0.322389	0.766494	0.558481	0.172	0.778522	0.505828	0.687571	0.615707	0.624594	0.271587	0.153893	0.470997	0.681082	0.25054	0.764274	0.51413	0.482009	0.596964	0.644136	0.625957	0.709482	0.608449	0.610169	0.646115	0.703922	0.606031	0.64172	0.555104	0.472653	0.831429	0.912475	0.250572	0.766494	1	0.464721	0.304774	0.153222	0.778522	0.90192	0.791303	0.311791	0.828599	0.592425	0.615707	0.992163	0.490624	0.737069	0.893878
orbit5	0.832847	0.957701	0.715281	0.99404	0.882666	0.772977	0.985557	0.68795	0.468859	0.978537	0.942268	0.862543	0.981071	0.901191	0.934862	0.850712	0.992199	0.96222	0.892738	0.839766	0.628316	0.797542	0.716627	0.738942	0.677303	0.625312	0.5076	0.529254	0.402524	0.313314	0.832847	0.444957	0.942403	0.715281	0.464721	1	0.0935467	0.879185	0.772977	0.339672	0.624892	0.977532	0.506557	0.717042	0.468859	0.411382	0.99491	0.833063	0.332829
orbit6	0.159575	0.0846871	0.158604	0.12516	0.0749695	0.152711	0.132545	0.144248	0.12311	0.133389	0.0881382	0.0904195	0.121446	0.150762	0.107264	0.160184	0.127732	0.137445	0.152413	0.143831	0.119051	0.153137	0.135908	0.140727	0.139771	0.140832	0.122025	0.127107	0.107567	0.0919533	0.159575	0.639034	0.0309152	0.158604	0.304774	0.0935467	1	0.0120123	0.152711	0.555073	0.265938	0.0466962	0.200523	0.114002	0.12311	0.302868	0.0791763	0.213286	0.0457174
orbit7	0.574879	0.976257	0.353098	0.842506	0.998014	0.443525	0.824342	0.320985	0.124923	0.789616	0.985143	0.995762	0.814604	0.607578	0.981759	0.531451	0.868377	0.773503	0.608338	0.524853	0.371917	0.447486	0.38415	0.405832	0.304867	0.252395	0.147383	0.161749	0.0799072	0.044517	0.574879	0.155097	0.986752	0.353098	0.153222	0.879185	0.0120123	1	0.443525	0.0878991	0.237999	0.920374	0.15738	0.364994	0.124923	0.121412	0.873112	0.498925	0.0543345
orbit8	0.896966	0.606757	0.907572	0.819994	0.451928	1	0.797637	0.874907	0.730356	0.869118	0.559199	0.425197	0.776075	0.913046	0.540158	0.950825	0.812057	0.785969	0.854668	0.893451	0.903599	0.934353	0.825788	0.838866	0.852029	0.909995	0.756815	0.813579	0.668941	0.551335	0.896966	0.704811	0.560098	0.907572	0.778522	0.772977	0.152711	0.443525	1	0.600459	0.867577	0.656756	0.822557	0.843174	0.730356	0.724397	0.791247	0.926059	0.677351
orbit9	0.641819	0.236118	0.61621	0.429257	0.122622	0.600459	0.400499	0.554413	0.496737	0.480662	0.202111	0.113625	0.370918	0.544199	0.195145	0.606925	0.39413	0.388061	0.489744	0.51806	0.470639	0.571618	0.488472	0.495273	0.529421	0.566105	0.492848	0.521615	0.445612	0.37467	0.641819	0.948095	0.159062	0.61621	0.90192	0.339672	0.555073	0.0878991	0.600459	1	0.700698	0.208409	0.747233	0.447208	0.496737	0.907012	0.34738	0.614704	0.691985
orbit10	0.794666	0.41734	0.948948	0.682839	0.254097	0.867577	0.707905	0.931257	0.854811	0.73417	0.379025	0.227248	0.687559	0.880104	0.379721	0.893323	0.645535	0.724039	0.846773	0.900869	0.667675	0.927213	0.854407	0.90278	0.922453	0.919341	0.870596	0.891662	0.796498	0.687405	0.794666	0.781225	0.359335	0.948948	0.791303	0.624892	0.265938	0.237999	0.867577	0.700698	1	0.499393	0.930208	0.876409	0.854811	0.74467	0.616264	0.922684	0.602484
orbit11	0.723803	0.96933	0.61689	0.954162	0.920791	0.656756	0.964954	0.606608	0.387224	0.919119	0.964092	0.901762	0.967288	0.831325	0.961153	0.742731	0.959053	0.949198	0.851318	0.773405	0.531099	0.706983	0.661729	0.678715	0.603419	0.523192	0.429592	0.443267	0.327961	0.249833	0.723803	0.307533	0.96633	0.61689	0.311791	0.977532	0.0466962	0.920374	0.656756	0.208409	0.499393	1	0.378815	0.658408	0.387224	0.26173	0.963488	0.730206	0.19464
orbit12	0.727549	0.321038	0.908009	0.576571	0.16958	0.822557	0.591915	0.887351	0.870929	0.638682	0.277579	0.147112	0.556964	0.790266	0.265607	0.822798	0.547261	0.591893	0.733705	0.822917	0.642002	0.861928	0.780615	0.83965	0.872973	0.909009	0.870215	0.904225	0.829289	0.732304	0.727549	0.778126	0.260931	0.908009	0.828599	0.506557	0.200523	0.15738	0.822557	0.747233	0.930208	0.378815	1	0.79129	0.870929	0.798414	0.510575	0.828019	0.691178
orbit13	0.750773	0.524236	0.952781	0.744681	0.371174	0.843174	0.795094	0.984084	0.896425	0.777289	0.486727	0.33906	0.782634	0.91748	0.478673	0.867439	0.715536	0.822186	0.910325	0.954826	0.653909	0.938521	0.970247	0.972923	0.97056	0.918906	0.931578	0.919243	0.860831	0.752427	0.750773	0.560342	0.488173	0.952781	0.592425	0.717042	0.114002	0.364994	0.843174	0.447208	0.876409	0.658408	0.79129	1	0.896425	0.531114	0.709023	0.882003	0.497693
orbit14	0.614567	0.275325	0.909542	0.515044	0.132335	0.730356	0.568325	0.929122	1	0.566463	0.235434	0.108413	0.534166	0.758169	0.224962	0.7317	0.484983	0.583818	0.720375	0.829277	0.536141	0.825977	0.837503	0.91167	0.910904	0.897844	0.980332	0.960811	0.986702	0.944536	0.614567	0.576606	0.231707	0.909542	0.615707	0.468859	0.12311	0.124923	0.730356	0.496737	0.854811	0.387224	0.870929	0.896425	1	0.570568	0.467411	0.746153	0.541148
orbit15	0.793969	0.282785	0.715938	0.507547	0.140157	0.724397	0.452347	0.632562	0.570568	0.572056	0.233164	0.123877	0.416174	0.623402	0.212748	0.70771	0.460954	0.426808	0.539212	0.582867	0.582616	0.648661	0.555119	0.551132	0.587715	0.648384	0.555142	0.590994	0.512366	0.438287	0.793969	0.908577	0.210333	0.715938	0.992163	0.411382	0.302868	0.121412	0.724397	0.907012	0.74467	0.26173	0.798414	0.531114	0.570568	1	0.436186	0.681215	0.876619
orbit16	0.852273	0.953545	0.71712	0.992461	0.875705	0.791247	0.972008	0.68307	0.467411	0.983601	0.933347	0.856276	0.963027	0.895835	0.921222	0.861259	0.992099	0.940782	0.873698	0.829486	0.654186	0.795589	0.707019	0.724387	0.665757	0.629157	0.502644	0.52604	0.401663	0.313792	0.852273	0.450237	0.937683	0.71712	0.490624	0.99491	0.0791763	0.873112	0.791247	0.34738	0.616264	0.963488	0.510575	0.709023	0.467411	0.436186	1	0.826095	0.382683
orbit17	0.879277	0.659809	0.926629	0.871181	0.510992	0.926059	0.873418	0.905776	0.746153	0.906425	0.625084	0.483104	0.86431	0.970538	0.616272	0.977531	0.847571	0.874117	0.938471	0.959489	0.726638	0.972892	0.861272	0.907595	0.907475	0.88797	0.788215	0.812452	0.67718	0.554505	0.879277	0.722141	0.612942	0.926629	0.737069	0.833063	0.213286	0.498925	0.926059	0.614704	0.922684	0.730206	0.828019	0.882003	0.746153	0.681215	0.826095	1	0.566151
orbit18	0.733816	0.200306	0.652053	0.421856	0.0570653	0.677351	0.35019	0.576193	0.541148	0.49566	0.14143	0.0381944	0.313718	0.541218	0.102304	0.636921	0.378615	0.316436	0.441635	0.508838	0.558498	0.580443	0.491995	0.485368	0.53163	0.606555	0.526283	0.556784	0.495814	0.427685	0.733816	0.689628	0.14496	0.652053	0.893878	0.332829	0.0457174	0.0543345	0.677351	0.691985	0.602484	0.19464	0.691178	0.497693	0.541148	0.876619	0.382683	0.566151	1
orbit19	0.32018	0.129842	0.308716	0.220856	0.0875492	0.299784	0.216057	0.277373	0.246316	0.244151	0.121285	0.0971485	0.197222	0.276791	0.133022	0.305142	0.211724	0.21499	0.259894	0.262805	0.23644	0.287651	0.250061	0.254532	0.265163	0.27908	0.243214	0.255557	0.219169	0.186279	0.32018	0.804866	0.0626873	0.308716	0.529348	0.166181	0.959715	0.0271711	0.299784	0.760182	0.418335	0.0882704	0.387341	0.218535	0.246316	0.531097	0.158582	0.347738	0.267498
orbit20	0.806046	0.640093	0.797353	0.817651	0.509023	0.792214	0.828931	0.771696	0.592857	0.829301	0.622261	0.483238	0.834439	0.872185	0.632694	0.855737	0.786075	0.846618	0.87027	0.840062	0.607163	0.838065	0.766283	0.784456	0.765614	0.719	0.624683	0.647218	0.522398	0.423158	0.806046	0.6681	0.597464	0.797353	0.61561	0.791885	0.320189	0.490198	0.792214	0.552214	0.849874	0.702997	0.666882	0.766305	0.592857	0.56502	0.766615	0.901388	0.350057
orbit21	0.60996	0.987231	0.404672	0.875013	0.995098	0.488482	0.862067	0.37606	0.1697	0.824346	0.993732	0.989166	0.856028	0.657385	0.990702	0.577769	0.896637	0.818498	0.66344	0.577147	0.405883	0.501239	0.439708	0.459941	0.363006	0.303352	0.19684	0.212372	0.120276	0.0755221	0.60996	0.184442	0.995432	0.404672	0.183156	0.909951	0.0188946	0.996641	0.488482	0.110159	0.289009	0.948482	0.197027	0.422746	0.1697	0.147408	0.901758	0.54928	0.0783922
orbit22	0.0683332	0.0535737	0.0680896	0.0645331	0.0622219	0.0650187	0.0758949	0.0614114	0.0480264	0.0650622	0.0627758	0.0806636	0.0684622	0.0716392	0.0840929	0.0726974	0.0728246	0.0820522	0.0810595	0.067185	0.0495263	0.0691142	0.0623686	0.0662167	0.0600622	0.0564478	0.0467758	0.0482933	0.0392836	0.0346402	0.0683332	0.530591	0.0085144	0.0680896	0.182048	0.0449598	0.989128	-8.35582e-05	0.0650187	0.433805	0.167056	0.0161369	0.091289	0.0462532	0.0480264	0.178822	0.0294564	0.124775	-0.0606244
orbit23	0.556288	0.968094	0.328117	0.824381	0.996861	0.421227	0.803585	0.294357	0.104809	0.770821	0.978158	0.996619	0.791676	0.582265	0.974497	0.50855	0.85251	0.748799	0.579648	0.499119	0.354558	0.421432	0.355873	0.379614	0.277049	0.228881	0.125003	0.138597	0.0622809	0.0315093	0.556288	0.141785	0.979552	0.328117	0.139389	0.861656	0.00917881	0.999023	0.421227	0.0782363	0.21422	0.903379	0.140068	0.336355	0.104809	0.109541	0.856646	0.474397	0.0433167
orbit24	0.643753	0.202954	0.600043	0.399136	0.0855619	0.588512	0.357963	0.530051	0.482785	0.455564	0.163682	0.074466	0.326186	0.514317	0.148051	0.588212	0.359148	0.337872	0.447593	0.483268	0.464772	0.544168	0.456693	0.458901	0.499367	0.548173	0.47256	0.503409	0.432193	0.366042	0.643753	0.896015	0.129633	0.600043	0.927352	0.304178	0.411078	0.0598321	0.588512	0.972845	0.656048	0.172616	0.733349	0.420253	0.482785	0.935381	0.322473	0.571134	0.790054
orbit25	0.683365	0.298343	0.844799	0.555805	0.152641	0.767496	0.578838	0.828259	0.774319	0.611444	0.265161	0.132107	0.557314	0.76219	0.269389	0.795362	0.524966	0.594896	0.726693	0.79358	0.578439	0.829166	0.739083	0.800981	0.830983	0.836973	0.793063	0.812689	0.722233	0.615897	0.683365	0.803286	0.235478	0.844799	0.779048	0.490902	0.33162	0.132115	0.767496	0.755901	0.951387	0.355564	0.9171	0.74488	0.774319	0.741248	0.478789	0.844356	0.560744
orbit26	0.756988	0.928277	0.692733	0.962936	0.854293	0.716124	0.982663	0.688303	0.46414	0.936073	0.919317	0.830005	0.991824	0.887346	0.918782	0.802768	0.958423	0.981636	0.911871	0.840911	0.570193	0.783442	0.733396	0.754671	0.692636	0.607304	0.513208	0.529582	0.39911	0.305369	0.756988	0.368504	0.918937	0.692733	0.368335	0.979466	0.0714674	0.852128	0.716124	0.26099	0.599638	0.986177	0.45883	0.735903	0.46414	0.313033	0.960246	0.803857	0.230429
orbit27	0.801987	0.28738	0.69516	0.506555	0.146227	0.712159	0.443401	0.603959	0.537176	0.570205	0.237904	0.129801	0.408083	0.608892	0.216044	0.698058	0.458319	0.414229	0.520672	0.559653	0.572259	0.627366	0.52718	0.520533	0.555773	0.619904	0.51808	0.556403	0.476151	0.405933	0.801987	0.872003	0.218238	0.69516	0.986859	0.41102	0.259433	0.130243	0.712159	0.877363	0.716924	0.261388	0.763986	0.506453	0.537176	0.990367	0.44055	0.659231	0.899126
orbit28	0.886601	0.912858	0.787606	0.994909	0.815798	0.838581	0.979841	0.752848	0.540954	0.994679	0.890009	0.793599	0.971723	0.941926	0.879856	0.915317	0.984783	0.956417	0.918869	0.883692	0.677126	0.85916	0.759851	0.785947	0.740186	0.702781	0.577683	0.604252	0.470186	0.371171	0.886601	0.536802	0.888426	0.787606	0.57018	0.987068	0.120498	0.81043	0.838581	0.438928	0.715971	0.935892	0.60691	0.764425	0.540954	0.515335	0.987261	0.893399	0.432398
orbit29	0.803337	0.397388	0.966267	0.66308	0.233983	0.880271	0.676055	0.940821	0.892268	0.724459	0.351596	0.20832	0.644396	0.868871	0.339724	0.897821	0.627433	0.676404	0.813004	0.890707	0.682657	0.925513	0.845073	0.895454	0.922579	0.942447	0.897465	0.920944	0.838055	0.733542	0.803337	0.775175	0.339421	0.966267	0.834967	0.598062	0.200395	0.221969	0.880271	0.715003	0.972427	0.468954	0.96636	0.87516	0.892268	0.792092	0.604978	0.893895	0.706489
orbit30	0.785417	0.778625	0.853002	0.91505	0.658504	0.822669	0.95272	0.866379	0.683247	0.915912	0.756509	0.627326	0.958415	0.962957	0.752113	0.890922	0.899569	0.968941	0.981702	0.956007	0.642294	0.920554	0.8737	0.909789	0.880813	0.800899	0.73893	0.747948	0.621671	0.506955	0.785417	0.482076	0.75567	0.853002	0.490651	0.912275	0.0982769	0.654108	0.822669	0.363555	0.769395	0.889214	0.642927	0.901093	0.683247	0.427	0.893479	0.90899	0.36415
orbit31	0.188155	0.0894451	0.179682	0.13759	0.0742512	0.172155	0.141364	0.160621	0.137033	0.148491	0.0904256	0.0883242	0.128348	0.167228	0.107085	0.180204	0.136907	0.144409	0.166249	0.156616	0.134975	0.169381	0.150088	0.151998	0.154541	0.157268	0.135721	0.14193	0.119212	0.100519	0.188155	0.681105	0.032113	0.179682	0.364104	0.0990175	0.986839	0.0121233	0.172155	0.634702	0.287959	0.0462645	0.239571	0.120664	0.137033	0.363489	0.0870265	0.2285	0.106598
orbit32	0.583548	0.25617	0.651314	0.475342	0.127845	0.60287	0.502983	0.626126	0.532259	0.504915	0.239912	0.108402	0.502462	0.617912	0.271137	0.631659	0.435605	0.541244	0.620229	0.615081	0.452819	0.642175	0.589143	0.609883	0.620365	0.602358	0.542248	0.5637	0.474477	0.397005	0.583548	0.677818	0.203233	0.651314	0.588398	0.430069	0.413539	0.102076	0.60287	0.59284	0.82428	0.312949	0.638426	0.584237	0.532259	0.555214	0.400987	0.703748	0.291808
orbit33	0.596313	0.983948	0.392154	0.866762	0.994464	0.472432	0.856638	0.365142	0.158692	0.81367	0.991752	0.988486	0.851584	0.646929	0.989665	0.562315	0.888347	0.814858	0.657637	0.566766	0.391665	0.488141	0.432172	0.450863	0.352978	0.289201	0.18585	0.200974	0.109616	0.0660403	0.596313	0.171623	0.993188	0.392154	0.168119	0.903119	0.0157171	0.996206	0.472432	0.0988756	0.274697	0.947116	0.18274	0.413775	0.158692	0.133443	0.893257	0.535617	0.0640135
orbit34	0.915039	0.688915	0.928197	0.891064	0.540083	0.950825	0.875514	0.893276	0.7317	0.932054	0.648075	0.512866	0.859839	0.971267	0.631416	1	0.869424	0.861084	0.919363	0.946687	0.764867	0.970688	0.842652	0.880729	0.882538	0.888702	0.765197	0.798805	0.660138	0.539574	0.915039	0.702466	0.644485	0.928197	0.764274	0.850712	0.160184	0.531451	0.950825	0.606925	0.893323	0.742731	0.822798	0.867439	0.7317	0.70771	0.861259	0.977531	0.636921
orbit35	0.586046	0.205546	0.533811	0.374592	0.107269	0.53159	0.342175	0.470669	0.418823	0.421399	0.175136	0.103324	0.313001	0.466864	0.171031	0.528585	0.343663	0.328843	0.415425	0.435328	0.422978	0.485862	0.417255	0.413226	0.441467	0.478268	0.410137	0.434774	0.372148	0.31462	0.586046	0.956825	0.126974	0.533811	0.855856	0.287375	0.670661	0.0652025	0.53159	0.97235	0.623859	0.163954	0.656501	0.371126	0.418823	0.871054	0.293585	0.544103	0.6295
orbit36	0.845682	0.498021	0.845973	0.724879	0.338745	0.935349	0.681881	0.808597	0.687335	0.791036	0.442396	0.312946	0.658086	0.8303	0.412047	0.904541	0.716451	0.659569	0.751507	0.810324	0.822424	0.870865	0.745469	0.757591	0.78545	0.851287	0.711967	0.754129	0.63019	0.518766	0.845682	0.64647	0.453783	0.845973	0.768373	0.672781	0.107296	0.332899	0.935349	0.556371	0.784333	0.545369	0.758668	0.779865	0.687335	0.705309	0.7144	0.842473	0.768641
orbit37	0.794722	0.424126	0.881058	0.680959	0.267307	0.885772	0.679619	0.851247	0.744574	0.735687	0.387251	0.243745	0.662473	0.842904	0.383334	0.889653	0.658529	0.68528	0.796285	0.846774	0.720225	0.894877	0.774369	0.818197	0.846295	0.876417	0.769334	0.809119	0.682697	0.568251	0.794722	0.828956	0.362116	0.881058	0.815436	0.619714	0.324676	0.247535	0.885772	0.741488	0.951282	0.478876	0.889294	0.78608	0.744574	0.774163	0.612667	0.929815	0.597113
orbit38	0.698404	0.993071	0.531663	0.937134	0.96741	0.617244	0.927896	0.508125	0.289488	0.899375	0.990457	0.954869	0.924289	0.76577	0.984869	0.693826	0.954293	0.893762	0.76943	0.694165	0.521769	0.63121	0.562259	0.581366	0.498271	0.442959	0.325187	0.345402	0.233181	0.167425	0.698404	0.268924	0.994031	0.531663	0.277586	0.96385	0.0363065	0.967777	0.617244	0.178007	0.415509	0.983844	0.310588	0.554107	0.289488	0.231481	0.957846	0.667001	0.169438
orbit39	0.494931	0.170988	0.455662	0.317166	0.0879105	0.441281	0.293479	0.401638	0.352391	0.356024	0.146987	0.0846595	0.269118	0.401195	0.145068	0.451176	0.288475	0.284186	0.363818	0.373095	0.343842	0.417078	0.355697	0.353731	0.381761	0.406404	0.348959	0.369763	0.310458	0.257816	0.494931	0.875624	0.0986618	0.455662	0.775963	0.236576	0.630385	0.0483351	0.441281	0.965008	0.550795	0.128964	0.593519	0.303859	0.352391	0.786285	0.239766	0.467099	0.556408
orbit40	0.657522	0.263976	0.799586	0.509837	0.126359	0.731173	0.527651	0.775602	0.733585	0.564942	0.231953	0.108602	0.501669	0.706674	0.237588	0.745443	0.480423	0.54104	0.668553	0.730747	0.564368	0.771243	0.687088	0.739893	0.770802	0.790917	0.742144	0.769846	0.685423	0.589356	0.657522	0.819132	0.198879	0.799586	0.790943	0.440271	0.352548	0.104438	0.731173	0.79302	0.920608	0.30152	0.918072	0.674679	0.733585	0.76252	0.429798	0.790859	0.560962
orbit41	0.731211	0.518924	0.881333	0.744915	0.36123	0.812312	0.797978	0.903558	0.758401	0.766013	0.489923	0.325062	0.810161	0.896652	0.497669	0.847734	0.706651	0.848505	0.917368	0.915115	0.640639	0.905492	0.898272	0.908887	0.911354	0.846664	0.805653	0.818903	0.701365	0.58155	0.731211	0.551833	0.483473	0.881333	0.553533	0.722403	0.148938	0.352816	0.812312	0.437624	0.884528	0.659742	0.725435	0.918597	0.758401	0.493478	0.698376	0.885842	0.392744
orbit42	0.695952	0.948796	0.605571	0.93541	0.898762	0.63226	0.956614	0.605099	0.382604	0.896457	0.945243	0.877656	0.96411	0.820723	0.944732	0.718127	0.937766	0.951076	0.855332	0.767298	0.506689	0.695288	0.672025	0.680058	0.606074	0.510217	0.429875	0.439262	0.324797	0.244708	0.695952	0.283331	0.947406	0.605571	0.281261	0.961527	0.0411981	0.898632	0.63226	0.183764	0.484889	0.995821	0.356159	0.665138	0.382604	0.231473	0.942318	0.713978	0.165395
orbit43	0.794443	0.399214	0.925983	0.660144	0.240528	0.854801	0.672651	0.896102	0.823834	0.716194	0.35925	0.216098	0.646013	0.851607	0.355999	0.882145	0.622467	0.678371	0.807475	0.863266	0.662304	0.898856	0.808403	0.857774	0.884377	0.895606	0.835215	0.862807	0.76349	0.6548	0.794443	0.806078	0.33859	0.925983	0.834403	0.595003	0.26202	0.224639	0.854801	0.758953	0.984158	0.458795	0.947483	0.823134	0.823834	0.793415	0.59366	0.896046	0.653813
orbit44	0.696603	0.823033	0.714977	0.894137	0.732004	0.696388	0.940224	0.7354	0.523757	0.870642	0.811841	0.701511	0.956652	0.879805	0.812399	0.771952	0.883928	0.96266	0.932649	0.856836	0.545624	0.798997	0.782812	0.799218	0.756183	0.645511	0.585052	0.59384	0.462034	0.356611	0.696603	0.344711	0.813179	0.714977	0.341248	0.909588	0.0571656	0.730406	0.696388	0.234443	0.60601	0.933808	0.467149	0.795151	0.523757	0.283933	0.883249	0.790708	0.23012
orbit45	0.677007	0.231044	0.603933	0.425984	0.111548	0.604485	0.379026	0.525414	0.464203	0.480872	0.19189	0.0995234	0.348042	0.52764	0.177796	0.604683	0.384086	0.357449	0.458923	0.486576	0.47857	0.548893	0.455201	0.452516	0.490432	0.541422	0.451825	0.486823	0.408054	0.341806	0.677007	0.883886	0.159475	0.603933	0.937906	0.331449	0.370327	0.0884632	0.604485	0.959811	0.66263	0.19673	0.728765	0.415871	0.464203	0.94922	0.349883	0.584367	0.783828
orbit46	0.730921	0.299503	0.898595	0.561006	0.145193	0.824168	0.563875	0.867885	0.847027	0.630628	0.252198	0.122954	0.526723	0.776051	0.234181	0.830352	0.531542	0.55492	0.706393	0.801619	0.645167	0.855411	0.751213	0.805609	0.851	0.903437	0.845199	0.883714	0.798445	0.696847	0.730921	0.764764	0.240034	0.898595	0.851375	0.486949	0.173304	0.134646	0.824168	0.747364	0.905404	0.35281	0.976493	0.774537	0.847027	0.817673	0.503076	0.806912	0.752795
orbit47	0.796138	0.911421	0.766416	0.974012	0.826193	0.785522	0.989487	0.762897	0.56097	0.961466	0.895473	0.802551	0.989054	0.931893	0.888724	0.864923	0.972076	0.980252	0.936534	0.899259	0.630231	0.852685	0.781882	0.820426	0.768078	0.703113	0.610563	0.627172	0.50009	0.399607	0.796138	0.428693	0.896404	0.766416	0.44138	0.981689	0.0776532	0.82356	0.785522	0.319768	0.669657	0.968681	0.558692	0.796334	0.56097	0.382146	0.970187	0.859099	0.317027
orbit48	0.701463	0.425708	0.945618	0.677914	0.268136	0.830078	0.732038	0.975991	0.910326	0.71984	0.390246	0.237091	0.723351	0.89361	0.385006	0.862358	0.648334	0.762967	0.883334	0.951484	0.624594	0.948188	0.916561	0.976738	0.990152	0.946331	0.952348	0.948195	0.870589	0.754098	0.701463	0.602542	0.383528	0.945618	0.616683	0.642585	0.147678	0.259546	0.830078	0.498356	0.926224	0.562911	0.852034	0.965857	0.910326	0.555647	0.627822	0.899235	0.494961
orbit49	0.614617	0.245832	0.664938	0.45365	0.120808	0.719112	0.437037	0.631088	0.568768	0.508128	0.207902	0.103946	0.411244	0.590805	0.197067	0.647717	0.443274	0.433196	0.53843	0.591505	0.663327	0.650664	0.563262	0.574567	0.61324	0.689133	0.577911	0.629591	0.526878	0.438224	0.614617	0.738009	0.187379	0.664938	0.749701	0.385715	0.223983	0.106993	0.719112	0.689988	0.718988	0.262304	0.769537	0.540288	0.568768	0.745086	0.387409	0.677915	0.602003
orbit50	0.656288	0.516276	0.606142	0.635367	0.411719	0.824324	0.60486	0.586816	0.43669	0.667896	0.47755	0.392709	0.589564	0.648648	0.459996	0.683372	0.661963	0.592517	0.60501	0.618334	0.961145	0.661279	0.582029	0.55205	0.560654	0.684111	0.46305	0.552942	0.391585	0.29848	0.656288	0.404906	0.493603	0.606142	0.47825	0.615362	0.0609321	0.409002	0.824324	0.312989	0.539884	0.543658	0.49028	0.589204	0.43669	0.42769	0.645932	0.626135	0.451389
orbit51	0.861043	0.505142	0.926322	0.752858	0.343466	0.942983	0.735696	0.886656	0.76949	0.813366	0.458534	0.317234	0.712731	0.897776	0.440365	0.959606	0.730264	0.723338	0.831623	0.889356	0.77339	0.945489	0.799976	0.841378	0.874226	0.924343	0.790849	0.843086	0.70192	0.579044	0.861043	0.768543	0.450408	0.926322	0.845114	0.692561	0.186541	0.332628	0.942983	0.707652	0.924126	0.557624	0.906834	0.826275	0.76949	0.796356	0.708967	0.932198	0.720075
orbit52	0.752627	0.339568	0.911495	0.600758	0.185033	0.830622	0.609609	0.881943	0.84068	0.66458	0.29633	0.162443	0.577324	0.807672	0.285704	0.853719	0.56739	0.607359	0.747885	0.831373	0.633038	0.875403	0.776182	0.832992	0.868325	0.898006	0.845798	0.874017	0.787753	0.681857	0.752627	0.796502	0.278311	0.911495	0.848196	0.529799	0.221691	0.171539	0.830622	0.764764	0.951207	0.392602	0.977436	0.792815	0.84068	0.812701	0.535095	0.855559	0.697863
orbit53	0.792111	0.663487	0.922197	0.855857	0.522308	0.88738	0.890909	0.937948	0.791385	0.879668	0.632086	0.491121	0.888674	0.971041	0.623218	0.93193	0.840689	0.906115	0.966093	0.987881	0.70778	0.978746	0.907547	0.958417	0.953613	0.91181	0.845427	0.861901	0.735183	0.610081	0.792111	0.558344	0.631029	0.922197	0.57984	0.83737	0.116281	0.516399	0.88738	0.440958	0.861916	0.779974	0.764091	0.949302	0.791385	0.513386	0.826572	0.946364	0.461732
orbit54	0.599972	0.212943	0.735194	0.435344	0.0864634	0.667005	0.443745	0.714881	0.697606	0.491868	0.176639	0.069939	0.411432	0.622358	0.170043	0.662426	0.408072	0.447368	0.574624	0.646835	0.520722	0.687896	0.637787	0.661344	0.69934	0.731431	0.701051	0.726669	0.664343	0.576325	0.599972	0.768566	0.151009	0.735194	0.781425	0.362005	0.243009	0.0713519	0.667005	0.778337	0.808851	0.236713	0.923284	0.592149	0.697606	0.772561	0.360376	0.688518	0.613028
orbit55	0.698205	0.566288	0.845738	0.736943	0.43125	0.757437	0.789709	0.897798	0.761561	0.751763	0.53443	0.39919	0.786141	0.853139	0.529987	0.778606	0.710462	0.826655	0.86779	0.876488	0.603381	0.840274	0.97046	0.882362	0.867978	0.788324	0.814637	0.781713	0.73467	0.622505	0.698205	0.444412	0.541394	0.845738	0.467257	0.725232	0.0829242	0.427198	0.757437	0.327822	0.746496	0.700234	0.624297	0.949937	0.761561	0.407625	0.714498	0.792223	0.383727
orbit56	0.578583	0.194067	0.517684	0.36434	0.0909504	0.509292	0.327648	0.451653	0.391252	0.410327	0.161794	0.0802305	0.302107	0.455696	0.151484	0.518545	0.325997	0.312509	0.403836	0.419783	0.396473	0.473445	0.39527	0.390897	0.426822	0.461617	0.387239	0.414831	0.341901	0.280286	0.578583	0.815779	0.127541	0.517684	0.8479	0.277477	0.352617	0.068928	0.509292	0.944418	0.587815	0.159451	0.660511	0.344364	0.391252	0.861265	0.288809	0.511443	0.682081
orbit57	0.621544	0.273234	0.91102	0.530508	0.125655	0.757828	0.583308	0.933291	0.965665	0.584738	0.235768	0.101415	0.556865	0.782766	0.230212	0.770555	0.500996	0.604333	0.748735	0.859253	0.559173	0.863397	0.832419	0.926125	0.936057	0.922906	0.972495	0.963169	0.943762	0.865878	0.621544	0.622269	0.225573	0.91102	0.642433	0.481853	0.158967	0.11596	0.757828	0.543854	0.916223	0.383041	0.910202	0.886817	0.965665	0.593149	0.473778	0.802846	0.53011
orbit58	0.732032	0.775974	0.809114	0.88651	0.667839	0.758568	0.934866	0.837796	0.674922	0.878479	0.756875	0.637365	0.940691	0.922647	0.753193	0.826156	0.872068	0.955328	0.952972	0.921211	0.587074	0.867598	0.864379	0.894493	0.850993	0.750092	0.730357	0.720312	0.628686	0.53274	0.732032	0.40775	0.75945	0.809114	0.412601	0.892069	0.0712182	0.665177	0.758568	0.290422	0.698968	0.894144	0.575637	0.889124	0.674922	0.350956	0.871642	0.843069	0.305953
orbit59	0.718271	0.308842	0.86465	0.558879	0.161938	0.792304	0.563744	0.830717	0.795609	0.621862	0.266923	0.140886	0.529947	0.758949	0.255351	0.809616	0.527461	0.558626	0.699751	0.777554	0.610738	0.827726	0.720175	0.775868	0.818496	0.859047	0.796613	0.837614	0.744131	0.640698	0.718271	0.789174	0.24747	0.86465	0.850406	0.484805	0.212274	0.148975	0.792304	0.794666	0.908625	0.349245	0.977528	0.72485	0.795609	0.822416	0.492269	0.802721	0.700281
orbit60	0.710957	0.424631	0.951347	0.672437	0.271308	0.848398	0.718039	0.976427	0.931142	0.719728	0.38646	0.243181	0.7004	0.886784	0.377205	0.869189	0.647392	0.738228	0.860235	0.945032	0.656852	0.948904	0.900234	0.971481	0.98718	0.968337	0.96626	0.972352	0.897945	0.787144	0.710957	0.619896	0.380907	0.951347	0.64724	0.632722	0.140137	0.263202	0.848398	0.525625	0.930826	0.543026	0.894721	0.949984	0.931142	0.58865	0.625453	0.891351	0.537373
orbit61	0.64606	0.515464	0.858525	0.714934	0.373877	0.750375	0.785393	0.911497	0.800876	0.731344	0.487713	0.338589	0.792915	0.876526	0.48426	0.791886	0.688908	0.830922	0.911688	0.920872	0.565775	0.889581	0.907348	0.939744	0.939218	0.841627	0.864288	0.847505	0.764268	0.650625	0.64606	0.447301	0.489065	0.858525	0.453373	0.703564	0.0852775	0.369518	0.750375	0.332452	0.777202	0.684726	0.668873	0.950924	0.800876	0.390602	0.680974	0.830013	0.36792
orbit62	0.775294	0.376343	0.848349	0.619246	0.224881	0.872443	0.60096	0.80321	0.722411	0.682856	0.330651	0.202284	0.57169	0.7787	0.313495	0.849386	0.600314	0.587804	0.710455	0.774904	0.73611	0.844666	0.702673	0.739396	0.786199	0.867196	0.729668	0.798403	0.663098	0.550258	0.775294	0.781473	0.317306	0.848349	0.863016	0.547586	0.191516	0.213402	0.872443	0.765602	0.86523	0.410123	0.915425	0.712309	0.722411	0.832477	0.563734	0.824879	0.730592
orbit63	0.728498	0.455911	0.896506	0.68519	0.306489	0.914851	0.703951	0.902788	0.818913	0.736398	0.413273	0.279678	0.684608	0.855633	0.397291	0.872375	0.681912	0.709596	0.814435	0.886946	0.849165	0.92541	0.826507	0.874718	0.903888	0.973587	0.850452	0.915177	0.777033	0.656981	0.728498	0.590479	0.415529	0.896506	0.645109	0.646615	0.11644	0.299977	0.914851	0.494517	0.849738	0.553926	0.829412	0.877504	0.818913	0.587223	0.656727	0.852712	0.566214
orbit64	0.678165	0.346826	0.942809	0.605766	0.191594	0.82542	0.652507	0.964018	0.943781	0.658592	0.306828	0.164086	0.630622	0.84229	0.296791	0.830811	0.580612	0.67208	0.811379	0.907209	0.631889	0.919425	0.874872	0.944359	0.967151	0.965656	0.965596	0.978841	0.91373	0.807167	0.678165	0.633347	0.30001	0.942809	0.664042	0.559347	0.142672	0.183109	0.82542	0.544314	0.922935	0.464979	0.910248	0.927546	0.943781	0.610469	0.552659	0.857573	0.563572
orbit65	0.655287	0.264113	0.783987	0.491471	0.130519	0.714477	0.493172	0.75002	0.724544	0.550126	0.22462	0.111638	0.458997	0.675697	0.212174	0.724094	0.461606	0.486352	0.619101	0.690496	0.548258	0.740539	0.648325	0.689504	0.735369	0.778928	0.72288	0.766099	0.681223	0.584913	0.655287	0.753004	0.2048	0.783987	0.819428	0.416923	0.18714	0.119058	0.714477	0.791154	0.823375	0.29144	0.944571	0.630542	0.724544	0.803884	0.424542	0.714974	0.676036
orbit66	0.592788	0.242257	0.882966	0.485661	0.104202	0.726023	0.531979	0.901441	0.966226	0.542602	0.203331	0.0830895	0.497125	0.734581	0.192299	0.729751	0.459484	0.542493	0.688033	0.812022	0.533285	0.819898	0.787427	0.883841	0.897222	0.902615	0.960644	0.957157	0.95571	0.891317	0.592788	0.610498	0.194862	0.882966	0.645607	0.433566	0.136283	0.0958807	0.726023	0.549229	0.871619	0.33492	0.926319	0.838371	0.966226	0.603726	0.432111	0.747922	0.555851
orbit67	0.580716	0.31616	0.87437	0.54779	0.172787	0.716643	0.613455	0.933242	0.940882	0.589398	0.279481	0.144948	0.595618	0.778718	0.270074	0.726723	0.52024	0.647122	0.768462	0.857743	0.531105	0.838834	0.894816	0.931884	0.935293	0.878291	0.975633	0.931206	0.939822	0.862678	0.580716	0.483764	0.281663	0.87437	0.50565	0.518278	0.095409	0.167235	0.716643	0.381311	0.804164	0.464394	0.757366	0.945654	0.940882	0.449324	0.510135	0.754775	0.446482
orbit68	0.657889	0.311086	0.910251	0.557907	0.165007	0.825433	0.593005	0.920842	0.93221	0.615916	0.269115	0.141731	0.560314	0.788136	0.255579	0.796969	0.541159	0.600468	0.73932	0.848442	0.686294	0.876758	0.809713	0.886606	0.91591	0.967169	0.936317	0.982975	0.910947	0.817436	0.657889	0.631829	0.263522	0.910251	0.680965	0.506037	0.134887	0.156941	0.825433	0.564344	0.886869	0.403401	0.9335	0.86133	0.93221	0.635137	0.510199	0.795899	0.592287
orbit69	0.564528	0.307839	0.865265	0.545377	0.159215	0.696802	0.622478	0.921769	0.912261	0.579746	0.274636	0.126862	0.616181	0.781473	0.270103	0.712415	0.512323	0.669398	0.795758	0.857389	0.503888	0.834887	0.875798	0.928155	0.936258	0.864227	0.944882	0.922742	0.900245	0.814504	0.564528	0.474237	0.27397	0.865265	0.486902	0.518166	0.0964277	0.153562	0.696802	0.373057	0.800985	0.476816	0.740666	0.936877	0.912261	0.431631	0.499842	0.755391	0.419411
orbit70	0.563484	0.220203	0.829155	0.441866	0.0938223	0.686472	0.479777	0.83531	0.918041	0.497099	0.182144	0.0755975	0.439181	0.671243	0.169881	0.674163	0.420202	0.48144	0.618324	0.737644	0.514593	0.754109	0.712751	0.805667	0.821408	0.85537	0.893781	0.91601	0.913145	0.861012	0.563484	0.598688	0.173296	0.829155	0.64249	0.387226	0.127308	0.0860391	0.686472	0.556574	0.809973	0.291205	0.923072	0.751928	0.918041	0.611666	0.390497	0.676899	0.557987
orbit71	0.512139	0.208733	0.824963	0.427596	0.0800528	0.633765	0.488341	0.871995	0.969418	0.474274	0.172034	0.0587307	0.455072	0.667944	0.161998	0.626624	0.400022	0.510072	0.635284	0.753864	0.454535	0.735616	0.804983	0.861208	0.850968	0.821415	0.959445	0.910806	0.988804	0.961637	0.512139	0.471545	0.172658	0.824963	0.49925	0.390819	0.0957161	0.0742272	0.633765	0.385835	0.757324	0.327317	0.759306	0.863689	0.969418	0.453988	0.388483	0.648171	0.451739
orbit72	0.453347	0.159942	0.753761	0.351713	0.0501871	0.551335	0.405391	0.780243	0.944536	0.396238	0.126526	0.0342529	0.363981	0.574994	0.116838	0.539574	0.326509	0.414877	0.530731	0.655176	0.381588	0.636992	0.686213	0.778164	0.752381	0.739027	0.894096	0.847394	0.965043	1	0.453347	0.443934	0.125078	0.753761	0.472653	0.313314	0.0919533	0.044517	0.551335	0.37467	0.687405	0.249833	0.732304	0.752427	0.944536	0.438287	0.313792	0.554505	0.427685
AP	0.330871	0.0910595	0.23012	0.17547	0.0356675	0.240598	0.143408	0.196531	0.170903	0.198641	0.0715008	0.0290729	0.132948	0.204848	0.0629578	0.23816	0.148722	0.134078	0.171423	0.182888	0.184479	0.206216	0.174112	0.170561	0.181761	0.197614	0.1689	0.176721	0.152873	0.13204	0.330871	0.266816	0.0699805	0.23012	0.324749	0.144624	0.0505359	0.0325736	0.240598	0.244921	0.241972	0.0831757	0.229066	0.172332	0.170903	0.317523	0.157155	0.228937	0.329371
bet	0.801104	0.980366	0.610912	0.970012	0.9274	0.68354	0.949128	0.575019	0.352582	0.943728	0.969376	0.911405	0.944367	0.823005	0.962346	0.767913	0.96822	0.91702	0.814582	0.743603	0.553246	0.69121	0.622451	0.632791	0.556761	0.499434	0.38469	0.401945	0.290513	0.219709	0.801104	0.378374	0.971446	0.610912	0.398443	0.983062	0.0764641	0.92512	0.68354	0.279888	0.513114	0.972714	0.393296	0.610937	0.352582	0.351854	0.980293	0.7434	0.279667
ecc	-0.198812	-0.0878977	-0.129228	-0.118199	-0.075177	-0.127087	-0.107941	-0.103757	-0.0851858	-0.123079	-0.0866379	-0.0859531	-0.0992984	-0.120536	-0.0932783	-0.125611	-0.109098	-0.104705	-0.110793	-0.104019	-0.100594	-0.108894	-0.100353	-0.0958864	-0.0918858	-0.095847	-0.0783742	-0.0821121	-0.0698982	-0.0625337	-0.198812	-0.550035	-0.0419844	-0.129228	-0.34217	-0.0812007	-0.736516	-0.028863	-0.127087	-0.500562	-0.18514	-0.0458778	-0.159709	-0.0760371	-0.0851858	-0.348195	-0.0753544	-0.152735	-0.20433
eccrad	-0.198812	-0.0878977	-0.129228	-0.118199	-0.075177	-0.127087	-0.107941	-0.103757	-0.0851858	-0.123079	-0.0866379	-0.0859531	-0.0992984	-0.120536	-0.0932783	-0.125611	-0.109098	-0.104705	-0.110793	-0.104019	-0.100594	-0.108894	-0.100353	-0.0958864	-0.0918858	-0.095847	-0.0783742	-0.0821121	-0.0698982	-0.0625337	-0.198812	-0.550035	-0.0419844	-0.129228	-0.34217	-0.0812007	-0.736516	-0.028863	-0.127087	-0.500562	-0.18514	-0.0458778	-0.159709	-0.0760371	-0.0851858	-0.348195	-0.0753544	-0.152735	-0.20433
close	0.463977	0.153741	0.348592	0.262005	0.0865742	0.346527	0.226745	0.29312	0.25818	0.289849	0.130916	0.0864308	0.207667	0.302373	0.125122	0.334662	0.22974	0.213948	0.261705	0.270748	0.276054	0.297262	0.265704	0.254571	0.264853	0.28748	0.245592	0.258448	0.2254	0.195613	0.463977	0.782422	0.0891367	0.348592	0.689688	0.189034	0.598403	0.0490152	0.346527	0.778089	0.39646	0.107521	0.416375	0.228227	0.25818	0.715975	0.194314	0.345301	0.539462
constraint	-0.321122	-0.0646618	-0.18492	-0.130355	-0.0192989	-0.18101	-0.0991047	-0.141795	-0.126935	-0.146214	-0.048332	-0.0151778	-0.0873831	-0.146893	-0.0402761	-0.16305	-0.102953	-0.0885327	-0.118065	-0.121882	-0.147522	-0.137487	-0.129143	-0.112472	-0.11953	-0.135301	-0.11375	-0.119878	-0.107049	-0.0962803	-0.321122	-0.407801	-0.0306089	-0.18492	-0.447213	-0.0803722	-0.131326	-0.011057	-0.18101	-0.418689	-0.198118	-0.0349701	-0.234387	-0.0976985	-0.126935	-0.480275	-0.0853324	-0.164302	-0.404539
coreness	0.57881	0.131386	0.416469	0.271873	0.0401738	0.40772	0.220365	0.331628	0.307859	0.309471	0.0989727	0.0310027	0.191835	0.32854	0.0853482	0.375857	0.226575	0.198633	0.271541	0.283644	0.322646	0.325461	0.288461	0.266617	0.287662	0.327626	0.277201	0.297057	0.26493	0.237921	0.57881	0.702377	0.0732278	0.416469	0.791799	0.186147	0.194859	0.0279764	0.40772	0.721978	0.442155	0.0876321	0.512956	0.24207	0.307859	0.831095	0.198945	0.36882	0.714015
knn	-0.096183	0.00629929	-0.0537818	-0.0261579	0.0331343	-0.0504417	-0.0150705	-0.0388753	-0.0373826	-0.0321102	0.0123854	0.0471662	-0.0115306	-0.037806	0.0177592	-0.045246	-0.0150562	-0.0107003	-0.0291962	-0.0289101	-0.0372872	-0.0374262	-0.0310356	-0.0263954	-0.0323584	-0.0380633	-0.0318092	-0.0341965	-0.0310173	-0.0289134	-0.096183	0.202402	-0.0112376	-0.0537818	-0.0292065	-0.0240836	0.60136	-0.00475847	-0.0504417	0.16337	-0.0430042	-0.0124154	-0.0538488	-0.0307981	-0.0373826	-0.0335929	-0.0275767	-0.0373503	-0.112212
hubscore	0.874699	0.480119	0.881903	0.708953	0.330812	0.863869	0.687758	0.826522	0.730826	0.762868	0.436449	0.310688	0.656792	0.835994	0.42317	0.881445	0.673002	0.673087	0.773494	0.814524	0.686114	0.855381	0.752918	0.780437	0.800406	0.828293	0.736864	0.770506	0.666747	0.567096	0.874699	0.925163	0.411079	0.881903	0.953661	0.63143	0.370717	0.308306	0.863869	0.891282	0.904613	0.496558	0.905982	0.746861	0.730826	0.930058	0.641979	0.872911	0.781736
pagerank	0.00133134	0.00367666	0.0018964	0.00367444	0.00349344	0.00275281	0.00368515	0.00201238	0.000776986	0.0036668	0.0036984	0.0033348	0.00379529	0.0032034	0.00370918	0.00355257	0.00396509	0.0035799	0.00317513	0.00290919	0.00223852	0.00304868	0.00204403	0.00215596	0.00208635	0.00207021	0.00106005	0.00136332	0.000552343	0.000117006	0.00133134	-0.00490723	0.00419618	0.0018964	-0.00321021	0.00434413	-0.00585627	0.00387295	0.00275281	-0.00541917	0.00163589	0.00421701	0.0001946	0.00259354	0.000776986	-0.00409433	0.00449399	0.00293013	-0.00268887
trans	-0.0488992	-0.0107822	-0.0121955	-0.0248531	-0.00210083	-0.0394907	-0.0130461	-0.0137838	-0.0029507	-0.0292782	-0.00814671	-0.000425183	-0.0134629	-0.0232632	-0.00414706	-0.0379646	-0.0216321	-0.0101163	-0.015417	-0.0188474	-0.0300856	-0.0265537	-0.00526963	-0.0135854	-0.0167975	-0.023461	-0.0114772	-0.0156312	-0.00674306	0.00367532	-0.0488992	0.0103586	-0.0119533	-0.0121955	-0.0186444	-0.0240788	0.0552827	-0.00559844	-0.0394907	0.0377489	-0.0144107	-0.0130381	0.010859	-0.0224632	-0.0029507	-0.0143369	-0.0266872	-0.036179	-0.0374552
evcent	0.875072	0.481067	0.880897	0.709323	0.331998	0.863606	0.687877	0.825341	0.729278	0.76309	0.437445	0.31195	0.65692	0.835453	0.424175	0.880849	0.673484	0.673087	0.77296	0.813628	0.686153	0.854399	0.752147	0.779264	0.799011	0.826914	0.735256	0.768883	0.66521	0.565739	0.875072	0.926247	0.411956	0.880897	0.954023	0.631778	0.372875	0.309359	0.863606	0.89214	0.903553	0.497006	0.904775	0.745761	0.729278	0.930572	0.642324	0.872412	0.781666
first	1	0.720802	0.848436	0.882596	0.583354	0.896966	0.834882	0.777615	0.614567	0.914416	0.677411	0.560091	0.81	0.89126	0.658951	0.915039	0.848129	0.805547	0.828941	0.825398	0.73228	0.840621	0.75723	0.749645	0.732044	0.742341	0.621155	0.65151	0.542986	0.453347	1	0.734119	0.674391	0.848436	0.831429	0.832847	0.159575	0.574879	0.896966	0.641819	0.794666	0.723803	0.727549	0.750773	0.614567	0.793969	0.852273	0.879277	0.733816
upto_second	0.549882	0.215909	0.483341	0.361445	0.131858	0.480854	0.333839	0.426184	0.374672	0.399537	0.191241	0.132576	0.308223	0.432934	0.192433	0.480052	0.333691	0.323508	0.390547	0.402358	0.379567	0.440344	0.385171	0.38279	0.398658	0.424436	0.366555	0.384875	0.332615	0.284153	0.549882	0.94226	0.138865	0.483341	0.767105	0.285005	0.818742	0.0805057	0.480854	0.896078	0.571708	0.174647	0.556215	0.350785	0.374672	0.777058	0.286643	0.507607	0.530212
upto_third	0.405561	0.111057	0.27591	0.200728	0.0544205	0.273714	0.163587	0.222064	0.197925	0.224234	0.0900536	0.0551159	0.146895	0.22902	0.0822849	0.256218	0.168206	0.150194	0.190396	0.197993	0.219573	0.220564	0.200191	0.184973	0.193932	0.21605	0.182839	0.193122	0.170394	0.15026	0.405561	0.71244	0.051518	0.27591	0.641204	0.129996	0.533869	0.0208491	0.273714	0.725811	0.310657	0.0613405	0.346077	0.161094	0.197925	0.673893	0.136554	0.26111	0.523604
upto_fourth	0.195922	0.0506536	0.115367	0.0882411	0.0252621	0.11348	0.0679682	0.0896293	0.079322	0.0974619	0.0403275	0.0263538	0.0616262	0.0949803	0.0354336	0.10296	0.0701784	0.0613969	0.0758652	0.079937	0.0932634	0.0870195	0.0829319	0.0740155	0.0757858	0.0849961	0.0717339	0.0752007	0.0670851	0.0601427	0.195922	0.3743	0.0191838	0.115367	0.33024	0.0507908	0.288857	0.00708641	0.11348	0.378616	0.127841	0.0220529	0.149685	0.0611663	0.079322	0.355063	0.0534141	0.105601	0.272416
upto_fifth	0.0727853	0.0184728	0.0411213	0.0319247	0.00922135	0.040243	0.0242097	0.0316708	0.0279921	0.0351169	0.0146686	0.00967297	0.0220268	0.0338534	0.0127577	0.0362913	0.0249968	0.0218167	0.0267604	0.0283215	0.0332006	0.0306176	0.0294624	0.0261693	0.0266323	0.0298839	0.0252105	0.0263907	0.0235754	0.0211878	0.0727853	0.139468	0.00673691	0.0411213	0.123067	0.0179038	0.10733	0.00246738	0.040243	0.139267	0.0453224	0.00770539	0.0533379	0.0214414	0.0279921	0.132804	0.018805	0.0373346	0.103055
upto_sixth	0.0267357	0.00673853	0.0148777	0.0116209	0.00335112	0.0145405	0.00876375	0.0114006	0.0100519	0.0127555	0.00535197	0.00350403	0.00799496	0.012247	0.0046323	0.0130791	0.00904886	0.0078931	0.00965004	0.0102139	0.0120253	0.0110204	0.010632	0.00941883	0.00956644	0.0107406	0.00903525	0.00945803	0.00843289	0.00758251	0.0267357	0.0508837	0.00245677	0.0148777	0.0451476	0.00647121	0.0386346	0.000920047	0.0145405	0.0507467	0.0163428	0.00279349	0.0192648	0.00769342	0.0100519	0.0487291	0.00679406	0.013457	0.0382294
second	0.527387	0.196587	0.464545	0.339459	0.115482	0.460464	0.312902	0.408667	0.36148	0.377188	0.172882	0.116956	0.28764	0.411901	0.174684	0.45907	0.312328	0.303331	0.370776	0.382903	0.362697	0.421057	0.367599	0.36542	0.382124	0.408016	0.353012	0.370677	0.320987	0.274556	0.527387	0.935021	0.1197	0.464545	0.753739	0.263292	0.82774	0.0635167	0.460464	0.890994	0.556152	0.154519	0.542538	0.332828	0.36148	0.76506	0.264337	0.488243	0.515887
third	0.309038	0.0599287	0.168947	0.119203	0.0195166	0.167088	0.0823007	0.121924	0.110631	0.134763	0.0424843	0.0201315	0.0707097	0.128238	0.0321323	0.145092	0.0882439	0.0691365	0.0950337	0.100251	0.136371	0.11466	0.10955	0.0910542	0.0964739	0.11492	0.094472	0.100652	0.0914395	0.0840977	0.309038	0.551842	0.0131684	0.168947	0.527261	0.0579481	0.370939	-0.0038595	0.167088	0.586342	0.179829	0.0121612	0.23083	0.0727185	0.110631	0.565162	0.0656872	0.14091	0.466925
fourth	-0.426742	-0.119403	-0.30555	-0.21863	-0.0581362	-0.303942	-0.181528	-0.248659	-0.222109	-0.245177	-0.0974562	-0.0582258	-0.162502	-0.254287	-0.0902514	-0.287289	-0.186407	-0.167523	-0.214033	-0.221685	-0.241926	-0.248683	-0.222356	-0.207673	-0.219272	-0.243799	-0.20649	-0.218585	-0.192236	-0.168685	-0.426742	-0.724045	-0.059056	-0.30555	-0.657287	-0.146991	-0.53545	-0.0244753	-0.303942	-0.739937	-0.345777	-0.0709858	-0.379025	-0.183663	-0.222109	-0.68401	-0.154354	-0.2922	-0.534406
fifth	-0.21387	-0.0554413	-0.126678	-0.0966909	-0.0276461	-0.124694	-0.0746394	-0.0985354	-0.0872197	-0.106856	-0.0441556	-0.0288182	-0.0676424	-0.104293	-0.038853	-0.11323	-0.0770666	-0.0674456	-0.0834237	-0.0878477	-0.102426	-0.0957223	-0.0911049	-0.0813635	-0.0833792	-0.0935059	-0.0789204	-0.0827508	-0.0738064	-0.0661461	-0.21387	-0.40841	-0.0211079	-0.126678	-0.360328	-0.0558562	-0.315309	-0.00780622	-0.124694	-0.413892	-0.14048	-0.0242815	-0.164368	-0.0673177	-0.0872197	-0.387204	-0.0587512	-0.116086	-0.296578
sixth	-0.0803017	-0.0204027	-0.0454758	-0.0352718	-0.0101908	-0.0445137	-0.0267712	-0.035052	-0.0309922	-0.0388118	-0.0162005	-0.0106952	-0.0243471	-0.0374388	-0.0141008	-0.0401586	-0.0276414	-0.024127	-0.0296093	-0.0313362	-0.0367101	-0.0338869	-0.0325953	-0.0289639	-0.0294853	-0.0330823	-0.027921	-0.0292281	-0.0261179	-0.0234711	-0.0803017	-0.154035	-0.0074411	-0.0454758	-0.135804	-0.0198027	-0.11879	-0.00271566	-0.0445137	-0.153843	-0.0501479	-0.00851864	-0.0590017	-0.0237424	-0.0309922	-0.146544	-0.0208009	-0.0413121	-0.113519
ratio1	-0.110174	0.00265109	-0.0665639	-0.0338083	0.0319994	-0.0631829	-0.0220499	-0.0502869	-0.0478174	-0.0409488	0.00965463	0.0461796	-0.0176696	-0.0479158	0.0151784	-0.05651	-0.0221293	-0.0175433	-0.0380998	-0.0383915	-0.0489487	-0.0481604	-0.0420245	-0.0356942	-0.0425217	-0.0494282	-0.041888	-0.0447895	-0.0405422	-0.0371266	-0.110174	0.173326	-0.0124341	-0.0665639	-0.0557191	-0.0287654	0.585642	-0.00490374	-0.0631829	0.131894	-0.0583109	-0.0143367	-0.074353	-0.0380284	-0.0478174	-0.0622521	-0.0322137	-0.0495498	-0.131147
ratio2	-0.101067	-0.0284753	-0.0640921	-0.0483241	-0.0150407	-0.0640313	-0.0387629	-0.0509794	-0.0448258	-0.0539946	-0.0225117	-0.0159274	-0.0348383	-0.0531578	-0.0208966	-0.0586232	-0.0400911	-0.0353767	-0.0436279	-0.0454212	-0.0528066	-0.0499183	-0.0473027	-0.042303	-0.0435814	-0.048732	-0.0411301	-0.0431914	-0.0383402	-0.0339903	-0.101067	-0.207687	-0.0110229	-0.0640921	-0.170604	-0.0291616	-0.17264	-0.00417747	-0.0640313	-0.20721	-0.0732279	-0.0129067	-0.0838502	-0.0352865	-0.0448258	-0.185933	-0.0303994	-0.0607556	-0.119727
ratio3	-0.0475223	-0.0118673	-0.026837	-0.0207542	-0.00573756	-0.026234	-0.0156372	-0.0205965	-0.0182329	-0.0228325	-0.00937396	-0.00594873	-0.0142428	-0.0220159	-0.00804146	-0.0236189	-0.0161502	-0.0140483	-0.0173216	-0.0183797	-0.0216431	-0.0198846	-0.0191288	-0.0169621	-0.0172853	-0.0194256	-0.0163811	-0.0171457	-0.0153267	-0.0138025	-0.0475223	-0.0894637	-0.00433966	-0.026837	-0.0804494	-0.011581	-0.066369	-0.00156125	-0.026234	-0.090181	-0.0293224	-0.00494982	-0.0348085	-0.0138973	-0.0182329	-0.0866781	-0.0122135	-0.0241589	-0.0685595
ratio4	-0.0127929	-0.00314864	-0.00687716	-0.0054192	-0.00153178	-0.00668394	-0.00400087	-0.00520975	-0.00460295	-0.00594317	-0.00246451	-0.00160248	-0.00365224	-0.00562935	-0.00209277	-0.00595993	-0.00413716	-0.00357397	-0.00436206	-0.00465303	-0.00555431	-0.00498925	-0.00487935	-0.00428139	-0.00432317	-0.00487098	-0.00410519	-0.0042868	-0.00384924	-0.00348447	-0.0127929	-0.0245933	-0.0010765	-0.00687716	-0.0219303	-0.00290252	-0.0182725	-0.000381839	-0.00668394	-0.0244887	-0.00746944	-0.00120671	-0.00899257	-0.00344278	-0.00460295	-0.0238429	-0.00305883	-0.00611753	-0.0185948
ratio5	-0.00304133	-0.000729358	-0.00156919	-0.00126057	-0.000357322	-0.0015134	-0.000895927	-0.0011472	-0.00100659	-0.00137079	-0.000570907	-0.000406001	-0.000819109	-0.00126648	-0.000493821	-0.00130223	-0.000925574	-0.000804629	-0.000962471	-0.00102057	-0.00127925	-0.00107781	-0.00110369	-0.000940211	-0.000926949	-0.00104862	-0.000876169	-0.000911023	-0.000819884	-0.000753553	-0.00304133	-0.00693421	-0.000141205	-0.00156919	-0.00579208	-0.000584365	-0.00596659	1.85651e-05	-0.0015134	-0.00666104	-0.0017983	-0.000170578	-0.00210964	-0.000708219	-0.00100659	-0.006328	-0.000599877	-0.00141141	-0.00477329
ratio6	-0.0727589	-0.0173649	-0.0389291	-0.0302258	-0.00830742	-0.0378083	-0.022458	-0.0295155	-0.0261185	-0.0332081	-0.0135943	-0.00863395	-0.0204502	-0.0317064	-0.0115577	-0.0337473	-0.0232207	-0.0200932	-0.0247049	-0.0262738	-0.0313545	-0.0283083	-0.0275732	-0.0241886	-0.0245606	-0.0276523	-0.0233099	-0.024353	-0.0218377	-0.019753	-0.0727589	-0.133582	-0.00611619	-0.0389291	-0.120164	-0.0164719	-0.0978541	-0.00214947	-0.0378083	-0.133389	-0.0421256	-0.0069118	-0.050586	-0.0196439	-0.0261185	-0.13026	-0.0173707	-0.0345745	-0.102423
selfinter	0.292177	0.0707415	0.232118	0.146722	0.0230683	0.206472	0.125659	0.186735	0.177759	0.166045	0.0549312	0.0173032	0.11071	0.185018	0.0490039	0.20787	0.120559	0.115019	0.1566	0.165152	0.155801	0.184974	0.158094	0.158277	0.168924	0.186081	0.162105	0.172369	0.152241	0.136487	0.292177	0.297347	0.0464932	0.232118	0.359804	0.10933	0.0487641	0.0200516	0.206472	0.308821	0.241785	0.0584707	0.259502	0.147613	0.177759	0.366214	0.116765	0.198401	0.340724
walktrap_vertex	0.0827842	0.0144396	0.0459398	0.0284258	0.00357105	0.0438123	0.0197168	0.0306282	0.0315952	0.0314349	0.00977119	0.00354857	0.0165555	0.0299394	0.00791642	0.0297943	0.0215535	0.0165729	0.021418	0.0230126	0.0428118	0.0254685	0.0282002	0.0209212	0.0210521	0.028377	0.0215374	0.0251065	0.0232137	0.0265903	0.0827842	0.169893	-5.51374e-05	0.0459398	0.16493	0.00866718	0.0934465	-0.00232153	0.0438123	0.171848	0.0489992	-0.000581461	0.0710184	0.0132449	0.0315952	0.186045	0.00911829	0.0300741	0.136694
bigcom1	0.0570018	0.00626482	-0.00820365	0.0102139	-0.000613403	0.0255275	-0.00807134	-0.0222305	-0.0302775	0.0132796	0.000689149	-0.000269751	-0.00912173	-0.008439	-0.00248034	0.0023673	0.007616	-0.0124858	-0.0182072	-0.0199275	0.0231866	-0.0143543	-0.0226115	-0.0266134	-0.0272077	-0.0188851	-0.0305402	-0.0287549	-0.0311288	-0.0294931	0.0570018	0.0791896	-0.000502845	-0.00820365	0.066261	0.00219448	0.0388294	-0.00306768	0.0255275	0.0159074	-0.0125522	-0.0065079	-0.0281135	-0.0186443	-0.0302775	0.0801992	0.00451391	0.00925086	0.0632856
bigcom2	-0.00649254	-0.00118576	-0.00592592	-0.00334572	0.000417784	-0.00559694	-0.00271048	-0.00460635	-0.00412901	-0.00409105	-0.000507841	0.000843871	-0.00230861	-0.00433854	-0.000437873	-0.00511626	-0.00272935	-0.00253245	-0.00363432	-0.00369483	-0.00435564	-0.0043112	-0.00419226	-0.00329697	-0.00387503	-0.00426395	-0.00367821	-0.00385959	-0.00346561	-0.00313517	-0.00649254	-0.00374138	-0.000887939	-0.00592592	-0.0101079	-0.00224294	0.0120039	-0.000339271	-0.00559694	-0.00434072	-0.00610018	-0.00108776	-0.00777364	-0.00311241	-0.00412901	-0.0119928	-0.00250738	-0.00485343	-0.00793569
bigcom3	0.00140806	-0.00485057	-0.017763	-0.0101324	-0.00157357	-0.0219312	-0.00982316	-0.0187366	-0.0192063	-0.0130359	-0.0029608	-0.000927759	-0.00931199	-0.0150155	-0.00215112	-0.0196964	-0.0115422	-0.010035	-0.0129407	-0.0155386	-0.0200299	-0.0183022	-0.0171313	-0.0151687	-0.0166922	-0.0197482	-0.0167205	-0.0182438	-0.0167845	-0.0158392	0.00140806	-0.0155057	-0.00361471	-0.017763	-0.0194068	-0.00826518	0.00320741	-0.00178049	-0.0219312	-0.0176009	-0.0179959	-0.00519211	-0.027121	-0.0143936	-0.0192063	-0.022964	-0.00936031	-0.0177442	-0.00310969
bigcom4	0.109713	0.0406338	0.0420319	0.0674418	0.0244776	0.0546368	0.0507851	0.0315516	0.00160212	0.0732006	0.0369861	0.023655	0.0541791	0.0634671	0.0361337	0.0793212	0.0542719	0.0489767	0.0560178	0.048883	0.0356857	0.0564816	0.0292164	0.0342772	0.0359266	0.0305736	0.0112929	0.0104899	-0.00786721	-0.0205777	0.109713	0.197759	0.0243488	0.0420319	0.190595	0.0469415	0.130638	0.0162933	0.0546368	0.203259	0.0794013	0.0257074	0.0544241	0.0208647	0.00160212	0.200118	0.0471537	0.0850588	0.158529
bigcom6	-0.00457912	-0.00152201	-0.00416689	-0.00260422	-0.00092294	-0.00415972	-0.00235935	-0.00339779	-0.00304334	-0.00296327	-0.00130501	-0.00102578	-0.00195858	-0.00322141	-0.00130601	-0.00366192	-0.00239158	-0.00219218	-0.00282242	-0.00273707	-0.00356215	-0.00321598	-0.00321946	-0.00254402	-0.00283984	-0.003198	-0.00270878	-0.00283421	-0.00254249	-0.00230007	-0.00457912	-0.0100185	-0.000683786	-0.00416689	-0.00751258	-0.00179252	-0.0107022	-0.000249495	-0.00415972	-0.0100821	-0.0047977	-0.000800303	-0.00579843	-0.00227101	-0.00304334	-0.00778272	-0.00188376	-0.00370502	-0.00644221
bigcom8	0.026676	0.00439059	0.0204613	0.00858832	0.000134354	0.0523365	0.00954121	0.0193407	0.00701237	0.00870907	0.00220128	-0.000475678	0.00612538	0.0111165	0.00333027	0.00481103	0.0117842	0.0129331	0.0152758	0.00775262	0.121435	0.0106885	0.0352633	0.00800165	0.0102353	0.0334527	0.0065915	0.0199544	0.00536702	-0.00107597	0.026676	0.0581461	-0.000583823	0.0204613	0.0554247	0.00188343	0.0254168	-0.00147068	0.0523365	0.0728921	0.0287305	-0.00140946	0.0390339	0.0106036	0.00701237	0.0595332	0.0020911	0.00601005	0.0429932
bigcom9	-0.00529295	-0.00267077	-0.011202	-0.00618268	-0.000731454	-0.00981219	-0.00622064	-0.00925037	-0.00865805	-0.007115	-0.00215246	-0.000331787	-0.0055288	-0.00876512	-0.00231604	-0.00970286	-0.00570016	-0.00578067	-0.00779451	-0.00789199	-0.00861557	-0.00893609	-0.00812294	-0.00743156	-0.00804685	-0.0089336	-0.00763798	-0.00811317	-0.00726668	-0.00663341	-0.00529295	-0.0138375	-0.00152703	-0.011202	-0.0180512	-0.00422729	-0.000411825	-0.000707453	-0.00981219	-0.0230288	-0.0127815	-0.0022439	-0.0151156	-0.00644113	-0.00865805	-0.0193454	-0.00438849	-0.00909794	-0.0111532
bigcom11	-0.00622833	-0.00270949	-0.00735804	-0.0052706	-0.00139085	-0.00780243	-0.00441575	-0.00621623	-0.00568564	-0.00598677	-0.00230694	-0.00149323	-0.00388538	-0.0062785	-0.00217217	-0.00714168	-0.00458635	-0.00401676	-0.00535926	-0.0053735	-0.00654776	-0.00610167	-0.00592035	-0.0049441	-0.0053361	-0.00603999	-0.00506878	-0.00535538	-0.00480275	-0.00434965	-0.00622833	-0.0176756	-0.00123122	-0.00735804	-0.017301	-0.00335228	-0.0146209	-0.000471168	-0.00780243	-0.0188946	-0.00896796	-0.00150033	-0.0105341	-0.00418333	-0.00568564	-0.0182798	-0.00356637	-0.00714198	-0.0146409
bigcom13	-0.00620428	-0.00296938	-0.00943747	-0.00605389	-0.00138633	-0.00907162	-0.00536282	-0.0076513	-0.00682791	-0.00683883	-0.00256823	-0.00132145	-0.00475923	-0.00753576	-0.0024396	-0.00849794	-0.00533971	-0.00493585	-0.00637847	-0.00651873	-0.00766266	-0.00734585	-0.00685564	-0.00607591	-0.00645086	-0.00720691	-0.00612092	-0.00643292	-0.00576431	-0.0051961	-0.00620428	-0.0204458	-0.00125536	-0.00943747	-0.0202975	-0.00379459	-0.013185	-0.00055734	-0.00907162	-0.0243825	-0.0107587	-0.00179399	-0.0129443	-0.00515747	-0.00682791	-0.0217991	-0.00388842	-0.00843219	-0.0151938
bigcom15	-0.00314267	-0.00248348	-0.00112193	-0.00505059	-0.0010049	-0.00901817	-0.00435065	-0.00669819	0.00488512	-0.00595331	-0.00189688	-0.000857917	-0.00427294	-0.00615106	-0.00175709	-0.00820314	-0.00505703	-0.00460675	-0.00590959	-0.00607512	-0.007969	-0.007319	-0.00743479	-0.00427961	-0.00650257	-0.00741881	-0.00573757	-0.00627888	-0.00379424	0.0101335	-0.00314267	-0.0132661	-0.00138507	-0.00112193	-0.0135438	-0.00361122	-0.00655552	-0.00059359	-0.00901817	-0.0163899	-0.00844535	-0.00171654	-0.0111381	-0.00458969	0.00488512	-0.0140586	-0.00386545	-0.00792177	-0.00746432
bigcom16	-0.005889	-0.00216402	-0.00483784	-0.00398281	-0.00131219	-0.00574679	-0.00319936	-0.00348053	-0.00395172	-0.00445284	-0.00197686	-0.0014521	-0.00299863	-0.00457958	-0.00184328	-0.00529787	-0.00344982	-0.00279	-0.00383712	-0.0038709	-0.00463572	-0.0044874	-0.000270466	-0.00358817	-0.00372936	-0.00439788	-0.00305229	-0.00382472	-0.00301813	-0.00319203	-0.005889	-0.0144494	-0.000954307	-0.00483784	-0.0132609	-0.00250862	-0.015246	-0.000352806	-0.00574679	-0.0157806	-0.00607378	-0.00112136	-0.0038296	-0.0031395	-0.00395172	-0.0132464	-0.00269918	-0.00530395	-0.0115971
bigcom21	0.00123553	-0.000239887	-0.00487872	-0.00238695	-0.00144814	-0.00739676	-0.00442893	-0.00143032	-0.00815462	-0.00137753	-0.0020599	-0.00173633	-0.00432692	-0.0054837	-0.00300141	-0.00534514	-0.00388911	-0.00419327	-0.00742662	-0.00631442	-0.00770903	-0.0076037	0.00496795	-0.00771458	-0.00803104	-0.00925867	-0.00744526	-0.00839459	-0.00550981	-0.00812537	0.00123553	-0.00398482	0.000102518	-0.00487872	-0.00592582	-0.00176913	-0.0120338	-0.000692023	-0.00739676	-0.0148716	-0.00954059	-0.00152962	-0.00592234	0.000385747	-0.00815462	-0.00216769	-3.10981e-06	-0.00593769	-0.000217227
bigcom22	0.0257334	0.0031966	0.0222599	0.00869717	-0.00124413	0.0259003	0.0051998	0.0226236	0.0120861	0.0105711	0.000815204	-0.00154162	0.00286338	0.0127067	-0.00123524	0.0114062	0.00585963	0.00327593	0.00635749	0.00953009	0.0208986	0.0101358	0.0238469	0.00456405	0.00867708	0.015369	0.00997863	0.0150811	0.0144487	0.00288846	0.0257334	0.0290064	0.000739893	0.0222599	0.0354798	0.00462084	-0.00162963	-0.00114461	0.0259003	0.0262957	0.0130585	0.000749357	0.0347909	0.0165921	0.0120861	0.0412702	0.00565676	0.0105985	0.0319888
bigcom24	-0.00438117	-0.00170312	-0.00450704	-0.00290476	-0.000943072	-0.00454023	-0.00252085	-0.00357414	-0.0031798	-0.00338024	-0.00126222	-0.00105692	-0.00205238	-0.00349353	-0.00129518	-0.00395907	-0.00264281	-0.00222989	-0.00305035	-0.00300123	-0.0038844	-0.0034263	-0.00312571	-0.00276611	-0.00300734	-0.00340981	-0.00282182	-0.00303001	-0.00271814	-0.00245897	-0.00438117	-0.0120466	-0.000692073	-0.00450704	-0.0088588	-0.0019364	-0.0107586	-0.000266118	-0.00454023	-0.0105	-0.00516665	-0.000855396	-0.00596097	-0.00244222	-0.0031798	-0.0103719	-0.00198627	-0.00411579	-0.00284858
bigcom26	0.00401228	-0.00251877	-0.00623001	-0.00528237	-0.00160108	-0.00930354	-0.00615211	-0.00805506	-0.00948025	-0.00624167	-0.00258958	-0.00151081	-0.00591572	-0.00786392	-0.00308937	-0.00990724	-0.00650718	-0.00650861	-0.00817191	-0.00850234	-0.00971512	-0.00985465	-0.0082793	-0.00862508	-0.00899433	-0.00998362	-0.00890442	-0.00775068	-0.00909797	-0.00877875	0.00401228	-0.0102264	-0.00168693	-0.00623001	-0.0103602	-0.00427703	-0.0102664	-0.000957027	-0.00930354	-0.0168559	-0.0123043	-0.00262375	-0.0123912	-0.00590603	-0.00948025	-0.00933715	-0.00445095	-0.00946084	-0.0076941
bigcom28	0.0736051	0.0142856	0.1221	0.0391163	-8.78549e-05	0.0787885	0.0491284	0.119399	0.163923	0.0437218	0.0095393	-0.00176092	0.0363943	0.0752308	0.00828566	0.0623705	0.0339342	0.0474839	0.067769	0.0843911	0.0480528	0.0848524	0.0858932	0.110741	0.110264	0.124491	0.145234	0.158725	0.176295	0.184168	0.0736051	0.107247	0.0052631	0.1221	0.130788	0.0245657	0.013856	-0.000963286	0.0787885	0.16343	0.10849	0.0161751	0.187846	0.0859354	0.163923	0.135718	0.0243839	0.0576558	0.108586
bigcom30	0.00064663	-0.00270876	-0.0104518	-0.00582991	-0.00147399	-0.00980918	-0.00694626	-0.0106734	-0.0100175	-0.00685676	-0.00257088	-0.00134352	-0.00612293	-0.00926339	-0.00301304	-0.0109659	-0.0065339	-0.00701152	-0.00942782	-0.00924959	-0.00937566	-0.0108044	-0.00986165	-0.00940569	-0.0104565	-0.0111903	-0.0102581	-0.0110314	-0.00899839	-0.00845173	0.00064663	-0.00781799	-0.00209213	-0.0104518	-0.00971959	-0.00494569	-0.00672406	-0.00105333	-0.00980918	-0.0128632	-0.0143421	-0.00312274	-0.014807	-0.00844703	-0.0100175	-0.00773138	-0.00539908	-0.00964435	-0.0108278
bigcom31	-0.00455541	-0.000968783	-0.00359955	-0.00229339	-5.28031e-05	-0.0036696	-0.00173176	-0.00282465	-0.0025719	-0.00270313	-0.000573408	7.4221e-05	-0.0015601	-0.0027875	-0.000395877	-0.00323725	-0.00195706	-0.00160993	-0.00215927	-0.0023707	-0.00309177	-0.00275017	-0.00263356	-0.00216249	-0.00236538	-0.00271836	-0.00228906	-0.00239517	-0.00214864	-0.00194376	-0.00455541	-0.00465279	-0.000585948	-0.00359955	-0.00730213	-0.00148838	0.00250045	-0.000210885	-0.0036696	-0.00490489	-0.00362686	-0.000677244	-0.00470983	-0.00193052	-0.0025719	-0.00800898	-0.00164149	-0.00322453	-0.00662551
bigcom32	-0.00585294	-0.00283105	-0.00335058	-0.00483353	-0.00158152	-0.00694133	-0.00384208	-0.00490392	-0.00320135	-0.0054691	-0.00228373	-0.00171644	-0.00347284	-0.00517311	-0.00213905	-0.00614773	-0.00416925	-0.00351095	-0.00436505	-0.004688	-0.00599914	-0.00516336	-0.00498809	-0.00429224	-0.0043911	-0.00528206	-0.00419923	-0.00465239	-0.00395457	-0.00321951	-0.00585294	-0.0208653	-0.00107696	-0.00335058	-0.0174388	-0.00286764	-0.0184484	-0.000420602	-0.00694133	-0.0202526	-0.00726203	-0.00129225	-0.00801232	-0.00341501	-0.00320135	-0.019066	-0.00301657	-0.0062851	-0.0128742
bigcom33	-0.00517073	-0.00113622	-0.00359955	-0.00237295	-0.000151829	-0.00353498	-0.00182979	-0.00288095	-0.0025719	-0.00276491	-0.00071175	1.83271e-05	-0.00159624	-0.00279779	-0.000560219	-0.0031943	-0.00180116	-0.0017458	-0.00227675	-0.0022858	-0.00268722	-0.00269716	-0.00272331	-0.00216684	-0.00238478	-0.00268222	-0.00228797	-0.00239517	-0.00214864	-0.00194376	-0.00517073	-0.00655843	-0.000590937	-0.00359955	-0.00752604	-0.00154389	0.000928637	-0.000210902	-0.00353498	-0.00648529	-0.00375098	-0.000677244	-0.00491529	-0.001926	-0.0025719	-0.00873293	-0.00165014	-0.00313866	-0.00565523
bigcom34	-0.00539483	-0.00136889	-0.00387411	-0.00275964	-0.000295174	-0.0040456	-0.00216701	-0.00310558	-0.00278908	-0.00317999	-0.000890027	-0.000142395	-0.00187716	-0.00315007	-0.000841453	-0.00360808	-0.00228453	-0.00195292	-0.00262577	-0.0026296	-0.00339692	-0.00303782	-0.00294152	-0.00242307	-0.00261771	-0.00297821	-0.00248372	-0.00262387	-0.0023429	-0.00212937	-0.00539483	-0.00866338	-0.000645343	-0.00387411	-0.00942132	-0.00170756	-0.00102839	-0.00023103	-0.0040456	-0.00870915	-0.00447114	-0.000741408	-0.00520885	-0.00211073	-0.00278908	-0.0104859	-0.00182179	-0.00368876	-0.00645546
bigcom36	-0.00427073	-0.00171748	-0.00602283	-0.0038023	-0.000693636	-0.00629495	-0.00350625	-0.004788	-0.00449827	-0.00427019	-0.00151104	-0.00056327	-0.00311689	-0.00482302	-0.00153923	-0.00550098	-0.00351049	-0.00322439	-0.00429159	-0.00420729	-0.00541805	-0.00484602	-0.00388983	-0.00401651	-0.00422454	-0.00483784	-0.00399002	-0.00427538	-0.00367817	-0.00347855	-0.00427073	-0.0118809	-0.000721279	-0.00602283	-0.0129126	-0.00236171	-0.00523169	-0.000365093	-0.00629495	-0.0152432	-0.00715832	-0.00116711	-0.00758231	-0.00342701	-0.00449827	-0.0134915	-0.00238693	-0.00548953	-0.0100513
bigcom37	-0.00529379	-0.0016055	-0.00334706	-0.00273796	-0.000823241	-0.00371307	-0.00207658	-0.00287924	-0.00250968	-0.00308237	-0.00125758	-0.00087358	-0.00180734	-0.00290622	-0.00112439	-0.00331807	-0.0022238	-0.00192218	-0.00225555	-0.00244062	-0.00309964	-0.00278391	-0.00272674	-0.00224356	-0.00241494	-0.00272029	-0.00229125	-0.00239517	-0.00214864	-0.00194376	-0.00529379	-0.0120148	-0.000594841	-0.00334706	-0.0100147	-0.00160645	-0.00973014	-0.000210917	-0.00371307	-0.0109631	-0.00398731	-0.000677244	-0.00493877	-0.00191469	-0.00250968	-0.0111133	-0.00168871	-0.0034011	-0.0083283
bigcom38	-0.00826245	-0.00239047	-0.0068465	-0.00431348	-0.0010849	-0.00642906	-0.00370476	-0.00520878	-0.00460265	-0.00490152	-0.00186325	-0.00106257	-0.00314368	-0.00511581	-0.00178898	-0.0056947	-0.00374746	-0.00338105	-0.00435471	-0.00436327	-0.0053757	-0.00490814	-0.00488172	-0.00406245	-0.00432624	-0.00483892	-0.00410693	-0.00428637	-0.00384518	-0.00347855	-0.00826245	-0.0163978	-0.00101603	-0.0068465	-0.0143364	-0.00272024	-0.0112557	-0.000376942	-0.00642906	-0.0174434	-0.00741783	-0.00121423	-0.0089579	-0.00345485	-0.00460265	-0.0156648	-0.00285174	-0.00576419	-0.0109292
bigcom39	-0.00373077	-0.00275988	-0.00556941	-0.00512245	-0.0014872	-0.00843832	-0.00454295	-0.00614021	-0.00536444	-0.0059487	-0.0021887	-0.00156647	-0.00407343	-0.00627748	-0.00225849	-0.00775785	-0.00503393	-0.00436763	-0.00569647	-0.00564555	-0.00696505	-0.0068645	-0.00531201	-0.00537762	-0.00594249	-0.00675226	-0.005504	-0.00603321	-0.00517926	-0.00488855	-0.00373077	-0.0168767	-0.00135267	-0.00556941	-0.0144745	-0.00356562	-0.0148157	-0.000555483	-0.00843832	-0.0172324	-0.00900497	-0.00172568	-0.0092697	-0.00456983	-0.00536444	-0.015352	-0.00377697	-0.0075942	-0.00685231
bigcom40	0.0840436	0.01519	0.0996973	0.0442801	-0.00070874	0.0629594	0.0430852	0.082719	0.0915308	0.0525161	0.0100351	-0.00265723	0.0366196	0.0726753	0.00607036	0.0765852	0.0354619	0.0375068	0.0622781	0.0725064	0.0330649	0.0768576	0.0691604	0.0706744	0.0796237	0.076906	0.0821366	0.0776627	0.0716201	0.0706598	0.0840436	0.138454	0.00346196	0.0996973	0.176497	0.0240705	0.0274161	-0.00244238	0.0629594	0.202077	0.0978344	0.0103821	0.136794	0.0569712	0.0915308	0.190939	0.0270229	0.0641072	0.141695
bigcom43	-0.00651875	-0.00153602	-0.00569741	-0.00331445	-0.00031675	-0.00465422	-0.00276725	-0.00429379	-0.00396533	-0.00389811	-0.00106131	-0.000160467	-0.00233175	-0.00420946	-0.000900021	-0.00485271	-0.00269811	-0.00234869	-0.00351844	-0.00357948	-0.00311439	-0.00406682	-0.00384215	-0.00327108	-0.00362536	-0.00404744	-0.0034987	-0.00371155	-0.00329675	-0.00301206	-0.00651875	-0.00775756	-0.000895774	-0.00569741	-0.00954409	-0.00228365	0.000143792	-0.000326703	-0.00465422	-0.00839535	-0.00581271	-0.00104882	-0.0070118	-0.00299154	-0.00396533	-0.0103662	-0.00247249	-0.00483085	-0.00899621
bigcom44	0.0185889	0.0024791	0.0218271	-0.000634413	-0.0023778	0.0182983	-0.000520325	0.0248965	0.0375334	0.000770816	-0.0029056	-0.00327569	-0.00542506	-0.00454609	-0.00389399	-0.00597912	0.00224174	0.00028716	-0.00951866	-0.00423615	0.0295466	-0.00486781	0.0573238	0.00493977	-0.00255527	0.00307129	0.0202521	0.00891879	0.0417094	0.0542352	0.0185889	0.0135259	0.00135787	0.0218271	-0.00215119	-0.000394481	-0.0235951	-0.000893995	0.0182983	-0.0181407	0.000712181	3.77858e-05	0.0320418	0.0206656	0.0375334	0.00642412	0.00115752	-0.0039316	-0.0081031
bigcom46	-0.00658117	-0.00237473	-0.00615811	-0.00524642	-0.000528087	-0.00761498	-0.00404563	-0.00601819	-0.00542563	-0.00604185	-0.00173124	-0.000257126	-0.00360951	-0.00611916	-0.00138832	-0.00709335	-0.00439892	-0.00356057	-0.00496419	-0.00526233	-0.00648277	-0.00593625	-0.0054121	-0.00494929	-0.00516099	-0.00586069	-0.00497963	-0.00521986	-0.00469714	-0.00426161	-0.00658117	-0.0143203	-0.00118149	-0.00615811	-0.0174491	-0.00330702	-0.00108981	-0.000460704	-0.00761498	-0.0173762	-0.0080094	-0.00143888	-0.0101459	-0.00407034	-0.00542563	-0.0194287	-0.00350327	-0.0070921	-0.0125471
bigcom47	-0.00374297	-0.00210122	-0.00555343	-0.00425239	-0.000739421	-0.00588533	-0.00347209	-0.00501023	-0.0047276	-0.00502757	-0.00148365	-0.00061306	-0.00312217	-0.00501001	-0.0013938	-0.00584245	-0.00373433	-0.00306738	-0.00415874	-0.00441922	-0.00547956	-0.00495829	-0.00472268	-0.00410616	-0.00433298	-0.00491821	-0.00419291	-0.00440033	-0.00396367	-0.00358574	-0.00374297	-0.0134376	-0.000978399	-0.00555343	-0.014132	-0.00268189	-0.00559684	-0.000387939	-0.00588533	-0.0152336	-0.00685887	-0.00122385	-0.00835524	-0.00342383	-0.0047276	-0.0165587	-0.00285069	-0.00595966	-0.0058591
bigcom49	-0.00675593	-0.00191677	-0.00528906	-0.00363418	-0.000561482	-0.00604325	-0.00287455	-0.00463905	-0.00420479	-0.00429365	-0.0011655	-0.000445281	-0.00248061	-0.00429878	-0.00100473	-0.00516372	-0.00303945	-0.00256338	-0.00353138	-0.00379783	-0.00508005	-0.00442221	-0.00437472	-0.00354833	-0.00382704	-0.00458442	-0.00377998	-0.00410583	-0.00367292	-0.00336796	-0.00675593	-0.0111159	-0.000992348	-0.00528906	-0.0109315	-0.00244261	-0.00313177	-0.000365213	-0.00604325	-0.00889049	-0.00579685	-0.00115983	-0.00753007	-0.00324963	-0.00420479	-0.0127747	-0.00270006	-0.00472511	-0.00832073
bigcom50	-0.00691604	-0.0021885	-0.00567024	-0.00373602	-0.00123749	-0.00561126	-0.00309601	-0.00437641	-0.00398541	-0.00423049	-0.0017864	-0.00134502	-0.00267188	-0.00434651	-0.00168864	-0.00491319	-0.00330532	-0.0027878	-0.00364384	-0.00368262	-0.00479224	-0.00424582	-0.00381142	-0.00336193	-0.00366357	-0.00420309	-0.00346572	-0.00370774	-0.00332953	-0.00301206	-0.00691604	-0.0158305	-0.000858663	-0.00567024	-0.0123288	-0.00236769	-0.0144853	-0.000325949	-0.00561126	-0.0140162	-0.00619258	-0.00104472	-0.00732261	-0.00298131	-0.00398541	-0.0134716	-0.00243709	-0.00509643	-0.00921153
bigcom51	-0.00494545	-0.00151266	-0.00391252	-0.00271962	-0.000799269	-0.00401103	-0.00201903	-0.00309312	-0.00278908	-0.00312589	-0.00119399	-0.000904353	-0.00175784	-0.003021	-0.00101614	-0.00356846	-0.00233185	-0.001856	-0.00214662	-0.00258328	-0.00338598	-0.00299195	-0.002956	-0.00234183	-0.00251614	-0.00296908	-0.00247606	-0.0026131	-0.0023538	-0.00212937	-0.00494545	-0.0104144	-0.000639601	-0.00391252	-0.00912714	-0.00170351	-0.0090316	-0.000231001	-0.00401103	-0.00850163	-0.0039538	-0.000740753	-0.00519278	-0.0021004	-0.00278908	-0.0101344	-0.00180424	-0.00366026	-0.00761359
bigcom52	-0.00520321	-0.00144096	-0.00423802	-0.00265953	-0.000877432	-0.00394637	-0.00227595	-0.00336751	-0.00304334	-0.00290872	-0.00132363	-0.00101344	-0.00201947	-0.00316005	-0.00126569	-0.00357525	-0.00226045	-0.00220104	-0.0027246	-0.00276159	-0.00295322	-0.00313057	-0.00318141	-0.0026783	-0.00283192	-0.00310181	-0.00270261	-0.00283255	-0.00254249	-0.00230007	-0.00520321	-0.00902441	-0.000687636	-0.00423802	-0.00805016	-0.00178091	-0.00997955	-0.000249503	-0.00394637	-0.00997439	-0.00450296	-0.000800505	-0.00567934	-0.00227675	-0.00304334	-0.0072919	-0.00190226	-0.00360127	-0.00936221
bigcom54	-0.00541686	-0.00161461	-0.00385203	-0.00279508	-0.000826518	-0.00370606	-0.00217717	-0.00291166	-0.0025719	-0.00309304	-0.00130167	-0.000873577	-0.00199555	-0.00303653	-0.00114509	-0.00330076	-0.0022545	-0.0019343	-0.00243471	-0.00256967	-0.00309999	-0.00278236	-0.00272788	-0.00233083	-0.00241817	-0.00272067	-0.0022949	-0.00239517	-0.00214864	-0.00194376	-0.00541686	-0.0121537	-0.000592021	-0.00385203	-0.0105494	-0.00159714	-0.00978243	-0.0002109	-0.00370606	-0.0122849	-0.00415598	-0.000678681	-0.00500922	-0.00193052	-0.0025719	-0.0112789	-0.0016872	-0.00337764	-0.0086414
bigcom56	-0.00284639	-0.00185975	-0.00364683	-0.00316764	-0.00113494	-0.00549521	-0.00298308	-0.0040422	-0.00381871	-0.00371585	-0.00159919	-0.00122218	-0.00251591	-0.00400342	-0.00171563	-0.00497431	-0.00323478	-0.00270118	-0.00368577	-0.00361913	-0.0041986	-0.00435004	-0.00304908	-0.00353995	-0.00377788	-0.00446812	-0.00356006	-0.00445556	-0.00362967	-0.00357952	-0.00284639	-0.00996187	-0.0010348	-0.00364683	-0.00591193	-0.0026043	-0.011521	-0.000410361	-0.00549521	-0.00641425	-0.00623936	-0.00127058	-0.00511171	-0.00339019	-0.00381871	-0.00571829	-0.0027025	-0.00534111	-0.00533687
bigcom62	-0.00494545	-0.00160638	-0.00418143	-0.00280723	-0.000813369	-0.00402127	-0.00218575	-0.00318657	-0.00281748	-0.0031725	-0.00125693	-0.000905835	-0.00187607	-0.00315181	-0.00108394	-0.00353027	-0.00234841	-0.00197608	-0.00253017	-0.00265074	-0.00337944	-0.00301505	-0.00298823	-0.00241735	-0.00264657	-0.00296768	-0.00251403	-0.00262387	-0.0023538	-0.00212937	-0.00494545	-0.0115017	-0.000640591	-0.00418143	-0.00978349	-0.00171077	-0.00925526	-0.000231012	-0.00402127	-0.00949531	-0.00441574	-0.000743158	-0.00547681	-0.00211486	-0.00281748	-0.0106654	-0.00180245	-0.00363637	-0.00889607
bigcom66	-0.00494545	-0.00168851	-0.00414302	-0.00294517	-0.000895763	-0.00406736	-0.00232694	-0.00317722	-0.00281748	-0.00329033	-0.00136378	-0.000954627	-0.00207875	-0.00324676	-0.00123002	-0.00361191	-0.00244792	-0.00209595	-0.00259887	-0.00275594	-0.00339756	-0.00304198	-0.00298718	-0.00245794	-0.00263926	-0.00298172	-0.0025127	-0.00262387	-0.0023538	-0.00212937	-0.00494545	-0.012675	-0.000622177	-0.00414302	-0.0107334	-0.00173317	-0.0105671	-0.000230771	-0.00406736	-0.0125455	-0.00447867	-0.000742447	-0.00544466	-0.00211486	-0.00281748	-0.0116426	-0.00181109	-0.00370879	-0.00820257
bigcom68	-0.00572329	-0.00186821	-0.00452256	-0.0031612	-0.000983551	-0.00432329	-0.0025778	-0.00344106	-0.00304334	-0.00353281	-0.00145723	-0.00103544	-0.00231255	-0.00352493	-0.00136097	-0.00386402	-0.00265302	-0.00234048	-0.00286362	-0.00300969	-0.00365426	-0.00328799	-0.00322756	-0.00279018	-0.00286075	-0.00321912	-0.00271556	-0.00283421	-0.00254249	-0.00230007	-0.00572329	-0.0140011	-0.000690385	-0.00452256	-0.0114233	-0.0018731	-0.0116642	-0.000249506	-0.00432329	-0.0147005	-0.00489935	-0.000802833	-0.00591255	-0.0022844	-0.00304334	-0.0123264	-0.00196703	-0.00398098	-0.00722746
bigcom69	-0.00584418	-0.00276617	-0.00684631	-0.00495745	-0.00156869	-0.00591669	-0.00407473	-0.0052357	-0.0048166	-0.00552171	-0.00240246	-0.00166027	-0.0037037	-0.0055726	-0.00217881	-0.00612163	-0.00420289	-0.00370898	-0.0045756	-0.00477058	-0.00537685	-0.00521439	-0.004908	-0.00445044	-0.00453187	-0.0050472	-0.00431984	-0.00443892	-0.00405827	-0.00367172	-0.00584418	-0.0205414	-0.00103878	-0.00684631	-0.0181068	-0.00291213	-0.0185797	-0.000399446	-0.00591669	-0.0232303	-0.00771448	-0.00127915	-0.00854935	-0.003648	-0.0048166	-0.0192611	-0.0030643	-0.00626501	-0.0145499
bigcom71	-0.0080505	-0.0012955	-0.00702382	-0.00402531	0.000572035	-0.00656371	-0.00335947	-0.00541293	-0.00486581	-0.00460174	-0.000729298	0.00116621	-0.00281602	-0.00515603	-0.000634214	-0.00595871	-0.00300257	-0.00298837	-0.00440904	-0.00439631	-0.00544001	-0.00507345	-0.00504252	-0.00413189	-0.00448475	-0.00511958	-0.00432657	-0.00454673	-0.00407874	-0.00368983	-0.0080505	-0.0044979	-0.000934253	-0.00702382	-0.0116528	-0.00276532	0.0153267	-0.000394478	-0.00656371	-0.00822742	-0.00736383	-0.00127078	-0.00915917	-0.003648	-0.00486581	-0.0133697	-0.00271361	-0.00594589	-0.00697199
bigcom72	-0.00613935	-0.00150126	-0.00455813	-0.0030486	-0.000414193	-0.00430669	-0.00245786	-0.00344538	-0.00304334	-0.00339843	-0.00110038	-0.000280016	-0.00218613	-0.00351032	-0.000991723	-0.00381771	-0.00240539	-0.00221951	-0.00288101	-0.00294225	-0.00359729	-0.00327005	-0.00322792	-0.00273741	-0.00286144	-0.00321262	-0.00271556	-0.00283421	-0.00254249	-0.00230007	-0.00613935	-0.00973747	-0.000687086	-0.00455813	-0.0106973	-0.00184832	-0.00262663	-0.000249426	-0.00430669	-0.0116446	-0.00491779	-0.000803086	-0.00592743	-0.0022844	-0.00304334	-0.0116562	-0.00195415	-0.00368486	-0.00893715
bigcom73	-0.0015307	-0.00216305	-0.00625851	-0.00437676	-0.000755903	-0.00579579	-0.00382771	-0.00545708	-0.00499763	-0.00516275	-0.00157055	-0.000555815	-0.00347289	-0.00532306	-0.0016084	-0.00640232	-0.00412839	-0.00367709	-0.00465762	-0.00463991	-0.00588355	-0.00546425	-0.00537412	-0.00433201	-0.00470958	-0.00534524	-0.00444288	-0.0047582	-0.00416514	-0.00398156	-0.0015307	-0.0133428	-0.00105004	-0.00625851	-0.0140545	-0.00282483	-0.00502804	-0.000440394	-0.00579579	-0.0150047	-0.00775915	-0.00137368	-0.00870787	-0.00388048	-0.00499763	-0.0155351	-0.00302626	-0.00647134	-0.00777167
bigcom74	-0.00502778	-0.00201497	-0.00475201	-0.00360831	-0.00099109	-0.00600635	-0.00303151	-0.00454374	-0.00421992	-0.00417849	-0.00160373	-0.00102587	-0.00263434	-0.00433054	-0.00134961	-0.00533921	-0.00346516	-0.00261937	-0.00375539	-0.0038741	-0.00532999	-0.00458557	-0.00395697	-0.00361867	-0.00396523	-0.00468259	-0.0038523	-0.00421381	-0.0037717	-0.00347855	-0.00502778	-0.0122612	-0.000992861	-0.00475201	-0.00947052	-0.002607	-0.00976641	-0.000376936	-0.00600635	-0.0111973	-0.00592793	-0.00119306	-0.00703404	-0.00331441	-0.00421992	-0.00977013	-0.00273077	-0.00553889	-0.00770591
bigcom75	-0.00443235	-0.00142008	-0.00372579	-0.00260253	-0.00072454	-0.00365698	-0.00202227	-0.00290484	-0.0025719	-0.00296027	-0.0011047	-0.000817141	-0.00172293	-0.00295634	-0.000982867	-0.00326669	-0.00215818	-0.00178961	-0.00243368	-0.00247367	-0.00308731	-0.00276965	-0.00272774	-0.00221819	-0.00241769	-0.00271644	-0.0022949	-0.00239517	-0.00214864	-0.00194376	-0.00443235	-0.0099578	-0.000584647	-0.00372579	-0.00926535	-0.00156037	-0.0081638	-0.00021088	-0.00365698	-0.00862497	-0.00414003	-0.000677723	-0.00499161	-0.00192826	-0.0025719	-0.010338	-0.00166206	-0.00327607	-0.00714159
bigcom76	-0.00365454	-0.00171073	-0.00548776	-0.00310842	-0.000755755	-0.00480012	-0.00288736	-0.00427364	-0.0038156	-0.00357115	-0.00132754	-0.000694454	-0.00253596	-0.00397269	-0.0012953	-0.00448498	-0.00292497	-0.00272372	-0.00345121	-0.00348795	-0.00431514	-0.00400854	-0.00403853	-0.00329896	-0.00356333	-0.00400043	-0.00340096	-0.00355208	-0.00318766	-0.00288372	-0.00365454	-0.0107536	-0.000812899	-0.00548776	-0.00921662	-0.00210677	-0.00705122	-0.000312455	-0.00480012	-0.0122618	-0.00580902	-0.0010036	-0.00728507	-0.0028595	-0.0038156	-0.00950374	-0.00225271	-0.00447158	-0.00802229
bigcom77	-0.00315662	-0.00149247	-0.00316082	-0.00280162	-0.00067548	-0.0050129	-0.00243658	-0.00376511	-0.003438	-0.00327414	-0.00109961	-0.000675298	-0.00211877	-0.00343135	-0.00110457	-0.00429597	-0.0026084	-0.00223113	-0.00309499	-0.0031696	-0.0044222	-0.00375317	-0.00340861	-0.00304758	-0.00324884	-0.00389801	-0.00319995	-0.0034447	-0.00316551	-0.00288372	-0.00315662	-0.00819184	-0.000813191	-0.00316082	-0.00772218	-0.00197569	-0.00577638	-0.000312482	-0.0050129	-0.00816099	-0.00484293	-0.000975094	-0.00595098	-0.0026993	-0.003438	-0.00769857	-0.00219604	-0.00409386	-0.00654994
bigcom79	-0.00550718	-0.00178281	-0.00418143	-0.00304189	-0.000913079	-0.00400207	-0.00241217	-0.00317567	-0.00281748	-0.00339777	-0.00139084	-0.000958538	-0.00214096	-0.0033194	-0.00126268	-0.00361155	-0.00248769	-0.00217188	-0.0026665	-0.00279741	-0.00337558	-0.00304317	-0.00298484	-0.00260865	-0.0026476	-0.00297435	-0.00251103	-0.00262387	-0.0023538	-0.00212937	-0.00550718	-0.0135403	-0.000643165	-0.00418143	-0.0114155	-0.00174676	-0.0108382	-0.000231014	-0.00400207	-0.0142013	-0.00454177	-0.000743048	-0.0054393	-0.00211486	-0.00281748	-0.0125349	-0.00183743	-0.00370064	-0.00798463
bigcom80	-0.00489936	-0.00235479	-0.00474995	-0.0041198	-0.001239	-0.00539589	-0.00322528	-0.00426098	-0.0038156	-0.00457793	-0.00191519	-0.00129868	-0.00291217	-0.00445205	-0.00170602	-0.00487492	-0.00334688	-0.00292461	-0.00360483	-0.00378522	-0.00459325	-0.00410028	-0.00404586	-0.0034837	-0.0035846	-0.00402428	-0.00340465	-0.00354678	-0.00318766	-0.00288372	-0.00489936	-0.0182281	-0.00081948	-0.00474995	-0.0157781	-0.00232402	-0.0147269	-0.000312206	-0.00539589	-0.0188801	-0.00609103	-0.000992942	-0.00734445	-0.00281983	-0.0038156	-0.0173888	-0.0024061	-0.00500926	-0.0121089
bigcom82	-0.0046158	-0.00157632	-0.00473435	-0.00313502	-0.000660894	-0.00470063	-0.00279304	-0.0039942	-0.0036159	-0.00355637	-0.00128384	-0.000600451	-0.00242772	-0.00386692	-0.00128424	-0.0044145	-0.00274633	-0.00258385	-0.00334688	-0.00338094	-0.00330362	-0.00381943	-0.00363869	-0.00319847	-0.00338735	-0.00375941	-0.00323009	-0.00338235	-0.0030392	-0.00274941	-0.0046158	-0.00995413	-0.000745058	-0.00473435	-0.0100505	-0.00202557	-0.00579254	-0.000296836	-0.00470063	-0.0122279	-0.00564658	-0.000943633	-0.00670762	-0.00271148	-0.0036159	-0.01049	-0.00213949	-0.00434649	-0.00809795
bigcom83	-0.00553992	-0.0012211	-0.00368371	-0.00260955	-0.000162909	-0.00363875	-0.00203842	-0.00291166	-0.0025719	-0.00300326	-0.000763261	1.78264e-05	-0.00182467	-0.00297921	-0.000714514	-0.00331478	-0.00208117	-0.00183536	-0.00243417	-0.00248909	-0.00292925	-0.00278085	-0.00272788	-0.0023078	-0.00241817	-0.00271529	-0.0022949	-0.00239517	-0.00214864	-0.00194376	-0.00553992	-0.00752365	-0.000593539	-0.00368371	-0.00955292	-0.00153006	0.000752806	-0.000210907	-0.00363875	-0.00895933	-0.0041481	-0.000678082	-0.00500922	-0.00193052	-0.0025719	-0.0104923	-0.00167275	-0.00337509	-0.00738029
bigcom84	-0.00422281	-0.00147909	-0.00457279	-0.00298598	-0.000514919	-0.00468358	-0.0024978	-0.003617	-0.00338151	-0.00345863	-0.00110483	-0.000462914	-0.00215445	-0.00361157	-0.00105061	-0.00429557	-0.00271582	-0.00226021	-0.0030893	-0.00308572	-0.0040152	-0.00365448	-0.0032778	-0.00287148	-0.00315036	-0.00362503	-0.0029774	-0.00318902	-0.00280521	-0.00260822	-0.00422281	-0.00860467	-0.000763387	-0.00457279	-0.0090946	-0.0019921	-0.00369635	-0.000282861	-0.00468358	-0.0081935	-0.00527954	-0.000905326	-0.00582008	-0.00255335	-0.00338151	-0.00957228	-0.00213248	-0.00434016	-0.00777093
bigcom85	-0.00669978	-0.00200455	-0.0049806	-0.00351885	-0.00109133	-0.00494702	-0.00283961	-0.00361955	-0.00345108	-0.00396747	-0.00161659	-0.00117032	-0.00251515	-0.00392335	-0.00152837	-0.00443347	-0.00298346	-0.00253302	-0.00322554	-0.00333705	-0.00410765	-0.00370177	-0.00258592	-0.00311483	-0.00318616	-0.00364337	-0.00298284	-0.00318609	-0.00288313	-0.00260822	-0.00669978	-0.0144979	-0.00078667	-0.0049806	-0.0123972	-0.00212687	-0.0128458	-0.000282942	-0.00494702	-0.0154775	-0.00542756	-0.000910013	-0.00573693	-0.00258877	-0.00345108	-0.0134666	-0.00224396	-0.00452269	-0.00801871
bigcom87	-0.00511836	-0.00219479	-0.00563876	-0.00380505	-0.00125838	-0.0056648	-0.00328355	-0.00463917	-0.00409041	-0.00438101	-0.00174344	-0.00137392	-0.00287002	-0.00450287	-0.0017382	-0.00512329	-0.00345615	-0.00301102	-0.00387433	-0.00392199	-0.0049498	-0.00441244	-0.00439095	-0.00359829	-0.00388316	-0.00436794	-0.00369247	-0.00386325	-0.00346561	-0.00313517	-0.00511836	-0.0156155	-0.000883903	-0.00563876	-0.0126707	-0.00239643	-0.0146053	-0.000339324	-0.0056648	-0.0158095	-0.00649496	-0.00108475	-0.00792295	-0.00309837	-0.00409041	-0.0142117	-0.00251764	-0.00516988	-0.00584842
bigcom89	-0.00553992	-0.00122491	-0.00385203	-0.00266493	-0.000163026	-0.00368222	-0.0020458	-0.00291166	-0.0025719	-0.00297468	-0.000830911	1.80823e-05	-0.00184372	-0.00301551	-0.000714035	-0.00326736	-0.00202087	-0.00183862	-0.00243471	-0.00250548	-0.00303705	-0.00277409	-0.00272788	-0.00231618	-0.00241817	-0.00271913	-0.0022949	-0.00239517	-0.00214864	-0.00194376	-0.00553992	-0.00755839	-0.000594407	-0.00385203	-0.0096022	-0.0015827	0.000751025	-0.000210912	-0.00368222	-0.009076	-0.00415598	-0.000678681	-0.00500922	-0.00193052	-0.0025719	-0.0105967	-0.00168928	-0.00310987	-0.0078957
bigcom91	-0.00246641	-0.00156472	-0.00164904	-0.00320087	-0.000390553	-0.00538671	-0.00269683	-0.00356344	-0.00161534	-0.0038061	-0.00103399	-0.000198309	-0.00258589	-0.00365465	-0.00100481	-0.00483086	-0.0030147	-0.00266122	-0.00343087	-0.00335525	-0.00445832	-0.00417686	-0.00362529	-0.0032538	-0.00359905	-0.00409014	-0.00320683	-0.00361762	-0.00282048	-0.00199183	-0.00246641	-0.00869638	-0.000843119	-0.00164904	-0.00946525	-0.00217278	-0.00103403	-0.000326315	-0.00538671	-0.0105744	-0.00533791	-0.00100977	-0.00568897	-0.00253286	-0.00161534	-0.0101421	-0.00236356	-0.00490802	-0.0053096
bigcom92	-0.00190797	-0.00272358	-0.00248405	-0.00548534	-0.000984894	-0.00862975	-0.00455644	-0.00609776	-0.00376459	-0.00653227	-0.00187632	-0.000736561	-0.00466602	-0.00654176	-0.0017051	-0.00822332	-0.00507052	-0.00477314	-0.00571721	-0.00628241	-0.00773387	-0.00712485	-0.00716303	-0.00577847	-0.00621557	-0.00683739	-0.00571413	-0.00569058	-0.00513531	-0.00444691	-0.00190797	-0.0166774	-0.0013329	-0.00248405	-0.0181699	-0.00346732	-0.00659939	-0.000570763	-0.00862975	-0.0233022	-0.00829322	-0.00167236	-0.0105446	-0.0040222	-0.00376459	-0.020165	-0.00389661	-0.0076602	-0.0104818
bigcom93	-0.00517073	-0.00112098	-0.00351539	-0.00240383	-0.000132947	-0.00359808	-0.00187298	-0.00289972	-0.0025719	-0.0027818	-0.000651944	2.50931e-05	-0.00160212	-0.00286816	-0.000648957	-0.00316364	-0.00181222	-0.00164376	-0.00243408	-0.00236047	-0.00291868	-0.00269716	-0.00272788	-0.00197183	-0.00241785	-0.00267722	-0.0022949	-0.00239517	-0.00214864	-0.00194376	-0.00517073	-0.00635744	-0.000592889	-0.00351539	-0.00811346	-0.00149965	0.00122851	-0.00021091	-0.00359808	-0.00497946	-0.00414021	-0.000677603	-0.00499161	-0.00192147	-0.0025719	-0.00933374	-0.00165056	-0.00291836	-0.00620493
bigcom96	-0.00369397	-0.0014931	-0.00204256	-0.00255863	-0.000806153	-0.00362613	-0.00208416	-0.00264209	-0.00176309	-0.002869	-0.00117974	-0.000869079	-0.00190404	-0.0026794	-0.00113444	-0.00324435	-0.00218505	-0.00195562	-0.00238395	-0.00245806	-0.00302343	-0.00274989	-0.00268015	-0.00230184	-0.00238883	-0.0026976	-0.00221463	-0.00237747	-0.00203217	-0.00177201	-0.00369397	-0.0108908	-0.000577923	-0.00204256	-0.00888876	-0.001563	-0.0094601	-0.000210839	-0.00362613	-0.0119048	-0.00389179	-0.000670777	-0.00452784	-0.00175858	-0.00176309	-0.00945064	-0.00164697	-0.00331964	-0.00576563
bigcom97	-0.0011737	-0.00164077	-0.004399	-0.0028144	-0.000962987	-0.00525818	-0.00283424	-0.00430424	-0.00435909	-0.00345885	-0.00118889	-0.00101771	-0.00246373	-0.00364078	-0.00148034	-0.00476747	-0.00318108	-0.00277837	-0.00347201	-0.00360113	-0.00507117	-0.00422775	-0.00419915	-0.00353532	-0.00371274	-0.00451638	-0.00367948	-0.00406319	-0.0036932	-0.00345934	-0.0011737	-0.0105988	-0.000754757	-0.004399	-0.00754724	-0.00201231	-0.00941451	-0.000370983	-0.00525818	-0.00937518	-0.0057122	-0.00111433	-0.00664008	-0.00314866	-0.00435909	-0.00834846	-0.00211811	-0.00502001	-0.00318219
bigcom98	-0.0060689	-0.00174899	-0.00398935	-0.00305316	-0.000907524	-0.00404048	-0.00235414	-0.00317099	-0.00281748	-0.00336234	-0.00144816	-0.000958144	-0.00212372	-0.00330575	-0.00125427	-0.00360461	-0.00246588	-0.0021298	-0.00266055	-0.00275345	-0.00336947	-0.00302551	-0.00298562	-0.00251116	-0.00263874	-0.00296452	-0.00250903	-0.00262387	-0.0023538	-0.00212937	-0.0060689	-0.0130533	-0.000651085	-0.00398935	-0.0114545	-0.00175367	-0.0107494	-0.000231049	-0.00404048	-0.0129177	-0.0045232	-0.000742447	-0.00543394	-0.00211073	-0.00281748	-0.0120928	-0.00184532	-0.0037123	-0.0105829
bigcom99	-0.00578604	-0.00159534	-0.00359955	-0.00280071	-0.00081589	-0.0037327	-0.00216762	-0.00290484	-0.0025719	-0.00309357	-0.00127835	-0.000872071	-0.001946	-0.00303928	-0.00114054	-0.00331958	-0.00226176	-0.00195013	-0.00243471	-0.0025379	-0.0031021	-0.0027877	-0.00272788	-0.00232871	-0.00241817	-0.00272182	-0.0022949	-0.00239517	-0.00214864	-0.00194376	-0.00578604	-0.0118684	-0.000597226	-0.00359955	-0.0105248	-0.00160638	-0.00961342	-0.000210919	-0.0037327	-0.0120768	-0.00415341	-0.000678262	-0.00499748	-0.001926	-0.0025719	-0.011174	-0.00169442	-0.0034048	-0.00863583
bigcom101	-0.00208434	-0.00218339	-0.00350563	-0.00395692	-0.00103538	-0.00667149	-0.00325457	-0.00477677	-0.00389107	-0.00472623	-0.0016294	-0.00103868	-0.00302352	-0.00451121	-0.00155318	-0.00608587	-0.00393792	-0.00293505	-0.00324519	-0.00450683	-0.00631107	-0.0052181	-0.00477628	-0.00379522	-0.00430938	-0.0053658	-0.00437538	-0.00451227	-0.00405604	-0.00363402	-0.00208434	-0.0130158	-0.00109947	-0.00350563	-0.0114174	-0.00272325	-0.00915585	-0.000459915	-0.00667149	-0.0128961	-0.0059418	-0.00137521	-0.00693626	-0.00366112	-0.00389107	-0.012773	-0.00293173	-0.00601647	-0.00602118
bigcom104	-0.00427048	-0.00105854	-0.00576863	-0.00270175	-1.91105e-05	-0.00583566	-0.00194736	-0.00450558	-0.00424927	-0.00355243	-0.000317833	0.000198024	-0.00180821	-0.00373138	0.000341683	-0.00490968	-0.00282553	-0.00215701	-0.00255171	-0.00361274	-0.00500857	-0.00428465	-0.00414204	-0.00324955	-0.00385557	-0.00447879	-0.0037282	-0.00400336	-0.00358229	-0.00325364	-0.00427048	-0.00533417	-0.000618355	-0.00576863	-0.00862478	-0.00175046	0.00505909	-0.000338712	-0.00583566	-0.00438417	-0.00322781	-0.00109569	-0.00744082	-0.00310704	-0.00424927	-0.0101061	-0.00207724	-0.00476946	-0.00760559
bigcom106	-0.00584068	-0.00205525	-0.0046734	-0.00361816	-0.00105751	-0.00459234	-0.00277998	-0.00365238	-0.00325359	-0.00400404	-0.00168625	-0.00110747	-0.00252911	-0.00386309	-0.00145869	-0.00418888	-0.00288822	-0.00251442	-0.00306608	-0.00326155	-0.00389694	-0.00351354	-0.00344301	-0.00301492	-0.00305752	-0.00343261	-0.00290288	-0.00303001	-0.00271814	-0.00245897	-0.00584068	-0.0157291	-0.000731001	-0.0046734	-0.0141002	-0.00200908	-0.0125668	-0.000266657	-0.00459234	-0.0166014	-0.00520332	-0.00085478	-0.00623018	-0.00244222	-0.00325359	-0.0152767	-0.00212156	-0.00427872	-0.0121003
bigcom109	-0.00593132	-0.00152434	-0.00441586	-0.00270927	-0.000904938	-0.00431025	-0.00232181	-0.00334155	-0.00304334	-0.00304219	-0.0012951	-0.00101867	-0.00190916	-0.00327398	-0.00127517	-0.00371466	-0.00246088	-0.00212215	-0.00283324	-0.00273849	-0.00364731	-0.00324098	-0.00312681	-0.0024933	-0.00282043	-0.00320255	-0.0026909	-0.00283421	-0.00254249	-0.00230007	-0.00593132	-0.00987169	-0.000699001	-0.00441586	-0.00796608	-0.00184506	-0.0104153	-0.000249562	-0.00431025	-0.00907065	-0.00480575	-0.000802378	-0.00557515	-0.00228249	-0.00304334	-0.00784718	-0.00194624	-0.00382713	-0.00682423
bigcom113	-0.00642456	-0.001872	-0.00451005	-0.00364803	-0.000622695	-0.0049282	-0.0027811	-0.00382177	-0.00345108	-0.00405884	-0.00143032	-0.000509376	-0.00250283	-0.00400721	-0.00121547	-0.0044027	-0.00280229	-0.0025188	-0.00325086	-0.00331872	-0.00402396	-0.00371329	-0.00364803	-0.00304267	-0.00324173	-0.00364309	-0.00307939	-0.00321394	-0.00288313	-0.00260822	-0.00642456	-0.0131069	-0.000772442	-0.00451005	-0.0134895	-0.00212122	-0.00540804	-0.000282818	-0.0049282	-0.0135642	-0.00551858	-0.000904389	-0.0066253	-0.00251456	-0.00345108	-0.0145753	-0.00223594	-0.00445941	-0.0123621
bigcom116	-0.00363833	-0.00244805	-0.00671894	-0.00575221	6.60287e-05	-0.00879658	-0.00402161	-0.0077359	-0.00738111	-0.00735067	-0.000949549	0.000765511	-0.00463678	-0.0071477	0.000248575	-0.00956722	-0.00511535	-0.00453328	-0.00510637	-0.00688741	-0.00826407	-0.00821142	-0.00804635	-0.00651136	-0.00725687	-0.00794967	-0.00713476	-0.00717966	-0.00674935	-0.00626885	-0.00363833	-0.00975519	-0.00165566	-0.00671894	-0.0172259	-0.00387625	0.0117932	-0.000678689	-0.00879658	-0.0173426	-0.00594325	-0.00208617	-0.0124226	-0.00547071	-0.00738111	-0.0205797	-0.00467299	-0.00854314	-0.00771491
bigcom120	-0.0050578	-0.00184909	-0.00395094	-0.00325076	-0.000920141	-0.00400463	-0.00243932	-0.0031819	-0.00281748	-0.00357736	-0.00149426	-0.000959364	-0.00223543	-0.00341791	-0.00126603	-0.00364077	-0.00252208	-0.00218473	-0.00266691	-0.00284658	-0.00338555	-0.00305277	-0.00298836	-0.00262415	-0.00264908	-0.00297716	-0.00251403	-0.00262387	-0.0023538	-0.00212937	-0.0050578	-0.0142946	-0.000645145	-0.00395094	-0.0129518	-0.00176782	-0.0109499	-0.00023104	-0.00400463	-0.0148788	-0.00454211	-0.000742228	-0.00547145	-0.00211073	-0.00281748	-0.0140583	-0.00186671	-0.00372958	-0.0113249
bigcom123	-0.00572329	-0.000905477	-0.00441586	-0.0025413	0.000278609	-0.00422373	-0.00179289	-0.0034151	-0.00304334	-0.00301686	-0.000444213	0.00053085	-0.0016323	-0.00316834	-8.3206e-05	-0.00370762	-0.00203581	-0.00180355	-0.00238498	-0.00269066	-0.00352691	-0.00320286	-0.00321862	-0.00246688	-0.00282638	-0.00319897	-0.00271063	-0.00283421	-0.00254249	-0.00230007	-0.00572329	-0.0026635	-0.000694968	-0.00441586	-0.00726005	-0.00175855	0.00837377	-0.00024954	-0.00422373	-0.00240799	-0.00385274	-0.000802125	-0.0058282	-0.00228249	-0.00304334	-0.00820574	-0.00193152	-0.00357413	-0.00760971
bigcom126	-0.00443235	-0.00164466	-0.00351539	-0.00280563	-0.000838427	-0.00361771	-0.00220381	-0.00287583	-0.0025719	-0.00314357	-0.00126696	-0.000875669	-0.00201224	-0.00303239	-0.00115425	-0.00331187	-0.00227215	-0.00198725	-0.00243242	-0.00258095	-0.00308437	-0.0027833	-0.0027236	-0.00238866	-0.00241769	-0.00270798	-0.0022949	-0.00239517	-0.00214864	-0.00194376	-0.00443235	-0.0126574	-0.000578791	-0.00351539	-0.0106301	-0.00159781	-0.00997269	-0.000210825	-0.00361771	-0.0131713	-0.00412683	-0.000676466	-0.004974	-0.00189659	-0.0025719	-0.0118556	-0.00167483	-0.00339272	-0.00687639
bigcom127	-0.00486767	-0.00183751	-0.00400797	-0.003052	-0.00102172	-0.00450364	-0.00247748	-0.00346757	-0.00310601	-0.00353467	-0.00142051	-0.00110209	-0.00208766	-0.00332883	-0.00139608	-0.00409809	-0.00269195	-0.0023392	-0.00266676	-0.00290344	-0.0038546	-0.00345169	-0.00327882	-0.00276087	-0.0029732	-0.00339856	-0.00285615	-0.00301136	-0.00271106	-0.00245897	-0.00486767	-0.0131217	-0.000735802	-0.00400797	-0.00968703	-0.00198472	-0.0119969	-0.000266764	-0.00450364	-0.0118856	-0.00479468	-0.000855159	-0.00572425	-0.00239213	-0.00310601	-0.0110319	-0.00207598	-0.00421344	-0.00584051
bigcom137	-0.00564472	-0.00213875	-0.00480079	-0.00361095	-0.0012229	-0.00547997	-0.00273908	-0.00376283	-0.00360379	-0.00411723	-0.00175509	-0.00134102	-0.00240764	-0.00396044	-0.00161164	-0.00485964	-0.00320269	-0.00240849	-0.00306173	-0.00326345	-0.00468495	-0.00395093	-0.00344646	-0.00282577	-0.00295726	-0.00404868	-0.00277905	-0.00350465	-0.00281084	-0.00281245	-0.00564472	-0.0149573	-0.00088401	-0.00480079	-0.0114119	-0.00235467	-0.0142432	-0.000326612	-0.00547997	-0.0102288	-0.0054648	-0.00103692	-0.00540469	-0.00290681	-0.00360379	-0.0121905	-0.00245746	-0.00508602	-0.00963307
bigcom139	-0.00438373	-0.00131845	-0.00379728	-0.00254996	-0.000304095	-0.00394318	-0.0022223	-0.00316632	-0.00281748	-0.00301576	-0.000795312	-0.000144478	-0.00195141	-0.00306044	-0.000862598	-0.00350019	-0.00220281	-0.00203476	-0.00265108	-0.00266791	-0.00337601	-0.00300412	-0.00298771	-0.00253115	-0.00264583	-0.00296171	-0.0025137	-0.00262387	-0.0023538	-0.00212937	-0.00438373	-0.00829642	-0.000625741	-0.00379728	-0.00818829	-0.00164579	-0.00117224	-0.000230889	-0.00394318	-0.0101662	-0.00446361	-0.000738566	-0.00544466	-0.0021004	-0.00281748	-0.00966368	-0.00174406	-0.00357552	-0.00320487
bigcom140	-0.00541124	-0.00152952	-0.00381121	-0.00306879	-0.000420711	-0.00429603	-0.00240867	-0.00337039	-0.00299075	-0.00344087	-0.00110395	-0.000281418	-0.00218876	-0.00344672	-0.00099039	-0.00387965	-0.00244473	-0.00220399	-0.0028561	-0.00292803	-0.0035822	-0.00326206	-0.00321572	-0.00271483	-0.00285091	-0.0031785	-0.00270385	-0.00282092	-0.00254249	-0.00230007	-0.00541124	-0.00995348	-0.000697168	-0.00381121	-0.0108834	-0.0018454	-0.00272795	-0.000249562	-0.00429603	-0.0111984	-0.00481257	-0.000799847	-0.00574385	-0.00225571	-0.00299075	-0.0113979	-0.0019826	-0.00391981	-0.00932809
bigcom143	-0.00640594	-0.00190011	-0.0041046	-0.0032544	-0.000921571	-0.00403536	-0.00244292	-0.00318657	-0.00281748	-0.00361297	-0.00143794	-0.000959424	-0.00223491	-0.00341717	-0.00126611	-0.00364265	-0.0025255	-0.00218487	-0.00266703	-0.00285245	-0.00339381	-0.00305325	-0.00298836	-0.00262434	-0.00264908	-0.00297856	-0.00251403	-0.00262387	-0.0023538	-0.00212937	-0.00640594	-0.0147975	-0.000653461	-0.0041046	-0.0129246	-0.00177528	-0.0109723	-0.000231055	-0.00403536	-0.0149106	-0.00454746	-0.000743267	-0.00548217	-0.0021128	-0.00281748	-0.0143844	-0.0018697	-0.0037343	-0.00911751
bigcom145	-0.0050992	-0.000539959	-0.00374008	-0.0021749	0.000773382	-0.00409098	-0.00136198	-0.0031887	-0.00304334	-0.00263624	-4.95183e-05	0.00123589	-0.00126503	-0.00281839	0.000500526	-0.00356892	-0.00166103	-0.00131626	-0.0019679	-0.00243379	-0.00334855	-0.00296964	-0.00289077	-0.00237919	-0.00261515	-0.00315315	-0.00263261	-0.0028259	-0.00254249	-0.00230007	-0.0050992	0.00154146	-0.000688002	-0.00374008	-0.00513909	-0.00164618	0.0162279	-0.000249501	-0.00409098	0.000588889	-0.00272275	-0.000796355	-0.00513354	-0.00224998	-0.00304334	-0.00550085	-0.00187076	-0.00324166	-0.0062788
bigcom146	-0.00574338	-0.000690065	-0.0046734	-0.00271822	0.00107642	-0.00461341	-0.00222365	-0.00367261	-0.00325359	-0.00337987	6.30383e-05	0.00172258	-0.00188843	-0.00356897	-4.49849e-05	-0.0041422	-0.0021456	-0.00199283	-0.00307962	-0.00295109	-0.00391346	-0.00349312	-0.00345069	-0.00273709	-0.00305816	-0.00344143	-0.00290317	-0.00303001	-0.00271814	-0.00245897	-0.00574338	0.0003719	-0.000739575	-0.0046734	-0.00789556	-0.00186387	0.0213122	-0.000266765	-0.00461341	-0.00267936	-0.00524565	-0.000857526	-0.00631372	-0.00243685	-0.00325359	-0.00966739	-0.00206802	-0.00414575	-0.00398979
bigcom147	0.00223482	-0.000910905	0.00527989	-0.00175646	-0.000231176	-0.00576895	-0.000918386	-0.00227608	0.0051334	-0.00262634	-0.000244066	-0.000116165	-0.00127471	-0.00127449	0.000153676	-0.00475512	-0.00258861	-0.00112649	-0.00150545	-0.00207597	-0.00576837	-0.00412298	-0.00404275	-0.00117984	-0.00322616	-0.00467611	-0.00307791	-0.00323636	-0.00116988	0.00156582	0.00223482	0.00106869	-0.00102676	0.00527989	0.000903585	-0.00199367	0.00346156	-0.000450455	-0.00576895	0.00205285	7.06087e-05	-0.00124211	-0.00251205	-0.0020501	0.0051334	-5.05668e-05	-0.00241815	-0.00377611	0.00542516
bigcom149	-0.00369397	-0.000951637	-0.00338914	-0.0020843	-0.000126744	-0.00357003	-0.00180109	-0.00262332	-0.00254079	-0.00248873	-0.000588292	2.3365e-05	-0.00153893	-0.00262798	-0.000661766	-0.00319022	-0.00191785	-0.00161904	-0.00234194	-0.00225917	-0.00305478	-0.00271578	-0.00230456	-0.00207764	-0.00231501	-0.0026976	-0.00219968	-0.00234799	-0.00211579	-0.00194376	-0.00369397	-0.00452376	-0.000579658	-0.00338914	-0.00561955	-0.00148633	0.00132628	-0.000210865	-0.00357003	-0.00475815	-0.00391104	-0.000676046	-0.00403473	-0.00192374	-0.00254079	-0.0060553	-0.00160701	-0.00325662	-0.00380883
bigcom153	-0.00604516	-0.00266853	-0.00572654	-0.00468564	-0.00144157	-0.0057703	-0.00371955	-0.00483711	-0.00433056	-0.00525345	-0.00216439	-0.00151611	-0.00339228	-0.00511002	-0.00199448	-0.0056909	-0.00389572	-0.0034107	-0.00418199	-0.00435791	-0.00513872	-0.00477579	-0.004685	-0.00407454	-0.00414664	-0.00456155	-0.00395678	-0.00410696	-0.00366602	-0.00336796	-0.00604516	-0.0201459	-0.000973307	-0.00572654	-0.0173215	-0.00272518	-0.017107	-0.000364998	-0.0057703	-0.0216452	-0.00699564	-0.00116091	-0.00808952	-0.00329667	-0.00433056	-0.0189735	-0.0028636	-0.00583817	-0.0114738
bigcom154	-0.00227807	-0.00125352	-0.00572654	-0.00303078	-0.000250982	-0.00537019	-0.00293526	-0.00481544	-0.00434853	-0.00358086	-0.000886428	2.76785e-05	-0.00286121	-0.00436081	-0.000765814	-0.00476458	-0.00313035	-0.00304978	-0.00361288	-0.00413585	-0.00507211	-0.00455731	-0.00466511	-0.00391554	-0.00411876	-0.00463549	-0.00393865	-0.00411491	-0.00370569	-0.00336796	-0.00227807	-0.00808626	-0.000577582	-0.00572654	-0.0107719	-0.0018195	0.00156489	-0.000350515	-0.00537019	-0.0131759	-0.00553996	-0.00110422	-0.00824887	-0.00320651	-0.00434853	-0.0116559	-0.00193549	-0.00469315	-0.00874975
bigcom156	-0.00515957	-0.00182897	-0.00430741	-0.00330746	-0.000964144	-0.00463337	-0.00252151	-0.00353097	-0.0031798	-0.00371693	-0.00147852	-0.00106129	-0.00226501	-0.00364107	-0.00128698	-0.0041634	-0.00273473	-0.00231516	-0.0028222	-0.00306238	-0.00388672	-0.00349879	-0.00331057	-0.00279509	-0.00300958	-0.00342045	-0.00284346	-0.00301292	-0.00271342	-0.00245897	-0.00515957	-0.0130335	-0.000734773	-0.00430741	-0.0118716	-0.0019703	-0.011083	-0.000266755	-0.00463337	-0.0121766	-0.00491659	-0.000854401	-0.00591455	-0.00240286	-0.0031798	-0.012692	-0.00209534	-0.00422617	-0.00964278
bigcom157	-0.00267464	-0.00212212	0.000930812	-0.00431684	-0.000445915	-0.00625207	-0.0033371	-0.00419562	0.00166925	-0.00506123	-0.00122689	-0.000165634	-0.00327945	-0.0048333	-0.000985361	-0.00589294	-0.00358351	-0.00335654	-0.00397351	-0.00436549	-0.0053803	-0.00504051	-0.00497043	-0.00413503	-0.00438856	-0.00476655	-0.00393735	-0.00371554	-0.00229475	0.000141739	-0.00267464	-0.0130391	-0.00103465	0.000930812	-0.0150485	-0.00263025	-0.000922829	-0.000388852	-0.00625207	-0.0165609	-0.00619209	-0.00121138	-0.00718629	-0.00279411	0.00166925	-0.0169634	-0.00293992	-0.00557072	-0.00837758
bigcom158	-0.00467848	-0.00153099	-0.00347331	-0.00262407	-0.000820052	-0.00359107	-0.00217594	-0.00289119	-0.0025719	-0.0029304	-0.00123286	-0.00087344	-0.001948	-0.00293027	-0.00114817	-0.0032434	-0.00221855	-0.00197151	-0.00243381	-0.00253531	-0.00292467	-0.00276957	-0.00272717	-0.0023723	-0.00241777	-0.0027126	-0.0022949	-0.00239517	-0.00214864	-0.00194376	-0.00467848	-0.0112555	-0.000584864	-0.00347331	-0.00943122	-0.00156155	-0.00968031	-0.000210867	-0.00359107	-0.0124208	-0.00413673	-0.000676705	-0.004974	-0.00191695	-0.0025719	-0.0101356	-0.0016485	-0.00327997	-0.00684478
bigcom160	-0.00561952	-0.00131111	-0.00421985	-0.00267504	-0.000290082	-0.00399183	-0.00215438	-0.00318968	-0.00281748	-0.00309592	-0.000889302	-0.000141964	-0.00182341	-0.00317452	-0.000833828	-0.00357254	-0.00223677	-0.00192825	-0.00266719	-0.00259933	-0.00337623	-0.00302975	-0.00298836	-0.00235109	-0.00264908	-0.00297084	-0.00251403	-0.00262387	-0.0023538	-0.00212937	-0.00561952	-0.0080246	-0.000641977	-0.00421985	-0.00881241	-0.00169729	-0.000948142	-0.000230992	-0.00399183	-0.00782307	-0.00455282	-0.000743486	-0.00548753	-0.00211486	-0.00281748	-0.00983308	-0.00180658	-0.00365053	-0.00691456
bigcom161	-0.00460842	-0.00166203	-0.00391252	-0.00281536	-0.000906517	-0.00403408	-0.00232676	-0.00317255	-0.00281748	-0.00312389	-0.00139161	-0.000958363	-0.00205945	-0.00316	-0.00125592	-0.00356658	-0.00244713	-0.00214638	-0.00263996	-0.00271567	-0.00339456	-0.00303361	-0.00298784	-0.00254575	-0.00264753	-0.00297891	-0.00251403	-0.00262387	-0.0023538	-0.00212937	-0.00460842	-0.012222	-0.000634651	-0.00391252	-0.00972038	-0.00172774	-0.0107347	-0.000230968	-0.00403408	-0.0125356	-0.00448336	-0.00074119	-0.00545002	-0.0021066	-0.00281748	-0.0100532	-0.00180882	-0.00367301	-0.00895552
bigcom162	-0.00455541	-0.00113389	-0.00376787	-0.00235525	-0.000160868	-0.00367801	-0.00183521	-0.00276835	-0.0025719	-0.00279833	-0.000626952	1.54153e-05	-0.00169392	-0.00279411	-0.000471987	-0.00320731	-0.0020466	-0.00143878	-0.00215546	-0.00245357	-0.00309729	-0.00274671	-0.00232057	-0.00230868	-0.00236829	-0.00272067	-0.00228724	-0.00239517	-0.00214864	-0.00194376	-0.00455541	-0.0066949	-0.000576622	-0.00376787	-0.00837159	-0.00141386	0.00078346	-0.000210796	-0.00367801	-0.00885109	-0.00341015	-0.000677364	-0.00452197	-0.00192826	-0.0025719	-0.009251	-0.00161767	-0.00317609	-0.00617551
bigcom164	-0.00517073	-0.00151004	-0.00364163	-0.00257959	-0.000799904	-0.0035504	-0.0020298	-0.00281782	-0.0025719	-0.00284596	-0.00121774	-0.000867428	-0.00180866	-0.0028487	-0.00109994	-0.00317498	-0.00211125	-0.00183809	-0.00233183	-0.00239179	-0.00298009	-0.00267325	-0.00265828	-0.00216782	-0.00235244	-0.00263416	-0.0022606	-0.00237354	-0.00214864	-0.00194376	-0.00517073	-0.0109454	-0.000590503	-0.00364163	-0.00900341	-0.00157029	-0.00935996	-0.000210898	-0.0035504	-0.00957033	-0.00402526	-0.000677304	-0.00470396	-0.00192374	-0.0025719	-0.00926987	-0.0016572	-0.00325271	-0.00795192
bigcom166	-0.00552116	-0.00161697	-0.00586926	-0.00347124	-0.000500769	-0.0054123	-0.00298936	-0.00456474	-0.00426787	-0.00395568	-0.00124509	-0.000377363	-0.00251436	-0.00432104	-0.001207	-0.00493823	-0.00303966	-0.00273005	-0.00359828	-0.00379126	-0.00479031	-0.00427749	-0.00430797	-0.00367733	-0.0037487	-0.00440707	-0.00370355	-0.00396222	-0.00356622	-0.00325364	-0.00552116	-0.00878149	-0.000889217	-0.00586926	-0.0105078	-0.00232437	-0.00238361	-0.000351589	-0.0054123	-0.0116671	-0.00591814	-0.00112161	-0.00742678	-0.0031909	-0.00426787	-0.0109967	-0.00246722	-0.00482644	-0.00718041
bigcom167	-0.00303387	-0.00199396	-0.00579488	-0.003811	-0.000914727	-0.007097	-0.00327702	-0.00574205	-0.00547681	-0.00479541	-0.00124223	-0.00100027	-0.00288027	-0.00494828	-0.00108949	-0.00646779	-0.00367778	-0.00321256	-0.00425938	-0.00473545	-0.00655449	-0.00563574	-0.00576857	-0.00441591	-0.0050684	-0.00584967	-0.0049713	-0.00513366	-0.00472256	-0.00433428	-0.00303387	-0.011027	-0.00107921	-0.00579488	-0.0100877	-0.00274224	-0.00711441	-0.000467873	-0.007097	-0.00748564	-0.00668966	-0.00142763	-0.00945169	-0.0039717	-0.00547681	-0.012301	-0.00304896	-0.00614286	-0.0039184
bigcom171	-0.00246641	-0.00165588	-0.00471928	-0.00268383	-0.00110335	-0.00449033	-0.00245626	-0.00376283	-0.00392516	-0.00319619	-0.00132644	-0.00129572	-0.00190304	-0.00338842	-0.00143532	-0.00423392	-0.00269655	-0.00210904	-0.00285079	-0.0030287	-0.00399831	-0.00363364	-0.00283697	-0.0027738	-0.00309962	-0.00383791	-0.00303911	-0.00353512	-0.00321962	-0.00301206	-0.00246641	-0.00985309	-0.000835417	-0.00471928	-0.00576469	-0.00210721	-0.0123509	-0.000326264	-0.00449033	-0.0038097	-0.00539982	-0.00103378	-0.00541606	-0.00290243	-0.00392516	-0.00639173	-0.00219238	-0.00437306	-0.00203
bigcom173	-0.00520321	-0.00121643	-0.00438029	-0.0028483	0.000134168	-0.00433514	-0.00215571	-0.00342231	-0.00304334	-0.0033529	-0.000624246	0.000469781	-0.00205654	-0.00336164	-0.000404775	-0.00385519	-0.00235144	-0.00209553	-0.00262151	-0.00288384	-0.00365396	-0.00327535	-0.00322236	-0.00268985	-0.00285836	-0.0032097	-0.00271402	-0.00283421	-0.00254249	-0.00230007	-0.00520321	-0.00643852	-0.000683602	-0.00438029	-0.00990058	-0.00173922	0.00607931	-0.000249453	-0.00433514	-0.00845867	-0.00428291	-0.000801619	-0.00585301	-0.00228249	-0.00304334	-0.0109718	-0.00194064	-0.00385317	-0.00841495
bigcom175	-0.00455541	-0.00105642	-0.00372579	-0.00235703	-0.000146284	-0.00357144	-0.00199012	-0.00291166	-0.0025719	-0.00267893	-0.000754041	1.99323e-05	-0.00175276	-0.00288116	-0.000705474	-0.00316515	-0.00187722	-0.0018168	-0.00243471	-0.00243013	-0.00289578	-0.00274732	-0.00272788	-0.00228554	-0.00241817	-0.00270837	-0.0022949	-0.00239517	-0.00214864	-0.00194376	-0.00455541	-0.00573712	-0.00058096	-0.00372579	-0.00755486	-0.0015231	0.00101574	-0.000210844	-0.00357144	-0.00777343	-0.00415011	-0.000677723	-0.00500922	-0.00193052	-0.0025719	-0.0080824	-0.00162702	-0.00312109	-0.00644188
bigcom176	-0.00455541	-0.00154306	-0.00355747	-0.00265896	-0.000823984	-0.00368362	-0.00215339	-0.00289801	-0.00254079	-0.00295521	-0.001243	-0.000873744	-0.00193283	-0.0029246	-0.00114653	-0.0032735	-0.00225697	-0.00197008	-0.0024189	-0.00253162	-0.00309776	-0.0027767	-0.00272788	-0.00236215	-0.00241704	-0.0027199	-0.00229453	-0.00239517	-0.00214565	-0.00194376	-0.00455541	-0.0114416	-0.00058096	-0.00355747	-0.0095328	-0.00158545	-0.00974314	-0.00021084	-0.00368362	-0.0121767	-0.00409456	-0.000675208	-0.00497987	-0.00192374	-0.00254079	-0.0101195	-0.00166263	-0.0033588	-0.00691789
bigcom177	-0.00449607	-0.00137082	-0.00364361	-0.00243114	-0.000852651	-0.00392782	-0.00210902	-0.00305729	-0.00281748	-0.00280518	-0.00116192	-0.00095013	-0.0018383	-0.00286237	-0.00120966	-0.00339138	-0.00225788	-0.0020561	-0.0025118	-0.00261724	-0.00336529	-0.00296253	-0.00295274	-0.00248247	-0.00260922	-0.00297189	-0.00250204	-0.00262387	-0.0023538	-0.00212937	-0.00449607	-0.00896465	-0.000620989	-0.00364361	-0.00714348	-0.00165628	-0.00988236	-0.000230793	-0.00392782	-0.010668	-0.00396852	-0.000737527	-0.0051499	-0.00206942	-0.00281748	-0.00793096	-0.00171938	-0.00347593	-0.00376245
bigcom178	-0.00457912	-0.00142164	-0.00391791	-0.00269463	-0.000415386	-0.00410875	-0.00209129	-0.00322475	-0.00296446	-0.00314599	-0.000912656	-0.000284056	-0.00194623	-0.00309978	-0.000662557	-0.00372905	-0.00232061	-0.00191458	-0.00246096	-0.00278617	-0.00352384	-0.00312079	-0.00303066	-0.00251838	-0.00271123	-0.00312455	-0.00263323	-0.00280098	-0.0025223	-0.00230007	-0.00457912	-0.00902231	-0.00066802	-0.00391791	-0.00905887	-0.00168581	-0.00264733	-0.000249314	-0.00410875	-0.0105427	-0.00374705	-0.000794533	-0.00520797	-0.0022691	-0.00296446	-0.00988064	-0.00186291	-0.00365811	-0.00651398
bigcom180	-0.0049246	-0.00072345	-0.00343122	-0.00218643	0.000508371	-0.0034915	-0.0017128	-0.00287071	-0.0025719	-0.00257045	-0.000253794	0.000909274	-0.00155345	-0.00270156	-0.000139815	-0.00312717	-0.00157301	-0.00163706	-0.00225816	-0.00233659	-0.00269967	-0.00269309	-0.00271516	-0.00220038	-0.00240807	-0.00268107	-0.00229344	-0.00239517	-0.00214864	-0.00194376	-0.0049246	-0.00172238	-0.00059072	-0.00343122	-0.00652422	-0.00147645	0.0114097	-0.000210904	-0.0034915	-0.00399441	-0.00369653	-0.000676765	-0.00488594	-0.00192374	-0.0025719	-0.00749042	-0.00163998	-0.00281477	-0.00642326
bigcom181	-0.00208047	-0.00111133	-0.00265251	-0.00251015	4.13817e-05	-0.00554401	-0.00180231	-0.00333564	-0.00325829	-0.00339404	-0.000288786	0.000292546	-0.0017264	-0.00313243	0.000238827	-0.00492266	-0.00257262	-0.00152809	-0.00212536	-0.00286889	-0.00478247	-0.00424003	-0.00263028	-0.00296302	-0.00367548	-0.00456508	-0.00360495	-0.00438087	-0.0033213	-0.00343625	-0.00208047	-0.00232204	-0.00093574	-0.00265251	-0.00558605	-0.00194529	0.00695991	-0.000398115	-0.00554401	-0.00396806	-0.00245077	-0.0011938	-0.00515049	-0.0024383	-0.00325829	-0.007296	-0.00241144	-0.00405323	-0.001364
bigcom184	-0.003822	-0.000345294	-0.00348995	-0.00189989	0.000949499	-0.0035284	-0.00166869	-0.00305729	-0.00278908	-0.00239659	7.74738e-05	0.00149056	-0.00129481	-0.00269692	-3.42738e-08	-0.00344578	-0.00168715	-0.00156083	-0.00246328	-0.00227459	-0.00284879	-0.00288107	-0.00295561	-0.00214703	-0.0025639	-0.00283676	-0.00249571	-0.00260952	-0.0023538	-0.00212937	-0.003822	0.00308161	-0.000623167	-0.00348995	-0.00350765	-0.00156702	0.0187295	-0.000230904	-0.0035284	0.00166686	-0.00421356	-0.000736106	-0.00517134	-0.00206116	-0.00278908	-0.0041604	-0.00168916	-0.00341971	-0.00400296
bigcom186	-0.00480154	-0.00147575	-0.00351539	-0.00262943	-0.000794892	-0.00359668	-0.00205649	-0.00289801	-0.0025719	-0.00291679	-0.00123877	-0.000866282	-0.00184825	-0.00292261	-0.00110192	-0.00328277	-0.00215553	-0.00188283	-0.00239805	-0.00247021	-0.00296048	-0.00274712	-0.00272746	-0.00218848	-0.00241817	-0.00265531	-0.0022949	-0.00239517	-0.00214864	-0.00194376	-0.00480154	-0.0105434	-0.000590503	-0.00351539	-0.00931531	-0.00158251	-0.00928029	-0.000210905	-0.00359668	-0.0100743	-0.00404689	-0.000677603	-0.00499748	-0.00191695	-0.0025719	-0.00964925	-0.00167239	-0.00336206	-0.00874617
bigcom187	-0.00430929	-0.00114469	-0.00317874	-0.00243907	-0.000164102	-0.00364295	-0.00198096	-0.0028673	-0.0025719	-0.00282754	-0.000763079	1.72042e-05	-0.00174771	-0.00284048	-0.000710171	-0.00324669	-0.00206413	-0.00181812	-0.00242052	-0.002439	-0.00309377	-0.00275482	-0.00272731	-0.00227746	-0.00241446	-0.0027076	-0.0022949	-0.00238927	-0.00214864	-0.00194376	-0.00430929	-0.00676189	-0.000581827	-0.00317874	-0.00817139	-0.00152965	0.000733081	-0.000210857	-0.00364295	-0.00814147	-0.00407018	-0.00067437	-0.00495052	-0.00189432	-0.0025719	-0.00912657	-0.00163404	-0.00332351	-0.00642346
bigcom189	-0.00267537	-0.0017063	-0.00522108	-0.00316011	-0.000855681	-0.00503844	-0.00297599	-0.00441796	-0.00412901	-0.00364424	-0.00139784	-0.000845816	-0.00267302	-0.00402937	-0.00141861	-0.00469503	-0.00304161	-0.00286445	-0.00356481	-0.00372194	-0.00459823	-0.0042032	-0.00409801	-0.00361345	-0.00377762	-0.00429066	-0.00361914	-0.00385349	-0.00346376	-0.00313517	-0.00267537	-0.0106605	-0.000816493	-0.00522108	-0.00924432	-0.0021583	-0.00822699	-0.00033839	-0.00503844	-0.013592	-0.00572974	-0.00107104	-0.0073257	-0.00303521	-0.00412901	-0.00965505	-0.00226039	-0.00473819	-0.00689641
bigcom194	-0.00496497	-0.00126262	-0.00437395	-0.00260072	-0.000395842	-0.00424087	-0.00226192	-0.00325848	-0.00325359	-0.00304029	-0.000939715	-0.000347943	-0.00181442	-0.00334456	-0.000917779	-0.00378296	-0.00230625	-0.00191274	-0.00293572	-0.00277902	-0.0035911	-0.00330279	-0.00215651	-0.00265957	-0.00281473	-0.00332591	-0.00272894	-0.00295385	-0.00271814	-0.00245897	-0.00496497	-0.00665939	-0.000711623	-0.00437395	-0.00728873	-0.0018182	-0.00206604	-0.000266432	-0.00424087	-0.0060971	-0.00488586	-0.000851419	-0.00490734	-0.00242969	-0.00325359	-0.00797958	-0.00193596	-0.00379115	-0.0055379
bigcom195	-0.00224917	-0.0014829	-0.0041046	-0.00264458	-0.000897124	-0.00397647	-0.0023037	-0.00316009	-0.00281748	-0.00295765	-0.00131393	-0.000956903	-0.00205335	-0.00306135	-0.00124329	-0.00350376	-0.00240642	-0.00211809	-0.00257926	-0.00271224	-0.00338695	-0.00299497	-0.00298249	-0.00253894	-0.00261269	-0.00297681	-0.00250837	-0.00262387	-0.0023538	-0.00212937	-0.00224917	-0.0120227	-0.000468528	-0.0041046	-0.00943824	-0.00158253	-0.0106474	-0.000227069	-0.00397647	-0.0124193	-0.0044283	-0.000736926	-0.00540178	-0.00210867	-0.00281748	-0.0102424	-0.00158294	-0.00362664	-0.00652759
bigcom196	-0.00467848	-0.00150538	-0.00359955	-0.00267966	-0.000798774	-0.00365978	-0.00208579	-0.00290484	-0.0025719	-0.00300586	-0.00120996	-0.000865999	-0.00182632	-0.00300235	-0.00109051	-0.00328305	-0.0021769	-0.00186241	-0.00243287	-0.00248103	-0.00308484	-0.00277804	-0.00272788	-0.00222652	-0.00241817	-0.00271721	-0.0022949	-0.00239517	-0.00214864	-0.00194376	-0.00467848	-0.0109205	-0.0005879	-0.00359955	-0.00974369	-0.00157983	-0.00934205	-0.000210895	-0.00365978	-0.0102463	-0.00413086	-0.000677244	-0.00499748	-0.001926	-0.0025719	-0.0106895	-0.00167083	-0.00329591	-0.00784764
bigcom204	-0.00496394	-0.0010507	-0.00529981	-0.00282275	-7.63685e-05	-0.00501403	-0.00251284	-0.00372994	-0.0036159	-0.00335145	-0.000822222	8.05099e-05	-0.00207306	-0.00385482	-0.000813425	-0.00442078	-0.00257066	-0.00218197	-0.0034204	-0.00315048	-0.00384171	-0.00386309	-0.00213223	-0.00288262	-0.00337311	-0.00377165	-0.00309643	-0.00338791	-0.0028998	-0.00274941	-0.00496394	-0.00436838	-0.000694745	-0.00529981	-0.0086641	-0.00187445	0.00345868	-0.00029504	-0.00501403	-0.00459608	-0.00573864	-0.000952781	-0.00574855	-0.00273068	-0.0036159	-0.00928063	-0.00208178	-0.00414179	-0.00817315
bigcom205	-0.00415904	-0.00155923	-0.00348995	-0.00281407	-0.000812687	-0.00389838	-0.00218409	-0.00312582	-0.00281748	-0.00317767	-0.00124913	-0.000905955	-0.00194083	-0.00314995	-0.00108728	-0.00354159	-0.00235513	-0.00199058	-0.00251623	-0.00271405	-0.0033714	-0.00301126	-0.00298053	-0.00246503	-0.0026431	-0.00295364	-0.00251336	-0.00262387	-0.0023538	-0.00212937	-0.00415904	-0.0110667	-0.000630295	-0.00348995	-0.0100914	-0.00167761	-0.00924555	-0.000230942	-0.00389838	-0.0102727	-0.00430712	-0.00073791	-0.00531604	-0.00209627	-0.00281748	-0.0110424	-0.00178038	-0.00355939	-0.00854472
bigcom212	-0.00539483	-0.0013086	-0.00406619	-0.00246381	-0.000685631	-0.00388813	-0.00196073	-0.00311492	-0.00281748	-0.00282097	-0.00101117	-0.000848413	-0.00150929	-0.0029923	-0.000916939	-0.00343243	-0.00209208	-0.0017002	-0.00252709	-0.00249506	-0.00324716	-0.00289915	-0.00291256	-0.00225781	-0.00258294	-0.00293644	-0.00249671	-0.00262387	-0.0023538	-0.00212937	-0.00539483	-0.00795664	-0.000645343	-0.00406619	-0.00719454	-0.00168444	-0.00722703	-0.000231033	-0.00388813	-0.00449396	-0.0043421	-0.000742556	-0.00523029	-0.00211486	-0.00281748	-0.00771226	-0.00179591	-0.00336269	-0.00652574
bigcom214	-0.00634738	-0.0017546	-0.00448699	-0.00314744	-0.000944668	-0.00437188	-0.00246772	-0.00336174	-0.00304334	-0.00349062	-0.00144506	-0.00102642	-0.0021384	-0.00353436	-0.0013024	-0.00392062	-0.00255483	-0.00219842	-0.0028687	-0.0029046	-0.00363332	-0.00328571	-0.00303174	-0.0026632	-0.00284025	-0.00321815	-0.00270662	-0.00283421	-0.00254249	-0.00230007	-0.00634738	-0.0126652	-0.000690752	-0.00448699	-0.0111637	-0.00189252	-0.0110476	-0.00024946	-0.00437188	-0.0121306	-0.00488262	-0.000802378	-0.00563965	-0.0022844	-0.00304334	-0.0116535	-0.0019935	-0.00400121	-0.00966168
bigcom222	-0.00504767	-0.0011595	-0.00376787	-0.00248754	-0.000157869	-0.0036724	-0.00176066	-0.00280588	-0.0025719	-0.00284496	-0.000801904	1.62259e-05	-0.00153123	-0.00283062	-0.000447021	-0.00326942	-0.00202331	-0.00146775	-0.00215932	-0.00235662	-0.00306053	-0.00267748	-0.0025065	-0.00220333	-0.00229318	-0.00270875	-0.00225586	-0.00239517	-0.00214864	-0.00194376	-0.00504767	-0.00685618	-0.000588768	-0.00376787	-0.00822567	-0.00157425	0.000832548	-0.00021089	-0.0036724	-0.00715161	-0.00338834	-0.000678442	-0.00465112	-0.00192826	-0.0025719	-0.00898781	-0.0016721	-0.0033314	-0.0077591
bigcom223	-0.00179979	-0.000938348	-0.0024143	-0.00210421	-0.000172973	-0.00349512	-0.002006	-0.00299966	-0.00222111	-0.00248662	-0.000550788	-8.6682e-05	-0.00163066	-0.00288421	-0.000695352	-0.00326024	-0.00178529	-0.00182966	-0.00266588	-0.00255933	-0.00302943	-0.00291886	-0.00294961	-0.00232548	-0.00263793	-0.00292065	-0.00246707	-0.00257183	-0.00226111	-0.00212937	-0.00179979	-0.00413074	-0.000600397	-0.0024143	-0.00586074	-0.00147588	0.000906887	-0.00023073	-0.00349512	-0.00486728	-0.00449156	-0.000730202	-0.00506416	-0.00202605	-0.00222111	-0.00639922	-0.00163975	-0.00294067	-0.00297498
bigcom226	-0.0050578	-0.00139498	-0.00372044	-0.00258514	-0.000756116	-0.00401231	-0.00201463	-0.00315075	-0.00281748	-0.00290854	-0.00113487	-0.000893124	-0.00171819	-0.00301208	-0.00103198	-0.00352828	-0.00222303	-0.00187481	-0.00247554	-0.00254096	-0.00338137	-0.00299831	-0.00298471	-0.00228678	-0.0026397	-0.00297119	-0.0025097	-0.00262387	-0.0023538	-0.00212937	-0.0050578	-0.00897597	-0.000644749	-0.00372044	-0.00797387	-0.00171153	-0.00834594	-0.000231038	-0.00401231	-0.00631663	-0.00426946	-0.000741081	-0.00539643	-0.00209834	-0.00281748	-0.00796406	-0.00181002	-0.00362679	-0.00733123
bigcom227	-0.00449607	-0.00114009	-0.00406619	-0.00239902	-0.000267955	-0.00390862	-0.00212273	-0.00317878	-0.00281748	-0.00280283	-0.000804379	-0.000138738	-0.00178681	-0.00301772	-0.000835603	-0.00348081	-0.00219798	-0.00198236	-0.00263086	-0.00258545	-0.00324276	-0.00301204	-0.00298718	-0.00246697	-0.00264686	-0.00297259	-0.0025137	-0.00262387	-0.0023538	-0.00212937	-0.00449607	-0.0061309	-0.000632275	-0.00406619	-0.0068261	-0.0016637	-0.000597469	-0.000230954	-0.00390862	-0.00813161	-0.00439214	-0.000742119	-0.00545538	-0.0021128	-0.00281748	-0.00748053	-0.00175448	-0.00355268	-0.0044326
bigcom229	-0.00553992	-0.00124417	-0.00364163	-0.0026547	-0.000166598	-0.00371587	-0.00194314	-0.00290995	-0.0025719	-0.00304176	-0.000804287	1.60968e-05	-0.00179089	-0.0029655	-0.000583837	-0.00330902	-0.0021075	-0.0018278	-0.00228197	-0.00251068	-0.00310175	-0.00278163	-0.00272788	-0.00231717	-0.00241817	-0.00272182	-0.0022949	-0.00239517	-0.00214864	-0.00194376	-0.00553992	-0.0077817	-0.000594624	-0.00364163	-0.00956525	-0.00157664	0.000694328	-0.000210912	-0.00371587	-0.00908081	-0.00377573	-0.000677783	-0.00500335	-0.00193052	-0.0025719	-0.0107585	-0.00168596	-0.00338435	-0.00681664
bigcom233	-0.00357091	-0.00160593	-0.00191631	-0.00287294	-0.000835205	-0.00360649	-0.00214059	-0.0027001	-0.00194974	-0.00314479	-0.00134982	-0.000875352	-0.00201121	-0.00302295	-0.00115247	-0.00330109	-0.00228129	-0.00197995	-0.00239729	-0.00255257	-0.00308132	-0.00277246	-0.00271888	-0.00235522	-0.00239311	-0.00266415	-0.00225696	-0.00233619	-0.00208891	-0.00184071	-0.00357091	-0.0121984	-0.000579224	-0.00191631	-0.0111711	-0.00159855	-0.00992096	-0.000210861	-0.00360649	-0.0129825	-0.00394276	-0.0006691	-0.00470396	-0.00176763	-0.00194974	-0.0117289	-0.00169185	-0.00339544	-0.0101704
bigcom236	-0.00566298	-0.00117898	-0.00380995	-0.0025316	-0.000161101	-0.00371728	-0.0019358	-0.00278199	-0.0025719	-0.00293874	-0.000736946	1.66657e-05	-0.00170127	-0.00291861	-0.000600277	-0.00329495	-0.00207889	-0.00147069	-0.00230182	-0.00246244	-0.00310034	-0.00276293	-0.00232342	-0.00230542	-0.00237864	-0.00272144	-0.0022876	-0.00239517	-0.00214864	-0.00194376	-0.00566298	-0.00703235	-0.000593322	-0.00380995	-0.00904968	-0.001513	0.000781463	-0.000210904	-0.00371728	-0.00887033	-0.00377885	-0.000678322	-0.00456307	-0.00193052	-0.0025719	-0.0100051	-0.00166788	-0.00331167	-0.00707608
bigcom237	-0.00234028	-0.0013843	-0.0021688	-0.00222635	-0.000816872	-0.0035476	-0.00194841	-0.00255849	-0.00191863	-0.00253753	-0.00114209	-0.000873584	-0.00167114	-0.00246801	-0.00113127	-0.00311756	-0.00214046	-0.00187668	-0.0022578	-0.00221763	-0.00308872	-0.00266379	-0.00264671	-0.00214737	-0.00228404	-0.0026653	-0.00211978	-0.00235192	-0.00204411	-0.00177201	-0.00234028	-0.00979155	-0.000562524	-0.0021688	-0.0064821	-0.00152459	-0.00963125	-0.000210776	-0.0035476	-0.00939352	-0.00378343	-0.000666106	-0.00409343	-0.00181514	-0.00191863	-0.00682568	-0.00156666	-0.00327612	-0.00445216
bigcom246	-0.00515331	-0.000818738	-0.00506425	-0.00288632	0.000737318	-0.00568476	-0.0020825	-0.00445254	-0.00428647	-0.00358006	-0.000165787	0.00124268	-0.00181983	-0.0038936	0.000400348	-0.00495759	-0.00241543	-0.00168926	-0.00282573	-0.00357577	-0.00463776	-0.00426801	-0.00356448	-0.00344449	-0.00377509	-0.0044627	-0.00374783	-0.00399043	-0.00359478	-0.00325364	-0.00515331	0.00120595	-0.000944323	-0.00506425	-0.00640541	-0.00223914	0.0172905	-0.000352781	-0.00568476	-0.00228535	-0.00397279	-0.00112121	-0.00714953	-0.00314897	-0.00428647	-0.00732225	-0.00255334	-0.00442631	-0.00497002
bigcom248	-0.00189894	-0.0014067	-0.00360363	-0.00207578	-0.00076849	-0.00405714	-0.00196301	-0.00293533	-0.00381871	-0.00245691	-0.00102242	-0.000749427	-0.00156162	-0.00237206	-0.00110404	-0.00318562	-0.00235386	-0.00179999	-0.00190927	-0.00219821	-0.00472068	-0.00281889	-0.00188913	-0.00262638	-0.00217522	-0.00359251	-0.00256348	-0.00326592	-0.00309319	-0.00349137	-0.00189894	-0.00634373	-0.000886851	-0.00360363	-0.00312587	-0.00180495	-0.00577918	-0.000405571	-0.00405714	-0.0032258	-0.0033116	-0.00114503	-0.00223726	-0.00303021	-0.00381871	-0.00330374	-0.00188554	-0.00338047	-0.0015781
bigcom249	-0.00326028	-0.00113255	-0.00318262	-0.00216218	-0.00028394	-0.00366922	-0.00210943	-0.00273177	-0.00270389	-0.00263821	-0.000554393	-0.000142184	-0.00185049	-0.00281698	-0.000847975	-0.00329185	-0.00188312	-0.00193697	-0.00262122	-0.00254649	-0.00307295	-0.00291991	-0.00177915	-0.00246815	-0.00255895	-0.00290906	-0.00238613	-0.00262387	-0.00215478	-0.00212937	-0.00326028	-0.00628267	-0.000611287	-0.00318262	-0.00683658	-0.00140951	-0.00085398	-0.000230781	-0.00366922	-0.00827654	-0.0043575	-0.000730038	-0.00399769	-0.00208182	-0.00270389	-0.00758244	-0.00166656	-0.00300888	-0.00293355
bigcom250	-0.00447745	-0.00185728	-0.00498264	-0.00381598	-0.000724721	-0.00593783	-0.00336633	-0.00497043	-0.00460946	-0.00433402	-0.00156009	-0.000633158	-0.00304468	-0.00476338	-0.00149995	-0.00556192	-0.00336179	-0.00321285	-0.00420151	-0.0042814	-0.00412646	-0.00485974	-0.00446268	-0.00400974	-0.00433188	-0.00481995	-0.00413135	-0.00435019	-0.00396205	-0.00358574	-0.00447745	-0.0101069	-0.00101959	-0.00498264	-0.0109751	-0.00263095	-0.00535375	-0.000388553	-0.00593783	-0.0128478	-0.00682335	-0.00122561	-0.00822146	-0.0034226	-0.00460946	-0.0107903	-0.00282267	-0.00545053	-0.00970805
bigcom254	-0.00551526	-0.00135777	-0.00406018	-0.00258164	-0.000386127	-0.00414787	-0.00194683	-0.00323917	-0.00304334	-0.00303269	-0.000911214	-0.000276407	-0.00168675	-0.00305102	-0.000602204	-0.00370441	-0.00226432	-0.00172838	-0.0024146	-0.0025814	-0.00352284	-0.00306979	-0.00307463	-0.00247055	-0.00266237	-0.00312033	-0.00267301	-0.00282258	-0.00254249	-0.00230007	-0.00551526	-0.00800515	-0.000691485	-0.00406018	-0.00755615	-0.00176269	-0.00217962	-0.000249516	-0.00414787	-0.006701	-0.00377867	-0.000799797	-0.00527248	-0.00226336	-0.00304334	-0.00812623	-0.00190463	-0.00380271	-0.00745634
bigcom266	-0.00443235	-0.00155386	-0.00322082	-0.00275051	-0.000824426	-0.00363033	-0.00215807	-0.00279906	-0.00229193	-0.00305075	-0.00127446	-0.000874057	-0.00197992	-0.00294957	-0.00114834	-0.00330997	-0.00225754	-0.00196444	-0.0024167	-0.00255306	-0.00296412	-0.00277458	-0.00268072	-0.00236246	-0.00240112	-0.00271452	-0.00225951	-0.00239517	-0.0021128	-0.00187506	-0.00443235	-0.0114863	-0.000588117	-0.00322082	-0.0102218	-0.00159262	-0.0097492	-0.000210901	-0.00363033	-0.0126289	-0.00403993	-0.000676226	-0.0046746	-0.00191016	-0.00229193	-0.0108682	-0.00168366	-0.00338381	-0.00784535
bigcom269	-0.00385585	-0.00164903	-0.00454142	-0.00272789	-0.00107905	-0.00419225	-0.00269315	-0.0037302	-0.00333513	-0.00296661	-0.00148356	-0.00116887	-0.00239987	-0.0034485	-0.0015074	-0.00350963	-0.00256713	-0.00256954	-0.00308876	-0.00321505	-0.00397047	-0.00334202	-0.00360573	-0.00306547	-0.00315277	-0.00353044	-0.00302636	-0.00318463	-0.00285419	-0.00260822	-0.00385585	-0.0132382	-0.0005325	-0.00454142	-0.00966337	-0.00164186	-0.0127731	-0.000275227	-0.00419225	-0.0146051	-0.00515489	-0.000864393	-0.00630584	-0.00251625	-0.00333513	-0.0105899	-0.00146412	-0.00396971	-0.0060028
bigcom272	-0.00480154	-0.00160233	-0.00376787	-0.00284435	-0.000830772	-0.00370045	-0.00220258	-0.00290825	-0.0025719	-0.00312935	-0.00132393	-0.000874775	-0.00200817	-0.00307317	-0.00115193	-0.00331143	-0.00228138	-0.00198523	-0.00243458	-0.00257174	-0.00310105	-0.00278314	-0.00272788	-0.00237302	-0.00241793	-0.00271836	-0.0022949	-0.00239517	-0.00214864	-0.00194376	-0.00480154	-0.0121314	-0.000581393	-0.00376787	-0.0109091	-0.00160246	-0.00985108	-0.00021083	-0.00370045	-0.0129645	-0.00415103	-0.000677364	-0.00499748	-0.00193052	-0.0025719	-0.0116146	-0.00168749	-0.00339187	-0.00935253
bigcom274	0.00369888	-0.00071939	-0.00774369	-0.00259503	0.000122011	0.00178077	-0.00374024	-0.00778897	-0.0079745	-0.00359378	-0.000364392	0.0006146	-0.00338369	-0.00567457	-0.000113526	-0.00708319	-0.00328051	-0.00379616	-0.00488401	-0.00635438	0.00538675	-0.00706562	-0.00691882	-0.00663944	-0.00690339	-0.00635754	-0.00706975	-0.00725827	-0.00680568	-0.00621862	0.00369888	0.00256291	-0.00096114	-0.00774369	-0.00395424	-0.00225035	0.0121464	-0.000644863	0.00178077	-0.0103884	-0.00634899	-0.0019577	-0.0120339	-0.00569088	-0.0079745	-0.0043018	-0.00267947	-0.00552738	0.0017415
bigcom281	-0.00282435	-0.00167232	-0.00350889	-0.00303111	-0.00100696	-0.00433733	-0.00248484	-0.00335021	-0.0031798	-0.00336392	-0.00150339	-0.0010992	-0.00228502	-0.00338081	-0.00140765	-0.00404929	-0.00266853	-0.00233544	-0.0028655	-0.00301895	-0.00346575	-0.00335056	-0.00325859	-0.00287821	-0.00293101	-0.00332439	-0.00283711	-0.00290567	-0.00270161	-0.00245897	-0.00282435	-0.0116955	-0.000691216	-0.00350889	-0.0102814	-0.00188431	-0.0117683	-0.0002664	-0.00433733	-0.0137904	-0.00458217	-0.000838683	-0.0054504	-0.00234204	-0.0031798	-0.0102021	-0.00198941	-0.00410597	-0.0084706
bigcom291	-0.00370966	-0.000849458	-0.00329787	-0.00226159	0.000319417	-0.00381132	-0.00171678	-0.00313361	-0.00261869	-0.00275548	-0.00031957	0.000668779	-0.00162511	-0.00280851	-8.60869e-05	-0.0034364	-0.00193208	-0.00179106	-0.00222963	-0.00245906	-0.00311101	-0.00292716	-0.0029821	-0.00235965	-0.00262649	-0.00291643	-0.00250837	-0.00262387	-0.0023429	-0.00212937	-0.00370966	-0.0027671	-0.000628513	-0.00329787	-0.00641589	-0.00157091	0.00872747	-0.000230961	-0.00381132	-0.00452141	-0.00344733	-0.000736762	-0.00535355	-0.00209214	-0.00261869	-0.00738809	-0.00173103	-0.00345075	-0.00320807
bigcom292	-0.0049246	-0.00145373	-0.00372579	-0.00248836	-0.000795369	-0.00370185	-0.00203482	-0.00290825	-0.0025719	-0.00284857	-0.00113339	-0.000867992	-0.00172811	-0.00287732	-0.00110021	-0.00326077	-0.00215702	-0.00183634	-0.00243296	-0.00241495	-0.00309741	-0.00277486	-0.00272788	-0.00212993	-0.00241688	-0.00272029	-0.00229453	-0.00239517	-0.00214864	-0.00194376	-0.0049246	-0.0103325	-0.000586382	-0.00372579	-0.00817969	-0.00158117	-0.00928832	-0.000210876	-0.00370185	-0.0089004	-0.00414516	-0.000677603	-0.00499748	-0.00193052	-0.0025719	-0.00911237	-0.00165838	-0.00334129	-0.00527492
bigcom295	-0.00405905	-0.00180076	-0.00352667	-0.0030299	-0.000976555	-0.00419054	-0.00248454	-0.00334155	-0.002833	-0.00342832	-0.0014437	-0.00103435	-0.00216591	-0.00338547	-0.00134762	-0.00387568	-0.00257319	-0.0022887	-0.00285572	-0.00288766	-0.00357376	-0.00325661	-0.0032249	-0.00270941	-0.00285071	-0.00318792	-0.00269953	-0.0028259	-0.00251977	-0.00230007	-0.00405905	-0.0133007	-0.000682503	-0.00352667	-0.0104471	-0.00186125	-0.0115531	-0.000249507	-0.00419054	-0.0131563	-0.00480792	-0.000796153	-0.005724	-0.00222512	-0.002833	-0.0114807	-0.0019409	-0.0039798	-0.00776225
bigcom299	-0.0049246	-0.00144929	-0.00380995	-0.00253881	-0.000791724	-0.00366259	-0.00205728	-0.00289972	-0.0025719	-0.00284914	-0.00117791	-0.000866252	-0.00179044	-0.00290192	-0.00110837	-0.00325116	-0.00213468	-0.00188528	-0.0024016	-0.0024097	-0.00308014	-0.0027496	-0.00272517	-0.00220633	-0.00241025	-0.0026976	-0.00229417	-0.00239517	-0.00214864	-0.00194376	-0.0049246	-0.0102556	-0.000588551	-0.00380995	-0.00861926	-0.00157725	-0.00923019	-0.000210892	-0.00366259	-0.00978682	-0.00409145	-0.000678322	-0.00496813	-0.00193052	-0.0025719	-0.00912679	-0.00165824	-0.00333749	-0.00679029
bigcom301	-0.00397321	-0.00170879	-0.00610866	-0.00350672	-0.000480694	-0.00467741	-0.00323523	-0.00469314	-0.00414831	-0.00404613	-0.00117052	-0.000298529	-0.00283992	-0.00447255	-0.00128908	-0.00499606	-0.00315861	-0.00296261	-0.00390733	-0.0039276	-0.00430807	-0.00443185	-0.00439981	-0.00367418	-0.00389921	-0.00438249	-0.00370152	-0.00386325	-0.00346561	-0.00313517	-0.00397321	-0.0100002	-0.000876771	-0.00610866	-0.0110757	-0.00228761	-0.00225581	-0.000339532	-0.00467741	-0.0135017	-0.00664089	-0.00109322	-0.00806862	-0.00311381	-0.00414831	-0.0115634	-0.00247824	-0.00495769	-0.00711983
bigcom306	-0.00541686	-0.00115167	-0.00372579	-0.00260919	-0.000148955	-0.00358406	-0.00201789	-0.00288266	-0.0025719	-0.00287689	-0.000829371	2.0673e-05	-0.00183361	-0.00301014	-0.000708228	-0.00326311	-0.00179595	-0.00182995	-0.00242883	-0.00249231	-0.00278962	-0.00275999	-0.00271302	-0.00230883	-0.00241526	-0.00270914	-0.00229453	-0.00239517	-0.00214864	-0.00194376	-0.00541686	-0.00671971	-0.000592672	-0.00372579	-0.00932674	-0.0015594	0.000974294	-0.000210904	-0.00358406	-0.00859731	-0.00412701	-0.000678022	-0.00491529	-0.00192826	-0.0025719	-0.0097317	-0.00168217	-0.00307693	-0.00924761
bigcom309	-0.00613258	-0.00167902	-0.0046734	-0.00340487	-0.000524931	-0.00436837	-0.00265606	-0.0036227	-0.00325359	-0.00377164	-0.00125253	-0.000401366	-0.00241446	-0.00378609	-0.00111328	-0.00412604	-0.00261477	-0.00239537	-0.00307535	-0.00320383	-0.00371988	-0.00349705	-0.00343566	-0.00296556	-0.00305663	-0.00340404	-0.0029023	-0.0030067	-0.00271814	-0.00245897	-0.00613258	-0.0112913	-0.000733401	-0.0046734	-0.0124543	-0.0019977	-0.00411202	-0.000266646	-0.00436837	-0.013468	-0.00520883	-0.000858284	-0.00614199	-0.00243685	-0.00325359	-0.0135775	-0.00212535	-0.00393695	-0.00986765
bigcom314	-0.00314793	-0.00169585	-0.00176123	-0.00293574	-0.000908987	-0.00402896	-0.00232595	-0.00295294	-0.00153954	-0.00327855	-0.00138277	-0.000958424	-0.00212452	-0.00316578	-0.00125893	-0.00359911	-0.00248128	-0.00214753	-0.0026318	-0.00276862	-0.00339392	-0.00303808	-0.0028695	-0.00254939	-0.0026307	-0.00297435	-0.00246274	-0.00262387	-0.00221476	-0.00178442	-0.00314793	-0.012709	-0.000626731	-0.00176123	-0.0107222	-0.00172458	-0.0107742	-0.000230955	-0.00402896	-0.0137808	-0.00432754	-0.000729109	-0.00496233	-0.00200333	-0.00153954	-0.0115879	-0.00180807	-0.00368835	-0.00812916
bigcom321	-0.00580363	-0.00157238	-0.00564307	-0.00362731	-0.000397951	-0.00559043	-0.00302038	-0.00444912	-0.00398541	-0.00406229	-0.00134048	-0.000201024	-0.00272146	-0.00440199	-0.00112393	-0.00493443	-0.00315395	-0.00273504	-0.00367804	-0.0037895	-0.0047472	-0.00425079	-0.00417435	-0.00354081	-0.00371181	-0.00420607	-0.00355194	-0.00371155	-0.00332953	-0.00301206	-0.00580363	-0.00971211	-0.000762176	-0.00564307	-0.0123341	-0.00225094	-0.00120439	-0.000322972	-0.00559043	-0.01296	-0.00610427	-0.00103417	-0.00759172	-0.00297401	-0.00398541	-0.0126088	-0.00236421	-0.00496417	-0.011299
bigcom341	-0.00418622	-0.0011775	-0.00313666	-0.00244236	-0.000157422	-0.00351815	-0.00196097	-0.00284	-0.00250968	-0.00280486	-0.000709647	1.93438e-05	-0.00170599	-0.00286372	-0.000692963	-0.00320715	-0.00185784	-0.0017697	-0.00243125	-0.00240899	-0.00282708	-0.00271635	-0.00272288	-0.0021716	-0.00241446	-0.002653	-0.0022887	-0.00239124	-0.00214864	-0.00194376	-0.00418622	-0.00710183	-0.000585731	-0.00313666	-0.00811898	-0.00154005	0.000839678	-0.000210891	-0.00351815	-0.00730797	-0.0041184	-0.000675807	-0.00489181	-0.00188075	-0.00250968	-0.00926995	-0.00165259	-0.00306071	-0.00542134
bigcom350	-0.00357091	-0.00145267	-0.00166383	-0.00254855	-0.000728369	-0.00364155	-0.00195584	-0.00266939	-0.00182531	-0.0028984	-0.00111968	-0.000817502	-0.00173051	-0.00269635	-0.000983498	-0.00327551	-0.00215572	-0.00178908	-0.00235713	-0.00244211	-0.00309341	-0.00273921	-0.00271945	-0.00216684	-0.00240386	-0.00270145	-0.002269	-0.00228901	-0.00199334	-0.00194376	-0.00357091	-0.0103151	-0.000586816	-0.00166383	-0.00885101	-0.00155719	-0.00822432	-0.000210897	-0.00364155	-0.00877531	-0.00388134	-0.000673951	-0.00456894	-0.00177894	-0.00182531	-0.00964161	-0.00165333	-0.00334778	-0.00778133
bigcom353	-0.00517073	-0.00134662	-0.0030525	-0.00250276	-0.000785312	-0.0035504	-0.00189183	-0.00241347	-0.00235414	-0.00269468	-0.00121837	-0.000868337	-0.00183294	-0.00269778	-0.0010946	-0.00326702	-0.00209377	-0.00176093	-0.00216916	-0.00241474	-0.00299383	-0.00272222	-0.00193597	-0.00219376	-0.00226148	-0.00265377	-0.00207563	-0.00227328	-0.00208294	-0.00194376	-0.00517073	-0.00898761	-0.00059419	-0.0030525	-0.00818395	-0.00159599	-0.00912809	-0.000210912	-0.0035504	-0.00989266	-0.00346369	-0.000676885	-0.00337724	-0.00189885	-0.00235414	-0.00729691	-0.00168498	-0.00336944	-0.00847576
bigcom359	-0.00418622	-0.00132779	-0.00338914	-0.00234298	-0.000758859	-0.00354339	-0.0020331	-0.00286048	-0.0025719	-0.00262107	-0.00109011	-0.000855684	-0.00171511	-0.00278727	-0.00108327	-0.00314146	-0.00203329	-0.00188646	-0.00241486	-0.00239342	-0.00296412	-0.00272723	-0.00271488	-0.00227606	-0.00241114	-0.00269952	-0.00228943	-0.00239517	-0.00214864	-0.00194376	-0.00418622	-0.00890325	-0.000582261	-0.00338914	-0.00737307	-0.00153199	-0.00870887	-0.000210865	-0.00354339	-0.00928528	-0.00408466	-0.000676106	-0.00486246	-0.00191921	-0.0025719	-0.00745315	-0.00162607	-0.00314821	-0.00567607
bigcom363	-0.00480154	-0.0015837	-0.0032629	-0.0027454	-0.000831518	-0.00365838	-0.00214802	-0.00281612	-0.00241636	-0.00304989	-0.00127367	-0.000874918	-0.00193152	-0.00296803	-0.00114667	-0.0032997	-0.00225916	-0.00195766	-0.00242348	-0.00251314	-0.00308883	-0.00277825	-0.00272188	-0.00233114	-0.00240952	-0.00269414	-0.00227958	-0.00235192	-0.00211579	-0.00194376	-0.00480154	-0.0120371	-0.000570549	-0.0032629	-0.0102483	-0.00158367	-0.00986485	-0.000210708	-0.00365838	-0.0121707	-0.00409108	-0.000670118	-0.00482724	-0.00187396	-0.00241636	-0.0110622	-0.00165855	-0.00338097	-0.00776967
bigcom365	-0.00202448	-0.00156483	-0.00302896	-0.0027313	-0.000899836	-0.00364874	-0.00231108	-0.00296073	-0.00276068	-0.00305452	-0.00135642	-0.000956193	-0.00208053	-0.00308948	-0.0012471	-0.00348882	-0.00239356	-0.00214296	-0.00265309	-0.00271561	-0.00329583	-0.00300717	-0.00292991	-0.00256243	-0.00264694	-0.00291924	-0.00250637	-0.00262387	-0.0023538	-0.00212937	-0.00202448	-0.0116149	-0.000588121	-0.00302896	-0.00965443	-0.00164668	-0.010635	-0.000230568	-0.00364874	-0.0128442	-0.00441106	-0.000730366	-0.0052946	-0.0018856	-0.00276068	-0.0102583	-0.0017134	-0.00359423	-0.00809002
bigcom385	-0.0058273	-0.00182527	-0.00452256	-0.00314693	-0.000964219	-0.004379	-0.00256323	-0.00343961	-0.00304334	-0.00349988	-0.00146972	-0.00103082	-0.00227946	-0.00350784	-0.00134948	-0.00388135	-0.00263897	-0.00232798	-0.00287979	-0.00298435	-0.00366915	-0.00329116	-0.00322743	-0.00279722	-0.00285952	-0.0032201	-0.00271495	-0.00283421	-0.00254249	-0.00230007	-0.0058273	-0.0134496	-0.000694602	-0.00452256	-0.011231	-0.00188314	-0.0113569	-0.000249528	-0.004379	-0.0142999	-0.00490555	-0.000803036	-0.00590759	-0.0022844	-0.00304334	-0.0118926	-0.00197524	-0.00399999	-0.00881927
bigcom386	-0.00455541	-0.00078907	-0.00301042	-0.00229913	0.000495485	-0.00369204	-0.00144425	-0.00278199	-0.00244747	-0.00279029	-0.000245383	0.000903711	-0.00153197	-0.00265053	0.000235043	-0.00331048	-0.00189686	-0.00144146	-0.00183842	-0.00223858	-0.00310116	-0.00274174	-0.00265685	-0.00223543	-0.00233134	-0.00271375	-0.00227337	-0.00238927	-0.00214864	-0.00194376	-0.00455541	-0.00249406	-0.000590503	-0.00301042	-0.00701865	-0.00153177	0.0112052	-0.000210908	-0.00369204	-0.00476056	-0.00258274	-0.000675807	-0.00463938	-0.00190111	-0.00244747	-0.00838773	-0.00166447	-0.00338674	-0.00342085
bigcom408	-0.00481637	-0.00176754	-0.005431	-0.00309869	-0.000757284	-0.00368803	-0.00270593	-0.00397565	-0.00379462	-0.00366671	-0.00118648	-0.00069465	-0.00232354	-0.00378506	-0.00112233	-0.00440095	-0.00261358	-0.00224024	-0.0032092	-0.00333576	-0.00346915	-0.00364915	-0.00346201	-0.00311251	-0.0032935	-0.0038026	-0.00319651	-0.00348049	-0.00318766	-0.00288372	-0.00481637	-0.0114949	-0.000806317	-0.005431	-0.0103751	-0.00194413	-0.00708218	-0.000312032	-0.00368803	-0.0122772	-0.00514559	-0.000998878	-0.00627955	-0.00285187	-0.00379462	-0.0111663	-0.00220899	-0.00429076	-0.00832964
bigcom412	-0.00405905	-0.000394324	-0.00231738	-0.00183305	0.000761769	-0.00336085	-0.00146286	-0.00204227	-0.00212309	-0.00211528	-0.000156792	0.00123538	-0.00132458	-0.00220824	-0.00016382	-0.00276931	-0.00165684	-0.00145488	-0.00215441	-0.00175274	-0.00318647	-0.00224926	-0.00203601	-0.00188928	-0.00182612	-0.00235533	-0.00171583	-0.00218618	-0.00196699	-0.00212587	-0.00405905	0.00277463	-0.000646572	-0.00231738	-0.00287975	-0.0015782	0.0160371	-0.000249096	-0.00336085	0.00259867	-0.003505	-0.00076361	-0.00185379	-0.00199374	-0.00212309	-0.00197681	-0.00166137	-0.00319942	-0.00583063
bigcom480	-0.00528249	-0.00127072	-0.00421985	-0.00270197	-0.000290568	-0.00398927	-0.00218769	-0.00318968	-0.00281748	-0.00301953	-0.000983706	-0.000142579	-0.00192715	-0.00317423	-0.000850747	-0.00355439	-0.00226893	-0.00199099	-0.00266719	-0.00263704	-0.00335532	-0.00301669	-0.00298836	-0.00244296	-0.00264908	-0.00294767	-0.00251403	-0.00262387	-0.0023538	-0.00212937	-0.00528249	-0.0077641	-0.000623365	-0.00421985	-0.00898579	-0.00170325	-0.000959414	-0.000230767	-0.00398927	-0.00863668	-0.00455282	-0.000743486	-0.00548753	-0.00211486	-0.00281748	-0.00923654	-0.00178237	-0.00365898	-0.0089269
spin_vertex	-0.244927	-0.0634221	-0.116131	-0.116368	-0.0302773	-0.120525	-0.0857431	-0.0878535	-0.057757	-0.129397	-0.0532653	-0.0289922	-0.0828311	-0.119686	-0.0485682	-0.142944	-0.0902468	-0.0785708	-0.0983408	-0.0949781	-0.0816841	-0.107657	-0.0780321	-0.0783817	-0.0829531	-0.0829943	-0.0611576	-0.0615788	-0.0422297	-0.0256378	-0.244927	-0.35805	-0.0336873	-0.116131	-0.353689	-0.0777328	-0.212131	-0.0169617	-0.120525	-0.357361	-0.15374	-0.0362684	-0.138655	-0.0630626	-0.057757	-0.371574	-0.0806762	-0.151982	-0.309345
membership_s1	-0.0464646	-0.0186724	-0.0495417	-0.033843	-0.00905212	-0.0538908	-0.0287274	-0.0436305	-0.04151	-0.0391445	-0.0141083	-0.00891579	-0.0261709	-0.0410225	-0.01218	-0.047307	-0.031107	-0.0270579	-0.03377	-0.0377965	-0.048564	-0.0426991	-0.0404603	-0.0359079	-0.0381625	-0.0443257	-0.0374826	-0.0398081	-0.0361579	-0.0333519	-0.0464646	-0.125801	-0.00813612	-0.0495417	-0.116298	-0.0208411	-0.0865888	-0.00360778	-0.0538908	-0.133853	-0.0532519	-0.0108791	-0.0717643	-0.0301994	-0.04151	-0.128865	-0.0224552	-0.0453968	-0.0786401
membership_s3	-0.0129225	-0.00322822	-0.00783742	-0.00582352	-0.00137798	-0.00764272	-0.00438287	-0.00597071	-0.00527399	-0.00647271	-0.00246017	-0.00135749	-0.00393172	-0.00630148	-0.00213127	-0.0068134	-0.00454879	-0.00393117	-0.00499267	-0.00515388	-0.00636072	-0.00571371	-0.00559385	-0.00470705	-0.00495876	-0.00558124	-0.00470597	-0.00491158	-0.00440604	-0.00398592	-0.0129225	-0.0238128	-0.00122627	-0.00783742	-0.0222996	-0.00328557	-0.0150287	-0.000432512	-0.00764272	-0.0232086	-0.00852109	-0.00139151	-0.010272	-0.00395877	-0.00527399	-0.0241361	-0.00348532	-0.00697865	-0.0191905
membership_s4	0.0688301	0.0131281	0.0945546	0.045236	-0.00398455	0.0617993	0.0458737	0.0851928	0.0865972	0.053689	0.00845914	-0.00716658	0.0426314	0.0759618	0.00478318	0.0814695	0.0371107	0.04299	0.0672399	0.0792347	0.029321	0.0843446	0.0732882	0.076711	0.0869934	0.0803426	0.0856127	0.0783	0.0698504	0.0647297	0.0688301	0.105683	0.00421374	0.0945546	0.156695	0.0276933	-0.0202854	-0.00271421	0.0617993	0.182848	0.101184	0.0136364	0.135939	0.0605809	0.0865972	0.167917	0.0295427	0.0717546	0.119929
membership_s5	0.0200366	0.00612641	0.0233666	0.0137855	3.50714e-05	0.0301142	0.0187811	0.0192295	0.00758399	0.0128965	0.00578824	-0.00255901	0.0186051	0.0199615	0.0085083	0.0118133	0.0135765	0.0250864	0.0297815	0.015143	0.0661139	0.0147831	0.0300595	0.0165854	0.0160965	0.0192104	0.00557308	0.011445	-0.000604884	-0.00848872	0.0200366	0.053384	0.00161102	0.0233666	0.0546782	0.00752915	0.01503	-0.000914178	0.0301142	0.0924028	0.0375202	0.00598507	0.0343761	0.0122512	0.00758399	0.0529244	0.00600296	0.0152027	0.044111
membership_s6	-0.0677496	0.0312008	-0.0435784	-0.00213772	0.0558883	-0.0374975	0.00616539	-0.0319404	-0.034558	-0.00946614	0.0375591	0.0669707	0.00859223	-0.0204719	0.0415861	-0.0287695	0.00823319	0.00723556	-0.0129306	-0.0159444	-0.0298564	-0.0252762	-0.0258751	-0.0178967	-0.0256842	-0.0320327	-0.0296331	-0.0309201	-0.0298675	-0.0278516	-0.0677496	0.097382	0.0234573	-0.0435784	-0.0658603	0.00637365	0.420801	0.0294628	-0.0374975	0.0479443	-0.0433776	0.0192781	-0.064082	-0.0176582	-0.034558	-0.0768072	0.00449181	-0.0273592	-0.102496
membership_s7	-0.00404567	-0.0048377	-0.0165603	-0.00794292	-0.00365093	-0.0211447	-0.0107872	-0.0222044	-0.0223506	-0.00879597	-0.00430704	-0.00373127	-0.00919648	-0.0138718	-0.00412887	-0.013673	-0.0109302	-0.0103231	-0.0147758	-0.0180716	-0.0223775	-0.0186524	-0.0221321	-0.0202686	-0.0209633	-0.0236661	-0.0231624	-0.0240336	-0.0234276	-0.0212882	-0.00404567	-0.0161807	-0.00354252	-0.0165603	-0.0121348	-0.00688377	-0.0199777	-0.00239911	-0.0211447	-0.0294056	-0.0170203	-0.00609541	-0.0321803	-0.0170424	-0.0223506	-0.0105379	-0.00714471	-0.0111853	-0.000629446
membership_s8	-0.00939359	-0.0026519	-0.0058215	-0.00452287	-0.00133829	-0.00599451	-0.00347572	-0.00467092	-0.00410971	-0.0050376	-0.00206825	-0.0014104	-0.00308105	-0.0048349	-0.00184082	-0.0053368	-0.00363137	-0.00316371	-0.00381583	-0.00405306	-0.00500072	-0.00448968	-0.0043991	-0.00375636	-0.00389815	-0.0043875	-0.00369903	-0.00386325	-0.00346561	-0.00313517	-0.00939359	-0.020081	-0.000961942	-0.0058215	-0.0169759	-0.00259686	-0.0158601	-0.000340195	-0.00599451	-0.0196514	-0.00659755	-0.00109367	-0.00802856	-0.00309977	-0.00410971	-0.0185326	-0.00273187	-0.00548243	-0.0135327
membership_s9	-0.0117524	-0.00330179	-0.00744814	-0.00572371	-0.00163452	-0.00722262	-0.00428807	-0.00566922	-0.00500022	-0.00629963	-0.00261737	-0.00170766	-0.00389996	-0.00602268	-0.00224758	-0.00647062	-0.00446065	-0.00384709	-0.00474339	-0.00500148	-0.00602498	-0.00542194	-0.00531968	-0.00455167	-0.00471359	-0.00527998	-0.00447312	-0.00467149	-0.00418913	-0.00379108	-0.0117524	-0.0255119	-0.00115313	-0.00744814	-0.0225655	-0.00314409	-0.0194374	-0.000411282	-0.00722262	-0.0251412	-0.00808261	-0.00132323	-0.00973675	-0.00376526	-0.00500022	-0.0244706	-0.00330565	-0.00663924	-0.0189545
membership_s11	-0.00898195	-0.00263309	-0.00548005	-0.00455661	-0.00129845	-0.00577786	-0.00342802	-0.0045031	-0.00390507	-0.00502249	-0.00208718	-0.00135677	-0.00310813	-0.00480807	-0.00178766	-0.0051489	-0.00355617	-0.00307684	-0.00377269	-0.00399546	-0.00480702	-0.00431953	-0.00422713	-0.00368397	-0.0037472	-0.00421674	-0.003555	-0.00371155	-0.00332953	-0.00301206	-0.00898195	-0.0202891	-0.000924482	-0.00548005	-0.0179707	-0.00250213	-0.0154391	-0.000326837	-0.00577786	-0.0204345	-0.00643277	-0.00105049	-0.00774713	-0.0029857	-0.00390507	-0.0195263	-0.00263709	-0.00527837	-0.0153941
membership_s12	-0.00767993	-0.00211715	-0.00553211	-0.0041665	-0.000592626	-0.00627084	-0.00315177	-0.00477405	-0.00429463	-0.00482476	-0.00140239	-0.000450674	-0.00269964	-0.00475703	-0.00112296	-0.00555732	-0.00346288	-0.0025707	-0.00375871	-0.00405538	-0.00531933	-0.00465495	-0.00395828	-0.00376073	-0.0040001	-0.0046808	-0.00390536	-0.00413194	-0.00371604	-0.00336796	-0.00767993	-0.0132655	-0.00100976	-0.00553211	-0.0140435	-0.00260185	-0.0036237	-0.00036537	-0.00627084	-0.0128695	-0.00619807	-0.00116782	-0.00785557	-0.0033032	-0.00429463	-0.0156502	-0.00282462	-0.00548684	-0.0101923
membership_s14	-0.00748796	-0.00229955	-0.00476411	-0.00394988	-0.00116963	-0.00526098	-0.00301532	-0.00403643	-0.00354989	-0.00437241	-0.00182287	-0.00123605	-0.00269596	-0.00424325	-0.00161109	-0.00466925	-0.00316783	-0.00272054	-0.00341239	-0.00350582	-0.00438678	-0.00391914	-0.00380789	-0.00319228	-0.00337425	-0.00384969	-0.00321177	-0.00338791	-0.0030392	-0.00274941	-0.00748796	-0.0173492	-0.000839702	-0.00476411	-0.0148304	-0.00226719	-0.0138454	-0.000298331	-0.00526098	-0.0162658	-0.00581592	-0.000957608	-0.00684463	-0.00271468	-0.00354989	-0.0159383	-0.00238565	-0.00477534	-0.0122608
membership_s15	-0.0180994	-0.00551545	-0.0096733	-0.0105433	-0.00160569	-0.0185132	-0.00562474	-0.0111898	-0.00383962	-0.0127497	-0.00328374	-0.000997331	-0.00678988	-0.0113502	0.00103501	-0.0155382	-0.00992266	-0.00568845	-0.00683238	-0.00978608	-0.016892	-0.0136267	-0.012672	-0.00283464	-0.0114254	-0.0147384	-0.0100077	-0.0119675	-0.00666036	-0.00176928	-0.0180994	-0.0321341	-0.00284247	-0.0096733	-0.0354907	-0.00659002	-0.00532347	-0.00127386	-0.0185132	-0.0381453	-0.00415571	-0.00358387	-0.0178474	-0.00796013	-0.00383962	-0.040358	-0.00761883	-0.0143902	-0.025371
membership_s16	-0.00915714	-0.00281924	-0.00632876	-0.00480113	-0.001468	-0.00655611	-0.0037288	-0.00494448	-0.00451567	-0.00539262	-0.00222074	-0.00156199	-0.00325303	-0.00518018	-0.0020151	-0.0058888	-0.00395826	-0.00336596	-0.00413851	-0.00433079	-0.00552753	-0.00494152	-0.00430137	-0.00406028	-0.00423368	-0.00485698	-0.0039686	-0.00428198	-0.00382514	-0.00347855	-0.00915714	-0.0209396	-0.00105836	-0.00632876	-0.0172488	-0.00285802	-0.0173298	-0.000377428	-0.00655611	-0.0199133	-0.00713443	-0.00121306	-0.00811087	-0.00343081	-0.00451567	-0.0188689	-0.00300311	-0.00604738	-0.0137125
membership_s17	-0.00870645	-0.00209116	-0.00544862	-0.00395396	-0.00070924	-0.00525603	-0.00300877	-0.00411848	-0.0036379	-0.0043926	-0.00154118	-0.000606581	-0.00271634	-0.00430471	-0.00132037	-0.00465499	-0.00308636	-0.00270105	-0.00344385	-0.00357559	-0.00438545	-0.00393245	-0.00385853	-0.00331694	-0.00342046	-0.00384779	-0.00324609	-0.00338791	-0.0030392	-0.00274941	-0.00870645	-0.0148625	-0.000843537	-0.00544862	-0.0149877	-0.00225088	-0.00653637	-0.000298332	-0.00525603	-0.0156474	-0.00587855	-0.00095998	-0.00708543	-0.00273068	-0.0036379	-0.0160777	-0.00239437	-0.00477316	-0.0131709
membership_s18	-0.00472681	-0.00306797	-0.0121054	-0.00605601	-0.00144406	-0.00511854	-0.00662484	-0.0112896	-0.011258	-0.00730725	-0.00238734	-0.00121152	-0.00579836	-0.00917828	-0.00230382	-0.0107062	-0.00640585	-0.00648826	-0.0080264	-0.00930274	-0.00165812	-0.0103716	-0.0103586	-0.00953927	-0.00987444	-0.0100384	-0.0100147	-0.0104692	-0.00969174	-0.00892597	-0.00472681	-0.0142377	-0.00189904	-0.0121054	-0.0144932	-0.00455968	-0.00793967	-0.000946536	-0.00511854	-0.0240502	-0.0121617	-0.00288705	-0.017515	-0.00822052	-0.011258	-0.0156337	-0.00497058	-0.00964595	-0.00500962
membership_s20	-0.0071795	-0.00184369	-0.00445143	-0.00317491	-0.000947451	-0.00432803	-0.00245544	-0.00341077	-0.00304334	-0.00352739	-0.00145678	-0.00102453	-0.00214786	-0.00345969	-0.00130155	-0.00377551	-0.00256491	-0.00222739	-0.00277457	-0.00288991	-0.00363054	-0.00322455	-0.00321415	-0.00265563	-0.00282522	-0.00320125	-0.00271032	-0.00283255	-0.00254249	-0.00230007	-0.0071795	-0.013632	-0.000697535	-0.00445143	-0.0117502	-0.00184477	-0.011091	-0.000249513	-0.00432803	-0.012649	-0.00476051	-0.000801518	-0.00581331	-0.00228249	-0.00304334	-0.0126772	-0.00194802	-0.00385095	-0.0101134
membership_s21	-0.0267582	-0.00623072	-0.0209137	-0.0120186	-0.00306978	-0.0184355	-0.0110578	-0.016669	-0.0153709	-0.013114	-0.00525071	-0.00311255	-0.00943885	-0.0149329	-0.00515403	-0.0156071	-0.0105808	-0.0105629	-0.0129487	-0.0135984	-0.015226	-0.0146502	-0.0160154	-0.0133118	-0.0137776	-0.0152253	-0.0135727	-0.0141473	-0.0130158	-0.0118673	-0.0267582	-0.044999	-0.00245083	-0.0209137	-0.0442693	-0.00701106	-0.0299544	-0.0011862	-0.0184355	-0.0528092	-0.0217206	-0.0037242	-0.0280114	-0.0113087	-0.0153709	-0.0458652	-0.00689696	-0.0163363	-0.037211
membership_s22	-0.012903	-0.00376838	-0.00905421	-0.00688907	-0.00163113	-0.00948158	-0.00538001	-0.00739528	-0.00666622	-0.00775596	-0.00285778	-0.00159291	-0.00482474	-0.00763332	-0.0026185	-0.00851652	-0.00559612	-0.0048917	-0.00622898	-0.00643867	-0.00785836	-0.00714331	-0.00699555	-0.00590624	-0.00623032	-0.00702759	-0.00594662	-0.00619226	-0.00560103	-0.00507424	-0.012903	-0.0267754	-0.00152077	-0.00905421	-0.0250973	-0.00405529	-0.0171815	-0.000550375	-0.00948158	-0.0274416	-0.0104587	-0.00176056	-0.0125087	-0.00498582	-0.00666622	-0.0273531	-0.00431852	-0.00859145	-0.0192491
membership_s24	-0.00966807	-0.00391319	-0.00761878	-0.00680333	-0.00200739	-0.00964182	-0.00547009	-0.0073819	-0.00640026	-0.00770952	-0.00307202	-0.0020993	-0.00497318	-0.00750003	-0.00282253	-0.00877768	-0.00586101	-0.00500377	-0.00602274	-0.00666469	-0.00843349	-0.00742013	-0.00728838	-0.00616856	-0.00638371	-0.00729541	-0.00619761	-0.00633702	-0.0057997	-0.00541094	-0.00966807	-0.0281559	-0.00154848	-0.00761878	-0.0239233	-0.00411806	-0.0225493	-0.000588619	-0.00964182	-0.0289689	-0.0103071	-0.00184358	-0.0122379	-0.00507248	-0.00640026	-0.0259898	-0.00435799	-0.00888864	-0.0174857
membership_s25	-0.00690961	-0.00300051	-0.00302426	-0.00583262	-0.000891269	-0.00845038	-0.0046493	-0.00610879	-0.0012867	-0.00673669	-0.00196484	-0.000628552	-0.00438462	-0.00660057	-0.00171885	-0.00774276	-0.00487855	-0.00447976	-0.00545845	-0.00582509	-0.00720389	-0.00662189	-0.00652712	-0.00548678	-0.00576843	-0.00635926	-0.00530408	-0.0052351	-0.00390089	-0.00183022	-0.00690961	-0.0195072	-0.0013693	-0.00302426	-0.0204795	-0.00353448	-0.00610532	-0.000508087	-0.00845038	-0.0233064	-0.00884772	-0.00160397	-0.0104693	-0.00406584	-0.0012867	-0.0225934	-0.00388537	-0.0075182	-0.0135717
membership_s26	-0.0126578	-0.0030403	-0.00731228	-0.00552505	-0.00123485	-0.00708058	-0.004101	-0.00552718	-0.00488221	-0.00612243	-0.00230016	-0.00119042	-0.00367423	-0.00588644	-0.00195129	-0.00630076	-0.00425182	-0.0036632	-0.0046218	-0.00484423	-0.00588758	-0.00528712	-0.00517832	-0.00443608	-0.0045904	-0.00516621	-0.00435639	-0.00454673	-0.00407874	-0.00368983	-0.0126578	-0.0226205	-0.00113794	-0.00731228	-0.0215644	-0.00306359	-0.013265	-0.000400388	-0.00708058	-0.0225409	-0.00788927	-0.00128833	-0.00950896	-0.0036647	-0.00488221	-0.023614	-0.0032351	-0.00644854	-0.0181923
membership_s27	-0.000218035	-0.00441384	-0.0252992	-0.00349321	-0.00406701	-0.00677905	-0.0102173	-0.022122	-0.0265587	-0.00392538	-0.00342801	-0.00406003	-0.00699372	-0.0121251	-0.00361588	-0.00720421	-0.00531457	-0.0100223	-0.0130991	-0.0146126	-0.00695371	-0.013545	-0.0211544	-0.0181333	-0.0181364	-0.0194659	-0.0221401	-0.0227562	-0.0239024	-0.0234582	-0.000218035	-0.0137153	-0.00332372	-0.0252992	-0.00247314	-0.00340376	-0.0226576	-0.00264707	-0.00677905	-0.0307304	-0.0151525	-0.00594648	-0.0318552	-0.0170584	-0.0265587	-0.00356758	-0.00412454	-0.00183605	0.00683066
membership_s28	-0.0114555	-0.00329531	-0.00758209	-0.00567967	-0.00166174	-0.00741909	-0.00439047	-0.0058266	-0.00514669	-0.00629066	-0.00261433	-0.00174977	-0.0039575	-0.00612716	-0.00229679	-0.0065824	-0.00453678	-0.00395139	-0.00487217	-0.00510563	-0.00619877	-0.00556502	-0.00545884	-0.00472217	-0.00483907	-0.00544517	-0.00459238	-0.00479303	-0.00429969	-0.00388972	-0.0114555	-0.0250486	-0.00118699	-0.00758209	-0.0217637	-0.00320244	-0.0196994	-0.000422034	-0.00741909	-0.0254369	-0.00831352	-0.00135762	-0.0100241	-0.00386322	-0.00514669	-0.0236191	-0.00337399	-0.00675325	-0.0180333
membership_s30	0.0537982	0.00699079	0.065288	0.0293524	-0.00579721	0.0500952	0.028392	0.0602325	0.0681151	0.0348135	0.00336198	-0.00830634	0.0238798	0.048828	0.0016481	0.0539047	0.0234659	0.0257017	0.0403197	0.0494685	0.0332513	0.0565239	0.0397222	0.0531151	0.0582678	0.070465	0.0654176	0.0759867	0.072517	0.0698194	0.0537982	0.0634649	0.00161553	0.065288	0.104294	0.0176253	-0.0394136	-0.00332366	0.0500952	0.108678	0.0691814	0.00652188	0.10194	0.0405853	0.0681151	0.11009	0.0190063	0.0465123	0.0908938
membership_s31	-0.0404218	-0.0133554	-0.0375469	-0.025984	-0.00499853	-0.0397071	-0.0216613	-0.0319822	-0.0285205	-0.0298192	-0.00989362	-0.00431851	-0.0195081	-0.0311814	-0.0087098	-0.0355591	-0.0225328	-0.0199401	-0.0256725	-0.0275302	-0.0338204	-0.0310469	-0.0299165	-0.0256475	-0.02743	-0.0311367	-0.0263454	-0.0277681	-0.024832	-0.0225522	-0.0404218	-0.0853166	-0.00622691	-0.0375469	-0.0870129	-0.0163009	-0.0401831	-0.00247418	-0.0397071	-0.0968365	-0.0419909	-0.00780673	-0.0532473	-0.0218892	-0.0285205	-0.0948665	-0.0174898	-0.0347263	-0.0650917
membership_s32	-0.0068334	-0.00631654	-0.00695174	-0.00917248	-0.00574046	-0.00632343	-0.0100863	-0.00359973	-0.0101918	-0.00909261	-0.00683223	-0.00626088	-0.0103495	-0.00979252	-0.00788073	-0.0112813	-0.00962128	-0.0106147	-0.0120979	-0.0104034	-0.0076527	-0.0116722	-0.000218831	-0.0133688	-0.0119118	-0.0102299	-0.0108739	-0.00916898	-0.00663549	-0.0131611	-0.0068334	-0.0346232	-0.00344573	-0.00695174	-0.0215161	-0.00696335	-0.0523423	-0.00245013	-0.00632343	-0.0378579	-0.0172453	-0.00474876	-0.00488508	-0.00289079	-0.0101918	-0.0182306	-0.00622422	-0.0124674	-0.0150075
membership_s33	-0.00780359	-0.00205624	-0.00455813	-0.00354549	-0.00099504	-0.00441692	-0.00263448	-0.00344538	-0.00304334	-0.00389048	-0.00161656	-0.00103632	-0.00240745	-0.00369987	-0.00136728	-0.00393313	-0.00272374	-0.00235779	-0.00288101	-0.00306587	-0.00367073	-0.0032987	-0.00322792	-0.0028299	-0.00286144	-0.00322075	-0.00271556	-0.00283421	-0.00254249	-0.00230007	-0.00780359	-0.0160124	-0.000707251	-0.00455813	-0.0142219	-0.00191551	-0.0118455	-0.000249575	-0.00441692	-0.015959	-0.00491779	-0.000803086	-0.00592743	-0.0022844	-0.00304334	-0.0154307	-0.00201789	-0.00403267	-0.0123245
membership_s36	0.0208092	-0.00284379	-0.0212453	-0.00513611	-0.00767381	0.015068	-0.0192749	-0.0238121	-0.0251241	-0.00236708	-0.00856562	-0.00872225	-0.0209842	-0.0240118	-0.0120932	-0.0129303	-0.00217868	-0.0229279	-0.031681	-0.0304991	0.0195477	-0.0254609	-0.0111777	-0.0316767	-0.0346487	-0.0258421	-0.0280512	-0.0310784	-0.0202959	-0.0142657	0.0208092	-0.00769811	-0.00224096	-0.0212453	-0.00713063	-0.00454534	-0.0635987	-0.0036778	0.015068	-0.0795556	-0.0353261	-0.00794173	-0.0373979	-0.0171634	-0.0251241	0.00483321	-0.00202902	-0.00648042	-0.00211856
membership_s37	-0.0149978	-0.0050524	-0.010384	-0.0101728	-0.0017864	-0.0160791	-0.00841382	-0.0122886	-0.00428731	-0.0115263	-0.00383552	-0.00142094	-0.00786043	-0.0120422	-0.00342675	-0.0139845	-0.0088708	-0.00812063	-0.0105047	-0.0109098	-0.0139084	-0.012427	-0.0122315	-0.00934195	-0.0110174	-0.0125198	-0.0101896	-0.0108883	-0.00858889	0.000397709	-0.0149978	-0.0321353	-0.00236791	-0.010384	-0.0338468	-0.00641059	-0.0127955	-0.000983104	-0.0160791	-0.0382196	-0.0163572	-0.00298692	-0.0205224	-0.00838621	-0.00428731	-0.0365831	-0.00674803	-0.0135168	-0.0250622
V1	0.0887065	-0.0112824	0.0561645	0.0246767	-0.0430089	0.0531407	0.013141	0.0431036	0.0412144	0.031415	-0.0193516	-0.0609083	0.0112824	0.039002	-0.0272135	0.0471951	0.011848	0.00917442	0.0291411	0.0317435	0.041046	0.0406349	0.0354601	0.0299874	0.0367676	0.042937	0.0369598	0.0392555	0.0355042	0.0318465	0.0887065	-0.243794	0.00974989	0.0561645	0.0334752	0.0219414	-0.739469	0.00358016	0.0531407	-0.166258	0.0393257	0.0114141	0.0656917	0.0318409	0.0412144	0.0409733	0.0263417	0.0349684	0.132244
V2	0.0234301	-0.0016719	0.013147	0.00347831	-0.00309605	0.0136257	-0.00292883	0.00824367	0.0128821	0.00672362	-0.00348143	-0.00140487	-0.00689045	0.0063181	-0.00640994	0.0119674	0.00248307	-0.00935148	-0.0019593	0.00461069	0.00521851	0.00844083	-0.000610665	0.00155387	0.00528339	0.0107248	0.00935534	0.0103967	0.0120129	0.0133883	0.0234301	-0.064807	0.00395172	0.013147	-0.0244455	0.00692557	-0.0774897	0.00178995	0.0136257	-0.156505	-0.00107347	0.00458058	0.00151483	0.0103478	0.0128821	-0.0143048	0.00853166	0.0076631	0.000258801
pdi	0.678145	0.959475	0.434374	0.878285	0.946419	0.516012	0.855084	0.398432	0.186998	0.835044	0.958864	0.937071	0.851355	0.674043	0.954876	0.604961	0.883923	0.816309	0.676018	0.586358	0.420179	0.51868	0.462602	0.470721	0.381097	0.320338	0.2125	0.229727	0.133458	0.0849493	0.678145	0.238001	0.962311	0.434374	0.253826	0.904156	0.0311258	0.947055	0.516012	0.159217	0.331758	0.923586	0.22753	0.440658	0.186998	0.217598	0.9	0.575405	0.159436
adhesion	-0.0506207	0.00266294	-0.0320773	-0.0163283	0.0179208	-0.0255971	-0.0134473	-0.0260236	-0.0234717	-0.01907	0.00501315	0.0260861	-0.0119481	-0.0253369	0.00625181	-0.0261472	-0.0106474	-0.013027	-0.0234544	-0.0213063	-0.0214688	-0.0248437	-0.0230104	-0.0206771	-0.0240275	-0.0251538	-0.0221528	-0.023654	-0.0198377	-0.0169588	-0.0506207	0.0838431	-0.00460023	-0.0320773	-0.0386683	-0.0123476	0.316115	-0.0019968	-0.0255971	0.0363221	-0.0363827	-0.00627879	-0.0443692	-0.0174093	-0.0234717	-0.0430174	-0.0126175	-0.0254606	-0.0662789
cohesion	0.0506221	-0.0026587	0.032081	0.0163321	-0.0179152	0.0255977	0.0134519	0.026024	0.0234742	0.0190736	-0.0050085	-0.0260789	0.011952	0.0253408	-0.0062463	0.0261506	0.0106516	0.0130311	0.0234595	0.0213098	0.0214691	0.0248472	0.0230086	0.0206816	0.0240313	0.0251551	0.0221554	0.0236562	0.0198375	0.0169604	0.0506221	-0.0837956	0.00460041	0.032081	0.0386871	0.0123491	-0.316031	0.00199708	0.0255977	-0.0362762	0.0363916	0.00627926	0.0443818	0.017405	0.0234742	0.0430373	0.0126182	0.025466	0.0662813
inner	0.059118	0.00984858	0.0544325	0.033789	-0.00663236	0.0410274	0.0336245	0.0483733	0.0407452	0.0373081	0.00795374	-0.0143829	0.0325654	0.0498753	0.00712559	0.0499264	0.0269414	0.033841	0.0485869	0.0469729	0.0355775	0.0502373	0.0425007	0.0436275	0.0489566	0.0483475	0.0412857	0.0436284	0.032403	0.0244219	0.059118	-0.0446536	0.0139944	0.0544325	0.0693666	0.0269513	-0.260346	0.0097937	0.0410274	0.0230648	0.0642604	0.0187547	0.0722206	0.0363127	0.0407452	0.071042	0.0272113	0.0463962	0.0849498
outer	0.0661414	0.00404601	0.0425799	0.0268591	-0.0138394	0.0388989	0.0213073	0.0343049	0.0288765	0.0311651	0.000539994	-0.0220507	0.0195602	0.0358526	-0.00136892	0.0400295	0.020447	0.0200547	0.0316051	0.0301998	0.0319071	0.0351987	0.0315906	0.0270549	0.0311781	0.0326948	0.027266	0.0280316	0.0227319	0.0189171	0.0661414	-0.0581456	0.00922823	0.0425799	0.0615618	0.0205798	-0.299392	0.00503317	0.0388989	-0.0174162	0.0479181	0.0111286	0.0541988	0.0246026	0.0288765	0.0676147	0.0215019	0.0394573	0.0835301
ioratio	0.0487654	-0.00845739	0.00670723	0.00362184	-0.0218178	0.0188291	-0.00682157	-0.000823348	-0.000321299	0.0068927	-0.0127615	-0.0284162	-0.00901047	-0.00100439	-0.0154035	0.0061339	0.000619269	-0.00941755	-0.00689347	-0.0081079	0.014513	-0.00272857	0.00231667	-0.00866056	-0.0080764	-0.00348624	-0.00429019	-0.00544374	0.000175997	0.00384304	0.0487654	-0.079405	-0.00172492	0.00670723	0.0157864	0.00179139	-0.285117	-0.00386881	0.0188291	-0.0892447	0.0025736	-0.00469312	0.00514369	-0.00307416	-0.000321299	0.0253783	0.0030212	0.010348	0.0451035
comsize	0.044774	0.0020771	0.0194639	0.0136234	-0.00981047	0.0174581	0.0100909	0.0144701	0.0139688	0.0147026	0.000154353	-0.0172296	0.00819214	0.0151484	-0.00102878	0.014986	0.0099465	0.00861609	0.0130867	0.0106875	0.0133203	0.0129815	0.0126789	0.0110304	0.01134	0.0135785	0.0122008	0.0140892	0.0144964	0.0144868	0.044774	-0.104547	0.0112668	0.0194639	0.0096249	0.0132772	-0.317798	0.0102357	0.0174581	-0.075163	0.0176969	0.0102337	0.0236963	0.0100559	0.0139688	0.0131902	0.0134207	0.015049	0.0429698
[truncated: 272 more columns]
