# Supplementary material for: Distinctive Behaviors of Druggable Proteins in Cellular Networks
Source: PLoS Comput Biol. 2015 Dec 23;11(12):e1004597. doi: 10.1371/journal.pcbi.1004597 (PMC4689399; doi:10.1371/journal.pcbi.1004597)
Supplement: S3 File — (XLSX) [file pcbi.1004597.s006.xlsx]

## Sheet: Full network significant
All Drug Targets						Non cancer Drug Targets						Cancer Drug Targets						Cancer Associated
Feature Class	Feature	p.val	Test	bonferroni		Feature Class	Feature	p.val	Test	bonferroni		Feature Class	Feature	p.val	Test	bonferroni		Feature Class	Feature	p.val	Test	bonferroni
Community	membership_s30	3.2573e-25	fisher.test	4.19541e-22		Community	bigcom30	2.77605e-19	fisher.test	3.57555e-16		Community	bigcom28	1.18239e-28	fisher.test	1.52292e-25		Community	membership_s4	8.46816e-44	fisher.test	1.0907e-40
Community	bigcom28	8.20645e-24	fisher.test	1.05699e-20		Community	membership_s32	2.54047e-18	fisher.test	3.27212e-15		Community	membership_s30	5.00061e-21	fisher.test	6.44078e-18		Community	bigcom40	2.00828e-42	fisher.test	2.58666e-39
Community	membership_s32	8.08076e-17	fisher.test	1.0408e-13		Community	membership_s36	9.69528e-12	fisher.test	1.24875e-08		Community	bigcom171	5.81681e-10	fisher.test	7.49205e-07		Community	spin_vertex	2.68491e-25	aov	3.45817e-22
Community	membership_s36	1.10344e-15	fisher.test	1.42123e-12		Community	bigcom1	2.42644e-09	fisher.test	3.12525e-06		Graphlet	orbit70	2.34037e-157	aov	3.0144e-154		Community	bigcom28	2.00785e-23	fisher.test	2.58612e-20
Community	bigcom30	2.05303e-15	fisher.test	2.6443e-12		Community	comsize	4.4027e-09	aov	5.67068e-06		Graphlet	orbit65	4.94228e-151	aov	6.36566e-148		Community	walktrap_vertex	9.2371e-11	aov	1.18974e-07
Community	comsize	1.16724e-12	aov	1.50341e-09		Community	membership_s30	1.25246e-07	fisher.test	0.000161317		Graphlet	orbit68	2.31455e-138	aov	2.98114e-135		Community	membership_s30	1.361e-10	fisher.test	1.75297e-07
Community	bigcom1	4.15453e-11	fisher.test	5.35104e-08		Community	membership_s1	2.97605e-05	fisher.test	0.0383315		Graphlet	orbit12	1.38864e-129	aov	1.78857e-126		Community	membership_s6	2.15749e-09	fisher.test	2.77884e-06
Community	bigcom171	2.23835e-07	fisher.test	0.0002883		Community	bigcom46	3.13526e-05	fisher.test	0.0403821		Graphlet	orbit46	9.51533e-126	aov	1.22557e-122		Community	membership_s36	2.51403e-09	fisher.test	3.23807e-06
Community	membership_s6	4.45612e-07	fisher.test	0.000573948		Topological	selfinter	1.9494e-08	fisher.test	2.51083e-05		Graphlet	orbit59	2.35894e-125	aov	3.03832e-122		Community	membership_s1	2.99108e-07	fisher.test	0.000385252
Community	adhesion	2.05599e-05	aov	0.0264812		Topological	constraint	2.35448e-07	aov	0.000303257		Graphlet	orbit62	2.02996e-123	aov	2.61459e-120		Community	outer	4.35495e-06	aov	0.00560917
Community	cohesion	2.0646e-05	aov	0.026592								Graphlet	graph27	2.64331e-123	aov	3.40459e-120		Community	cohesion	4.88213e-06	aov	0.00628818
Graphlet	orbit70	6.53126e-67	aov	8.41226e-64								Graphlet	orbit66	1.2377e-116	aov	1.59416e-113		Community	adhesion	4.94832e-06	aov	0.00637343
Graphlet	orbit65	5.88964e-65	aov	7.58585e-62								Graphlet	graph28	1.55695e-111	aov	2.00535e-108		Community	bigcom171	8.04292e-06	fisher.test	0.0103593
Graphlet	orbit68	3.72425e-57	aov	4.79684e-54								Graphlet	graph8	7.59657e-109	aov	9.78438e-106		Graphlet	orbit45	8.09907e-234	aov	1.04316e-230
Graphlet	orbit62	1.23827e-52	aov	1.59489e-49								Graphlet	orbit14	7.59657e-109	aov	9.78438e-106		Graphlet	orbit65	4.78641e-231	aov	6.16489e-228
Graphlet	orbit59	4.53429e-52	aov	5.84017e-49								Graphlet	graph26	1.70366e-104	aov	2.19431e-101		Graphlet	orbit24	3.35185e-224	aov	4.31718e-221
Graphlet	orbit12	5.75601e-52	aov	7.41374e-49								Graphlet	orbit52	3.38011e-102	aov	4.35359e-99		Graphlet	orbit56	2.19418e-220	aov	2.8261e-217
Graphlet	orbit46	5.144e-51	aov	6.62547e-48								Graphlet	orbit29	2.27773e-98	aov	2.93372e-95		Graphlet	orbit59	5.21881e-208	aov	6.72183e-205
Graphlet	graph27	9.44369e-50	aov	1.21635e-46								Graphlet	graph25	3.63766e-97	aov	4.6853e-94		Graphlet	orbit15	1.4677e-207	aov	1.8904e-204
Graphlet	orbit66	8.72322e-46	aov	1.12355e-42								Graphlet	orbit64	1.04421e-95	aov	1.34494e-92		Graphlet	orbit27	5.69263e-205	aov	7.33211e-202
Graphlet	graph28	3.6213e-44	aov	4.66423e-41								Graphlet	orbit54	4.31363e-95	aov	5.55595e-92		Graphlet	orbit46	2.70768e-200	aov	3.48749e-197
Graphlet	graph8	2.11571e-42	aov	2.72503e-39								Graphlet	orbit57	1.09275e-94	aov	1.40746e-91		Graphlet	orbit4	4.32955e-198	aov	5.57646e-195
Graphlet	orbit14	2.11571e-42	aov	2.72503e-39								Graphlet	graph29	4.52125e-90	aov	5.82337e-87		Graphlet	orbit12	9.31756e-196	aov	1.2001e-192
Graphlet	graph26	6.73611e-40	aov	8.67611e-37								Graphlet	orbit72	4.52125e-90	aov	5.82337e-87		Graphlet	orbit9	2.60652e-193	aov	3.3572e-190
Graphlet	orbit52	1.70094e-39	aov	2.19081e-36								Graphlet	orbit71	3.58299e-88	aov	4.61489e-85		Graphlet	orbit54	4.90532e-183	aov	6.31806e-180
Graphlet	graph25	7.31352e-38	aov	9.41982e-35								Graphlet	orbit60	4.71489e-87	aov	6.07277e-84		Graphlet	orbit52	3.92295e-180	aov	5.05275e-177
Graphlet	orbit29	4.14071e-37	aov	5.33324e-34								Graphlet	graph7	9.48911e-85	aov	1.2222e-81		Graphlet	orbit62	7.82949e-178	aov	1.00844e-174
Graphlet	orbit56	1.43108e-36	aov	1.84322e-33								Graphlet	orbit43	2.51221e-84	aov	3.23572e-81		Graphlet	orbit70	8.09989e-167	aov	1.04327e-163
Graphlet	orbit64	1.56424e-36	aov	2.01474e-33								Graphlet	graph2	2.02916e-83	aov	2.61356e-80		Graphlet	orbit18	4.19463e-165	aov	5.40269e-162
Graphlet	orbit54	4.33661e-36	aov	5.58556e-33								Graphlet	orbit3	2.02916e-83	aov	2.61356e-80		Graphlet	orbit29	8.04438e-159	aov	1.03612e-155
Graphlet	orbit57	1.42265e-35	aov	1.83237e-32								Graphlet	graph24	2.35541e-82	aov	3.03377e-79		Graphlet	orbit66	8.5904e-150	aov	1.10644e-146
Graphlet	graph29	1.44923e-35	aov	1.86661e-32								Graphlet	orbit45	6.34675e-80	aov	8.17462e-77		Graphlet	orbit43	7.83885e-146	aov	1.00964e-142
Graphlet	orbit72	1.44923e-35	aov	1.86661e-32								Graphlet	orbit51	3.37699e-79	aov	4.34957e-76		Graphlet	orbit39	1.81715e-144	aov	2.34049e-141
Graphlet	orbit45	5.28536e-35	aov	6.80754e-32								Graphlet	orbit24	3.19907e-78	aov	4.1204e-75		Graphlet	orbit40	1.7602e-143	aov	2.26713e-140
Graphlet	orbit71	8.36095e-34	aov	1.07689e-30								Graphlet	orbit63	6.75594e-78	aov	8.70164e-75		Graphlet	orbit35	1.84777e-143	aov	2.37993e-140
Graphlet	orbit60	2.41634e-32	aov	3.11224e-29								Graphlet	orbit56	1.22363e-77	aov	1.57603e-74		Graphlet	orbit68	1.40414e-142	aov	1.80853e-139
Graphlet	graph2	5.04974e-32	aov	6.50406e-29								Graphlet	orbit67	2.57618e-77	aov	3.31812e-74		Graphlet	orbit1	1.58134e-139	aov	2.03677e-136
Graphlet	orbit3	5.04974e-32	aov	6.50406e-29								Graphlet	orbit40	4.91302e-76	aov	6.32797e-73		Graphlet	orbit25	2.26576e-133	aov	2.9183e-130
Graphlet	graph7	5.57248e-32	aov	7.17735e-29								Graphlet	orbit4	5.61683e-74	aov	7.23448e-71		Graphlet	orbit51	5.35307e-126	aov	6.89476e-123
Graphlet	orbit24	6.12207e-32	aov	7.88522e-29								Graphlet	orbit15	1.71179e-72	aov	2.20478e-69		Graphlet	graph27	1.55864e-125	aov	2.00753e-122
Graphlet	orbit43	2.39218e-31	aov	3.08112e-28								Graphlet	orbit69	4.61828e-72	aov	5.94834e-69		Graphlet	orbit57	1.32434e-124	aov	1.70576e-121
Graphlet	graph24	3.79208e-31	aov	4.88419e-28								Graphlet	orbit10	7.08354e-72	aov	9.12361e-69		Graphlet	graph8	3.17902e-121	aov	4.09457e-118
Graphlet	orbit51	5.21544e-31	aov	6.71749e-28								Graphlet	orbit25	1.14499e-70	aov	1.47474e-67		Graphlet	orbit14	3.17902e-121	aov	4.09457e-118
Graphlet	orbit63	2.05652e-30	aov	2.6488e-27								Graphlet	orbit9	1.35452e-70	aov	1.74463e-67		Graphlet	orbit64	4.27451e-120	aov	5.50557e-117
Graphlet	orbit18	2.55593e-30	aov	3.29204e-27								Graphlet	orbit48	1.26171e-69	aov	1.62509e-66		Graphlet	graph2	1.81901e-119	aov	2.34289e-116
Graphlet	orbit27	5.20373e-30	aov	6.70241e-27								Graphlet	orbit27	2.20353e-69	aov	2.83815e-66		Graphlet	orbit3	1.81901e-119	aov	2.34289e-116
Graphlet	orbit4	2.27615e-29	aov	2.93168e-26								Graphlet	graph23	3.209e-69	aov	4.1332e-66		Graphlet	orbit10	6.26532e-119	aov	8.06973e-116
Graphlet	orbit15	2.84714e-29	aov	3.66712e-26								Graphlet	orbit18	3.94675e-69	aov	5.08342e-66		Graphlet	graph26	1.88224e-117	aov	2.42433e-114
Graphlet	orbit67	1.64042e-28	aov	2.11287e-25								Graphlet	graph21	2.70015e-62	aov	3.47779e-59		Graphlet	graph28	1.91424e-114	aov	2.46554e-111
Graphlet	orbit40	1.32175e-27	aov	1.70241e-24								Graphlet	orbit13	1.99407e-61	aov	2.56837e-58		Graphlet	graph25	1.31999e-111	aov	1.70015e-108
Graphlet	orbit69	2.24135e-27	aov	2.88686e-24								Graphlet	graph19	6.79016e-58	aov	8.74573e-55		Graphlet	graph7	1.75098e-106	aov	2.25526e-103
Graphlet	orbit9	2.75277e-27	aov	3.54557e-24								Graphlet	orbit37	8.14357e-54	aov	1.04889e-50		Graphlet	orbit60	3.69587e-105	aov	4.76028e-102
Graphlet	graph23	6.67921e-26	aov	8.60282e-23								Graphlet	graph22	1.58784e-53	aov	2.04513e-50		Graphlet	orbit37	1.06368e-102	aov	1.37001e-99
Graphlet	orbit10	1.06149e-25	aov	1.3672e-22								Graphlet	orbit1	5.56287e-53	aov	7.16498e-50		Graphlet	orbit49	1.0988e-102	aov	1.41525e-99
Graphlet	orbit48	2.35337e-25	aov	3.03115e-22								Graphlet	orbit49	1.39413e-51	aov	1.79564e-48		Graphlet	graph24	4.15552e-101	aov	5.35231e-98
Graphlet	orbit25	3.55864e-25	aov	4.58352e-22								Graphlet	graph5	1.74952e-50	aov	2.25338e-47		Graphlet	graph29	9.13964e-91	aov	1.17719e-87
Graphlet	graph21	2.71144e-23	aov	3.49233e-20								Graphlet	orbit8	1.74952e-50	aov	2.25338e-47		Graphlet	orbit72	9.13964e-91	aov	1.17719e-87
Graphlet	orbit13	1.60381e-22	aov	2.06571e-19								Graphlet	orbit39	2.13321e-47	aov	2.74757e-44		Graphlet	orbit71	4.72824e-89	aov	6.08997e-86
Graphlet	graph19	1.37307e-21	aov	1.76851e-18								Graphlet	orbit35	1.08005e-45	aov	1.3911e-42		Graphlet	graph21	4.01524e-88	aov	5.17163e-85
Graphlet	orbit49	9.24821e-20	aov	1.19117e-16								Graphlet	orbit36	3.15706e-45	aov	4.06629e-42		Graphlet	orbit48	1.34206e-86	aov	1.72858e-83
Graphlet	graph22	4.49532e-19	aov	5.78997e-16								Graphlet	graph13	5.64411e-45	aov	7.26961e-42		Graphlet	graph23	2.2713e-86	aov	2.92543e-83
Graphlet	orbit37	8.8902e-19	aov	1.14506e-15								Graphlet	graph15	3.1169e-44	aov	4.01457e-41		Graphlet	second	3.26094e-84	aov	4.20009e-81
Graphlet	graph5	2.06501e-18	aov	2.65974e-15								Graphlet	orbit34	3.1169e-44	aov	4.01457e-41		Graphlet	graph0	5.81798e-84	aov	7.49356e-81
Graphlet	orbit8	2.06501e-18	aov	2.65974e-15								Graphlet	orbit53	5.60933e-43	aov	7.22482e-40		Graphlet	orbit0	5.81798e-84	aov	7.49356e-81
Graphlet	orbit39	2.4327e-18	aov	3.13331e-15								Graphlet	orbit61	2.67421e-42	aov	3.44438e-39		Graphlet	graph15	4.14567e-78	aov	5.33963e-75
Graphlet	orbit1	6.20269e-17	aov	7.98906e-14								Graphlet	orbit17	3.95436e-40	aov	5.09322e-37		Graphlet	orbit34	4.14567e-78	aov	5.33963e-75
Graphlet	graph13	9.49828e-17	aov	1.22338e-13								Graphlet	graph18	6.15216e-38	aov	7.92398e-35		Graphlet	graph19	5.19765e-78	aov	6.69458e-75
Graphlet	orbit36	2.83308e-16	aov	3.64901e-13								Graphlet	graph0	5.14713e-35	aov	6.6295e-32		Graphlet	orbit63	1.67462e-76	aov	2.15691e-73
Graphlet	graph15	5.56343e-16	aov	7.1657e-13								Graphlet	orbit0	5.14713e-35	aov	6.6295e-32		Graphlet	graph5	6.24424e-75	aov	8.04259e-72
Graphlet	orbit34	5.56343e-16	aov	7.1657e-13								Graphlet	orbit55	7.93491e-31	aov	1.02202e-27		Graphlet	orbit8	6.24424e-75	aov	8.04259e-72
Graphlet	orbit53	1.21644e-15	aov	1.56678e-12								Graphlet	orbit41	1.26013e-29	aov	1.62304e-26		Graphlet	orbit17	2.54462e-74	aov	3.27747e-71
Graphlet	orbit61	1.53725e-15	aov	1.97997e-12								Graphlet	orbit30	9.56765e-25	aov	1.23231e-21		Graphlet	orbit67	3.17987e-74	aov	4.09567e-71
Graphlet	graph0	1.68597e-15	aov	2.17152e-12								Graphlet	orbit58	3.68559e-23	aov	4.74704e-20		Graphlet	orbit69	7.55077e-71	aov	9.72539e-68
Graphlet	orbit0	1.68597e-15	aov	2.17152e-12								Graphlet	graph20	1.87677e-22	aov	2.41728e-19		Graphlet	graph13	3.40147e-70	aov	4.3811e-67
Graphlet	orbit35	3.65348e-15	aov	4.70568e-12								Graphlet	graph9	4.43109e-20	aov	5.70725e-17		Graphlet	graph22	4.18476e-70	aov	5.38997e-67
Graphlet	graph18	4.49691e-14	aov	5.79203e-11								Graphlet	graph6	9.18665e-19	aov	1.18324e-15		Graphlet	orbit13	2.80574e-69	aov	3.6138e-66
Graphlet	orbit17	7.77209e-14	aov	1.00104e-10								Graphlet	graph17	1.13759e-17	aov	1.46522e-14		Graphlet	orbit36	6.19775e-66	aov	7.9827e-63
Graphlet	orbit55	7.24794e-11	aov	9.33535e-08								Graphlet	orbit28	2.08482e-16	aov	2.68525e-13		Graphlet	graph18	5.58762e-54	aov	7.19686e-51
Graphlet	orbit41	2.69572e-10	aov	3.47209e-07								Graphlet	orbit47	2.35914e-16	aov	3.03858e-13		Graphlet	orbit53	5.14939e-53	aov	6.63242e-50
Graphlet	orbit30	4.24628e-09	aov	5.46921e-06								Graphlet	orbit32	1.03453e-15	aov	1.33248e-12		Graphlet	orbit61	3.35258e-41	aov	4.31812e-38
Graphlet	orbit58	1.10664e-08	aov	1.42535e-05								Graphlet	graph3	5.58629e-15	aov	7.19514e-12		Graphlet	orbit41	1.80561e-38	aov	2.32562e-35
Graphlet	graph20	4.65936e-08	aov	6.00126e-05								Graphlet	orbit20	3.63952e-14	aov	4.68771e-11		Graphlet	graph9	2.8485e-38	aov	3.66886e-35
Graphlet	graph9	1.83231e-07	aov	0.000236002								Graphlet	graph12	1.92846e-13	aov	2.48386e-10		Graphlet	orbit19	7.24652e-33	aov	9.33352e-30
Graphlet	graph6	4.14824e-07	aov	0.000534293								Graphlet	graph16	2.38184e-13	aov	3.06782e-10		Graphlet	orbit55	9.57054e-32	aov	1.23269e-28
Graphlet	graph17	1.29882e-06	aov	0.00167287								Graphlet	orbit19	1.1884e-11	aov	1.53066e-08		Graphlet	graph20	6.89948e-31	aov	8.88653e-28
Graphlet	orbit28	2.81533e-06	aov	0.00362614								Graphlet	orbit44	8.06782e-11	aov	1.03914e-07		Graphlet	orbit32	7.62521e-31	aov	9.82127e-28
Graphlet	orbit47	2.82912e-06	aov	0.00364391								Graphlet	orbit50	6.08062e-10	aov	7.83184e-07		Graphlet	orbit30	5.28479e-30	aov	6.80681e-27
Graphlet	graph3	9.05687e-06	aov	0.0116652								Graphlet	orbit16	6.70405e-10	aov	8.63482e-07		Graphlet	orbit28	3.67367e-29	aov	4.73168e-26
Graphlet	graph12	3.51217e-05	aov	0.0452367								Graphlet	orbit5	2.55747e-09	aov	3.29402e-06		Graphlet	orbit20	6.50899e-29	aov	8.38358e-26
Topological	hubscore	2.22718e-32	aov	2.86861e-29								Graphlet	orbit26	7.35961e-07	aov	0.000947918		Graphlet	graph3	4.09458e-28	aov	5.27381e-25
Topological	evcent	5.1704e-32	aov	6.65948e-29								Topological	hubscore	1.87626e-84	aov	2.41662e-81		Graphlet	graph6	1.05534e-27	aov	1.35928e-24
Topological	coreness	8.67774e-29	aov	1.11769e-25								Topological	evcent	9.24301e-84	aov	1.1905e-80		Graphlet	graph17	9.79713e-25	aov	1.26187e-21
Topological	selfinter	2.60251e-27	fisher.test	3.35203e-24								Topological	coreness	3.30238e-46	aov	4.25347e-43		Graphlet	orbit58	5.12063e-22	aov	6.59538e-19
Topological	constraint	2.40357e-20	aov	3.0958e-17								Topological	first	5.14713e-35	aov	6.6295e-32		Graphlet	graph16	2.81685e-21	aov	3.62811e-18
Topological	first	1.68597e-15	aov	2.17152e-12								Topological	upto_second	2.6627e-26	aov	3.42956e-23		Graphlet	graph12	4.30434e-21	aov	5.54398e-18
Topological	upto_third	1.35176e-10	aov	1.74107e-07								Topological	second	2.53073e-25	aov	3.25959e-22		Graphlet	orbit47	1.14257e-19	aov	1.47163e-16
Topological	fourth	1.56571e-10	aov	2.01663e-07								Topological	selfinter	2.83549e-24	fisher.test	3.65211e-21		Graphlet	orbit16	3.05662e-16	aov	3.93693e-13
Topological	close	2.22485e-10	aov	2.86561e-07								Topological	fourth	6.11507e-24	aov	7.87621e-21		Graphlet	orbit5	4.60988e-15	aov	5.93752e-12
Topological	third	3.38531e-10	aov	4.36028e-07								Topological	close	3.40111e-23	aov	4.38063e-20		Graphlet	orbit44	1.20513e-10	aov	1.55221e-07
Topological	upto_second	4.77853e-07	aov	0.000615474								Topological	upto_third	5.83362e-21	aov	7.5137e-18		Graphlet	orbit31	8.83977e-10	aov	1.13856e-06
Topological	ratio1	4.84112e-07	aov	0.000623536								Topological	constraint	2.39605e-16	aov	3.08611e-13		Graphlet	orbit50	1.58802e-09	aov	2.04537e-06
Topological	second	1.13179e-06	aov	0.00145775								Topological	third	1.73633e-15	aov	2.23639e-12		Graphlet	orbit26	1.15506e-08	aov	1.48772e-05
Topological	V1	1.25469e-06	aov	0.00161604								Topological	fifth	2.55309e-06	aov	0.00328838		Graphlet	orbit11	1.80694e-05	aov	0.0232733
Topological	knn	2.44221e-06	aov	0.00314557								Topological	upto_fourth	1.77027e-05	aov	0.0228011		Topological	hubscore	1.13457e-185	aov	1.46132e-182
																		Topological	evcent	2.50429e-185	aov	3.22553e-182
																		Topological	coreness	2.83516e-165	aov	3.65169e-162
																		Topological	fourth	3.02893e-95	aov	3.90126e-92
																		Topological	close	1.17326e-92	aov	1.51115e-89
																		Topological	upto_third	4.95095e-91	aov	6.37683e-88
																		Topological	upto_second	1.20945e-86	aov	1.55777e-83
																		Topological	first	5.81798e-84	aov	7.49356e-81
																		Topological	third	7.92613e-75	aov	1.02089e-71
																		Topological	constraint	4.25093e-65	aov	5.4752e-62
																		Topological	selfinter	3.47168e-39	fisher.test	4.47152e-36
																		Topological	fifth	8.5855e-32	aov	1.10581e-28
																		Topological	upto_fourth	2.18869e-25	aov	2.81903e-22
																		Topological	eccrad	1.00203e-12	aov	1.29062e-09
																		Topological	ecc	1.00203e-12	aov	1.29062e-09
																		Topological	inner	9.07428e-11	aov	1.16877e-07
																		Topological	ratio1	6.44816e-09	aov	8.30523e-06
																		Topological	V1	6.70839e-09	aov	8.64041e-06
																		Topological	AP	1.33129e-08	fisher.test	1.7147e-05
																		Topological	ratio2	4.9084e-08	aov	6.32202e-05
																		Topological	bet	2.18069e-07	aov	0.000280873
																		Topological	knn	1.10917e-06	aov	0.00142861

## Sheet: Y2H network significant
All Drug Targets						Non cancer Drug Targets						Cancer Drug Targets						Cancer Associated
Feature Class	Feature	p.val	Test	bonferroni		Feature Class	Feature	p.val	Test	bonferroni		Feature Class	Feature	p.val	Test	bonferroni		Feature Class	Feature	p.val	Test	bonferroni
Community	membership_s20	1.57e-08	fisher.test	1.94051e-05		Community	bigcom18	2.41416e-05	fisher.test	0.029839		Community	spin_vertex	2.37151e-07	aov	0.000293119		Community	spin_vertex	7.85295e-31	aov	9.70624e-28
Community	bigcom1	2.26685e-07	fisher.test	0.000280183								Community	membership_s4	6.88157e-07	fisher.test	0.000850562		Community	bigcom2	6.03776e-14	fisher.test	7.46267e-11
Topological	knn	6.70126e-08	aov	8.28276e-05								Topological	constraint	6.06888e-07	aov	0.000750113		Community	membership_s16	1.15957e-13	fisher.test	1.43323e-10
Topological	ratio1	4.25861e-07	aov	0.000526365														Community	outer	3.39305e-08	aov	4.19381e-05
																		Community	comsize	5.64806e-08	aov	6.981e-05
																		Community	bigcom25	4.848e-07	fisher.test	0.000599212
																		Community	membership_s12	2.17971e-06	fisher.test	0.00269412
																		Community	cohesion	4.52164e-06	aov	0.00558875
																		Community	adhesion	4.5217e-06	aov	0.00558882
																		Community	ioratio	1.48367e-05	aov	0.0183382
																		Graphlet	graph0	1.02669e-20	aov	1.26899e-17
																		Graphlet	orbit0	1.02669e-20	aov	1.26899e-17
																		Graphlet	orbit1	2.67049e-11	aov	3.30072e-08
																		Graphlet	orbit4	1.15997e-10	aov	1.43372e-07
																		Graphlet	orbit15	1.65736e-08	aov	2.0485e-05
																		Graphlet	orbit27	5.12158e-08	aov	6.33028e-05
																		Graphlet	orbit18	5.12162e-08	aov	6.33032e-05
																		Graphlet	graph3	5.52687e-08	aov	6.83121e-05
																		Graphlet	graph1	9.64689e-08	aov	0.000119236
																		Graphlet	orbit5	1.24674e-06	aov	0.00154097
																		Graphlet	orbit20	1.39645e-06	aov	0.00172601
																		Graphlet	orbit17	3.43409e-06	aov	0.00424454
																		Graphlet	graph9	5.11616e-06	aov	0.00632357
																		Graphlet	graph10	3.14226e-05	aov	0.0388383
																		Graphlet	membership_s4	3.85415e-05	fisher.test	0.0476373
																		Topological	third	8.68651e-32	aov	1.07365e-28
																		Topological	upto_third	2.94078e-30	aov	3.6348e-27
																		Topological	coreness	1.14308e-29	aov	1.41285e-26
																		Topological	constraint	1.48306e-27	aov	1.83306e-24
																		Topological	close	1.3626e-26	aov	1.68418e-23
																		Topological	first	1.02669e-20	aov	1.26899e-17
																		Topological	fifth	1.49619e-19	aov	1.84929e-16
																		Topological	upto_fourth	2.33722e-18	aov	2.8888e-15
																		Topological	upto_second	1.36856e-17	aov	1.69154e-14
																		Topological	second	4.61934e-17	aov	5.7095e-14
																		Topological	bet	5.06979e-14	aov	6.26627e-11
																		Topological	eccrad	1.48817e-13	aov	1.83937e-10
																		Topological	ecc	1.48817e-13	aov	1.83937e-10
																		Topological	ratio3	7.63484e-12	aov	9.43666e-09
																		Topological	AP	1.17196e-09	fisher.test	1.44854e-06
																		Topological	sixth	9.78655e-08	aov	0.000120962
																		Topological	ratio6	1.98938e-07	aov	0.000245887
																		Topological	upto_fifth	6.53874e-07	aov	0.000808188
																		Topological	ratio1	3.39732e-06	aov	0.00419909
																		Topological	knn	7.21335e-06	aov	0.0089157
